# Supplementary material for: Unveiling impaired vascular function and cellular heterogeneity in diabetic donor-derived vascular organoids
Source: Stem Cells. 2024 Jul 25;42(9):791–808. doi: 10.1093/stmcls/sxae043 (PMC11384901; doi:10.1093/stmcls/sxae043)
Supplement: sxae043_suppl_Supplementary_Materials [file sxae043_suppl_supplementary_materials.zip]

Archive with 12 entries (11 files):
- sxae043/
- sxae043/Figures_Supps.pdf
- sxae043/Supp Excel sheet 2_DEGs_DB vs ND in each 17 GB-CLUSTERs_2.xlsx
- sxae043/Supp Excel sheet 3_Biomarkers-DB-15 GB-CLUSTERs.xlsx
- sxae043/Supp Excel sheet 4_Biomarkers-ND-12 GB-CLUSTERs.xlsx
- sxae043/Supp Excel sheet 5_Biomarkers-2D_Cell types.xlsx
- sxae043/Supp Excel sheet 6_DEGs_DB vd ND_2D_Cell types_2.xlsx
- sxae043/Supp Excel sheet 7_Bulk RNA-seq_DEGs_NormC_DB_vs_ND iPSEC_R1.xlsx
- sxae043/Supp Video 1_Cutting&Transfering VNs_2.mp4
- sxae043/Supp Video 2_Capillary networks & Arteries.mp4
- sxae043/Supplemental Table 1_R1.docx
- sxae043/Supp_Excel_sheet_1_Biomarkers_17_GB-CLUSTERs.xlsx
