# Supplementary material for: Unveiling impaired vascular function and cellular heterogeneity in diabetic donor-derived vascular organoids
Source: Stem Cells. 2024 Jul 25;42(9):791–808. doi: 10.1093/stmcls/sxae043 (PMC11384901; doi:10.1093/stmcls/sxae043)
Supplement: sxae043_suppl_Supplementary_Materials [file sxae043_suppl_supplementary_materials.zip › sxae043/Supp Excel sheet 2_DEGs_DB vs ND in each 17 GB-CLUSTERs_2.xlsx]

## Sheet: DEGs_GB-CLUSTERS
Gene symbol	FDR step up (GB-C1*DB vs. GB-C1*Non-DB)	Fold change (GB-C1*DB vs. GB-C1*Non-DB)	FDR step up (GB-C2*DB vs. GB-C2*Non-DB)	Fold change (GB-C2*DB vs. GB-C2*Non-DB)	FDR step up (GB-C3*DB vs. GB-C3*Non-DB)	Fold change (GB-C3*DB vs. GB-C3*Non-DB)	FDR step up (GB-C4*DB vs. GB-C4*Non-DB)	Fold change (GB-C4*DB vs. GB-C4*Non-DB)	FDR step up (GB-C5*DB vs. GB-C5*Non-DB)	Fold change (GB-C5*DB vs. GB-C5*Non-DB)	FDR step up (GB-C6*DB vs. GB-C6*Non-DB)	Fold change (GB-C6*DB vs. GB-C6*Non-DB)	FDR step up (GB-C7*DB vs. GB-C7*Non-DB)	Fold change (GB-C7*DB vs. GB-C7*Non-DB)	FDR step up (GB-C8*DB vs. GB-C8*Non-DB)	Fold change (GB-C8*DB vs. GB-C8*Non-DB)	FDR step up (GB-C9*DB vs. GB-C9*Non-DB)	Fold change (GB-C9*DB vs. GB-C9*Non-DB)	FDR step up (GB-C10*DB vs. GB-C10*Non-DB)	Fold change (GB-C10*DB vs. GB-C10*Non-DB)	FDR step up (GB-C11*DB vs. GB-C11*Non-DB)	Fold change (GB-C11*DB vs. GB-C11*Non-DB)	FDR step up (GB-C12*DB vs. GB-C12*Non-DB)	Fold change (GB-C12*DB vs. GB-C12*Non-DB)	FDR step up (GB-C13*DB vs. GB-C13*Non-DB)	Fold change (GB-C13*DB vs. GB-C13*Non-DB)	FDR step up (GB-C14*DB vs. GB-C14*Non-DB)	Fold change (GB-C14*DB vs. GB-C14*Non-DB)	FDR step up (GB-C15*DB vs. GB-C15*Non-DB)	Fold change (GB-C15*DB vs. GB-C15*Non-DB)	FDR step up (GB-C16*DB vs. GB-C16*Non-DB)	Fold change (GB-C16*DB vs. GB-C16*Non-DB)	FDR step up (GB-C17*DB vs. GB-C17*Non-DB)	Fold change (GB-C17*DB vs. GB-C17*Non-DB)
RPS4Y1	4.26489e-278	-265.799	0	-69.4958	0	-383.276	0	-80.6057	0	-68.6893	9.4592e-251	-59.3464	0	-1088.11	2.6387e-78	-17.1646	0	-160.167	2.31117e-09	-96.7796	6.95545e-15	-27.3718	2.11006e-48	-123.43	3.16875e-143	-45.2449	8.27548e-18	-53.8925	1.11528e-95	-38.1924	3.83856e-54	-322.491	6.18594e-43	-290.76
AC008438.2	2.3379e-55	-2.88536	0.99999	-1.00037	0.999996	1.00092	1	-1.00043	0.999999	1.00001	1	1.00139	1	1.00172	1	1.00187	1	-1.0015	1	-1.00023	1	1.00152	0.999994	1.00114	1	1.00124	1	1.00182	1	-1.00185	1	1.00065	1	1.00119
CADM3-AS1	2.3379e-55	-3.13122	0.99999	1.00022	0.999996	-1.00057	1	1.00025	0.999999	1	1	-1.00086	1	-1.00109	1	-1.00116	1	1.00093	1	1.00015	1	-1.00093	0.999994	-1.00073	1	-1.00074	1	-1.00111	1	1.00116	1	-1.0004	1	-1.00077
CFAP97D2	2.3379e-55	-2.52751	0.99999	-1.00116	0.999996	1.00241	1	-1.00143	0.999999	1.00013	1	1.00368	1	1.00417	1	1.00492	1	-1.00425	1	-1.00058	1	1.00431	0.999994	1.00261	1	1.00369	1	1.00499	1	-1.00518	1	1.0018	1	1.00261
AC017048.1	1.29467e-54	-4.2143	0.99999	1.00427	0.999996	-1.00787	1	1.00546	0.999999	-1.00064	1	-1.01196	1	-1.013	1	-1.01577	1	1.01558	1	1.0019	1	-1.01426	0.999994	-1.00797	1	-1.01254	1	-1.0163	1	1.01908	1	-1.00603	1	-1.00779
MYH2	4.10565e-37	-5.71465	0.99999	-1.00351	0.999996	1.01028	1	-1.00395	0.999999	-1.00016	1	1.0158	1	1.02015	1	1.02164	1	-1.01497	1	1.0572	1	1.01699	0.999994	1.01345	1	1.01335	1	1.0206	1	-1.01854	1	1.0071	1	1.0143
AC125793.1	1.46133e-33	-2.88539	0.99999	-1.00028	0.999996	1.00074	1	-1.00032	0.999999	-1	0.47808	-1.04866	1	1.00142	1	1.00152	1	-1.00119	1	-1.00019	1	1.00121	0.999994	1.00095	1	1.00097	1	1.00146	1	-1.00148	1	1.00052	1	1.00101
AC020637.1	5.17719e-33	-2.92535	0.99999	-1.00123	0.999996	1.00205	1	-1.00161	0.999999	1.00025	0.00398761	1.13598	1	1.00313	1	1.00417	1	-1.00405	1	-1.00046	1	1.00401	0.999994	1.00177	1	1.00365	1	1.00449	1	-1.00486	1	1.00163	1	1.0016
WEE2	2.29764e-32	-3.01814	0.99999	-1.00047	0.0389074	-1.09731	1	-1.00056	0.999999	1.00002	1	1.0017	1	1.00205	1	1.00228	1	-1.00186	1	-1.00028	1	1.00189	0.999994	1.00135	1	1.00156	1	1.00224	1	-1.0023	1	1.0008	1	1.0014
AC126768.2	1.45586e-31	-3.74136	0.99999	1.00323	0.999996	-1.00325	1	1.00458	0.999999	-1.00112	1	-1.00512	1	-1.00279	1	-1.00652	1	1.00874	1	1.00056	1	-1.00822	0.999994	-1.00041	1	-1.00851	1	-1.00841	1	1.01015	1	-1.00313	0.382315	1.53878
AC003043.2	1.86603e-30	-3.1353	0.99999	-1.0004	0.999996	-1.00034	1	-1.00069	0.999999	1.0003	1	-1.00046	0.518778	1.07982	1	-1.00071	1	-1.00038	1	1.00016	1	1.00021	0.999994	-1.00143	1	1.00066	1	-1.00013	1	-1.00028	1	-1.00002	1	-1.00182
PLCG2	4.73471e-29	-7.97369	1.39289e-159	-21.2448	1.53513e-114	-4.70712	2.62988e-21	-2.49029	2.11847e-24	-3.66933	3.34624e-32	-2.57662	1.32297e-33	-3.84174	2.72559e-16	-2.95549	4.37545e-39	-4.06378	1	1.17222	1	-2.37752	8.79652e-19	-3.4331	7.51911e-06	-2.82831	1	-1.69093	0.0095506	-6.03312	0.0875173	-4.14718	1	1.89668
ADGRG3	3.94048e-27	-4.06348	0.99999	-1.00044	0.999996	-1.00238	1	-1.0011	0.999999	1.00078	1	-1.00345	1	-1.0068	1	-1.00485	1	1.0016	1	1.00082	1	-1.00189	0.999994	-1.00563	1	-1.00028	1	-1.00322	1	1.00251	1	-1.00111	1	-1.00677
AC068205.1	3.86595e-25	-2.51526	0.652072	1.09664	0.999996	1.00305	1	-1.00452	0.999999	1.00112	1	1.00482	1	1.00244	1	1.00611	1	-1.0085	1	-1.0005	1	1.00784	0.999994	1.00017	1	1.00816	1	1.00797	1	-1.00985	1	1.00298	1	-1.00099
LINC00336	9.82719e-25	-2.24165	0.99999	-1.02279	0.961022	1.02963	1	-1.03647	0.999999	1.00988	0.969161	1.04286	0.969964	1.03846	0.941149	1.0645	0.986551	-1.0713	1	-1.00655	1	1.13795	0.999994	1.0112	1	1.0656	1	-1.01305	1	-1.0862	1	1.02635	1	1.01675
AC026904.2	1.55295e-24	-3.34208	0.99999	-1.00002	0.631715	-1.0366	1	-1.00006	0.999999	1.00006	1	-1.00035	1	-1.00063	1	-1.00049	1	1.0002	1	1.00008	1	-1.00023	0.999994	-1.00051	1	-1.00009	1	-1.00036	1	1.00029	1	-1.00012	1	-1.0006
NNAT	1.17885e-21	-17.2362	2.85486e-12	-4.96257	3.87879e-07	-2.35654	4.75142e-29	-18.2247	1.71137e-05	-2.95999	0.806019	-1.05415	1.49235e-15	-2.79845	2.53649e-27	-6.27118	0.382547	-3.22827	1	244.142	1	-2.82967	0.0172318	-2.78007	0.00166727	-2.21342	1	-1.09369	1	-1.05452	1.89671e-07	-5.45267	1	1.29046
AC078785.2	3.72712e-21	-2.51454	0.99999	-1.00272	0.999996	1.00348	1	-1.00428	0.999999	1.00118	1	1.00507	1	1.00447	0.597722	1.064	1	-1.00831	1	-1.00079	1	1.00776	0.999994	1.00133	1	1.00749	1	-1.12253	1	-1.00989	1	1.00309	1	1.00198
AL662791.1	2.31898e-20	-2.83304	0.99999	1.00017	0.111762	-1.10047	1	1.0002	0.999999	-1.06771	1	-1.00067	1	-1.00084	1	-1.0009	1	1.00072	1	1.00011	1	-1.00072	0.999994	-1.00057	1	-1.00058	1	-1.00086	1	1.0009	1	-1.00031	1	-1.0006
XIST	7.83511e-20	6.40266	2.24604e-70	10.6168	2.47056e-108	20.0666	2.01628e-21	5.628	2.18328e-51	97.7781	4.11827e-19	-2.18341	3.2628e-57	28.7939	4.56216e-06	2.85281	4.77041e-39	11.4776	1	-3.635	1	-2.57787	2.06491e-26	-7.03499	3.96773e-12	6.64449	0.0634858	15.2133	1	-1.97738	8.87337e-10	121.943	2.04131e-05	113.287
AC004471.2	3.32992e-18	-3.3049	0.99999	-1.0003	0.999996	-1.00009	1	-1.00049	0.999999	1.00019	1	-1.00011	0.749135	1.04914	1	-1.0002	1	-1.00044	1	1.00007	1	1.00033	0.999994	-1.00075	1	1.00058	1	1.00016	1	-1.00042	1	1.00008	1	-1.00098
LINC01597	3.94107e-17	-15.296	6.1878e-12	-5.65678	5.40298e-11	-3.78207	1	-1.00774	7.82705e-06	-3.63883	0.462153	1.23073	6.95922e-11	-3.9261	0.957198	-1.08905	0.00307271	-9.86442	1	1.28616	1	1.05687	0.0356119	3.35945	0.681841	-2.75996	1	-1.06588	1	1.12841	1.40535e-06	-11.3701	1	-1.12545
AL136088.1	7.91718e-16	-4.69196	0.99999	1.16061	0.999996	1.02885	1	-1.02617	0.999999	-1.07254	1	-1.08396	1	-1.16617	1	1.09551	0.914276	1.68277	1	1.00097	1	1.02226	0.999994	1.08561	1	1.02885	1	1.01818	1	-1.04285	1	1.49428	0.5492	3.80975
TMPRSS15	1.48456e-15	-2.91995	0.367466	1.10852	0.64291	1.06755	1	-1.00001	0.999999	-1.00021	1	1.00201	1	1.00319	1	1.00278	1	-1.00149	1	-1.0004	1	1.00166	0.999994	1.00241	1	1.00098	1	1.00227	1	-1.00198	1	1.00079	1	1.00276
SMIM22	8.07038e-15	-2.39327	0.99999	-1.00662	0.999996	1.00854	1	-1.01049	0.999999	1.00288	0.431143	1.08173	1	1.01101	1	1.01822	1	-1.02036	1	-1.00191	1	1.01932	0.999994	1.00325	1	1.01855	1	1.01955	1	-1.02437	1	1.00758	0.000179386	2.31355
AC026347.1	8.24363e-15	-3.04472	0.99999	-1.00315	0.999996	1.00718	0.482244	-1.12961	0.999999	1.00025	0.425548	1.09755	1	1.01291	1	1.01486	1	-1.01194	1	-1.00175	1	1.06413	0.999994	1.00824	1	1.01059	1	1.01484	1	-1.0146	1	1.00524	1	1.00839
RPS29	2.27388e-14	-2.10797	7.25614e-97	-2.03579	4.5967e-119	-2.05017	6.67216e-123	-2.16632	1.08679e-27	-2.02451	7.91959e-68	-1.96361	1.93047e-57	-1.89921	3.18769e-55	-2.17437	4.71617e-11	-1.85289	0.248914	-2.23184	0.00532643	-2.42306	4.50262e-58	-2.45367	2.04744e-14	-1.81594	0.00594509	-2.33915	1.59959e-06	-1.74384	0.00332069	-1.88963	0.00252938	-1.86981
FO681492.1	3.49466e-14	-2.99389	0.99999	1.00004	0.999996	1.00137	1	1.00028	0.999999	-1.00032	1	1.00203	0.799863	1.04444	0.910243	1.05573	1	-1.0012	1	1.07151	1	1.00143	0.999994	1.00281	1	1.00061	1	1.00213	1	-1.00169	1	1.28798	1	1.00329
AC026954.3	4.46587e-14	-2.67911	0.99999	1.00294	0.999996	-1.00027	1	1.0046	0.999999	-1.00163	1	-1.0007	1	1.0044	0.929757	1.04034	1	1.00531	1	-1.00033	1	-1.00473	0.999994	1.00507	1	-1.0066	1	-1.00354	1	1.00557	1	-1.00141	1	1.00704
CBLN2	7.02087e-14	-7.12869	0.99999	1.37896	0.999996	-1.33409	0.840706	4.01177	0.269494	1.24024	0.949048	-1.75279	2.00657e-20	-4.15526	1	-1.59435	0.00584324	-7.77783	1	1.15773	1	-1.71189	0.729039	2.18953	1	-1.05462	1	-1.93906	1	-1.07493	3.50391e-07	-4.39743	1	-1.21232
LINC02506	1.02929e-13	-12.7375	0.1284	-1.92561	6.56246e-09	-2.94975	1	-1.25188	8.23029e-05	-4.93459	1	-1.09291	5.41345e-13	-4.31705	1	-1.12011	0.100283	-4.38302	1	1.0849	1	-1.11447	0.999994	-1.05633	0.746749	-2.37788	1	-2.04061	1	-4.43269	1	1.23758	1	-1.05243
AL049844.3	1.69233e-13	-3.35418	0.99999	-1.00155	0.999996	1.00025	1	-1.00242	0.999999	1.00081	1	1.00052	0.0676864	-1.12834	1	1.00044	1	-1.003	1	1.24373	1	1.00246	0.999994	-1.00238	1	1.00331	1	-1.16822	1	-1.00321	1	1.00078	1	-1.00337
CLEC11A	2.1183e-13	4.81139	1.13015e-126	10.0895	2.20324e-127	10.9028	1.91659e-09	3.29909	4.03393e-35	6.52562	0.0434408	-1.13923	6.52134e-61	22.4992	0.0193644	2.51122	2.10269e-29	5.80692	1	1.24337	1	4.77602	0.552453	1.30809	1.55489e-06	14.4002	1	1.13884	1	-1.23734	0.00816373	2.36351	0.128511	-2.97601
AL008638.5	4.3417e-13	-3.26408	0.99999	-1.00556	0.999996	1.01219	1	-1.00682	0.999999	-1.07416	1	1.01878	1	1.02151	1	1.02529	0.712796	1.35118	1	-1.00292	1	1.02189	0.143373	-1.22687	1	1.01857	1	1.02556	1	-1.02512	1	1.00899	1	1.01357
MGST1	1.73936e-12	4.13353	5.06056e-15	3.38072	1.32009e-20	2.47997	0.132389	3.06707	6.1061e-06	4.32853	9.76186e-52	9.01537	7.49769e-24	2.36603	1	1.08637	0.000101115	2.93003	1	4.50984	1	-1.06922	5.14078e-18	8.63776	0.0365996	2.79209	1	1.11038	3.30775e-05	1.50834	0.599225	-1.00949	0.034752	150.664
EIF1AY	1.97383e-12	-25.1802	2.31645e-150	-6.86312	3.37316e-200	-6.28904	6.99887e-08	-1.89401	1.06107e-30	-21.5033	0.11207	-2.78874	2.83505e-45	-4.7426	0.350675	-3.8134	0.000291993	-3.0946	1	-1.04623	1	1.34899	0.999994	-1.77881	1.4755e-07	-2.49276	0.793885	-4.10863	1	1.47276	0.00153165	-25.5367	1	1.3094
ABAT	3.18672e-12	-6.47659	0.99999	-1.07385	0.815086	1.16381	1	1.27359	0.999999	-1.05702	0.947502	1.50537	0.237465	1.15867	0.755313	2.52968	0.763865	-2.08252	1	4.17976	1	5.73716	0.66625	-1.32002	1	-1.12077	1	-1.93641	1	-1.12922	0.79026	-1.82498	1	3.67665
FAT3	8.16862e-12	-4.45068	0.952783	1.58504	0.628662	-1.29714	0.00957824	2.11996	0.213939	1.62353	0.183152	1.22243	0.00458986	-1.57451	0.720402	-2.41563	1	-1.32469	1	6.31884	1	2.85601	0.000434972	5.07636	1	1.11284	1	13.8758	1	-1.01785	0.0003889	-4.70803	1	2.36967
AL645941.3	9.73855e-12	-3.05311	0.99999	-1.01171	0.999996	-1.00068	0.237552	1.45011	0.999999	1.00647	0.65874	-1.11033	1	-1.02019	1	-1.00185	1	-1.02123	1	1.00183	1	1.01432	0.999994	-1.0225	1	1.02157	1	1.00946	1	-1.02217	1	1.00421	1	-1.03099
RPS4X	2.38283e-11	2.06027	1.47686e-32	1.60297	6.68711e-36	1.59396	4.37396e-54	1.43966	1.56753e-06	1.56097	2.27718e-42	1.91311	2.06054e-39	1.91438	5.32371e-08	1.41201	5.42923e-69	1.94835	1	-1.01804	1	-1.02849	0.000297854	1.35438	4.05178e-07	1.74011	1	1.34913	9.58653e-06	1.39191	0.0652395	1.76481	0.0183208	2.40075
LINC01574	2.38283e-11	-4.78246	0.99999	-1.00621	0.999996	-1.00028	1	-1.01003	0.999999	-1.15968	1	1.00016	0.0439905	1.47506	1	-1.00082	1	-1.01126	1	1.00095	1	1.00775	0.999994	-1.01177	0.902778	1.33907	1	1.00519	1	-1.01178	2.84866e-09	-4.93687	1	1.33007
AC087071.1	2.48745e-11	-5.34487	0.0333818	-1.49987	0.984522	1.056	1	1.00032	0.999999	-1.1726	1	-1.0218	0.0509592	-1.37607	1	-1.00883	0.133556	-2.30054	1	1.00133	1	-1.0055	0.557278	-1.48889	1	-1.00346	1	-1.00731	1	1.00778	1	1.33538	1	-1.00887
SULF1	3.15898e-11	-1.74684	0.99999	-1.09313	0.281286	-1.19992	1	-1.35716	0.0519968	-1.67841	0.00131558	-1.08743	3.0511e-44	-4.29247	0.310277	-1.15512	7.1087e-17	-2.0095	1	-1.99206	1	-1.04582	0.798498	1.26725	4.12206e-07	-1.90496	1	-11.24	0.392377	-5.09406	0.0179956	-2.60328	1	-1.19044
RPS26	3.5523e-11	-2.1715	1.94977e-30	-1.63894	2.56376e-24	-1.43722	0.206267	1.12716	8.37185e-16	-1.89966	0.515965	-1.01097	1.12389e-13	-1.4036	9.47128e-07	-1.30563	8.63095e-20	-1.26096	1	1.48751	1	1.09112	0.0159219	-1.22588	0.198106	-1.11993	1	1.13929	3.73832e-06	1.47303	0.00312297	-2.42357	0.000518446	-2.05206
AC069549.1	6.35628e-11	-3.15946	0.99999	1.00174	0.999996	-1.00248	1	1.00234	0.999999	-1.14626	0.825466	-1.05323	0.0433459	-1.22063	1	-1.00499	1	1.00546	1	1.07698	1	-1.00515	0.999994	-1.00172	1	-1.00487	1	-1.00561	1	1.00652	1	-1.00208	1	-1.00136
FIBIN	6.42695e-11	-8.04322	0.99999	1.18843	0.999996	-1.30492	0.89497	-1.7067	0.0114934	-1.72245	0.00212448	-1.34911	3.75003e-28	-4.63762	1	-2.73245	1.89166e-05	-3.14809	1	6.93782	1	-2.26016	9.2863e-09	1.63618	0.653969	-2.84056	1	-8.56114	0.260445	-5.64678	1	-2.93252	1	1.02235
HABP2	7.59498e-11	-2.80961	0.99999	1.00177	0.999996	1.00026	1	1.00283	0.999999	-1.05114	1	1.0002	1	1.00371	1	1.00063	1	1.00281	1	1.05678	1	-1.00237	0.999994	1.00388	1	-1.00373	1	-1.00145	1	1.00282	1	-1.00062	1	1.00519
AS3MT	1.13387e-10	-2.82855	0.99999	1.00052	0.373978	-1.07815	1	1.00084	0.999999	-1.04755	0.0852564	-1.15073	0.844074	1.04446	1	1.00024	1	1.0008	1	-1.00011	1	-1.00065	0.999994	1.00119	1	-1.00106	1	-1.00037	1	1.0008	1	-1.00016	1	1.00159
AC022558.3	1.37525e-10	-2.30858	0.99999	-1.00438	0.999996	1.00664	1	-1.00585	0.999999	-1.04229	1	1.01031	0.714019	1.07999	0.827486	1.10246	1	-1.01374	1	-1.00142	1	1.01373	0.999994	1.0049	1	1.01283	1	1.01511	1	-1.01637	1	1.00546	1	1.00404
ALDH1A1	1.91665e-10	-6.24056	0.479226	2.65041	0.353506	1.54523	1	-2.45669	0.999999	1.06102	0.780189	-1.59913	0.162098	-1.99746	1	1.21681	1	1.54364	1	7.82148	1	2.22514	0.813743	-1.41412	1	-1.15881	1	-1.29364	1	3.81593	5.68404e-09	-3.86141	0.667079	7.95276
PABPN1L	2.15028e-10	-2.81473	0.99999	1.0014	0.816056	1.04238	1	1.00181	0.999999	-1.00025	1	-1.00372	1	-1.00385	1	1.03175	1	1.00483	1	1.00057	1	-1.00458	4.03421e-05	-1.54906	1	-1.00411	1	-1.00517	1	1.00585	1	-1.0019	1	-1.00213
LMLN2	1.19684e-09	-2.51209	0.99999	1.00272	0.999996	-1.00315	0.362009	1.20957	0.971287	-1.23208	1	-1.00492	1	-1.00343	1	-1.00632	1	1.00781	1	1.0006	1	-1.00732	0.999994	-1.00121	1	-1.00732	1	-1.00768	1	1.00917	1	-1.00286	1	-1.00039
PDIA2	1.53099e-09	-2.93764	0.99999	-1.00741	0.999996	1.00876	1	-1.01123	0.999999	-1.05422	0.495722	-1.08707	0.262339	1.16742	1	1.01835	1	-1.02179	1	-1.0018	1	1.02055	0.999994	1.00271	1	1.02022	1	1.02086	1	-1.02584	1	1.00797	0.988285	1.88399
PTH2R	2.16353e-09	-2.59112	0.99999	1.00857	0.373978	-1.08558	0.383062	1.15038	0.999999	-1.00488	1	-1.00161	1	1.014	0.98028	1.04363	1	1.0149	1	-1.00108	1	-1.01405	0.999994	1.01567	1	-1.01999	1	-1.01025	1	1.01547	1	1.36562	1	1.02155
AQP4	2.56129e-09	-3.0311	0.99999	1.02263	0.924009	1.02056	1	1.00228	0.999999	-1.00115	1	1.00284	0.832603	1.0639	1	1.00421	1	1.00032	1	-1.00079	1	1.00029	0.999994	1.00634	1	-1.00172	1	1.00185	1	-1.0003	1	1.00054	1	1.00787
IFITM2	3.04878e-09	1.60812	9.70361e-51	2.12351	3.8971e-23	1.7751	0.739271	-1.19322	0.0907364	1.32771	2.21495e-06	-1.54355	0.243792	1.065	0.0611151	-1.49285	0.0627271	1.25712	1	-1.34655	1	-1.57898	0.950304	-1.09131	1	1.19271	1	-1.58799	0.617224	1.44385	1	1.57621	1	1.79326
AL121772.1	3.54921e-09	-3.84171	0.99999	-1.0082	0.999996	1.0094	1	-1.0118	0.999999	1.00281	0.711385	-1.05603	0.846545	1.07136	1	1.01921	0.407025	-1.3392	1	1.10608	1	1.21892	0.999994	1.00306	1	1.02207	1	1.02305	1	-1.02772	1	1.00857	1	1.00134
MEIS1-AS3	3.69079e-09	-3.01688	0.99999	-1.01787	0.985126	1.02208	0.887673	1.13513	0.999999	-1.02088	0.984872	1.0347	0.740764	-1.0102	0.972894	1.0452	1	-1.0525	1	-1.00426	1	1.05072	0.999994	1.0102	0.817144	1.21745	1	1.05395	1	-1.06193	1	1.01952	1	1.00512
FMOD	4.14083e-09	-6.4036	0.99999	-1.56854	0.890797	1.55899	1	1.00731	0.534755	-2.4956	0.992499	1.11448	0.801556	-1.35493	1	1.92538	0.994628	-1.87915	1	2.80517	1	2.02127	0.611668	-1.10278	1	1.28691	1	1.225	1	-1.67451	5.53126e-26	-10.1549	1	1.08838
SPRY1	4.75766e-09	-3.25376	9.49826e-06	-1.84988	0.0281854	-1.33034	0.0630504	-1.1701	3.51666e-05	-1.80859	1.30788e-20	-2.04079	5.56829e-07	-1.95512	0.0867616	1.26153	2.64888e-08	-3.16798	1	-1.00703	1	-1.98455	0.790356	1.14861	0.938409	-1.38361	1	-1.70597	1	-4.55458	0.463246	-3.27777	2.97379e-07	16.1817
AC092422.1	5.78531e-09	-2.85911	0.99999	-1.00043	0.999996	1.00501	1	-1.00016	0.999999	-1.00084	1	1.00751	1	1.01206	0.672809	1.10383	1	-1.00522	1	1.14102	1	1.00614	0.999994	1.0091	1	1.00351	1	-1.09514	1	-1.00695	1	1.00289	1	1.01043
GNAT2	8.21104e-09	-2.18785	0.410474	1.18238	0.77135	1.0518	1	-1.00007	0.999999	-1.00026	1	1.00262	1	1.00409	0.959297	1.04592	1	-1.00201	1	1.05324	1	1.00222	0.999994	1.00307	1	1.00136	1	1.00299	1	-1.00264	1	1.00104	1	1.0035
MYRIP	1.25268e-08	-4.12494	0.789887	-1.21683	0.999996	-1.01021	1	1.00789	0.0173042	1.61839	1	-1.01548	0.879877	-1.15212	1	-1.02025	0.186623	-2.51332	1	1.00243	1	-1.01896	0.999994	-1.00959	0.429525	-1.46339	1	-1.02131	1	1.0267	1	1.2821	1	-1.00904
RPS10	1.2955e-08	2.06089	8.19701e-25	1.77465	6.21828e-31	1.92269	1.49011e-78	1.8267	3.99198e-05	1.76223	6.79123e-30	2.35271	7.10837e-25	2.16116	7.02115e-12	1.88766	1.70856e-90	1.85333	1	1.95128	1	2.14637	8.81276e-05	1.68553	0.000387614	1.78636	1	1.53641	1.23801e-21	1.80946	1	1.46488	0.297152	1.73152
UNC5D	2.37093e-08	-3.59716	0.796381	-1.34625	0.999996	-1.1114	1	-1.77507	0.603251	-1.34686	1	-1.20912	5.06791e-12	-3.7348	1	-1.20923	0.0208637	-2.24772	1	7.68836	1	-1.40892	0.335568	3.07941	0.89057	-2.55535	1	-1.14984	1	2.09616	1	-2.46597	1	3.18314
AC244197.2	3.2426e-08	-3.0473	0.99999	1.00681	0.939676	1.02618	0.822463	-1.12986	0.999999	-1.16707	1	-1.01158	1	-1.00721	1	-1.01483	1	1.01899	1	1.00133	1	1.03135	0.251076	-1.20508	1	1.06794	1	-1.01856	1	1.02221	1	-1.00688	1	1.0003
SEC11A	4.10801e-08	1.4623	0.0617729	1.07504	0.616666	1.13585	0.00460833	-1.16008	0.999999	1.12059	0.788675	1.06834	0.0289999	1.32438	0.0692095	-1.20135	0.000477615	1.12622	1	1.28695	1	1.18432	0.999994	-1.06526	1	1.03827	1	1.20523	0.155523	1.16819	1	1.30675	1	1.15705
AL645634.2	4.82428e-08	-3.28983	0.958764	1.12571	0.999996	1.00005	1	-1.00307	0.999999	-1.04268	1	1.00027	1	-1.00309	1	1	1	-1.00353	1	1.13874	1	1.00276	0.999994	-1.00348	1	1.00396	1	1.00196	1	-1.00371	1	1.16572	1	-1.00487
AC116565.2	6.68319e-08	-5.68226	0.99999	1.19608	0.999996	1.00206	1	1.1805	0.999999	1.0954	1	-1.07049	0.254449	-1.57033	0.995521	-1.28738	0.928896	1.11478	1	1.95417	1	1.13601	0.999994	1.18281	1	1.38319	1	-1.00377	1	1.0018	0.000488504	-5.08924	1	1.00311
CENPV	6.84709e-08	2.0405	8.48112e-24	1.98042	2.44998e-20	1.9617	0.323219	1.04113	0.0448085	1.66645	0.000337808	1.99337	4.05243e-26	2.20513	0.0745348	3.17994	3.47746e-11	2.58025	1	1.67488	1	3.22143	1.89278e-05	2.65527	0.283921	4.16263	1	2.4001	0.539026	1.12271	1	1.73281	1	1.48431
MEOX2	7.85354e-08	-4.45729	0.203333	-1.671	0.45034	-1.16676	0.789867	2.63791	0.619822	-1.67834	1	-1.46607	1	-1.20593	1	-2.41506	1	-1.80855	1	9.61773	1	-1.15612	0.0459925	14.1369	1	1.09887	1	-1.73364	1	-2.47095	0.459381	-4.06838	1	1.44507
FBLN5	1.14034e-07	-3.65838	0.0470305	-3.74625	0.906505	-1.70068	0.285836	-8.61351	2.77207e-15	-2.23515	0.0547208	-2.33789	6.5779e-83	-5.85229	0.817103	-1.60459	1.66528e-27	-6.31055	1	-2.40136	1	1.10644	1.14362e-05	-1.59743	0.00035489	-5.73228	1	3.93027	0.00520081	-5.37733	0.0469723	-3.1854	1	4.67386
KIF26B	1.66274e-07	-2.63587	0.99999	-1.2723	0.935105	1.32373	0.692118	2.80371	0.999999	-1.22739	0.0097086	1.51459	4.05022e-24	-2.86483	1	2.08624	5.22237e-05	-1.79402	1	-1.63682	1	2.96872	0.0176848	-1.0526	0.37086	-1.57345	1	-3.15566	1	-1.44535	1	-1.31556	1	1.17938
MEG3	1.79587e-07	-4.95834	8.26021e-48	-9.2527	1.01697e-77	-7.22319	1.03646e-28	-7.29151	1.63247e-18	-4.19896	0.628521	-1.55097	1.93522e-35	-8.56418	0.118389	-3.35802	3.26313e-47	-6.13798	1	1.76985	1	-90.8209	4.19965e-07	2.6852	1.59757e-13	-4.15813	0.154343	-14.7904	0.544228	-16.7508	1.88701e-05	-7.366	1	33.4856
AC020928.3	2.42051e-07	-4.87286	0.99999	1.16679	0.41913	-1.21243	1	-1.06845	0.999999	1.05278	1	-1.03966	0.00371283	-1.71265	0.631349	1.29175	1	-1.00685	1	1.15381	1	1.08021	0.600266	1.38934	1	-1.00099	1	-1.62122	1	-1.0116	1	1.00698	1	1.04811
RPS12	2.4686e-07	1.47297	8.18565e-21	1.28229	5.9573e-28	1.3162	3.62571e-33	1.34343	0.000978005	1.25803	1.12049e-11	1.23871	3.18584e-25	1.47755	3.85613e-05	1.22431	5.18431e-100	1.53752	1	-1.00919	1	1.06998	0.485844	-1.07945	0.000218113	1.37485	1	1.20841	1.49144e-08	1.31188	0.260946	1.44065	0.00628122	2.06665
GRIK1-AS1	2.52163e-07	-3.73474	0.6705	1.15373	0.999996	-1.00614	0.710019	-1.23823	0.999999	-1.15189	0.425682	1.10515	1	-1.01097	1	-1.01222	1	1.01152	1	1.00157	1	-1.0103	0.999994	-1.00722	1	-1.00865	1	-1.28448	1	1.01434	1	-1.00449	1	-1.00742
POTEH	3.32772e-07	-2.92014	0.99999	1.01198	0.0254658	-1.25863	0.104875	-1.57688	0.999999	-1.12926	1	-1.03218	1	-1.03564	1	-1.04209	1	1.04709	1	1.00535	1	-1.03764	0.999994	-1.02241	1	-1.03297	1	-1.04291	1	1.05896	1	-1.01638	1	-1.02211
AC022509.2	6.44749e-07	-3.08582	0.99999	-1.00026	0.894549	1.04314	1	-1.00038	0.999999	1.0001	1.01951e-07	1.52541	1	1.00012	1	1.00044	1	-1.00067	1	-1.00003	1	1.00062	0.367884	1.16205	1	1.00066	1	-1.31195	1	-1.00077	1	1.25619	1	-1.00015
AC110597.3	6.82907e-07	-2.5165	0.702059	-1.0992	0.42376	-1.1181	0.598172	1.11833	0.999999	-1.04583	0.911621	-1.0471	0.841582	1.08581	1	1.00292	1	1.00075	1	-1.00059	1	-1.00027	0.999994	1.00497	1	-1.00187	1	1.00095	1	1.00034	1	1.00024	1	1.00623
AC244197.3	7.64143e-07	-2.80531	0.99999	-1.00997	0.999996	1.03259	0.787926	-1.10985	0.999999	-1.04443	1	1.05099	0.695196	1.11884	1	1.07102	0.335477	-1.48042	1	-1.00805	1	1.14192	0.444285	-1.15153	1	1.04189	1	-1.06213	1	-1.05382	1	1.02204	1	1.04661
MINOS1	8.84893e-07	1.57986	3.62769e-23	1.62676	3.84433e-15	1.68479	7.012e-23	1.71591	0.00520664	1.50118	7.12227e-11	1.79328	1.46823e-12	1.84002	0.114342	1.41753	8.63242e-15	1.6651	1	1.38015	1	1.08527	2.30505e-08	2.11047	0.205772	2.04885	1	1.40303	7.70929e-10	2.25093	0.187238	2.16918	0.917693	1.48531
COX7A1	8.84893e-07	-14.1953	7.19954e-06	-3.5801	0.772167	-1.598	0.0588275	-2.69711	0.21652	-3.67396	0.679734	-2.15292	0.00162239	-2.75872	0.0391298	-4.35235	0.00819479	-3.77557	3.90351e-08	-59.0536	1	1.50556	1.58291e-05	-4.22758	0.583093	-3.03318	1	-2.57267	0.0734691	-6.96388	1	1.15989	1	1.07936
TWIST2	1.34031e-06	-2.77929	0.425092	1.32707	0.0774518	-1.37005	0.97341	1.1881	0.999999	-1.03931	1.82709e-06	2.24002	0.198468	-1.3064	1	-1.20116	1	-1.71923	1	1.25317	1	-1.16484	8.07392e-09	3.03409	0.971632	-1.86492	1	-1.3527	1	-1.45208	0.045155	-3.32662	1	-1.41486
LINC01419	1.35805e-06	-3.97163	0.99999	1.04071	0.999996	1.02848	0.0433506	-1.38003	0.999999	-1.0788	1	1.01912	0.964333	1.04517	0.833969	1.09647	1	-1.05255	1	1.11194	1	1.05684	0.999994	1.02553	1	1.05098	1	-1.22431	1	-1.06313	1	1.02227	1	1.0235
AC012313.1	1.59845e-06	-7.61673	0.99999	1.06291	0.949885	1.02765	1	1.08524	0.999999	-1.208	0.985802	1.16779	0.496306	-1.2412	1	1.08289	1	1.27303	1	1.28019	1	1.24371	0.999994	1.09669	1	-1.40623	1	-1.53403	1	1.00987	1	1.73009	1	3.02445
LAMTOR5	2.32336e-06	1.61604	3.08224e-06	1.30576	0.662577	1.09631	0.000355021	1.21143	0.726284	1.02252	0.903589	1.22179	0.0695638	1.15256	0.968238	1.18298	0.0615498	1.29407	1	1.45346	1	-1.15811	0.414769	1.33711	1	1.28736	1	-1.28366	6.30884e-22	16.0077	1	1.12353	0.999092	2.20958
AC145207.4	3.04747e-06	-3.63799	0.538211	-1.13851	5.0491e-05	-1.49823	1	1.00899	0.999999	-1.10141	0.943234	-1.05454	1	-1.0146	1	1.02082	1	1.02249	1	1.00227	1	-1.02003	0.338473	-1.27864	1	-1.01863	1	-1.02206	1	1.02723	1	-1.00826	1	-1.00685
MRPS6	3.23628e-06	1.54135	1.05186e-08	1.30705	1.03085e-08	1.45472	5.30574e-05	2.16018	0.0189282	1.50812	2.60624e-11	2.07941	2.44314e-07	1.51214	0.000111975	1.59956	0.004005	1.42489	1	2.36855	0.299798	2.48496	0.00351846	1.55993	0.0593011	1.30667	1	1.75024	0.37655	1.35644	1	1.18523	0.000496706	9.08071
AC018761.2	3.86573e-06	-5.36437	0.99999	1.12581	0.679696	-1.16957	0.966335	1.09707	0.999999	-1.3186	1	-1.03424	0.0173527	-1.7748	1	-1.01473	0.613893	1.74618	1	1.00307	1	1.17571	0.999994	-1.02259	1	1.00316	1	-1.36942	1	1.00509	1	-1.00266	1	2.67999
AC004466.3	3.86573e-06	-2.57344	0.99999	1.00288	0.902669	1.03064	0.844275	-1.14817	0.999999	-1.00167	1	-1.00123	1	1.00299	1	-1.00144	1	1.00582	1	-1.00013	1	1.09136	0.166139	1.31934	1	-1.00658	1	-1.14866	1	1.00632	1	-1.00165	0.891393	1.34483
RPLP1	4.32461e-06	1.31636	3.56607e-16	1.20144	3.95252e-15	1.21761	1.94209e-30	1.27517	0.0117133	1.17461	5.39784e-11	1.25584	3.50793e-15	1.32289	0.0298503	1.13618	6.42965e-67	1.44479	1	1.05188	1	1.30509	0.586477	1.05321	0.0881086	1.23467	1	1.10715	6.57877e-06	1.18858	1	1.18453	1	1.13928
AC051619.5	4.34084e-06	-5.12757	0.0763568	-1.7302	0.0150742	-1.83191	0.76496	-1.18125	0.677542	-2.19518	0.938086	-1.21548	0.308106	-1.64411	0.973551	-1.30573	0.228501	-2.66717	7.41104e-06	-9.42105	1	1.11795	0.926629	-1.37283	1	-1.04206	1	-2.0558	1	1.01452	1	-1.00107	1	1.79361
CISTR	4.34084e-06	-3.72016	0.99999	1.00392	0.999996	-1.00563	0.0887992	1.47754	0.999999	-1.00096	1	-1.00866	0.915153	1.09895	0.231523	-1.40388	0.70199	1.27134	1	1.00123	1	-1.01152	0.999994	-1.00403	1	-1.01087	1	-1.38276	1	1.01507	1	-1.00469	1	-1.00329
ATP5MF-PTCD1	4.49e-06	-2.80238	0.990164	1.10406	0.48975	-1.10965	1	1.00096	0.999999	-1.00032	1	-1.00027	0.890446	1.0804	0.278764	-1.22932	1	1.00122	1	-1.00004	1	-1.00106	0.999994	1.00089	1	-1.0014	1	-1.14443	1	1.00131	1	1.14076	1	1.00128
AL008638.3	4.81846e-06	-3.34445	0.706035	1.16229	0.999996	-1.00212	1	1.00086	0.847093	-1.34165	1	-1.0032	0.292635	-1.1324	1	-1.00429	1	1.00344	1	1.00056	1	1.04804	0.999994	-1.00284	1	1.09697	1	-1.00404	1	1.00431	1	-1.00147	1	-1.00304
SMIM36	5.21471e-06	-2.18894	0.99999	1.00067	0.999996	-1.00087	1	-1.08539	0.999999	-1.04551	1	-1.00135	0.389444	-1.09772	0.96974	1.06862	1	1.002	1	1.00018	1	1.09815	0.999994	-1.0005	1	-1.00184	1	-1.00203	1	1.00236	1	-1.00075	1	-1.00033
VWA3B	6.16631e-06	-2.32031	0.99999	-1.064	0.999996	-1.00497	0.320451	-1.21218	0.999999	-1.02504	1	1.05011	0.74358	1.13005	0.684758	1.21085	0.000453121	-1.99906	1	1.08932	1	1.22316	0.999994	1.05916	1	1.2109	1	1.11572	1	-1.23583	1	1.07959	1	1.04319
TTTY15	6.50636e-06	-17.1853	7.53401e-23	-5.18305	2.824e-31	-7.78764	0.000886303	-1.52207	1.54474e-12	-12.938	0.00020013	-35.3958	4.28518e-24	-7.71362	0.448221	-62.4373	2.27275e-12	-3.55291	1	-1.2709	1	-1.97797	0.642526	-4.0831	4.67067e-06	-3.07737	1	-1.61707	0.804474	1.13859	0.0233363	-34.2446	0.10386	-11.2125
DNAI1	7.06813e-06	-2.20576	0.34409	-1.17903	0.48958	1.08577	1	-1.00147	0.999999	-1.04292	1	1.00361	1	1.004	0.736895	1.10506	1	-1.00422	1	-1.00056	1	1.00428	0.999994	1.00247	1	1.0037	1	-1.16316	1	-1.00513	1	1.00177	1	1.00244
ALOX15	7.10018e-06	-4.31197	0.99999	1.22956	0.999996	1.00371	0.864392	-1.10096	0.999999	1.00183	1	1.00092	1	-1.00466	0.32835	1.26718	1	-1.00664	1	1.07778	1	1.15031	0.999994	-1.00558	0.00200239	-2.04376	1	1.00394	1	-1.00709	1	1.00163	1	-1.00784
NRP2	7.25644e-06	-2.79314	0.00191895	-1.98034	0.00296725	-1.60564	4.68396e-10	1.57024	0.106557	-1.4594	0.173353	1.06709	4.65332e-36	-3.6593	0.0758485	1.32193	4.56979e-30	-8.76685	1	2.05782	1	-1.33023	0.999994	-1.09938	0.552018	1.45585	0.922776	1.71384	1	1.03276	1	-1.90053	0.597031	-1.55616
SULT1E1	7.57944e-06	-6.47106	0.547838	-1.55743	0.627875	-1.23379	1	2.25047	0.0488519	-2.51755	0.0536798	-1.67091	0.0427458	-1.36332	0.893279	-6.60709	0.908453	-23.3588	1	4.55464	1	-2.18743	2.76493e-26	5.12866	0.48513	-2.40717	1	-1.43763	1	1.86996	1	1.26663	1	-1.74001
DKK1	7.94217e-06	2.11807	2.02329e-05	6.43013	1.90182e-10	5.89849	0.384188	2.7649	2.02431e-08	2.6737	3.47153e-12	3.33498	1.89307e-24	1.89865	0.447263	-2.90837	0.000138851	1.77205	1	5.44651	1	2.54441	0.0096087	15.2218	0.0446361	2.22829	1	1.60126	1	1.12879	0.847067	2.61721	1	11.5729
GPC6-AS2	9.13776e-06	-2.38456	0.99999	1.01141	0.57629	1.08069	1	1.01737	0.999999	-1.05238	1	-1.02226	1	-1.01925	1	-1.03009	0.745879	-1.1643	1	1.00342	1	-1.03082	0.0125124	-2.32603	1	-1.0301	1	-1.0374	1	1.04182	1	-1.01273	1	-1.00912
NTRK2	1.00273e-05	1.0631	0.00641923	1.96766	5.88611e-10	3.50815	0.452407	8.56391	1.146e-11	3.15977	0.639704	-1.06066	1.4515e-17	2.1982	1	-2.02898	3.46635e-09	2.68679	1	2.4552	1	-5.93839	0.579169	1.5316	1	1.39942	1	1.37751	1	-4.36282	0.0643777	3.15665	1	10.5406
NUPR1	1.0641e-05	-7.03148	5.96407e-05	-13.0463	0.24303	-1.64848	1	-1.40407	4.32304e-11	-1.79156	0.0965895	1.0461	6.98968e-29	-3.24123	1	-1.41878	3.57379e-21	-7.5682	1	-1.52458	1	1.57953	0.00126408	-1.07529	0.320728	-1.80893	1	4.98666	0.0092023	-1.05724	1	-1.27915	7.10993e-10	-94.3667
MIF	1.26372e-05	-2.12072	1.37608e-22	-2.16945	1.25008e-17	-1.98959	1.39719e-27	-2.02427	1.80909e-11	-2.29395	6.37394e-16	-2.29694	5.00702e-07	-1.82289	0.219644	-1.36314	9.61492e-08	-1.66177	0.893838	-2.81176	1	-2.57543	5.62448e-22	-3.32534	0.284923	-1.88165	1	-2.48529	1.63576e-18	-1.93737	1	-2.03041	1	-1.02599
ADRA2A	1.38192e-05	-2.91945	0.0746495	-2.20382	0.274345	-1.67501	1	1.02095	0.00882484	-1.96105	0.279731	-2.69378	6.45541e-09	-4.03811	1	-1.27429	0.0136459	-2.44569	1	17.7049	1	1.95208	0.999994	-1.10821	1	1.62033	1	-10.3889	1	-1.07589	0.000142899	-5.90141	1	-1.10736
DDX3Y	1.3878e-05	-34.9067	8.76285e-67	-8.27997	1.4979e-79	-7.39583	1.41806e-16	-2.52827	1.12277e-39	-14.9784	2.095e-30	-153.889	6.46222e-56	-8.20992	9.58899e-13	-19.1627	4.0602e-19	-4.41207	0.280281	56.7786	1	-1.40753	0.0166189	-11.7376	3.86514e-09	-2.84336	1	-9.23112	0.0985174	-1.31305	0.0285236	-125.649	0.00628771	-19.2277
RPL10	1.48878e-05	1.40421	4.13378e-14	1.19922	1.93041e-18	1.21486	1.56728e-18	1.17278	0.21652	1.11572	4.6604e-06	1.16221	2.95057e-26	1.37932	0.942014	1.03323	6.2475e-52	1.45997	1	1.08058	1	-1.06441	0.000408107	-1.18079	0.0140778	1.22047	1	-1.00061	0.148126	1.09158	0.089034	1.45127	1	1.20275
GOLGA8A	1.48878e-05	-5.96414	8.92088e-05	-2.15823	0.260394	-1.20819	2.15884e-08	-2.11369	3.94352e-08	-4.35312	0.416471	1.50944	9.84075e-09	-2.22199	0.304678	9.10951	5.05549e-10	-2.86919	1	-1.06909	1	2.14373	0.999994	1.13216	0.0472388	-1.68571	1	-1.19092	1	-2.32723	1	-1.6083	0.224757	15.166
IL6ST	1.48878e-05	-1.42861	0.263718	1.07027	0.999996	1.0075	0.0304961	-1.37686	0.999999	1.08969	0.489681	1.05903	2.19616e-09	-1.7429	7.98909e-05	-2.15575	0.000350001	-1.3587	1	-1.0464	1	-1.4879	0.203985	-1.43406	1	-1.15094	1	-1.00522	0.688353	-2.87014	1	1.14292	1	-1.47781
IYD	1.53063e-05	-2.84868	0.45885	-1.16658	0.142067	-1.13244	1	-1.00343	0.999999	-1.08893	0.827142	1.05126	0.908256	1.04252	0.98028	1.0688	1	-1.00824	1	1.13473	1	1.00814	0.999994	1.00312	1	1.00754	1	-1.09593	1	-1.00985	1	1.00327	1	1.00266
EIF3J	1.61925e-05	-1.8213	1.26527e-08	-1.55349	1.71814e-10	-1.69432	7.1245e-05	-1.37405	0.000118065	-1.72076	0.00274336	-1.46612	0.0023684	-1.45654	0.00309937	-1.55067	1	-1.17852	1	-1.27485	1	-1.64911	0.0421936	-1.22311	0.0268927	-1.81383	1	-2.10465	0.00458043	-1.75178	1	-1.62458	1	1.53887
ATP6V0C	1.65433e-05	-6.4492	0.000125195	-2.24937	0.0579384	-1.741	0.635541	-1.25393	0.999999	1.23547	0.0026168	-2.50968	0.991947	-1.2131	0.522379	-1.69854	0.895257	-1.32938	1	1.65978	1	1.56359	0.385172	-1.25552	0.62336	1.98444	1	-3.7655	1	-2.06017	1	1.68187	0.319741	-4.55388
RNF212	1.65433e-05	-4.58319	0.726635	-1.28583	0.999996	-1.0118	1	1.20613	0.999999	1.16544	0.418696	-1.16469	0.698596	1.36855	1	-1.15978	1	-2.13267	1	1.25372	1	1.49672	0.999994	1.04895	0.857329	1.17949	1	-1.52663	0.746916	-2.22117	1	-1.74362	1	2.25141
FGF7	1.65433e-05	2.5248	0.391063	1.17395	0.999996	1.12241	0.716106	1.14099	0.00773522	2.4156	1.29712e-20	4.48414	0.000120159	1.75436	1	2.40969	0.0692379	1.86902	1	1.42802	1	6.29131	5.29046e-23	3.10128	1	1.13116	1	-2.13395	0.980325	1.29139	0.852822	1.30811	1	6.14921
OR10H1	1.65433e-05	-4.25579	0.0376443	-1.38183	0.999996	1.00063	1	1.22738	0.999999	-1.03822	0.706204	-1.13592	1	-1.0012	0.809994	1.13056	1	-1.00359	1	1.00004	1	1.00306	0.999994	-1.00187	1	1.15861	1	1.00265	1	-1.00395	1	1.00104	1	-1.00282
AC079341.2	1.72345e-05	-2.88843	0.99999	-1.07118	0.514369	-1.09276	1	-1.00308	0.999999	1.00108	0.491692	1.10679	1	-1.00328	1	1.09078	1	-1.00342	1	1.00028	1	1.00265	0.375751	1.23933	1	1.00389	1	1.00182	1	-1.00355	1	1.00078	1	-1.005
SCIMP	1.90663e-05	-3.8788	0.99999	1.00964	0.999996	-1.05681	0.127909	-1.74083	0.999999	-1.3598	1	1.01122	1	-1.07459	0.999134	1.31791	0.531662	-1.44406	1	1.15283	1	1.55019	0.152136	-1.95636	1	-1.03684	1	-1.13814	1	-1.53344	1	1.4861	5.48253e-301	-86.4951
KHDRBS3	2.03487e-05	-2.80411	1.63136e-46	-2.48485	2.58027e-47	-2.61557	0.388995	-1.2902	0.000223864	-2.15139	0.0828162	-1.15724	1.15099e-20	-3.20572	0.0262552	-1.49287	7.31427e-07	-2.50054	1	38.855	1	-1.60817	0.741174	1.09492	0.00310112	-2.49253	1	-3.93104	1	1.03435	1	-1.30321	0.41845	3.63129
TPTE2	2.09389e-05	-2.50321	0.735997	-1.12651	0.873921	1.05035	1	-1.00192	0.999999	-1.09006	0.995171	-1.03792	1	1.00644	1	1.00736	1	-1.00604	1	-1.00088	1	1.00623	0.999994	1.00413	1	1.00522	1	-1.4264	1	-1.0074	1	1.25393	1	1.00424
FCGRT	2.15986e-05	1.90957	0.583028	1.11966	0.918345	1.08455	0.777362	-1.11739	0.458519	-1.27963	0.0984295	-1.3789	0.901081	1.1234	0.267982	-1.24087	0.610465	1.10007	1	-1.21143	1	1.17101	0.507504	-1.28544	1	1.01417	1	-1.08183	0.414262	3.01699	1	1.20803	2.2791e-14	-33.9129
BX649601.1	2.17504e-05	-5.04637	0.941682	1.15715	0.943597	1.0353	1	-1.05323	0.999999	-1.00233	1	-1.01007	1	1.02577	1	-1.01402	0.652028	-1.45154	1	1.07964	1	1.02885	0.292573	1.36873	1	1.15786	1	-1.17692	1	1.01935	1	-1.00597	0.216211	2.07785
PLAC4	2.38469e-05	-2.91322	0.99999	1.06319	0.999996	1.00301	0.990184	-1.07403	0.999999	1.00102	1	1.00439	1	1.00387	0.43433	-1.19194	1	-1.00719	1	-1.00068	1	1.15147	0.999994	1.00115	1	1.00647	1	-1.37066	1	-1.00856	1	1.27224	1	1.00171
AL137002.1	2.38469e-05	-2.41589	0.403572	-1.18009	0.999996	1.00361	1	-1.00159	0.999999	-1.04834	0.3486	1.156	0.876386	1.0811	0.787328	1.09406	1	-1.00566	1	-1.00091	1	1.07222	0.999994	1.00455	1	1.00482	1	-1.26695	1	-1.007	1	1.00254	1	1.00478
AC063943.1	2.44374e-05	-3.87741	0.99999	1.02497	0.654895	-1.06754	0.0786338	-1.39445	0.999999	-1.09329	0.524025	1.1506	0.884581	-1.05885	0.764023	1.18027	0.992217	-1.12292	1	-1.01104	1	1.12281	0.999994	1.01913	1	1.11575	1	1.113	1	-1.15091	1	1.32256	1	1.02869
GAS1RR	2.44374e-05	-5.55577	0.99999	1.23676	0.999996	-1.01073	1	1.16514	0.330775	-1.96782	0.850619	1.24136	0.0013252	-2.25717	1	1.0479	1	1.01629	1	1.50028	1	-1.01305	0.0775223	-1.90679	1	-1.00873	1	-1.02015	1	1.02128	1	-1.0066	1	-1.02155
SLC25A5	2.44374e-05	1.3789	0.00082252	1.14374	0.272456	1.18256	0.520989	1.07017	0.999999	1.05348	0.442101	-1.05001	0.642199	1.12711	0.0269527	-1.25267	1.36269e-08	1.28197	1	1.1129	1	1.21775	0.313254	-1.1549	1	1.04548	1	1.25297	4.16424e-13	1.79919	1	1.24922	0.110963	-1.82891
PDZRN3	2.45529e-05	-2.63714	0.0395247	-1.50806	0.00030787	-1.63878	1	1.25896	0.999999	-1.10716	0.133314	-1.39778	5.21161e-12	-2.47657	1	-1.18215	0.00238065	-1.64457	1	1.17229	1	1.59922	0.0958058	-1.15946	0.285429	-1.6934	1	7.15832	1	1.47383	0.164222	-2.62984	1	3.71706
RPS23	2.60205e-05	1.4255	9.57812e-06	1.13283	8.64067e-07	1.1702	4.04809e-36	1.36624	0.0750611	1.18265	4.52604e-05	1.19833	1.64482e-11	1.35182	0.0378739	1.17545	5.13206e-45	1.43213	1	-1.07235	1	1.03895	0.0265157	-1.15691	0.0514354	1.27443	1	1.39388	1.28954e-06	1.32682	0.79026	1.32088	0.40793	1.39653
KCTD12	2.71883e-05	-2.9731	0.0530341	1.79465	0.00405492	1.79449	0.194243	1.24131	0.999999	1.29438	0.242819	-1.66549	0.573236	-1.24922	2.98969e-06	2.81146	1	-1.1871	1	-2.17436	0.841763	6.36666	0.456448	1.17436	0.410599	1.35459	1	4.80241	1	-4.01483	0.0233363	-3.0121	7.03196e-07	-16.2465
SYT10	3.39704e-05	-7.45134	0.99999	-1.0679	0.874487	1.21503	1	-1.32326	0.131124	-1.94053	1	-1.25197	9.78533e-29	-5.43413	1	-1.20709	1	-1.51059	1	1.20626	1	-1.1443	0.360334	1.57242	1	1.32426	1	-1.46809	1	1.00041	4.61053e-13	-12.1314	1	-1.32113
EDNRA	3.43523e-05	-1.76819	1.73053e-08	-1.63973	5.66499e-06	-1.61888	0.625022	1.07498	0.00193407	-1.65898	5.62923e-16	-1.68746	5.38406e-34	-3.42995	0.991128	3.66599	1.61276e-10	-1.80992	1	1.09678	1	-3.5913	0.674771	1.19414	0.000707958	-1.97694	1	-9.34343	1	-1.60434	1	1.41545	1	4.4146
AC124947.1	3.49827e-05	-5.69532	0.633267	-1.36759	0.000277939	-1.58015	0.499464	1.82955	0.999999	-1.09801	0.545922	-1.16705	1	-1.00469	1	-1.0361	0.891456	-1.41983	1	1.09622	1	1.07828	0.999994	-1.00836	0.41228	-1.7476	1	-1.29593	1	-1.02134	1	1.2646	1	-1.01303
COL1A1	3.81187e-05	-1.4596	8.47113e-33	-2.05973	1.23712e-37	-2.16499	1.80352e-07	-2.56493	0.873554	-1.25513	0.674237	-1.12709	5.1012e-25	-2.29458	0.000110834	-2.23496	6.9099e-35	-2.69407	1	-3.70722	0.534663	-4.8821	0.508772	-1.21699	2.66964e-09	-4.86867	1	-1.07097	8.66988e-24	-1.86754	0.455388	-2.03252	1	5.36481
AC109809.1	3.90709e-05	-2.85195	0.415695	-1.23716	0.999996	1.01374	0.826057	-1.12995	0.999999	-1.13912	1	1.02112	0.83205	1.09352	1	1.02896	0.434608	-1.55437	1	-1.00351	1	1.02207	0.274293	1.3802	1	1.12801	1	1.02721	1	-1.02397	1	1.0093	1	1.02013
LINC02158	4.12115e-05	-3.70026	0.38275	1.32883	0.880177	-1.04634	1	-1.06239	0.999999	-1.08738	1	1.06182	0.750881	-1.06692	0.876416	1.13179	1	-1.12265	1	1.08774	1	1.10122	0.315238	1.51545	1	1.10548	1	1.10256	1	-1.1448	1	1.03846	1	-1.01399
BHLHE41	4.13804e-05	-33.3203	0.99999	1.12953	0.999996	-1.29338	0.79695	1.79656	0.877999	1.26537	0.000281701	-2.27088	1	1.02496	1	-1.09487	1	-1.19071	1	1.9839	1	1.19113	0.999994	-1.83348	0.962617	1.67332	1	-1.66517	1	-1.38698	0.402196	-2.01608	9.85613e-09	-7.05427
LGI1	4.42998e-05	-3.08016	0.960624	1.68289	0.146734	1.5938	1	1.0509	0.0104453	-1.2745	0.58886	-1.95877	8.82586e-30	-4.24706	1	-2.71483	2.41446e-18	-5.28086	1	1.24872	1	-1.49511	0.240492	1.03424	1	-1.21107	1	-1.98974	1	1.13044	0.994694	2.58137	1	2.41212
HMGA1	4.66786e-05	2.75601	2.41468e-14	2.17133	0.00012299	1.16619	2.79586e-07	2.04249	0.513686	1.4151	3.73354e-36	6.42409	1.67213e-11	1.73472	0.0655385	1.30587	1.15738e-07	3.45107	1	1.89432	1	1.14796	0.382838	2.28262	0.0448612	1.97802	0.240545	4.48314	6.38793e-09	1.69432	0.452906	2.09259	0.586965	2.97175
DUS4L	4.77049e-05	-3.20278	0.574076	-1.34837	2.41938e-05	-1.61404	0.567806	-1.31706	0.617577	-1.37262	0.506771	-1.23058	0.904048	-1.18821	0.947097	-1.14357	1	1.08874	1	-2.44458	1	1.2415	0.0526216	-1.69266	1	-1.13015	1	-6.76413	1	-1.68043	1	-1.01876	0.575534	-3.58081
VAC14-AS1	4.79634e-05	-2.59109	0.933192	-1.10086	0.854458	1.12192	0.250009	-1.30674	0.999999	-1.00682	0.0714026	1.62352	0.452683	1.1681	0.96233	1.04553	0.436951	-1.31433	1	1.07014	1	1.37059	0.999994	1.04299	1	1.29397	1	1.31463	1	-1.37767	1	1.74489	1	1.01271
IGFBP7	5.18194e-05	-1.23451	9.66495e-06	-1.58107	7.36618e-07	-1.68064	5.39962e-15	-1.95552	0.00137315	-1.37316	0.0058541	-1.42453	1.48142e-34	-2.20029	8.07246e-34	-3.89669	3.5887e-17	-1.62412	0.146783	-3.97532	1	-2.80453	0.00603018	-1.50945	2.71271e-06	-4.98576	1	-1.56377	1.03379e-20	-1.804	1	-1.19458	0.0403205	3.55237
SHANK2-AS1	5.62739e-05	-2.42384	0.99999	-1.00092	0.872605	1.05356	1	-1.00144	0.999999	-1.24915	1	1.00026	1	-1.00125	1	1.00019	1	-1.00174	1	1.08166	1	1.13104	0.999994	-1.00149	1	1.00197	1	-1.08884	1	-1.00185	1	1.24155	1	-1.00209
BHLHB9	6.13881e-05	-3.80837	0.920656	-1.30688	0.800204	-1.02794	1	-1.21894	0.999127	1.27842	0.77737	-1.17481	0.339591	-1.42713	0.843338	-1.21984	0.645427	-1.5137	1	6.77411	1	-1.52061	0.234139	2.26548	1	-1.20173	1	-6.12573	1	-4.03358	1	2.18547	1	4.88702
USP9Y	6.40834e-05	-10.6125	0.00281256	-3.31478	2.20133e-08	-4.39453	2.13209e-09	-2.07629	4.0466e-11	-31.1992	0.102706	-3.68729	2.38595e-12	-5.21845	0.219881	-4.49558	2.72022e-07	-2.07027	1	-1.58332	0.414525	15.5476	0.999994	-2.14284	0.306701	-2.16382	1	-1.84274	0.447832	-1.54308	2.35777e-07	-20.6205	0.248747	-11.6075
LINC00900	7.13413e-05	-5.59616	0.98806	1.24705	0.999996	-1.03285	1	1.09862	0.0841536	2.04771	1	-1.11832	1	-1.09745	1	-1.12447	0.914156	1.52523	1	1.40576	1	-1.17524	0.999994	1.351	1	1.0915	1	-1.45413	1	1.3247	0.000361746	-4.58871	0.0632829	-4.7002
NLGN4Y	7.20169e-05	-30.5032	7.35656e-13	-8.54939	2.20397e-12	-6.78534	7.12316e-07	-1.45567	2.84216e-37	-104.083	4.82966e-05	-6.53578	4.32764e-44	-11.7601	0.000153468	-18.2605	2.11189e-37	-8.73138	1	100.823	0.00598324	2.19961	0.164552	-6.2387	5.68116e-10	-3.06494	1	-3.45385	1	2.0162	0.459381	-11.0322	1	-1.90607
AL390860.1	8.13545e-05	-4.31718	0.99999	1.06781	0.999996	1.00768	0.376726	-1.3089	0.999999	-1.10243	1	-1.0403	0.7052	-1.09294	0.987479	1.08095	1	-1.01863	1	-1.00146	1	1.08983	0.999994	1.00311	0.816815	1.30252	1	-1.4564	1	-1.02188	1	1.0069	1	1.00117
RPS27	8.2867e-05	-1.38367	9.47363e-49	-1.53449	5.65011e-37	-1.46099	4.65344e-28	-1.44642	6.34655e-08	-1.39592	8.2311e-28	-1.49684	3.61022e-06	-1.22319	8.42752e-14	-1.47278	0.0982224	-1.14488	0.837104	-1.63876	0.415057	-1.62286	1.28688e-34	-1.80621	0.00192479	-1.33243	0.0228415	-2.09143	1.29189e-06	-1.42414	0.952764	-1.28841	0.715532	-1.13406
ZNF667-AS1	8.70922e-05	4.66747	4.06376e-20	2.53548	4.01449e-07	1.77235	2.04115e-14	2.17921	0.00356542	2.56831	0.00240737	1.4758	2.90656e-09	3.23823	0.789803	1.284	1.61023e-10	3.31476	1	33.0585	1	1.15408	1.03105e-05	2.68222	0.507713	1.55219	0.366675	4.15643	0.0474428	1.17831	0.543184	2.85658	0.232216	8.39063
POLR2J	9.15559e-05	1.6826	1.35327e-11	1.51779	3.08222e-09	1.53763	3.26173e-08	1.36319	0.871527	1.24677	6.23213e-05	1.43159	1.07348e-08	1.52965	1	1.164	1.88e-15	1.69287	1	2.17895	1	-1.0429	0.436565	1.38191	0.903206	1.20514	1	1.12479	8.87541e-07	5.90519	1	1.36221	1	1.28015
AL449106.1	0.00010145	-2.33797	0.99999	1.05981	0.999996	1.01487	1	-1.01827	0.999999	1.00496	0.941161	-1.03716	1	1.01934	1	1.0324	1	-1.03528	1	1.04417	1	1.03462	0.0192023	1.42781	1	1.03289	1	1.03297	1	-1.04272	1	1.01327	0.12117	1.90564
NWD2	0.00010145	-2.39663	0.964341	1.68201	0.618208	1.42523	1	1.07192	0.999999	-1.09887	1	1.00391	0.0740378	-2.03697	1	-1.05709	1	-1.14893	1	5.67208	1	-1.11537	0.999994	-1.28509	1	1.26943	1	-1.19608	1	1.17738	0.0014253	-5.03634	1	-1.03204
LINC00222	0.000107378	-2.77972	0.922058	1.09252	0.393089	-1.20929	1	1.02395	0.999999	-1.07999	0.988599	1.01992	1	1.04638	1	-1.03954	1	1.04836	1	1.13317	1	1.10977	0.999994	-1.00687	1	1.11518	1	-1.16634	1	1.05682	1	-1.01729	1	1.33709
HNRNPAB	0.000109723	1.32515	7.19954e-06	1.25328	8.79427e-05	1.24282	0.0598257	1.14956	0.45019	1.29575	0.0911646	1.31115	0.0877928	1.2139	0.132821	1.3525	0.00189428	1.29695	0.351186	2.05501	1	-1.14898	0.365511	1.54687	0.142793	1.44822	1	1.53949	1	1.07959	1	1.28817	1	1.50042
AC012645.1	0.000111541	-5.52789	0.742476	-1.92071	0.999996	1.03522	1	-1.94085	0.999999	1.09674	0.739528	-1.47179	0.321488	-1.73403	0.867381	1.3661	0.482165	4.24872	1	1.99372	1	1.0021	0.999994	-1.03643	1	-1.09688	1	-4.10008	1	3.3543	1	2.20896	1	1.14024
DPP6	0.000117205	-3.8267	0.99999	-1.04954	0.745529	-1.15379	1	1.02616	0.999999	-1.24603	0.348545	-1.51441	0.972049	-1.1662	1	-1.06178	0.875925	-1.87717	1	1.16256	1	1.13456	0.879635	1.19922	0.781221	1.41695	1	-1.06514	1	-2.08324	8.60841e-18	-7.35721	1	1.19829
TRA2B	0.000122181	-1.73537	1.74595e-06	-1.58839	0.000204007	-1.34399	0.472294	-1.12376	0.0382127	-1.59863	0.0268759	-1.32129	0.00069675	-1.60069	0.847057	-1.10776	0.766188	-1.24816	1	1.29392	1	1.45151	0.208219	-1.06054	1	-1.2605	1	1.23974	1	-1.28224	1	-1.40131	0.155916	-1.38494
NPY	0.000137216	-2.61424	0.99999	1.00958	0.999996	1.00114	1	1.01526	6.25368e-09	2.2898	0.458684	1.0863	1	1.02012	1	1.00297	0.588978	-1.44526	1	-1.00171	1	-1.0139	0.0443452	-1.34715	1	-1.02163	1	-1.00886	1	1.01523	1	-1.00361	1	1.02804
LY6E	0.000155469	-1.73886	8.53267e-16	-1.52031	8.5438e-10	-1.19101	0.337367	-1.68764	0.00563595	-1.53939	4.91841e-07	-1.45482	0.614788	1.17232	0.000248937	-3.63179	1	-1.02464	1	1.09975	0.871035	-8.05196	0.021852	1.00967	1	1.00693	1	1.2418	1.87405e-08	-4.09689	0.392689	-1.859	0.0384573	-3.10134
AC015674.1	0.000156674	-3.58998	0.899508	-1.09497	0.893261	-1.0921	1	1.00385	0.999999	1.001	1	-1.07095	0.759535	1.0844	1	1.05222	0.0436211	-2.46529	1	1.00398	1	-1.0187	0.338131	1.60022	1	-1.01357	1	-1.02344	1	1.03096	1	-1.00895	1	-1.02376
VENTX	0.00016224	-3.28811	0.99999	-1.03994	0.999996	-1.00331	1	-1.00439	0.999999	-1.20582	1	-1.02728	1	-1.00033	1	1.00355	0.472269	-1.7804	1	-1.00015	1	1.00612	0.999994	-1.00188	1	1.007	1	-1.11145	1	-1.0079	1	1.00221	1	-1.00331
LINC01396	0.00016467	-2.15922	0.0168852	-1.43686	0.999996	-1.07727	1	1.09341	0.999999	-1.16835	1	-1.12614	1	-1.09644	1	-1.15047	0.0593134	-2.93742	1	1.13525	1	-1.15161	0.999994	-1.03293	1	-1.1543	1	-1.26313	1	1.24939	1	-1.06495	1	-1.04421
ATP5ME	0.000170656	-1.64231	2.10996e-11	-1.60236	1.14171e-11	-1.61803	6.70878e-08	-1.3655	0.015136	-1.58573	1.33903e-09	-1.6755	0.00304185	-1.41294	0.0026843	-1.42634	0.236592	-1.16438	1	-1.61126	1	-1.30451	0.000820305	-1.53838	0.587407	-1.43828	1	-1.52057	0.69939	-1.40752	1	-1.37929	0.202458	-1.73999
EMC10	0.000172994	2.1075	1.13943e-23	2.24824	2.05507e-18	2.14274	4.49756e-25	1.78942	1.58356e-12	2.71171	1	1.08787	3.54158e-22	3.74942	0.396984	1.33822	1.36081e-10	2.71823	1	1.25611	1	2.30536	0.375486	1.36013	0.00207257	2.00787	1	1.31092	1	1.21326	0.0052522	5.44577	1	1.09156
C1QTNF12	0.000172994	-3.21217	0.701791	1.22011	0.999996	-1.01055	1	1.3156	0.919806	-1.47558	1	-1.06117	0.938506	-1.07894	1	1.46959	1	-1.41064	1	1.52213	1	1.66008	0.00178118	2.83654	1	-1.1618	1	3.00185	1	1.10529	0.000330242	-3.24773	0.95735	26.6416
MYL9	0.000182708	-1.77815	7.51155e-42	-2.24705	1.47011e-49	-2.90082	2.73939e-18	-2.88104	0.000559168	-1.37295	0.211906	-1.13659	2.41797e-28	-2.60218	0.972628	1.28181	0.000731295	-1.25693	0.506432	-14.3881	0.907308	-10.086	0.138201	1.03732	5.30799e-07	-4.65229	1	-3.1694	1.8625e-21	-1.47338	1	-1.70095	0.613864	10.5373
HIST1H4C	0.000202794	-4.04899	4.09537e-12	-2.25591	0.0634433	-1.49023	7.05901e-11	-1.49939	0.000295334	-1.97805	1.15887e-10	-1.36592	3.38192e-07	-1.76159	0.000101168	-1.6295	0.510351	-1.10638	1	1.18669	1	-1.42862	1.38259e-12	-2.34814	1	1.07492	1	1.32417	1	-3.99213	1	-1.66278	1	1.21666
CNTNAP4	0.000237377	-11.0326	0.307849	2.54236	0.409888	1.32823	0.785414	-3.20986	0.887847	2.09562	0.883331	1.25422	0.951383	-1.28653	1	1.00401	1	2.08531	1	1.18777	1	1.02676	2.77067e-32	7.1585	0.660379	-1.84441	1	1.01799	1	-1.06048	1	1.68096	1	-1.05222
PCAT7	0.000243272	-2.89386	2.12004e-13	-5.51319	1.60498e-05	-2.186	0.000965428	-2.46351	7.43283e-06	-2.31165	0.260908	1.23137	6.97683e-09	-2.76366	1	-1.08737	6.11854e-07	-3.21032	1	5.93001	1	8.17309	0.521805	1.53804	0.00883584	-2.32488	1	1.34191	1	-1.32987	1	-1.71496	0.598729	4.99885
Z83847.1	0.000258524	-2.47284	0.99999	-1.00326	0.999996	1.01952	0.903189	-1.08546	0.999999	-1.00221	1	1.00183	0.425527	1.18937	0.00447533	-1.3072	1	-1.02208	1	-1.00533	1	1.02733	0.999994	1.03197	1	1.12972	1	1.036	1	-1.02844	1	1.01197	1	1.49847
RPL37A	0.000262812	-1.31368	3.22693e-41	-1.37891	2.92527e-46	-1.39932	3.43399e-12	-1.21634	2.07821e-07	-1.33181	2.49619e-15	-1.27159	7.34864e-17	-1.30044	1.16328e-11	-1.31659	0.241627	-1.10828	0.131567	-1.83047	1	-1.21609	2.22548e-44	-1.80832	0.0455578	-1.21311	0.757434	-1.45448	0.907862	-1.18316	0.286684	-1.38353	1	-1.01105
NDUFB1	0.000274696	-1.69069	5.21478e-07	-1.54454	6.14239e-13	-1.70701	6.21832e-13	-1.77377	0.0104011	-1.69208	1.96219e-09	-1.76274	3.40994e-05	-1.66942	0.00176651	-1.40704	1	-1.29442	1	-1.12786	1	-1.60022	0.436547	-1.14448	0.163535	-1.39622	1	-2.06662	1	-1.55585	0.380266	-1.94003	0.347054	-2.15039
AC009133.2	0.000277267	-2.41062	0.99999	1.06035	0.781611	-1.04811	1	-1.00469	0.999999	-1.04654	1	-1.03015	0.294016	-1.21071	1	1.01252	0.37632	-1.79679	1	1.08207	1	1.012	0.999994	1.00535	1	1.01087	1	1.01346	1	-1.0143	1	1.00485	1	1.00487
AC135012.1	0.000348244	-3.40618	0.99999	1.0123	0.936005	1.05812	1	1.01883	0.999999	-1.06362	1	-1.03325	0.191922	-1.18482	1	-1.00592	0.765295	1.31865	1	1.0873	1	1.02549	0.999994	1.01766	0.347269	-1.49995	1	-1.31765	1	1.02521	1	1.45276	1	1.0253
EFS	0.00036661	-2.30207	0.0180855	-1.67391	0.0617606	-1.36697	1	1.67334	0.839863	1.15965	1	-1.03096	2.16132e-07	-1.79278	1	1.03587	0.570651	-5.1412	1	-1.51778	1	1.15516	0.141788	1.55571	0.841491	-1.53049	1	-2.01953	1	-1.60461	1	-1.13191	0.600932	21.0834
GPR22	0.000370075	-3.5281	0.99999	-1.0044	0.906493	1.10943	1	-1.00754	0.999999	1.00295	1	-1.03344	0.983257	1.05174	0.269789	-1.26605	1	-1.00541	1	1.00146	1	1.00293	0.999994	-1.01325	1	1.12715	1	-1.37553	1	-1.00471	1	1.0003	1	1.25484
HTRA1	0.000382175	-2.47257	5.27072e-11	-1.89342	1.24784e-17	-2.36058	3.43143e-15	-2.13493	2.77207e-15	-3.60613	1.07508e-14	-2.33277	2.26424e-11	-2.46033	5.33115e-44	-4.49566	4.00036e-21	-13.7689	1	-1.9505	1	-2.63387	2.09817e-17	-2.599	0.00266776	-3.26301	0.787712	-3.52525	1.98602e-10	-1.62278	0.132189	-3.99503	1	-1.03701
ARHGEF33	0.000382175	-5.01895	0.99999	-1.15048	0.262894	-1.39993	1	-1.04994	0.999999	-1.52468	0.872657	-1.08739	0.989484	1.12947	0.371957	1.87168	1	1.59793	1	1.49955	1	1.67217	0.999994	1.49721	0.81422	2.06772	1	-1.40182	1	-1.40963	1	1.57193	1	1.16601
AL157373.2	0.000414785	-4.40035	0.99999	-1.08958	0.999996	-1.05036	1	1.09992	0.999999	-1.79636	0.278021	-1.52522	1	-1.25549	1	-1.10233	0.977685	-1.38624	1	1.60517	1	1.19261	0.999994	1.30002	1	1.43876	1	-1.19324	1	1.0516	1	1.69638	0.094861	8.6799
HIST4H4	0.000481481	-6.49173	0.128656	-1.78138	0.126657	-1.20831	1	-1.51881	0.869504	-1.63598	0.28375	-1.32063	0.201078	-1.41319	0.877702	1.4406	0.612144	-1.11614	1	3.61145	1	3.60048	0.636228	-1.59392	0.93931	2.74307	1	1.43932	1	-14.3131	1	3.8163	0.39239	14.3189
TNMD	0.000526201	-10.4644	0.128303	-1.988	0.233644	-1.82762	0.998341	2.53915	0.999999	-1.17184	1.22486e-09	-1.90798	0.823306	1.24071	0.813167	-3.2964	1	1.8063	1	1.35236	1	-3.17096	0.0457293	7.51299	1	-2.87693	1	-1.12305	1	2.94304	3.36072e-06	-20.8103	1	-1.10082
AC092718.2	0.000527395	-2.1949	0.99999	1.00038	0.999996	-1.00211	0.642246	1.23174	0.999999	1.00026	0.462982	1.13193	0.614229	1.15519	1	1.0525	0.442877	-1.64817	1	1.00061	1	1.05057	0.317775	-1.3513	1	-1.0018	1	-1.00361	1	1.00361	1	-1.0013	1	-1.00402
KANK1	0.000601629	-2.63124	0.441169	1.51011	0.0167272	2.4355	1	-1.12385	0.975208	1.26414	0.194895	1.3251	0.860251	-1.05261	0.00614265	-1.53219	1	1.12779	1	-7.02091	0.17726	-4.92916	0.288238	1.87374	0.87687	1.60125	1	-1.76414	1	-2.27147	1	-2.61157	0.0233948	23.1724
AL139286.2	0.000614708	-2.85827	0.500843	-1.21653	0.852864	-1.07428	1	-1.03119	0.0995841	1.80564	1	1.04312	0.818128	1.11117	0.41016	-1.22669	1	-1.06563	1	1.09415	1	1.06361	0.999994	1.01194	1	1.06269	1	-1.06764	1	-1.07738	1	1.02429	1	1.00538
LRRC4B	0.000622295	4.12472	4.41463e-28	4.77189	5.76352e-31	5.40765	4.5009e-11	2.54976	2.37415e-09	7.01635	0.0512107	-1.31762	2.49638e-21	8.53798	0.544506	1.12171	8.41753e-13	3.26566	1	1.84725	1	4.82458	0.752946	1.74322	0.00212626	4.73027	1	10.5632	0.20841	1.21915	0.0499938	12.3481	0.442739	27.3391
STK26	0.000647317	2.70902	1.90854e-13	2.61721	2.77688e-07	1.62088	0.205962	1.46783	0.0775665	2.16168	0.823552	1.18026	2.27989e-09	2.12635	1	-1.12085	0.000168172	2.11854	1	-1.06643	1	1.91665	6.07179e-17	10.954	1	-1.14828	1	-2.3048	1	-1.39688	1	1.08896	0.0340318	14.7776
AKR1C1	0.000740301	-3.3287	0.542588	-1.7975	0.999996	-1.75216	1	1.98044	1.24496e-12	-5.83095	1	-1.44039	9.2779e-38	-7.78801	0.892946	-1.59745	0.00775742	-9.54151	1	4.1924	1	-7.76843	0.418859	-1.56899	0.700554	-2.96011	1	-2.48037	1	1.72827	0.10814	-5.22173	1	2.22792
MT-ND2	0.000740301	1.26375	1.49539e-05	1.27128	8.38297e-07	1.24189	0.000591608	1.20368	9.20406e-06	1.76235	0.85818	-1.10152	0.000203897	1.18761	0.341857	-1.02225	1.02128e-07	1.23912	1	-1.02548	1	1.16235	0.0119794	1.07543	0.44987	1.1889	1	1.37164	0.000225367	-1.34865	1	1.13516	1	1.19978
SNHG8	0.000768813	2.27026	0.000248324	1.34126	0.0739683	1.18192	0.094476	1.33488	0.85423	1.18487	1	-1.10144	0.00283621	1.18304	0.397865	-1.22066	0.974905	-1.0882	1	-1.53604	1	1.27664	0.00296664	-1.68711	1	-1.02976	1	2.87846	1	1.05388	1	1.99185	1	1.16679
ATP1B3	0.000824665	1.57055	1.67954e-10	1.35077	0.0710611	1.19092	0.947465	1.0883	0.486469	1.29769	1	-1.00851	2.58665e-06	1.36868	0.811768	-1.0913	0.00237311	1.22165	0.682498	1.91134	1	1.23807	0.145286	1.29021	0.555232	1.41875	1	1.50386	1	-1.02535	1	1.39049	0.0611701	-1.91931
YBX2	0.000845622	-4.19793	0.708482	-1.31945	0.544398	1.23472	0.831383	-1.82858	0.999999	-1.08242	1	-1.00169	0.689506	-1.06698	1	1.14886	1	1.21682	1	1.17444	1	1.29977	0.628954	1.53243	1	1.47157	1	-1.2946	1	-10.4051	0.00096563	-5.38368	0.287005	10.4929
AC139100.1	0.000864584	-2.40643	0.99999	1.0706	0.761482	-1.05384	1	-1.0141	0.999999	-1.18884	0.611932	1.25443	1	1.01113	1	1.02225	1	-1.02821	1	1.21036	1	1.02642	0.999994	1.00316	1	1.02667	1	1.02755	1	-1.03301	1	1.25488	1	-1.0001
NFIA	0.000871986	-2.10742	2.57212e-07	-1.79111	0.0496798	-1.34085	1	-1.08894	0.131354	-1.30392	0.652412	-1.37394	2.14699e-08	-1.71933	0.418492	-1.88719	0.000594089	-1.83059	1	-1.69472	1	1.46829	0.00966147	1.67436	0.179807	-1.52874	1	1.95358	1	-1.02688	0.100468	-2.4518	1	8.29025
MYO16	0.000916314	-3.27285	0.99999	1.18423	0.296373	1.28599	1	1.02222	0.944363	-1.60165	1	-1.02309	1	-1.08642	1	-1.02924	1	1.04083	1	1.00226	1	-1.03965	0.999994	1.00079	0.788948	1.53239	1	-1.03979	1	1.04719	1.68765e-19	-8.80422	1	1.0067
LINC00626	0.000926687	-2.83479	0.99999	-1.04568	0.999996	1.04226	1	-1.06717	0.999999	1.01574	0.226808	1.20808	0.568451	1.17329	1	1.08573	1	-1.13242	1	-1.00706	1	1.10914	0.477902	1.33056	1	1.113	1	1.1095	1	-1.15706	1	1.04133	1	-1.01323
AL805961.2	0.00095408	-2.50843	0.99999	1.08106	0.999996	1.01003	0.101067	-1.37197	0.999999	-1.07427	0.480389	-1.16011	1	1.01931	0.782782	1.15281	1	-1.01513	1	1.0466	1	1.0167	0.999994	1.01283	1	1.01332	1	-1.16403	1	-1.01871	1	1.007	1	1.01352
ADAMTS9	0.000969293	-3.01473	0.217167	-1.20932	0.999996	-1.08621	0.00103499	1.22535	0.76789	1.3009	1	1.52443	0.0125072	-1.69234	1	-1.29473	0.917373	1.00627	1	-1.10205	1	-1.01445	0.999994	1.18794	1	-1.02566	1	1.61904	0.939111	6.93332	0.45187	-2.28711	0.0482696	20.9795
LINC02511	0.000982865	-3.1225	0.314878	-1.2822	0.0269024	-1.25592	0.0515591	-1.27304	0.999999	-1.07146	0.70312	-1.04864	1	1.01886	0.551809	1.34141	0.466016	-1.29142	1	-1.02702	1	1.36131	0.999994	1.09078	1	1.33845	1	-1.00379	1	-1.34757	1	1.12073	1	1.06668
AC026726.1	0.000996789	-2.92329	0.596101	-1.19801	0.784406	-1.04431	0.415097	-1.28964	0.999999	-1.00014	0.993963	-1.06001	0.674356	1.15502	1	1.03988	0.0736955	-1.79057	1	-1.00127	1	1.00784	0.999994	1.00666	0.873443	1.24102	1	1.00961	1	-1.00894	1	1.00335	1	1.00713
NDUFS3	0.00104924	2.02856	6.81302e-06	1.28131	0.00696382	1.21968	0.565007	1.11078	0.999999	1.04759	0.557433	1.0445	0.00047249	1.25994	1	1.02916	0.746557	1.11052	0.388644	8.57064	1	1.15121	0.969346	1.16776	0.747972	1.04319	1	1.51376	0.117502	1.70126	1	1.31186	1	1.18106
HIST3H2A	0.0010659	22.7925	0.184624	1.13059	6.92991e-05	1.75226	0.07913	1.90465	0.999999	1.01831	0.792107	1.31468	0.000468649	1.73342	1	1.06728	0.596647	6.031	1	1487.78	1	1.15907	0.999994	1.23109	0.594609	1.80709	1	1.60511	0.540098	2.97437	1	1.28139	0.847437	1.75604
ATP10D	0.00111068	-2.59728	0.462508	-1.3529	0.0705959	-1.27428	0.111596	-1.70658	0.182681	-1.21224	0.246352	-1.28132	2.59711e-12	-2.43682	0.572241	-1.48718	3.01651e-18	-4.34392	1	1.19916	1	10.6382	0.172389	-1.3944	0.21903	-1.87255	1	-2.0842	1	-3.71727	0.0137697	-3.42491	0.302729	-1.97051
LINC01567	0.00118516	-2.45152	0.795653	1.11527	0.993563	1.02737	1	-1.00083	0.999999	-1.18789	1	1.00428	0.959174	1.04488	1	1.04947	1	-1.00404	1	-1.00076	1	1.00427	0.272712	1.62661	1	1.09651	1	1.00532	1	-1.0051	1	1.26863	1	1.00448
TMA16	0.0011897	-2.2973	0.00365112	-1.40742	0.000448038	-1.34364	0.8609	1.13815	0.0843395	-1.4223	0.0681809	-1.3506	1	-1.11788	0.294827	-1.25385	0.674325	-1.40579	1	2.53616	1	-1.51113	0.0662647	-1.281	1	-1.11783	1	-1.32474	1	-1.38692	1	-1.49471	1	-1.12437
NDUFA13	0.00119592	1.49303	1.34135e-18	1.70773	3.76644e-16	1.76774	1.50034e-23	1.85947	0.0299274	1.43817	2.37738e-06	1.71549	9.068e-22	2.19051	3.48913e-05	1.69203	4.75068e-07	2.14828	1	1.53836	1	1.617	0.000970965	1.74178	6.16692e-09	2.79157	1	2.0395	0.00346726	1.98246	0.0537122	2.46011	1	1.62892
TAC1	0.00140181	-2.22115	0.236659	-2.53568	0.406506	1.02362	1	-1.40237	3.99995e-07	-1.61347	0.0832644	-4.03639	1.05443e-82	-3.78843	1	1.21568	1.16376e-33	-7.30617	1	8.30262	1	-2.15028	3.61002e-25	-4.80564	0.0563195	-1.46803	1	1.18947	1	1.07963	1	2.96451	1	7.7701
EGR1	0.00141686	-2.62777	1.0317e-17	-3.01334	7.64006e-21	-3.22834	0.958229	-1.20428	0.00412305	-2.10551	0.00021749	-2.09328	7.59796e-30	-4.51333	0.170436	1.19172	3.62516e-13	-2.93146	1	1.10436	1	2.0287	0.906102	-1.06753	0.0522789	-2.0552	1	-3.9624	1	-1.26711	1	-1.85365	0.00206322	-3.42433
AC008073.3	0.00141784	-3.81176	0.99999	-1.01772	0.863838	-1.0487	0.150896	-1.55188	0.999999	1.00613	1	-1.02654	0.965822	1.04683	0.678699	1.2107	1	1.31493	1	1.23901	1	1.14159	0.659617	-1.23982	0.868789	1.34241	1	-1.04195	1	-1.05678	1	1.0164	1	-1.00559
CHCHD2	0.00142908	-1.61107	9.84236e-24	-1.81348	1.21117e-40	-1.82305	7.12567e-41	-3.18083	1.22368e-09	-2.08525	0.0154433	-2.55458	8.8091e-24	-1.6897	5.88125e-59	3.53586	1.8956e-11	-1.66152	0.288745	-14.5933	0.0102366	-26.4645	0.999994	-1.27193	0.00426106	-1.94583	0.0928963	-4.11155	0.958993	-1.43056	1	-1.56533	0.0115886	3.13021
B2M	0.00160538	1.21256	0.971299	-1.00542	0.0870325	-1.09471	9.52761e-25	-1.57891	0.25431	-1.11444	0.0426677	-1.0283	0.0151673	-1.1448	1.84933e-12	-1.75044	1	-1.2875	1	-1.0371	1	1.11396	0.15859	1.29007	0.170157	-1.31583	1	-1.69175	0.180514	1.05521	1	1.26076	2.41977e-22	-18.1429
AC114803.1	0.00167663	-4.82066	0.55713	-1.58417	0.460636	-1.41966	1	1.20416	0.860777	-2.16902	7.86207e-06	-1.9679	0.92613	-1.23939	0.878555	1.24615	1	-1.57544	1	1.01294	1	-1.03794	6.7514e-05	-2.3539	1	1.36499	1	-1.15463	1	-4.1236	1	1.47188	0.971298	3.01502
LIFR-AS1	0.00167925	-4.43926	0.174907	2.25292	0.813714	1.24232	1	-1.23853	0.999999	1.30282	0.340151	-1.38385	0.843362	1.0271	0.868349	1.4319	1	-1.71583	1	4.02482	1	-2.59627	0.999994	1.29091	0.838742	-1.5204	1	-1.60675	1	1.88594	1	3.33584	0.755768	7.74526
DKKL1	0.00169106	2.67895	8.70074e-08	2.64158	3.87439e-05	1.97534	0.285574	3.65732	0.149752	1.81291	1	1.23999	1.32035e-09	2.50622	0.823182	1.45923	0.449463	1.48	1	13.9324	1	1.80507	0.547584	1.44391	0.195749	2.89341	1	-1.02599	1	-3.03781	0.0683026	2.10595	0.904448	6.25874
EMILIN1	0.00171525	-1.52979	2.67967e-10	-1.70313	9.78684e-05	-1.32406	1	-2.49247	0.889801	-1.19813	0.448999	1.15093	7.58425e-13	-2.36823	1	1.17307	2.51062e-36	-2.99145	1	-2.25722	1	3.50364	0.0577336	1.61265	0.0507917	-1.45846	1	7.53607	0.420952	-3.6994	1	-2.14713	1	13.3797
ZNF579	0.00195167	-1.93782	0.00113605	-1.44408	0.000614732	-1.31894	0.649202	1.1554	0.0995989	-1.57642	0.161437	-1.18741	0.820351	-1.19049	0.507616	-1.04923	0.309065	-1.40937	1	1.04303	1	1.09755	0.192207	-1.14654	0.966533	1.12095	1	1.03253	1	-1.42357	1	-1.47535	0.335764	4.28349
GHET1	0.00197416	-4.29887	0.244293	-1.48707	0.706597	-1.12704	1	-1.14087	0.999999	-1.41373	1	1.04728	0.951058	-1.08756	0.259204	1.6643	1	1.51555	1	-1.01403	1	1.48475	0.999994	-1.19303	1	1.38774	1	1.19078	1	-3.33662	1	1.89341	1	1.02349
AC005180.1	0.00201557	-3.86726	0.914987	-1.19265	4.63152e-07	-1.64799	1	1.00971	0.999999	-1.04492	1	-1.07588	0.474484	-1.18555	0.947509	1.08478	0.790617	1.55358	1	1.10616	1	1.05379	0.999994	-1.00063	1	1.06918	1	-1.10605	1	1.02144	1	-1.00658	1	1.00182
IFITM3	0.0020503	1.40765	3.66862e-15	1.52146	2.34936e-09	1.37318	7.91771e-11	-1.39712	0.202888	1.28932	1	-1.00764	0.369417	1.17939	0.013684	-1.56522	0.0415458	1.04166	1	-1.32676	0.752682	-2.2367	0.785732	1.1544	0.776858	1.24277	1	-2.05893	0.49393	-1.15278	0.827739	1.35988	0.932488	-1.17604
TMEM200C	0.0020805	-2.49506	0.99999	-1.06231	0.769762	1.08809	1	-1.19298	0.885138	1.34813	0.64392	1.22507	1	-1.13554	1	1.07655	1	1.11697	1	4.99766	1	1.04825	0.999994	1.19225	0.617574	-1.84462	1	2.63566	1	-1.54631	1	1.68913	0.983363	16.2217
LHX9	0.00209246	3.04662	0.704382	2.72119	0.367916	2.5888	0.788735	3.07476	0.686161	2.82907	1	-1.14014	5.49915e-14	16.3878	1	-1.4991	0.496744	12.3652	1	1.20977	1	1.38809	0.33965	3.46824	0.714939	2.00256	1	1	1	1.87263	0.114647	5.65923	1	1.8423
AP000880.1	0.00209246	-5.55531	0.988226	1.15906	0.999996	-1.05749	1	-1.02775	0.999999	1.00852	1	-1.0736	0.0173489	1.59317	0.891783	-1.18604	1	1.19558	1	1.00111	1	1.09948	0.999994	-1.19366	1	1.28034	1	1.02156	1	-1.04171	1	1.009	1	-1.03413
POSTN	0.00212082	1.63358	4.41168e-20	-1.8529	4.57756e-14	-2.39162	1	2.25384	0.531741	1.6121	5.14977e-09	1.95276	1	1.43324	1	-3.46948	0.67782	-1.2754	1	4.40487	1	-4.84496	0.0141888	2.16426	0.379907	-1.75701	1	-1.64887	0.0277652	-1.07474	0.233419	1.46093	1	1.19888
RNF7	0.00215822	1.45078	0.000136085	1.36133	0.0210409	1.26591	9.45406e-11	1.36277	0.999999	1.13876	1	1.00759	4.46098e-05	1.26579	1	1.04674	0.00565487	1.31444	1	-1.01372	1	-1.03999	0.914465	-1.07554	0.883292	1.28785	1	-1.06165	0.00797718	1.30961	1	1.31544	0.983031	2.11321
RBM43	0.00216342	-3.77632	0.113398	-1.41032	6.64972e-12	-2.11751	1	-1.06245	0.208352	-1.96756	0.250502	-1.4497	0.399133	-1.4275	0.86117	-1.1006	1	1.05769	1	-1.41629	1	2.20998	0.667668	-1.06467	0.857658	-1.72599	1	-5.40554	1	-2.13424	1	-1.18615	1	-1.02418
AL355385.1	0.00216342	-4.1697	0.607933	1.3357	0.847972	-1.1374	0.946103	1.30786	0.999999	-1.26135	0.700235	-1.32299	0.920309	1.12897	1	1.06902	0.941798	1.39579	1	1.3693	1	1.15652	0.999994	-1.02578	0.318369	-2.0145	1	-1.46772	1	1.21077	1	1.41174	0.657532	2.96693
HES1	0.00216342	-2.02242	2.91413e-07	-1.99666	2.25873e-06	-1.67941	0.308521	-1.43647	0.999999	-1.32928	0.218625	-1.40583	0.123578	-1.59961	0.691413	-1.15305	0.000370904	-1.96896	1	3.49366	1	-1.55921	0.547312	-1.41413	0.215423	-1.88294	1	-2.37148	1	-1.61671	1	-2.01035	0.826765	1.50276
ZNF548	0.00225357	-3.28986	0.730949	-1.24672	0.329003	-1.38315	0.513813	-1.41264	0.999999	-1.23426	1	-1.23796	0.000132437	-2.11108	0.481636	1.3401	1	1.10609	1	6.71286	1	-3.33898	0.747298	1.66995	0.961423	-1.8919	1	-3.05047	1	-3.30293	1	1.70415	0.932488	-1.35222
CCT6A	0.00227986	1.37815	0.0510764	1.08215	0.490414	1.06599	0.556929	-1.05691	0.999999	1.08771	1	1.08167	0.269414	1.12529	1	-1.09983	0.083653	1.23806	1	-1.01746	1	-1.06338	0.821536	1.08293	1	1.07687	1	1.77856	1	1.19707	1	-1.06096	0.329411	-1.10482
NOC2L	0.00229313	-2.41308	2.02097e-06	-1.96374	9.02045e-06	-1.58124	0.0341567	-1.23338	0.138964	-1.55503	0.000179195	1.50009	1	-1.15779	0.0325027	-1.38134	0.0233615	-1.49557	1	-1.21076	1	-1.0572	0.999994	1.03714	0.912866	-1.25754	1	-1.02401	1	-1.03837	1	-1.00547	1	1.96202
COL16A1	0.00247037	-2.59182	0.000219388	-4.7863	0.116356	-1.8604	0.211468	-7.38409	0.00311789	-1.52135	1	1.04092	4.25882e-45	-4.16132	1	-1.61315	2.2032e-30	-4.83081	2.75222e-05	-4.47648	1	-8.027	2.60208e-07	-1.07396	0.31398	-2.83813	1	2.15358	0.0034259	-2.85262	1	-1.34678	1	3.27787
CAGE1	0.00247037	-2.69198	0.827746	1.15644	0.999996	-1.00152	1	1.00367	0.999999	-1.13753	0.49292	-1.12166	0.966895	1.05908	0.868776	-1.04425	1	1.00573	1	1.00012	1	1.06462	0.999994	-1.00402	1	-1.00611	1	-1.00496	1	1.00643	1	-1.00188	1	1.00288
UBE2V1	0.00249357	-3.03203	1.35414e-18	-3.28471	4.94261e-19	-2.65512	0.000258637	-1.45972	0.0870698	-2.35001	8.31309e-10	-2.15934	8.43064e-05	-2.49341	5.70447e-12	-3.04002	0.0667287	-1.2392	1	-1.94034	1	1.83228	0.000873048	-2.74621	0.00947374	-3.38118	0.646641	-13.8911	0.106801	-2.02059	1	-4.20609	0.0204024	-7.10884
AL031705.1	0.0026917	-6.55682	0.99999	-1.04726	0.999996	1.10424	1	1.54314	0.150226	2.54825	0.704436	1.18165	0.115527	-1.62458	0.450533	1.42887	1	1.22781	1	1.30971	1	1.44233	0.999994	-1.02376	0.816341	1.7957	1	-1.67543	1	-1.07921	1	1.28449	1	1.13751
MORC1	0.00270831	-2.71535	0.99999	1.00591	0.999996	-1.00142	0.238369	1.35882	0.999999	-1.00316	1	-1.00271	1	1.00677	0.891573	1.10437	1	1.01136	1	-1.0004	1	1.33417	0.999994	1.00862	1	-1.01415	1	-1.52341	0.610092	1.41552	1	-1.00336	1	1.01214
HIGD2A	0.00270992	1.44704	1.09879e-05	1.36944	0.00165375	1.28533	0.410592	1.07037	0.885814	1.23725	0.24582	-1.09634	8.22587e-08	1.49843	0.937035	1.09865	1.26871e-06	1.65483	1	1.97732	1	1.09271	0.360248	-1.09462	1	1.07844	0.658161	-2.72722	1	1.12454	1	1.41425	0.770399	-1.36907
MTRNR2L8	0.00275668	-3.44785	2.20751e-23	-3.85321	6.69533e-17	-2.09109	1.04265e-34	-2.40309	8.85923e-08	-2.38046	3.25731e-06	-1.19652	1.19628e-09	-2.55517	1.67495e-06	-2.07096	2.39992e-11	-5.64969	1	-2.33721	1	-2.76969	1.76193e-06	-1.58295	0.10749	-1.50085	1	-1.59068	0.000361259	-5.05096	1	-2.90825	0.445592	-1.08554
AL603839.3	0.00282023	-4.86821	0.863237	-1.26709	0.218933	-1.35814	0.0181863	-1.74842	0.869541	-2.20785	1	1.07582	0.894714	-1.18089	0.20872	3.81721	0.492668	-2.65597	1	1.55008	0.174792	-4.49509	0.928777	-1.42966	1	-1.4697	1	-2.19106	1	-3.06305	1	2.09557	1	1.20582
RAB2B	0.00284259	-2.3949	0.99999	-1.07639	0.880133	1.0177	1	-1.02171	0.890062	-1.33796	1	1.03525	0.921672	-1.24652	1	1.06991	0.779745	-1.19786	1	-1.47301	0.702637	56.2998	0.588248	-1.38716	1	-1.01141	0.733065	-11.3408	1	1.02971	1	-1.13479	1	1.33007
NBDY	0.00289339	1.53237	7.4229e-12	1.39293	0.0256098	1.22373	0.00208638	1.19047	0.999999	1.11338	0.0734707	1.33573	2.67207e-09	1.50585	0.37854	1.23787	5.50978e-05	1.68777	1	1.47012	1	-1.35799	0.116881	1.45553	0.305445	1.4261	0.765553	-2.46118	2.19337e-06	1.85748	1	1.49242	0.978651	1.74704
AC010127.1	0.00297493	-2.7523	0.99999	-1.01051	0.999996	1.01372	1	1.20768	0.999999	1.00299	1	1.02154	0.660287	1.17521	0.702571	-1.07135	1	-1.03105	1	-1.0027	1	1.14356	0.999994	1.0073	0.651768	1.33464	1	1.03306	1	-1.03662	1	1.19767	1	1.00448
TMEM30B	0.00297493	-4.02009	0.99999	1.04322	0.414623	-1.43546	0.74529	1.6764	0.999999	1.41801	0.534314	-1.7555	0.665152	-1.55782	0.880616	-1.58244	1	-1.60998	1	1.36145	1	-1.42093	0.999994	-1.10189	1	-1.152	1	-2.77658	1	2.18039	1	2.42681	2.18186e-17	20.512
PEG10	0.00297964	-2.15641	0.473197	-1.07033	0.317399	-1.16344	0.705917	1.3244	0.338043	-1.76836	0.000357805	-1.85223	6.316e-07	-2.15486	0.795963	-1.67334	4.74272e-12	-2.99182	1	-2.36383	1	-1.49736	0.825757	-1.09616	1	-1.49144	1	-14.5273	1	-2.12346	1	-1.97608	1.55637e-07	97.6167
RPS19BP1	0.00327247	1.37898	2.15573e-19	1.62526	0.000160595	1.27701	3.35319e-14	1.47824	0.109542	1.44538	0.0362754	1.3323	0.000318888	1.35173	0.746648	1.11671	0.000473863	1.48612	1	1.80103	1	1.51253	0.0135548	1.61956	0.287169	1.66742	1	1.23934	3.70028e-06	1.70054	0.998565	1.64404	1	1.15462
CALML4	0.00330688	-5.60297	0.960765	-1.29955	0.999996	-1.05457	1	1.41973	0.999999	-1.20506	1	-1.01969	0.623972	-1.16762	0.972696	-1.10435	0.853971	1.63345	1	1.4701	1	1.60362	0.999994	-1.06922	0.725911	1.76048	3.59119e-06	8.23591	1	-1.09334	1	1.59103	0.0153644	-2.16926
CCDC88B	0.00332252	-3.9385	0.651835	-1.27752	0.527859	-1.38746	0.15922	2.06981	0.999999	1.06841	0.803952	1.15374	0.943338	-1.21059	1	-1.00108	1	-1.59299	1	5.51809	1	4.38324	0.102238	-1.80729	1	-1.10211	1	-4.29761	1	5.852	1	5.87414	0.257764	-4.48237
LRRTM3	0.00347421	-3.39098	0.99999	-1.35123	0.65839	1.29928	0.948048	1.12619	0.395481	1.85966	0.943732	-1.19351	0.792649	1.17844	1	-1.11195	0.795654	2.22897	1	1.06661	1	1.39567	0.723485	1.34401	1	-1.83493	1	-1.56378	1	1.40893	1	2.32142	1	-1.05646
MINK1	0.00359041	-3.5775	3.50201e-07	-1.94863	0.438613	-1.23871	0.00127194	-1.28821	0.79407	-1.31892	0.7718	-1.11348	0.434405	-1.40309	0.888453	1.01957	0.0598902	-1.82582	1	-1.08627	1	-2.42287	0.605801	-1.17009	0.948185	1.16518	1	2.06434	0.593847	-2.59382	1	-1.28621	0.268838	13.4972
LYSMD1	0.00368999	-3.91157	0.99999	1.0101	0.674002	-1.25306	0.50667	1.5446	0.999999	1.17014	1	-1.12694	1	1.02314	0.577438	1.34291	1	1.01182	0.134694	-5.19123	1	4.28815	0.999994	1.36239	0.939707	1.50053	1	-6.976	1	-1.04986	1	5.01704	0.633341	10.4457
TMED9	0.00376303	1.26235	7.64496e-10	1.27452	0.207256	1.1557	0.538762	-1.06833	0.775168	1.14478	0.270829	-1.18828	0.133548	1.15221	0.608323	-1.14114	0.297303	-1.46556	1	-1.00954	1	1.07692	0.0426411	-1.35601	1	-1.0464	1	-1.0339	0.953262	-1.11996	1	1.01497	1	1.84602
S100A13	0.00376303	1.50686	6.13799e-15	1.53732	7.99184e-10	1.55849	4.41171e-20	1.79966	0.986532	1.37669	6.09409e-15	2.28982	6.81173e-12	2.0327	0.0921456	1.41946	4.32629e-06	1.83512	1	1.84809	1	1.23371	1.27375e-07	2.48215	0.0178796	1.83257	1	-1.02563	9.27854e-05	1.67991	1	1.39957	5.94208e-07	11.2972
AL078612.1	0.00376303	-3.05032	0.942039	-1.11741	0.803448	1.19267	0.0041681	-2.08083	0.999999	-1.0004	0.117218	1.57373	1	1.07548	0.912573	1.38344	0.272572	-1.64675	1	1.11765	1	2.2437	0.536577	1.41285	0.750994	1.94694	1	-1.43673	0.948858	-1.90219	1	1.22129	1	1.10716
ASPN	0.00376373	-9.04466	0.99999	-10.1663	0.999996	-1.25165	1	1	0.0388499	-1.19879	1	-1.26384	1.05538e-05	-2.86012	1	-1.10751	1.35925e-08	-9.27817	1	-1.75551	1	1.06501	6.01317e-08	2.93627	0.605996	-1.78843	1	-1.09665	1	1	1.08546e-23	-16.8644	1	-2.83626
NOXO1	0.00382954	-3.2873	0.99999	-1.00308	0.999996	1.01002	1	-1.0834	0.999999	-1.17263	1	-1.03208	1	1.02022	1	1.09494	1	-1.01405	1	-1.00257	1	1.14647	0.999994	1.01393	0.961423	1.21328	1	-1.34171	1	-1.01757	1	1.00676	0.711206	2.71759
RFX1	0.00386039	-2.49013	4.86511e-06	-1.63063	1.424e-11	-1.82719	1	-1.10178	0.0834061	-1.8096	4.89691e-05	-1.81609	0.00369314	-1.70679	0.570877	-1.25713	0.556673	-1.3888	1	1.58734	1	12.6207	0.0429939	-1.55431	0.751883	-1.28419	0.793004	-45.3192	1	1.23638	1	-1.51827	1	1.13351
SMDT1	0.00412234	-1.65763	0.99999	-1.07878	0.999996	1.01325	0.353339	1.14333	0.215931	-1.50092	0.897258	-1.02785	0.340854	-1.14701	0.38771	-1.08374	0.225027	1.13194	1	1.34593	1	1.08211	0.999994	1.01052	1	-1.1093	1	1.60788	0.103267	1.31786	1	-1.54665	0.226802	-1.40904
LINC00896	0.0043804	-3.04628	0.852961	1.17461	0.0468024	-1.26461	1	-1.08049	0.999999	-1.17413	1	1.02338	1	-1.00474	1	1.03832	0.714001	-1.68906	1	1.08682	1	-1.01403	0.666852	1.17174	1	-1.01453	1	-1.19144	1	1.01731	1	1.24355	1.6443e-16	-7.26595
YAF2	0.004742	-1.77905	0.876188	-1.14322	0.480752	-1.11273	1	1.02213	0.999999	-1.14807	0.446712	-1.24019	0.179019	-1.23568	0.00555821	-1.5455	0.185889	-1.4625	1	1.87248	1	-1.95932	0.443162	1.26513	1	-1.15608	1	-1.22362	0.604227	-1.62907	1	1.35431	1	1.2385
WDR70	0.004742	-2.21366	0.00599806	-1.33509	2.57645e-05	-1.45326	0.0506304	-1.15924	0.480196	-1.48718	0.867132	-1.12013	0.0280124	-1.54294	0.154486	-1.4292	0.00676403	-2.39608	1	1.06017	0.942801	-1.91024	0.204568	-1.33957	0.905231	-1.34504	1	1.36662	1	-1.13399	1	1.13812	0.371838	-1.51288
ADAMTS10	0.00479074	-2.52559	0.99999	-1.01203	0.260401	-1.28429	1	-1.06688	0.960433	-1.06106	0.856464	1.08466	0.775123	-1.43287	1	-1.0267	0.927684	-1.43338	1	21.2094	1	-2.11311	0.000150958	2.16194	0.979208	1.3028	1	-6.61434	1	-1.13363	1	-1.01558	0.78009	8.79977
OGN	0.00481925	-22.9494	0.466114	-1.7574	0.999996	-1.01492	1	-1.05356	0.756695	-1.82811	1	-1.0248	0.363174	-1.56961	1	1.18938	0.710184	-3.72759	1	1.14392	1	1.12591	6.89115e-50	8.65858	1	1.24435	1	1.09248	1	-1.14947	1	3.02284	1	1.01959
TMSB4Y	0.00491192	-5.9182	0.86059	-1.12796	0.223828	-1.78641	0.415898	-1.59178	0.325273	-2.55118	0.842417	-1.59948	0.00785518	-2.20641	1	-1.34405	0.612538	-1.13527	1	1.73687	1	1.86073	0.999994	-1.0224	1	-2.09076	1	-2.50695	1	4.15179	1	-1.0588	1	-1.00637
AC016245.1	0.00494716	-3.12108	0.626158	-1.1811	0.708233	1.15452	1	-1.06434	0.999999	1.01676	0.405153	1.30479	0.896262	1.11523	1	1.11521	1	-1.12443	1	1.35906	1	1.12758	0.999994	1.01681	0.0504806	-1.89406	1	1.11016	1	-1.15384	1	1.04594	1	1.51831
LIX1	0.00499075	12.6975	0.99999	1.17596	0.136675	10.8927	1	-3.11615	0.394543	4.88718	1	1.89176	5.94003e-31	4.01477	1	1.18638	0.0704497	29.4151	1	2.00892	1	1.07676	0.999994	-1.02475	0.729923	2.38779	1	1.43718	1	1	0.0229109	22.3975	0.727206	60.2687
AC090578.1	0.00499075	-2.86218	0.99999	1.00069	0.957727	1.06018	1	1.00121	0.999999	-1.18106	1	1.00199	1	1.00492	1	1.04766	0.778891	1.62298	1	-1.00056	1	1.45392	0.999994	1.00409	0.547795	-1.30106	1	1.00146	1	-1.00073	1	1.25297	1	1.25111
CREM	0.00509811	2.40364	0.00120384	1.59753	0.569522	1.01451	0.0133532	1.13982	0.999999	1.05652	0.805424	-1.44764	0.0100682	1.23857	0.110447	1.49159	0.0600399	1.51119	1	2.33742	1	-1.0659	0.999994	1.0736	1	1.27231	1	-1.06699	5.69763e-10	2.83118	1	1.06881	0.0788979	-3.34
PCDH17	0.00548486	-2.47912	0.779428	1.0926	0.0243562	1.64587	1.20456e-24	1.55467	0.999999	-1.03865	0.744776	1.96478	0.056028	-2.09719	0.108715	-1.21689	0.0644496	-3.24047	1	1.0455	1	-1.00515	0.023771	-2.52266	0.4092	1.25083	1	-1.15097	1	1.11748	0.000605235	-4.20983	0.34487	12.8812
PATL2	0.00559152	-3.23735	0.951726	-1.09647	0.733824	1.0934	1	-1.00439	0.746609	-1.47035	1	-1.0219	1	-1.00116	1	1.00283	1	-1.0066	1	1.20012	1	1.08481	0.999994	-1.00251	1	1.00674	1	-1.10949	1	-1.00737	1	1.29195	1	-1.00404
DHX40	0.00566059	-1.98787	5.39277e-08	-1.78175	5.1899e-05	-1.4247	0.271174	-1.12234	0.425498	-1.47851	0.000688393	-1.63882	0.0606418	-1.47124	0.0599616	-1.34662	0.560689	-1.1867	1	-2.09435	1	-1.96234	0.000111795	-1.8202	1	-1.037	1	-1.53762	0.370277	-2.06693	0.951773	-2.35688	0.720762	1.74745
SPRY2	0.00570501	-1.99167	0.945683	-1.13653	0.324653	1.02543	0.598281	1.77652	0.465138	-1.36583	0.0659759	1.29276	1.20657e-06	-1.71163	0.835469	-1.32341	0.732363	-1.67226	1	3.00619	1	-1.11454	0.820625	1.0401	1	-1.27939	1	1.06831	1	-6.52953	0.470012	-2.58129	1	1.51195
ATP5MC3	0.00570501	1.3666	0.0104783	1.21666	0.16824	1.1989	3.77821e-15	1.30093	0.999999	1.02272	1	1.06226	0.00272014	1.33882	0.772667	1.16392	2.04424e-13	1.37737	1	1.06779	1	1.21716	0.907883	1.17337	1	1.23668	1	-1.56815	7.47237e-12	1.62239	1	1.09903	1	1.35911
RPS2	0.00577566	1.22365	8.68192e-07	1.146	4.53588e-13	1.19153	8.35224e-21	1.27719	0.369038	1.09949	1.06985e-19	1.34152	8.67192e-14	1.29731	0.611875	1.04598	2.34903e-48	1.38536	1	-1.33579	1	1.26516	0.0263293	-1.14037	0.0142224	1.23083	1	1.21991	0.000312717	1.20291	1	1.19429	1	1.1971
RPS19	0.00577566	1.251	1.29183e-12	1.21791	2.64252e-24	1.27021	2.84434e-64	1.46758	4.22055e-08	1.34539	0.115637	1.0483	6.0924e-28	1.44204	0.00416342	1.13005	1.08625e-63	1.51926	1	-1.13186	1	1.20223	3.19392e-26	-1.60064	8.26215e-05	1.33566	1	1.28277	0.00391294	1.23369	0.575483	1.30848	0.629033	1.32077
LAMA4	0.00579479	-1.71429	0.00129087	1.32085	0.00130249	1.33009	1.26929e-08	-1.73254	0.999999	-1.10596	0.00517488	1.50086	1.74245e-11	-2.40615	1.79034e-08	-2.18414	0.0260191	-1.43906	1	3.28266	1	-1.00474	3.27771e-14	2.90992	0.527257	-1.40825	1	-1.24542	0.183586	3.20969	0.400413	-3.01206	0.825068	24.7732
SLC8A2	0.00587972	-4.14767	0.99999	1.08758	0.639417	-1.53087	1	1.54898	0.0285382	-1.77827	0.316246	-1.9677	3.34935e-08	-4.24941	1	1.11098	0.470098	-1.72125	1	2.34884	1	-1.11838	0.081779	2.00762	0.836103	-2.08289	1	-1.32549	1	1.27119	1	4.53124	1	-1.02041
FJX1	0.0058871	-2.78932	0.99999	-1.04785	0.0677967	-1.27725	2.59981e-10	1.61165	0.00882484	-2.06747	9.01162e-12	-2.31982	1.363e-05	-2.39808	0.00148479	1.57641	0.66664	-1.13175	1	2.11831	1	2.4133	0.0023148	-2.16373	1	-1.09475	1	2.94142	1	1.33921	1	-1.45946	0.219677	28.7637
ACOT4	0.0058871	-4.41544	0.770743	1.50749	0.00445495	1.86211	1	-1.23378	0.999999	1.15323	0.203923	-1.25466	0.824225	-1.08509	1	1.04932	1	1.72755	1	1.41291	1	1.28106	0.35829	-1.86056	1	1.39205	1	-1.05834	1	-4.85579	0.589783	-3.18958	0.0912634	-4.29084
TNK1	0.00595357	-5.72297	0.99999	1.11753	0.999996	-1.04423	1	-1.19644	0.999999	-1.11009	0.749543	-1.15911	1	-1.05888	1	-1.08733	1	1.11641	1	1.00976	1	-1.03331	0.15149	-1.39331	1	1.00229	1	-1.10034	1	1.14343	1	1.26041	0.47082	2.15372
NMNAT3	0.0059606	-3.23076	0.785739	1.31967	0.510951	1.36247	1	-1.18358	0.999999	-1.65743	1	1.25294	0.18766	1.38274	0.97022	1.18623	0.894393	-1.85116	1	2.18343	1	1.75105	0.999994	1.08715	0.811999	-1.72862	0.863203	3.92507	1	-1.12705	1	-1.47179	1	2.14296
HIST1H4E	0.00597057	-2.4729	0.0635956	-1.52791	0.028147	-1.30228	0.661402	-1.71041	0.595921	-1.57107	0.0454224	-1.80099	8.50317e-05	-1.36652	0.0351825	-1.72036	0.181182	-1.72585	1	42.865	1	2.32692	0.397133	-1.37468	1	-1.15932	1	-3.61957	1	1.94217	1	1.747	1	1.25361
SF3B5	0.00600819	1.24606	0.00532141	1.12586	0.410453	1.15957	1.84642e-06	1.30526	0.999999	1.05451	0.580898	1.18477	0.298958	1.2245	1	-1.03864	0.00037058	1.36313	1	3.12878	1	-1.19213	0.999994	1.17687	1	1.02501	1	-1.02156	0.000477721	1.74067	1	1.07313	1	1.39856
SEMA6A-AS1	0.00603206	-3.57405	0.995176	1.24288	0.36675	-1.36655	0.0528411	-1.72677	0.999999	-1.92672	0.913003	1.2538	1	-1.12466	0.336735	-1.53848	1	-1.40748	1	1.2098	1	1.17991	0.789446	1.75758	1	-1.03817	0.118873	4.08259	1	-1.05949	4.95039e-06	-3.77643	1	1.76446
FCGR2A	0.00610329	15.9643	0.839891	-1.41051	0.427465	-1.41279	0.887842	-2.45174	0.677022	1.31313	1	-2.06431	0.0459767	1.43161	0.998117	-1.12084	1	-1.0119	1	10.4004	1	9.2877	0.999994	1.14249	0.949434	1.44109	0.360396	493.582	1	-1.08207	1	-1.4738	2.97447e-63	-310.557
OSTC	0.00628386	1.35074	0.000647502	1.13192	0.999996	1.06401	0.813877	-1.00972	0.999999	1.19542	0.816593	1.06791	0.593326	1.16461	0.0082882	-1.26203	1	-1.16717	1	1.01821	1	1.01609	0.894038	-1.1229	0.799689	-1.1168	1	-1.02898	1	-1.08538	1	1.51544	1	1.75684
VIM-AS1	0.00637803	-4.99785	0.345134	-1.48369	0.598172	-1.31351	1	-1.01821	0.999999	-1.46375	1	1.04386	0.452896	1.33029	0.694897	-1.17199	0.901762	1.98173	1	2.74838	1	2.0139	0.884663	1.48962	0.325858	-2.50487	1	-3.13995	1	1.74306	1	2.3205	1	1.43046
NDUFB11	0.00645807	1.47928	3.73367e-08	1.37943	1.89369e-07	1.39366	8.81259e-17	1.36482	0.421342	1.31244	0.114568	1.13514	1.0456e-05	1.49806	0.846486	1.09057	3.5656e-19	1.57649	1	-1.00757	1	1.25915	0.452003	1.19512	0.358685	1.36278	1	1.36526	7.04031e-06	1.46801	0.857833	1.493	0.898266	1.05432
RTBDN	0.00649369	-2.788	0.99999	-1.08938	0.999996	1.04963	1	1.0205	0.220994	1.54718	1	-1.04412	1	1.04617	1	1.01984	0.970972	1.21832	1	-1.00437	1	-1.01094	0.999994	1.04218	1	-1.02614	1	-1.12323	1	1.01067	1	-1.00092	0.748072	1.96827
POP5	0.00673858	3.91699	0.32003	1.15031	0.124606	1.13943	0.619911	1.09182	0.999999	-1.1365	0.446921	1.10055	0.00699167	1.24003	1	1.10248	1	-1.1741	1	26.8401	1	1.17121	0.999994	1.06728	0.279828	1.39147	1	-2.87481	0.417186	1.51999	1	1.5615	1	1.48288
ERVMER34-1	0.00678931	-4.40757	0.99999	-1.278	0.877547	-1.25658	1	1.0098	0.999999	1.21999	1	1.0689	0.7043	-1.2036	1	-1.06432	1	-1.36037	1	1.36406	1	-1.04053	0.999994	1.19928	0.617574	1.92435	1	-1.02265	1	1.07614	0.34712	-3.84442	1	-1.06493
PSMA2	0.00686686	1.41684	1.7022e-13	1.50893	5.56146e-15	1.61336	0.0114503	1.2243	0.999999	1.2265	6.5986e-05	1.64197	2.33721e-18	1.82854	0.284757	1.20285	0.00348401	1.5418	1	1.86702	1	1.25366	9.16213e-06	1.92831	0.409691	1.62616	0.99019	1.91576	0.00709608	1.43101	0.602316	1.86699	1	2.56924
KIAA0408	0.00692775	-5.8629	0.99999	1.0213	0.999996	-1.00479	0.341788	-1.55887	0.999999	-1.27061	0.0672431	-1.53048	0.991404	-1.23897	0.0537691	-1.52738	1	1.09844	1	1.19233	1	-1.07074	0.285094	1.59034	1	1.25132	1	-2.2537	1	-1.31573	1	-1.03217	1	-1.05804
PGM5P4-AS1	0.00696416	-3.07856	0.159655	-1.75829	0.999996	-1.12109	1	-1.00517	0.000108243	-4.27877	1	-1.125	4.85515e-08	-3.07766	1	-1.09563	0.113248	-2.97353	1	1.12546	1	1.01885	0.999994	-1.15901	0.933582	-2.1225	1	-1.24277	1	-1.06433	1	1.82875	1	-1.01338
DNM3OS	0.00696416	-1.78118	6.72388e-15	-3.1199	2.93681e-08	-1.91186	1	3.1324	3.69331e-06	-1.84565	1	-1.07119	0.000288655	-1.59506	0.58651	1.27434	3.38199e-18	-2.33617	1	-1.39176	1	-2.72366	0.999994	1.13914	0.833221	-1.2083	1	1.47388	1	-1.855	1	-1.55401	1	4.58367
RPS14	0.00697767	1.27802	7.56827e-07	1.13713	0.00126553	1.13273	0.00557175	1.13337	0.850461	1.08854	0.00180395	1.19487	3.6462e-06	1.26094	0.460905	1.11329	9.80336e-35	1.35518	1	1.09715	1	1.02614	0.00239262	-1.18176	0.412883	1.21672	1	1.02798	1.55919e-07	1.28304	1	1.18581	0.687935	1.43857
LAPTM4B	0.00698176	1.62788	1.26343e-12	1.60753	0.0158146	1.08078	2.02629e-07	-1.37899	0.0482236	1.37789	0.465348	-1.40251	0.0522596	1.42077	1	1.00596	0.874291	1.15353	1	1.18135	1	1.48341	0.999994	1.2048	1	-1.10217	1	1.08855	0.00357315	3.70783	1	-1.12469	5.87394e-05	6.58029
COL11A1	0.00711016	-2.33054	0.324785	-1.50335	0.181014	-1.27887	0.806886	-1.05492	0.987994	-1.30315	1	1.0763	0.214081	-1.60776	0.704049	-1.39881	0.000781028	-1.77064	0.662274	-5.9542	1	-1.08213	0.305185	-1.27093	1	-1.29141	1	-2.15412	0.195118	-3.16485	0.0754273	-2.86139	1	14.5591
AL133419.1	0.00711016	-2.79677	0.996783	-1.05874	0.694292	-1.13484	1	1.02663	0.1981	1.55544	1	-1.01291	1	1.07083	1	-1.01454	0.806361	1.30166	1	-1.00031	1	-1.03715	0.999994	1.02001	1	-1.04612	1	-1.03231	1	1.03949	1	-1.01187	1	1.0301
PRMT2	0.00732745	-1.61087	0.0322793	-1.32843	9.94291e-05	-1.34018	0.844456	-1.1463	0.414133	-1.25195	0.0757858	-1.23859	0.472372	-1.25017	0.000979498	-1.51928	1	-1.12455	1	-1.76834	1	1.50818	0.0717597	-1.29758	0.930237	-1.28664	1	-1.16449	1	1.21777	0.902804	-1.75876	0.739519	-1.37188
PMEPA1	0.00735306	-2.35514	1.51201e-10	-1.59044	0.0139813	-1.30777	6.26946e-07	-1.48168	0.999999	-1.1991	1	-1.02581	0.0271527	-1.48742	1.52134e-07	-2.29008	0.578948	-1.33457	1	-1.23284	1	-2.60826	0.619025	1.27134	0.428162	-1.22569	1	-1.47136	0.590649	-1.82789	1	-1.1447	0.78368	6.10033
MYCN	0.00746835	2.13524	0.677861	2.05205	0.0986644	3.44164	0.338657	1.83792	0.999999	-1.11951	1	1.06574	0.000128578	1.43508	1	1.05964	5.05295e-07	7.06472	1	3.70576	1	1.05211	0.999994	1.7745	0.87875	1.65607	1	-2.52551	1	1.00004	1	-1.04374	0.786653	50.1956
CASTOR2	0.00762864	-3.83237	0.574076	-1.38296	0.999996	1.05791	0.620745	-1.78338	0.999999	-1.56421	0.959865	1.09866	0.104257	-1.34373	0.954173	-1.11538	1	1.38924	1	2.27652	1	-2.65758	0.199486	1.99632	1	1.04815	1	-2.19734	1	-1.13358	1	1.67161	1	1.48701
FLRT3	0.00766191	-3.23878	0.99999	-1.00518	0.118247	4.33444	1	1.14718	0.0428949	1.64714	1	1.65601	0.0263968	1.24973	0.788745	3.98459	1	1.25102	1	8.6399	1	2.00632	0.999994	-1.09777	0.287169	2.5164	1	-1.2042	1	4.59397	1	-2.05304	0.0114944	21.9006
ISL1	0.00770004	-2.13688	0.620162	-1.59581	0.825596	-1.29967	0.916305	1.54763	0.111797	-1.97034	0.149767	-2.12585	2.21912e-09	-1.74302	1	-1.2149	0.474776	-1.68628	1	11.1497	1	1.11989	0.396382	-2.17901	1	-1.45977	1	-1.3578	1	-1.56114	1	1.16702	1	1.08334
RTL9	0.00772775	-3.75548	0.99999	1.06192	0.999996	-1.01496	1	-1.11025	0.999999	-1.1992	1	-1.00641	0.652844	1.12868	1	1.06963	0.82886	1.40802	1	1.20368	1	1.09946	0.999994	-1.00695	1	-1.03343	1	-1.03597	1	1.04368	1	1.44266	1	-1.00366
RBM26-AS1	0.00786924	-4.81833	9.57553e-08	-2.98643	2.13717e-06	-2.21422	0.143061	-1.50326	0.686783	-2.2472	0.656616	-1.75047	0.0569386	-1.70311	0.826378	1.15874	0.0210449	-7.35855	0.975779	-6.42587	1	1.94756	0.999994	1.51257	0.902298	-1.66664	1	-4.17414	1	1.06629	1	2.73352	1	1.01283
AC114956.1	0.00787795	-3.91051	0.99999	-1.00726	0.162995	-1.24159	0.789352	1.56504	0.999999	-1.07414	0.292012	1.29296	0.859411	1.07176	1	1.01584	1	1.25613	1	-1.00056	1	1.02799	0.999994	-1.01047	2.11223e-06	-2.58385	1	-1.07202	1	-1.04472	1	1.01044	1	-1.01814
HAND2	0.00839737	-1.88575	0.0484265	-1.4087	0.228996	-1.11497	1	2.73567	0.839863	-1.16069	0.0238507	-1.56014	0.248032	-1.21641	0.0394289	2.58649	0.0290991	-1.51532	1	-1.71396	1	-1.06349	6.22355e-20	-3.7214	0.426805	-1.71622	1	-7.67361	1	-1.53922	0.740797	-1.62872	1	1.81305
AC084855.2	0.00869589	-2.53976	0.99999	1.00641	0.723767	1.08753	1	1.02974	0.999999	-1.33267	1	-1.00378	0.402137	-1.24784	1	1.06163	1	1.01287	1	1.18534	1	-1.01218	0.999994	1.00813	1	1.08674	1	-1.09975	1	1.01394	1	-1.00393	1	1.01192
RNF145	0.00876697	-1.77483	0.00105845	-1.63232	1.94138e-08	-1.56389	4.85135e-07	-1.44799	0.999999	-1.01232	1.84154e-06	-1.39154	0.00520017	-1.64243	0.000103961	-2.0873	0.0177043	-1.70145	1	-1.18206	1	-1.32157	0.000161802	-1.54474	0.733421	-1.42301	1	-2.93001	1	1.01306	1	-1.56403	0.450052	-1.44473
HMGN2	0.0091419	-1.5893	1.60844e-08	-1.6224	0.999996	-1.03514	1.34711e-05	-1.53799	0.0543127	-1.41445	0.712893	-1.05781	0.484221	-1.22081	0.00180932	-1.27738	1	1.04062	1	1.2922	1	-1.46779	0.142114	-1.16555	1	-1.13136	1	1.09129	0.110095	-1.66459	1	-1.03921	0.0166639	-3.05767
DPYSL3	0.00915584	-2.62589	0.99999	-1.06801	0.999996	-1.36945	0.0442069	-1.32154	0.322854	-1.62694	2.12439e-36	2.4306	6.88661e-22	-3.08364	9.4927e-06	-2.03704	0.000215344	-2.21811	1	-2.99413	1	1.27482	0.375152	1.72548	0.582901	-1.39077	1	-1.1915	1	1.13665	1	-1.82644	1	1.91724
MT-CO3	0.00917887	1.33152	8.50117e-11	1.27014	0.00298323	1.08894	4.07387e-11	1.32154	0.300648	1.09865	7.68222e-09	1.23169	3.34035e-11	1.37115	0.024834	1.21751	5.00355e-16	1.436	1	1.56263	1	1.3128	2.08558e-18	1.50538	0.191594	1.30043	1	1.40561	1	1.03626	1	1.08692	1	1.41388
LOR	0.00927745	-2.9193	0.99999	1.06131	0.739053	-1.22413	1	1.00822	0.905815	-1.68462	0.979319	-1.00077	0.761572	1.30879	0.020637	-1.87198	1	-1.19676	1	1.00443	1	1.05463	0.999994	1.01466	1	1.21952	1	-1.02211	1	1.02946	1	1.56997	1	-1.02975
AC116312.1	0.00927745	-2.87327	0.99999	1.00358	0.963642	-1.07115	0.988815	-1.12762	0.100295	3.55093	1	-1.07718	1.59778e-11	-2.52159	1	-1.01116	1	1.01186	1	1.00125	1	-1.011	0.999994	-1.00451	1	-1.01017	1	-1.01217	1	1.0143	1	-1.00451	1	-1.00394
PHF5A	0.00927745	2.34805	9.66607e-05	1.29862	5.59151e-11	1.67217	0.10385	1.2849	0.479038	1.59179	0.00275421	1.65631	5.92438e-11	1.92866	0.529499	1.35409	0.0328298	1.6286	1	2.77582	1	3.64749	4.17319e-05	1.98063	0.0972433	1.94823	1	1.87714	0.17662	2.17422	0.706266	1.97296	0.309858	16.6918
PSMA4	0.00927745	1.33185	0.0169985	1.15541	0.0103362	1.17219	0.0345347	1.12291	0.999999	1.0705	0.838066	1.07235	0.1647	1.25375	1	-1.02457	0.00804882	1.20168	1	2.27776	1	-1.1339	0.0240551	1.35846	1	-1.08798	1	1.11241	0.901346	1.0358	1	1.07089	1	1.2219
GDF10	0.00934697	-3.06856	0.99999	1.01131	0.999947	1.21836	0.933116	-1.6094	0.0417411	-2.10731	1	1.13769	4.73648e-10	-3.59343	1	1.33949	4.99019e-09	-3.67309	1	-4.5771	1	1.09827	0.999994	-1.16281	0.972645	-2.91869	1	-1.258	1	-45.8918	1	-1.05511	1	1.44011
HINT1	0.00941521	1.33452	8.63294e-12	1.46473	6.97134e-08	1.42152	3.04514e-18	1.42566	0.623161	1.20959	6.12327e-06	1.49807	0.000267923	1.40289	0.522263	1.20702	5.48351e-34	1.70339	1	1.08659	1	1.01806	9.37965e-05	1.55573	0.158585	1.60821	1	-1.03447	4.66185e-18	2.31813	1	1.4676	1	1.12393
AL391987.4	0.00941521	-3.1518	0.99999	-1.00699	0.865933	-1.05618	1	-1.00899	0.98747	-1.33817	1	1.01995	0.0654323	-1.32742	1	1.0267	0.727167	-1.40075	1	-1.00289	1	1.02495	0.999994	1.01195	1	1.02222	1	1.02834	1	-1.02825	1	1.55888	1	1.36334
PRRX1	0.0097305	1.65801	0.109432	-1.28671	0.0149021	-1.54612	1	1.68732	1.40002e-06	3.9643	0.0649078	1.11015	1.07808e-18	4.56108	1	-1.32133	0.0382256	1.57561	1	-1.81782	1	-1.21893	1.57713e-24	3.38838	1	1.19004	1	-2.14541	1	-1.62448	1	14.7991	1	-1.21608
IL17RD	0.00982552	-1.42077	0.99999	-1.10401	0.00804407	2.44389	1	1.11799	0.999999	1.06112	0.946913	1.63893	0.423301	-1.11075	0.244578	1.93605	0.449055	2.29997	1	15.6933	1	54.414	0.0700441	2.90927	1	1.00085	0.475354	3.0185	1	1.94836	1	-1.92366	0.194005	16.4593
S1PR3	0.0105	-1.77431	2.42531e-17	-1.97556	9.93901e-09	-1.94133	1	1.18503	0.242111	-1.43612	0.511444	-1.23765	8.68529e-21	-2.94515	1	-1.58203	8.21372e-09	-2.01843	1	-1.03459	1	1.28644	1.33136e-05	-1.82016	0.00913208	-1.8649	1	-4.76125	1	-2.41129	1	-1.7897	1	3.04719
EIF1AX	0.0105998	1.54868	0.000627186	1.38251	0.000208485	1.3305	1	-1.01008	0.754046	1.29392	1.27526e-09	1.81004	0.0303052	1.25675	0.389976	1.30914	4.63964e-05	1.27946	1	2.12193	1	1.26794	7.02924e-05	1.81767	0.640942	1.40452	1	1.44099	0.357208	1.59519	1	1.08802	0.234698	3.47462
BTK	0.0106311	-2.92912	0.99999	1.10492	0.874	1.08111	0.962876	-1.11188	0.999999	-1.02517	1	1.0314	0.663438	1.17793	0.825188	-1.02258	0.269076	-1.90371	1	1.09076	1	1.4614	0.39159	-1.22615	0.936077	1.39513	1	1.09452	1	-1.29107	1	1.08758	4.33399e-111	-20.9644
NDUFS6	0.0107931	1.23867	5.54141e-06	1.25751	7.76157e-05	1.33001	9.44555e-10	1.31499	0.770873	1.24575	0.173741	1.18083	2.332e-07	1.5221	0.266135	1.2189	5.75515e-20	1.64563	1	1.89266	1	1.31146	0.000101964	1.54098	1	1.31374	1	1.0361	0.269861	1.30131	0.0556311	1.76218	1	1.67474
ALKAL2	0.0107931	-2.58497	0.99999	1.01685	0.999996	-1.18199	0.947295	-1.32639	0.00052244	-8.30067	0.779874	1.19051	8.8177e-07	-3.44753	0.583129	-2.0535	0.331193	-3.82929	0.0903442	-4.993	1	-1.00648	0.999994	-1.88163	1	1.69899	1	-1.56354	1	1.02097	1	2.8858	0.632061	8.10339
FOSB	0.0107931	-2.33804	0.0159544	-1.7651	0.00166815	-1.68913	0.047063	1.5889	0.0243403	-1.64572	0.0974109	-1.61471	4.81546e-14	-2.85508	1.1375e-06	2.20623	6.56523e-17	-16.7924	1	1.26259	1	-4.10531	0.317775	-1.03425	0.627147	-1.70733	1	-6.47545	1	5.09618	1	-1.39399	0.60958	-2.33946
CYBA	0.0109056	1.29007	1.05361e-05	1.38331	1.69877e-05	1.38184	0.0375888	1.30661	0.999999	1.14543	0.0444044	1.2826	5.45267e-11	2.17006	0.629659	1.129	0.000495129	1.38975	1	1.25115	1	1.68152	0.0907399	-1.18841	0.219466	1.85589	1	-1.02568	0.00223622	1.70101	1	1.96242	0.0939305	-2.72736
LINC01725	0.0110005	-2.79749	0.121521	-1.42814	0.745482	-1.09216	1	-1.07672	0.999999	1.00389	0.593429	-1.11413	0.107855	-1.31989	0.924183	1.13148	0.940566	-1.1593	1	-1.00258	1	1.0267	0.250386	1.35338	1	1.02548	1	-1.10077	1	-1.03324	1	1.01034	0.0143913	3.28925
GSTP1	0.0110011	1.28559	1.78737e-15	1.5363	3.37237e-16	1.47046	3.24121e-11	1.28553	0.531741	1.23783	4.85634e-12	1.64874	3.44206e-08	1.44654	0.681021	1.03952	6.12179e-35	1.42406	1	1.13864	1	-1.23117	0.717564	1.06693	0.0508887	1.64166	1	-1.21056	0.000453484	1.52678	1	1.22986	0.0114002	3.47451
ZNF232	0.0112404	-3.1113	0.0617472	-1.84841	0.999996	1.0205	0.865989	1.48709	0.889061	-1.64587	0.480996	-1.21906	0.561815	-1.214	0.63911	1.22011	0.273831	-4.28121	1	5.49548	1	8.46497	0.277811	-1.35418	0.63576	2.42588	1	-1.08146	1	1.14238	1	-1.87628	1	-1.58193
AL512413.1	0.0112859	-3.13695	0.99999	1.07528	0.367916	-1.15797	1	-1.09563	0.999999	-1.00127	1	-1.01974	0.493062	-1.24634	0.970202	-1.09858	0.824584	-1.52465	1	1.5866	1	1.20593	0.999994	1.01257	0.995238	1.23839	1	-1.11281	1	-1.00848	1	1.00366	1	1.01458
UCHL1	0.0112859	1.61084	1.19722e-15	1.79763	4.38473e-10	1.51908	6.12506e-11	2.31389	0.000753818	1.87338	3.28386e-06	1.68048	8.66528e-12	2.35471	0.353267	1.22142	0.01516	1.78913	1	-2.4324	1	2.57237	0.0180603	1.53134	0.0348939	2.30135	1	-1.77523	0.463604	1.19011	0.0120207	2.43777	0.0152674	9816.24
VSTM5	0.0114775	-3.60829	0.493794	1.2642	0.999996	1.04913	0.886272	1.13433	0.999999	-1.18668	1	1.00727	0.926349	-1.06839	1	1.06425	0.95881	1.42796	1	1.08913	1	1.07676	0.999994	1.03539	1	-1.00857	1	1.01251	1	-1.00291	1	1.17839	1	1.04341
NHLRC3	0.0114775	-2.50282	0.00606	-1.99155	0.527541	-1.08036	0.0299389	-1.16519	0.45019	-1.64219	0.127652	-1.3887	0.200029	-1.44169	0.594365	-1.1987	0.0667287	-1.40151	1	-1.79215	0.830211	8.4705	0.278652	-1.49551	1	-1.18299	0.257804	2.04145	1	-1.26941	1	-1.03981	0.0788072	-1.64287
MGST3	0.0114775	1.5112	2.76546e-07	1.48519	0.0404116	1.29897	0.031342	1.12327	0.0667439	1.3552	0.944723	-1.01083	0.000597856	1.36355	0.518973	-1.06176	1.17036e-07	1.49964	1	1.21663	1	1.21283	0.670807	1.18584	1	1.50558	1	-1.57574	0.0189778	1.29495	1	1.5201	1	1.65945
COL6A3	0.0114775	-1.95934	0.0823546	-1.17272	0.000404086	-1.37131	1	1.55299	0.518716	-1.35312	0.242829	-1.05376	2.71314e-14	-2.09594	0.965885	-1.00118	8.18094e-13	-2.13816	1	1.33077	1	-4.33838	1.24707e-06	-1.45631	0.0625215	-1.85009	1	-10.3774	0.0950854	-1.70567	0.416593	-2.38007	1	4.03497
AC037198.2	0.0114775	-3.98996	0.99999	1.02112	0.700996	-1.12056	1	1.10295	0.999999	-1.28185	1	-1.03733	1	-1.0002	0.422652	-1.27339	1	1.09051	1	1.32048	1	-1.0088	0.563139	1.61208	1	-1.05584	1	-1.07471	1	1.11595	1	-1.02901	1	1.17678
IGLON5	0.0115657	-1.71625	0.342983	-1.30384	0.121432	-1.33807	1.08462e-06	-1.77437	0.999999	-1.05917	0.390559	-1.20584	0.00492132	-1.6342	0.0501951	1.18536	0.0108944	-1.92997	1	-1.33884	0.103266	-5.1724	0.999994	1.113	0.552472	-1.37718	1	-2.8283	0.886847	-1.76887	0.706266	-1.88643	0.981809	10.9502
HSPB11	0.0119427	2.13687	2.16039e-08	1.45699	3.41972e-16	1.54378	0.638639	1.29284	0.627818	-1.34256	0.387933	1.22687	0.0778799	1.20219	0.0211486	1.66246	1	-1.05071	1	5.64049	1	1.12314	0.623795	-1.02933	0.626284	1.36721	1	2.16824	0.965215	1.22119	0.909247	1.91998	0.998817	1.03233
B3GLCT	0.012186	-2.28687	0.99999	-1.09834	0.999996	-1.09252	0.279392	1.54001	0.970769	1.14733	0.152677	-1.45201	0.106461	-1.33557	0.0914477	-1.41946	0.919691	-1.18592	1	-1.50579	0.560027	-2.1884	0.00728558	2.06731	1	-1.19871	1	-3.8527	1	-3.19212	1	1.25604	0.941975	6.97354
RPS18	0.012186	1.22773	0.578109	1.02173	0.0156535	1.05517	7.55178e-22	1.21874	0.81513	1.04664	1.16846e-16	1.2787	1.78294e-11	1.24395	0.338954	1.07365	3.57428e-40	1.32262	1	-1.3415	1	1.15987	0.000161802	-1.20253	0.0659074	1.18866	1	1.06042	7.23754e-06	1.16948	1	1.16878	0.35075	1.37214
AC132192.2	0.0122454	-2.61688	0.99999	-1.049	0.999996	1.09115	0.291365	3.31842	0.999999	1.023	0.826478	-1.27856	0.898801	-1.018	0.891066	1.38196	0.855671	-1.42712	1	5.90783	1	-3.20909	0.999994	-1.01359	0.921433	2.24576	1	-1.63641	1	3.62047	1	1.55686	0.845063	13.0267
DMGDH	0.0122553	-3.92758	0.400583	-1.55049	0.999996	-1.03683	1	1.02754	0.999999	1.12048	0.430428	-1.47751	0.188478	-1.59942	1	-1.11751	0.153686	-3.03198	1	1.06561	1	1.13353	0.653834	1.59661	1	1.31157	1	-1.64516	1	2.28405	1	1.3097	0.686154	4.68423
PRDX1	0.0124422	1.39335	7.34863e-13	1.5165	0.000225139	1.28615	0.672514	1.04501	0.941371	1.0327	1.91591e-11	2.10288	3.35105e-05	1.48532	0.00823269	-1.53895	4.90246e-07	1.54505	1	1.4012	1	-1.18936	1.87696e-06	1.95283	0.323803	1.38024	1	-1.91916	1.58702e-14	1.61361	1	1.30841	0.750841	-1.20115
NDUFC2	0.0125502	1.57216	1.61284e-21	1.64603	4.50049e-10	1.56529	0.0382219	1.24134	0.00584848	1.45861	0.000186319	1.48997	6.84006e-09	1.7462	0.213516	1.24568	1.03411e-10	1.58878	1	1.2281	1	1.3777	0.0184871	1.5754	0.0558136	1.88188	1	1.27781	5.68663e-11	1.90597	1	1.85911	0.36786	2.23336
PCDHB9	0.0126936	-4.76597	0.758458	-1.5793	0.90123	-1.11391	0.91666	1.2709	0.999999	1.19731	1	1.20056	0.61468	-1.37206	0.231612	1.84227	0.968246	-1.42129	1	-2.32236	1	8.83609	0.816496	1.68337	1	1.06261	1	-9.21305	1	-3.17649	1	-2.65797	1	3.90095
RPL7	0.0129454	1.25276	0.000981775	1.08753	0.777216	1.07407	0.992402	-1.0158	0.999999	1.10453	1	1.22893	1	1.13276	0.0157732	-1.01978	1.04607e-13	1.1887	1	1.02772	1	-1.03703	0.129651	-1.13243	0.746416	1.07359	1	1.30766	2.06937e-11	1.42787	1	1.0563	0.919845	1.66229
TNS2	0.0129454	-2.54677	0.00117603	-1.44494	0.0146974	-1.36122	0.000701361	-1.32154	0.0169472	-1.62808	0.638966	-1.22622	1.14034e-07	-2.34194	0.922586	-1.11537	0.147751	-1.25506	1	226.897	1	1.55873	0.999994	1.27256	0.778061	-1.39432	1	1.20992	1	2.3311	1	-1.84463	1	-1.22402
ARAP3	0.012964	-2.2122	0.99999	-1.10182	0.620614	-1.16161	0.0944576	-1.25797	0.999999	-1.13917	0.955184	1.01032	0.00244641	-1.69666	0.764023	1.1432	0.00805087	-1.89711	1	-1.17199	1	1.02849	0.999994	1.21829	0.343495	-1.41078	1	1.37449	1	-1.34869	0.854643	-2.59628	1	61.0808
TGFB2	0.0131018	-3.08624	1.25028e-06	3.17918	0.000539327	1.26966	0.702655	3.74055	0.608147	1.40513	0.0167436	-1.40726	0.0592529	-2.06641	1	-1.95298	1	-1.37604	1	-2.46061	1	-1.00774	0.224031	-2.06473	1	-3.79656	1	-3.47231	1	-2.01711	0.158424	-3.45405	0.349243	10.0933
RPL23	0.0132459	1.37788	9.54517e-05	1.16088	0.185095	1.12177	0.836941	-1.02909	0.336962	1.22367	0.0874429	1.22423	0.0194131	1.25104	0.246325	1.26544	4.50823e-07	1.0686	1	1.03799	1	-1.13233	0.999994	1.01814	0.916873	1.2108	1	1.29974	0.0458063	1.10489	1	1.33742	1	1.3599
CCT7	0.0132459	1.28998	0.00812056	1.14243	0.338092	1.09359	0.698773	1.08161	0.999999	1.08587	0.792027	-1.05821	0.162457	1.2464	0.568641	-1.13464	0.00013838	1.26485	1	2.13388	1	1.78995	0.78649	1.30385	0.561201	1.26438	1	1.56715	1	1.05364	1	1.24679	1	1.27163
TSNARE1	0.0132459	-5.18049	0.983119	-1.40372	0.555887	-1.31816	0.613888	-1.41756	0.958525	-1.48301	1	-1.04605	0.935019	-1.18282	1	1.10135	1	-1.25018	1	3.08669	1	2.10405	0.600014	1.72307	1	1.08342	1	-2.97701	1	1.17856	1	1.80787	1	1.05586
PAK2	0.0134562	1.7054	0.82509	-1.0057	0.330932	-1.15431	1	-1.02762	0.999999	-1.13804	0.877208	-1.03758	0.989615	-1.11466	1	1.10187	0.322335	1.087	1	1.17286	1	1.65718	0.999994	1.21854	1	-1.05008	1	-1.49972	0.311442	2.94313	1	-1.45599	0.0369491	-2.18879
TRIB2	0.0134944	-1.91966	0.99999	-1.08866	0.900772	-1.12816	0.287953	1.41303	0.999999	-1.07852	1.08607e-11	-1.71255	5.52898e-05	-1.6156	1	-1.20744	1	-1.05907	1	3.07117	1	1.92497	1.22723e-12	3.18283	1	-1.06525	1	-9.87053	0.813851	-8.43839	1	-1.54751	0.0257821	6.28788
AC084855.1	0.0136546	-2.47816	0.99999	-1.03662	0.876972	1.08245	0.830311	1.35575	0.999999	-1.13988	1	1.08898	0.374818	1.27899	1	1.12029	0.625861	-1.46198	1	1.07977	1	1.24837	0.999994	1.03717	1	1.11692	1	-1.1976	1	-1.13416	1	1.04612	1	1.02899
SUCNR1	0.0137208	3.02194	1.34759e-16	142.663	2.42053e-21	4.76334	0.947236	2.03254	0.0134314	4.51812	1.23048e-92	12.217	0.00267271	1.99564	0.945541	2.13306	1.61282e-09	10.2354	1	32.537	1	-323.153	4.4642e-104	38.7522	0.871667	-1.0694	1	-2.03606	0.12088	1.39567	1	1.45623	2.48331e-05	-25.8497
AC060834.2	0.0139621	-5.12671	0.99999	-1.18212	0.00360993	-1.91204	0.973544	-1.24933	0.0746915	-3.21005	1	-1.09339	5.52165e-35	-4.4069	1	-1.04853	1	1.18155	1	1.42179	1	-1.04311	0.999994	-1.02632	0.163535	-2.2748	1	-1.04923	1	-1.9826	2.99916e-09	-9.4887	1	-1.02613
HOMER3	0.0139621	2.01497	0.000105577	1.36192	0.0112188	1.21869	1	1.00247	0.999999	1.21317	0.863738	1.0725	1.24943e-09	1.515	0.953424	1.11411	1	1.0458	1	-1.04132	1	1.29107	0.999994	1.18757	1	1.19332	1	-1.381	1	1.13807	1	1.17581	1	1.06601
ACRBP	0.0140697	-9.59506	0.903203	1.37302	0.999996	1.0959	0.301316	-1.54431	0.999999	1.23871	1	1.09301	0.546606	-1.68433	1	-1.00403	1	1.05338	1	1.56049	1	1.46775	0.677169	1.51858	0.939707	1.6221	0.00719771	4.22214	1	-1.10199	1	3.401	0.893088	3.58462
RPL15	0.0145391	1.2308	1.22324e-05	1.11309	0.0167571	1.11587	3.33333e-05	1.14222	0.999999	1.0529	0.689295	1.08802	1.77011e-06	1.2664	0.118	-1.0603	1.19519e-39	1.31231	1	1.03704	1	1.00609	0.000114027	-1.2166	0.740238	1.15313	1	-1.0197	1.05211e-06	1.19143	1	1.19746	0.337437	1.42738
AC131235.4	0.0146717	-2.6877	0.638088	-1.29862	0.999996	-1.00067	1	1.05775	0.999999	-1.12938	1	-1.00494	0.915082	-1.0491	1	-1.00158	1	-1.01103	1	1.00107	1	1.08656	0.631064	-1.2628	0.894441	1.42391	1	1.00451	1	-1.01142	1	1.22291	1	-1.01713
ACTA2	0.0147045	-1.00466	7.81309e-14	-1.95386	2.93227e-26	-2.61966	1	1.17575	0.0641105	-1.83548	1.05461e-08	-1.70325	2.46524e-28	-4.75205	1.21247e-06	-5.15641	2.32395e-07	-1.62625	1	-1.67859	1	-2.43262	0.134351	1.43321	0.0192081	-89.8418	1	-1.39299	6.42359e-06	-2.12316	0.950665	-2.2738	0.638096	-2.17705
EPN2-AS1	0.0149258	-2.6894	0.92577	1.13005	0.646934	1.16497	0.768492	-1.04937	0.999999	1.00017	1	-1.05759	1	1.00504	1	1.00601	1	-1.00517	1	1.10634	6.91082e-25	-11.7256	0.774613	-1.13308	1	1.10575	1	-1.24319	1	-1.00629	1	1.45439	1	1.00312
ZNF571-AS1	0.0150405	-4.60555	0.877644	-1.35536	0.142762	-1.39903	1	1.20147	0.999999	-1.32722	1	1.1161	1	-1.04056	0.954395	-1.17035	1	1.5491	1	3.25848	1	1.98518	0.999994	1.31833	1	1.16334	0.014522	5.51203	1	-1.77676	0.923127	-2.22527	1	2.38909
MGST2	0.0150687	13.5981	0.000106252	1.95613	0.000386682	1.09007	1.18708e-05	-1.31322	0.623161	1.27903	2.59697e-08	1.57109	0.0222537	-1.01524	0.0644515	-1.21565	0.338872	3.60855	1	2.02678	1	-1.04617	0.999994	1.00249	1	-1.12247	1	-1.05464	1.20493e-05	2.61208	1	1.31604	7.14608e-05	-4.20593
SH2B2	0.0151032	-2.92474	0.99999	-1.03434	0.999996	-1.04611	0.227167	1.63263	0.999999	-1.16419	0.00851611	-1.78409	0.942431	-1.16967	0.416615	1.62703	0.280946	2.03092	0.0128589	-6.98173	1	3.30569	0.0916686	-1.74857	0.972645	1.28674	1	1.29233	1	-1.4245	1	2.53022	0.997438	3.44438
PLIN2	0.0152272	1.90817	0.308462	1.02993	5.00331e-05	-1.49691	0.0954838	1.20797	0.404676	-1.43359	0.0859515	-1.51618	1	-1.03314	0.382793	-1.25191	0.844525	-1.07791	1	-1.39234	1	-1.37525	4.94541e-06	-2.32673	1	-1.07095	1	1.02009	1	-1.07849	1	-1.65292	7.01747e-07	-9.2708
MADCAM1	0.0152906	-37.1774	0.566075	-1.68046	0.0462558	-1.81156	0.919006	1.00085	0.999999	-1.27558	0.612323	-1.38234	0.542124	1.13122	0.817103	1.40592	1	-1.0341	1	2.02185	1	1.77011	0.999994	1.02349	1	-2.21447	1	-2.8108	1	-1.20017	0.339089	-4.00576	1	3.46577
NPY1R	0.015381	-3.30278	3.70797e-16	-2.54703	7.68178e-06	-1.80883	0.322045	2.85889	0.999999	-1.11724	0.0175088	-2.19983	0.627404	1.21056	1	-1.62964	1	-1.11766	0.234156	167.694	1	4.32393	0.999994	-1.12471	0.431514	-2.0475	1	9.32958	1	-9.16901	0.679412	-1.69775	1	3.04957
TPT1	0.0155812	1.22406	0.00155048	1.07817	0.331766	1.05106	0.137982	1.02428	0.401006	1.106	0.482501	-1.03086	1.99463e-05	1.19516	0.0141958	-1.12073	8.07907e-25	1.17217	1	-1.06567	1	-1.00363	0.0367691	-1.11868	1	1.0738	0.659913	-1.39904	0.0022366	1.06795	1	1.22117	8.6466e-08	-2.12807
GIPR	0.0157359	-4.09695	2.79054e-26	-3.61652	1.01988e-18	-3.72772	1	-1.42515	0.168673	-2.17188	0.197415	-1.44441	0.247704	-2.59558	1	1.16489	0.00049162	-2.11601	1	2.28941	1	1.04481	0.961438	1.41508	1	1.90928	1	1.02664	1	-3.44363	1	-2.51688	0.176947	-3.4855
AL024497.1	0.0157909	-3.30058	0.99999	1.0206	0.999996	-1.03272	1	1.02724	0.989761	-1.36156	0.828626	1.08974	0.0011835	-1.85537	1	-1.06412	1	1.07788	1	1.34222	1	-1.06013	0.999994	-1.03007	0.00673986	-3.22122	1	-1.06896	1	1.09703	1	1.24624	1	-1.02853
SSC5D	0.0160365	-4.407	0.915314	-1.38522	0.884475	1.42989	0.374482	-1.64234	0.999999	-1.05007	0.279972	1.21246	0.0238268	-1.90806	0.428446	3.80312	3.93664e-06	-3.88932	1	-4.32038	1	-1.7044	0.163249	-1.07777	1	-1.29642	1	1.62246	1	-1.19086	1	-1.32332	1	6.19019
ZRANB2-AS1	0.0166702	-2.65941	0.983119	-1.1741	0.371431	1.17543	1	1.02027	0.999999	-1.00432	0.922897	-1.08435	1	1.01809	0.384599	-1.24056	1	1.0436	1	1.00348	1	1.0364	0.458527	1.52643	1	1.17981	1	-1.22553	1	1.05169	1	-1.01575	1	-1.00403
NAXE	0.0167653	2.42136	0.0152722	1.27294	0.0149043	1.2672	1	-1.00554	0.972318	-1.00645	0.165367	1.0829	0.000118129	1.42501	0.00545258	1.53431	1	1.24373	1	1.37844	1	1.15359	0.381874	1.32246	0.471219	1.33347	1	2.4557	0.682936	2.64661	1	1.74366	1	1.51476
THOC7	0.01677	1.5542	0.775564	-1.20085	0.939095	-1.10935	0.5093	1.1258	0.995125	1.02033	0.713466	-1.07667	0.0243912	1.1605	1	-1.03083	0.76065	1.0646	1	1.37574	1	-1.0652	0.999994	1.12165	1	-1.07046	1	-1.0933	1	-1.0463	1	1.05678	0.428673	-1.32351
ARSI	0.0169988	-5.75001	0.644386	-1.84661	0.574899	1.47694	0.759095	-1.1475	0.0269822	-1.44795	0.152476	-1.42976	8.60902e-07	-2.4524	0.601333	14.2134	0.00126747	-4.07644	1	9.38313	1	1.08581	4.44492e-08	-1.86398	1	1.47206	1	1.35367	0.61678	-1.7433	1	20.8464	1	3.04657
GOLGA8B	0.0169988	-4.06887	0.000153917	-3.20448	0.0223469	-1.94058	0.00840348	-1.46555	4.39026e-06	-4.60751	0.490869	1.0286	5.59095e-08	-3.43635	1	-1.43892	3.53091e-06	-2.65872	1	3.58481	1	4.24562	0.999994	-1.07029	0.0208856	-2.72582	1	-6.23814	1	-2.2782	1	-2.40879	1	3.17488
LAMTOR3	0.0169988	-1.99971	0.727904	1.0494	0.638789	-1.10298	1	-1.13073	0.999999	-1.00862	0.376101	-1.14398	0.231737	1.12271	0.118635	-1.28022	1	-1.02094	1	2.53903	1	2.23124	0.833859	-1.00355	1	-1.02053	1	-1.23657	0.707472	1.64133	1	1.8898	1	-1.16393
LINC01918	0.0169988	23.6294	0.0470305	2.20652	0.134053	1.64103	1	-2.15338	0.999999	-1.383	1	1.11729	2.11492e-06	2.1628	1	1.14647	1	1.18272	1	1.69475	1	1.25809	0.999994	-1.03174	0.774318	2.45594	1	1.0304	1	1.21699	0.206325	8.41638	1	4.03208
BAIAP2L2	0.0170951	-3.43803	0.727735	1.42037	0.266463	-1.3946	1	-1.19726	0.125992	2.86382	0.987463	-1.29527	0.576582	1.25457	0.86329	-1.17515	1	-1.03877	1	1.18137	1	1.01094	0.999994	-1.0544	1	-1.10927	1	-1.26714	1	-1.03879	1	1.4635	0.0254097	7.85509
SLC39A10	0.0172149	-1.68519	0.345836	-1.20319	0.267086	-1.26415	0.101008	-1.20425	0.999999	1.05126	0.589838	-1.17707	0.309891	-1.03843	0.209669	-1.28573	0.311778	-3.04239	1	1.17651	1	-1.0247	0.738889	-1.025	0.495249	-1.58346	1	1.25062	1	1.06341	1	-1.51213	1	1.95291
AJUBA	0.0172207	-2.69787	0.99999	-1.07275	0.348094	-1.44867	0.886494	-1.53958	0.36019	1.5093	0.26671	-1.14604	0.00260516	-1.99639	0.0857533	-1.76312	0.975972	-1.40724	1	8.29739	1	1.02102	0.999994	-1.24704	1	-1.06449	1	1.59772	1	-1.79845	1	-2.02326	0.490642	11.8347
CSNK2B	0.0172589	1.45713	0.0362658	1.22155	0.329722	1.09952	2.13548e-05	1.22544	0.999999	1.0435	0.940835	-1.00684	0.604378	1.06773	1	-1.00191	0.0036684	1.27518	1	-1.14359	1	1.23901	0.581674	-1.04809	1	1.17095	1	1.18033	0.0513124	1.68582	1	1.1926	1	1.20269
DPYSL2	0.0173702	-1.89162	1.5688e-18	-2.11644	1.07663e-17	-1.99419	0.0155168	-1.37569	0.824339	-1.28174	1.72882e-23	-2.38411	1.75275e-13	-2.16037	5.98461e-05	-1.68804	1	-1.17134	1	-1.71982	1	-1.12047	0.000639651	-1.42653	0.14727	-1.54399	1	-2.21432	1	-2.42321	1	-1.85674	0.0035888	-3.14043
ALX3	0.0174137	13.8951	0.793222	1.44244	0.0159979	2.61984	1	-1.35879	0.0175942	5.02957	0.967066	1.42076	9.16709e-15	4.58122	1	1.19919	0.0269711	25.174	1	1.19397	1	1.13526	0.76946	1.7775	1	2.22288	1	1.02702	1	-1.00088	0.0469723	12.0161	1	-1.20362
AC027796.4	0.017771	-3.66682	0.928738	-1.0891	0.317399	-1.24779	0.820531	-1.25391	0.999999	-1.18293	1	-1.02001	0.0609465	-1.46519	0.498809	-1.28866	0.91505	-1.63518	1	1.11412	1	1.04276	0.999994	1.0093	1	1.13872	1	-1.15064	1	1.04599	1	-1.01421	1	1.01743
PDCD5	0.017771	1.30503	0.0217527	1.20732	0.164854	1.16119	3.16698e-10	1.33475	0.999999	-1.09956	0.00693418	1.24864	0.00951895	1.19593	0.0700072	1.23654	6.68859e-10	1.41333	1	1.16236	1	2.14173	0.238978	1.28962	0.81871	1.36283	1	1.03224	1	1.18934	1	-1.12424	0.222807	2.11164
ETV6	0.0183089	-2.75836	0.0313181	-1.55232	0.000387193	-1.69539	0.173422	-1.14482	0.6575	-1.32107	0.242819	-1.20121	0.0126261	-1.70684	0.857801	1.09851	0.803492	-1.43952	1	-1.0244	1	-1.5631	0.000653413	2.00458	1	-1.14824	1	-2.56394	0.722561	-2.82377	1	-1.43228	0.0129626	-2.3964
TSTD2	0.0183251	-2.72427	0.0313181	-1.49197	0.00161144	-1.62495	1	-1.09521	0.999999	1.00892	0.0219139	-1.39199	0.559086	-1.35999	0.61315	-1.12249	0.239817	-1.71787	1	1.55089	1	-1.23372	0.233412	-1.61006	1	-1.24351	1	-1.62773	1	-1.49148	1	1.04755	1	-1.20049
PFDN1	0.0183251	-1.45703	0.00730002	-1.32371	0.0710008	-1.30281	0.846002	-1.1309	0.525156	-1.25335	0.0110536	-1.60918	1	-1.1502	0.0128153	-1.43476	1	-1.04515	1	-2.06985	1	-1.59663	0.00742225	-1.20078	1	-1.10031	0.875398	-2.30162	1	-1.30197	0.961093	-1.4488	0.44195	-1.27305
RPL26	0.0183672	1.41282	1.01164e-05	1.1789	2.02968e-08	1.24784	5.63238e-15	1.33223	0.0816059	1.22571	3.38339e-07	1.34474	3.62178e-09	1.38605	0.00354502	1.27447	7.88539e-35	1.66858	1	1.13846	1	1.37009	0.565204	-1.08287	0.0976769	1.33051	1	1.28758	2.67519e-15	1.54576	0.703884	1.45714	0.404975	1.69121
AC003956.1	0.0184945	-2.3225	0.99999	1.0601	0.979746	-1.04082	0.97341	1.27465	0.999999	-1.16959	0.141232	1.38081	0.992913	1.06024	0.00319549	-1.66503	1	1.01931	1	1.00021	1	1.16763	0.999994	1.00722	0.760803	1.32441	1	-1.18343	1	1.02141	1	-1.00642	1	1.01195
NUTM2D	0.0187678	-2.55883	0.957798	-1.13039	0.992183	-1.03726	1	1.00696	0.999999	-1.03979	0.000812819	1.54324	0.595039	1.14833	0.942074	1.10961	1	-1.09897	1	-1.00031	1	-1.00819	0.999994	1.00652	1	-1.01074	1	-1.00665	1	1.00934	1	-1.00257	1	1.00933
ALYREF	0.0189168	1.60318	0.486398	1.09719	0.0660559	1.13623	1	-1.03174	0.979824	-1.19773	0.308815	1.09945	0.193869	1.09391	0.951777	-1.022	0.616164	1.15291	0.713178	67.1945	1	-1.02391	0.395456	1.34772	1	-1.16686	1	1.09538	0.498585	1.36752	1	-1.32302	0.828318	-1.35851
LGR5	0.0189168	-1.89385	0.567635	3.30971	0.162966	2.39492	0.995267	1.57029	0.110335	1.79548	0.808301	2.15154	0.102487	1.24508	1	1.92404	0.11558	3.42024	1	1.8849	1	2.25388	0.355192	21.9065	0.459348	3.97738	1	1.11443	1	-1.16883	0.396057	-1.90112	0.675211	8.70522
DTWD2	0.0191691	-3.40214	0.914129	1.1587	0.722477	-1.15867	0.81565	1.42007	0.999999	1.41652	1	-1.07468	1	-1.26267	1	1.00357	1	-1.06927	1	2.51067	0.34654	-3.40619	0.0395291	2.46222	1	1.16706	1	-9.84415	1	-3.57822	1	-1.98549	0.513934	9.17231
AC023481.1	0.0192512	-3.58452	0.258882	-1.62164	0.0192048	-1.7454	0.765644	-1.48663	0.999999	1.04802	1	-1.06711	0.330583	-1.43103	0.266332	-1.38099	0.660343	-1.96711	1	1.32579	1	1.23192	0.999994	-1.02013	0.937449	1.45271	1	-1.22417	1	-2.04224	1	1.19655	1	1.31012
ZNF280C	0.0199773	-2.78231	0.940011	-1.21835	0.291334	-1.31443	1	1.12405	0.999999	-1.26391	1	-1.31221	1	-1.11084	0.546044	1.58965	1	-1.19018	1	7.73238	1	-3.46196	0.942349	1.69289	1	1.01988	1	-5.88479	1	-2.25451	0.0142911	-3.48046	1	6.46035
KYAT1	0.0200592	-4.14617	0.99999	-1.1332	0.614665	-1.32789	1	-1.01757	0.999999	1.22793	1	-1.0191	0.0374519	-1.79968	0.839522	-1.12093	1	-1.73513	1	3.35576	1	3.90534	0.999994	-1.01069	0.817153	-1.41891	1	-10.1477	1	-2.83134	1	-1.84924	1	-1.62812
AL136987.1	0.0202478	-2.23382	0.942413	-1.03242	0.999996	-1.13517	1	1.24638	0.999999	-1.3535	0.984654	-1.10362	0.0871364	-1.38385	0.545271	1.08056	0.00722715	-2.68885	1	-1.00758	1	1.09121	0.827662	-1.22826	0.873481	1.17662	1	1.09352	1	-1.11569	1	1.03469	1	1.00949
CTNND1	0.0208569	-1.78326	0.00442444	-1.44688	0.000107854	-1.42719	5.10544e-06	-1.48377	0.267786	-1.29603	1	1.00135	5.76172e-05	-1.6403	0.676849	1.02677	0.0119838	-1.77806	1	-1.73689	1	-2.10265	0.999994	1.45978	0.490245	-1.52728	1	1.03083	1	-1.98222	0.51019	1.75615	0.466542	-1.72804
JUNB	0.0211572	-1.76481	0.000173779	-1.56863	0.00184512	-1.43727	0.612124	-1.13135	0.871935	-1.18788	1	-1.14329	4.10745e-05	-1.63601	0.69646	-1.23257	7.96649e-09	-2.29383	1	1.06778	1	-1.14892	0.00470528	-1.73267	1	-1.19309	1	-1.38614	1	-1.04299	1	1.14228	0.255476	-2.23261
JAGN1	0.0213465	2.3079	0.149036	1.05569	0.181722	1.09334	1	-1.10836	0.6221	-1.28127	0.468057	1.13079	6.96377e-06	1.44638	0.586932	-1.12857	1	1.03606	1	1.15921	1	-1.43495	0.928119	-1.05829	0.236512	1.29093	1	-1.08441	1	2.42466	1	1.44113	0.763846	2.91364
AC006058.1	0.0213465	-2.30255	0.99999	-1.03994	0.999996	1.05516	0.802621	1.33167	0.999999	1.01726	0.00605741	1.74141	0.557755	1.25049	1	1.18314	0.354279	1.61112	1	-1.0115	1	1.47881	0.999994	1.02068	1	1.13668	1	1.10682	1	-1.16769	1.37942e-06	-4.59185	0.143002	3.27818
COPS9	0.0222055	1.21943	0.0362753	1.15734	0.542805	1.09792	0.467645	1.12723	0.999999	1.07709	1	-1.00553	0.0533889	1.16612	0.467546	1.24237	8.33544e-06	1.23144	1	1.44312	1	-1.04743	0.0417291	1.2812	1	1.17508	1	-1.1334	1.73485e-05	1.4746	1	1.10152	1	1.033
TM7SF2	0.0222789	-2.94598	0.35696	-1.59479	0.988534	1.22086	0.0775815	-1.2603	0.999999	1.22135	0.981618	-1.10091	1	1.0132	0.389077	1.31619	0.599781	-18.8862	1	-3.47588	1	-1.80537	0.999994	1.1762	0.822248	-1.63126	1	1.05682	1	-1.42548	1	1.01892	0.194905	-1.11826
RAB10	0.0222789	1.65293	0.000962434	1.22691	0.891563	-1.02795	0.752058	-1.007	0.999999	1.07281	1	-1.00709	1	-1.09835	0.944387	1.12391	0.238222	1.21677	1	1.5772	1	-1.0799	0.190644	1.30987	1	-1.00719	1	1.01792	1	-1.02694	1	-1.39602	0.971298	-1.33381
ARF5	0.0222789	-1.99981	5.62754e-07	-1.60259	1.14689e-11	-1.65947	0.00203912	-1.44068	0.00161816	-1.61222	2.8302e-08	-1.90284	0.0410906	-1.45222	0.000348053	-1.57631	0.0341728	-1.94693	1	-1.26965	1	-1.53665	0.0355583	-1.30572	0.909926	-1.41988	1	-3.32439	1	-1.07226	1	-1.86092	0.842571	1.94565
MEF2C	0.0235146	-1.77297	0.517798	-1.2165	0.370915	-1.25074	0.489619	-1.17484	0.0342063	-1.35295	2.53328e-20	-1.94285	0.00484514	-1.60851	0.875	1.16173	0.000680684	1.19201	1	1.41357	1	-1.42687	0.999994	1.22977	0.88363	-1.32882	1	-1.17032	1	-1.09847	0.110915	-2.65173	9.90898e-06	-8.13881
PRR34-AS1	0.024054	-2.12818	0.960069	-1.04123	0.20032	1.2448	0.332789	-1.23027	0.999999	-1.07783	0.098806	1.32605	1	1.13286	0.557677	1.30355	0.764438	-1.17121	1	-1.01767	2.0615e-14	-6.14916	0.499133	1.27013	1	1.18718	1	-1.02357	1	-1.20456	1	1.07235	1	1.05263
TCF15	0.0242524	-2.14981	0.299739	1.14471	3.78348e-05	1.25747	1	1.14136	0.264446	-1.26693	1	1.82241	0.00352957	-1.517	5.7701e-12	2.5382	0.509032	-1.49238	1	-1.98732	1	1.25968	0.172554	-1.38216	0.16103	2.14063	1	2.49713	0.993538	1.99597	1	1.18986	1	40.1629
EPB41L4A-AS1	0.024303	1.75548	0.918017	-1.24999	0.214116	-1.18232	0.00384169	2.06679	0.999999	1.0578	0.0613189	-1.43002	1	1.07786	0.131911	-1.46683	0.901404	1.06357	1	1.38692	1	1.04531	0.0879801	-1.36614	1	-1.20141	1	-1.86858	1	-2.68325	1	1.50825	0.00481103	6.96578
AC015522.1	0.0245193	-2.93485	0.99999	1.35809	0.814536	-1.1263	1	1.1559	0.961822	1.10645	1	-1.42089	0.00930855	-2.76486	0.809538	-1.27064	0.956843	1.1386	1	1.83547	1	-1.19339	7.77755e-10	-6.49361	0.36236	-4.78904	1	-1.33985	1	1.03407	1	2.6386	1	3.26277
TSPOAP1	0.0245193	-2.54772	0.99999	1.15824	0.999996	1.10853	1	1.10759	0.999999	-1.06858	0.301632	1.77835	1	-1.08707	0.96233	2.04856	1	1.14478	1	1.82201	1	1.36386	0.999994	1.47377	1	1.06045	1	-1.05551	1	-1.3229	1	-1.28964	0.124034	10.2456
CST3	0.0247698	1.28854	2.30573e-08	1.35558	0.00376172	1.20359	4.34065e-09	1.32453	0.633128	1.23874	0.0133495	1.3366	3.58015e-05	1.70111	0.759889	1.12563	1	-1.1322	1	1.10376	1	1.61551	0.999994	1.03104	0.802937	1.27023	0.929344	-1.90348	1	-1.14877	1	1.60096	0.00877987	-5.437
CXXC5	0.0257789	1.39874	0.0257648	-1.30474	0.0343885	-1.29115	0.271778	-1.26517	0.999999	-1.17747	0.000115696	-1.5208	0.889458	-1.15062	5.28521e-08	-1.95486	0.469712	1.00385	1	1.06777	1	-1.57851	0.0178123	-1.24326	0.48513	-1.37546	1	-1.82656	1	-1.49484	0.334571	1.71395	0.00213825	9.04835
ZNF506	0.0258276	4.10299	2.35443e-05	1.91102	0.0323654	1.49701	1.40087e-06	2.77169	0.148065	1.9128	0.234548	-1.07349	0.000514947	1.70691	0.000884707	3.84431	0.00730281	1.37073	1	21.0938	1	7.62055	0.544911	1.77223	1	1.10649	1	3.76328	1	-1.30215	0.951298	3.11747	1	1.39926
C15orf61	0.0258709	2.49909	0.0100996	1.30196	1.21174e-05	1.50084	0.0442069	1.3273	0.999999	1.22839	0.00494604	1.34732	0.0451906	1.27666	0.788647	1.29879	0.458518	1.26816	1	1.38482	1	-1.27176	0.771814	1.37675	0.200045	1.57618	1	-1.83932	0.229211	2.46277	1	1.05981	1	1.90092
AC046143.2	0.0259771	-3.19281	0.99999	1.07858	0.452178	-1.14586	1	-1.16354	0.999999	-1.06185	0.77887	1.09742	0.602857	1.16614	0.660373	1.19614	1	1.00468	1	1.08784	1	1.23319	0.999994	1.00051	1	1.19528	1	-1.5507	1	1.00535	1	-1.0016	1.03705e-12	-8.14537
CENPVL3	0.0260352	-2.99612	0.31786	1.56545	0.0312159	1.56972	1	-1.04136	0.388773	2.04246	0.994595	-1.02511	0.460873	1.30857	1	-1.0041	0.810467	1.59029	0.727703	-12.2362	1	2.21548	0.385506	-1.57643	1	1.16757	1	-1.99883	1	3.08979	1	1.20242	0.876792	5.45485
IL23A	0.0263564	-3.60374	0.99999	-1.0577	0.0219442	-1.69708	0.561738	-1.51001	0.999999	-1.06847	0.623658	1.34406	0.739043	1.2746	0.0724053	1.71351	1	1.31578	1	1.14075	1	1.11339	0.999994	-1.00165	0.472591	2.47757	1	-1.63782	1	1.01229	1	1.33039	0.374351	-1.4918
EXOSC7	0.0263564	1.87034	0.00153224	1.19308	0.134566	1.12027	1	-1.21744	0.999999	1.06802	0.690226	-1.10715	1.69548e-05	1.51644	5.96406e-05	-2.00354	1	-1.00876	1	4.8986	1	-1.41398	0.00517653	-1.3363	1	-1.09325	1	-1.12616	1	-1.00272	1	1.30922	0.945305	2.40578
ATP5MC1	0.0265738	1.28475	0.000192902	1.27965	0.0974272	1.19236	0.00232403	1.24371	0.999999	-1.06528	0.484685	1.19091	0.000342523	1.30138	0.309356	1.27337	0.0213727	1.46947	1	1.60694	1	1.09045	0.999994	1.12402	0.822248	1.26676	1	1.3854	8.75418e-06	1.8075	1	1.09691	1	1.64045
ACBD3	0.0269454	1.54946	0.575803	1.10357	0.510798	1.02398	0.180721	1.14023	0.735633	1.3357	0.789503	1.01634	1	-1.06647	0.994669	1.04363	1	-1.15765	1	1.15389	1	-1.48169	0.999994	1.09982	1	-1.20113	1	-1.10815	1	-1.33562	1	1.19805	0.114475	4.91254
AL451007.3	0.0270984	-2.56665	0.99999	-1.00535	0.756544	-1.12417	0.804784	1.44175	0.448613	1.32623	1	1.00404	0.961447	1.08468	1	1.00463	0.810194	-1.30622	1	-1.00002	1	1.00993	0.590265	1.26572	1	1.13156	1	1.00886	1	-1.01341	1	1.14377	1	1.86572
ZFYVE1	0.0288441	-2.70017	0.886713	-1.30939	0.52508	-1.28004	0.0331141	-1.4812	0.686863	-1.2766	1	-1.069	0.154761	-1.92647	0.688289	-1.14825	0.260769	-1.57442	1	-2.63592	1	1.35643	0.999994	1.16696	1	-1.0434	1	1.5397	1	-3.57757	1	1.18168	1	-1.12175
RNF170	0.0289283	-2.20891	0.236084	-1.37772	0.0279213	-1.4085	0.062172	-1.2278	0.66299	-1.20807	1	-1.137	0.184238	-1.6067	0.0896434	-1.27192	0.000477544	-2.04207	1	-1.23901	1	-1.39419	0.352287	1.33232	0.188001	-1.66266	1	-2.32612	0.995928	-1.76224	1	-1.17904	0.186824	7.54717
NT5DC1	0.0291595	5.03105	0.897641	-1.03144	0.264225	-1.10862	1	-1.37444	0.635432	1.44418	0.898559	-1.24239	6.13938e-06	1.89947	0.727461	1.16659	0.228233	1.62858	1	-2.07998	1	-2.18466	0.999994	1.34529	1	-1.02854	1	1.52243	1	-2.34792	0.0990034	22.3881	1	1.49393
RPS27L	0.0291595	1.43438	7.7718e-17	1.57557	3.1075e-07	1.4712	6.90469e-09	1.35677	0.999999	1.18103	0.943282	1.07883	4.43545e-05	1.25676	0.888478	-1.10065	2.85353e-05	1.24855	1	-1.0481	1	1.19187	1.40674e-09	-1.89776	0.551726	1.38974	1	1.05206	6.73071e-06	1.62731	1	1.71258	0.663237	-1.25018
RPS9	0.029209	1.29403	0.0534807	1.07968	0.00277738	1.10275	1.02726e-15	1.18335	0.999999	1.03779	1.81852e-19	1.4221	2.97795e-06	1.24209	0.0264304	1.15035	6.44928e-42	1.35212	1	-1.20109	1	-1.01086	0.999994	1.03967	0.313611	1.19368	1	1.17726	3.33335e-12	1.29724	1	1.26319	1	1.22132
CALR	0.0295056	1.09639	0.907236	-1.0209	0.261739	1.07278	0.00669927	-1.28417	0.999999	-1.0494	0.883342	1.04454	0.619615	-1.17037	1	-1.04595	0.107873	-1.33958	1	-1.4495	1	-1.04808	0.999994	-1.11111	0.581715	-1.38758	1	1.27022	0.657204	-1.44848	1	-1.17839	1	1.03314
N4BP2L2	0.0295234	-1.62625	0.00562573	-1.35329	0.988568	-1.05016	0.0268113	1.03027	0.999999	-1.04543	0.826478	-1.06174	0.614788	1.07398	0.643496	-1.09044	0.00592916	-1.72595	1	1.0152	1	1.34405	0.999994	1.15809	0.826853	-1.22321	1	1.65138	1	-3.6045	1	1.26352	0.978651	1.18376
CPNE1	0.0295234	1.60679	4.51942e-13	1.68921	1.43171e-08	1.44546	1	1.03021	0.0484743	1.53794	1	-1.04274	7.4379e-07	1.56748	0.179668	1.06239	0.561808	1.06937	1	-1.37258	1	-1.41213	0.575881	-1.13658	0.981994	1.26965	1	1.30719	1	1.01261	1	1.22675	1	1.80898
AL356608.1	0.0295655	-2.90132	0.99999	1.04576	0.912707	1.11945	0.966221	-1.2017	0.999999	-1.11121	1	-1.0593	1	-1.04629	1	1.04592	0.179788	-2.0272	1	1.00006	1	1.00356	0.646727	1.32024	1	1.18932	1	1.00305	1	-1.00465	1	1.00121	1	-1.00346
GTF2H2	0.029675	-2.45319	0.0349558	-1.4952	0.961506	1.01496	1.29404e-08	-1.6493	0.999999	-1.00288	0.373416	-1.18651	0.345617	-1.01301	0.642414	-1.18085	0.0332654	-1.78293	1	1.08203	1	2.51093	0.999994	-1.18139	1	-1.19229	1	1.04246	1	-1.09923	1	-1.6131	1	1.66612
FXR1	0.0304809	-1.62367	0.0689861	-1.29262	0.0144468	-1.26857	0.000152016	-1.34651	0.733186	-1.14881	0.0157827	-1.35314	0.0923143	-1.33036	0.0131592	-1.4681	1	-1.1293	1	-1.13464	1	-1.2408	0.017123	-1.36487	0.502047	-1.3434	1	-1.52837	0.593847	-1.56254	1	-1.42934	1	-1.15701
NMT1	0.0305164	-2.11126	5.08918e-22	-1.975	9.13981e-13	-1.75746	1.12012e-09	-1.56919	0.0981848	-1.52098	2.45313e-16	-2.0779	0.006412	-1.54692	5.55809e-09	-1.92214	0.0470258	-1.4994	1	-1.02134	1	-1.74602	1.70366e-08	-1.87611	0.954217	-1.28513	1	-1.06498	1	-1.15878	0.762007	-1.56809	0.120249	-2.56497
AC245100.7	0.030929	-2.60947	0.99999	-1.05424	0.0999472	-1.37796	0.906219	1.21511	0.999999	-1.06872	1	1.00978	0.119583	-1.35609	1	1.0144	1	-1.00076	1	1.21381	1	1.00268	0.898676	-1.129	1	-1.00346	1	-1.09713	1	-1.0028	1	1.0023	1	1.02355
AL445472.1	0.0310487	-3.09901	3.2268e-06	-1.80379	1.11737e-10	-1.85239	1	1.01641	0.514746	-1.6061	0.186377	-1.2076	0.00165737	-2.10903	1	1.04142	0.0374343	-1.92234	1	3.56523	1	1.66095	0.655764	-1.33254	1	-1.11264	1	-3.35316	1	-1.50895	0.798303	-2.39939	0.374716	13.6232
RPL29	0.0311743	1.34993	0.0819969	1.08724	1.27141e-05	1.13827	7.17061e-20	1.25727	0.999999	-1.01575	3.88694e-06	1.21909	8.67272e-17	1.43152	0.285716	1.09582	6.94794e-43	1.39758	1	-1.22545	1	1.12916	0.00168172	-1.23294	0.0265308	1.29808	1	-1.02734	0.0977327	1.16779	1	1.30553	0.972746	1.31497
GADD45A	0.0314609	2.83537	8.87305e-06	1.50338	0.252598	-1.16203	0.0492781	1.11794	0.999999	1.20941	0.940851	-1.04807	0.1083	1.15252	0.858674	1.09786	0.0736352	1.43084	1	-1.12817	1	1.8913	0.000251077	-1.84922	1	-1.23482	1	1.53562	1	1.04993	1	1.33793	0.0124734	14.6933
UTF1	0.0316651	-2.50001	3.19127e-05	2.04725	0.014599	1.64705	1	1.00725	0.999999	-1.00264	1	-1.00061	1	1.03264	1	1.0304	1	1.00796	1	-1.00063	1	-1.00717	0.999994	1.00867	1	-1.01035	1	-1.0051	1	1.00824	1	-1.00205	1	1.01187
Z82217.1	0.0321082	-3.38944	0.633267	-1.67647	0.00221781	-1.69424	0.272722	-1.29168	0.999999	-1.42678	0.944229	-1.30233	1	-1.19431	0.0526774	-1.64311	0.80088	-1.45133	1	3.05204	1	-2.07873	0.999994	1.27009	0.0192081	-2.66966	1	1.53686	1	-1.61529	1	1.27818	1	1.38012
CDO1	0.0322119	2.22086	0.000531301	2.3771	0.00453219	3.13711	0.239427	1.46698	0.0207582	2.91895	0.615958	2.09715	1.42354e-09	3.05405	0.794359	3.15377	0.0585455	2.79895	1	4.26092	1	2.86275	2.29943e-07	4.06315	0.972004	2.78804	1	1.20561	0.568807	6.22477	1	1.01989	1	-2.50836
FOS	0.0342001	-2.46365	0.58937	-2.00581	0.0635404	-1.7197	0.162425	1.22569	0.00398115	-2.39617	0.00184278	-2.36725	8.46189e-10	-2.71356	1.62985e-06	1.26226	2.2609e-18	-16.111	1	1.18274	1	-1.30515	0.45	-1.29147	0.368552	-1.70309	1	-2.37063	1	-1.55963	1	-1.55486	0.167845	-2.03585
TXNIP	0.0342001	-1.7667	5.60796e-18	-2.14	1.46077e-07	-1.84151	3.69666e-13	-1.72352	0.665678	-1.22147	2.57199e-07	-1.88554	0.606936	-1.34236	0.0677447	1.13832	2.1764e-05	-2.20084	1	1.42167	1	-1.55409	0.00032351	-1.51326	1	-1.06799	0.459409	-7.10234	0.00160334	-379.687	1	-1.16388	1	-1.12646
MEOX1	0.0343513	-8.82657	0.99999	-1.15865	0.75266	2.74446	1	-1.48753	0.521107	-2.5112	0.920236	1.87309	0.00476148	1.4568	1	1.05246	0.986551	-2.14342	1	1.35575	1	1.06395	0.9063	1.60979	1	1.03997	1	1.32785	1	1	4.51925e-05	-3.80375	1	1.19513
COX7B	0.0361712	1.2322	0.99999	-1.02119	0.999996	1.00373	1.41489e-09	1.26355	0.625584	-1.10292	1	-1.08163	0.000157122	1.30371	0.862728	1.0645	2.41048e-05	1.2311	1	1.17285	1	1.17818	0.303101	-1.05285	0.593575	1.26219	1	-1.05538	3.55756e-09	1.64557	1	-1.00792	1	1.05929
AL008723.3	0.0363424	-3.45932	0.99999	1.01853	0.738413	-1.12356	0.851372	1.13964	0.999999	-1.10699	1	-1.0643	0.15876	-1.41861	1	-1.04574	1	1.05715	8.30575e-23	-10.8233	1	1.2517	0.686755	-1.26327	0.196817	-2.02417	1	-1.0601	1	1.06706	1	1.16366	1	-1.00898
SPTY2D1	0.0363922	-2.00056	0.329404	-1.30062	0.373945	-1.19374	0.496065	-1.14329	0.999999	-1.08798	0.620868	-1.09779	0.746605	-1.2276	0.9115	-1.06029	0.417293	-1.46186	1	1.00843	1	1.04749	0.00879898	-1.3567	0.445516	1.50751	0.941786	-20.5483	1	-3.4569	1	1.19633	0.287703	-1.77577
YAE1D1	0.0371647	-1.81937	0.99999	-1.03303	0.999996	1.0111	0.78903	-1.33443	0.288837	-1.8764	0.130274	1.30273	0.106221	1.02339	0.908078	-1.07169	1	1.08895	1	-2.14592	1	1.0754	0.350036	1.49151	1	-1.15377	1	-9.68855	1	1.37826	1	-1.50094	1	1.81819
HSPA5	0.0372037	1.25071	0.846636	1.04034	0.934985	-1.02792	0.177574	-1.14154	0.999999	1.17465	0.378298	1.05994	1	1.01378	0.7115	-1.23534	0.000207589	-1.98916	1	-1.4015	1	-1.23615	0.789836	1.10113	1	-1.25789	1	1.34096	1	-1.5611	1	1.08857	0.727206	-1.35046
AC092119.3	0.0373409	-2.09462	0.99999	1.06087	0.987064	1.05361	1	1.35084	0.999999	-1.15081	0.959953	1.06838	0.894455	-1.12992	0.957198	1.09144	0.815763	-1.39464	1	1.10865	1	1.09496	0.612828	1.24316	0.954002	1.27773	1	1.02955	1	-1.03545	1	1.01087	1	-1.00121
EVA1B	0.0373409	1.14793	0.99999	1.00123	0.412467	1.10173	0.00731788	1.10374	0.999999	-1.01723	0.928456	1.05226	1	-1.04534	0.917609	1.03041	0.053437	1.12528	1	1.27579	1	-1.68672	0.999994	1.00813	1	1.10567	1	-1.67029	1	1.03866	1	1.32951	0.41275	2.99713
DRICH1	0.0373409	-2.89056	0.99999	-1.0059	0.999996	-1.00822	0.256148	1.61218	0.999999	-1.26677	1	-1.07862	1	-1.01657	1	-1.00603	1	1.27496	1	1.00179	1	1.06172	0.680694	1.29147	1	1.20534	1	-1.20684	1	-1.00724	1	1.00062	1	-1.02186
OTUD6B-AS1	0.0374565	-1.85638	0.926079	1.08562	0.999996	1.03763	0.380197	1.0944	0.999999	-1.06851	0.420386	-1.26032	1	-1.15275	0.614274	-1.06969	1	1.02504	1	1.35257	1	-1.29346	0.42202	1.02558	1	1.04593	1	-2.59839	1	1.06331	1	1.11183	0.194813	2.52606
PRPF40A	0.0375856	1.47236	0.539486	1.09913	0.80371	1.04798	1	-1.04745	0.999999	1.06559	0.871118	1.05462	0.461092	1.04572	0.539379	-1.11564	0.376325	1.03464	1	1.51344	1	-1.07528	0.348315	1.33329	0.928961	-1.08521	1	1.09089	1	-1.13643	1	1.0529	0.628721	-1.32575
AC010973.2	0.0378509	-2.52034	0.763917	-1.14257	0.919978	-1.10555	0.725636	-2.9142	0.999999	-1.19775	0.82622	1.06262	0.95679	1.02548	0.701152	-1.28077	0.765295	2.49864	1	1.00597	1	1.09274	0.79729	1.41949	1	-1.04053	1	-1.33976	1	1.26351	1	-1.01888	1	-1.02323
TTC4	0.038795	-3.21093	0.00261384	-1.94757	0.000161041	-1.96914	0.0893451	-1.92404	0.59075	-1.26863	0.473465	-1.56064	0.0498442	-1.85009	0.223128	-1.67083	0.0264429	-3.09092	1	6.39743	1	2.48886	0.999994	1.07957	0.82944	-1.59496	1	-4.91925	0.886934	-3.87985	1	-2.48645	1	1.67066
KCNA1	0.038795	-4.72831	0.441503	1.78285	0.999996	-1.12637	1	1.05796	0.999999	-1.09295	0.00350621	-1.77282	0.0503561	-2.81288	1	-1.00389	0.119218	-3.03168	1	1.13362	1	1.06069	0.845193	-1.75647	0.738431	-1.94394	1	-1.09703	1	1.10716	1	2.2473	1	1.03756
GYPC	0.038795	1.2924	0.0959984	1.15151	0.128037	1.14755	3.24543e-14	1.48605	0.786804	1.3085	0.668897	1.11112	1	1.04834	0.693693	1.18971	0.77421	1.08885	1	-1.37739	1	1.18951	3.81352e-05	-1.36524	0.517936	1.32197	1	1.09832	2.87025e-06	2.60018	1	-1.0025	0.0500567	-1.59811
SMAD9	0.038795	-1.84631	0.99999	1.04353	0.00274523	1.30342	1	-1.30151	0.999999	-1.17199	0.624701	1.29483	0.000739048	-1.76198	0.00053197	-2.92811	0.155945	-1.87245	1	2.07345	1	-3.76239	0.467981	1.32568	0.810143	1.02866	1	-3.04755	1	1.91184	1	-1.44514	0.875333	5.37489
SNAI1	0.0390082	7.50347	0.99999	1.14019	0.0106546	2.40347	0.364547	1.80723	0.999999	1.07629	0.44632	1.91385	1.84165e-05	1.70608	0.33255	1.48724	0.139948	2.74798	1	13.2226	1	4.00493	0.572625	-1.43188	0.129866	2.82202	1	-1.80437	1	20.6278	1	1.48083	1	10.7182
SIN3B	0.0397078	-2.38827	0.99999	1.00284	0.19981	-1.26071	0.473778	-1.0468	0.999999	1.11845	0.118272	1.22477	0.52911	-1.26973	1	1.16266	0.199052	-1.82997	1	21.9109	1	-1.25293	0.474897	1.48962	0.37086	-1.52306	1	1.71282	1	1.43222	1	-1.42097	1	1.74806
MRPL13	0.0397281	1.66934	0.000168188	1.25742	0.176641	1.15255	0.865537	1.04882	0.999999	1.03169	0.962941	1.04501	1.87009e-05	1.34574	0.645749	-1.04485	0.755126	1.10635	1	1.36712	1	-1.11081	0.905741	1.03938	0.400941	1.5281	1	1.2168	1	1.16571	1	-1.08101	1	1.91886
TNFSF15	0.0399802	-3.01806	0.00017881	-3.10326	0.228703	-2.10994	0.0920881	-19.5214	0.0498545	-1.83401	0.000829449	-1.58784	1.21691e-06	-2.82452	1	-1.07609	5.90707e-11	-2.04288	1	1.64144	1	1.23024	4.25952e-31	-3.65387	1	1.52382	1	1263.11	0.00351119	-3.60798	1	38.0577	0.94171	30.3334
SERTAD3	0.0400001	2.08204	0.210846	-1.24736	0.163956	-1.1869	0.873642	1.12253	0.988434	-1.28617	0.0782817	-1.18888	1	-1.18122	0.810883	-1.00306	1	-1.24203	1	1.97485	1	1.38372	0.999994	1.08942	1	-1.11802	1	1.02646	1	-1.55121	0.331338	2.78281	1	1.06337
AC003986.2	0.0402367	-3.60958	0.529511	1.33035	0.493856	1.14134	1	-1.0044	0.999999	-1.12196	1	-1.00094	0.809338	-1.11131	1	-1.00176	0.935029	1.66908	1	1.00063	1	1.00276	0.718837	1.30271	1	1.00486	1	1.00129	1	-1.0039	1	1.28706	1	-1.00869
SMAD5-AS1	0.0402913	-3.27214	0.99999	1.11742	0.999996	-1.08615	1	-1.47307	0.999999	-1.16094	1	-1.00727	0.897651	-1.15071	1	-1.00001	1	1.3135	0.0119349	-7.93662	1	-1.00547	0.999994	1.01059	0.776888	2.02086	1	-1.17102	1	1.00898	1	1.81956	1	2.67316
FHL3	0.0414518	1.69581	0.759532	1.02645	0.654651	-1.07178	0.689733	-1.14116	0.999999	-1.07878	1	-1.05724	1	-1.09877	0.000825319	-1.57977	1	1.01565	1	1.7773	1	-1.87095	0.0562529	-1.25236	1	-1.02723	1	1.45006	1	-1.23976	1	-1.22842	0.994864	-1.49713
KIF5B	0.0414518	1.55702	1.90398e-07	1.43701	0.26957	1.03941	0.852761	1.04563	0.327064	1.31415	0.824956	-1.08136	0.326319	-1.0819	0.232056	-1.28871	3.99292e-06	1.58094	1	1.54989	1	1.2027	0.0523745	1.47428	1	-1.07455	1	-1.55301	0.0876152	1.86501	1	-1.44768	0.834296	-1.01179
PSTPIP1	0.0416307	-2.59734	0.53609	1.25317	0.0328762	1.34411	1	-1.00505	0.999999	-1.17022	0.473944	-1.15541	0.63073	-1.13557	1	1.0142	0.767881	-1.56404	1	-1.00156	1	1.01339	0.651261	-1.41464	1	1.01201	1	1.01512	1	-1.01571	1	1.00541	5.46254e-13	-7.65483
GAS1	0.0416307	-1.72076	0.078093	-2.22184	0.556596	-1.30462	0.517189	-1.41215	0.101228	-1.55368	0.955825	-1.08283	7.76842e-32	-3.33405	0.149063	4.41409	9.3688e-14	-15.1699	1	-1.52009	1	1.54927	0.000164586	1.59517	0.0133342	-1.93138	1	-1.43826	1	-1.76862	1	1.1253	1	2.63688
MAP7D3	0.0422192	-2.12758	9.22483e-05	-1.39593	1.72767e-07	-1.72724	0.000166482	-2.15759	0.999999	-1.40611	6.26237e-05	-1.54548	0.101474	-1.44213	6.2518e-07	-2.16635	0.0973735	-1.34111	1	1.41045	1	-1.38788	0.524267	-1.05455	1	1.12126	1	1.06608	0.0377903	-1.68984	0.486024	-1.91991	0.0201173	-5.79411
EGR2	0.0423063	-3.18803	0.0125835	-1.91845	0.885404	-1.59575	0.323925	-1.65182	0.999999	1.21546	0.060461	-1.49938	0.000248811	-3.03808	0.161583	3.28136	7.24086e-12	-5.44784	0.0655754	-5.73914	1	25.0132	0.999994	-1.26645	1	-1.77911	1	1.00189	0.17982	-4.28008	0.296881	-4.99815	3.56721e-26	-79.1114
VMP1	0.0423063	-1.59015	3.70249e-05	-1.57415	3.63333e-06	-1.70574	0.311248	-1.17156	0.476893	-1.39217	0.983583	-1.1144	3.68214e-06	-1.89769	0.0590747	-1.32781	1.48535e-11	-3.8089	1	-1.01475	1	1.2499	0.999994	1.18579	1	-1.17018	1	1.03169	1	-1.26681	1	1.03239	0.277082	-1.36977
AL121983.1	0.0423272	-2.9354	0.99999	1.12083	0.999996	-1.0114	0.111898	1.72276	0.999999	-1.23461	0.327201	-1.38231	0.811298	-1.10333	0.836385	1.13648	0.67782	-1.68674	1	1.00318	1	1.03888	0.668109	1.37463	1	1.07169	1	-1.02055	1	1.02752	1	-1.00786	1	-1.0173
SCUBE3	0.0423272	1.56186	0.558441	1.95469	0.0128141	10.6547	0.716202	2.05912	0.0778862	1.70536	3.30428e-14	3.32668	0.000297294	1.49162	1	2.1487	0.644235	-1.61677	0.854077	53.3973	1	1.80741	7.15179e-06	7.7089	0.846713	1.49846	1	-4.9893	1	1.07502	1	1.25742	0.0588905	6.22314
RNF181	0.0427411	1.54164	0.00397852	1.1721	0.100532	1.16984	0.29378	1.172	0.270271	-1.05773	0.969278	1.07923	0.0778156	1.10432	0.882514	1.18689	0.305413	1.40272	1	1.67126	1	-1.05177	0.999994	1.03973	0.936077	1.34648	1	-1.32948	0.0282933	1.72631	1	1.2296	0.171742	-1.47172
SNRPD1	0.0427411	1.39475	0.000389212	1.24728	0.000181934	1.34114	4.11129e-05	1.24678	0.999134	-1.00337	0.00936996	1.42176	0.00301063	1.41536	0.0225247	1.28762	9.84148e-16	1.51483	1	2.9275	1	1.31011	0.260669	1.4844	0.0295967	1.90474	1	1.03613	0.000321426	1.77086	1	1.31609	0.44309	3.28616
FSTL1	0.0435242	-1.42686	6.54659e-07	-1.37297	0.0928563	-1.45489	0.0386974	-1.13869	0.999999	-1.03972	1.18669e-05	-1.57979	1.26817e-08	-2.03675	0.390663	-1.06542	9.42824e-12	-1.75683	1	-1.5754	1	1.26451	0.765304	-1.04341	0.478348	-1.54875	1	-1.15086	1.83905e-11	-2.44975	0.922475	-1.96342	3.11201e-06	56.8854
SLC25A3	0.0435576	1.31723	0.846508	1.01254	0.999996	1.01793	0.469017	-1.08563	0.999999	1.02295	0.949353	1.00896	0.231229	1.1934	0.100934	-1.19181	8.66136e-05	1.07382	1	1.27545	1	1.14315	0.767855	-1.08385	1	1.05388	1	1.16227	1	1.06961	1	1.17914	0.780903	1.05415
RPL38	0.0438643	-1.3601	1.43952e-15	-1.38564	5.03201e-17	-1.37025	2.20516e-12	-1.26441	0.00273935	-1.35074	2.67003e-08	-1.29359	1.16521e-05	-1.2619	0.00207081	-1.24229	0.0012484	-1.16545	1	-1.74471	1	-1.38408	1.94882e-14	-1.69715	0.587296	-1.1386	1	-1.0512	1	-1.2522	1	-1.25759	0.434597	-1.28243
DSEL	0.0439982	-2.24446	0.99999	-1.02065	0.0134541	-1.65892	1	1.07294	0.999999	-1.06099	0.511138	-1.02533	0.0331478	-1.39166	0.877696	1.17445	0.675385	-1.54506	1	12.0311	1	6.5112	0.443162	1.58826	0.747983	1.43637	1	-3.18793	1	-4.21148	1	1.25994	0.829721	8.77645
LINC01473	0.0439982	-3.6633	0.134168	-2.02084	0.682137	1.18314	0.599899	-1.36281	0.556266	1.50544	1	-1.13126	0.821015	1.12374	1	-1.03327	0.370624	1.57911	1	2.69793	1	2.16077	0.737862	1.86513	0.101266	-1.63866	1	2.50499	1	-1.55218	1	1.08969	0.571186	31.6553
SCUBE1	0.0445945	2.29041	0.93495	1.3413	0.596588	3.18175	0.881767	1.27456	0.0338805	6.53447	1	1.29036	1.94166e-24	4.30521	0.974958	-1.04421	8.67018e-05	6.28659	1	1.43245	1	1.22297	0.891038	2.18885	0.420883	3.36164	1	-1.36333	1	1.35281	0.448461	1.80707	1	1.39081
RTF1	0.0447315	-1.76566	0.00701327	-1.28019	0.623683	-1.13783	0.614888	1.01235	0.999999	-1.20771	0.00976046	-1.33048	0.107335	-1.23922	0.807379	-1.04899	0.342176	-1.1593	1	-1.30087	1	-1.2686	0.999994	1.0006	0.940714	-1.1705	1	1.09558	0.013355	-1.81312	1	-1.35005	1	2.10625
FMO4	0.0450103	-3.90776	0.99999	-1.02822	0.27193	-1.51939	0.813784	-1.45468	0.826871	-2.27742	0.406536	-1.42391	0.650874	1.34751	0.65883	-1.29189	1	-1.33055	1	1.87662	1.77127e-06	-7.9564	0.999994	1.16405	1	-2.13317	0.0339589	7.46929	1	-1.03563	1	2.30059	0.712493	-1.70089
CPE	0.0456362	-4.18705	0.99999	-1.35174	0.999996	-1.16994	0.932446	-1.16473	0.999999	-1.34077	0.00111571	-1.02729	0.00792368	1.56115	1	1.39663	0.662432	-1.70744	1	2.65548	1	68.1527	3.98541e-12	2.13299	1	-1.01475	1	1.0277	0.907862	-1.57261	0.125071	-2.43374	1	4.01467
GCHFR	0.0458725	2.24594	0.0112593	2.65011	4.09348e-06	2.24477	0.920281	1.19367	0.0687734	1.90423	1	1.18757	4.02825e-10	2.04861	0.00582227	1.84234	0.464745	2.04068	1	-1.65575	1	1.12103	0.00737111	2.12508	1	1.10491	1	1.30747	1	1.54118	0.0803938	4.30133	1	1.8694
TCTEX1D2	0.0458725	2.72743	2.66354e-11	1.65848	3.03963e-09	1.46968	1	-1.06372	0.616597	1.56415	0.0911646	1.27834	3.98277e-10	1.72553	0.0843304	1.30408	0.285414	1.95172	1	1.31452	1	2.29273	0.329632	1.64242	0.0062766	2.61694	1	-1.80913	0.381889	1.92082	1	1.40697	0.0883054	14.6609
HOXB2	0.0462846	-2.31394	0.0313397	-1.48749	0.316717	-1.1752	0.404792	1.6054	0.386197	-1.23562	6.10518e-05	1.33843	7.4098e-08	-1.95179	1	-1.11729	1	-1.32281	1	-1.88958	1	1.05522	0.999994	1.14155	1	-1.18658	1	1.17854	1	8.6871	1	1.21444	0.00252938	22.4766
HDAC9	0.0470987	-2.38791	0.594795	-1.16591	0.00485794	-1.51217	1	1.3512	0.0960682	-1.69108	0.000110513	-1.49394	0.0130819	-2.15791	1.49598e-05	-4.04189	0.676921	-1.60207	1	3.04174	1	-4.90699	5.12374e-07	2.54062	0.310651	-1.73131	1	-4.17485	1	-4.62605	1	-1.98695	0.951616	-2.28832
AAK1	0.0484674	-1.6619	1.5742e-16	-1.83888	1.40719e-19	-1.96553	3.28396e-05	-1.455	0.97436	1.04012	0.000763264	-1.50255	2.95708e-14	-2.45906	0.000562373	-1.59773	0.00170738	-1.73645	0.876702	-1.83724	1	-1.53578	0.898921	1.33201	0.371601	-1.55828	1	-1.29809	0.00359693	-5.83369	0.274429	-2.86091	0.0315427	-1.98934
RAB39B	0.0488286	-3.42034	0.874494	1.24359	0.951225	-1.12397	1	1.02522	0.159331	2.02875	1	1.03162	1	-1.06503	0.938272	1.44326	0.157013	-4.55449	1	2.04409	1	1.811	0.526169	-1.48601	1	1.24378	1	1.06141	1	-1.29558	1	4.59927	1	1.01066
LIX1L-AS1	0.0505399	-4.39509	0.422215	1.81729	0.639609	-1.32794	1	-1.2925	0.999999	-1.60001	0.83352	-1.5038	0.591087	-1.60467	0.319494	-1.47945	1	1.59504	1	2.51581	1	1.37574	0.999994	-1.08851	0.999407	-1.63627	1	-3.1364	1	-1.62053	1	2.31692	1	2.04222
AF001548.2	0.0507299	-5.53016	0.99999	-1.20093	0.999996	-1.09381	0.984794	1.42253	0.999999	-1.79359	1	-1.15667	0.000481187	-1.94102	0.76746	1.36192	0.84817	-2.20288	1	1.43465	1	1.05005	0.288752	1.98553	1	-1.2212	1	-2.74068	1	1.06633	1	1.19459	1	1.04785
TMEM176B	0.0519543	-4.91925	0.814556	-1.53456	0.942938	1.03935	0.35483	-3.38052	0.127766	-1.28394	1	1.1074	0.161624	-1.75658	1	-1.10904	2.4864e-13	-12.4728	1.59116e-06	-13.7755	1	1.26594	0.000513258	-1.07666	1	2.82823	1	2.83195	1	1.08843	1	4.21285	7.33929e-32	-28.0438
DHX57	0.0519543	-2.10944	0.99999	-1.02319	0.315175	-1.18445	1	-1.02879	0.999999	-1.0635	0.911669	-1.00527	0.303649	-1.41582	0.325166	1.39642	0.660411	-1.64846	1	17.7119	1	-1.0133	0.999994	1.27714	1	-1.05815	1	-2.33145	1	-5.1417	1	-1.2603	1	2.48026
AC026254.2	0.0522817	-4.06073	0.807435	1.32098	0.999996	1.05517	1	-1.00907	0.279544	2.05083	0.76822	1.03738	0.913041	-1.06806	0.220585	1.41642	0.57632	1.63598	1	1.08011	1	1.11917	0.999994	-1.01055	1	1.21353	1	-1.504	1	-1.01002	1	1.23504	1	-1.0136
PEX2	0.0524215	-1.79512	0.00343153	-1.45931	0.0324295	-1.38417	0.0507356	-1.99419	0.00592189	-1.80143	0.583667	-1.16532	1	-1.13143	0.191319	-1.48961	1	1.01331	1	1.89859	1	1.29365	0.154061	-1.11415	0.0448612	-2.10584	1	-1.74799	1	-1.9154	1	-1.25123	0.403195	-1.45773
ENC1	0.0524215	-2.13996	0.675793	-1.2212	0.999996	-1.08818	1	1.05835	0.380034	-1.31791	0.454679	1.2462	2.52377e-30	-3.47456	1	1.03318	1.62198e-28	-3.31015	1	4.24332	1	-1.45666	0.0494891	-1.53465	0.379907	-1.8985	1	-1.12987	1	-1.40468	0.551039	-2.14428	0.422967	46.5931
CNOT6	0.0524215	-2.21899	0.99999	-1.05425	0.44244	-1.26111	1	-1.14566	0.999999	1.02105	0.787959	1.00717	0.399917	-1.37419	0.578464	1.16096	1	-1.16735	1	2.37692	1	1.32165	0.0876906	1.8047	0.291349	1.36384	1	1.50014	1	5.50163	1	1.26704	1	1.46698
TES	0.0524215	-1.7109	2.21491e-05	-1.56809	1.67733e-10	-1.87255	0.171463	-1.23661	0.999999	-1.14499	1.0057e-05	-1.72253	0.134156	-1.34956	0.181007	-1.261	1	-1.23327	1	-1.11348	1	1.31925	0.000342889	1.83747	0.487862	-1.98836	1	1.08033	0.0452025	-7.50449	0.129735	-2.40735	0.0736572	3.9572
AL354813.1	0.0524215	-2.71997	0.99999	1.10461	0.999996	1.00713	0.290505	1.43854	0.157935	1.822	0.975188	1.06948	0.895065	1.1083	0.0279347	1.60995	1	1.03906	1	1.13256	1	1.10757	0.999994	1.00037	1	-1.03978	1	-1.20818	1	1.04513	1	-1.01392	1	1.00602
COL2A1	0.0524215	2.7084	0.332867	2.25164	0.170715	2.75079	0.638639	-1.32356	0.0510909	3.42461	0.87173	1.18633	8.69757e-27	3.52078	0.834626	1.08553	1.79494e-05	13.5474	1	5.49479	1	1.15647	0.719957	1.47397	0.81422	4.3643	1	1.0553	1	-4.21746	0.0043469	21.0292	0.875353	7.76181
TNFSF18	0.0525593	-3.51188	0.99999	1.46279	0.779039	-1.48347	1	1.07762	0.972318	-1.7707	1	-1.17943	1.90713e-06	-2.69336	1	-1.45981	0.286568	-3.2343	0.150287	-2.89196	1	-1.16326	0.999994	1.24406	0.14036	-3.30275	1	-1.30533	1	1.50152	1	1.11791	1	-1.10553
LINC00242	0.0537903	-2.60319	0.99999	-1.00327	0.999996	-1.07027	1	1.00229	0.999999	-1.00014	0.817767	1.11504	0.997833	-1.16315	1	1.0234	1	1.00983	1	1.00195	1	-1.00912	0.0381864	-1.5539	1	1.0749	1	-1.01308	1	1.0123	1	1.3124	1	-1.01203
OSR1	0.0537903	-3.59285	0.99999	1.15729	0.411407	1.94109	1	-1.6758	0.999999	-1.40139	1	1.00133	0.0273629	-2.21561	1	1.98104	1	-1.13019	1	2.74115	1	1.02575	4.27604e-05	2.00788	1	-1.13519	1	1.59994	1	-1	1	-1.18405	1	1.60004
AC005046.1	0.0537903	-3.83976	0.352485	1.56886	0.420995	1.25983	1	1.06352	0.999999	-1.428	1	1.18194	0.336313	-1.29602	0.439368	1.58119	1	-1.01009	1	1.31449	1	1.47079	0.51044	-1.67181	1	-1.0133	1	-1.41515	1	2.03313	1	1.84906	1	-1.00579
AFF4	0.0537903	-1.58153	4.42512e-06	-1.6916	0.00156142	-1.42782	1	-1.01559	0.999999	1.08707	1	-1.02536	0.00541368	-1.64626	0.903007	-1.04845	0.842443	-1.05909	1	1.7035	1	1.10478	0.999994	1.0794	0.630527	-1.54031	1	-1.54427	1	-5.2865	1	-1.36071	1	1.69238
AC099811.4	0.0558049	-2.20362	0.99999	-1.08465	0.68071	-1.06624	1	-1.08541	0.999999	-1.13384	0.711179	-1.10399	0.680378	1.13245	0.622398	1.19242	1	-1.00091	1	1.0518	1	1.00486	0.999994	1.34423	1	-1.00775	1	1.01478	1	-1.00467	1	1.00434	1	1.04669
EBPL	0.0564694	1.65159	5.06079e-16	1.63945	2.52783e-14	1.59895	0.809156	1.06566	0.424811	1.26565	0.00099358	1.38664	1.09667e-12	1.67332	0.912216	-1.03533	0.214825	1.23683	1	1.46619	1	-1.00673	0.999994	1.10412	0.0446361	1.50454	1	1.3605	0.314232	1.72202	1	1.06103	1	1.93474
RPS11	0.0572542	1.35769	0.000316545	1.16692	0.0003829	1.16141	0.0944764	1.01677	0.333134	1.17382	3.0048e-05	1.25391	1.65009e-11	1.4247	0.177553	1.14365	2.8403e-40	1.34745	1	1.04686	1	1.19403	0.409878	1.12652	0.30149	1.23753	1	1.02943	0.000148062	1.27744	1	1.17068	1	1.23305
SREK1IP1	0.0579316	-1.72538	4.15934e-06	-1.4577	0.000722895	-1.33146	0.08118	-1.19038	0.890062	-1.07581	0.603439	-1.21596	0.000782418	-1.45602	0.209017	-1.26876	1	1.00619	1	1.39184	1	1.04862	0.529012	-1.11065	0.992579	-1.15361	1	-2.38751	0.642438	-1.86226	0.951298	-1.39665	1	1.74336
CDC16	0.0581633	-1.7483	0.99999	-1.10901	0.754262	-1.11586	0.0385052	1.29992	0.714377	1.23545	0.220031	1.18899	0.209848	-1.40136	1	1.10699	0.788405	-1.20796	1	1.64765	1	1.72589	0.999994	1.19771	1	-1.10233	1	2.26094	1	1.92869	1	-1.26289	0.343791	5.03692
PLP1	0.0583653	-2.10834	0.99999	-1.07294	0.999996	-1.02457	0.847478	1.37312	0.999999	1.08095	0.896881	1.11918	0.690689	1.12419	1	1.16577	1	1.02477	1	1.05984	1	-1.02406	0.000755053	2.95289	1	1.18672	1	-1.02048	1	1.02685	1	2.86799	1	1.0224
UBE2B	0.0583653	1.25897	0.387443	1.05292	0.999996	1.02121	0.000805529	1.15655	0.784423	1.1332	0.284735	1.11589	0.0619711	1.05866	0.556147	-1.11906	1	1.05155	1	2.0704	1	1.11802	0.999994	1.07924	0.651205	1.10284	1	-1.38411	0.147162	3.55954	1	1.28028	1	1.787
PHF14	0.0583653	1.39718	0.0361653	1.20416	7.71493e-08	1.46855	0.117302	1.14268	0.970769	1.30743	0.966388	1.12451	0.248261	1.08782	0.0874035	1.43061	0.256382	1.26807	1	1.41412	1	1.4326	0.0565397	1.68763	0.348879	1.2725	1	1.60022	1	1.11886	1	1.23846	0.684739	2.52232
HCG27	0.0584047	-3.60284	0.388324	-1.33771	0.658104	-1.1791	0.129745	-1.65976	0.999999	-1.20126	1	1.05927	1	1.111	0.58471	1.35378	0.0284552	-2.51487	1	-1.01965	1	1.31427	0.999994	1.38356	0.722612	1.62347	1	-1.36453	1	-1.19873	1	1.31486	1	1.07208
DHRS4-AS1	0.0587193	-2.02266	0.99999	1.0268	0.0021343	-1.352	1	-1.66872	0.999999	1.12002	0.132078	-1.34598	1	-1.14093	0.970246	-1.06017	1	-1.16889	1	1.05375	1	-1.22751	0.999994	1.11622	1	1.18807	1	-6.3425	1	-1.12872	1	1.62852	0.770448	3.52216
SMARCA2	0.0602547	-1.93171	0.0189557	-1.51494	0.685195	-1.08384	0.0722201	-1.15644	0.998165	-1.26094	1	1.1784	0.117247	-1.34365	0.0289186	1.49109	0.386489	-1.16716	1	14.3158	1	-1.2056	0.0263338	1.92938	0.788948	-1.29713	1	1.09171	1	-1.18096	0.161265	-2.42635	1	1.98733
RPL8	0.0603518	1.21896	0.0178041	1.08673	0.00159146	1.09843	3.72332e-21	1.2373	0.999999	1.00994	8.14514e-07	1.19029	2.29856e-13	1.33553	0.287135	1.05104	3.16143e-39	1.28611	1	-1.09545	1	-1.02411	0.099742	-1.13697	0.346628	1.14683	1	-1.06835	2.81585e-05	1.16991	1	1.22478	1	1.2537
RPS15	0.0603518	1.23372	7.89015e-08	1.18367	1.7462e-19	1.25705	8.35034e-38	1.38137	0.117077	1.14459	1.70173e-14	1.28909	4.28518e-24	1.42581	4.05036e-08	1.3093	2.2652e-90	1.58901	1	1.03213	1	1.21181	0.999994	-1.00698	1.23481e-05	1.4702	1	1.24607	0.238572	1.17796	1	1.25006	0.61462	1.3506
TRAF7	0.0605693	-2.03484	0.163801	-1.22947	0.0156028	-1.3236	0.00261462	-1.28656	0.790807	1.11235	1	-1.14327	0.00422656	-1.76214	0.948811	-1.0712	0.435602	-1.23308	1	1.20954	1	-1.20981	0.571368	-1.05357	1	-1.36765	1	1.43483	1	-1.17678	1	-1.0771	1	1.24257
SPTY2D1OS	0.0606716	-3.44428	2.22105e-05	-2.1371	2.91588e-11	-2.51487	0.873062	-1.27563	0.21652	-5.26096	0.593314	-1.45009	1	-1.27003	0.0667179	-2.17731	0.908453	-1.5321	1	-2.65161	0.632162	-3.70537	0.747298	-1.75362	0.899677	-1.3769	1	-19.9748	1	1.14284	1	-1.12405	0.414762	-1.77021
PDCL3	0.0609627	1.98832	0.0349808	1.18109	0.573122	1.067	0.0357831	1.31625	0.999999	-1.13714	0.0604522	1.27742	0.000259075	1.36488	0.986986	1.12112	1	-1.1765	1	22.3541	1	1.1149	0.0046594	1.94665	0.62336	1.4507	0.82333	2.51245	0.953921	1.79539	1	-1.23836	1	1.55398
RPS3	0.06312	1.26009	0.0338917	1.07907	0.000141086	1.12608	1.41067e-13	1.2022	0.999999	1.02379	5.45163e-09	1.27579	3.16271e-09	1.30185	1	-1.02463	8.84569e-28	1.3483	1	-1.11412	1	-1.04413	0.000166028	-1.25998	0.0802629	1.24749	1	1.11635	1.1675e-05	1.25904	1	1.15919	1	1.22001
SMCR5	0.06312	-2.59867	0.962125	-1.17046	0.538518	1.22194	0.00685344	-1.68019	0.447448	-2.49376	0.660967	1.29549	0.306546	1.31022	0.95786	-1.03846	0.0309669	-2.04745	1	7.57902	1	3.29416	0.999994	-1.08091	1	-1.06935	0.0195947	3.16812	1	-21.7852	1	-1.83421	0.763813	26.3492
CCDC80	0.06312	-1.56695	1.51857e-06	-1.86867	1.78314e-07	-1.69112	1	-4.35268	0.00494808	-1.63846	2.40024e-08	-2.96092	1.62121e-14	-2.39483	0.947682	1.61515	1.37394e-07	-7.56978	1	-2.18226	1	2.26369	0.151951	-1.0123	0.00086602	-1.91119	1	-1.27478	0.0110104	-1.75452	0.421009	-1.97073	1	1.9665
COX7A2	0.0635017	1.27208	0.00166541	1.2168	0.00409519	1.23699	2.52881e-13	1.3163	0.173711	1.22178	0.0799949	1.18308	0.00460196	1.34622	0.292226	1.2018	2.38035e-21	1.39803	1	1.24951	1	1.13188	0.128189	1.26911	0.557979	1.44928	1	-1.24349	0.00886236	1.25517	1	1.1842	1	1.53607
ZNF91	0.0635049	-1.94093	0.000185505	-1.64376	0.00883974	-1.45682	1	1.05365	0.364123	1.28319	0.0306229	-1.52919	0.392332	-1.43097	0.690872	1.19552	0.279975	-1.45428	1	-1.92307	1	-1.18225	0.999994	-1.05118	0.333329	-1.34621	1	-1.07537	1	11.6547	1	-1.7336	0.401027	2.68926
AL691515.1	0.0646694	3.06477	0.99999	1.32059	0.507009	1.67448	0.974046	2.09811	0.080042	2.04259	1	1.42254	0.112696	1.60373	1	1.17527	0.810467	1.74477	1	1.64744	1	1.20442	0.999994	-1.47235	1	-1.33926	1	1.13485	1	-1.00004	0.132189	9.71669	1	-1.3075
DNM3	0.0649711	-2.73922	0.99999	-1.42745	0.591181	-1.5844	0.946937	1.58149	0.999999	-1.02556	1.88587e-09	1.69107	0.332778	-1.33557	0.791016	-1.47002	1	-2.19922	1	9.62752	1	1.96968	1.82656e-21	3.40699	1	-1.25933	1	-6.33595	1	-1.90379	0.0148841	-2.56734	1	1.13261
UTY	0.0649711	-5.33839	4.85913e-14	-4.57072	9.99283e-24	-5.52911	0.000102235	-2.56525	1.10923e-08	-10.883	0.0231192	-4.0756	1.4527e-12	-6.46068	1	-3.78171	2.05289e-14	-5.79555	1	12.1926	1	2.0579	0.573626	-3.43575	0.000197003	-3.17635	0.919114	-4.17459	1	1.32038	1	-37.6116	1	1.89961
FZD8	0.0649711	-1.65147	0.272116	-1.36239	0.111948	-1.33197	1	-1.12	0.999999	-1.18742	3.64886e-06	-2.16494	1.25909e-12	-2.84601	0.12043	1.35005	0.00480679	-1.95784	1	3.19213	1	-1.19921	0.270552	1.97449	1	-1.60625	1	-1.15239	1	-1.52965	1	1.36588	0.117626	15.5607
AL592211.1	0.0652214	-3.93042	0.903493	1.23315	0.999996	-1.06367	0.963398	1.26117	0.999999	-1.27881	1	-1.00038	1	-1.05228	1	1.04268	1	1.31904	1	1.08868	1	1.46512	0.999994	1.01662	0.5937	1.70401	1	-1.06199	1	-1.04138	1	1.01456	1	1.01485
TMEM52	0.0658189	-3.1545	0.442868	-1.59742	0.999996	-1.0045	1	1.03704	0.999999	1.58649	0.645047	-1.27488	0.970213	1.01874	1	-1.01953	1	1.09311	1	1.32809	1	1.01781	0.774613	-1.16546	1	1.01291	1	-1.08447	1	1.11402	1	1.106	1	1.27373
DGUOK	0.0662899	1.36122	2.49594e-12	1.48834	2.98994e-05	1.31345	0.0144256	1.21305	0.226249	1.29902	0.917635	1.03324	1.06312e-05	1.40417	1	1.00405	0.0031916	1.45112	1	1.42909	1	-1.12486	0.999994	1.12533	0.857329	1.2016	1	-1.20009	0.620314	1.44124	1	1.34337	0.88206	1.29501
CCNB1IP1	0.0662899	1.553	0.99999	-1.16341	0.947644	1.07118	1	1.0459	0.999999	1.00642	0.787845	-1.15483	0.244898	1.12038	0.397646	-1.21737	0.490931	1.19221	1	-1.02501	1	1.10156	0.0112162	-1.48496	0.319048	1.31146	1	-1.57392	1	1.34396	1	1.15406	0.383159	2.79519
GPX4	0.0667164	1.21857	1.08009e-06	1.26126	0.000447745	1.24781	6.26172e-08	1.18458	0.999999	1.01172	0.247787	1.14664	0.350323	1.10704	1	1.01621	8.46316e-53	1.38142	1	-1.04677	1	-1.07788	0.416252	1.18259	0.523454	1.33757	1	1.04752	8.89443e-05	1.53426	1	1.04881	0.728488	-1.21993
IFITM1	0.0667164	-3.2501	2.05538e-13	-3.77379	1.40846e-07	-2.50768	3.90357e-05	-8.88828	1.64126e-09	-5.95732	1.53294e-08	-2.89725	2.50462e-19	-4.86139	0.196412	-3.65943	0.00219654	-2.76772	0.0232694	-5.25776	0.581206	-14.8884	2.8096e-65	-3.66897	0.00844761	-5.77258	1	-5.89992	0.116472	-6.84218	0.286362	-4.11569	0.950934	5.15424
GTF2A2	0.0674748	1.40052	4.35883e-06	1.28488	3.23409e-07	1.32176	4.57484e-07	1.37162	0.999999	-1.01542	0.0499131	1.31645	1.41968e-06	1.44181	0.329025	1.15675	0.380727	1.34748	1	2.94454	1	-1.06632	0.00279883	1.54935	0.155243	1.52124	1	1.49323	5.84469e-05	1.98754	1	1.04334	1	1.21687
EEF1B2	0.0674748	1.18449	0.178097	1.08391	0.0778017	1.12541	1.15381e-13	1.26357	0.999999	-1.03757	0.0757748	1.22371	0.00515823	1.28066	1	1.0205	5.04397e-11	1.24301	1	-1.02299	1	1.21357	0.125952	-1.21715	0.846857	1.22994	1	1.11361	0.170648	1.16129	1	1.00327	1	-1.00165
SNUPN	0.0680989	-1.8884	0.0565154	-1.32524	0.812935	-1.16943	1	1.14883	0.531741	-1.48616	0.699734	-1.12104	0.938722	-1.21275	0.331378	-1.30253	0.303047	-1.7698	1	24.5974	1	-1.98722	0.999994	1.10651	0.971877	-1.32454	1	-1.32381	1	1.06192	1	1.64616	1	-1.62064
MYL6B	0.0683624	1.30028	9.06786e-05	1.19291	2.75136e-05	1.32739	0.000323961	1.29351	0.999999	1.1475	0.460958	1.20481	0.070743	1.2529	0.925733	1.13318	1.32462e-05	1.37217	1	1.31786	1	1.49711	0.999994	-1.01445	0.043207	1.54251	1	-1.11643	0.0197454	1.61158	1	-1.13696	0.00218442	4.52266
SOX4	0.069212	-1.7679	0.478959	-1.21947	0.904006	-1.14984	0.190745	-1.0401	0.098922	-1.33568	0.385846	-1.21426	0.0719317	-1.26204	0.078578	-1.42063	0.261003	-1.73913	1	-1.24139	1	-2.40173	0.767855	1.00008	1	-1.25846	1	1.00137	1	1.10367	1	-1.45683	8.36434e-33	85.948
AC098936.1	0.0694396	-3.92768	0.99999	1.05699	0.818213	1.08673	1	-1.01907	0.999999	-1.08386	0.889014	-1.10553	1	-1.14349	0.549291	-1.33506	1	-1.426	1	1.01264	1	-1.09187	0.999994	-1.02567	1	-1.1605	1	-1.5078	1	1.20796	1	1.14318	1	1.21484
B4GALNT4	0.0697961	-1.56812	0.121589	-1.49078	0.35079	-1.24693	2.52244e-22	-3.83156	0.703234	-1.31604	0.485843	1.1479	5.86654e-06	-1.99914	0.0231969	-1.76497	1.46336e-09	-1.98649	0.93582	-1.91844	1	-8.72737	0.556619	1.48449	0.388305	-1.53116	0.263257	-24.227	1	-3.04941	1	-2.0392	0.540518	6.10529
AC008011.2	0.0699856	-2.30945	0.99999	-1.05464	0.999996	1.03673	1	-1.00465	0.999999	-1.06007	0.165309	-1.32805	0.777961	1.1326	1	1.01022	1	-1.01072	1	1.08692	1	1.01052	0.999994	1.00348	1	1.00992	1	1.01149	1	-1.01275	1	1.64295	1	1.28761
SIRPB1	0.0699856	-3.04548	0.979318	1.15041	0.601685	1.16125	1	1.28269	3.4726e-05	3.3608	0.912627	1.16184	0.744948	-1.1763	0.842355	1.16998	0.810467	-1.67546	1	-1.00002	1	1.06426	0.999994	-1.00637	0.164614	-1.75793	1	-1.10694	1	-1.01788	1	1.00446	2.34286e-51	-22.1043
RPL32	0.0709602	1.26237	0.158174	1.05266	0.000708649	1.10546	2.21025e-14	1.16441	0.999999	-1.00547	5.0929e-07	1.20285	1.5963e-09	1.27791	0.211308	1.08574	6.42479e-49	1.37185	1	-1.10887	1	-1.02498	0.00333455	-1.21581	0.0448612	1.25076	1	-1.01628	1.48997e-08	1.21718	1	1.20541	0.41315	1.56345
SYNE1	0.0711762	-2.04938	7.02411e-05	-1.59986	5.77459e-09	-1.72922	0.00639374	-1.47868	0.446758	-1.1665	0.0170947	-1.36855	2.26237e-06	-2.42695	0.333883	-1.43844	0.00232644	-2.31632	1	-2.08579	1	1.16873	0.999994	1.12234	1	-1.30007	1	-1.65469	1	-1.49728	0.336525	-2.77097	0.116856	5.12262
ZNF239	0.0714193	-6.39521	0.0230616	-3.0198	3.68396e-07	-2.13752	1	-1.33871	0.462212	-2.50468	0.862563	-1.26997	0.911211	-1.26342	1	1.1357	0.882789	-26.4401	1	3.6397	1	1.16784	0.364511	-1.67894	0.146496	-3.87224	1	-1.131	1	1.3376	1	-3.07753	1	1.93942
AC069287.2	0.0716645	-2.89726	0.805315	-1.178	0.565564	1.16346	0.974589	-1.15057	0.999999	-1.12959	0.829314	-1.03354	0.789895	1.15904	1	1.02503	1	1.45582	1	1.15297	1	1.03194	0.999994	1.11014	1	1.0332	1	-1.20298	1	-1.04162	7.3427e-07	-5.41286	1	1.97267
PDGFRB	0.0722671	-1.46085	1.04448e-06	-1.72589	1.05968e-05	-1.65058	0.813703	1.00747	0.00561897	-1.70488	4.58911e-12	-1.45537	4.77765e-28	-3.28686	1	1.67016	0.0834965	-1.19521	1	1.4601	1	5.07686	0.765997	1.02513	1.36372e-06	-1.96187	1	-5.39503	0.00557352	-3.01168	0.361548	-1.76522	1	47.0368
ANO9	0.0722671	-3.23802	0.99999	1.02404	0.999996	1.03319	0.320451	1.33412	0.999999	-1.01038	0.959375	1.1337	1	-1.03782	0.437472	-1.34719	1	1.07492	1	1.00686	1	-1.06399	0.999994	-1.01134	1	1.03068	1	-1.079	0.0821593	3.889	1	-1.02617	1.43053e-13	4.88172
VKORC1	0.0722671	1.48476	0.00170402	1.19576	0.984341	1.0863	1	-1.02803	0.999999	1.02621	0.994595	-1.01687	0.718616	-1.02805	1	1.12998	1	-1.02273	1	-1.82302	1	1.06842	0.0262884	-1.32361	0.56433	-1.16437	1	-1.75612	1	-1.12968	1	1.19284	1	-1.11617
TRAPPC12-AS1	0.0724796	-3.02648	0.99999	1.03543	0.588613	1.16372	1	1.01536	0.999999	-1.11668	0.864739	1.11344	1	1.07506	0.842628	-1.27388	1	-1.00583	1	1.18376	1	1.0054	0.999994	1.0011	0.574121	-1.35749	1	1.00572	1	-1.00695	1	1.00217	0.243186	3.31352
RBL2	0.0737665	-2.87791	0.239309	-1.47546	0.260688	-1.23259	0.0273106	-1.47348	0.999999	1.02563	0.751513	-1.19662	0.173094	-1.6656	0.798894	1.11797	0.84606	-1.17205	1	1.00909	1	2.19497	0.740721	1.43176	1	-1.21629	1	2.02525	1	-1.15512	0.782918	-2.70608	0.411676	-1.67706
RNASEH1-AS1	0.0741947	5.61359	0.40784	1.22141	0.208411	1.15781	0.145015	1.13827	0.999999	1.33314	0.0209703	1.4342	0.000298505	1.80148	1	1.33243	0.00443782	1.8928	1	1.91022	1	5.09152	0.0632713	2.31485	0.942991	1.22423	1	2.39941	0.537169	1.4468	1	-1.20921	1	1.33675
LINC01979	0.0744008	-2.8025	0.99999	-1.05409	0.999996	-1.02277	0.343325	1.36547	0.999999	-1.06456	0.956898	-1.15122	0.505733	1.25396	0.632557	1.2505	0.863421	1.3582	1	1.00409	1	1.05164	0.999994	-1.00352	1	1.06223	1	-1.06241	1	1.07054	1	1.31553	1	1.0023
NSA2	0.0751742	-1.638	3.60163e-10	-1.65586	1.12416e-06	-1.53092	0.00211737	-1.29787	0.110476	-1.61626	0.0032591	-1.41207	0.0808558	-1.39941	0.00127345	-1.57414	0.00143939	-1.54217	1	1.14649	1	-1.27263	2.75707e-05	-1.6268	0.802248	-1.3817	0.592119	-2.05392	1	-1.02377	1	-1.57659	0.361111	-1.30078
RACK1	0.0751742	1.28686	0.223651	1.05971	0.237418	1.06124	1.65753e-05	1.12361	0.999999	-1.02726	0.00485704	1.15693	1.06417e-05	1.25377	0.938155	-1.03343	2.23324e-32	1.26972	1	1.01879	1	1.14053	9.4365e-05	-1.30156	0.916151	1.10507	1	-1.08009	0.0838693	1.15571	1	1.15829	0.89139	1.34272
CNTD1	0.0751742	-3.26066	0.99999	-1.23362	0.753405	-1.12152	0.695723	1.55786	0.999999	-1.56602	0.559322	-1.16314	1	-1.10713	1	1.11165	1	-1.28019	1	1.41387	1	1.45759	0.999994	1.04332	0.875063	-2.40223	1	-1.96922	1	-1.03618	1	1.01251	0.859696	2.97539
ZBTB8A	0.0751742	-2.09533	0.447949	-1.333	0.727101	-1.19189	0.580344	-1.19038	0.630565	1.24217	1	-1.02081	0.00109679	-1.62064	0.922216	1.14258	0.993143	-1.17417	1	1.0383	1	2.06598	0.991867	-1.02805	1	-1.21823	1	1.57755	1	-1.74586	0.0049249	-2.96471	0.618185	14.0905
CBLB	0.0751742	-1.9274	0.556552	-1.35979	0.605325	-1.24063	0.969539	-1.01619	0.890062	-1.04661	1	-1.00561	0.388975	-1.12134	0.00226497	1.95886	0.100647	-2.042	1	20.3475	1	-1.23704	0.0236322	2.00539	1	-1.10901	1	1.20801	1	-3.22284	1	-1.23059	0.234225	48.5682
CRYBB2	0.0762678	-6.48668	9.56077e-16	-6.45725	1.9335e-35	-5.98395	0.00588083	-3.96175	0.00174198	-3.99304	1	-1.49522	1.67059e-18	-5.77227	1	-1.24726	0.330574	-2.70978	1	1.47285	1	1.10694	0.999994	-1.79533	0.647282	-1.82621	1	-7.55409	1	-4.13963	0.00114764	-11.5906	0.952426	-2.23844
CCDC3	0.0773122	-1.82112	0.99999	-1.04659	0.972732	1.27128	0.40262	1.8292	0.999999	1.02924	7.23763e-66	-4.3912	3.22303e-23	-1.76389	0.735035	2.0944	4.09827e-06	-1.44251	1	1.75394	1	17.6462	3.87563e-19	-3.9118	0.615035	-1.12514	1	-8.24283	6.21379e-11	-4.3714	1	2.29995	1	5.63969
DHRSX	0.0778208	-1.79727	0.328645	-1.31718	0.533684	-1.1519	0.792881	-1.07899	0.941184	-1.21503	0.149112	-1.21355	0.613794	-1.31679	0.00702315	-1.41716	0.750776	-1.24448	1	1.07818	0.517748	3.55685	0.0604028	-1.28714	1	-1.13211	0.164569	-18.7976	1	1.23275	1	-1.06264	0.00427869	-2.42216
MCOLN3	0.0795331	-7.84785	0.560864	1.73419	0.695903	-1.42582	0.659356	1.62614	0.999999	-1.00605	0.720945	-2.04156	0.0476715	-1.91466	0.706669	-1.9886	1	-1.93718	1	1.21255	1	-1.94071	0.10999	2.04707	0.280643	-3.04426	1	-1	1	3.49931	1	1.25108	4.46945e-12	9.67647
AC022966.1	0.079946	-2.62778	0.438011	-1.28988	0.999996	1.01201	1	-1.00399	0.999999	-1.34776	0.72378	1.22876	1	-1.03785	1	-1.01447	0.287995	-1.87789	1	1.0027	1	-1.0054	0.895687	-1.1294	1	-1.00059	1	-1.11353	1	1.00945	1	-1.00343	0.935679	2.06563
COTL1	0.079946	1.37253	1.8895e-12	1.34581	0.999996	-1.00686	1.17763e-06	1.63036	0.999999	1.02095	0.884202	1.17935	0.991807	-1.10612	0.341857	1.01328	0.387211	1.15084	1	1.11659	1	-1.27317	0.0013307	1.88646	0.911343	1.25087	1	1.63819	1	-1.14511	1	1.62693	7.04342e-07	-10.3215
EPHA4	0.0805053	3.1897	0.954538	-2.03017	0.634682	2.29137	0.561727	-2.99378	0.999999	1.08133	0.989567	1.41494	1	-1.21437	1	1.67147	1	1.17981	1	-2.0885	1	1.83352	0.456907	1.7529	0.975808	-1.09399	1	-2.89886	1	11.4918	1	1.15353	0.0131432	16.2391
PJVK	0.0805053	-7.78982	0.426447	-3.19729	0.856783	1.33538	0.838852	1.95933	0.787392	-2.23327	1	1.30579	1	-1.08292	0.869477	1.61531	0.601279	-2.96649	1	2.0584	1	3.06997	0.999994	1.17023	0.94807	1.0038	1	1.24666	1	1	1	2.75582	0.551478	13.3695
SERTAD1	0.0809112	1.74606	0.0268232	1.27308	0.0698877	1.15294	0.0667372	1.26897	0.920908	1.13681	0.568227	1.19214	0.0720292	1.22991	0.882188	-1.17919	1	-1.49468	1	3.0948	1	-1.24172	0.843672	-1.02383	0.897032	1.14351	1	1.46297	0.813681	2.10485	1	1.59945	1	1.8233
MANF	0.081137	1.30301	0.243459	1.13853	0.0846598	1.17364	1	-1.07814	0.999999	1.04133	0.00703611	1.35691	0.684322	1.11866	1	1.0391	0.044174	-1.71556	1	-1.00269	1	-1.02734	0.240539	1.31842	1	-1.16545	1	1.6693	0.14904	1.20607	1	-1.04549	0.303165	1.84898
R3HDM4	0.0816232	-2.34608	0.99999	-1.05309	0.0939112	-1.34237	1	-1.09372	0.999999	1.08958	0.0526846	-1.33145	0.883336	-1.05196	1	1.02542	1	-1.08172	1	-1.19717	1	-1.54866	0.334404	-1.10077	1	-1.22444	1	1.21731	1	-1.14474	1	1.14829	1	1.75238
ZNF669	0.0816232	-2.28159	0.375732	-1.35275	0.417963	-1.18118	1	1.21343	0.999999	1.04896	0.219405	-1.46808	0.462006	-1.23934	1	1.10963	0.353367	-1.53741	1	6.12189	1	16.566	0.999994	-1.25098	1	1.05889	1	1.67786	1	-6.70911	1	2.31726	0.888514	8.78151
LRRC8E	0.0818844	-2.52953	0.99999	-1.03826	0.739401	1.11817	1	-1.05652	0.999999	1.01369	2.93537e-06	1.66118	0.915205	1.09642	0.706384	1.25728	1	-1.10682	1	-1.00452	1	1.15421	0.999994	-1.00638	1	1.17913	1	1.08269	1	-1.12552	1	1.03169	0.484794	3.39757
SEC61B	0.0824742	1.12767	4.72193e-07	1.38655	0.0745154	1.18735	0.00971145	1.26487	0.42906	1.2795	0.236886	1.28165	3.08798e-05	1.37916	1	1.07481	2.0564e-13	1.51965	1	1.27022	1	1.08725	0.33965	1.27245	1	1.08452	1	-1.97421	7.64222e-09	1.24247	1	1.35899	1	1.26809
ZNF20	0.082625	-3.51413	0.930847	-1.39495	0.999996	-1.14292	1	-1.08758	0.676373	-2.48324	1	1.07989	1	-1.05405	0.565294	1.54997	1	-2.19209	1	2.10973	1	1.90746	0.318471	2.06691	1	1.05719	1	-1.80184	1	-1.35827	1	3.20559	0.369099	-1.26531
LINC01224	0.0826731	-3.988	0.99999	-1.21428	0.000157097	1.79752	1	-2.76612	0.999999	-1.5815	0.96826	1.23042	0.125836	1.14143	1	-1.0178	1	1.32174	1	1.36232	1	1.4753	0.999994	-1.17175	1	-1.09888	1	1.11393	1	-2.64093	1	-1.13187	1	1.47108
FLNA	0.0826921	-1.28402	7.28723e-10	-1.55212	2.62603e-09	-1.58026	0.0163987	-1.43343	0.999999	-1.11768	0.630002	-1.02577	1.94456e-13	-2.20611	0.599994	-1.06868	0.000157637	-1.53465	1	-1.15056	1	-1.1263	0.00171803	1.66185	0.18272	-1.61784	1	-1.2196	0.00110139	-2.87656	1	-1.72405	0.0502337	3.75565
PCDHA11	0.0831988	-4.05249	0.0410218	-1.88186	0.200132	-1.79693	0.607525	-1.36427	0.727904	-2.22578	0.838699	-1.10611	0.87241	-1.21617	0.460365	-1.98016	0.00321744	-5.17955	1	1.80958	1	3.82337	0.637677	2.072	1	1.23699	1	-2.30531	1	-1.53371	1	1.51726	1	1.1226
MRPL43	0.0843072	1.48159	3.91411e-06	1.26758	5.78227e-05	1.32087	0.000815426	1.33529	0.999999	1.05793	0.414496	1.18608	3.71626e-08	1.56505	0.88424	1.04852	0.0152132	1.28348	1	-1.19545	1	1.20274	0.999994	1.02937	0.466501	1.47587	1	-2.39682	0.811896	1.46045	1	1.3259	0.55836	2.04947
RPL18A	0.0843072	1.27282	0.00135326	1.12387	0.000319392	1.11675	1.95707e-18	1.20596	0.999999	1.03895	7.61579e-07	1.21225	3.41867e-15	1.39156	0.789416	-1.04494	7.54383e-49	1.46878	1	-1.00165	1	-1.04159	0.000735774	-1.24879	0.291349	1.17258	1	-1.12968	0.911893	1.12268	1	1.18591	0.531981	1.47952
THBS4	0.084787	-3.97134	0.962125	-1.00096	1.62e-09	-1.78565	1	2.28916	0.169981	-2.28587	0.0659576	-5.937	6.98318e-08	-4.68266	1	-1.96362	0.639202	-1.14311	1	8.13524	1	2.11712	0.999994	5.3879	0.180248	-105.331	1	-2.26623	1	1.0403	0.971628	-4.99293	1	3.13831
TAF11	0.084787	-1.57306	0.0547823	-1.24057	0.697062	-1.1463	1	-1.09459	0.79497	-1.25453	1.35079e-05	-1.61749	0.460719	-1.05102	0.0225722	-1.33561	1	-1.20862	1	-1.10438	1	1.41847	0.029709	-1.26253	1	-1.09008	1	1.0575	1	-1.32663	0.510756	-1.5447	0.731927	1.9429
CKLF	0.084787	2.96155	0.442968	1.2006	0.0150869	1.14082	0.929292	-1.17651	0.999999	1.30023	0.0502271	1.37347	0.00720773	1.17516	0.177701	-1.16435	0.513814	1.40827	1	2.1016	1	-1.48895	0.164552	1.51328	1	1.28413	1	1.19143	1	1.16904	1	1.1514	1.73833e-07	-12.3873
CWF19L2	0.084787	-2.06628	9.29044e-08	-1.90561	8.90971e-05	-1.48366	2.10465e-05	-1.54004	0.999999	-1.15589	4.03008e-06	-1.84952	0.176129	-1.36472	0.0263062	-1.40437	0.1862	-1.23006	1	-2.55109	1	-1.01961	0.00236684	-2.01751	0.790113	-1.4442	1	1.69338	1	1.12332	1	-1.42988	1	1.12404
DCHS1	0.084787	-1.67209	0.177782	1.40476	0.0185722	1.39638	0.079238	-1.17129	0.999999	1.08244	0.991497	1.078	2.89635e-05	-1.49905	0.101544	-1.53206	0.00887935	-7.12461	1	-1.14837	1	1.09042	0.257397	1.50962	0.168056	1.22829	1	-1.15864	1	-1.33022	1	-1.05077	0.993016	2.94389
PTS	0.084787	2.27833	1.14339e-09	1.57618	0.539509	1.10899	1.59764e-05	1.39726	0.999999	1.10012	0.00758186	1.46928	0.27192	1.05181	0.244957	1.32222	0.00490408	2.05765	1	36.3899	1	-1.14691	0.630744	1.37678	0.379907	1.40848	1	-1.87883	1.15951e-05	1.69655	1	1.16331	0.281195	2.46286
MAN1A1	0.0856604	-2.47019	0.00549721	-1.88214	0.0213607	-1.47668	0.378185	-1.11245	0.999999	-1.28648	1	-1.0722	4.54682e-19	-3.18719	0.943101	1.07788	2.39992e-11	-3.31261	0.0988221	-3.41971	1	1.47981	0.18174	1.44691	0.0810569	-2.01766	0.953182	-12.7432	1	-2.08491	0.640783	-1.91051	1	1.83588
CARMIL3	0.0857268	-3.47273	0.813973	-1.19207	0.84559	1.08212	0.910885	-1.22625	0.999999	-1.10793	0.927298	-1.13507	0.505891	1.1842	1	1.09291	1	1.02142	1	-1.00102	1	1.05338	0.999994	-1.10915	0.945729	1.28576	1	-1.28194	1	1.02268	1	1.19324	1	1.73738
ZNF674-AS1	0.0858142	-3.55983	0.99999	1.08477	0.595732	-1.34365	1	-1.52976	0.999999	-1.19356	0.998232	-1.34372	0.816484	-1.38641	0.996587	-1.26811	1	1.52737	1	3.77717	1	1.79462	0.278238	-1.85772	0.763293	-1.43243	1	-2.89806	1	-1.91318	1	-1.66934	0.893707	5.20479
MAP3K13	0.0865146	1.79234	0.594849	1.0506	0.999996	1.037	0.376345	1.13464	0.999999	1.02745	0.191174	1.06743	1	-1.10424	4.26702e-06	1.85011	1	-1.0883	0.930149	-2.21644	1	-2.06316	0.0552908	1.52417	1	1.17154	1	-4.27375	1	1.09389	1	-1.13354	1	1.47258
GTF3C2-AS1	0.0867313	-2.62557	0.433672	-1.25327	0.952453	1.09139	1	-1.03193	0.999999	-1.18453	1	1.02222	0.25197	1.40911	1	-1.00113	1	-1.05646	1	-1.00181	1	1.19859	0.999994	-1.00827	0.265497	-1.80572	1	1.04214	1	-1.06547	1	1.01648	1	-1.01773
FGFR2	0.0868402	-2.45559	0.99999	1.05824	0.530045	1.40136	1	-1.21271	0.999999	1.08967	0.905778	-1.17393	0.793171	-1.46288	0.869477	1.28439	0.579405	2.21236	1	1.58844	1	1.31078	0.959196	1.42337	0.994156	2.05987	1	-1.99762	1	1.21569	1	2.8629	0.0235169	7.89668
RPL27A	0.0872513	1.22706	0.000899869	1.12875	0.00114612	1.16029	0.950543	1.01608	0.872005	1.11251	0.668557	1.10132	0.00645868	1.19859	0.138255	-1.10327	2.11363e-18	1.16508	1	1.02168	1	1.07081	0.235833	-1.12458	0.580383	1.22207	1	-1.27737	4.37238e-08	1.10024	1	1.16898	0.436815	-1.26695
PABPC1L	0.0879282	-3.7254	0.99999	1.10168	0.0689662	-1.47099	0.250375	2.65852	0.638419	-1.74347	0.96701	-1.05948	0.017228	-1.68786	0.499952	1.44285	0.723145	-1.38386	1	-1.82169	1	-4.36649	0.999994	1.41955	0.994287	-1.26473	1	3.24298	1	-6.52441	1	-1.69369	0.264163	13.8282
SERINC2	0.0879282	-1.81793	0.99999	-1.01733	0.725516	-1.24211	3.66904e-28	-17.3169	0.116596	-1.53738	0.00865301	1.7419	1	-1.03879	5.92652e-06	-3.2347	1	1.07866	1	-4.4765	0.112161	-14.6095	0.00254333	1.9012	2.45637e-07	-2.4144	0.022798	-12.1442	1	-1.25487	0.669869	-2.16684	0.0902585	1.9992
PNKD	0.0879282	1.40617	0.285371	1.06851	0.282905	1.0751	0.0110623	1.28002	0.999999	1.00254	0.331768	1.10755	0.00501567	1.23273	1	1.01952	0.136696	1.32029	1	1.64893	1	1.13383	0.999994	1.02908	0.206859	1.25777	1	1.463	1	3.37964	0.753102	1.80065	1	1.58182
TMEM59L	0.0880833	-2.81557	0.99999	-1.08228	0.174243	2.45325	1	1.01016	0.000201433	3.5041	1	-1.193	0.397523	1.49864	1	1.53553	1	13.0566	1	1.71702	1	1.42363	0.196422	1.04226	1	1.31872	1	-1.06394	1	-2.51134	0.898005	11.2631	0.141075	6.40676
UBE2M	0.0882835	1.32443	0.0519754	1.21764	0.307398	1.15244	0.00588734	1.19228	0.999999	1.00017	1	1.09415	0.0900506	1.15407	0.488344	-1.10161	0.112595	1.21501	1	-1.13756	1	-1.36875	0.786185	-1.07221	0.943734	1.20258	1	1.21203	6.33613e-05	1.41621	1	-1.07941	0.978651	1.47968
PLPPR5	0.0882835	5.28699	0.906333	1.72405	0.596588	1.53346	1	-1.26015	1.40766e-05	6.8027	0.532823	1.61108	0.0114577	1.92143	1	1.13985	0.510351	4.26577	1	1.44537	1	1.26829	0.999994	1.33549	0.983926	4.20455	1	1.12076	1	-1.19949	1	1.86372	1	1.03664
FBXW11	0.0895597	-2.07044	1.96801e-10	-1.68593	2.5679e-05	-1.52877	0.000684968	-1.52035	0.999999	-1.18615	1.94973e-06	-1.49562	1.26197e-05	-1.7602	0.0106684	-1.3496	0.0770264	-1.61972	1	1.32145	1	-1.42985	0.184748	-1.24739	0.381083	-1.50523	1	1.04993	1	-1.47049	1	-1.12809	1	-1.00648
KLF4	0.0897907	-2.80325	0.99999	1.15353	0.340204	-1.64129	1	1.1159	0.394076	-1.2549	0.895848	1.06937	0.000395765	-2.58974	0.0844584	1.23552	0.115983	-2.30407	1	11.2137	1	2.89422	0.530644	-1.1441	1	1.04643	1	-6.81498	1	1.97518	1	-1.78835	0.288693	-2.31134
SCG2	0.0902738	-3.30029	0.00156478	-6.06812	0.999996	3.25343	0.298605	-3.95648	0.00630473	-2.01784	6.4392e-104	-3.81788	8.27669e-06	-3.69486	0.983259	-1.50687	1.24318e-32	-16.3664	0.971229	-97.6058	1	-3.66847	1.48091e-92	-5.24994	0.0140854	-1.78685	1	2.42602	8.7444e-13	-7.85674	1	10.5715	1	-2.81088
LTBP3	0.0903384	-1.84704	1.38764e-05	-1.73888	0.0571736	-1.33471	7.9112e-07	-1.87012	0.0633594	-1.29601	1.67194e-05	1.49693	1.80822e-07	-2.0083	0.00103969	-1.73055	5.84908e-17	-2.59947	1	-1.48485	1	-1.20128	0.0250309	1.73209	1	-1.08034	1	1.03741	0.822041	-20.3718	0.619577	-1.9815	0.0710891	11.5061
ALG11	0.0911937	-2.23707	0.807737	-1.17712	0.819158	-1.10391	0.00536537	-1.6954	0.999999	1.00652	0.2581	-1.4105	0.801556	1.08509	0.952216	1.25375	0.21951	-2.33797	1	5.64985	1	13.6067	0.185537	-1.84559	0.996572	1.18784	1	1.38302	1	-10.6815	0.459381	-4.20071	1	-1.15742
UTP23	0.0913566	-2.16973	0.570061	1.14765	0.882689	1.01765	1	1.17598	0.771802	-1.29553	0.862563	1.19554	0.62579	-1.04924	0.670978	-1.15301	1	-1.1628	1	1.04379	1	-1.92083	0.847867	-1.13774	1	-1.15319	1	1.23068	1	-1.37572	1	-2.03765	1	-1.21151
TTTY14	0.0917004	-6.25841	1.33557e-08	-4.18284	9.79176e-06	-5.51032	1.09412e-06	-4.67862	0.00700179	-4.97016	0.0015031	-19.6609	4.19739e-06	-4.7877	0.361857	-5.16308	0.000447185	-12.8478	1	5.9166	1	3.9821	0.989618	-2.23512	0.34394	-3.33883	0.117056	3.10402	0.602198	-1.4438	1.90888e-05	-15.6961	0.0527416	-11.5806
SLC5A3	0.0921385	1.39325	0.0799851	1.1785	0.0106684	1.13829	1.63105e-07	3.91667	0.00032423	2.05863	0.0110409	1.74706	1	-1.03725	0.00245269	2.0585	0.000731329	1.2556	0.843558	5.03652	1	1.69765	0.999994	1.42153	1	1.13823	1	-13.0829	0.795679	1.3073	1	1.17305	0.0593192	4.07348
KHDC4	0.0928088	-2.6471	0.0225527	-1.55328	0.00108302	-1.50147	0.0932013	-1.09883	0.999999	-1.1577	0.636829	-1.06863	0.0142168	-1.53412	0.347772	1.34406	0.00127938	-1.83376	1	1.09116	1	-1.54324	0.577346	1.53809	0.317095	-1.47544	1	1.50263	0.602198	-1.8092	1	1.03292	0.750062	1.67932
AC004522.2	0.0928088	-2.42486	0.99999	1.02359	0.94577	-1.07762	0.52471	-1.34862	0.999999	-1.18731	0.993172	-1.08056	1	1.0195	1	-1.07804	1	-1.8917	1	1.05026	1	1.16651	0.701652	1.23633	1	1.16518	1	-1.06555	1	1.07851	1	-1.02391	1	1.00106
BTF3	0.0928088	1.31122	0.0029016	1.13008	0.999996	1.12257	0.0539271	1.11319	0.999999	1.09335	0.574427	1.129	0.0726098	1.32541	0.0106484	-1.09295	1.95342e-20	1.32995	1	1.30214	1	-1.04824	0.288752	-1.14816	1	1.2141	1	-1.09562	4.21408e-17	1.4076	1	1.02785	0.905126	1.0989
AL021368.1	0.0934856	-3.29365	0.99999	-1.01336	0.999996	-1.09098	0.785658	1.20243	0.950464	-1.82416	0.805671	-1.35868	1	-1.00146	0.218569	-1.68346	0.525799	2.28077	1	1.53395	1	1.12298	0.999994	-1.03782	0.951314	-1.54592	1	-2.99342	1	1.5857	1	1.69762	1	1.67227
PET117	0.094151	-2.77595	0.99999	-1.09767	0.999996	-1.10097	0.851409	-1.42213	0.982032	-1.69883	1	-1.04673	0.522536	-1.20761	0.9499	-1.02566	1	-1.08377	1	-1.28726	1	1.8078	0.208205	-1.43215	1	-1.08594	1	1.71406	1	-1.41581	1	-1.14302	1	2.76113
MRI1	0.094151	-3.95095	1.41059e-05	-2.92404	8.11134e-11	-2.75244	0.0548195	-1.18928	0.125212	-2.10365	0.350696	-1.3005	2.22911e-05	-2.8144	2.95827e-09	-2.21596	0.0117943	-76.7521	1	-2.3339	1	2.22927	0.999994	1.33577	0.0133267	-1.72249	0.840663	2.16443	1	-3.75829	0.551039	-3.97276	1	5.84364
AC015727.1	0.094328	-3.93609	0.793606	1.36417	0.875644	1.08815	1	-1.19315	0.999999	-1.16104	0.767082	-1.28076	0.717211	-1.37308	0.944387	1.18696	0.580221	-1.97308	1	1.62089	1	1.23015	0.999994	1.47896	0.231849	-1.65297	1	-2.02736	1	1.06478	1	1.32747	1	2.11019
NEGR1	0.0946512	-5.43967	0.99999	1.05395	0.999996	-1.12477	1	-1.16051	0.759023	2.03197	6.56558e-62	2.30232	1	1.23046	1	1.77831	1	-1.11351	1	1.18274	1	1.04329	0.999994	1.42209	1	1.95245	1	1.22675	0.974668	-12.4671	1	2.04763	1	2.71092
ZNF678	0.0947751	-2.6103	0.99999	1.03031	0.371431	1.15754	1	1.00986	0.999999	1.08601	1	-1.13608	0.0314206	-1.4123	0.00318707	2.32941	1	-1.03109	1	11.6709	1	2.33541	0.88111	1.71992	1	-1.00045	1	1.02934	1	1.20711	0.249157	940.736	1	2.39218
CXXC4	0.0955405	-1.682	0.222379	-1.50777	0.681616	-1.30442	0.252326	-1.47346	0.0339127	-1.4461	0.142188	1.29661	4.10745e-05	-1.90344	0.0245585	-2.17614	0.000799806	-3.86621	1	9.5646	1	1.3302	0.999994	1.20864	0.399015	-2.1619	1	-4.41953	1	-3.0352	0.158949	-2.51608	1	2.76384
PRSS23	0.0963699	1.76847	0.505954	1.05312	0.968259	-1.10422	0.103189	1.08856	0.847093	1.16498	0.0298737	-1.35959	0.926981	-1.14593	0.951025	-1.02849	0.884333	-1.03598	1	3.14937	1	1.41962	1.93034e-14	-2.2864	1	1.05357	1	1.2798	1	-1.07105	1	-1.43359	0.205584	9.49141
CRBN	0.0968586	-1.58697	0.99999	1.01168	0.999996	-1.0614	0.458288	-1.07124	0.79826	-1.16534	0.111699	-1.27697	0.507152	1.03951	0.0149107	-1.45891	1	1.03704	1	2.04543	1	1.56914	0.736499	-1.10079	1	-1.02317	1	-1.05555	1	-1.42686	1	-1.13961	0.653665	3.17922
SNRPB	0.0968586	1.22337	2.35612e-06	1.27661	0.0429419	1.24311	0.00043686	1.07635	0.999999	-1.04382	0.931947	1.03286	0.201657	1.18335	0.262583	-1.18558	1.43626e-06	1.37595	1	1.67134	1	-1.01069	0.635215	-1.0824	0.830684	1.59307	1	-1.14788	0.00208633	1.36364	1	-1.00207	0.421658	1.76289
ZNF318	0.0968586	-2.32839	0.398166	-1.4378	0.442513	-1.10859	1	-1.01368	0.999999	-1.09486	0.845606	-1.05728	0.00390965	-1.71786	1	1.08912	0.799271	-1.03308	1	-1.00836	1	1.26904	0.999994	1.26369	0.966384	-1.22532	1	-1.30962	0.54117	-4.47356	1	1.74159	1	3.5814
ERGIC1	0.0969291	-1.65092	0.834232	1.046	0.569522	1.04987	1	-1.09798	0.514061	1.2152	1	1.03401	0.887684	-1.1453	1	1.05376	1	-1.07627	1	2.25442	1	1.11346	0.931633	1.22335	1	-1.14819	1	-2.4341	1	-1.03264	0.966031	1.48579	0.0773407	2.95403
LINC01266	0.0969291	-3.15845	0.137843	-1.47796	0.226842	-1.28073	1	-1.00174	0.354861	-1.94315	1	-1.02664	0.181058	-1.37966	1	1.00792	0.725921	-1.89471	1	-1.00097	1	1.00642	0.999994	1.00481	1	1.0052	1	-1.24013	1	-1.00756	1	1.00273	1	1.00503
IGFBP3	0.0972473	1.32136	0.000765854	3.55864	1.50418e-11	1.74199	0.000300721	1.16398	0.238797	2.12711	0.0104019	1.02493	0.115518	1.17169	1.282e-10	3.17655	0.231486	-1.07835	1	1.35393	1	1.29198	8.2048e-15	-3.33803	1	-1.15764	1	-1.13168	0.000616472	1.77711	0.45187	2.53121	0.00745558	15.1693
CREBZF	0.0972617	-2.03616	1.15396e-05	-1.7273	0.610167	-1.18823	1	1.10447	0.999999	1.15509	0.663137	-1.07489	0.800715	-1.28124	0.163252	-1.02054	0.0688154	-1.39698	1	2.74676	1	-1.13248	0.999994	1.11448	0.77001	1.28541	1	2.33911	1	-1.36488	1	1.09303	0.468571	4.96846
FBN3	0.0993823	-2.36292	0.668022	1.49861	0.595969	1.45405	1	1.16807	0.54415	1.36312	0.907785	1.5234	0.307983	1.06745	1	1.17129	0.159254	2.34077	1	2.9718	1	1.15623	0.078896	2.9593	1	1.03492	1	-1.01483	1	-2.92965	0.000928995	-2.32555	0.136343	8.09093
SMCO3	0.100075	-2.81483	0.00838941	-4.47415	0.936091	-1.624	0.0841767	-2.66032	0.00112396	-2.02484	2.10765e-06	-2.20015	0.195733	-2.73361	1	1	2.46744e-07	-4.57909	0.000853358	-7.69122	1	1	1.28177e-61	-5.91955	1	-1.54136	1	2.41221	0.0719271	-1.67073	1	12.956	1	5.94912
ZSCAN25	0.10037	-2.94628	0.351593	-1.59419	0.999996	1.04094	0.0793744	-1.51122	0.856495	-1.62272	0.5911	1.32187	0.967442	-1.28267	1	1.09604	0.153596	-1.53781	1	4.52253	1	1.3272	0.143602	2.09186	1	1.11648	1	-6.77503	1	-2.60153	1	-1.67387	0.997298	8.05698
AKAP9	0.100689	-1.61465	0.456176	-1.18904	0.0450511	-1.19973	1	-1.14353	0.999999	1.05912	0.00413034	1.40055	1	-1.19317	0.842628	-1.07285	0.173301	-1.56795	1	-1.56195	1	1.49898	0.69315	1.32541	1	-1.00224	1	1.02991	1	-2.62425	1	-1.44746	1	1.62736
SLTM	0.101811	1.3674	0.00085601	1.19572	0.730651	1.06588	0.787988	1.12364	0.0114624	1.52379	0.865367	1.084	0.133567	1.04644	1	1.07677	0.422138	1.08672	1	1.1899	1	-1.976	0.077308	1.59256	1	1.13589	1	-1.2718	1	-1.33438	1	1.02164	0.0235438	4.2216
AKAP2	0.101823	-5.89051	0.0582218	-1.864	0.00461992	-1.93249	0.236167	-1.07074	0.378409	-4.35399	1	-1.16428	0.50707	-1.70425	0.680532	-1.34701	0.300515	-1.69047	1	3.01665	1	-2.93486	0.717564	-2.0683	1	-1.31165	0.5148	2.17897	1	1.34813	1	-2.06047	1	-1.75061
TCF24	0.102319	1.62502	0.884253	1.53197	0.372367	1.58892	0.795401	12.4713	0.999999	-1.13981	0.958801	-2.68804	0.971152	-1.3101	0.805465	-3.96068	0.0043301	2.18013	1	1.96007	1	-4.00316	0.999994	-1.33771	1	-1.2689	1	-4.58259	1	1	1	-1.73385	1	-1.57803
STX17	0.102531	4.56595	0.99999	-1.00195	0.825218	1.02911	0.963473	1.09238	0.999999	1.11352	0.689577	-1.07214	0.841263	1.06164	1	1.03072	1	1.14293	1	1.49814	1	6.44036	0.502326	1.40882	1	-1.3876	1	-1.76085	1	-1.5139	1	-1.08237	1	-1.08475
CFAP298	0.102573	1.81239	0.557853	1.04198	0.999996	-1.04657	0.32247	1.19378	0.128535	-1.63767	0.0311371	1.12027	0.218656	1.02971	0.764978	-1.0896	0.594983	1.10961	1	-1.76646	1	-1.07489	0.0645424	1.66354	1	-1.15688	1	1.3057	0.886847	1.5102	1	1.39294	0.226191	2.26629
DDT	0.103007	1.20193	0.0689164	1.14914	0.216517	1.17513	1.92462e-06	1.43514	0.999999	1.11756	0.450009	1.14821	0.000135815	1.41672	1	1.10387	0.00162162	1.4237	1	1.5031	1	1.22665	0.888901	1.00179	0.790605	1.30231	1	1.23914	0.542237	1.63529	0.0727072	2.05572	0.662413	-1.04261
CRNKL1	0.103091	-1.96841	0.204211	-1.3087	0.00506242	-1.36178	1	-1.18319	0.139688	-1.47082	0.452712	-1.30617	0.264893	-1.41592	0.298099	-1.36999	0.94129	-1.07234	1	-2.65858	1	1.04117	0.588685	-1.0491	1	-1.23804	1	1.02977	0.656907	-5.90984	1	-1.36103	1	-1.26267
FLVCR1-DT	0.103853	-4.50836	0.99999	1.15177	0.999996	-1.16008	0.273771	-1.30251	0.999999	-1.6702	0.060951	-1.86981	0.684278	-1.58076	0.892791	-1.5667	1	2.02204	0.881598	-2.73701	0.0420523	-3.15404	0.999994	-1.24042	0.329665	-1.88217	0.385709	4.42643	1	3.29159	1	1.43369	0.39918	-5.77997
PLEKHJ1	0.104211	1.37526	7.87342e-08	1.39953	0.00118377	1.26609	0.0902602	1.25929	0.90434	1.20268	1	1.03755	0.000763175	1.29758	0.0320276	-1.22777	0.000538409	1.77919	1	1.56855	1	1.08346	0.984265	1.29273	0.904014	1.29134	0.942348	-6.38277	1	-1.16447	1	1.35031	0.32254	3.62375
AC004556.1	0.104272	-4.90608	1.69945e-20	-8.36535	4.2974e-68	-13.36	6.71853e-15	-8.25198	0.0027006	-7.93334	1.60197e-09	-8.04179	2.98857e-36	-15.1848	6.52922e-09	-10.0384	1.04892e-16	-13.9511	1	-1.01785	1	-10.0571	2.76816e-12	-10.0593	0.00226206	-9.73084	1	-9.3871	1.28122e-05	-9.28267	1	1.07264	1	1.05433
HLA-DRB1	0.104272	12.15	0.00015457	7.21137	2.55418e-05	1.64408	0.533838	-1.18837	0.0138014	3.14799	0.0489098	-2.8573	0.110018	1.46427	3.60392e-73	3.68608	1	-1.07363	0.000134789	-83.8681	0.0623013	-10.8092	0.999994	-1.83164	1	-1.31591	1	-1.06831	1	1.00936	1	3.05941	6.39112e-28	-68.9792
DUSP19	0.104936	-3.52504	0.697454	1.37536	0.812111	-1.13747	0.980382	1.31148	0.999999	-1.38639	1	-1.0535	0.929007	1.1034	0.917484	1.25637	1	1.08519	1	3.70757	1	3.77765	0.999994	-1.16413	0.673038	1.9533	1	-2.87914	1	-1.94782	1	-1.45523	1	5.94937
BCAS4	0.105448	3.51491	0.0505365	1.39633	0.00302375	1.58327	0.846002	1.3136	0.386349	1.78318	3.77086e-07	1.74858	0.237566	1.2903	0.29754	1.90199	0.064153	4.47274	1	-1.80979	1	-3.36998	0.316373	-1.33345	0.943203	1.43699	1	2.08042	1	-1.1226	0.836228	4.94851	0.082783	33.2918
TMEM256	0.105448	1.41837	0.125345	1.18275	1.63221e-05	1.33303	0.213613	1.20389	0.0873403	1.3764	0.0148695	1.34727	3.81342e-08	1.44279	0.00124882	1.53616	0.0559712	1.32187	1	1.35222	1	1.29029	0.797427	1.24209	0.872684	1.31674	1	1.19844	0.0938852	1.59219	1	1.23217	0.838385	-1.10256
MT-ND6	0.105448	1.22659	0.527017	1.02892	6.40744e-06	1.39408	0.401818	-1.14916	0.087076	1.59248	0.900923	1.01561	0.00916658	1.16614	0.673728	1.15424	1	-1.06131	1	-1.12592	1	-1.00377	0.0336257	1.47699	0.11794	1.51191	1	-1.05435	0.196308	-1.59218	1	1.09383	0.0840893	3.6366
RPS15A	0.106164	1.29841	0.000105615	1.14532	7.64186e-06	1.19393	7.76877e-17	1.30226	0.699575	1.1153	0.00014031	1.24474	6.37342e-07	1.32086	0.715575	1.08102	1.43507e-37	1.53075	1	1.02284	1	1.19905	0.0404336	-1.16983	0.168195	1.2859	1	1.07721	2.78085e-06	1.2223	1	1.2139	0.98032	1.38549
ARAP2	0.107496	-2.60001	0.892294	1.31941	0.999996	-1.01343	0.354044	-2.91213	0.45971	-3.23545	0.0106148	1.96369	0.581843	1.27388	1	-1.28197	0.684556	-3.37376	1	1.37684	0.491248	-4.10401	1.58291e-05	4.08375	0.206813	-3.12021	1	-3.31545	1	1.29763	1	1.09884	0.723842	4.88639
HIPK2	0.111601	1.45813	1.96626e-12	1.48899	0.00666125	1.20919	0.000310459	1.1135	0.000421432	2.17961	0.00133421	1.29842	0.67034	1.14085	0.175641	1.62429	3.63887e-13	1.71393	0.535617	41.4699	1	-1.35626	1.41158e-10	4.18906	1	1.13139	1	1.00319	1	1.49811	1	1.25533	0.371413	2.71501
STAG2	0.111601	-1.51209	0.414751	-1.22044	0.110706	-1.21687	0.0581551	-1.31998	0.255715	-1.35444	0.0288015	-1.44759	0.00166443	-1.52028	0.0411542	-1.23228	0.167053	-1.27069	1	3.01209	1	-1.65774	0.999994	1.16849	0.594244	-1.29043	1	-1.30606	1	-2.14411	1	2.14039	1	1.70434
ATP6V0B	0.111601	1.23533	7.35039e-12	1.55115	0.00233325	1.28067	1	1.00254	0.869114	1.18692	1	1.03484	0.00341558	1.2289	0.654521	-1.13555	0.608457	1.11937	1	1.02297	1	1.1296	0.826488	1.07925	1	-1.13661	1	1.20508	0.0225182	1.59238	0.580429	1.35843	1	-1.20478
MSX2	0.113891	2.723	1.90188e-07	4.29518	3.36419e-07	6.23618	0.069337	3.27574	0.284587	4.42482	0.34701	2.11428	1.82594e-14	4.58227	0.384198	-1.39397	4.09502e-05	6.96833	1	5.80935	1	1.16589	0.0530476	3.5702	0.913816	7.28969	1	-3.22204	0.549332	1.12979	1	1.38083	0.406551	11.3515
PTGER2	0.113891	-2.59533	0.99999	-1.17531	0.999996	1.01376	1	1.08772	0.999999	1.13678	0.00025843	1.30969	0.233246	1.28885	1	1.3478	1	3.8949	1	3.31278	1	1.45333	0.76946	1.91936	1	-2.46121	1	1.10199	1	-31.5103	1	-1.54426	7.82737e-12	-20.6276
HOXB13	0.113891	-10.4362	0.624335	-1.2131	0.645071	1.06991	0.87732	1.73619	3.99198e-05	-3.14109	2.78781e-05	-4.11815	0.8796	-1.52766	0.71234	1.11316	0.0660527	-1.32618	1	2.77737	1	4.05842	4.65915e-14	-4.56383	0.11457	1.89617	1	-1.25664	0.892314	-1.6799	0.959123	-3.47697	1	1.08043
SLC16A11	0.113891	-4.26345	0.99999	1.10536	0.999996	-1.05563	1	1.08983	0.999999	-1.35152	0.647795	-1.33893	1	1.01708	0.0166189	1.62121	1	1.02086	3.57344e-05	-16.6666	1	1.19965	0.999994	-1.26785	1	-1.59682	1	-2.70405	1	1.02653	1	1.12834	1	1.56889
SREK1	0.116145	-1.70861	0.0193433	-1.23382	0.344246	-1.11686	0.241604	1.18088	0.207669	-1.15363	1	-1.00563	0.895248	-1.2334	1	1.14857	0.0778381	-1.33458	1	-1.75503	1	-1.18402	0.581099	1.29802	1	1.06538	1	-1.68505	1	-1.21706	1	-1.34563	0.14303	3.01746
TSSK6	0.116344	-3.09401	0.630142	1.23046	0.411151	-1.18534	1	1.27098	0.999999	-1.24584	0.623658	1.11581	0.56062	1.24724	0.817103	1.2316	1	-1.00701	1	-1.00603	1	1.16775	0.999994	-1.11639	1	1.1092	1	-1.52628	1	-1.01217	1	1.00769	1	1.05459
SIM2	0.116344	9.70916	0.465571	1.63816	0.603701	2.26388	0.0233078	3.9156	0.387233	3.11718	1.60229e-09	4.41315	0.000289576	2.79155	0.532715	2.58891	0.0503767	3.70941	1	3.65799	1	1.56913	0.734657	1.75646	1	2.51189	1	1.05762	1	-1.44929	1	-2.46007	3.31021e-05	29.5884
ZNF358	0.116432	-1.59384	0.900982	-1.11848	0.97307	-1.10292	0.747194	1.09119	0.999999	1.0573	0.613757	1.02872	1	-1.11509	0.000942951	1.44681	1	-1.02438	1	-1.85622	1	-1.14967	0.892132	-1.05924	0.902778	1.05096	1	1.41612	1	-2.78741	1	1.03036	1	1.53007
ZFY	0.117635	-7.22848	3.64088e-13	-5.43115	2.46042e-13	-5.8189	2.39134e-07	-2.38304	9.45433e-06	-9.87499	4.48792e-13	-11.5723	1.68773e-09	-4.96675	0.0222028	-7.29407	0.0811693	-4.43437	1	-1.41594	0.612491	5.30455	0.755352	-2.98272	0.000270137	-4.05498	1	-1.37519	0.38797	-2.61452	0.00285317	-22.4297	4.97863e-11	-43.1562
PPP1R1B	0.11768	-2.50964	0.946313	1.31114	0.999996	1.16245	1	1.00327	0.999999	-1.00091	1	-1.03413	0.118411	1.62258	0.882141	1.49125	0.10664	2.96059	1	1.10337	1	-1.00584	0.999994	1.15647	1	-1.00567	1	-1.00638	1	1.00757	1	3.32514	5.89182e-33	53.7283
COMMD8	0.117919	-1.69712	0.842937	-1.13828	0.999996	-1.08513	1	-1.10736	0.999999	-1.03855	0.134033	-1.32619	0.999857	-1.03356	0.869477	1.1566	1	-1.11643	1	1.16001	1	1.3473	0.451868	-1.09365	0.975808	1.26237	1	-5.27649	1	1.3326	1	1.45155	0.0570979	-2.07542
AC117503.1	0.117919	-3.29532	0.688999	-1.29438	0.999996	-1.00461	0.855393	1.28894	0.628548	1.33885	0.824547	1.16503	0.887042	1.16097	0.87422	-1.19483	1	-1.08338	1	1.00066	1	1.22244	0.999994	-1.0047	1	1.29515	1	-1.16273	1	1.00154	1	-1.00077	1	-1.00572
COL9A3	0.117919	-3.84619	0.326147	-2.39257	0.999996	1.02875	1	1.20225	0.999999	1.28656	1	1.18627	0.511713	-1.11507	1	-1.30728	1	1.09347	1	19.1117	1	-1.14619	1.17629e-05	1.73458	1	1.15526	1	-1.15328	1	-1.39239	0.241486	-2.76823	0.0638672	10.7706
FSBP	0.118222	-3.60028	0.352727	-1.40833	0.78154	-1.36688	0.0448678	-1.47695	0.991137	-1.41973	0.895769	-1.342	0.544528	-1.89559	1	-1.4192	0.523792	-1.85081	1	2.90118	1	2.23947	0.999994	-1.10395	1	-1.52992	1	-3.5886	1	-1.73466	1	2.77181	1	-1.26045
MUS81	0.118222	-2.25709	0.352394	-1.31863	0.00023352	-1.39653	0.998852	-1.01796	0.999999	-1.24387	1	-1.03556	0.802417	-1.28676	0.343988	-1.22535	0.19283	-1.89119	1	18.6032	1	2.41624	0.999994	-1.0336	0.083499	-1.69116	1	-2.18386	1	-1.7675	1	-1.94056	1	1.53049
EXOSC4	0.118459	1.71158	0.293719	1.09114	0.0422344	1.18035	0.000470429	1.52365	0.999999	1.01762	0.622112	1.14467	0.00717272	1.2882	0.193701	-1.17741	0.152993	1.27971	1	4.18429	1	1.06748	0.329563	1.56756	0.627568	1.2672	1	-2.39041	0.214023	2.12976	1	-1.13366	0.937398	1.54586
AC137767.1	0.118923	-3.97534	0.485403	-1.32024	0.81913	1.10216	1	-1.13131	0.318211	2.0918	0.829935	1.39544	1	-1.04023	0.683651	1.48492	1	1.25208	1	4.24219	1	-3.93156	0.90403	-1.5024	0.975808	-1.61636	1	-3.17228	1	-2.31751	1	-1.18878	1	1.57303
WDR93	0.119498	-2.66463	0.795653	1.31178	0.999996	1.02513	1	-1.00998	0.999999	-1.19051	1	-1.08028	0.13231	-1.39964	1	1.00078	1	-1.18046	1	1.20438	1	1.00867	0.83898	-1.21151	1	1.01209	1	-1.33781	1	-1.01311	1	1.59634	1	-1.01439
PTRHD1	0.119709	1.70762	0.000165965	1.25798	1.76393e-05	1.36821	0.00608679	1.58727	0.217732	1.49802	0.340151	1.20246	5.47965e-07	1.57562	1	1.13451	0.0799238	1.97349	1	1.37647	1	2.94945	0.999994	-1.00995	0.868323	-1.0252	1	-1.78495	1	1.68763	1	1.34544	1	1.54906
CD24	0.119709	1.74827	8.43051e-19	6.7966	1.67401e-15	3.97309	0.186409	-1.7302	0.000950532	2.97334	0.173526	4.1562	6.40671e-20	2.82733	9.18804e-06	1.6307	4.5396e-06	4.45877	1	4.32231	1	1.28529	0.180692	2.60234	0.479432	1.82641	1	1.32995	0.286886	4.48126	1	-1.13133	1.08352e-18	185.634
HLX	0.119709	-3.31257	3.33368e-07	-1.86148	0.000142846	-1.45909	0.874626	1.01047	0.833057	-1.57073	0.137194	-1.0633	1	1.04011	0.0162856	1.44027	1	-1.36077	1	2.31262	1	-2.22321	0.0827582	2.21282	1	-1.04861	1	-1.0042	0.279154	1.40732	1	-1.78291	0.0900584	-15.0368
NDUFA3	0.119709	-1.66878	3.36569e-08	-1.50988	1.43434e-05	-1.50664	0.0199484	-1.43193	0.000125466	-1.51693	1.50131e-08	-1.90857	0.0120364	-1.365	0.0193999	-1.59051	2.75513e-08	-1.48968	1	-1.50987	1	-1.40759	0.000982045	-1.49273	0.620521	-1.47811	1	-1.68944	1	-1.27142	1	-1.04424	0.584639	-1.71299
GCSH	0.119912	1.3821	0.00020482	1.31125	0.000143984	1.237	0.132036	1.36071	0.999999	1.01567	0.000130629	1.66035	5.93708e-09	1.68946	0.290857	1.32679	0.0162426	1.50231	1	1.08364	1	1.37578	0.87665	1.30033	0.0114709	1.92102	1	3.07679	0.210296	1.39451	0.127552	1.7185	0.150244	3.62383
PRL	0.119918	-2.06625	0.99999	1.21409	0.999996	1.04661	1	-1.04258	0.0120182	7.91039	1	1.03589	1	1.2348	1	1.07808	1	-1.27154	1	1.12625	1	1.47688	0.999994	1.00123	1	1.24553	1	-1.13927	1	-1.09589	1	2.89235	1	1.00413
TET2	0.120218	-1.82619	0.99999	1.04936	0.811428	-1.14554	0.371605	-1.07888	0.999999	-1.03461	1	-1.10455	0.0160039	-1.68085	0.95529	1.00845	0.347951	-1.79718	1	2.24272	1	1.02684	0.813106	1.36271	0.670384	-1.71181	1	-2.64564	1	-2.4075	1	-2.00327	0.744924	-1.12285
RPS27A	0.120247	1.22486	0.015653	1.08712	0.0265614	1.09618	7.58159e-10	1.20728	0.525327	1.10465	0.0422902	1.10951	5.26979e-08	1.27588	0.740526	1.04538	1.33132e-27	1.33299	1	1.15448	1	1.11118	0.139019	-1.124	0.375293	1.18283	1	-1.07905	0.00630813	1.16834	1	1.18997	0.580459	1.50224
WISP1	0.120254	-1.7583	0.99999	-1.0198	0.0334998	1.61092	1	1.10818	0.000303581	-2.06425	3.17003e-08	-1.60528	4.2277e-26	-3.53242	1	-1.53081	2.80973e-06	-2.32038	0.308899	-1.79251	1	1.05531	0.00189068	-1.2369	0.0351178	-2.5164	1	-2.0594	1	-1.17789	1	1.09479	1	1.61764
WDR13	0.120254	-1.70651	0.99999	-1.05329	0.760175	-1.08776	0.31795	1.18011	0.999999	-1.11451	0.314279	-1.15741	0.672479	-1.29621	0.554967	-1.14415	1	-1.09751	1	-1.37232	1	-1.11441	0.0611615	-1.16575	0.594161	1.27869	0.755289	2.63832	1	1.16505	1	-1.0282	1	1.18813
RPS28	0.120462	-1.31872	7.07968e-16	-1.36169	6.0567e-20	-1.3408	6.97108e-13	-1.21179	4.29061e-06	-1.37263	2.71729e-27	-1.49199	1.07224e-10	-1.28318	3.3299e-09	-1.32908	0.463933	-1.22308	1	-1.3364	1	-1.36052	1.50209e-42	-2.1215	0.00379582	-1.29049	0.832058	-1.53907	1	-1.13747	1	-1.25971	0.00462075	-1.70329
TIMM23B	0.120552	-3.0804	0.123517	-1.76038	0.987266	-1.12213	0.0435968	1.62376	0.999999	-1.31803	0.900145	-1.02777	0.993577	-1.21367	0.529807	1.50693	0.459499	-1.67314	1	-1.62704	1	23.2841	0.837652	1.2288	1	1.06655	1	-36.0987	1	-2.082	1	11.8869	0.947672	12.967
AL158829.1	0.12056	-2.90069	0.669928	-1.2215	0.413579	-1.13897	1	-1.02078	0.999999	-1.05614	2.13535e-06	-1.50688	0.800299	-1.17428	1	1.0162	1	-1.03427	1	1.04757	1	1.02745	0.786659	1.26434	1	1.03129	1	1.0258	1	-1.03911	1	1.01012	1	-1.01492
AHSA1	0.12056	1.38409	0.796923	-1.00476	0.999996	-1.00989	1	-1.02779	0.999999	1.11172	0.0268763	1.28627	0.00241688	1.27184	0.672186	-1.15092	0.915139	-1.1786	1	2.63748	1	-1.17979	0.158546	1.54122	0.971947	-1.32193	0.861721	-4.81802	1	-1.00416	1	1.08731	0.965794	2.35938
AC006157.1	0.12056	-4.24427	2.27202e-08	-2.56749	0.0160025	-1.44919	1	-1.195	0.473705	-1.99928	0.772249	-1.1824	0.616047	-1.25146	0.668986	-1.44296	0.476034	-1.87588	1	1.07299	1	1.03208	0.989618	-1.22733	0.414844	-1.76958	1	-1.37712	1	1.0442	0.0005291	-4.80471	1	-1.00706
UBE2J1	0.12056	1.75762	0.0120625	1.18682	0.859251	-1.03006	0.00487761	1.09969	0.999999	-1.11836	0.426113	-1.12762	0.000597788	-1.75361	0.0532436	-1.20509	0.193504	1.20745	1	-1.18326	1	-1.06335	0.583958	-1.1209	0.887739	1.03992	1	-2.46279	0.17342	1.60204	1	1.17366	1	-1.12952
ERP29	0.12056	1.29228	0.894129	1.0464	0.0136109	1.24918	1	-1.02911	0.999999	1.03237	1	-1.01886	0.216726	1.16207	0.325912	-1.14632	1	-1.19693	1	-1.07867	1	1.16176	0.117924	-1.17242	0.799104	1.1515	1	1.30384	1	1.01594	1	1.22173	0.40793	-1.92613
ARPC3	0.121031	1.11275	0.00522825	1.19126	0.982638	1.05023	0.0782453	1.09609	0.999999	-1.00732	0.862563	1.04188	0.224403	1.1179	1	1.06954	0.00112148	1.16031	1	1.35862	1	1.02038	0.0418221	-1.24457	1	1.23178	1	-1.71265	6.4525e-06	1.5696	1	1.25888	0.0315427	-2.3121
CD81	0.121132	1.30833	0.0285001	1.14867	0.649474	1.06202	0.0165435	-1.12458	0.905813	1.13431	0.0778153	-1.21395	0.352993	1.11976	0.00214667	-1.34389	1	-1.11884	1	1.25055	1	-1.14583	0.949965	-1.07603	1	1.11743	1	-1.57245	0.0578561	1.02782	1	-1.05585	3.7218e-05	-3.22171
PABPC4	0.121164	-1.394	0.00117674	-1.33732	0.00056637	-1.40113	0.0628006	-1.39384	0.220994	-1.2579	0.860566	-1.15503	0.0148849	-1.49841	0.732638	-1.05164	0.000105965	-1.41492	1	-1.57395	1	1.05982	0.174503	-1.32257	1	-1.3094	1	1.20308	1	-1.32869	1	-1.79016	1	2.14271
FAM166B	0.121164	-2.54833	0.99999	-1.04346	0.878683	-1.12373	1	1.01056	0.999999	-1.47666	1	-1.03705	0.0326972	1.81275	1	1.07641	0.808348	-1.93968	1	1.43882	1	1.04805	0.999994	-1.00086	0.814219	1.68546	1	-1.50734	1	1.02348	1	1.78568	1	1.22775
NUTF2	0.122455	1.25803	0.00906071	1.11808	0.0595584	1.18719	0.011122	1.16145	0.999999	1.09179	1	-1.02793	0.0629249	1.17851	0.96601	-1.0566	5.57054e-06	1.21921	1	2.54288	1	1.01003	0.999994	-1.02214	0.731435	1.28748	1	1.83692	1	1.07534	1	1.14941	0.194905	3.1338
CDON	0.122455	-2.32607	0.99999	-1.04207	0.810109	-1.28082	1	-1.2754	0.999999	1.37163	0.990853	-1.26863	0.227125	-1.46395	1	1.2784	1	-1.12729	0.00222516	-13.2891	0.139874	-4.96738	0.0904102	1.95544	0.831803	2.07058	1	-2.79529	1	2.37969	0.954692	-1.58805	0.830994	7.11811
RLF	0.122478	-1.9257	0.424272	-1.33602	0.07552	-1.28392	1	1.02481	0.999999	-1.02763	0.938228	-1.19604	0.0436737	-1.51309	0.806524	1.1183	1	-1.17549	1	26.8246	1	-1.21635	0.45393	-1.12622	1	1.0171	1	-1.32041	1	10.6184	1	1.37519	1	-1.42867
AL590079.1	0.122478	-3.4062	0.99999	-1.08903	0.999996	-1.00723	0.986351	1.37026	0.462817	-2.34408	0.972588	1.13338	0.507232	-1.32042	0.652566	1.38939	0.755126	-1.46642	1	1.16193	1	-1.01702	0.999994	-1.35115	1	-1.33041	1	-1.25021	1	1.02475	1	2.2505	1	-1.01964
MEF2A	0.122478	-1.85107	0.0189557	-1.33682	9.62477e-06	-1.44742	0.181466	1.10491	0.999999	1.06443	0.00237142	-1.41349	0.243665	-1.26651	0.410143	1.15121	1	-1.20992	1	3.30277	1	-1.3692	0.715443	1.25019	1	-1.24546	1	-1.34883	1	-1.05926	1	-1.20029	0.00234191	-3.43644
ZSCAN12	0.123795	-2.80359	0.99999	-1.02089	0.375078	-1.30913	1	1.18057	0.999999	-1.43337	0.494056	-1.39916	0.648671	-1.37951	0.350632	-1.52176	1	1.12187	1	3.13348	0.301464	-4.03008	0.848285	-1.30222	1	1.07975	1	-4.34098	1	1.30366	1	-2.10475	0.776134	6.86864
MRPL27	0.123896	1.43757	0.00204122	1.20992	0.0391085	1.19648	6.75742e-05	1.30976	0.999999	1.02814	0.0586971	1.33973	0.000255576	1.27268	0.836966	1.11153	0.449055	1.2253	1	1.46106	1	1.23101	0.106802	1.28224	0.0675025	1.41346	1	-1.32135	0.313656	1.40178	1	1.02951	0.791512	2.40236
DYNC1I2	0.124731	-1.68466	2.68651e-08	-1.58524	1.55828e-10	-1.54328	1.03048e-10	-1.52681	0.783583	-1.24631	3.72472e-10	-1.70189	3.91193e-05	-1.53563	2.81704e-05	-1.58796	0.0142517	-1.46683	1	-1.24859	1	-1.52645	0.00413235	-1.38284	0.143196	-1.65999	1	-1.18902	1	-1.61838	1	-1.54533	1	1.55477
ATP5PO	0.124731	1.2738	7.66054e-05	1.28142	0.00147494	1.24866	0.00474926	1.11484	0.999999	1.12286	1	-1.04678	0.000252163	1.34175	0.53985	1.15301	3.59486e-07	1.23956	1	1.33756	1	1.53087	0.999994	1.02447	0.139445	1.44229	1	-1.18876	0.00682829	1.73586	1	1.39016	1	1.53936
ALX1	0.124912	7.53224	0.56845	1.94794	0.785069	1.24678	1	-1.18377	0.94111	1.94646	0.290532	1.48001	0.00395754	2.48434	1	1.06134	1	1.95687	0.0640991	-16.2745	1	1.16569	0.367517	1.71023	1	1.9078	1	1.10082	1	-1.06072	0.21754	7.27968	1	-1.11085
ZNF284	0.124955	-4.11575	0.99999	1.09285	0.739288	-1.27752	0.0871696	-1.76483	0.525366	-2.46533	0.606332	-1.28115	0.906187	-1.16834	0.746841	-1.28502	0.157729	-4.20806	1	3.50962	1	4.818	0.999994	-1.04443	1	-1.35295	1	1.84741	1	-2.0396	0.0315986	-5.1082	0.171937	-1.88434
TIMM44	0.126882	-1.77433	7.0481e-10	-1.76523	6.15345e-13	-1.6707	0.0907771	-1.4206	0.98747	-1.27392	1.66382e-12	-1.80728	0.59031	-1.37057	3.28259e-08	-1.92691	0.00921575	-1.8976	1	-3.25377	1	-1.03871	8.92056e-08	-1.86236	0.706949	-1.42684	1	-1.35299	0.107661	-4.09442	0.981662	-1.35864	0.195373	3.42167
DPPA4	0.127324	-2.7146	0.000278831	-1.6316	2.96092e-06	-1.68064	1	-1.01984	0.2171	-1.62488	5.54017e-05	-2.14755	0.359425	-1.45644	0.676597	1.09473	0.0159045	-2.36454	1	10.4828	1	3.72991	0.177558	-1.27929	1	-1.01924	1	1.26521	1	-1.94398	1	-2.78686	0.717239	17.1145
AC010999.2	0.12799	-3.9328	0.845007	1.23715	0.302766	1.22152	0.551097	1.48183	0.999999	-1.33102	1	-1.0759	1	1.12497	1	1.06471	0.152105	-2.82216	1	1.36169	1	-1.03085	0.947255	-1.11828	1	1.15448	1	-1.03551	1	1.04747	1	-1.01352	1	2.36548
UBE2Z	0.128102	-1.57133	0.369968	-1.30959	0.527859	-1.21678	0.385776	-1.19064	0.999999	-1.02732	1	-1.01076	0.0322332	-1.48886	1	-1.01827	1	-1.04195	1	1.61895	1	-1.021	0.414351	1.59044	1	-1.26039	1	1.5481	0.334983	-1.63775	1	-1.04669	1	1.59128
LSM3	0.128468	1.39133	4.75261e-06	1.21655	0.0033392	1.32063	0.0190381	1.17076	0.999999	-1.06377	1	1.08515	0.0360307	1.26642	0.699994	1.16499	0.00499298	1.3113	1	2.29431	1	1.09937	0.39269	1.28162	0.0609221	1.68835	1	1.23545	0.0847653	1.45992	1	1.12751	0.173506	-1.59355
TMEM91	0.130757	-2.28669	0.315913	-1.36895	0.38753	-1.27446	0.0168281	-1.46638	0.999999	-1.02773	1	-1.18964	0.156834	-1.80371	0.101114	-1.38175	0.449055	-1.70844	1	-2.14479	1	-1.03229	0.0325831	-1.5933	0.285274	-1.63087	1	-1.62517	1	-19.5222	1	-1.0017	1	-1.1397
AL121899.1	0.130757	-3.03987	0.99999	-1.08	0.727241	-1.21652	0.76864	1.41964	0.315653	-3.98727	1	-1.22712	1	-1.18783	0.576951	1.47895	1	-1.39324	1	3.43068	1	72.4213	0.999994	1.40347	1	-1.06821	1	-2.86987	1	9.55376	1	2.27615	0.0959939	11.0462
KDELC2	0.130757	-2.2932	0.99999	-1.06292	0.701466	-1.06358	0.745604	-1.30773	0.304272	1.43077	0.257924	1.1368	1.31739e-08	-1.78872	0.181173	1.70868	0.117171	-1.468	1	-1.42257	1	6.17559	8.65727e-08	2.60537	1	1.14902	1	-2.12725	1	-2.1934	0.0203374	-3.66238	1	3.19762
SPATA21	0.130757	-2.73937	0.99999	-1.05635	0.860631	-1.10982	1	-1.14042	0.999999	-1.31059	1	1.04749	0.868208	-1.1103	0.685249	1.26759	0.827244	-1.94833	1	1.00091	1	1.07697	0.999994	-1.00449	1	1.08744	1	-1.00681	1	-2.92779	1	-1.00249	1	-1.00474
HSP90AA1	0.130757	1.30918	1.03942e-08	1.34413	0.000101165	1.29569	0.312785	1.05174	0.139688	1.29076	0.0855996	1.22864	0.00294663	1.32278	0.867381	-1.06554	4.2517e-13	1.31738	1	1.38186	1	1.30244	6.33325e-06	1.68139	0.457606	1.22979	1	1.10879	0.217602	1.07464	1	1.08225	0.117729	1.73706
C9orf16	0.130786	1.29777	9.16812e-07	1.36565	4.62518e-05	1.39146	3.49577e-06	1.33795	0.999999	1.17272	0.0496829	1.18852	0.000447628	1.37362	0.422421	1.28975	0.00111856	1.28755	1	-1.42674	1	1.00239	0.125266	1.4423	0.0350971	1.52946	1	-1.98612	1	1.70747	1	1.18369	1	1.02951
JPX	0.130863	1.39937	2.57122e-07	1.44374	2.77736e-17	1.82991	0.0526901	1.31127	0.00940271	1.79677	4.84704e-07	1.51814	1.4447e-05	1.47198	0.0348441	1.53397	1.7676e-06	1.61294	1	-1.06236	1	1.03793	0.000248123	1.98192	0.318163	1.40747	1	1.6059	1	1.23491	0.459381	1.87934	0.185756	3.62592
NDUFV2	0.131903	1.32685	0.000555337	1.3011	0.0535065	1.207	0.100964	1.13031	0.999999	1.08911	1	1.0718	0.00197063	1.33201	1	1.06822	2.4289e-05	1.28516	1	-1.35907	1	-1.05261	0.303627	1.21982	0.61229	1.31717	1	1.07186	0.134106	1.39425	1	1.22614	0.575871	1.05495
HINFP	0.131903	-2.68755	0.99999	-1.03187	0.777216	-1.2202	1	1.16147	0.999999	-1.25714	0.347706	-1.39976	0.718164	-1.36942	0.684799	-1.17935	0.762961	-1.32848	1	-1.08531	0.808891	-3.97382	0.641108	-1.31034	1	-1.1723	1	1.42464	1	-2.36414	1	1.24394	1	2.15796
CUTA	0.131903	1.23342	0.00133652	1.13422	0.198869	1.1489	0.102142	-1.10886	0.999999	1.03537	1	1.04251	0.0414322	1.21854	0.3607	-1.12072	0.316128	-1.18644	1	1.36912	1	1.20362	0.854676	-1.03615	0.388305	1.13752	1	-1.1166	1	1.03073	1	1.48387	1	1.84287
METTL16	0.132417	-2.15396	0.561906	-1.21038	0.733828	1.0622	0.57226	-1.16721	0.999999	1.05655	0.246517	1.33772	0.300347	1.10048	0.47286	1.5567	1	1.07735	1	9.00141	1	3.43647	0.331524	1.85588	1	-1.03292	1	-2.10003	1	-1.62595	1	-1.17264	0.158946	10.7274
ANKS1A	0.13394	2.33228	0.863126	-1.02114	0.291355	1.36448	0.0107304	1.52529	0.0552119	1.79432	1	1.18206	1	-1.11487	0.672907	1.50783	0.538152	1.07271	1	1.12144	1	1042.28	0.999994	1.31907	0.193092	2.34071	0.252868	3.4452	1	-1.30501	1	-1.06696	0.156365	5.03635
CMTM7	0.13394	1.957	4.42516e-08	1.73702	1.61356e-05	1.44996	1	-1.07675	0.999999	1.49305	0.498185	1.32296	2.94103e-11	2.16056	1.65551e-06	-1.59687	0.0201208	1.95565	1	-1.02439	1	-1.33723	0.999994	1.06701	0.735877	1.26055	1	1.0054	1	1.27235	1	1.86857	1	1.30042
C10orf67	0.134158	-3.23163	0.99999	1.14351	0.999996	-1.09402	1	-1.25469	0.839806	1.12236	0.845567	1.08277	1.80267e-05	-2.00687	0.333141	-1.51507	0.829397	4.16826	1	1.10695	1	-1.13159	0.647016	1.27478	0.413865	-1.57175	1	-1.16549	1	1.18539	1	1.14705	0.513835	2.43034
RGS1	0.134634	-2.47965	0.522201	-1.39322	0.999996	-1.1175	0.646432	-1.35133	0.999999	1.09927	0.615405	1.3085	0.948162	-1.46774	0.56562	1.86829	0.0376933	-4.8225	1	1.46629	1	2.04376	0.585785	4.28161	1	1.85264	1	1.30262	1	-2.0553	1	1.25704	0	-171.717
BX005019.1	0.134801	-2.72686	0.99999	-1.0383	0.999996	1.01678	1	-1.06019	0.999999	-1.32443	1.77071e-07	1.65599	1	1.00994	0.827935	-1.11877	1	-1.10077	1	1.13543	1	1.10296	0.888839	-1.22938	1	1.07331	1	1.05596	1	-1.11764	1	1.25936	1	4.17487
AC130324.1	0.13514	-3.5111	0.912923	1.30658	0.999996	-1.04701	1	1.17678	0.999999	1.3387	0.936616	-1.06445	1	1.13072	0.766983	1.41044	0.777095	-1.54559	1	1.3311	1	2.60028	0.999994	-1.23513	1	1.19676	1	-1.44548	1	2.96884	0.200725	-5.32708	1	2.06462
PIDD1	0.135439	-3.70341	0.99999	-1.2259	0.999996	-1.00356	0.125084	1.98542	0.999999	-1.27901	0.714224	-1.14793	3.16763e-05	-1.70936	0.798731	-1.18994	1	-1.30297	1	-1.06716	1	5.03706	0.0446315	-2.03348	0.92263	-1.35674	1	-5.14185	1	-2.13946	1	5.86047	0.960641	6.92167
AP2B1	0.137365	-1.43638	9.16198e-15	-1.67851	1.97013e-15	-1.84309	3.18719e-06	-1.45932	0.0352258	-1.44635	8.20558e-08	-1.74051	2.0685e-13	-2.12797	0.0278155	-1.3926	1	-1.22374	1	1.14535	1	-1.35356	0.000377232	-1.61371	0.109885	-1.64495	1	-1.94363	0.293613	-2.37787	0.322091	-2.26374	0.948929	1.39371
HOXD10	0.137881	2.27984	0.99999	-1.17214	0.216472	1.53016	0.354044	3.27876	0.999999	1.15445	0.179082	-1.23697	0.0524269	1.28231	1	-1.28526	0.697177	1.32223	1	1.16876	1	1.53522	0.000226161	-1.97036	0.989907	1.26413	1	-4.3773	1	-1.16884	1	-1.33797	1	2.57385
SFRP1	0.138028	-1.84103	0.0153316	1.28606	1.11166e-05	2.07479	0.0123732	3.64346	0.999999	1.53764	0.191149	-2.00133	0.0546783	-1.11959	0.000193679	4.44509	1.45212e-05	-3.08472	1	-1.26702	1	-3.38734	5.59721e-18	-2.56175	0.916151	-1.2117	1	8.77511	0.379433	-3.2829	1	1.77718	0.0131683	179.92
VCL	0.138053	-1.23757	0.393215	-1.13592	0.000243487	-1.37537	0.973056	-1.14571	0.999999	1.09856	0.908855	-1.01575	0.00172847	-1.44321	1	-1.0069	0.00335104	-1.39639	1	1.29902	1	1.34433	1.00722e-06	2.07825	0.0799907	-1.82114	1	-1.7216	0.151215	-1.46485	1	-1.31156	0.0233948	6.05456
MIDN	0.138875	-1.49037	0.99999	-1.03905	0.813408	-1.07167	0.194884	1.02279	0.875093	1.09685	0.103941	-1.21661	0.203979	-1.33597	0.317467	1.2982	1	-1.07204	1	-1.09233	1	1.03811	0.844818	1.00423	1	1.00835	1	-1.53655	1	1.09511	1	-1.11876	0.997298	1.61883
STX16	0.138875	-1.94631	0.0154524	-1.65757	0.0684686	-1.33458	0.969539	-1.05597	0.968835	1.31085	0.290255	1.18264	0.567314	-1.4102	0.0893622	1.26805	0.876144	-1.14998	1	1.23941	1	-1.86291	0.629054	1.29889	1	-1.28799	1	1.30008	1	-3.31025	0.367134	-1.78015	0.701616	1.13157
FZD1	0.140161	-2.68361	0.00866601	2.85933	0.00209735	1.62697	0.877252	-1.16214	0.999999	1.02545	0.852243	1.0628	0.995362	-1.00257	1.43619e-12	3.05095	0.171645	2.84981	1	-4.12317	1	3.11256	1.36044e-09	3.36384	0.294408	1.47554	1	1.18668	1	2.44729	0.0900305	-2.84409	0.997298	8.5562
AC069277.1	0.140161	-5.88007	7.53401e-23	-8.41585	8.3403e-36	-7.97325	3.01521e-13	-9.38512	0.0637286	-3.92586	1	-1.43083	1.85181e-38	-10.7659	1.47194e-08	-8.51114	6.64565e-06	-8.15042	1	1.45605	1	1.10839	0.566411	1.42032	0.116416	-6.83744	1	-10.8619	0.661955	-3.32505	0.00300584	-14.6311	1	1.07794
CNPY2	0.141157	1.37794	3.10665e-12	1.49134	8.53904e-10	1.48897	1.35902e-08	1.29287	0.313584	1.33771	0.0309955	1.34999	2.77612e-06	1.42646	0.107153	1.22646	0.289268	1.20305	1	1.14292	1	1.34956	0.569755	1.16655	0.0947879	1.50634	1	1.0633	0.0458063	1.23805	0.974509	1.61647	0.682914	2.0525
STX1B	0.141157	-2.99058	0.884597	1.31381	0.999996	-1.06303	0.913531	1.6962	0.929473	1.47733	0.537865	1.34681	0.919403	-1.29006	1	1.07085	0.167703	-2.9889	1	2.36804	1	1.02116	0.999994	1.15735	0.513315	-2.07081	1	-3.09202	1	-2.78814	1	1.10904	1	3.38357
APOPT1	0.141341	1.51427	0.0928499	1.07845	0.769762	1.03407	0.000104315	1.32124	0.999999	1.08495	0.847449	1.08078	6.29354e-05	1.38514	1	1.02818	0.0951541	1.4707	1	1.30961	1	2.03148	0.529025	-1.05035	0.325346	1.78119	1	1.35901	0.634084	1.28177	1	-1.03173	1	1.66213
SCAF8	0.141369	-2.7332	0.291067	-1.37892	0.288444	-1.19681	1	1.0676	0.277827	-1.49531	0.372174	-1.31729	3.03723e-06	-1.93795	0.168037	-1.15817	0.986507	-1.20145	1	2.10951	1	4.56421	0.0828623	2.02991	1	-1.17004	1	1.66168	1	-1.21568	1	-1.0125	0.575286	4.54269
SLC40A1	0.141369	-2.32173	0.99999	-1.09272	0.108428	-1.30148	0.00762061	-1.91759	7.42802e-07	-1.95662	0.000232055	-2.87787	3.7645e-12	-2.77235	1	-1.08712	0.00144169	-1.75978	1	1.09591	1	1.17585	0.0434748	-1.3608	1	-1.08638	1	-5.91939	1	1.03661	1	-1.27995	5.35223e-07	-9.95757
JOSD2	0.142082	1.61566	2.32196e-47	5.18321	4.92937e-59	4.92319	2.13988e-16	2.95434	0.00802343	2.84154	0.454882	1.29131	1.09299e-25	12.1856	0.772087	1.34004	4.52339e-06	3.06815	1	4.48846	0.0923208	11.2839	0.434529	1.01833	9.52881e-10	9.89718	1	2.45349	0.508783	1.08131	0.286684	245.418	0.684739	-1.00718
MAPKAPK5	0.14292	-1.89237	0.99999	-1.0699	0.225832	-1.19956	0.971395	1.06833	0.999999	1.10206	1	-1.05089	0.165926	-1.32175	0.805474	1.17568	1	-1.13135	1	21.3304	1	-1.83365	0.999994	1.05343	0.578796	-1.56516	1	-1.23461	1	1.28738	1	-1.66042	0.427562	3.63588
TDRD6	0.143119	-3.47171	0.99999	-1.01728	0.618208	1.23059	0.798786	-1.514	3.56634e-05	4.82014	0.905355	1.1971	0.696841	1.21627	0.582865	1.5382	0.255812	-2.45008	1	1.09396	1	1.21122	0.0844496	3.05028	1	-1.05688	0.000460948	6.80825	1	-1.10976	1	2.04644	1	3.05589
FRG1-DT	0.14316	-2.75579	0.99999	-1.08892	0.999996	1.01984	1	1.09207	0.999999	-1.2508	0.611183	1.23523	0.55296	1.22287	0.63983	1.32737	1	1.17136	1	1.3284	1	1.22662	0.999994	1.03675	0.892166	1.44953	3.17753e-11	7.34884	1	-1.08118	1	1.03033	1	1.03522
NCAM1	0.143184	-2.18222	0.99999	-1.28489	0.170715	2.27016	1	-1.80304	0.00337108	1.3031	0.0543705	3.03263	0.133914	-1.54942	1	1.34863	0.22524	-1.36436	1	4.06603	1	1.51879	7.89382e-27	2.56337	1	1.78509	1	1.16043	1	-2.55539	1	-1.04654	0.357614	34.6708
AC092954.1	0.143184	-3.03247	0.957132	1.20043	0.854479	-1.11483	1	-1.00592	0.999999	-1.08033	0.777497	-1.13018	0.655979	-1.06502	1	1.00495	1	1.2626	1	1.48895	1	1.00828	0.924999	-1.09218	1	1.00939	1	1.00782	1	-1.01085	1	1.00302	1	-1.00423
MUC20-OT1	0.143184	2.66252	0.000140575	1.5401	4.4281e-09	1.59796	9.15945e-06	1.52204	5.85619e-09	2.70194	0.107909	1.15972	0.0305115	1.12665	0.0257167	1.28245	0.0179324	1.46581	1	-1.33197	1	6.82835	0.141644	1.42455	0.202466	1.3758	1	1.97685	1	-2.76837	0.63092	2.24421	1	2.50587
RPL39L	0.143184	1.81458	1.39325e-07	1.63071	1.46239e-19	1.59129	0.587075	2.35412	0.00108558	2.13634	0.175374	-1.03821	0.0271527	1.14617	0.00602312	2.68068	0.010304	1.3848	1	15.2736	1	3.75708	0.942349	1.25378	0.36236	2.4326	1	1.85325	1	-1.48179	0.691937	2.00574	1	2.66616
RPS6KB2-AS1	0.143184	-2.34247	0.99999	-1.14647	0.457765	-1.19676	1	-1.15116	0.999999	-1.32324	1	-1.04191	0.310448	-1.26993	0.749651	-1.19124	0.814601	-1.87478	1	1.07623	1	-1.02008	0.848611	-1.17476	1	1.05841	1	-1.02082	1	1.02526	1	-1.00773	1	1.00003
PPP1CA	0.143184	-1.24987	3.62933e-05	1.26273	0.293252	1.07709	0.0100887	1.21334	0.999999	-1.05867	0.794837	1.02862	0.841275	-1.02461	1	1.03547	0.147266	1.29099	1	2.13892	1	1.04165	0.588918	1.08583	1	1.1856	1	-1.33414	0.0011038	1.84552	1	1.03155	0.695172	-1.38138
DENND1B	0.143184	3.91021	0.000419605	2.86652	0.0681847	1.90944	0.0457348	1.67212	0.217732	2.13973	0.229183	1.45847	0.242493	1.29334	1	1.32556	0.000175942	2.98782	1	3.47108	1	1.57978	0.427797	1.85154	0.669137	1.78282	1	1.91843	1	-2.72948	1	1.33464	0.530978	14.8344
AL031595.2	0.143417	-2.63582	0.837624	1.19002	0.837762	1.14295	1	-1.13451	0.336931	1.72374	1	1.00787	0.631564	-1.19628	0.000123111	2.05401	1	-1.0157	1	1.06885	1	1.13236	0.818281	1.22299	1	1.22768	1	1.01374	1	-1.01804	1	1.22647	1	2.04918
AL133346.1	0.144487	-3.71365	0.0966158	-1.70761	0.0457342	-1.47678	0.992999	-1.24222	0.474778	-2.54718	0.936131	-1.28626	0.570909	-1.42851	0.943067	1.0953	0.180009	-2.57315	1	1.00086	1	1.05204	0.999994	1.12306	0.0676405	-2.64351	1	-1.1723	1	1.00129	1	-1.00083	1	-1.00791
GMCL1	0.144487	-2.37243	0.99999	-1.10306	0.411407	1.02667	1	-1.10002	0.916339	1.23121	0.413787	-1.35505	0.957037	-1.25082	0.717913	1.08224	0.918135	1.12252	1	1.15419	1	1.17784	0.999994	-1.05536	1	-1.18047	1	2.66722	1	1.02321	1	2.33527	0.946673	2.44115
COX6A1	0.144487	1.1891	0.000132483	1.25472	0.00393021	1.24008	6.22621e-06	1.27368	0.580793	1.13914	0.628149	1.08807	9.7952e-06	1.42426	0.959864	1.06626	6.80875e-18	1.31976	1	1.37009	1	1.55896	0.054267	1.27739	0.70186	1.37091	1	-1.06023	0.00442651	1.64649	1	1.25885	0.0645412	1.83226
CEBPA-DT	0.144687	-3.62617	0.99999	-1.04296	0.0235098	-1.72651	1	1.02861	0.999999	-1.3369	1	1.11041	0.895248	1.16185	1	-1.04569	1	1.14632	3.48907e-05	-14.3327	1	-1.05466	0.999994	1.053	1	-1.0554	1	-1.16222	1	1.06993	0.423781	-3.05826	0.960447	2.29166
GSTM5	0.145361	-1.85499	0.99999	-1.27523	0.920041	1.19165	1	-1.68435	0.999999	-1.59422	0.828183	1.41357	0.156756	-1.36158	0.850342	1.7177	1	-1.4543	1	1.18207	1	1.53956	0.999994	-1.47502	0.951496	-1.57642	1	1.3548	1	-1.01133	0.440926	7.46428	1	5.89761
SNRPN	0.145375	1.32601	1.9169e-06	1.36554	2.16654e-09	1.49014	0.587217	1.04826	0.999999	1.07752	0.323534	1.17824	2.86665e-07	1.56285	0.284279	-1.16249	0.374697	1.50782	1	-1.42972	1	1.52577	0.999994	1.03481	0.521042	1.36632	1	1.01476	0.0615972	1.63247	1	1.81426	0.882784	3.53117
ARRDC4	0.145375	-3.29715	0.0317261	-1.60285	0.432171	-1.44278	0.0817777	-2.59467	0.93929	-1.13502	1	-1.27061	0.216276	-2.21143	0.916937	1.0585	0.0689907	-1.2841	1	5.51595	1	-3.63549	0.884713	-1.24621	0.728473	-1.95646	1	-2.74065	1	-1.86769	1	-1.31017	0.888514	2.02781
SHISA3	0.145375	2.48448	0.99999	1.00135	0.504773	2.54843	1	-1.3752	0.00131452	7.87464	6.33518e-16	4.66985	1.50066e-07	2.33303	1	1.06026	0.10791	3.50705	1	1.86405	1	1	2.59292e-09	3.79268	0.681446	4.60338	1	1.51278	1	-1	1	6.31544	1	1.94982
CPEB1-AS1	0.145375	-2.31654	0.99999	-1.11344	0.944465	-1.03147	0.751089	-1.25252	0.999999	-1.06595	0.733199	1.18568	0.965844	1.10569	1	1.0301	0.881163	-1.46433	1	1.18549	1	1.46241	0.0235859	1.73301	1	1.14946	1	-1.30636	1	-1.02807	1	1.19657	1	1.70594
AC079322.1	0.145375	-2.97818	0.99999	1.04731	0.299617	-1.25747	1	1.14304	0.999999	-1.34957	1	-1.03549	0.780433	1.16927	1	1.00989	1	1.3488	1	1.43925	1	1.12481	0.999994	-1.10265	1	1.00814	1	-1.11781	1	-1.01075	1	1.00335	0.69344	2.06553
CNIH1	0.145375	1.22342	0.635231	-1.02554	0.999996	-1.04171	0.96079	1.00365	0.999999	-1.09181	0.329266	-1.16482	0.479841	-1.21389	0.00544499	-1.36746	0.819087	1.00317	1	1.17187	1	-1.55936	0.924999	1.09503	0.975179	-1.14365	1	-1.06361	1	-1.42892	1	1.1058	1	1.6914
STMN2	0.14551	-2.0323	2.73624e-27	-1.94994	3.45899e-28	-2.53672	1	1.768	0.00136342	-1.89831	4.12142e-07	-1.32394	0.0120702	-3.77853	0.74167	1.71658	1.01596e-07	-37.1714	1	-2.28945	1	-1.99119	2.324e-05	-1.95366	0.000250836	-3.0024	1	-11.4364	6.30212e-05	-1.79581	1	-2.12542	1	-1.18787
HNRNPA1P48	0.145535	1.51911	2.5194e-05	1.4645	3.03677e-09	1.68789	1	-1.48872	0.999999	1.24762	0.000400675	1.82507	1.05105e-07	1.5779	0.627343	1.44655	0.0990627	1.63035	1	1.18331	1	3.6018	0.0260454	1.69429	0.343896	1.74493	1	1.32867	1	-2.04774	0.00816373	3.07928	0.546977	6.01379
TAF1D	0.146282	1.68834	0.444442	-1.16089	0.582621	1.00412	6.7395e-06	1.53567	0.999999	1.17097	0.289997	1.117	0.00397354	1.34962	0.96233	1.01263	0.819508	1.25212	1	1.30486	1	1.14151	0.241901	-1.28727	1	1.01779	1	1.53697	1	1.0002	1	1.09363	0.722574	2.64266
VEGFB	0.147069	-1.49487	0.440323	-1.11442	0.34743	-1.07659	0.39219	-1.18746	0.0596748	-1.31163	0.119275	-1.23643	0.810468	-1.23209	0.0480062	-1.17668	1	-1.09217	1	1.16495	1	-1.04742	0.00200085	-1.55007	0.802785	-1.35531	1	-1.81504	1	1.05007	1	-1.20175	1	-1.4704
OVCH1	0.147935	-1.66191	0.99999	1.00065	0.999947	1.04203	1	1.00101	0.999999	-1.11213	1	-1.00121	1	-1.06772	1	-1.00172	1	1.00198	1	1.00019	1	-1.00181	0.999994	-1.00031	1	-1.00176	1	-1.00196	1	1.00234	0.607611	2.19942	1	-1.00047
ATOX1	0.147935	1.09627	5.06202e-05	1.2505	0.0380961	1.15453	5.54307e-10	1.30545	0.999999	1.06372	0.925615	1.04552	2.77612e-06	1.29493	0.416615	1.16962	1.6647e-07	1.28267	1	1.02323	1	-1.02585	0.0274664	1.269	0.0784461	1.57543	1	1.16811	0.0134396	1.97525	1	1.24888	0.594712	-1.1602
C1orf53	0.148455	2.45197	0.00460582	2.18783	0.241872	2.0596	0.0595807	2.52551	0.999999	1.35947	0.00121164	1.71425	4.35891e-06	4.78945	0.182029	-1.16171	0.0780528	1.57389	1	4.34482	1	1.00528	0.000632543	6.936	0.792089	2.44292	1	-3.9625	0.181791	4.04409	1	9.3573	1	1.2764
NUDT2	0.148611	2.13152	3.832e-11	1.9771	1.04921e-09	1.68616	0.0240175	1.37797	0.00701891	1.90117	4.44082e-06	1.67743	0.000182822	1.50947	0.0218074	1.51859	0.0822145	1.92206	1	26.0074	1	1.30313	0.999994	1.11408	0.164614	1.92275	1	1.0774	1	-1.05509	0.991972	2.09482	1	1.4764
RPL10A	0.148865	1.31024	0.143759	1.07853	0.0965998	1.08092	3.66346e-12	1.18938	0.999999	1.05518	3.8653e-06	1.2676	0.000198301	1.24521	0.250715	1.11729	8.28164e-19	1.28982	1	-1.14538	1	1.30362	0.474648	-1.09248	0.379907	1.20028	1	1.08307	0.026649	1.24469	1	1.13593	0.32338	1.65764
CKS2	0.149566	1.5507	0.000408613	1.27292	1.62313e-10	1.4903	0.0156896	1.63432	0.872003	-1.27714	0.290134	1.75638	0.301093	1.24804	0.577324	1.27837	0.0643522	1.30931	1	3.24335	1	1.04975	0.706814	1.11843	0.551167	1.80726	1	2.16088	0.663204	1.49578	1	1.26667	1	-1.02941
MYRF	0.150306	-2.6267	0.474812	1.66615	0.85873	-1.22282	0.243138	2.18189	0.97436	1.22214	8.06856e-06	1.62441	0.117797	-1.64934	8.00379e-05	2.44214	0.546283	-3.06198	1	5.78162	1	4.14774	0.755851	1.53221	1	1.32458	1	-7.78743	1	-4.45959	0.784882	16.7375	1	4.80289
AC004069.1	0.150306	-3.3573	0.975063	-1.16888	0.999996	1.04489	1	-1.35836	0.999999	1.25247	0.644302	-1.44982	0.993787	-1.13879	1	1.10239	0.473818	-2.27979	1	1.2497	1	1.30499	0.999994	1.1998	1	-1.31651	1	-1.75884	1	-1.04	1	2.65372	1	4.1273
AC068620.2	0.152427	-3.36994	0.636498	-1.30017	0.0227365	-1.51494	0.612533	-1.34671	0.999999	-1.19733	1	-1.06234	0.647774	-1.24785	1	1.11545	1	1.00557	1	1.43465	1	-1.0039	0.999994	1.01956	0.14921	-2.59909	1	-1.20749	1	1.0044	1	1.43653	1	1.20526
NECAP1	0.152536	-2.22522	0.529139	-1.2946	0.420995	-1.21382	0.54183	1.34304	0.447922	-1.42624	0.771047	-1.04434	0.807185	1.0084	0.0790815	-1.4158	0.849465	1.71001	1	14.5075	1	1.68775	0.657032	1.43345	1	-1.00872	1	1.53691	1	2.12404	1	-1.52268	1	1.47736
AC053527.1	0.152954	-2.99389	0.721352	-1.22435	0.999996	1.04481	0.996064	1.18058	0.987994	-1.45695	0.329614	1.22948	1	-1.00952	1	1.0964	0.899384	-1.49531	1	1.1551	1	1.09044	0.999994	1.00574	1	-1.00175	1	1.0015	1	-1.00006	1	1.00042	1	1.71027
KLHL23	0.154364	3.48801	0.198673	-1.18386	0.151747	1.0045	0.587005	1.17475	0.999999	1.07687	0.161437	-1.23369	0.729793	-1.02556	0.176094	1.56306	0.0526102	1.4393	1	17.9716	1	-1.26297	0.999994	1.56936	0.388619	1.28325	1	1.66412	1	-1.24061	1	1.97881	0.142662	141.193
AL354977.2	0.154364	-2.47616	0.99999	-1.05144	0.999996	-1.03036	0.669752	1.30051	0.999999	-1.05457	0.889175	-1.11984	0.826241	1.12335	0.922728	1.15022	1	1.04083	1	-1.00374	1	-1.02223	0.206542	1.48998	1	1.04911	1	-1.81807	1	1.02144	1	1.3296	1	1.84822
MAP7D2	0.156123	-2.46764	0.99999	-1.08537	0.999996	-1.14828	1	1.008	0.367974	1.6616	0.467308	-1.17368	0.96171	-1.15649	0.978544	-1.08505	1	-1.00311	1	-1.00402	1	1.46123	0.999994	1.03077	1	-1.00337	1	1.01453	0.890268	2.00605	1	1.28027	1	1.39409
RBFADN	0.156343	-4.44156	0.99999	1.12761	0.000725495	-1.87687	0.401513	2.11661	0.485035	-3.24301	0.294204	1.46449	0.821269	-1.48156	0.210685	2.19275	1	1.3455	1	2.5242	1	1.96858	0.374735	2.09338	0.446815	-1.72955	1	-2.98512	1	-1.20428	1	2.57626	1	2.90201
FKBP1A	0.156343	1.52547	0.355981	1.12977	0.398576	-1.05278	0.734885	1.07424	0.999999	-1.08467	0.361578	-1.1632	0.454803	-1.16099	0.0177877	-1.29363	0.00213014	1.49348	1	1.39261	1	1.42717	0.670061	1.20679	1	1.0361	1	-1.29041	3.31358e-17	2.18083	1	1.05821	1	-1.23003
IGSF10	0.156343	9.07516	0.99999	-1.15521	0.538397	1.44213	1	-1.22357	1.09446e-07	2.60109	0.965608	1.28629	0.38475	-1.44786	1	-1.27308	0.50207	1.90776	0.512215	-10.911	1	1.14889	2.48084e-08	3.71399	0.96448	2.6202	1	-1.34606	1	-1.18552	1	2.09832	0.0471713	-4.83531
ST7-AS1	0.156343	-1.94569	0.014509	-1.60098	0.00494093	-1.63788	1	-1.64863	0.49448	1.47911	0.85616	-1.26039	0.764327	-1.56022	1	-1.17466	0.580329	-1.93947	1	5.58632	1	1.21965	0.718619	-1.18542	0.935109	-2.13157	1	-1.7981	1	-2.46578	1	1.60805	0.492661	10.3253
RERG	0.156343	-1.68479	3.33799e-05	-1.39445	0.295684	-1.15168	1	1.31497	0.0376714	-1.32064	4.97664e-16	-1.82871	8.94411e-15	-2.00685	1	-1.92245	0.637479	-1.18421	1	1.97504	1	-2.65365	0.00754567	-1.2619	0.0784461	-2.03274	1	-2.78144	1	-4.42461	1	1.276	1	3.01399
TRIP10	0.156343	-2.59512	6.48184e-07	-1.88827	0.128081	-1.38851	1.30284e-05	-1.55335	0.947805	-1.13048	0.0350297	-1.47756	0.108898	-1.67228	0.206062	-1.3693	0.460532	-1.22014	1	-1.14178	1	-2.01305	0.041887	-1.35829	0.228247	-2.20835	1	-3.00883	1	1.04082	1	-1.48264	0.384504	2.38271
NYNRIN	0.156343	-1.84077	0.172609	-1.28206	0.00322907	-1.4263	5.23461e-09	-2.51579	0.999999	1.00379	0.00192929	-1.51529	0.000707702	-1.71135	0.162954	-1.33136	0.426724	-1.68606	0.172041	-2.44861	1	-3.23534	0.999994	1.12728	0.469002	-1.66769	1	-2.28795	1	-1.67005	1	-1.54351	1	2.36097
RPS13	0.156343	1.28008	0.00745794	1.1067	0.0241002	1.15116	5.22263e-08	1.18272	0.724437	1.12842	0.0950499	1.21638	8.58548e-08	1.41752	1	1.07198	1.58477e-33	1.39336	1	1.1275	1	1.02915	0.847838	-1.04707	0.883149	1.17907	1	1.05371	1.65445e-09	1.27927	1	1.22895	1	1.11176
CCL3L1	0.156529	-2.27114	0.528972	-1.15262	0.611256	-2.03417	0.000727875	-3.37091	0.950358	1.40835	0.288318	-1.0773	1	-2.68122	0.232558	1.13416	0.448734	1.03324	1	1.00102	1	-1.00303	0.0938262	1.02141	1	-1.63448	1	-2.08039	1	1.03555	1	-1.00438	0	-1123.33
AL355312.2	0.156529	-3.72363	0.99999	-1.07729	0.0626374	-1.42776	1	1.05808	0.999999	-1.28113	0.353663	1.30895	0.976359	-1.08808	0.917484	1.18894	0.486526	2.2638	1	1.42552	1	1.03912	0.826638	1.19147	1	1.20265	1	-1.19751	1	1.02871	1	-1.00835	1	1.01996
DDX21	0.156529	-1.42165	0.264932	-1.30134	0.0496037	-1.31024	0.683092	1.0943	0.999999	-1.08007	1	-1.0988	1	-1.07608	0.078578	-1.31385	1	-1.09908	1	1.84089	1	-1.29469	0.0168207	-1.12176	1	1.05211	1	1.08591	1	-1.74901	1	-1.27132	0.142396	-2.20522
UBR3	0.156529	-2.29188	0.77493	-1.21421	0.824678	-1.14909	0.716106	1.13025	0.999999	1.07361	0.437357	1.11156	0.037315	-1.47925	1	1.00583	1	1.01639	1	17.4187	1	1.13727	0.290304	1.58	0.87875	1.23785	1	-1.10471	1	-1.13791	1	2.72264	0.8772	-1.43851
MT-ATP6	0.156529	1.26699	2.38261e-17	1.35811	6.53911e-05	1.15073	1.61045e-13	1.43299	0.013872	1.32174	0.000340626	1.05632	7.96703e-14	1.46418	0.706384	-1.0833	7.44643e-16	1.55588	0.934104	1.59924	1	1.18617	3.76755e-18	1.59079	0.0735876	1.4228	1	1.65243	0.323655	-1.18461	1	1.009	1	-1.02807
TNFRSF1A	0.156529	-1.36463	0.00522825	-1.22966	0.429736	-1.0894	0.629678	-1.01981	0.910191	-1.1065	0.830226	-1.02936	0.15111	-1.37823	0.394695	-1.16938	0.0561062	-1.37241	1	-1.21381	1	-1.11907	0.387676	-1.15706	1	-1.03894	1	1.19965	1	1.05867	1	1.05569	0.00399696	-3.60221
PCDH11Y	0.156529	-5.70869	0.99999	1.03299	0.0477802	-1.49862	0.365191	-1.61249	0.999999	-1.42351	0.727874	1.06043	0.916895	-1.1752	1	-1.13278	0.428372	-1.68988	1	1.00982	1	1.50259	0.805313	1.28334	1	-1.3398	1	-1.83283	1	1.13641	1	-1.03797	1	-1.02439
LINC00379	0.157229	6.09674	0.99999	1.19555	0.725698	1.4004	1	-1.04586	0.999999	-1.28449	0.930606	1.22471	7.26659e-05	2.02205	1	1.08693	1	1.3647	1	1.08248	1	1.09565	0.999994	1.34461	1	1.48179	1	1.07545	1	-1.1099	1	4.75022	0.423655	13.3269
EIF5B	0.157229	-1.24789	0.0275214	-1.24424	0.00854305	-1.2874	2.08749e-07	-1.49767	0.167622	-1.28278	0.543497	-1.19656	0.422864	-1.24419	0.0386884	-1.4292	0.936191	-1.11664	1	-1.07018	1	-1.25203	0.999994	1.04255	1	-1.16601	1	-1.13044	0.770727	-1.3142	1	-1.44899	0.772587	1.39798
HSP90AB1	0.157229	1.33041	0.00358681	1.11875	0.1522	1.08968	0.974972	1.00669	0.950358	1.11236	5.78282e-09	1.31166	0.000550142	1.23733	0.940044	-1.04112	2.11176e-09	1.25808	1	1.51615	1	-1.09075	0.0247826	1.17073	0.521394	1.18538	1	1.35467	4.38706e-09	1.2376	1	1.19574	8.1093e-05	2.7939
PDPR	0.157281	-2.25597	4.05024e-05	-2.02912	2.97946e-05	-1.68704	0.000276503	-1.36461	0.999999	-1.03028	1	1.00333	2.05827e-10	-2.21845	1	-1.05802	0.0128422	-2.1528	1	-1.11575	1	-1.09869	0.518453	1.67408	0.0348437	-1.64972	1	-2.46479	1	-3.47432	0.272158	-3.26442	0.757253	-1.06089
GAL3ST3	0.157827	-2.04783	0.99999	1.00843	0.787364	1.09904	1	-1.08161	0.346158	1.56075	1	1.06048	0.645888	-1.22159	0.985659	1.2456	1	-1.12589	1	1.47283	1	1.22409	0.999994	1.28171	1	1.87	1	-1.06685	1	-1.12338	1	1.12034	1	2.29721
SRPX2	0.157827	-2.0386	0.99999	1.0719	0.54143	3.00612	0.618312	-1.4972	0.281204	1.82818	3.7716e-07	1.68799	0.0987027	1.78962	1.11863e-11	-4.13074	0.415627	-1.36955	1	-1.01401	1	2.01207	0.88972	1.18002	1	1.2731	1	-1.26404	1	-1.62227	1	-3.7633	1	14.3785
PLAC9	0.157827	-3.14631	9.89318e-22	-3.10764	4.93899e-22	-2.04018	1	-1.30129	0.999999	1.61707	0.00142612	-1.11655	0.642522	19.9162	0.678644	1.7119	0.00565898	-1.88397	1	-2.44606	1	2.89829	0.000147877	1.86935	0.829648	-1.24589	1	11.8148	0.035432	-1.5601	1	9.08511	1	3.00728
AL117339.5	0.159691	-4.01856	2.42589e-05	-3.17918	0.000143795	-2.08526	0.0408062	-2.81995	0.945671	-1.81776	0.999677	1.24594	0.301117	-1.77586	0.7806	1.73713	0.119336	-3.23726	1	4.0935	1	2.70797	0.176775	3.19562	0.210852	-2.77913	1	-7.82705	1	-1.07746	1	-4.11147	1	3.18278
PPIE	0.160456	2.02007	0.129746	1.11628	0.625726	1.03692	1	1.0749	0.793579	-1.25546	0.0411265	-1.28729	0.00141059	1.22077	0.571508	-1.08761	1	-1.13795	1	1.88631	1	-1.31677	0.00842057	-1.23048	0.511737	1.4174	1	-3.34479	1	1.41225	1	1.04598	0.750841	2.50873
OGT	0.160906	-1.9823	0.000765603	-1.4884	0.00209053	-1.36518	0.356528	-1.17696	0.999999	1.00188	0.398863	-1.08344	0.000143282	-1.91347	0.0171822	1.45398	0.0153117	-1.78373	1	-1.02983	1	2.48641	0.999994	-1.04267	0.569318	-1.25308	1	-1.16877	0.92726	-16.2726	0.722809	-2.21514	1	2.03191
UQCR11	0.160906	1.3197	3.86656e-06	1.30494	0.000797673	1.19863	1.09387e-10	1.32468	0.999999	1.12464	0.0332048	1.20937	0.000125423	1.36729	0.0244762	1.36481	1.4124e-15	1.36118	1	1.14355	1	1.28823	0.0866869	1.31295	0.412623	1.44057	1	-1.27044	1.79184e-07	2.08668	1	-1.07959	1	-1.01895
NR4A1	0.160906	-1.92609	0.99999	-1.31588	0.151258	-1.42712	0.752717	1.18471	0.801971	-1.25691	0.90604	-1.19336	0.379167	-1.47299	0.0185588	2.24204	0.431508	-2.32727	1	-1.01627	0.453724	-8.40718	0.890795	1.15958	0.695789	-1.66011	1	-18.2937	1	1.13669	1	1.45085	0.538524	-2.63385
SSFA2	0.161616	-1.32372	0.99999	-1.14086	0.181068	-1.32262	1	-1.02781	0.596245	-1.34356	0.00154353	1.41518	5.93167e-16	-2.4812	1	1.06868	3.18374e-05	-2.39506	1	-1.04663	1	1.25888	0.192746	1.34374	0.809018	-1.38404	1	1.53856	1	7.5699	1	-1.27622	1	2.23346
CHRNA7	0.161616	-2.67207	0.755806	1.71454	0.735483	1.32923	0.463234	1.47604	0.999999	-1.05692	0.60972	1.50145	0.0757071	1.7009	1	1.11392	0.347171	3.28853	1	2.51767	1	2.46033	0.999994	1.01714	0.795421	-1.52302	1	-1.99284	1	17.6413	1	4.74885	1	1.1858
RPL41	0.161616	1.13482	0.797316	-1.03332	0.477914	1.01518	2.1204e-07	1.10294	0.969187	1.04184	2.52953e-05	1.1103	0.0010171	1.11021	0.277187	1.06199	1.09319e-33	1.19513	1	-1.1747	1	1.04592	2.99295e-05	-1.19132	0.780585	1.07429	1	-1.01057	1.24911e-05	1.19939	1	1.16704	0.860299	1.23689
COLEC12	0.161616	-2.46364	0.99999	-1.05173	0.543786	5.25319	1	1.03216	0.753854	1.09194	0.365233	3.05695	3.00504e-10	-2.50085	1.41221e-06	2.25826	0.000119333	-4.63211	1	-1.33606	1	-1.40393	0.00246126	-1.17593	1	1.17904	1	-1.01338	1	-4.55605	1	-1.12878	0.0492946	-20.0646
LINC01579	0.161951	-3.09059	0.99999	-1.00585	0.999996	1.06141	1	-1.00923	0.999999	1.07552	0.335495	-1.23746	0.995342	1.05662	0.955366	-1.15501	1	-1.01796	1	-1.00169	1	1.01687	0.735452	-1.30425	1	1.22191	1	1.0174	1	-1.09712	1	1.00667	1	1.00426
USP14	0.161951	1.58969	0.99999	1.00838	0.999996	-1.0385	0.416271	-1.15899	0.999999	1.05785	1	1.01595	1	-1.12725	0.875	1.02048	1	-1.07652	1	-1.10228	1	1.06575	0.775265	1.30057	1	-1.2279	1	-1.36808	1	1.42897	1	1.25725	1	2.13398
TPD52L1	0.162274	1.8619	0.0670636	1.62247	0.00114488	1.91264	0.227004	1.59232	0.0841536	3.20468	0.640818	-1.29628	3.03387e-10	2.82043	0.87374	1.17131	1	-1.08675	1	4.90104	1	1.60291	0.0832464	2.55048	0.477502	2.69933	1	-2.98176	1	1.16493	1	1.35293	6.21165e-06	71.9329
ASAP3	0.162636	-1.83143	0.99999	1.10721	0.833132	1.00115	1	1.0122	0.872682	-1.37074	1	-1.1285	0.262926	-1.49089	1	-1.1082	1	-1.46083	1	-2.67641	1	-1.80354	0.0712333	1.71821	0.596739	-1.65342	1	-3.39306	1	-1.62277	1	-1.81825	1	6.48109
ZCCHC7	0.163753	-1.69668	0.00242994	-1.5678	0.728814	-1.21804	0.597477	-1.30479	0.906674	-1.29381	0.659501	-1.2182	1	-1.16315	1	1.12157	0.784349	-1.23376	0.321849	-2.8943	1	-1.23509	0.146143	-1.19916	0.878987	-1.35373	1	1.50593	1	-1.57923	1	-1.65753	1	1.15191
SERPINF1	0.163753	-2.16887	0.282418	-2.88018	0.999996	-1.29838	1	1.77104	0.999999	-1.10172	0.0025156	4.52613	0.00686017	1.86448	1	-1.04827	0.190779	-3.0898	0.0105391	-3.29329	1	1.2441	0.820625	-1.09954	1	1.24398	1	-1.37186	1	-11.4897	1	-1.35672	3.7505e-19	-27.1278
MUM1	0.163753	-1.71583	2.37818e-06	-1.69388	0.00527884	-1.32029	0.178957	-1.21131	0.999999	-1.12045	0.000968435	-1.51727	0.0310908	-1.46207	0.00284056	-1.47922	0.026412	-1.53139	1	-1.14607	1	-1.05566	0.0416769	1.47804	0.50925	-1.35147	1	-2.19815	1	-2.64684	1	-1.61288	0.0829798	11.0025
ZNF555	0.163753	-2.72004	0.827667	-1.24316	0.534833	-1.34557	0.891573	1.2916	0.999999	1.18302	0.102739	-1.55512	0.124107	-1.78393	0.246013	1.60061	0.608039	-1.86208	1	5.1607	0.144776	-3.44501	0.444076	-2.01496	0.825599	-1.41883	1	1.90783	1	-18.7783	1	-1.71252	0.583983	11.6153
MIGA1	0.164657	-2.40327	0.0170229	-1.62701	2.75706e-06	-1.69452	0.000928532	-1.27568	0.999999	1.1467	0.229648	-1.38896	0.323874	-1.54532	0.801877	-1.15224	0.144625	-1.81054	1	1.99492	1	-1.63418	0.999994	-1.07683	1	-1.06723	1	-1.59165	1	-3.25681	1	-1.53846	0.551049	4.43026
AC005972.1	0.164657	-2.00455	0.99999	1.04654	0.974331	1.07503	0.989396	1.64654	0.999999	1.01095	1	1.0397	0.985202	1.07187	0.599547	-1.19473	1	-1.08544	1	-1.00379	1	1.06966	0.999994	-1.00403	1	1.07277	1	-1.34199	0.477467	3.45462	1	1.14999	1	-1.01564
AC108134.2	0.164657	-3.66816	7.94209e-06	-4.54327	1.56528e-15	-4.86253	0.0573469	-1.90969	0.999999	-1.01538	0.935048	-1.01927	5.04892e-05	-3.46481	0.0263304	-3.21648	0.0341557	-1.95904	1	2.97462	1	2.02056	1.56034e-06	-3.59889	1	-2.02539	1	-4.82781	1	1.42696	0.845829	-6.23508	0.264112	-6.97728
DHX37	0.165872	-2.77289	0.977357	-1.2979	0.0102787	-1.69335	0.0820289	-1.60622	0.999999	-1.50023	1	-1.19174	0.383978	-1.66933	0.0314195	-1.50433	1	-1.19344	1	9.88586	1	1.62159	0.999994	1.13604	1	-1.37644	1	-13.9143	1	-1.25554	1	-1.07517	1	-1.83878
RPS8	0.166837	1.19853	0.99999	-1.0157	0.851823	1.00151	0.36412	1.02247	0.999999	-1.01457	0.00480012	1.11288	0.0268752	1.11258	0.972994	-1.00164	2.08715e-25	1.19146	1	-1.2263	1	-1.0186	1.39703e-06	-1.27494	1	1.06421	1	-1.05621	1	-1.00579	1	1.06217	0.388919	1.47658
C2CD4C	0.167372	-5.05712	0.99999	-1.26115	0.415883	-1.35568	0.987296	1.77197	0.999999	1.00847	1	-1.09502	0.0478943	-1.66511	1	-1.1052	1	-1.12392	1	4.83699	1	-2.22849	0.999994	1.21034	1	-1.27907	1	-1.32438	1	-1.21164	1	-1.32959	0.363729	15.7171
SHISAL1	0.167372	-3.67189	0.99999	-1.12466	0.999996	-1.06703	1	-1.01199	0.120612	1.73866	0.594878	-1.31542	0.270661	1.43428	1	1.05908	1	1.37039	1	1.21068	1	1.01723	0.868096	-1.40483	0.793138	1.43429	1	-1.07404	1	-1.02256	1	1.00621	0.981174	2.92494
RNF146	0.168676	-1.66783	0.211216	-1.19962	0.452591	-1.23844	0.839134	-1.12187	0.999999	-1.11342	0.0196842	-1.32363	0.0941487	1.22766	0.83426	-1.05811	0.684556	-1.37027	1	-1.06658	1	3.75571	0.999994	1.30067	1	-1.47794	1	1.3055	1	-2.31948	1	-1.35027	1	1.23527
AKR1A1	0.168676	1.14982	0.356047	1.03059	0.552106	1.05345	1	-1.09276	0.97436	-1.05119	0.714985	1.01478	0.00201229	1.22073	0.00650889	-1.4238	1	-1.09161	1	1.33696	1	-1.13757	0.587383	1.14908	1	1.18513	1	2.00103	1	1.12682	1	-1.05313	0.0460242	-2.81814
WDR59	0.168866	-1.90282	0.83276	-1.2243	0.378151	-1.16917	0.671349	1.16274	0.627746	1.19117	1	-1.06007	0.629724	-1.25876	0.667988	1.36367	0.718754	-1.1237	1	1.20303	1	-1.00905	0.999994	-1.20211	1	-1.27577	1	-3.67876	1	-1.94938	0.838132	-2.46588	1	1.68372
GNS	0.169817	-1.84399	0.99999	-1.19838	0.463167	-1.28535	2.33237e-09	-1.62317	0.999999	-1.0725	0.431006	-1.21135	0.00184392	-1.75586	0.217982	-1.27213	0.492703	-1.49789	1	1.50532	1	-1.23292	0.999994	1.02794	1	-1.31198	1	-1.21432	1	-1.22958	1	1.5952	0.435685	-2.19762
SMIM11B	0.169817	-2.59377	0.99999	1.12488	0.939676	-1.00315	0.197888	-1.58252	0.999999	-1.16297	0.531096	1.31807	1	-1.02613	1	1.20765	1	1.25209	1	1.17021	1	1.74115	0.999994	1.04283	0.984799	1.45151	1	1.22053	1	-1.42631	1	1.50804	1	1.90246
NANS	0.169986	1.64558	0.0161853	1.24291	0.000183329	1.33714	1	-1.17465	0.999999	1.01027	0.129469	1.21568	0.00861669	1.22974	1	-1.04305	0.620795	1.27361	1	-1.00756	1	1.13708	0.480565	-1.04476	1	-1.14192	1	-2.87209	1	1.02496	1	1.31439	0.0339713	-2.56385
LINC00235	0.170193	-2.96487	0.99999	-1.10117	0.328917	1.30026	1	1.42957	0.999999	-1.1812	1	1.06304	1	1.08169	1	1.13642	0.865612	-1.12644	1	1.1739	1	1.13785	0.305202	1.49392	1	1.17721	1	1.06535	1	-1.15639	1	1.02732	1	1.95561
PLD4	0.170687	-2.25364	0.99999	-1.09594	0.943597	-1.03115	0.883865	-1.15671	0.622176	1.79498	0.677378	1.24589	0.889532	1.29016	0.3176	1.85676	0.65772	-1.16011	1	-1.03326	1	1.45005	0.455077	-1.52935	1	-1.28966	1	-1.06924	0.569197	-2.20764	1	1.73709	9.31268e-270	-49.671
HSP90B1	0.170789	1.13877	0.0851618	1.15073	0.0575045	1.16416	0.263087	-1.03595	0.850694	1.15775	0.0162032	1.18056	0.806951	1.01869	0.0162373	1.30997	0.900291	-1.39796	1	1.27791	1	1.13062	0.120322	1.21946	1	-1.13361	1	1.3754	0.256005	-1.19723	1	1.05145	1	1.01287
CDCA7L	0.171607	-2.16001	0.00657817	-1.40658	0.60131	-1.22911	0.525093	-1.31213	0.648767	-1.23751	0.105576	-1.37687	8.72998e-07	-1.8394	0.0832867	7.12024	0.0733269	-1.35198	1	-1.8099	1	4.82518	0.00147796	-1.85761	1	-1.22193	1	-1.92731	0.119604	-2.8029	0.909977	-2.30651	0.00762713	38.4148
JADE2	0.172061	-3.15193	0.932568	-1.36701	0.848512	-1.10123	0.417939	1.36038	0.999999	1.00705	0.458378	1.48021	1.55271e-06	-2.81649	0.763254	-1.20501	0.980128	-1.12043	1	5.19967	1	1.13477	0.700207	1.49308	1	1.82269	1	-6.13741	1	-2.08016	1	-2.45692	0.953226	2.48273
ZNF639	0.172264	-2.19609	0.992447	-1.20062	0.954064	-1.12328	1	1.1244	0.824677	1.26291	0.43385	1.09653	0.920277	-1.21982	1	1.14401	1	-1.08717	1	-1.00044	1	-1.17028	0.921865	1.21004	1	-1.16354	1	-1.16007	1	-1.45558	1	-1.76974	1	1.38691
SLC10A4	0.173176	-2.47799	0.265971	-1.7363	0.999996	-1.03914	1	-1.24541	0.999999	-1.56846	1	-1.10326	0.257656	1.51362	0.798227	-1.37711	0.849403	2.26743	1	1.00178	1	1.13155	0.999994	1.26059	0.906299	-1.43269	1	-1.1148	1	-1.00869	1	1.36183	1	-1.02271
HSPA13	0.174002	-1.61166	0.757005	-1.15344	0.498486	-1.21004	1	-1.04803	0.683445	1.28494	1	-1.13812	0.0628624	-1.33613	0.305811	-1.2039	1	-1.46479	1	2.3021	1	-1.09756	0.733256	-1.15734	0.566451	-1.14752	1	1.48343	1	1.06038	1	-1.45578	0.792922	4.06678
PRCC	0.174002	-1.44045	0.880157	-1.07405	0.276006	-1.11645	1	1.00859	0.786235	-1.19451	0.594449	-1.18253	0.330828	-1.24525	1	1.08338	1	-1.06623	1	2.43233	1	1.05013	0.999994	1.04083	1	1.01386	1	-2.17144	1	-1.11472	1	-1.06685	0.994221	-2.07424
ITGB4	0.174002	-5.53016	0.968469	-1.22432	0.906493	-1.11282	1	1.50024	0.999999	1.09004	1	-1.01591	0.592602	1.111	0.944387	-1.11832	0.890008	-1.2609	1	1.17416	1	1.4134	0.999994	1.39437	1	2.11919	1	-1.32183	1	1.52433	1	1.51071	0.0329742	9.73328
HBP1	0.175594	-1.61712	0.369205	-1.25094	0.410229	-1.16704	0.0948604	-1.26586	0.999999	-1.08641	0.379419	-1.13118	3.9888e-06	-1.87013	0.48978	-1.23722	0.75064	-1.40812	1	-1.44608	1	-1.24395	0.290564	-1.14092	1	-1.25665	1	-1.68487	1	-1.65711	1	-1.33055	1	1.33141
RAB43	0.175719	-2.79152	0.386136	-1.36229	0.815148	1.11691	1	-1.03054	0.999999	-1.22547	0.58944	1.40708	1	-1.00492	0.762696	-1.31229	0.874584	-1.78144	1	1.09082	1	1.24612	0.2902	-1.64084	0.881271	1.37258	1	-1.2233	1	-1.00154	1	1.21666	1	1.31482
SPIN2B	0.175947	31.1359	0.99999	1.06621	0.787613	-1.06403	0.733431	1.08487	0.376068	-2.9277	0.6809	1.14819	1	-1.01122	0.430911	-1.18049	0.788797	1.48187	1	13.2971	1	-1.23777	0.845193	-1.05904	0.882335	1.20522	1	1.14857	1	-1.03844	1	-1.0978	0.654345	10.5674
SMU1	0.176043	1.39821	0.5602	1.06472	0.516014	1.03168	1	-1.05785	0.999999	-1.03055	0.440817	-1.16369	0.0695324	1.06632	0.959356	1.07058	1	-1.03575	1	1.9928	1	-1.35838	0.561377	1.32973	1	1.09622	1	-1.78718	1	-1.10248	1	1.3958	1	1.40244
FOXL1	0.176887	-3.76235	0.904339	-1.30313	0.756759	-1.17728	0.992278	-1.33455	0.999999	1.05113	0.828687	1.04713	1	-1.10834	1	-1.00811	1	-1.44365	1	1.34213	1	1.50546	0.944983	1.42286	0.45268	-2.5761	1	-3.9152	1	-5.87244	1	2.61201	1	1.41205
GPKOW	0.176887	-2.11004	0.109575	-1.35081	0.999996	-1.04744	0.716136	-1.14909	0.999999	-1.31931	1	-1.09397	0.903453	-1.25319	0.429602	-1.14862	1	-1.12345	1	-1.21985	1	2.03708	0.999994	1.11091	0.171753	2.05322	1	1.65945	1	1.17487	1	1.54994	1	1.72673
RPL14	0.17731	1.281	0.99999	1.00075	0.256574	1.05326	1.19636e-26	1.19783	0.999999	-1.02951	6.06977e-05	1.20474	6.24003e-05	1.21862	0.784737	-1.05552	3.18909e-13	1.17604	1	1.09732	1	1.28912	5.01697e-06	-1.37142	0.0558136	1.26501	1	1.03917	0.00197573	1.16968	1	1.19449	1	1.36029
TMEM208	0.178071	1.39178	3.44078e-05	1.35225	8.00262e-06	1.41137	0.00408089	1.30824	0.999999	1.08844	0.089365	1.37224	0.00363975	1.27681	0.928603	1.20471	0.915139	1.15487	1	-1.24681	1	1.54848	0.877446	1.02892	0.207649	1.3433	1	-1.1019	1	1.14999	1	1.16536	1	1.5361
LRP1	0.179141	-1.32128	0.0740322	-1.255	0.110858	-1.33968	1.98047e-07	-2.11584	0.999999	-1.02843	0.117969	-1.32645	1.92832e-08	-1.96085	0.509326	-1.62199	1.26626e-10	-2.08411	1	-1.09522	1	-2.46447	0.999994	1.087	0.00959542	-2.06535	1	-3.22598	0.010742	-9.26027	1	-1.36832	1	-1.40971
CRHBP	0.179568	-2.54568	0.279425	-1.01263	0.64191	-1.72062	0.0467908	-2.84464	0.999999	1.34454	1.74289e-07	-41.2907	2.44111e-11	-5.17041	0.81689	-1.90715	6.85583e-16	-2.45623	2.09768e-10	-16.4679	1	-1.73517	3.39143e-69	-147.095	1	-1.2333	1	-34.7572	2.31736e-06	-1.99135	1	1.00301	1	-2.73681
LINC02067	0.183294	-2.52516	0.0480725	-1.60038	0.999996	-1.01338	1	-1.10564	0.999999	-1.29973	1	1.09001	0.880542	-1.14202	1	1.09053	0.9721	1.31911	1	1.10046	1	-1.02609	0.248962	1.48605	0.0440424	-3.20737	1	-1.02996	1	1.03964	1	-1.01139	1	-1.01642
KIF21B	0.183313	-3.15859	1.3383e-08	-1.58725	4.15952e-15	-2.15597	0.614326	-1.33538	0.999999	1.18136	0.639017	-1.52193	1	-1.31973	0.787688	1.03903	0.00197162	-1.95992	1	4.49637	1	11.1486	0.999994	1.10535	0.48513	-2.13146	1	-10.2699	1	-1.27334	1	4.91383	0.344828	-10.8307
UBA52	0.183313	1.21484	2.69501e-05	1.18767	6.84781e-07	1.25082	7.63749e-10	1.27171	0.0454984	1.24609	0.0722797	1.14375	7.9233e-08	1.38226	0.482471	1.11384	5.13206e-45	1.40282	1	1.02568	1	1.12002	0.912185	-1.03854	0.332592	1.29096	1	-1.0812	1.18759e-06	1.42234	1	1.17042	0.621054	-1.23571
TMEM196	0.183313	-2.28609	0.958314	-1.16516	0.139189	-1.18423	1	-1.04789	0.999999	-1.13432	1	1.03561	0.735438	-1.2623	1	1.10972	1	-1.08724	1	-1.00289	1	1.06459	0.259576	-1.44024	1	1.07081	1	1.06282	0.715559	4.45025	1	1.2784	1	-1.02465
MPPED2	0.183774	-3.09269	0.67782	1.8139	0.253578	2.16676	0.282022	1.18049	0.999999	-1.57936	1	1.04278	0.062398	1.39533	0.914432	-1.03556	0.580855	1.9968	1	2.85509	1	1.23001	0.712005	2.23774	1	1.09248	1	-1.13459	1	1.3348	0.762007	-1.84048	0.0117508	10.3592
AC129507.4	0.184592	-1.69985	0.99999	-1.01183	0.999996	1.01544	1	-1.01897	0.999999	-1.20836	0.262224	1.25462	1	1.05872	1	1.03367	0.917211	-1.26114	1	-1.00341	1	1.03599	0.999994	1.00586	1	1.12856	1	1.03419	1	-1.04437	1	1.01378	7.30526e-08	5.58736
PFDN5	0.185022	1.37523	0.000202042	1.20319	0.000124474	1.24831	4.71231e-15	1.31144	0.999999	1.10666	0.0516791	1.12816	6.99437e-07	1.33026	0.290417	1.15764	5.20688e-18	1.35779	1	1.0577	1	1.04063	0.999994	-1.02143	0.187755	1.37559	1	-1.18139	0.000744603	1.30209	1	1.38168	0.588309	-1.36743
AP000808.1	0.185022	-2.08637	0.0304094	-1.60671	0.999996	1.03993	1	1.00929	0.999999	-1.24833	1	-1.01576	0.466767	1.28525	1	-1.02054	1	1.09606	1	1.0525	1	1.05458	0.999994	-1.0079	1	1.21631	1	-1.02263	1	1.02769	1	-1.00845	1	-1.00668
AL360270.3	0.185488	-2.62243	0.620022	1.29815	0.091673	-1.34579	0.913495	1.15202	0.999999	-1.03512	0.490827	1.16829	0.453119	1.23102	0.810312	1.25624	1	1.00591	1	1.24334	1	1.04787	0.999994	1.11722	1	1.20799	1	-1.45156	1	1.00279	1	1.14444	1	1.05253
FILIP1	0.186954	1.74721	6.75808e-08	1.62686	0.00698942	1.18531	0.15892	-1.23047	0.999999	1.36328	0.335775	1.07743	1	1.20162	1	-1.10015	3.19722e-06	1.62261	1	-1.55067	1	1.46991	0.053084	2.3638	1	1.09334	1	-1.25882	1	2.31809	1	2.01782	1	7.74218
PLVAP	0.187612	-1.40817	7.33355e-34	1.80537	1.3351e-30	11.9851	0.0229736	1.11817	0.999999	1.53199	0.0185678	1.45763	8.74429e-05	2.37061	0.686224	1.43891	2.86486e-06	-1.26672	1	4.78593	1	1.252	0.114157	2.12105	1	1.55104	1	-1.2175	2.7035e-25	3.5681	1	4.8286	0.344046	11.0565
FSTL5	0.188058	-3.99436	0.99999	1.02122	0.675828	1.25687	1	1.11996	0.0804948	1.93469	1	-1.16798	0.000198931	-2.61672	1	-1.18295	0.783596	-1.53416	1	1.02297	1	-1.18256	0.850721	-1.4883	1	-1.0088	1	-1.45017	1	1.31424	0.693512	-2.73612	0.00396477	10.5056
SOD1	0.188058	1.31323	1.18879e-06	1.32064	0.0395928	1.24067	1.42371e-05	1.30574	0.999999	1.07661	0.0262803	1.38405	0.000208932	1.36526	0.835089	1.13704	2.40596e-15	1.37328	1	1.07985	1	1.41435	0.113722	1.42024	1	1.33954	1	1.47137	0.00914125	1.15627	1	1.0771	0.644486	2.44948
NEU4	0.188624	-2.12958	0.99999	1.0875	0.999996	1.05122	1	1.03407	0.999999	-1.28826	1	-1.05321	0.251335	-1.40236	1	-1.02045	0.959782	-1.40283	1	-1.0002	1	-1.04957	0.670613	1.25945	1	-1.06103	1	-1.04356	1	1.05128	1	1.5541	0.846318	2.18224
HAAO	0.190476	-2.14175	3.61863e-13	-3.36759	8.94359e-19	-3.16425	0.701065	1.20691	5.1461e-06	-3.32289	4.41668e-13	-4.01347	5.37654e-15	-2.91896	0.96974	-3.11252	0.00239105	-3.26365	1	-3.10967	1	-2.04489	1.55758e-07	-4.26337	0.302581	-3.7997	1	-2.32462	0.282226	-1.30037	0.019953	-4.56616	1	-4.01737
DHH	0.190762	-3.78736	0.864667	-1.35327	0.670762	1.17727	0.048298	-1.58378	0.999999	-1.18887	0.941818	1.10675	0.777426	1.20241	1	1.06502	1	1.29733	1	-1.0098	1	1.81656	0.999994	-1.09876	1	1.31286	1	-2.3822	1	-1.1123	1	1.0385	1	1.03013
PSMG2	0.190954	1.63156	0.994116	1.0536	0.0796736	1.17873	1	1.00538	0.079675	-1.3721	1	-1.04247	5.43038e-06	1.29939	0.221927	-1.13812	0.271923	1.23715	1	1.2139	1	1.07734	0.999994	1.09502	1	-1.19715	1	1.12442	1	-1.00174	1	1.31804	1	1.1
AL162231.1	0.191316	-1.76503	0.000527452	-1.75766	0.577506	-1.06689	0.161699	-3.80957	0.999999	1.05845	0.0343852	-1.09075	0.31974	-1.28631	0.321592	1.70543	0.0285707	-3.14238	1	-1.52552	1	-2.39869	0.00857242	-1.57259	1	2.96556	1	1.95408	0.17982	-1.43068	1	-1.03599	1	1.55483
PCK2	0.191316	-4.03535	0.331123	-1.40637	0.609216	-1.31738	0.247657	-1.22526	0.999999	1.06826	3.64262e-07	-1.65251	0.136558	-1.67085	0.765722	1.20689	0.0765277	-5.78936	1	4.60755	1	4.74886	0.0509467	-1.73827	0.418305	5.33182	1	-1.69236	0.00104669	-2.22339	1	9.94339	1	-1.01627
ITPA	0.191451	1.37643	9.75435e-17	1.68192	2.77722e-14	1.68751	6.42658e-05	1.52361	0.0276801	1.72824	0.326998	1.15368	5.10987e-11	1.85533	0.973223	1.09809	0.0939555	1.59839	1	1.04208	1	1.12614	0.999994	1.06286	0.0588991	1.64184	1	1.56608	1	1.0914	0.521427	1.7339	0.894489	1.68352
FAM96B	0.191545	1.36851	0.0012647	1.31194	0.000165151	1.28566	7.69041e-07	1.27835	0.999999	1.00403	0.104222	1.30073	4.17003e-07	1.43589	0.722319	1.15525	0.000312795	1.26865	1	1.90676	1	1.03315	0.156084	1.32281	0.493288	1.51053	1	-1.69383	1.01312e-09	1.81728	1	1.30064	1	1.50907
P4HA1	0.192505	-1.65424	2.98357e-09	-1.64598	1.65322e-05	-1.5646	3.48822e-11	-1.6246	0.658344	-1.32329	9.00276e-05	-1.70814	0.00015602	-1.82541	0.997017	-1.12341	6.07664e-10	-1.96181	1	-2.38097	1	2.04532	3.11365e-07	-2.57035	0.0175514	-2.04734	1	-1.67214	0.00348849	-1.34789	1	-1.34835	0.600049	-1.22576
RPS16	0.192505	1.28739	0.00627825	1.13053	0.000220154	1.16312	4.11293e-29	1.32474	0.46209	1.14695	0.000391101	1.21522	4.85669e-05	1.26786	0.947895	-1.03607	1.16788e-34	1.39	1	1.13132	1	1.14436	0.889007	-1.05434	0.211215	1.23824	1	1.30319	0.00595476	1.21141	1	1.15784	1	-1.06536
DNAJB1	0.192701	2.53458	0.663315	-1.21	0.877547	-1.14415	0.271646	1.26104	0.999999	-1.02502	0.0362262	1.24318	0.587782	-1.23541	0.122455	1.31709	1	1.00795	1	-1.53656	1	1.68715	0.383325	-1.04029	1	-1.28636	1	2.13374	1	1.54573	1	1.80137	0.138631	5.30293
LARP1B	0.193053	-3.32247	0.00182489	-1.75111	4.68256e-07	-1.72424	0.922167	-1.2101	0.999999	-1.34661	0.0314731	-1.37811	0.00512978	-1.79236	0.00287231	-1.69913	0.890519	-1.52412	1	-1.78139	1	1.15758	0.999994	1.00627	0.07137	-1.97046	1	1.18467	1	-2.40062	0.807042	-2.79509	0.587993	7.48469
SERF2	0.193226	1.13377	4.11021e-06	1.16797	0.999996	1.05112	7.74845e-07	1.26395	0.209685	1.17938	0.139941	-1.0227	0.0292939	1.19728	0.759229	1.13811	6.12179e-35	1.32795	1	1.28406	1	1.09968	0.000428587	1.26145	1	1.13192	1	-1.63118	5.29077e-06	1.31279	1	1.09104	0.364631	-1.26956
GPAT4	0.193226	-2.1363	0.99999	-1.00009	0.688268	-1.19447	0.784303	1.07479	0.999999	-1.01311	1	-1.10773	0.747496	-1.25389	0.499396	1.19247	0.513029	-1.35065	1	2.4934	1	1.67631	0.628988	1.35234	0.81422	-1.30657	1	1.54532	1	-1.76834	1	1.32049	1	-1.26257
FAHD2B	0.193437	4.7251	0.363826	1.1788	0.459478	1.2217	0.900548	2.03956	0.766727	1.73756	0.822191	-1.11257	0.0291727	1.57837	0.490426	2.45862	0.85549	-1.34817	1	3.44597	1	1.24393	0.882185	1.41978	0.473066	1.66836	1	2.18882	1	-5.36975	1	-1.13696	0.772421	12.5485
ANKRD10	0.193757	2.46758	0.99999	-1.01185	0.163321	1.09256	1	1.08548	0.391523	1.28636	1	-1.03541	1	-1.05805	1	1.00465	1	1.01257	1	1.90815	1	2.89265	0.911639	1.3054	1	1.09989	1	1.08783	1	2.42671	1	-1.38128	0.25432	5.42253
BLVRA	0.193757	1.97577	0.0141978	1.13979	0.407791	1.02762	0.774142	-1.54125	0.367825	1.54488	0.549993	1.03777	3.03081e-12	2.60207	0.962903	1.05932	1	1.22209	0.234156	-2.81815	1	-2.08972	0.999994	1.01452	0.947221	1.27659	1	1.90823	1	-1.1581	1	2.34374	0.0103589	-3.40502
LINC00877	0.196064	-3.16866	0.940597	-1.24029	0.93569	1.16826	1	1.31992	0.999999	1.15346	0.982061	-1.16727	0.944256	-1.24467	0.991674	1.16494	1	1.06076	1	1.86872	0.581206	-3.23023	0.999994	-1.27964	0.599959	-1.88597	1	-2.92053	1	1.36511	1	2.24361	1	1.31501
PCCA	0.197128	2.21475	0.99999	-1.0272	0.222738	-1.38344	0.190777	1.19304	0.870707	1.32681	0.00257589	-2.32059	0.521099	1.05421	0.232946	-1.37435	0.037575	1.43029	1	18.8263	1	-2.08804	0.82471	-1.11069	0.623068	-1.66581	1	1.22886	1	1.02327	1	-1.37963	0.331751	3.28221
EIF1	0.198098	1.1782	0.140823	1.082	0.643049	1.02498	1.88835e-10	1.20886	0.999999	1.02949	0.918652	1.03754	0.106505	1.09103	0.714391	1.05885	0.048801	1.11498	1	1.09465	1	-1.03734	0.108042	-1.21996	0.784409	1.17216	1	-1.07218	6.01743e-06	1.22651	1	1.27566	0.770399	-1.06983
AC115618.1	0.198298	-3.10577	0.99999	1.03645	0.118041	1.37876	0.257165	-1.58481	0.999999	-1.12422	0.60042	-1.16028	0.825437	1.13792	0.360542	1.44467	1	-1.04672	1	-1.00413	1	1.19258	0.116141	-1.62317	1	1.04495	1	1.05024	1	-1.05522	1	1.85975	1	2.23143
VHL	0.198298	-2.14387	0.99999	1.03767	0.538379	-1.17545	1	1.11701	0.999999	1.13694	1	-1.11345	0.00888316	-1.51272	0.965838	-1.01879	0.665497	-1.35065	1	16.9189	1	1.94639	0.999994	1.28306	0.906068	-1.32621	0.303821	1.99793	1	-1.27908	1	-1.83295	0.994864	2.42713
PROSER3	0.198688	-3.34052	0.344481	-1.41094	0.573302	-1.12931	1	1.14553	0.709306	-1.356	0.809603	-1.2042	0.0161078	-1.92754	0.891045	1.12619	1	-1.06327	1	9.79109	1	4.20778	0.999994	1.22564	0.419708	-2.13489	1	1.69901	1	-7.28903	1	-2.45226	0.952478	2.55597
AC107294.3	0.199158	-2.77109	0.99999	1.0161	0.947303	1.03573	0.849108	1.4513	0.999999	-1.40634	0.480389	-1.22607	0.11599	-1.73512	1	-1.04558	0.12996	-2.19698	1	1.0052	1	-1.04593	0.81888	1.21587	1	-1.04305	1	-1.05028	1	1.06764	1	1.1802	1	-1.01479
TIA1	0.199321	-1.54661	0.99999	-1.06542	0.999996	-1.02258	0.764575	-1.07167	0.462212	1.15823	0.887714	1.14368	0.374104	-1.32398	0.778821	1.27999	0.291727	-1.46092	1	4.61427	1	1.54599	0.190164	1.76574	1	-1.05287	1	1.65961	1	-2.37071	1	1.05166	0.781003	2.09314
CBWD3	0.202685	-3.13594	0.902923	-1.18968	0.687875	-1.12906	1	-1.13448	0.999999	-1.45288	0.332865	1.41058	0.540688	1.22882	0.196212	-1.43373	1	1.10819	1	-2.07802	1	4.38938	0.982325	1.45232	0.314914	-1.73214	1	1.97679	1	-1.25208	1	1.01106	0.821763	7.28902
SKIL	0.203449	-1.73995	0.00677358	-1.43168	0.00330868	-1.27929	0.0383825	-1.23374	0.999999	-1.18333	0.250801	1.09696	0.00474055	-1.41677	0.0543399	-1.33029	3.94943e-06	-2.24895	1	1.56408	1	1.46314	0.782304	1.44848	0.904111	-1.37875	1	-2.41931	0.811896	-1.65934	1	1.09426	1	1.7684
AC093627.4	0.203479	-2.6088	0.99999	-1.00131	0.999996	-1.00919	0.943299	1.17119	0.535772	1.71802	1	1.03744	0.597583	1.23682	0.983252	1.16828	0.70869	-1.25464	1	1.08629	1	1.18775	0.701444	1.24699	0.357226	-1.95613	1	-1.11099	1	-1.0319	1	1.24202	2.87463e-71	-20.1664
GPM6B	0.203479	1.50362	2.98357e-09	1.58253	0.000523766	1.31974	1	1.08982	0.731553	1.39232	2.17562e-15	-2.38924	0.643172	1.14784	1	1.1087	0.1879	1.25692	1	5.19288	1	7.24043	0.0740566	-1.25439	0.756528	1.42531	1	1.56536	1	-1.36278	1	1.2702	0.337372	14.04
SLC38A2	0.204047	1.46189	6.9003e-05	1.48018	0.00458027	1.12355	0.0720955	1.2316	0.0494145	1.4065	0.290461	1.23112	1	-1.01204	0.042821	1.60039	1	1.06153	0.916517	1.93619	1	1.22194	0.015318	1.78869	1	-1.07598	1	1.50102	1	-1.32517	1	1.2523	0.71948	2.66466
AL359094.1	0.205608	-2.70278	0.926566	-1.13762	0.240637	-1.21774	0.846002	-1.33494	0.999999	-1.35627	0.521674	-1.24422	0.896365	1.13226	0.0620346	-1.67507	1	1.10696	1	1.10703	1	1.05496	0.999994	-1.01459	1	-1.01377	1	-1.02042	1	1.02747	1	1.20819	1	-1.01559
PPDPF	0.205608	-1.31843	0.00406859	-1.31342	0.652574	-1.15409	1	-1.16628	0.386009	-1.2505	0.768522	-1.21984	0.76263	-1.02115	0.81368	1.07369	0.869514	-1.06001	1	-1.59589	1	-1.31894	0.0018905	-1.61948	1	-1.09087	1	1.24917	0.899417	-1.25679	1	-1.10495	0.154886	2.89981
HLA-C	0.205944	1.76124	4.17785e-33	2.14686	2.38504e-17	1.78527	0.0630195	-1.09383	4.76958e-08	3.37832	0.845292	1.00317	9.34622e-13	3.82558	0.509936	-1.16378	0.0273441	1.1837	1	-1.07635	1	-1.98224	0.00242881	-1.64146	1	1.20659	1	-1.3946	0.0493645	-1.58394	1	2.55141	0.140906	-2.47227
INA	0.20602	-2.81397	0.494701	1.40422	0.999996	1.09883	1	-1.17867	0.999999	1.17129	0.0777317	1.3102	1	1.05767	1	-1.15482	1	1.44916	1	1.01744	1	-1.15926	0.999994	1.14839	1	1.01427	1	-1.23059	1	-1.07596	1	2.0444	1	1.72133
LINC00630	0.206596	-3.39258	0.99999	1.01035	0.999996	-1.04843	1	1.19163	0.999999	-1.71475	1	-1.16903	0.000597856	-2.11037	1	-1.12861	1	-1.01919	1	2.5329	1	2.84051	0.999994	1.46126	0.484752	3.66914	0.753948	4.50827	1	-1.44922	1	3.42087	0.780903	-1.96945
CFHR1	0.206901	-1.86514	0.99999	1.02443	0.162951	1.24474	1	1.03607	0.999999	-1.01103	1	-1.02531	0.250865	1.38618	0.283533	-1.37224	0.693277	1.4642	1	1.00102	1	-1.05725	0.999994	1.0179	1	1.1376	1	-1.05313	1	-2.19227	1	1.2378	1	1.03027
C14orf119	0.208237	1.21998	1.63935e-06	1.35603	0.215514	1.10235	0.0016472	1.17259	0.00990184	-1.23403	0.981618	1.0466	0.698	1.05468	0.560868	-1.07696	0.148148	1.28158	1	1.1614	1	1.04511	0.999994	1.13641	1	1.19209	0.690403	-3.95902	0.831514	1.33457	1	1.2017	1	1.23229
STOX2	0.208237	5.8134	0.776331	1.22606	0.0751784	1.68031	0.96417	1.74356	0.0373303	1.50455	0.91157	-1.21437	0.0726131	-1.54678	0.865266	2.19365	0.582309	-1.64687	1	-1.56127	1	1.12314	0.898423	1.43252	0.866886	1.20339	1	-1.87355	1	-2.31998	0.653857	-2.95292	1	2.17959
AC005696.4	0.208237	-2.47427	0.99999	-1.07796	0.999996	1.05042	1	1.27398	0.999999	-1.13013	1	1.08051	0.556618	1.22159	0.9115	-1.08361	0.578415	1.98279	1	1.1704	1	1.20289	0.872865	-1.23074	1	1.01062	2.16453e-14	8.97263	1	-1.01267	6.62e-06	-5.84829	0.950397	2.46922
PSMA1	0.208322	1.1819	4.47438e-05	1.19798	0.164599	1.15181	1	-1.00715	0.999999	1.0626	0.0448592	1.23611	0.00175398	1.30267	0.50476	-1.15482	1	-1.0619	1	2.0025	1	1.14081	0.999994	1.05277	0.484752	1.20016	1	-1.43427	0.0604203	1.29466	1	1.04291	1	1.12015
TRIB1	0.208555	-3.37897	0.99999	1.30494	0.999996	-1.24983	0.875211	1.17919	0.463221	-1.42924	0.979423	-1.33568	0.42648	-1.63646	0.000463494	1.80362	0.999364	-1.46623	1	-1.74984	1	-1.23767	0.999994	1.02041	0.732102	1.26723	1	1.21074	1	15.5373	1	-2.492	1	1.05604
CCDC167	0.208871	1.41584	1.19864e-11	1.56323	8.94705e-09	1.5215	0.000186112	1.73299	0.909584	1.15816	0.00194495	1.40816	0.00710833	1.29004	6.25713e-06	1.86263	1.78636e-07	1.77156	1	2.71019	1	-1.24835	0.265398	1.41702	0.14865	1.55454	1	2.10549	0.0130315	1.72966	1	1.1524	1	1.28425
DENND6A	0.208933	-2.45921	0.72434	-1.1946	0.320983	-1.26501	0.442427	-1.1389	0.6406	-1.22532	0.684819	1.10937	0.00292678	-1.71095	3.26152e-05	1.72379	0.591938	-1.42586	1	-1.23044	1	-1.36825	0.0463776	2.119	0.83876	1.31715	1	1.39816	1	-1.70995	1	-1.44486	1	-1.134
CFDP1	0.208966	-1.43424	0.99999	-1.10529	0.815743	-1.12228	0.292714	-1.21704	0.147935	-1.38153	0.00284199	-1.36458	0.606454	-1.21703	0.554967	-1.17546	0.351343	-1.28331	1	1.21731	1	1.16425	0.29047	-1.23205	1	-1.16691	1	-1.07635	1	1.03607	1	-1.32413	0.366573	1.6119
NUB1	0.208966	-1.6418	0.282485	-1.24221	0.0798279	-1.24054	0.235988	-1.25472	0.999999	-1.04531	1	-1.03319	0.523568	-1.24634	0.489525	-1.17858	0.146985	-1.70637	1	-2.36877	1	-1.31272	0.71527	1.21374	0.930237	-1.1915	1	-1.00037	0.911599	-1.40787	1	-1.20664	0.92012	-1.26985
ISCU	0.209189	1.29568	0.251487	1.09292	0.17273	1.14739	0.0754556	1.11929	0.312278	-1.1669	0.226013	-1.16893	0.0799642	1.15237	0.0899007	-1.17552	0.876034	-1.02901	1	1.07649	1	1.49303	0.0280187	-1.37595	1	1.01563	1	-1.07605	1	1.10554	1	-1.02088	1	1.50673
NDUFS5	0.210692	1.19675	1.21385e-05	1.32843	0.000282366	1.25179	1.12838e-15	1.46462	0.999999	1.22029	2.68549e-14	1.67264	1.09479e-06	1.41739	0.000318023	1.48518	7.14221e-19	1.37259	1	1.38598	1	1.65898	5.27144e-11	1.95013	0.0847484	1.49438	1	1.08807	3.78334e-26	1.53631	1	1.04925	0.00998825	3.09484
PITX2	0.210848	-2.51801	6.16733e-13	-3.50578	0.000128378	-2.17937	1	1.13446	0.0444395	-1.11587	5.04298e-51	-12.6036	7.80252e-20	-2.83952	0.440827	-1.83593	5.27995e-11	-3.20018	1	-1.15682	1	10.3572	3.28079e-55	-13.9024	0.243941	-2.50041	0.790826	4.50296	1	-8.92863	1	-1.02438	1	440.517
AC073842.2	0.212052	-2.46016	0.795653	1.28709	0.848569	-1.14486	0.908419	-1.03325	0.999999	-1.15189	1	1.00515	0.124415	-1.30252	1	1.07554	0.994628	-1.47745	1	1.16211	1	1.00382	0.999994	-1.16605	1	1.08143	1	-1.94389	1	1.06719	1	1.28675	1	-1.00189
EIF4A1	0.212052	1.15433	0.976632	-1.00573	0.709124	-1.0535	0.00473067	1.14935	0.999999	-1.16677	0.868047	1.10227	0.293099	1.11426	0.97724	1.07258	1	-1.10767	1	-1.28568	1	-1.19357	0.168826	-1.09729	1	-1.11343	1	-1.12641	0.0988858	1.2298	1	1.07117	0.421658	-1.12828
SAP18	0.212052	1.33204	0.00942065	1.21034	0.000125785	1.28466	1.72791e-05	1.21103	0.911646	1.00081	0.376083	1.13637	0.00019909	1.33428	0.938304	1.07619	2.80973e-06	1.32016	1	1.43254	1	1.07276	0.999994	1.08918	0.107611	1.37468	1	1.48678	0.0155005	1.54315	1	1.32678	1	1.59363
COX5A	0.212369	1.2549	4.7827e-06	1.25534	0.0797347	1.20156	1.8239e-07	1.30301	0.774793	1.12359	0.300862	1.20071	0.0210092	1.26213	1	1.07676	2.76405e-05	1.37109	1	1.549	1	1.2669	0.999994	1.02902	0.788828	1.4152	1	-1.03175	1.04403e-07	97.169	1	1.05001	0.950364	1.0261
GVQW3	0.212446	-2.74062	0.101601	-1.57131	0.770054	-1.06904	0.633929	-1.34449	0.154625	2.29761	1	-1.12854	1	-1.00069	0.163268	-1.72918	0.237676	-1.66145	1	2.74148	1	8.64693	0.999994	1.00987	1	1.03067	1	-2.45793	1	-8.64135	1	-2.1788	0.888349	8.63614
AL121829.2	0.212446	-3.02436	0.99999	1.02156	0.643858	1.2497	0.544875	1.77169	0.999999	1.01503	0.00146168	1.82556	1	1.06721	0.0585955	1.78299	0.662832	1.65108	1	-1.00555	1	1.31554	0.743949	1.49041	0.943203	1.48505	1	1.01427	1	-1.1298	1	1.03568	0.740346	2.39265
ZNF24	0.212446	-1.52822	0.113319	-1.25992	0.754893	-1.13168	0.819777	-1.09646	0.999999	-1.01247	0.329617	-1.22623	0.688716	-1.16891	0.404336	-1.17701	0.00960537	-1.61544	1	2.77844	1	-1.07415	0.999994	1.21171	0.84707	-1.44086	1	-1.19725	1	-1.24355	1	1.05729	1	1.24848
ITGB7	0.213527	-2.58979	0.99999	-1.14161	0.395052	-2.00339	0.892289	-1.17773	0.999999	1.03452	0.912887	1.22076	0.307639	-1.74249	0.737097	2.00058	1	-1.4445	1	-1.05011	1	2.40609	0.999994	-1.75785	0.982309	2.70184	1	1.39136	1	-2.56852	1	1.24229	0	-332.3
AC231981.1	0.218564	-4.02265	0.99999	-1.24607	0.999996	1.09693	1	1.24866	0.665225	-2.67858	0.0296691	1.45946	0.220506	1.28886	1	1.07092	1	1.46851	1	2.68486	1	1.92163	0.247115	2.35774	1	1.29946	1	-1.39126	1	-1.73329	1	-1.67467	0.785305	4.22907
BZW2	0.219247	1.60242	0.318945	1.09916	0.980288	1.05206	0.0385644	-2.18966	0.999999	-1.0947	0.580186	1.08772	0.114559	1.09635	1	1.05623	0.925885	1.04929	1	1.85575	1	1.477	0.862055	1.29958	0.195708	1.45482	1	1.06158	1	-1.03801	1	1.33662	0.796621	2.52345
MSRB2	0.219296	1.28624	0.790918	1.06644	0.736437	1.09616	0.151354	1.35069	0.999999	1.26231	1	1.00918	3.80405e-05	1.46552	0.156499	1.45356	0.723145	1.05781	1	1.09072	1	1.98177	0.00700949	-1.27129	0.19461	1.61392	1	-1.36825	1	1.07627	1	1.15396	1	1.28168
TAGLN	0.21933	-1.41619	0.0172046	-1.19871	7.62549e-09	-1.51588	0.00207699	-1.62872	0.671009	1.22906	0.824552	1.07335	1.82432e-05	-1.27754	1.05615e-09	-5.18433	0.205869	-1.15179	1	2.64601	1	-6.96016	0.00132214	2.37482	3.24246e-05	-17.8182	1	-2.4039	3.03e-11	-1.27984	0.108381	-2.15537	0.559624	6.79572
GSTM3	0.219813	-1.36732	2.07108e-07	1.30713	5.47368e-05	1.37574	1	-1.33296	0.999999	-1.12309	1	1.05552	5.456e-05	1.28077	0.870177	1.13789	0.984433	-1.23616	1	1.42292	1	1.4939	0.999994	1.01567	0.53035	1.34471	1	1.72216	7.9048e-05	-1.64812	1	-1.06549	0.831646	3.17646
SYNGAP1-AS1	0.219813	-2.45948	0.313737	-1.57031	0.999996	-1.03077	1	1.12535	0.999999	-1.1307	1	-1.01892	0.537444	1.29366	1	1.07437	0.488659	2.68676	1	1.31464	1	1.1597	0.83529	1.25429	1	1.19088	1	-1.12358	1	-1.02335	1	1.22608	1	-1.01437
GATA5	0.220318	2.98627	0.0122092	1.67107	7.941e-06	1.98462	1	1.2574	0.444144	1.52072	0.906901	1.48135	0.825536	-1.03978	1	1.45559	0.726563	1.23448	1	10.7833	1	1.00087	0.0106664	2.85551	1	-1.1262	1	-1.58146	1	5.09855	0.85307	8.13839	1	4.23525
ADAMTS1	0.220318	1.80602	0.93152	-1.08063	0.1726	1.23271	0.0243986	1.57062	3.4629e-09	2.92925	1	1.17998	0.00456773	1.84723	0.00525398	2.07478	0.0335586	1.21391	1	4.29032	1	-2.33258	0.00313964	2.30615	1	1.19219	1	2.2402	1	-1.51088	1	1.44117	0.0536837	111.473
NUDT12	0.220803	-2.505	0.0584249	-1.90365	0.999996	1.08847	0.916456	-1.21028	0.947805	-1.46294	1	1.15466	0.898279	-1.32658	0.424331	1.62882	0.0595946	-3.08021	1	7.23402	1	-1.47627	0.915981	1.37665	1	1.04118	1	1.61747	0.576384	-7.97235	1	-1.0531	1	1.85137
STAG1	0.221593	-2.20237	1.49685e-05	-1.68183	0.151787	-1.21835	0.443771	-1.12367	0.999999	1.07821	0.58944	1.09005	0.0236952	-1.49687	0.131667	-1.24738	0.111545	-1.37811	1	1.20309	0.841037	6.89253	0.585736	1.21238	0.937946	-1.19402	1	1.21326	1	-2.54498	1	-1.06312	1	2.18657
AFG3L2	0.222126	-1.83775	0.00530427	-1.33844	7.158e-08	-1.60743	0.0483181	-1.29945	0.999999	-1.11632	0.160763	-1.28483	0.00593296	-1.68363	1	1.02407	0.933739	-1.12704	1	1.56244	1	-2.37517	0.999994	1.0792	0.505081	-1.35412	1	1.16247	1	1.27082	1	-1.49199	1	-1.01322
PMF1	0.223407	1.55578	0.00138512	1.26835	0.000203233	1.27984	0.780905	1.09638	0.648767	1.22646	0.807558	-1.05871	0.00577912	1.20694	0.875806	-1.02145	0.2595	1.25427	1	5.22901	1	1.37375	0.727466	1.22159	0.876837	1.20028	0.732974	2.14615	1	1.10722	1	1.26662	1	1.49772
SP3	0.22349	-1.73706	0.0641687	-1.36904	0.714435	-1.15919	0.5269	1.14158	0.999999	-1.00037	0.902795	-1.07901	0.0152697	-1.38676	0.415461	-1.22972	1	1.02646	1	30.9765	1	-3.35781	0.137754	1.65655	1	1.06187	1	-3.08772	1	-1.26661	1	-1.32679	0.657057	-1.31692
AC138932.5	0.224341	-2.81166	0.99999	1.10874	0.999996	1.07027	1	1.01806	0.999999	-1.30076	0.319568	-1.30779	0.556622	-1.22422	1	-1.01973	1	-1.36325	1	1.06585	1	1.17252	0.76119	1.29729	0.397093	-1.60241	1	-1.14475	1	1.03502	1	2.06599	1	1.16367
GTF3C6	0.224896	1.25956	9.83306e-11	1.36495	4.9232e-06	1.24357	5.72232e-06	1.32367	0.999999	1.23202	0.00921516	1.40552	3.23497e-07	1.6191	0.0297936	1.52403	0.000659936	1.67082	0.0313105	13.833	1	1.49629	0.000106493	1.70919	0.529138	1.39197	1	-1.43872	2.72557e-05	1.57351	1	-1.05086	1	1.00347
AC013394.1	0.225021	-2.90103	0.99999	-1.13378	0.230292	-1.3458	0.362084	1.82711	0.782401	-1.01591	0.137006	-1.54291	0.632605	-1.44353	0.250199	-1.3643	1	-1.05853	1	-1.56214	1	6.08283	0.654174	-1.28076	1	-1.01509	1	1.20945	1	3.46143	1	1.24737	0.815691	4.50696
C1orf122	0.226202	1.27127	1.5596e-05	1.26003	0.128222	1.10843	5.33648e-11	1.40849	0.179011	1.36959	0.702952	1.15602	1.24024e-05	1.41494	0.910778	-1.02066	5.55457e-07	1.34387	1	1.13734	1	-1.13823	0.208037	1.3954	0.155844	1.41485	1	1.03838	1	1.01579	1	1.42647	0.918983	1.27177
SKA2	0.226557	1.63278	0.0212356	1.15825	0.000390777	1.30357	0.0735194	1.32051	0.999999	1.0378	0.611285	-1.06756	0.971152	1.00038	0.972648	1.1212	0.194477	1.11529	1	1.14544	1	3.68304	0.594005	1.2803	1	1.16382	1	1.2834	1	1.31484	1	-1.09116	1	1.05087
ASPG	0.226845	-1.93402	0.960529	1.11504	0.944739	1.08171	1	-1.01468	0.906579	1.09322	1	-1.00018	0.914275	1.05855	1	1.04001	1	-1.03679	1	1.09507	1	1.03851	0.999994	1.42549	1	1.0349	1	1.04328	1	-1.04411	1	1.15587	1	1.01481
AC010136.1	0.226845	-2.1281	0.99999	-1.05395	0.999996	1.02013	1	1.06603	0.999999	1.15395	1	1.09718	0.394759	1.4466	1	1.0542	0.965331	1.58347	1	1.07979	1	1.07724	0.999994	-1.02336	0.840718	1.70125	1	-1.43815	1	-1.02572	1	2.0489	1	1.64924
ARPC5L	0.227122	1.52151	0.0316583	1.14159	0.0279213	1.16954	0.0172177	1.17869	0.999999	1.15158	0.606996	1.11739	0.0244805	1.12305	1	1.0218	0.00026505	1.53322	1	1.03721	1	-1.02428	0.0810881	1.3786	0.495607	1.6064	1	1.1048	0.00235395	1.53355	1	-1.21496	1	1.06658
WASHC1	0.227345	-2.38936	0.00052509	-1.74475	0.00035345	-1.37855	0.690087	-1.10306	0.00892571	-2.13112	0.206966	-1.30852	7.62174e-07	-2.09873	1	1.12788	0.00049162	-2.07417	1	1.46426	1	-1.19648	0.999994	1.01102	0.0412446	-1.96768	1	-2.55993	1	1.20022	1	-1.07699	0.228881	59.7393
SAP30	0.229378	1.33578	0.99999	-1.1109	0.00324797	1.22432	0.795401	1.09535	0.967307	-1.11503	0.669556	1.02613	0.0518942	1.19019	0.359156	1.27628	1	-1.26085	1	-1.17166	1	-1.14617	0.00507209	-1.54971	1	-1.18866	1	-1.09784	1	-3.54871	1	1.22953	0.558137	-2.22485
PRPF4B	0.229972	-1.45165	1.49539e-05	-1.45973	0.144408	-1.18279	0.801937	1.05517	0.604009	-1.17237	0.128191	-1.2721	0.955672	-1.20032	0.108409	-1.26203	1	-1.17268	1	-1.0349	1	1.08122	0.999994	1.05993	1	-1.17955	1	-1.25818	1	1.01594	1	-1.35082	0.544744	2.08578
KDM5D	0.230648	-7.61832	5.88239e-17	-6.15984	3.82695e-23	-7.49452	0.000686451	-1.99463	1.10548e-11	-18.1703	2.81221e-05	-3.5744	1.52231e-11	-5.58882	0.0728883	-6.30988	1.60391e-09	-3.80314	1	41.5536	1	1.44595	0.578927	-4.25469	0.00526845	-3.27523	1	2.48104	1	2.22063	1	-9.4039	1	1.44212
NR3C1	0.231357	-1.78161	0.00320262	-1.40939	0.00338367	-1.50393	0.215408	1.11778	0.119487	-1.43248	0.00568646	-1.35393	5.34685e-10	-2.05629	1	-1.06497	7.35069e-08	-2.39311	1	-1.27027	1	-1.19987	0.0185895	-1.44682	0.783265	-1.44182	1	-1.07133	1	-1.08495	0.352783	-1.88185	0.738921	1.03204
RBMXL1	0.231357	-1.98069	0.99999	-1.0319	0.999996	-1.06402	0.642432	-1.00177	0.999999	-1.02459	1	1.01001	0.572046	-1.27397	0.625512	-1.22411	1	-1.03343	1	14.0166	1	28.6845	0.497097	1.29847	0.480834	-1.85107	1	1.79342	1	2.21627	0.958858	-2.18486	1	1.72498
TMEFF2	0.231735	10.7026	0.577909	1.72424	0.975267	1.55501	0.649202	2.70676	0.761722	2.41537	1	1.03754	3.78827e-10	5.06421	0.716371	-1.6216	0.190951	1.15084	1	1.17054	1	-1.82969	0.161396	3.22492	1	1.23275	1	-16.4678	1	3.02152	1	1.09959	1	2.10004
FDPS	0.232791	1.1365	0.391017	1.06283	0.654816	1.00347	0.017216	1.07987	0.47788	-1.35255	0.35375	1.20935	0.0190632	1.24386	0.0719487	-1.41244	0.307294	1.11959	1	2.29516	1	1.17871	0.781691	1.16991	0.313275	1.39341	1	1.54557	0.152739	1.73249	1	1.32232	1	-1.88219
RPF2	0.233898	-1.97649	0.0429884	-1.17151	0.0151788	-1.27795	0.577869	-1.19069	0.222263	-1.32747	1	-1.13615	0.848807	-1.2769	0.263973	-1.20609	0.198649	-1.47082	1	1.12101	1	1.46673	8.62145e-05	-1.5866	1	-1.02783	1	-1.12883	0.0844999	-2.97219	1	-1.1763	1	-1.3426
LMO3	0.233898	2.66217	0.887708	1.28654	0.599275	1.85537	0.845273	1.13333	0.133238	2.55627	0.965117	1.47109	0.176791	1.63853	1	1.18485	0.0285707	4.33662	1	1.07647	1	1.295	0.359313	2.4007	1	2.40636	1	1.05179	1	-1.22422	1	-1.2975	0.919563	6.31566
APEX2	0.233955	-2.38121	0.99999	-1.07919	0.784607	1.05784	0.224688	-1.27207	0.999999	1.31523	0.146233	-1.31584	0.86053	-1.14125	0.986611	-1.06185	1	1.10932	1	1.09723	1	-2.19672	0.999994	1.10694	0.548804	-1.43631	1	-17.351	0.597868	-3.8483	1	1.75649	0.647274	-1.40013
AC046168.2	0.235327	-4.95265	0.99999	1.02668	0.346385	1.15134	0.886272	-1.29529	0.999999	1.25137	0.00783163	-1.86519	0.57685	-1.52583	0.8337	1.49149	0.788591	-1.37061	0.0944638	-4.12805	1	1.67872	2.45872e-11	-3.20678	1	-1.41592	1	1.16152	1	-3.09275	1	1.13839	1	1.08456
AC096667.1	0.23555	-2.85261	0.534759	-1.45173	0.00117959	-1.53889	1	1.00326	0.999999	-1.17158	0.0714026	-1.45059	1	1.07212	1	-1.01631	0.872456	-2.31498	1	1.20403	1	-1.01245	0.0465435	2.00827	1	-1.0097	1	-1.01513	1	1.01793	1	-1.00564	8.60482e-36	-20.2532
SOS2	0.23555	-2.45041	0.821802	-1.16065	0.999996	-1.09602	1	1.01052	0.999999	-1.07926	1	1.0243	0.0102476	-1.62548	0.878555	-1.1716	0.481302	-1.35072	1	2.40568	1	2.25617	0.714919	1.276	1	1.00841	0.878057	1.60783	1	-2.35677	0.203819	4.00738	0.140778	-4.14242
NACA	0.236198	1.27562	0.367222	1.03158	0.577989	1.06794	4.03158e-09	1.1569	0.999999	1.00625	0.690484	1.11578	6.20214e-05	1.32823	0.817103	-1.01324	4.36102e-20	1.34351	1	1.24118	1	-1.00892	0.0689147	-1.18665	0.653432	1.20226	1	-1.18279	0.00344892	1.29318	1	1.13985	1	1.30223
AL356488.2	0.236459	-2.3997	0.898103	-1.18475	0.999996	-1.03452	0.205307	1.73003	0.766727	-1.69661	1	-1.0669	0.886482	1.19075	1	-1.00578	0.486549	2.21733	1	1.18722	1	1.05151	0.847373	1.24162	0.826774	1.57029	1	-1.00276	1	1.0011	1	-1.00089	1	-1.01106
RPL27	0.236459	1.22884	0.00118551	1.13752	0.127688	1.11409	0.000214185	1.10781	0.999999	1.04815	0.0558492	1.16751	0.0177428	1.20494	1	1.01365	1.26935e-19	1.26572	1	1.01458	1	1.05466	0.975195	-1.0331	1	1.14064	1	1.10889	8.66908e-05	1.16759	1	1.17127	1	-1.02913
HSD17B11	0.23683	1.91789	0.0700777	1.27112	0.0436474	1.37275	0.143404	-1.4542	0.228911	1.3534	0.00228436	1.55745	0.12328	1.1671	0.767496	-1.05097	1	-1.30075	1	-1.63659	1	1.3481	0.17568	1.42487	1	-1.09862	1	-3.72679	0.989703	1.44138	1	-1.14449	0.571974	-3.99944
FAU	0.237207	1.23674	0.037043	1.09438	0.0324814	1.11913	2.48412e-12	1.23153	0.999999	1.04473	0.0611904	1.14773	0.00173578	1.22823	1	1.02411	1.57193e-30	1.32394	1	1.28727	1	-1.0082	0.58139	-1.08106	0.733122	1.15618	1	1.08752	0.00658247	1.25943	1	1.1151	1	1.12863
SURF6	0.237733	-1.8246	0.00234637	-1.48254	7.15724e-07	-1.59447	1	1.04445	0.999999	-1.14477	0.000603625	-1.46333	0.14824	-1.49738	0.0444125	-1.32614	1	-1.16291	1	-2.59802	1	-1.29309	0.0345212	-1.55952	1	-1.05482	1	-1.1137	0.279876	-7.28189	1	-2.17098	1	2.00193
IMP3	0.238026	1.44762	0.0241527	1.17021	0.153449	1.10091	0.00039815	1.35194	0.999999	1.08602	0.333065	-1.23268	0.00433976	1.20975	1	-1.02741	0.798896	1.12739	1	2.01706	1	1.12538	0.523976	-1.16528	1	1.15391	1	-1.27488	1	8.6375	1	-1.46945	0.714215	-1.19979
TTC33	0.238026	-2.20506	0.172161	-1.21848	0.999996	-1.07995	0.454554	-1.40345	0.999999	-1.08145	0.0931936	-1.39183	0.569487	-1.1253	0.998058	1.1277	1	-1.24698	1	15.3306	1	1.21046	0.749083	-1.1412	1	1.07485	1	1.69834	1	-2.09675	1	-1.17413	1	1.4189
MNS1	0.238035	-2.72871	0.48097	-1.2869	0.00261515	1.33738	1	1.17995	0.852659	-1.92733	0.0818234	-1.59058	0.315424	1.10004	0.968238	-1.15986	0.827906	1.41089	1	7.95438	1	3.96306	0.438939	-1.41006	0.280864	3.94085	1	-1.23209	1	-1.84359	0.0900442	-3.97122	0.814247	8.51537
AGPAT1	0.238079	-1.53417	0.242073	1.13211	0.294431	-1.21788	2.89144e-06	-1.45428	0.999999	1.01268	0.673589	-1.11803	0.0666488	-1.44071	0.411686	1.22793	0.780066	-1.20336	1	-1.15558	1	-1.03121	0.999994	1.18017	0.795892	-1.44143	0.166458	-3.7315	1	1.40023	1	-1.16834	1	1.08829
GSPT1	0.238079	1.52832	0.0214261	1.11786	0.999996	-1.06955	0.0657374	1.12408	0.999999	1.02345	1	1.00675	0.922324	-1.01347	0.31137	-1.24843	0.0555685	1.33639	1	2.06976	1	1.00029	0.83432	1.21712	1	-1.18022	1	1.14863	1	-1.19634	1	1.21055	1	1.29125
REST	0.240773	-1.32132	0.877575	-1.13774	0.144291	-1.2128	1	-1.01264	0.313288	-1.19498	1	-1.06078	0.476127	-1.29786	0.341342	-1.25376	1	-1.45975	1	1.18847	1	-1.69663	0.78283	1.26709	1	-1.32805	1	1.25458	1	-7.80201	1	-1.35198	1	1.46649
TM4SF1	0.240773	1.46904	0.0596775	1.74786	0.222695	21.1403	4.40727e-12	-1.73136	0.999999	1.91287	1.89955e-21	17.5553	6.51101e-07	4.4743	2.04103e-47	-4.55502	0.00884305	1.00232	1	8.07667	1	-1.46147	1.1969e-05	1.91814	0.541451	-1.10992	1	-1.37877	1.03483e-07	1.7912	1	1.15417	1	62.6465
NDUFAF8	0.240773	1.34725	1.30964e-06	1.34087	3.35853e-07	1.43869	8.38561e-14	1.7274	0.139492	1.5164	0.873443	1.0181	6.98122e-07	1.63939	0.874357	1.1735	0.0262107	1.35589	1	1.82587	1	1.82433	0.11047	-1.14342	0.022046	1.56872	1	1.9956	5.11792e-05	2.11524	1	1.69075	1	1.98012
C11orf74	0.240773	1.5095	0.191402	1.13726	0.0396051	1.08759	1	-1.03055	0.999999	1.11407	0.920361	-1.07488	2.20159e-06	1.33922	0.36728	1.15482	0.908453	1.09504	1	1.11618	1	-1.34355	0.999994	1.09358	0.0973588	1.51688	1	1.15083	1	1.45517	1	1.07117	1	2.53678
AC007878.1	0.240773	-3.13114	0.99999	-1.38928	0.218893	1.74256	1	1.07562	0.0654695	2.53465	1	1.22185	0.445936	1.90907	1	1.59194	1	-3.81157	1	2.75672	1	2.49478	0.999994	1.51093	0.510047	-2.00118	0.616823	2.71942	1	-1.01016	1	-1.73341	1	3.17267
CRABP1	0.240773	-2.36957	0.403572	1.56599	0.00220824	2.84362	1	-1.59874	0.999999	-1.0379	0.845296	2.91942	0.0818459	1.41504	1	1.25132	0.657048	3.03333	1	2.87901	1	4.05523	0.184852	3.79978	0.679476	1.57582	1	134.183	1	4.45761	0.0239614	-2.77347	1	7.16916
DDX25	0.241036	6.82565	0.99999	1.0402	0.1874	1.88747	0.93665	-2.03603	0.999999	1.08575	1	1.06691	0.00466374	2.36879	1	1.17014	1	1.45223	1	1.115	1	2.13695	0.844818	1.47578	1	1.40224	1	-1.75826	1	-1.79954	1	1.17684	0.655699	7.12379
LINC00960	0.244103	2.47223	9.08611e-07	2.63671	1.1567e-13	2.71603	0.482308	2.0612	0.120385	1.91202	0.328489	-1.13893	4.62124e-07	3.11594	0.790454	1.23501	1	1.1857	1	11.9353	1	2.15324	0.199757	-1.60423	0.348149	2.37422	1	2.13324	1	-1.01117	0.317051	1.83345	1	-1.14329
NSD1	0.244103	-1.43023	0.770243	-1.20775	0.700037	-1.07122	1	1.00834	0.878371	1.19224	0.535601	1.18127	0.267492	-1.28795	0.340735	1.32796	0.908453	1.09969	1	1.20733	1	2.27786	0.557064	1.59332	0.928035	-1.23678	1	1.24153	1	-1.47567	1	-1.11784	0.9386	1.97291
APC2	0.244879	-4.50804	0.99999	1.04284	0.923262	1.15174	0.436765	2.25056	0.181199	2.38441	0.497323	-1.23721	0.982222	-1.38154	0.446871	-1.2695	0.726634	2.38521	1	2.58141	1	1.50797	0.521449	1.96878	1	-1.56178	1	-2.4111	1	1.34661	1	20.0736	1	1.58535
GABARAPL2	0.245367	1.19568	0.000767803	1.21681	0.498778	1.07617	0.712697	-1.02525	0.975833	-1.19869	0.207018	-1.16634	0.645227	1.03828	0.759889	1.02519	0.00369871	1.77845	1	1.59964	1	-1.00336	0.0392135	1.35825	1	1.06155	1	-1.37625	1.13751e-06	3.96528	1	1.0282	1	1.49578
CD58	0.247363	-2.90627	0.250939	-1.35727	0.993563	1.05785	1.8999e-05	-1.45636	0.999999	-1.04342	1	-1.04098	0.827776	-1.27496	8.39701e-10	-1.78274	0.0140634	-1.91834	1	-2.48111	1	1.22204	0.999994	1.02413	1	1.17191	1	1.36256	0.34077	-3.33615	1	1.75864	1	-1.05453
SREBF2	0.247902	-2.1144	0.99999	-1.10175	0.00662343	-1.34666	0.0017392	-1.71625	0.59075	-1.35069	1	1.05777	0.0334158	-1.55444	0.190088	-1.37611	0.881202	-1.08891	1	1.43801	1	1.23178	0.0936859	1.55234	1	-1.15706	1	-2.24981	0.505983	-3.7488	1	-1.46229	0.411645	-1.94055
KLKB1	0.247971	-2.11623	0.99999	1.11332	0.999996	-1.01101	0.999193	1.17397	0.638784	-1.68355	1	-1.05608	1	1.07429	0.582865	1.27797	1	1.44819	1	1.42197	1	1.03322	0.62457	1.7274	1	1.42886	1	1.03947	1	-1.03587	1	1.01354	1	1.0237
UQCRFS1	0.248455	1.22335	0.99999	1.01319	0.999996	-1.01564	0.44409	1.08652	0.999999	1.10772	1	-1.06725	0.997642	1.03254	0.706403	-1.0805	0.649036	1.11329	1	1.34699	1	1.98986	0.814984	1.18172	1	-1.04848	1	1.08022	1	1.14815	1	1.46564	0.622668	-1.03999
COL5A1	0.248748	-1.44406	2.55435e-09	-1.74582	1.20354e-11	-1.74579	4.96895e-07	-3.17143	0.968327	-1.21804	0.0114443	-1.49669	2.45333e-18	-2.42575	1	1.92453	3.46509e-22	-2.71819	1	-3.14836	1	2.19278	0.00601064	-1.66216	1.58544e-05	-3.48712	1	1.10804	7.33351e-05	-2.38129	0.057184	-3.14523	0.851722	6.49493
SUPT4H1	0.248993	1.46705	0.0551599	1.11191	0.266466	1.14787	0.103035	1.09838	0.939086	1.25301	0.0295871	1.22761	0.000390967	1.41615	0.935965	-1.02792	0.991681	1.03635	1	1.38781	1	-1.10604	0.999994	1.05659	0.576304	1.28606	1	1.46733	0.344753	1.77137	0.826368	1.71324	1	-1.03283
C2orf49	0.248993	-1.65925	0.00210296	-1.52202	0.0193962	-1.35202	0.176533	-1.32244	0.999999	-1.02714	0.0327142	-1.32355	0.0793559	-1.41158	0.0957289	-1.33576	0.873536	-1.38162	1	24.1538	1	-1.71173	0.0111671	-1.54806	1	-1.08639	1	1.48746	1	1.13619	1	-1.50987	1	1.04554
AC011498.6	0.248993	-3.32124	0.99999	1.04695	0.507329	1.27	1	1.04499	0.999999	-1.10151	1	1.00786	0.974581	1.06478	1	1.08604	0.363124	-2.02779	1	1.18307	1	1.01644	0.999994	-1.00548	1	1.11159	1	1.01535	1	-1.02269	1	1.00599	1	1.42855
PID1	0.249305	-1.88464	0.88658	-1.28298	0.99132	1.00771	1	-1.50411	0.689203	-1.10254	0.194556	-9.85563	3.25576e-11	-2.31026	1	1.26063	0.00249503	-2.93754	0.766033	-1.77579	1	1.0057	1.79324e-08	-3.82352	0.193092	-2.04632	1	-1.4839	1	-2.45783	0.341709	-2.08727	1	1.85463
FAM3C	0.249305	-1.62104	0.338397	-1.20173	0.981723	-1.06988	0.0887992	-1.18204	0.999999	-1.14242	0.00265552	1.28438	1	-1.18599	0.856244	1.12568	1	-1.07181	1	45.1193	1	1.30014	0.393347	1.44418	0.811032	-1.21499	1	-1.52495	1	1.39797	0.278256	-2.05409	0.0746704	8.94933
RAB3GAP2	0.249305	-1.73092	0.380264	-1.25924	0.00662048	-1.46125	0.963473	-1.07512	0.868548	-1.21319	0.913645	-1.09839	0.250869	-1.4073	0.452531	1.11348	0.0644062	-1.63078	1	3.78208	1	1.87781	0.674668	-1.03009	0.780798	1.10262	1	1.23486	0.907862	-9.35207	0.797116	2.23248	0.0216538	22.6003
KIAA0355	0.250402	-1.76551	0.000144047	-1.47326	0.0573432	-1.27496	0.020805	-1.25509	0.999999	-1.06057	0.00536351	-1.31381	0.000194403	-1.57304	0.730962	-1.12668	0.125467	-1.60013	1	47.4862	1	-1.06486	0.0667128	-1.29125	1	-1.30165	1	-1.10796	1	-1.86416	1	-1.52268	0.648178	-1.11219
ERCC1	0.251982	1.29415	6.31206e-09	1.31459	3.97189e-06	1.3342	0.00104458	1.2054	0.999999	1.07792	1	1.01647	1.96334e-05	1.39031	0.959803	1.06669	0.405828	1.07766	1	2.30593	1	1.96709	0.528651	-1.04696	0.530801	1.28847	1	1.04993	1	1.04246	1	1.4433	0.0838688	-2.06471
SETDB2	0.251984	-2.52673	0.99999	-1.22773	0.965235	-1.15286	0.168143	-1.49742	0.999999	-1.00712	0.872321	-1.02922	1	-1.0627	1	1.02021	1	1.41772	1	7.32106	1	-1.48565	0.999994	-1.59721	0.0298446	-1.64962	1	-1.11443	1	-1.4477	1	-1.0302	1	2.33664
LRRC17	0.253866	1.60834	0.0784284	1.21044	0.000324933	2.34279	0.589891	1.54163	0.000447622	2.63212	2.28925e-121	21.4483	0.00140544	1.45481	0.78373	1.98497	0.0541626	2.44197	1	9.19194	1	2.51937	1.1835e-42	5.68166	0.957507	1.73117	1	-1.10774	0.0532825	1.45234	1	1.18396	1	7.30367
ARFGAP2	0.254002	-1.60363	0.0603306	-1.65515	0.72063	-1.08524	0.182038	-1.14782	0.999999	1.07924	0.654542	1.15202	0.683768	-1.07072	1	1.07031	0.0507277	-1.1754	1	20.2372	1	1.58777	0.999994	1.21999	1	-1.07858	1	1.15137	0.107252	-2.34128	1	1.25365	1	1.19353
DPP10	0.254605	-2.00246	0.00391047	-2.6873	0.00152668	-2.14858	1	-1.14157	6.32801e-06	-1.78147	1	-2.24177	2.12075e-45	-3.78715	1	-1.27069	4.61143e-15	-9.16496	1	-1.52406	1	-11.9311	0.00851668	-3.63274	0.714986	-1.42973	1	-1.9366	1	-3.25974	1	1.31569	1	2.47117
STRN4	0.254605	-1.94286	0.317035	-1.37196	0.196167	-1.28719	0.971892	-1.12396	0.229066	-1.42482	0.858811	-1.1597	5.39379e-07	-2.0244	0.289409	1.11606	0.801753	1.12096	1	1.5777	1	1.0408	0.999994	-1.01853	0.790605	-1.27324	1	-1.4394	1	1.57936	1	-1.13346	0.312101	4.75717
LOXL1	0.254605	-1.77537	0.260664	1.19436	0.999996	-1.05477	1.76376e-09	-3.04326	0.999999	-1.12605	0.523611	-1.59308	0.031173	-1.61895	0.578224	1.54799	0.0430278	-1.82134	1	1.0089	1	1.86501	0.752509	-1.25033	0.940384	-1.64967	1	1.03563	3.91364e-06	-2.30148	1	-1.37848	0.349243	30.0814
RAB42	0.2547	-2.83704	0.107611	-2.16719	0.951745	1.0581	0.822971	-1.94964	0.787392	1.55325	0.20831	-1.37787	0.592602	1.35193	1	1.24644	0.552772	-1.22836	1	1.93306	1	1.09982	0.230805	-1.4221	0.962507	2.71682	1	2.06929	1	-4.47398	1	9.45945	1.01805e-15	-24.2552
TMEM106B	0.256014	-1.39392	0.83454	-1.17088	0.974223	-1.10857	0.0141002	-1.44769	0.999999	1.01491	0.993989	1.01061	1	-1.04948	0.596295	-1.19778	0.160792	-1.53545	1	-2.12456	1	-1.07964	0.999994	1.13315	0.931732	-1.29383	1	1.55048	1	-1.48974	1	1.57959	0.119754	3.45596
PCMT1	0.256986	-1.50251	0.0994389	1.07376	0.987064	1.00234	0.125839	-1.22599	0.999999	1.12799	0.85147	-1.12618	0.00353053	1.23496	0.0157131	-1.35441	1	1.67602	1	-1.23857	1	1.19508	0.999994	1.09836	1	-1.07661	1	-1.14977	1	1.29432	1	-1.28247	0.807122	-1.11792
DTD1	0.257898	1.52774	0.000138468	1.36523	0.247936	1.0991	1	1.09157	0.999999	-1.12449	0.0105322	1.38442	2.11573e-12	1.94974	0.0586255	1.37575	1	-1.0131	1	1.41208	1	1.11193	0.999994	1.21216	0.0487545	1.51501	1	1.72826	0.427738	4.31905	1	1.27807	1	2.38965
SMIM10L2B	0.257959	-3.42041	0.296687	-1.40037	0.7071	-1.32336	1	-1.25001	0.999999	-1.15179	0.673315	-1.30443	0.220506	-1.80477	1	1.13291	0.993569	-1.17771	1	1.96278	1	1.1721	0.631788	-1.26879	0.108517	-2.20839	1	-1.37264	1	-1.22575	1	-1.8087	1	3.37399
ZNF177	0.257991	-2.4544	0.274694	-1.34229	0.186023	-1.33054	1	-1.30587	0.999999	-1.04957	0.365946	-1.30426	1	-1.02226	0.67744	-1.43094	1	1.13423	1	1.22108	1	1.15762	0.369152	-1.46159	1	1.12941	1	-1.26624	1	1.16092	1	-1.04591	1	-1.00886
RBAK	0.258449	-2.81464	0.00622423	-2.43051	0.0485147	-1.71743	1	1.17531	0.999999	1.01408	0.416208	-1.37784	0.443623	-1.30037	0.00344467	1.58503	0.135926	-1.62758	1	1.07623	1	28.3544	0.996347	-1.50648	1	-1.27236	0.877088	1.86356	1	1.01953	1	1.11863	1	1.71401
EWSR1	0.259424	-1.53868	0.086318	-1.1905	0.999996	1.03875	1	-1.02144	0.999999	1.031	0.133588	1.13788	0.811016	-1.1678	0.0575102	1.33655	1	-1.0123	0.634122	5.14874	1	-1.31097	0.000445899	2.0208	1	-1.14	1	1.27739	1	1.25716	1	-1.58009	1	-1.48734
SLC1A3	0.259424	3.4424	0.320902	2.15697	0.114613	2.13169	1	-1.3869	0.761722	2.15352	1	1.14177	6.0393e-08	3.67579	0.232897	-2.53123	0.00106015	6.19862	0.405274	-8.84795	1	1.09586	0.0531001	-1.69483	1	1.45367	1	-1.13206	1	-2.58469	1	1.08642	0.2518	55.2697
PCDHB3	0.259794	-4.17453	0.99999	-1.08537	0.955153	-1.25141	0.42488	-1.34428	0.520887	1.39927	0.942852	-1.34123	1	-1.25795	1	1.1384	0.245373	-1.44428	1	2.21666	1	-1.09316	0.891038	1.55981	0.495607	-1.40345	1	1.0249	1	1.28329	1	-2.43838	1	2.08238
MTG1	0.260004	-2.61721	0.427604	-1.48256	0.00171597	-1.48947	1	1.04395	0.999999	-1.68861	0.91564	-1.15392	0.303345	-1.2766	1	1.24006	1	1.22275	1	-1.4673	1	-1.20687	0.570274	-1.27839	1	-1.02635	1	1.14003	1	-2.20425	1	1.10879	1	1.15517
AC087473.1	0.261995	-2.55967	0.958699	1.12967	0.912225	1.01901	1	1.19384	0.999999	-1.08721	1	1.11004	0.164374	1.42909	0.932421	1.2698	1	-1.22084	1	1.20871	1	1.34833	0.999994	1.03862	1	1.2173	1	1.23877	1	-1.263	1	1.07966	1	3.70742
RPSA	0.261995	1.25456	9.28892e-06	1.19991	5.04058e-05	1.24561	9.02668e-20	1.31076	0.755176	1.13799	0.0698178	1.20888	9.43228e-05	1.35108	0.652119	-1.02682	2.61191e-31	1.38338	1	-1.03209	1	1.15072	0.071459	-1.19948	0.322437	1.34466	1	1.31318	2.09141e-06	1.14746	1	1.22091	1	1.37408
STRN3	0.262669	-1.58823	0.251677	-1.20103	0.999996	-1.16707	0.938027	1.14069	0.938063	-1.23317	0.422148	-1.17081	0.95198	-1.21912	0.84286	1.01803	1	-1.13903	1	-2.16782	1	-1.48862	0.564515	1.3362	0.865403	-1.31731	0.218973	-54.5138	1	-1.30701	0.639253	-1.44242	0.750062	3.04615
SEZ6L2	0.264892	-1.3313	0.0555059	-1.2263	0.0217089	-1.30533	7.75127e-11	-1.66974	0.906892	-1.24237	0.0527486	-1.43233	0.00145709	-1.61235	0.817103	-1.18381	3.59621e-06	-1.77812	1	-1.62582	1	-1.14299	0.000107046	-1.57514	0.0497667	-1.84649	0.899178	-3.14562	0.000503291	-17.6589	1	-1.57565	0.467787	-1.8208
LINC02256	0.265098	-3.59237	4.08977e-12	-3.0466	2.02236e-14	-2.81837	3.02642e-06	-2.13115	0.999999	-1.31962	0.0358677	-1.57734	0.0577495	-2.47751	0.61524	-2.16054	0.00155714	-2.32925	1	3.68841	1	-3.04832	0.0816948	-1.99006	0.0396133	-2.50196	1	-5.29947	1	-4.06229	1	-2.79753	0.66315	-1.19474
SYNPO	0.265157	-2.05379	0.99999	1.05926	0.784371	1.07412	1.27417e-16	-10.3349	0.976124	1.27679	0.549307	-1.2398	0.884389	-1.0479	9.21623e-82	-16.5464	0.152552	-4.88183	1	3.13867	0.000810711	-88.4086	0.294253	-1.05831	0.002987	-3.49067	1	-2.28763	1.76539e-06	-1.69776	0.0043177	-3.7563	1	14.8357
NUMA1	0.266617	-1.53449	0.00299758	-1.52873	0.262779	-1.15871	0.332945	-1.14627	0.999999	1.08113	0.948864	1.06762	0.0123108	-1.55099	0.391453	1.15334	0.0689907	-1.35187	1	1.57845	1	1.15696	0.00218445	1.97494	0.904111	-1.19465	1	-1.47242	1	1.08095	1	1.49782	0.145995	4.77217
NUBPL	0.267683	-1.94055	0.806605	-1.26256	0.909438	1.03814	0.388927	1.32294	0.999999	1.06957	1	1.06987	1	-1.16419	0.886951	-1.09441	1	-1.71219	1	18.3723	1	8.50613	0.999994	-1.10803	1	-1.03922	1	1.07271	1	-5.79868	0.642056	2.49014	1	2.47175
UNC13D	0.267683	-3.90173	0.786205	1.64387	0.484328	1.14961	0.271286	-1.70005	0.922212	1.60159	0.850266	1.23353	1	-1.1475	1	1.03971	1	-1.06975	1	2.06004	1	1.7038	0.999994	-1.02391	0.796642	-1.52389	0.000161543	3.8617	1	1.02	1	-1.87686	0.00478224	-3.95782
KHNYN	0.267883	-2.3296	0.0537538	-1.73269	0.0439159	-1.29622	0.165013	-1.21262	0.999999	1.19586	1	1.01338	0.0079175	-1.74008	0.582435	1.15804	0.315788	-1.4616	1	2.27304	1	1.23129	0.896625	1.16071	1	-1.291	1	-1.28286	1	-3.01565	1	-1.20183	1	-1.07389
CDKN2B	0.268349	-2.29722	0.267338	-7.50773	0.66446	-1.85426	0.702655	-2.05019	0.301752	-1.3084	1	-1.09557	8.40965e-09	-3.2517	0.951446	33.4972	3.14248e-23	-3.61592	0.664669	-1.18226	1	-1.17004	1.49152e-52	-6.1505	0.683515	-1.17181	1	4.50783	0.268155	-1.55264	1	-1.03644	0.492202	-2.52549
C22orf15	0.268762	-2.79742	0.99999	-1.11791	0.770054	1.1072	1	1.04727	0.999999	-1.79083	1	-1.07275	1	1.08191	0.804955	1.38881	0.712958	-2.50234	1	1.58646	1	1.59545	0.000864601	-3.14398	0.968754	-1.39611	1	-1.15275	1	-1.16373	1	2.64873	1	1.00452
AC126118.1	0.27027	-3.41575	0.405943	-1.41657	0.85894	-1.13695	0.000191109	-2.82398	0.999999	1.36672	0.33185	1.60962	0.90073	1.00392	0.943067	1.76701	0.0278085	-1.66782	1	1.212	1	2.06139	0.999994	1.20698	0.935271	-1.38241	1	1.43588	0.862896	-3.09061	1	4.51845	1	1.23233
EAF1	0.270431	-2.66297	0.99999	-1.09323	0.999996	-1.09396	1	1.08071	0.999999	-1.03144	0.223519	-1.48311	0.159179	-1.74751	0.0417149	1.42969	1	1.31293	1	7.68725	1	2.10229	0.918977	-1.30494	1	-1.05151	0.853665	2.34774	1	-1.97296	1	27.5515	1	-1.38335
CUL5	0.271321	-1.43812	0.897227	-1.13379	0.957505	-1.01279	0.80284	1.07796	0.978458	-1.26271	1	-1.04278	0.345484	-1.31523	0.110371	1.28615	0.0202293	-1.78871	1	-1.14002	1	-1.75582	0.541582	1.3418	1	-1.08003	1	1.54429	1	1.08048	1	-1.29885	1	1.68983
PSMB5	0.271704	1.1881	4.4414e-07	1.33736	4.02726e-06	1.35974	1.97137e-11	1.34608	0.999999	1.1321	0.851954	1.15597	2.70861e-06	1.50698	0.821173	-1.10618	5.59232e-08	1.29968	1	2.10709	1	1.33856	0.798752	1.21906	0.469373	1.29738	1	-1.00215	0.00217436	1.23736	1	1.36463	1	1.70916
AC105094.2	0.271704	-2.56109	0.944555	1.19154	0.953269	-1.11969	0.901824	1.20556	0.999999	-1.20168	1	-1.17906	0.903324	1.01944	1	-1.15046	1	1.22116	1	1.37682	1	1.06397	0.849627	-1.2747	0.457782	-1.80464	1	-1.17133	1	-2.03014	1	-1.06457	1	-1.03751
KBTBD6	0.272375	-2.77477	0.136897	-1.77515	0.423987	-1.27254	0.943079	-1.08663	0.999999	-1.03217	0.394636	-1.41133	0.160363	-1.78735	1	-1.13355	0.83921	-1.20655	1	-1.94711	1	40.732	0.999994	1.09068	0.734933	-1.56331	1	-1.09291	1	1.19031	1	1.29868	0.728488	7.59436
DNAJC15	0.274617	-1.61121	2.64809e-17	-2.25383	1.93744e-10	-1.78854	3.19043e-10	-1.81468	0.100766	-1.61966	8.61836e-14	-1.91799	0.00100923	-1.55301	7.03404e-05	-1.72264	0.159781	-1.58037	1	-2.50471	1	-2.56394	5.23103e-07	-2.18488	1	-1.44152	1	-1.70385	0.494006	-1.30536	1	-2.26725	0.106997	-2.35878
TCEAL2	0.274624	35.1122	0.937914	1.34831	0.0802281	2.88502	1	1.55832	0.999999	-1.31316	1	1.16589	1.479e-08	2.10059	1	1.13396	0.0652335	8.41765	1	1.07849	1	1.07287	0.103847	4.25784	0.767622	2.2742	1	1.06684	1	-1.08898	0.167578	8.61687	0.107381	5.60957
SHISA2	0.274624	-2.21032	0.845877	1.77425	0.343645	1.53978	5.79207e-10	-3.02229	0.558941	1.43678	0.0138266	1.72808	0.0107169	1.4049	0.127442	-1.89973	0.737996	2.91663	1	16.4538	0.956603	-5.01048	0.0581377	8.63452	1	-1.321	0.181544	-29.2997	1	-1.60613	1	-1.63412	0.515091	17.1458
C11orf98	0.274903	-2.62264	0.00226656	-2.15467	0.00547151	-1.79326	0.312538	-2.14859	0.866601	-1.40538	0.00184312	-1.53613	0.0229247	-2.78315	0.0191963	-2.23819	0.459346	-1.95115	1	2.19512	1	1.46275	0.0601223	-2.21568	1	1.06075	1	-5.59101	1	1.69328	1	-1.04319	0.937667	-2.31458
ANP32B	0.275436	1.21842	0.332371	-1.10319	0.679261	1.10522	1	-1.09807	0.942203	-1.06117	1	-1.02164	0.938849	1.04988	0.162165	1.17511	0.85236	1.08405	1	1.57986	1	-1.09949	0.107832	-1.23056	0.37543	1.29169	1	1.22839	0.855042	1.12573	0.918078	1.44366	1	1.67586
AL691420.1	0.275436	-2.79401	0.99999	1.01491	0.999996	1.03027	0.996637	-1.07309	0.905533	-1.62398	1	-1.1574	0.562404	-1.40233	0.855358	1.18964	0.419464	-1.41369	1	1.17513	1	1.19135	0.999994	-1.12382	0.782385	-1.86639	1	1.19349	1	1.21199	1	1.51872	1	1.05775
SCN5A	0.276264	-4.20622	0.99999	-1.19892	0.683996	1.18947	1	1.3997	0.999999	-1.01402	1	-1.11164	0.195958	1.54349	1	1.24977	1	-1.12472	1	2.55925	0.759086	-3.23847	0.92801	-1.8494	0.902778	1.93373	1	-1.98062	1	-1.29537	1	2.71706	1	-1.12077
GNG8	0.276661	-2.55887	0.361506	-1.56763	0.999996	-1.07184	1	2.11379	0.604009	-1.6026	0.0425444	-2.39499	2.19555e-05	-2.0102	1	-1.22488	1	-1.56021	1	-2.71702	1	-1.26393	8.47721e-05	-1.47212	0.320728	-2.59344	1	-1.39508	1	-1.29333	9.18362e-05	-2.74889	1	-1.43465
FAM50A	0.276661	-1.512	0.749003	-1.09492	0.0154912	-1.16498	0.565329	1.10738	0.999999	-1.11949	1	-1.03253	0.846478	-1.15485	0.438468	-1.22076	0.858105	-1.01559	1	1.93631	1	1.03691	0.19533	-1.17639	1	-1.09067	1	-1.31916	1	-1.09223	0.814362	1.59929	0.0106587	-2.29142
GLRX5	0.276661	1.24504	0.0974052	1.14995	0.00288143	1.23302	0.151757	1.11129	0.367974	1.29893	1	1.01447	0.00531078	1.27789	0.868349	-1.06254	0.0145409	1.29007	1	1.1955	1	-1.79631	0.784382	1.15526	0.406779	1.35561	1	1.75754	0.325075	1.24678	1	1.1833	1	1.49629
HOXA6	0.277178	2.34069	0.152362	1.85119	0.0306126	1.61447	1	-6.24517	0.380034	1.52177	0.0383968	1.82436	0.000401614	1.67169	1	1.13086	0.000690986	4.07697	1	6.46711	1	1.53135	0.215953	2.09051	0.822248	1.77349	1	2.59482	1	-1	1	1.2909	0.287221	16.0092
HIST1H2BI	0.277178	-3.30766	0.99999	-1.28737	0.874303	-1.09092	1	-1.0583	0.999999	-1.3338	0.895976	-1.18366	0.0501288	-1.47142	1	-1.01613	0.258318	4.78125	1	1.26026	1	1.01703	0.999994	-1.06618	1	1.10684	1	1.00608	1	-1.08844	1	1.00414	1	3.11221
CWC22	0.277273	-1.64862	0.48097	-1.19052	0.463167	-1.11306	0.125655	-1.3348	0.999999	-1.14323	1	1.00879	0.983842	-1.01539	0.469762	1.32331	1	1.0653	1	-2.3953	1	1.50944	0.999994	1.35377	1	-1.10366	1	1.43656	1	1.33042	1	-1.03684	1	-1.43447
AL391097.1	0.277273	-2.53522	0.99999	-1.0949	0.385188	1.41478	1	-1.04002	0.999999	1.55102	1	1.01473	1	1.19108	1	1.01634	1	1.49462	1	1.11147	1	1.0365	0.999994	-1.19338	0.805113	-1.63294	1	1.03206	1	-1.07743	1	3.40386	1	-1.03708
PTGES3	0.277614	1.15108	0.782949	1.05236	0.882689	1.05406	0.620679	1.01148	0.39509	-1.1853	0.725498	-1.00102	1	1.07303	0.0831189	-1.19958	3.44056e-06	1.24433	1	1.17861	1	-1.0255	0.999994	1.0086	1	1.06652	1	-1.12804	1	1.02906	1	1.17458	0.784967	-1.05144
AC087222.1	0.279966	-2.60028	0.99999	1.1627	0.999996	-1.02657	1	-1.06741	0.780438	1.50077	1	1.03637	1	-1.04198	0.462957	1.40634	0.91126	-1.75328	4.97755e-12	-10.3593	1	1.38717	0.733083	1.38271	0.37086	-1.84744	1	-2.20448	1	1.00003	1	1.00251	1	1.0442
AC004156.1	0.280527	-2.18998	0.99999	-1.16697	0.746125	-1.15454	1	-1.09719	0.999999	-1.06044	0.183653	-1.36236	0.20838	-1.42128	1	1.09255	1	1.02843	1	1.07943	1	1.06052	0.999994	-1.00045	0.910103	1.36296	1	-1.30482	1	1.0329	1	1.89356	1	1.00091
CCS	0.282069	1.3737	0.181442	1.05356	0.00347069	1.2761	1	1.0408	0.999999	1.05063	1	-1.04846	0.270749	1.04843	0.47395	-1.01622	0.837976	-1.25012	1	1.32893	1	8.72112	0.675868	1.01082	0.912516	1.26545	1	1.87156	1	-1.4238	1	1.72313	0.149655	-1.83215
SRI	0.282839	1.15812	0.00150478	1.28681	0.180282	1.11548	1	1.01043	0.999999	1.06996	0.0750522	1.35368	3.24908e-13	1.68684	1	-1.0305	0.763389	1.17783	1	2.46743	1	1.07083	0.0850326	1.40446	0.577131	1.51797	1	-1.06849	0.128218	1.524	1	1.25192	0.022467	3.65991
RAB32	0.28315	1.2894	0.00143461	1.15982	0.127062	-1.0781	1	-1.07486	0.214584	1.19145	1	1.00092	0.00955924	1.25258	0.00523733	-1.67545	0.968705	1.03583	1	-1.44834	1	-1.76671	0.0424886	-1.23269	0.487862	1.39317	1	-1.96945	1	-1.15966	1	1.14706	0.314475	-1.57755
P3H2	0.283268	2.61157	0.99999	-1.19169	0.999996	1.13442	0.247523	1.91815	0.0780958	1.70441	4.82966e-05	1.74931	0.0584014	-1.32139	1	1.15739	0.539705	-1.05741	1	4.38606	1	3.35003	8.09856e-12	5.4078	0.487805	1.59167	1	-2.8317	1	-2.42986	1	-1.1741	0.0210935	8.91758
PIGF	0.283625	1.76114	0.258014	1.10963	2.91687e-05	1.34034	0.0498383	-1.35132	0.93806	-1.28626	0.961971	1.03565	4.25906e-05	1.42048	0.0819526	1.26451	1	1.04794	1	2.76817	1	1.03942	0.999994	1.0136	0.765211	1.24085	1	-1.09363	0.903985	1.45943	1	1.15561	0.629033	2.19547
SEC14L1	0.284321	1.75115	0.0532875	1.32352	0.310899	1.03133	1	-1.07034	0.999999	1.00606	1	-1.23139	0.0389265	-1.58687	0.0526292	-1.3113	0.0168144	1.51339	1	2.30902	1	-1.22232	2.5292e-06	2.19576	1	-1.12354	1	-1.47769	1.73485e-05	2.16365	1	1.16195	1	-1.15066
DCK	0.285093	-2.48115	0.385278	-1.26831	0.999996	-1.05072	0.000270861	-1.53393	0.847171	-1.70584	0.0243039	-1.55443	0.0360214	-1.36765	0.546238	1.20479	1	1.29351	1	-2.10907	1	1.27381	0.385789	-1.7632	0.609639	-1.85896	1	-1.16522	0.978464	-1.42165	1	-1.52919	1	-1.22328
FAM89A	0.285412	2.72031	0.0199546	1.37754	0.97302	-1.30121	0.875785	-1.11366	0.999999	1.0355	6.813e-13	-1.76917	0.00146454	1.18967	0.000392519	-1.36045	0.298308	1.97451	0.822215	39.8002	1	-1.27199	0.396953	1.30974	0.846713	-1.44157	1	-1.55474	1	2.04343	1	-1.22477	0.000630353	-7.26566
TLE1	0.285412	-1.55053	3.25289e-05	1.24822	0.000226976	1.24289	1	1.07883	0.999999	-1.0408	1	1.09456	0.0082891	-1.5087	0.399852	1.34809	0.829397	-1.04169	1	3.10883	1	-1.46912	0.00878821	1.91126	0.663919	-1.08957	1	1.08999	1	1.40704	1	-1.25029	0.0794649	38.8952
NRDE2	0.285542	-2.00626	0.0655778	-1.41113	0.397062	-1.11333	0.566181	-1.0485	0.539437	-1.39947	0.557433	-1.17923	0.0332417	-1.50646	0.928488	1.018	0.250313	-1.53261	1	17.2616	1	4.07465	0.676304	-1.1321	0.201575	-1.56526	1	1.77401	1	-9.51853	1	1.2366	0.622423	-1.57361
NDUFA1	0.285542	1.12038	0.554179	-1.08667	0.50607	-1.09997	8.029e-09	1.23323	0.852659	-1.10765	0.369467	-1.15087	0.597583	1.04038	0.928333	1.04067	0.000176007	1.16237	1	1.03416	1	1.03686	0.999994	-1.00435	1	1.05862	1	-1.09031	0.707472	1.08731	1	1.26092	0.660535	-1.26381
LAMTOR2	0.286018	1.14204	8.95811e-06	1.27014	0.0576321	1.15541	0.0212606	1.19456	0.999999	1.23028	0.414967	1.17011	1.631e-05	1.34519	0.258487	1.18584	0.0429055	1.25812	1	1.23281	1	1.23229	0.473447	1.34062	0.734462	1.36273	1	-1.14555	0.513346	1.15979	1	1.66738	0.720548	-1.44702
IRF9	0.289178	-2.28954	0.756602	-1.59748	0.939728	-1.12958	1	1.15589	0.642966	1.48409	0.507669	1.41044	1	-1.12091	0.0290907	-1.68427	0.908453	-1.46563	1	-1.77887	1	4.30352	0.678198	-1.26323	1	1.18007	1	-2.30211	1	1	1	7.173	0.668008	-2.81528
EGR3	0.289533	-3.17848	0.136502	-1.75203	0.0211486	-1.91743	1	1.15147	0.482167	-1.28002	0.977225	-1.13792	1.55227e-09	-5.05819	0.000969455	2.12398	0.00940448	-4.77405	1	9.0193	1	5.32062	0.759274	-1.00597	0.612811	-2.39584	1	-7.40016	1	-1.84729	1	-2.14251	5.30282e-23	-65.8215
COX8A	0.289533	1.15947	0.000292972	1.27264	0.0239399	1.29382	1.28195e-08	1.29771	0.727904	1.16862	0.640814	1.1814	0.244532	1.26829	0.643034	1.20781	6.22312e-22	1.44833	1	2.21454	1	1.53814	0.840455	1.19523	1	1.27555	1	1.11835	8.64899e-07	1.44258	1	-1.04452	1	1.06635
HNRNPL	0.290061	-1.41404	0.859171	-1.07279	0.845362	-1.11901	0.177936	-1.09476	0.999999	1.08977	0.431656	-1.13963	0.2072	-1.24052	0.0019183	1.54768	0.0770876	-1.32458	1	-1.23268	1	1.00837	0.73314	1.35723	0.657298	-1.29785	1	1.65082	1	1.23065	1	-1.24797	0.831646	2.4791
C1QBP	0.290061	1.45017	0.431753	1.04649	0.421686	1.04922	0.155976	1.11793	0.450108	-1.24189	0.80922	1.19037	0.0116232	1.28067	0.69138	-1.19846	0.413292	1.08262	1	2.26943	1	1.07416	0.999994	1.0702	1	-1.0135	1	-1.13047	8.24889e-07	1.44499	1	-1.10272	0.172799	-1.0773
UBE2L6	0.290268	-1.64063	0.99999	1.02509	0.555606	1.05756	0.0113245	-1.6042	0.999999	-1.06543	0.391566	-1.16649	0.824465	-1.02092	0.00390853	-1.44609	1	1.07906	1	1.69696	1	-1.90677	0.296271	-1.0815	1	-1.18913	1	-1.2116	1	-1.00268	1	1.24411	0.544744	-1.6703
AL023581.2	0.291163	-2.36695	0.777914	1.19373	0.401379	1.20948	0.700355	-1.38248	0.999999	-1.07662	1	-1.01007	1	-1.06084	0.372806	1.50822	1	1.05819	1	1.11762	1	1.38082	0.999994	-1.1403	1	1.03186	1	-1.29199	1	1.06083	1	-1.01927	1	1.3703
FGF11	0.291755	-2.43514	0.0125978	-2.1195	0.0641636	-2.2668	0.00132451	-1.93991	0.999999	1.00564	0.00717301	-2.11203	1.51443e-07	-3.68865	0.000275494	1.46762	1.18195e-05	-3.65956	1	-5.43467	1	-3.84656	9.50061e-05	-2.47342	0.191594	-1.99426	1	1.13624	0.539026	-3.14618	1	1.14507	0.994579	1.9731
CYC1	0.292414	-1.24377	0.99999	-1.0241	0.777698	1.02375	0.010426	1.17782	0.759588	-1.08172	0.836729	-1.09328	0.000173301	1.30993	0.116375	-1.21804	0.039157	1.31499	1	-1.03587	1	1.12933	0.533615	-1.01982	0.487119	1.16295	1	1.04228	0.209387	1.14817	1	1.77757	1	1.21585
AL590652.1	0.292414	-3.27762	0.888928	1.22227	0.859321	-1.10591	0.986351	1.42474	0.795405	-1.61175	0.907334	-1.13566	1	1.05072	1	-1.00692	0.518888	-5.10277	1	1.08411	1	1.06596	0.520506	-1.46857	1	1.20594	1	-1.01325	1	1.01741	0.00149812	-5.28893	1	1.00701
CORIN	0.294072	-2.18465	0.99999	-1.06645	0.480752	2.578	0.566933	-5.32491	1.47261e-10	-1.83707	0.943734	1.41202	8.98185e-34	-4.25858	0.932045	2.8853	8.13145e-15	-23.9225	1	10.9426	1	-1.04151	0.749911	-1.93984	1	-1.46924	1	1.12544	1	-1.55401	1	1.44609	1	4.54288
TMEM67	0.294265	-1.98755	0.00177193	-2.50481	0.151901	-1.43099	0.0250169	-1.58777	0.393135	-1.78327	1	-1.126	0.0121491	-2.04508	0.146255	-1.664	0.997626	-1.06971	1	11.2602	1	-2.46876	0.999994	1.18766	0.407946	-2.23297	1	-3.32223	1	-111.4	1	1.97364	1	3.17105
BRK1	0.294265	1.34042	5.17458e-09	1.44315	0.000157095	1.34564	0.00312769	1.12557	0.544801	1.3672	1	1.06199	0.000161485	1.45943	0.619127	1.13337	5.24477e-15	1.58311	1	1.07964	1	-1.20575	0.999994	1.09209	0.473066	1.39956	0.801388	-2.35368	0.0708658	1.44872	0.657686	1.66367	0.562039	-1.02746
HYDIN	0.294265	-2.17854	0.175683	-1.29916	0.991871	1.08656	0.640985	1.35609	0.999999	-1.09874	1	1.15712	1	1.03052	0.712181	1.317	1	-1.06352	1	1.08388	1	1.06452	0.999994	1.01013	1	1.06059	1	-1.09011	1	-1.0779	1	1.49881	0.00698482	5.02303
HEY1	0.294432	2.37511	0.13595	1.20356	4.11767e-06	1.45663	0.00226493	1.21794	0.920784	1.01715	1	-1.29932	0.422012	1.29626	0.391182	1.1289	1	-1.0874	1	1.87334	1	-1.09536	8.17957e-05	-2.58654	1	-1.09203	1	1.42391	0.151215	2.50602	1	-1.50975	0.667079	30.3185
RCSD1	0.294432	-3.47797	1.73053e-08	-1.73476	0.0556786	-1.44106	7.36104e-09	-2.80949	0.370735	-1.66029	2.52203e-09	-2.2158	1.6818e-05	-3.72898	0.264021	1.17555	0.549011	-1.11868	1	6.94444	0.731236	-1.86631	0.999994	1.66883	0.00270849	-2.70364	0.420906	-20.0073	1	-1.58674	1	-9.46807	4.14515e-12	-44.0855
RABGEF1	0.294432	-2.86269	0.99999	-1.13296	0.048864	-1.53328	0.84289	-1.02232	0.999999	1.08916	0.442358	-1.17228	0.274063	-1.65426	1	-1.03462	0.597624	-2.3578	1	6.84409	1	9.21817	0.705524	1.54935	0.78684	-1.26437	1	1.13676	1	-1.50807	0.967977	-2.11444	1	1.59104
HAPLN1	0.294882	1.55907	0.00670421	2.62052	8.16852e-07	3.11172	1.29174e-10	1.36854	7.52362e-05	3.87645	0.0862344	1.91723	0.000249991	2.47396	7.27756e-09	-2.48915	0.354279	1.97538	1	25.7512	0.857813	1.04081	0.073263	12.2612	2.53416e-08	4.25308	1	-3.39486	0.0563616	2.26935	1	1.34772	1	1.64982
NEMF	0.296296	1.44741	0.99999	-1.04135	0.423987	-1.1196	0.369108	1.08008	0.713707	1.21655	1	1.02972	1	-1.11923	0.780561	-1.10649	0.0966542	-1.53869	1	1.22323	1	1.51901	0.61352	1.34289	0.876699	1.07073	1	1.14069	1	1.03454	1	-1.07702	1	2.01084
BAG6	0.296361	-1.40156	0.000605107	-1.31186	0.559381	-1.13619	0.0643841	-1.20354	0.999999	-1.00162	0.86206	-1.03124	3.5713e-05	-1.61679	0.701619	-1.08414	1	-1.05747	1	-1.09993	1	1.07183	0.601195	1.32837	1	-1.2148	1	-1.36359	1	-2.81823	0.632402	-1.71038	1	1.58019
TCF7L2	0.296361	-1.58826	0.25773	-1.33663	0.999996	-1.06254	0.740927	1.12319	0.999999	-1.15067	1	-1.11936	0.00135554	-1.70866	0.290532	1.16656	0.000577492	-1.58644	1	1.01093	1	-1.13478	0.862862	1.1127	0.28667	-1.44308	1	-1.86683	1	1.07169	1	-1.19095	0.0238804	28.0711
PTOV1	0.296932	-1.40196	0.116262	1.05203	0.999996	-1.03379	1	-1.04825	0.310458	-1.22575	0.871868	1.03634	0.753186	-1.15533	0.381618	-1.13285	0.773639	-1.25862	1	2.11229	1	1.04833	0.221772	1.18111	0.485679	-1.1805	1	1.24197	1	-1.0926	1	-1.15767	0.657332	2.93283
SMIM7	0.296932	1.4377	0.39708	1.06169	0.116837	1.19549	0.0705729	1.094	0.624344	1.26757	0.710472	-1.07447	0.0517266	1.19378	0.876936	-1.03959	0.184176	1.17762	1	1.35485	1	-1.27296	0.334517	-1.07479	1	1.03615	1	-1.00956	0.00258318	2.2534	1	-1.198	1	1.07263
PPP6C	0.297652	-1.65328	0.52685	1.12942	0.312937	-1.19281	1	-1.00237	0.999999	-1.02871	0.066111	-1.30607	0.985527	-1.11665	0.253949	-1.14319	1	-1.18792	1	-1.30093	1	-1.79349	0.200498	-1.23406	1	-1.00915	1	-2.07262	1	-1.24823	1	1.20513	1	-1.01973
HM13	0.298789	1.25908	0.542203	1.06681	0.936005	-1.03175	1	-1.04073	0.999999	1.18659	0.990901	1.07985	0.416337	1.09481	0.0151663	-1.31174	0.721771	-1.23924	1	-1.38777	1	1.29764	0.999994	1.06918	0.830684	-1.22354	1	1.19959	1	1.01368	1	1.12681	1	1.50619
HS3ST3B1	0.299089	3.03487	1.37151e-05	5.02455	0.0218571	1.52879	0.367409	1.84607	0.00177795	2.48279	0.833836	1.2882	0.0191102	1.41951	0.800086	-1.57158	0.0524319	1.22519	1	1.08422	1	1.18877	0.686218	-1.13305	0.442862	-2.68006	1	1.94837	0.954594	1.7236	1	1.23976	1	-3.09633
PTAFR	0.30005	-2.93925	0.99999	-1.01118	0.999996	-1.06639	0.200829	1.52375	0.999999	-1.09697	1	-1.05556	0.441809	-1.36276	0.740526	1.14844	0.326033	2.55856	1	1.36344	1	1.01054	0.733742	1.29926	1	1.1783	1	-1.5682	1	1.20593	2.87936e-05	-5.91285	0	-13.1606
OGA	0.30005	-1.49884	0.00643143	-1.5501	0.022185	-1.33755	0.486472	-1.15463	0.409526	1.20471	0.814962	1.11616	8.22584e-05	-1.77488	0.0627557	1.53179	0.00107712	-1.72133	1	2.45603	1	1.10031	0.999994	-1.13766	0.787182	-1.40052	1	-1.14023	0.933294	-4.74939	0.559112	-2.49347	1	1.13404
KPNA5	0.30005	-1.56028	0.0262213	-1.462	0.000580991	-1.49084	0.295125	-1.3355	0.999999	1.03852	0.0993559	-1.49636	0.48378	-1.33835	0.587912	-1.09734	0.690956	1.17746	1	1.55357	1	-1.7141	0.999994	1.16837	1	-1.20712	1	3.02022	1	-1.27088	1	1.10107	0.360298	6.19144
DENND1C	0.300126	-3.46536	0.951414	-1.11405	0.697198	-1.16305	0.565125	-1.48817	0.999999	-1.25206	1	-1.01171	0.286034	-1.33381	0.988362	1.07006	1	-1.06197	1	-1.00416	1	1.05727	0.244071	-1.56774	0.884425	1.54428	1	-1.14614	1	-1.07267	1	1.24196	3.32838e-34	-5.45647
CXorf40A	0.300146	-3.16323	0.934499	-1.2308	0.396326	-1.22442	0.949001	-1.13512	0.95556	-2.37175	0.00811469	-1.50866	1	-1.15504	0.418378	-1.2832	0.656314	-4.27174	1	-4.01902	0.170417	-3.78145	0.239724	-1.52101	1	1.61247	1	-2.52649	1	-2.5851	1	2.95869	0.989353	8.88444
SPARC	0.302872	-1.07613	0.172123	-1.11405	8.88804e-06	-1.34731	2.34424e-11	-1.6392	0.999999	-1.07292	1.13742e-09	-1.5735	5.58463e-18	-1.71529	1.00486e-07	-1.80531	2.17043e-10	-1.41307	1	-1.53307	1	-1.12735	0.0031871	-1.5376	0.0104747	-2.14817	0.97887	-2.35648	0.00192307	-2.07233	1	-1.6066	0.000967439	2.60168
FAXDC2	0.303009	5.09049	0.99999	-1.06394	0.841059	-1.27607	0.303998	-1.42083	0.796673	1.27385	0.862563	-1.34215	0.769147	-1.44568	0.733311	-1.22572	0.324942	-1.89109	1	-1.35373	0.341553	-2.54346	0.62919	1.65564	0.813472	-1.51205	0.844293	2.73156	1	-1.10081	1	-1.54502	0.751475	6.78805
LMO1	0.303614	24.8363	0.678697	3.56491	0.620008	-1.00838	0.884857	4.6837	0.999999	-1.86893	1	1.17593	4.42621e-22	19.0532	0.759865	-3.64755	0.129314	2.02458	1	1.66432	1	-4.92883	0.528189	5.44595	1	-1.73836	1	-1	1	1	1	-1.5197	1	-1.17672
PCDHB6	0.303868	-2.86466	0.99999	-1.22275	0.999996	1.09112	1	1.1341	0.931057	1.22883	1	1.19999	1	1.09599	0.701003	1.43165	0.714001	2.16326	1	2.2243	1	2.05729	0.942349	-1.42275	1	1.64979	1	-2.67477	1	-1.03736	1	1.9114	1	1.2577
BRWD1-AS2	0.304763	-3.05996	0.699773	-1.35934	0.777829	-1.12112	1	1.0394	0.999999	-1.83645	0.792902	-1.2094	0.784177	-1.13471	1	1.28644	1	-1.5228	1	1.87836	1	1.47932	0.962975	1.28876	1	1.05463	1	1.04789	1	-1.01818	1	1.94186	0.847111	1.06892
MGMT	0.305751	-1.95626	3.49656e-07	-1.56211	0.0775479	-1.31017	0.367896	-1.55991	0.260824	-1.31988	1	1.06372	1	-1.09803	0.0162743	2.96615	0.906113	-1.20145	0.924408	-2.12967	1	1.87007	0.00820103	-1.46864	0.77001	-1.08714	1	-1.62545	1	-1.29609	1	-1.17731	0.339724	3.18092
COX14	0.305949	1.35655	0.0015414	1.24726	0.00235142	1.2961	1.74661e-09	1.43635	0.432893	1.24787	0.0186655	1.35238	1.43367e-05	1.36316	1	1.12501	0.0760255	1.17264	1	1.25423	1	2.30129	0.000377232	1.63327	0.566047	1.38984	1	1.20505	1.89642e-06	5.24146	0.110515	2.58466	0.27753	-1.54929
TM9SF4	0.306041	-1.62833	0.241189	-1.11942	0.999996	-1.01308	0.0269724	-1.40917	0.999999	-1.03549	0.482501	-1.1818	1	-1.16856	0.374813	-1.16696	0.126865	-1.71265	1	-2.15188	1	-1.45316	0.999994	1.00403	0.510745	-1.2199	1	1.07458	1	-1.15751	1	-1.69392	0.816239	2.3187
RANBP3	0.306524	-1.62503	0.20161	-1.20941	0.802336	1.02557	1	-1.03191	0.999999	1.04094	1	1.02521	1	-1.08462	1	1.0146	0.503847	-1.50905	1	2.14754	1	2.75873	0.999994	-1.03914	1	-1.29934	1	-1.41816	1	1.13111	1	-1.58875	1	1.22764
HOXC11	0.306524	-1.65551	0.99999	-1.17794	0.542425	1.18128	0.563353	5.74153	0.839863	1.5307	0.988725	1.00531	0.410311	1.16629	1	1.501	0.359763	2.00099	1	10.383	1	1.36184	0.000692013	7.66783	0.940714	-1.29404	1	-1.16063	1	-1.40253	0.00101883	-2.44496	1	-1.13379
KLHL36	0.306524	-2.38888	0.0221582	-1.7272	0.432498	-1.24913	0.72561	-1.09182	0.367974	-1.4338	1	-1.00885	0.00417054	-2.14946	1	-1.10442	0.0194325	-1.93751	1	13.3057	1	27.7163	0.581238	-1.1585	1	-1.05162	1	-1.08889	1	-2.59201	1	-1.90432	0.970896	1.40177
NBN	0.306524	-1.73992	0.0203803	-1.40484	0.000558771	-1.31893	0.75266	-1.18788	0.378946	-1.39807	0.00542849	-1.39292	0.54665	-1.29396	1	-1.07984	0.70843	-1.27477	1	-1.05037	1	3.20913	0.483133	1.29551	0.83876	-1.54927	1	1.30091	1	-1.8691	1	-1.18734	0.822539	1.03204
TSC22D3	0.306524	1.44457	6.10976e-08	1.52918	2.47499e-05	1.22175	1	-1.0781	0.944044	1.33103	0.950911	-1.01849	0.0376684	1.26349	0.144494	1.1606	0.783134	1.01771	1	-1.40921	1	2.22607	3.74176e-05	2.12585	0.224323	1.51111	1	1.41217	1	-1.24584	1	1.24303	1	1.95154
IL7	0.307391	-3.19547	9.20006e-07	-3.09194	0.0115807	-1.69514	1	1.09129	0.000167344	-8.21662	1	-1.0127	0.0412636	-2.89935	1	-1.22215	0.0302864	-2.51843	1	1.15741	1	-1.02399	0.999994	-1.27872	0.0392102	-3.64725	1	-1.7787	1	-3.5814	1	-1.08447	1	-1.17462
MARVELD1	0.307816	-2.07104	0.000303458	-1.624	0.000167401	-1.44742	1	-1.0357	0.999999	-1.12261	0.175789	-1.19754	0.0635022	-1.61508	0.197365	1.3071	6.00471e-05	-2.66416	1	-1.60228	1	1.71971	0.469359	1.33828	1	1.13027	1	-2.09307	0.0711011	-3.21731	1	-1.16782	0.869852	664.597
TRMT112	0.307816	1.10985	0.0167977	1.1733	0.0112355	1.24045	3.93353e-06	1.21527	0.999999	1.09828	0.0175482	1.33352	0.00554976	1.32362	1	1.03038	4.93863e-09	1.51382	1	1.89866	1	1.07187	0.0200967	1.26011	0.838414	1.28	1	-1.03941	1.37298e-05	1.4091	1	1.19278	1	1.5515
GSK3A	0.307816	1.6604	0.99999	1.02862	0.999996	-1.04571	1	-1.02911	0.999999	-1.00021	0.438533	1.08572	0.0291727	1.12821	1	1.05199	0.741271	1.20193	1	28.0874	1	2.13781	0.999994	1.14136	0.854406	1.17617	1	1.79058	1	1.12092	1	1.59032	1	1.90881
MN1	0.307941	-2.11921	0.337245	-1.27218	0.220283	-1.4654	0.658293	-1.7268	0.999999	-1.14345	1	-1.02531	4.32769e-29	-4.49423	0.290532	1.55868	0.0535242	-1.39192	1	9.93894	1	-1.43515	0.293306	1.62377	0.35917	-1.98414	0.984763	3.81734	1	-1.39465	1	1.77657	1	7.16398
U2SURP	0.309018	1.43588	0.99999	1.01791	0.776498	1.01084	0.164316	1.10555	0.999999	-1.01146	0.370003	-1.08868	1	-1.05361	0.578028	-1.06168	1	-1.0205	1	3.99736	1	1.58148	0.620676	1.16543	1	-1.19829	1	-1.0197	1	1.19769	1	-1.20728	0.906633	2.21813
UPF2	0.310011	-1.65338	0.00871353	-1.45304	0.0104752	-1.28946	0.0191673	-1.23022	0.238547	-1.40925	0.7649	-1.07096	0.362797	-1.27475	0.911961	-1.05365	1	-1.22209	1	38.9892	1	1.04125	0.999994	1.27376	1	-1.03942	1	1.01711	1	-2.51219	1	-1.58132	1	-1.0707
ABCC1	0.310703	-1.74221	0.99999	-1.07141	0.68999	-1.11241	0.145112	-1.16032	0.999999	-1.06386	0.2138	1.24774	0.183244	-1.53356	0.331017	-1.18534	0.483419	-1.70176	1	1.23589	1	-1.34343	0.0115996	3.35757	1	-1.20018	1	-1.8021	1	-2.0938	1	-1.99619	0.832821	1.02155
NECTIN2	0.31181	1.26009	0.0216239	1.2048	0.000719703	1.2738	0.978368	-1.02728	0.669367	1.24899	0.817767	-1.08599	0.99682	1.02393	0.56363	-1.30233	0.109358	1.10201	1	-1.26624	1	1.20844	0.00572492	-1.31383	1	1.05644	1	1.21545	0.909879	-1.31965	1	1.62607	1	1.64334
AL049840.1	0.311811	-2.22786	0.99999	1.02989	0.66401	1.0496	0.0969095	1.61137	0.999999	1.20537	0.806338	1.06465	0.610418	1.01037	0.811104	-1.36618	1	-1.18141	1	6.79852	1	8.19559	0.651261	1.41085	0.177867	-1.7143	1	-11.1445	1	1.46575	1	1.76335	1	-1.79608
CCT5	0.312166	1.22695	0.899147	1.03523	0.999996	1.01906	0.640985	1.01007	0.705576	-1.14554	1	1.01286	0.0120522	1.36177	0.394695	-1.16248	0.0771215	1.13171	1	1.40171	1	1.00289	0.999994	1.15728	0.892534	1.3058	1	-1.00488	0.457929	1.18697	1	-1.09854	0.825334	1.61128
TDO2	0.312643	-2.37077	2.62467e-70	-3.99437	9.31664e-82	-7.09031	0.92352	-4.88963	1.05159e-20	-6.35078	2.05566e-11	-13.0714	1.70407e-42	-7.9266	0.759801	-2.37804	1.18104e-44	-5.56536	1.23749e-05	-6.14818	1	1.22543	1.26401e-61	-4.58064	0.000216964	-2.91325	1	7.25047	0.000100803	-4.96101	1	6.8987	1	2.2077
RND1	0.312711	3.13096	0.000825636	1.96738	0.128556	1.6841	0.772489	-1.21889	0.137398	1.99719	0.579556	2.36774	1	-1.08217	9.51404e-11	-1.99021	1	-1.02964	1	6.32479	0.0176018	-9.13573	0.626013	2.38512	0.719228	1.49544	1	-12.8561	1	-3.44512	1	-1.54704	1	2.92481
FNDC5	0.31337	-1.48183	0.502635	1.22503	0.048829	1.774	0.992278	1.57729	0.227471	1.46492	1	1.33446	0.724719	-1.14553	1	1.18651	0.0429055	2.78341	1	138.645	1	1.57957	1.47808e-06	3.83517	1	1.3602	1	3.86927	1	-1.52512	1	-1.24396	1	2.41043
LCMT1	0.31337	1.24925	0.951988	1.0462	0.221231	1.11978	0.2295	1.14055	0.999999	-1.04447	0.437621	-1.14328	0.0489999	1.12584	0.107013	-1.22452	0.314713	1.30045	1	1.73656	1	2.93744	0.785975	-1.14182	1	1.10904	1	1.26748	1	1.00453	1	-1.13793	1	1.1581
STOM	0.313404	-1.70633	0.99999	-1.03213	0.474153	-1.19625	1.23085e-19	-2.60564	0.999999	-1.0297	2.77783e-15	-1.97936	0.00622809	-1.53456	5.5435e-24	-4.2326	0.00422948	-1.70227	1	-1.24188	1	-1.5945	2.04274e-05	-1.60801	0.0744343	-2.06808	0.0311219	-566.678	0.452384	-1.87885	0.673481	-1.48922	0.00251173	-6.52848
LRPPRC	0.313787	-1.64873	0.000114079	-1.55219	5.30286e-05	-1.45713	0.00369524	-1.34213	0.574389	-1.24164	0.140499	1.17552	6.39039e-05	-1.79284	0.901027	1.02261	0.00349861	-1.46937	0.949124	-1.78903	1	-1.01843	0.344347	-1.11983	0.941774	-1.3264	1	-1.9255	1	1.0061	1	-1.26098	0.816897	3.34766
NKAIN3	0.313787	5.51258	0.99999	-1.13887	0.608034	1.37755	1	1.027	0.581696	2.27583	1	-1.00457	6.93428e-05	3.91594	1	1.37975	1	1.19343	1	2.37138	1	1.10046	0.403493	3.06049	1	-1.18276	1	1.02489	1	-1.00565	0.875606	8.3598	1	2.63758
UBLCP1	0.313787	1.51801	0.3582	-1.19858	0.149851	-1.18989	0.879787	-1.06605	0.999999	1.15999	0.699941	-1.18151	1	-1.18767	0.107553	-1.33979	1	-1.10905	1	-1.56899	1	-1.45405	0.00571613	1.58224	0.497875	-1.41748	1	-1.18026	1	1.53852	1	-1.38031	1	2.72985
DDA1	0.313881	1.47082	3.52524e-05	1.28216	0.999996	1.02715	9.66025e-05	1.36181	0.999999	1.06151	1	1.09933	0.515729	1.0262	0.569648	1.30191	0.000132732	1.76497	1	1.76541	1	1.20692	0.999994	1.09558	0.871434	1.39267	1	-1.35788	0.174822	1.58734	1	-1.06556	0.333924	6.43362
AC079807.1	0.314165	-3.10582	0.99999	1.05517	0.401575	-1.36896	0.486742	-1.55958	0.999999	1.11128	1	-1.02765	1	-1.38344	0.896739	-1.1649	1	1.00289	1	1.68875	1	1.61848	0.999994	-1.11986	0.889714	-1.26507	1	-2.87322	1	1.01106	1	1.29301	1	1.91667
SNHG25	0.314733	-2.16452	3.08328e-15	-2.19422	5.35488e-20	-2.55015	0.00440957	-1.54087	0.000426704	-2.81309	0.000932338	-1.70085	0.0220508	-1.84293	0.588687	-1.40068	0.0308985	-1.51556	0.900236	-3.51838	1	-2.04231	0.0166663	-1.47255	0.193844	-1.92841	1	1.32138	1	1.65528	1	-1.75417	0.116263	-2.28048
MIAT	0.314733	-5.34737	0.777914	-3.79451	0.999996	1.02778	0.954484	1.47404	0.00149732	3.98958	0.251754	2.04463	1	1.19379	0.57395	-1.6508	1	-12.6916	1	1.7065	0.783104	-4.70357	2.24836e-99	7.73493	1	-1.17237	1	-2.53134	1	1.43582	0.814362	-1.88294	1	3.13881
REPIN1	0.314733	1.66535	0.0722479	1.20062	0.143997	1.09547	0.938027	-1.10639	0.766663	1.15617	0.966639	1.0129	0.795455	-1.09118	0.899584	-1.11522	0.457138	1.38522	1	35.8017	1	-1.73377	0.572787	1.43612	0.98028	1.10768	1	-1.07236	1	-182.821	1	-1.63378	1	1.13
TMEM129	0.31526	-2.08383	0.99999	-1.12789	0.611691	-1.13427	0.0401895	-1.25776	0.999999	1.09759	0.0398841	-1.32399	1	-1.28699	0.602703	1.27523	0.266146	-1.34774	1	-1.34916	0.768371	11.5347	0.524006	1.42125	1	1.03651	1	-2.63275	1	-1.23605	1	5.77245	0.853485	2.58437
SNRNP200	0.315312	1.40951	0.99999	-1.06643	0.999996	-1.06706	1	-1.05675	0.927648	1.14198	0.800781	-1.0136	0.499664	-1.19719	0.464102	1.16932	1	-1.03396	1	-1.41215	1	-1.01416	0.213547	1.43869	1	-1.0993	1	1.02187	1	-1.0237	1	-1.14672	0.111817	4.06901
C2orf69	0.315312	-2.61415	0.0169231	-4.23845	0.0031922	-1.64679	0.829855	-1.16639	0.847038	-1.59666	0.43173	-1.24305	1.38635e-09	-2.16936	0.140485	-1.35909	0.910705	1.27676	1	-3.23539	1	-1.07057	0.999994	1.00835	1	1.18583	1	1.58992	1	-2.54258	0.49587	-2.76042	1	-1.06853
IFT57	0.316295	1.4838	0.596581	1.04713	0.0309406	1.16479	1	1.07078	0.135524	1.5716	0.00372309	1.39532	3.30013e-13	1.93188	0.325819	1.18894	0.797685	1.0968	1	1.62356	0.80666	4.96037	0.014653	1.66796	1	-1.01629	1	1.09739	1	-1.03881	0.675712	1.79146	0.049385	14.7072
POLR2J3	0.316295	-1.6489	0.232523	-1.31306	0.277317	-1.173	0.000186754	-1.47565	0.999999	-1.00713	0.0927253	-1.1577	0.00176501	-1.52483	0.307512	-1.27023	0.00367808	-1.82135	1	1.14329	1	-1.07924	0.999994	-1.05121	0.586644	-1.62409	1	-1.37667	1	-3.85205	1	1.46251	0.15062	-1.85734
FBN1	0.317702	-1.30266	1.34786e-05	-1.60078	0.00117465	-1.62052	1.08184e-10	-2.43009	0.999999	-1.20387	0.808162	-1.30914	3.55493e-10	-2.15528	0.0108585	-1.59409	4.12484e-22	-3.04493	1	-2.32752	1	-1.88719	9.08787e-07	-1.75851	0.0107546	-2.02947	1	-2.25501	2.74137e-07	-4.40457	1	2.39919	1	9.90382
NAALADL2	0.318454	-3.73009	0.99999	-1.31705	0.878056	-1.36443	1	1.098	0.999999	1.09122	1	-1.15648	0.431728	-1.59821	1	-1.14838	1	-47.2106	1	2.32146	1	3.13029	0.999994	1.10031	0.0922886	-5.24377	0.684812	2.80418	1	1.84056	1	4.31476	3.45768e-15	12.0191
NR1H3	0.320892	-2.2931	0.83276	-1.35627	0.698805	1.14846	1	-1.10205	0.29102	-1.4484	0.467308	-1.39671	0.396268	-1.47026	0.53121	1.77098	0.915139	-1.79778	1	-1.16479	1	-2.3683	0.878009	1.38023	1	-1.28056	1	2.04003	1	-1.07797	1	1.17183	1	-3.0676
ZNF626	0.321089	2.429	1.92855e-11	3.03912	6.17755e-06	1.75634	0.0287162	1.45479	0.0407962	2.26684	0.14903	-1.12905	2.14158e-05	1.9895	0.137187	1.67855	0.211853	2.14719	1	-1.10482	1	-1.14182	0.999994	1.21852	0.205147	2.03506	0.84739	3.61174	1	2.17405	1	1.299	1	1.83246
AL050343.1	0.321089	-3.88367	0.698289	1.5311	0.999996	-1.07155	1	1.00691	0.999999	-1.07161	0.973794	1.2599	1	1.03138	0.234962	1.89078	0.322208	-3.43809	1	1.57461	1	1.71267	0.911675	1.34299	1	1.10251	1	-2.10082	1	1.02094	1	1.68285	0.106501	-5.22294
PKNOX2	0.321089	-2.72065	0.504433	-1.84784	0.999996	-1.06225	1	-1.35088	0.999999	-1.21069	0.000606606	-1.91945	0.00413668	-1.79658	1	-1.36195	0.787197	-3.96859	1	6.62057	1	-1.024	0.314306	-1.73369	0.544397	1.868	1	-1.36801	1	-1.56378	1	1.54627	1	2.09916
AP002026.1	0.321089	-2.75208	0.84528	-1.70434	0.885404	-1.29905	1	1.01215	0.999999	-1.4455	0.842036	1.1986	0.168542	-1.63164	0.854423	1.18517	1	-1.16201	1	2.42706	1	1.14736	0.913189	2.05204	0.788391	2.22368	0.797155	2.67104	1	-2.55181	1	-2.06141	0.819928	8.21795
CACNA1A	0.321089	-2.54062	0.775667	-1.75934	0.999996	2.20538	0.199285	1.63259	0.999999	1.12172	0.789503	1.18607	1	1.01849	0.190489	2.26462	1	-1.94031	1	-4.76661	1	5.25413	0.69233	-1.34883	1	1.45093	1	-1.02761	1	1.61825	0.753102	-1.94716	1	2.49532
HCG17	0.321089	-2.73706	0.862853	1.22855	0.930542	1.0044	1	-1.26795	0.984361	1.41049	0.942631	1.21029	0.647593	-1.31754	0.429424	-1.43309	1	-2.73523	1	1.91848	1	1.30332	0.999994	-1.27752	0.356893	-2.34704	1	-1.17856	1	1.04077	1	2.92979	1	2.5739
DLX5	0.321089	2.28212	0.01715	10.6129	0.00310082	4.22869	0.70648	1.8515	0.0380008	2.40687	0.0407951	5.13635	3.05009e-13	4.99381	0.970279	1.18438	0.00480679	2.41607	1	16.3505	1	4.3271	0.00462373	5.28334	0.763859	2.13976	1	1.45657	1	9.01552	0.183728	-1.99543	1	15.2306
ATP5PB	0.321089	1.23236	0.60356	1.05423	0.934865	1.00807	0.978596	-1.01436	0.941184	1.2275	0.659136	-1.06944	0.508814	1.12359	0.426554	-1.1286	0.00105089	1.29692	1	1.22765	1	1.10667	0.999994	-1.01273	1	1.00079	1	1.0118	1	1.12044	1	1.18391	0.159137	-1.71707
PSMB6	0.321089	1.18642	2.96615e-06	1.35806	0.0133035	1.27573	1.19983e-12	1.33744	0.999999	1.10075	0.271273	1.2452	1.88642e-06	1.46411	1	1.01276	5.07545e-09	1.40973	1	1.9919	1	1.77631	0.292685	1.30271	0.189573	1.40579	1	1.01917	0.025123	1.34217	1	1.17322	0.66344	2.4871
MRPL24	0.321089	-1.94875	0.435574	-1.21404	0.00429267	-1.37394	0.710031	-1.43471	0.999999	-1.24614	0.442737	-1.28824	0.867413	-1.23245	0.0170569	-1.57699	0.343582	1.32291	1	-1.68713	1	-1.22015	0.377191	-1.31248	0.865526	-1.63503	0.713946	-5.217	1	-1.35186	0.478574	-2.59943	0.325301	-1.77787
SCOC	0.321089	1.18518	0.99999	-1.0004	0.405127	-1.09802	1	-1.0151	0.999999	-1.00592	0.0300976	-1.32873	1	-1.06173	0.0130962	-1.30284	0.829397	1.08861	1	-1.07844	1	1.03528	0.999994	1.056	0.784405	-1.21346	1	1.16907	1	-1.24761	1	-1.27424	1	1.78553
MRPL4	0.321089	1.3216	0.193194	1.09805	0.497431	1.078	0.278979	1.15258	0.471165	-1.35276	1	1.07731	0.480368	1.09391	0.530826	-1.14181	0.0689204	1.23284	1	1.72348	1	1.43951	0.801466	1.04909	1	1.24826	1	-2.12337	1	1.255	1	-1.35343	0.945739	-1.01983
IGF2BP3	0.321089	1.64795	0.550594	-1.23707	0.464924	-1.12961	0.900139	1.00336	0.872005	1.20012	0.0871903	1.38315	0.479962	-1.31682	0.820304	1.08622	1	-1.09706	1	4.78588	1	1.85044	0.216994	1.46864	0.963852	-1.01285	1	-2.61283	1	-1.03943	1	-1.27257	1	2.1227
CKS1B	0.321089	1.86341	0.000172601	1.42076	9.54837e-15	1.49263	0.0778937	1.27036	0.875093	1.0473	0.466628	1.61087	1	1.06037	0.78373	1.02653	0.00255903	1.39033	1	1.2937	1	1.5508	0.566103	1.43307	0.109885	4.14613	1	2.7198	0.630879	1.84269	1	1.25185	1	-1.36252
RRBP1	0.321089	-1.245	0.757683	-1.21701	0.00434122	-1.20404	0.773944	-1.10935	0.999999	-1.079	0.869591	1.112	0.0122714	-1.49938	0.359382	-1.27665	1.81081e-09	-1.55514	1	-1.56767	1	1.06599	0.926629	1.3312	0.578218	-1.34255	1	1.02521	0.0638677	-1.91964	1	-1.28479	1	1.50873
FRS3	0.321089	-3.31103	0.962106	-1.17893	0.193475	-1.55418	1	1.41529	0.671801	1.67727	1	-1.01276	0.487933	-1.46131	1	1.08414	0.833253	-2.0873	1	3.16553	1	10.2505	0.829645	-1.08623	1	-1.10456	1	2.18829	1	-5.09835	1	-1.73362	1	2.03443
RDX	0.321089	-1.23352	0.99999	-1.06866	0.999996	-1.06596	1	-1.03215	0.999999	-1.13066	0.00807163	-1.33357	0.0509973	-1.20635	0.0504442	-1.42121	1	-1.09254	1	1.10634	1	1.36383	6.95945e-05	-1.37688	1	1.2053	1	-1.67023	0.0870517	6.80709	1	-1.37184	1	2.07545
AP005205.2	0.321089	-2.31796	0.99999	1.12883	0.780094	1.2646	0.477547	1.51354	0.999999	-1.43261	1	-1.0295	0.124004	1.87734	0.123058	2.4978	1	1.07008	1	1.90646	1	1.94351	0.68632	1.91388	0.902778	-1.98003	1	-1.79956	1	-1.31505	1	1.28889	0.401111	4.49529
C3orf80	0.323982	-4.34439	0.18383	-2.18668	0.596602	-1.39079	1	-1.1735	0.518073	-1.07793	0.0639734	1.21256	1.82923e-06	-3.11367	1	-1.17201	3.81926e-14	-5.19893	0.147867	-6.39633	1	1.09082	2.95671e-09	-1.66269	0.832282	-1.92862	1	1.83614	0.451271	-1.92185	0.0271922	-3.883	1	-1
GHITM	0.324136	1.34391	0.99999	-1.06589	0.999996	-1.03692	0.473084	-1.15698	0.999999	-1.04634	1	-1.13075	0.536125	1.0599	1	-1.13363	0.837495	1.02758	1	1.68169	1	-1.15368	0.250095	-1.14853	1	-1.04644	1	-1.27463	1	1.00978	1	1.31885	1	-1.03965
CMC2	0.325551	1.50355	0.00343875	1.30554	0.0398615	1.27326	0.000922206	1.36033	0.607319	1.32886	0.149258	1.19129	0.108748	1.13428	0.993212	-1.06108	9.88554e-05	1.5571	1	1.17799	1	1.07415	3.07078e-07	2.02605	1	1.19	1	1.83743	0.025123	1.56905	1	1.14645	1	2.23229
MZT2A	0.325551	1.16491	0.651835	1.08768	0.0285984	1.19402	5.12174e-13	1.48559	0.813803	1.27005	0.00338574	1.43701	0.213514	1.13212	0.480798	1.09992	0.000267427	1.34002	1	-1.14361	1	-1.06872	0.552484	1.30445	0.892534	1.23591	1	-1.43877	0.0218416	1.2402	1	1.1848	1	1.49635
ENPP2	0.326772	-1.6786	0.99999	1.69272	0.184541	-3.98855	4.1651e-05	1.53266	0.999999	-3.21569	1	-1.01125	0.853743	-1.56739	0.416615	-3.65417	1	1.56798	1	6.74033	0.199566	2.3753	0.872366	1.28449	0.608815	-1.4192	0.0683607	2.57694	1	2.85365	0.423196	-10.6247	7.64706e-09	-25.5947
ATF7IP2	0.326772	8.67597	0.485852	1.2065	0.971892	-1.09203	0.435613	1.34784	0.999999	-1.01552	0.701812	1.12243	0.12194	1.42112	0.954173	1.22854	0.728961	1.50716	1	9.19427	1	56.6334	0.187143	1.98278	1	1.16593	1	-1.33034	1	-2.21842	1	15.6443	1	-1.0167
PRSS12	0.326772	-3.12354	0.881844	-3.1323	0.634682	281.709	1	-1.4108	1.56756e-05	-1.74546	6.38314e-09	-2.28329	1.32667e-51	-7.29413	1	-1.55535	1.1846e-23	-3.82601	1	-6.48673	1	1	1.91067e-43	-6.70059	0.00702066	-4.24919	1	4.58443	0.203945	-32.7068	1	-1.06932	1	4.60086
MEGF8	0.327397	-1.7792	0.99999	1.09367	0.120129	-1.42945	0.0176014	-1.34633	0.999999	-1.04084	0.966463	-1.17698	0.0721675	-1.60382	0.740572	1.09151	0.00911436	-1.72586	0.296996	-3.48102	1	-1.04612	0.386554	1.61743	1	-1.00211	0.813048	-1.98975	1	-1.25902	1	-1.25914	0.310788	4.40281
ZNF234	0.327659	-2.46137	0.374536	-1.44863	0.85196	-1.34167	0.0208152	-1.50175	0.999999	1.09265	1	1.00099	0.824465	-1.44942	0.708223	-1.30365	1	-1.11932	1	-1.32837	1	-1.57004	0.76219	-1.27101	0.420883	-1.78131	1	2.31488	1	-1.44887	1	-1.13491	1	3.48673
OCIAD2	0.331891	1.60464	3.5323e-14	2.06434	2.67638e-14	2.2038	0.449656	-1.35932	0.116902	1.4808	2.04742e-36	4.81245	4.58475e-05	1.61663	0.00644579	-1.66331	0.0787433	1.81011	1	-1.61328	0.599729	-2.66137	6.77486e-08	2.87006	1	1.17155	1	-1.14154	8.33263e-05	3.04933	1	1.07688	0.000810618	28.1085
C7	0.332975	-1.99355	0.852577	-2.45639	0.507516	8.05693	1	-1.3228	0.0242035	1.14295	0.940835	1.9009	2.48085e-16	-2.06402	1	-1.49106	0.919162	-1.26654	0.93582	24.4521	1	1.00988	3.84278e-58	3.52296	0.798844	-1.3384	1	-2.00196	1	-4.41859	0.966782	5.78316	1	2.24765
AC092117.1	0.332995	-2.37926	0.99999	-1.07111	0.999996	1.0371	0.254221	1.54085	0.999999	-1.09641	0.502685	1.17757	1	-1.11126	0.719679	-1.13375	1	-1.52296	1	1.26377	1	1.03546	0.632075	-1.32281	1	-1.05889	1	-1.12174	1	1.03274	1	1.63477	1	1.25564
MAP2K6	0.332995	1.48255	0.99999	-1.06199	0.493379	1.57618	5.49384e-07	1.50714	0.988401	1.04257	0.90604	-1.20223	0.241688	1.0781	1.15639e-14	2.75091	1	-1.08651	1	-1.11851	1	1.05381	0.999994	-1.06292	0.892611	1.00736	1	1.53616	1	1.08256	1	1.24074	0.230728	60.3805
ERI2	0.332995	-5.05051	0.0297974	-1.95607	0.239888	1.47328	0.938752	-1.01758	0.999999	-1.1133	0.925223	1.31215	0.160251	-1.24534	0.323443	2.43318	0.310527	-1.2142	1	-1.7589	1	3.66378	0.999994	1.31064	0.89057	1.6099	0.115953	5.24243	1	-3.11139	1	12.7077	0.055194	-2.01791
PCGF2	0.332995	-1.56504	0.0617729	-1.28064	0.0347887	-1.19012	1	-1.03629	0.655923	-1.22442	1	-1.00931	0.111123	-1.43622	1	-1.03034	1	-1.14564	1	1.36996	1	1.25477	0.999994	1.07631	1	-1.12242	1	1.04747	1	1.29715	1	-1.34072	0.178976	5.02553
SUCLA2-AS1	0.332995	-2.17966	0.0646966	-1.42774	0.644599	-1.09257	0.453874	-1.50642	0.999999	-1.1572	0.829487	-1.12719	0.97726	1.01222	0.656651	1.2434	1	-1.19571	1	-1.0023	1	1.23866	0.999994	1.00079	1	1.33589	1	-1.27535	1	-1.04657	1	1.01364	1	1.2162
KCNIP2	0.332995	-2.70366	0.99999	-1.04836	0.999996	-1.11802	1	-1.07892	0.680577	-2.39464	0.720917	-1.27674	1	-1.07345	1	-1.01673	1	1.24324	1	1.31666	1	2.07848	0.386883	1.74623	1	1.17351	1	-2.33879	1	1.03786	1	1.80316	1	2.14356
NKAIN4	0.332995	11.5981	0.0334484	3.19837	0.215562	1.69407	1	1.35259	0.999999	1.15895	0.044494	2.38387	1	-1.17151	1	-1.25342	0.901028	-1.86623	1	224.95	1	-1.31339	4.19041e-10	-1.9405	1	1.22675	1	-1.02832	1	1.45506	1	1.30509	0.360041	15.7179
PRLR	0.332995	-2.68555	1.80378e-17	-4.01579	2.52101e-05	-1.83106	1	1.75424	0.00416408	-2.0523	0.27428	-3.00268	1.25566e-06	-1.9541	1	-2.39469	0.0189492	-1.88225	0.156766	-1.51533	1	-1.89735	0.00202175	-4.22284	1	-1.23958	1	-2.97834	1	-1	1	-3.33739	1	1.71329
CAPN6	0.332995	1.85563	0.99999	1.2007	0.565964	1.47651	1	1.11695	0.00135714	4.50931	1	1.42075	2.62833e-06	3.29105	1	1.2151	0.522663	1.46941	1	1.05545	1	1.11538	0.700595	1.86895	0.989907	1.80714	1	1.04188	1	1.63981	0.0876962	71.9662	0.000529439	46.5984
SNRPE	0.332995	1.23197	0.10142	1.15948	0.000468541	1.30058	0.645385	1.03535	0.999999	1.07281	0.467112	1.2417	0.0016417	1.34752	0.984036	1.06527	0.000255033	1.31664	1	2.96944	1	-1.31591	0.407468	1.29564	0.400368	1.45172	1	-1.17584	0.00351119	1.69942	1	1.19203	0.00518575	4.84087
GFRA1	0.333094	1.35785	0.99999	-1.20419	0.0508419	4.23374	1	1.35272	0.0086006	1.87614	1	1.03337	1	-1.13031	0.0657715	-4.65899	0.248537	2.7119	1	2.55805	1	-3.3255	0.000214509	2.68626	0.87591	1.10811	1	-1.39083	1	2.93075	1	2.11785	0.658636	2648.4
AC023908.3	0.333425	-3.12096	0.99999	1.07068	0.999996	-1.04649	1	1.61035	0.999999	-1.13178	0.898047	-1.19604	1	1.08462	1	1.12166	0.95881	2.66992	1	1.52996	1	1.44206	0.571266	1.29406	0.968541	-2.01075	1	-1.69101	1	-1.1579	1	2.40765	1	-1.08242
ZNF527	0.333507	-2.60044	0.99999	-1.26799	0.999996	-1.08733	1	1.09557	0.999999	-1.58046	1	-1.362	0.643039	-1.3545	1	-1.04148	0.986361	-1.54158	1	4.04496	1	5.10158	0.999994	-1.05585	0.146565	3.28524	1	-4.06527	1	3.45403	1	-1.23235	1	5.31242
IPO9-AS1	0.335347	-3.32899	0.99999	1.01806	0.706472	1.23401	0.901242	1.69042	0.683445	-3.17182	1	-1.00026	1	1.05986	1	1.04967	1	1.07135	1	2.73327	1	1.3193	0.690029	1.44247	1	1.49541	1	-1.80139	1	1.04158	1	3.00462	1	3.3009
AL080276.2	0.337124	-2.74667	0.99999	1.03776	0.55007	-1.19785	0.972647	1.50342	0.999999	-1.68526	1	-1.15418	1	-1.04057	1	-1.09356	1	-1.13977	1	2.62245	1	1.49312	0.999994	-1.08184	1	1.11571	1	-1.40726	1	3.33624	1	3.50358	1	2.14369
APLP2	0.338257	1.18163	2.17991e-11	1.45644	3.63915e-05	1.28155	0.0968303	1.17353	0.00180805	1.79442	1.118e-06	1.63288	0.0626419	1.17395	0.103512	1.56591	0.000473863	1.39558	1	-1.93898	1	1.96418	0.000933789	1.70466	1	1.26943	1	1.11329	1	-1.07556	1	-1.17979	0.798552	-1.47823
CSNK1A1	0.338622	-1.20685	0.99999	-1.0207	0.120057	-1.16126	1	-1.0691	0.999999	1.08077	0.127977	-1.14709	0.945663	-1.12349	0.566906	-1.03504	0.901195	-1.14811	1	1.39423	1	-1.01653	0.999994	1.04772	0.994507	-1.29831	1	-1.00633	1	-1.00128	1	1.48135	0.803981	-1.02357
STX10	0.338622	-1.34736	0.99999	1.02295	0.999996	-1.04266	1	-1.07568	0.999999	-1.12349	1	-1.00304	0.105627	1.03638	0.0231429	-1.33241	1	-1.06046	1	-1.14138	1	1.17546	0.138774	-1.20989	1	1.06468	1	-1.9325	1	1.11724	1	1.15026	1	1.32548
TMEM167B	0.338989	-1.89895	0.446778	-1.30019	0.999996	-1.10778	1	1.07542	0.999999	1.01801	1	-1.07588	0.682656	-1.01073	0.909422	1.09128	1	1.24517	1	-2.12901	1	1.33486	0.999994	1.04305	0.570086	1.19973	1	-1.22752	1	-1.27456	1	-1.39866	0.69523	3.4001
TMEM147	0.33912	1.18133	0.0105676	1.20383	0.145236	1.17155	0.871899	1.02884	0.847171	1.07752	0.749397	-1.00219	0.0172972	1.3324	0.330804	-1.17512	0.107547	1.21346	1	1.14154	1	-1.09555	0.708892	1.01427	1	1.01293	0.491853	-1.96445	1	1.07208	1	-1.07572	1	1.6985
CCDC74B	0.339717	3.96154	0.00537972	2.70797	0.000880185	2.76783	0.94544	1.26892	0.255334	2.23703	0.039413	1.68918	0.000546278	2.0267	0.927215	-1.01814	0.558874	1.40063	1	1.29072	1	1.62602	0.999994	1.11819	1	1.89797	1	-1.10933	1	-1.37441	1	-1.38809	0.0233801	12.5319
PRDX6	0.340724	1.21893	0.833802	1.0361	0.999996	-1.01919	0.117208	1.02674	0.999999	-1.0645	0.690787	-1.03268	0.518388	1.17261	0.509936	-1.08601	0.130565	1.03804	1	-1.22558	1	1.13533	0.00114226	-1.71993	1	1.07765	1	-2.28558	1	-1.07351	1	-1.08284	1	2.42656
NELFB	0.340724	-1.71765	0.0210843	-1.30938	0.999996	-1.03113	0.246093	-1.20988	0.999999	1.10809	0.878322	1.02211	0.339591	-1.47088	0.169935	1.14439	0.816799	-1.15162	1	1.23956	1	-1.04296	0.870279	1.05812	0.953787	-1.27128	1	1.10226	1	1.13278	1	-1.15283	0.953397	2.23003
ANKRD36C	0.341799	-2.08884	0.528543	-1.42085	0.098087	-1.39273	0.163973	1.30001	0.999999	1.34284	1	1.13176	0.234567	-1.39172	0.3919	1.20406	0.83199	-1.22336	1	16.8565	1	2.15064	0.757963	1.46753	1	1.19907	1	1.52145	1	1.5829	1	-1.33057	0.894992	8.69044
COPZ2	0.341799	-1.95333	0.511416	-1.71158	0.949885	1.72128	0.548238	-2.60623	0.999999	1.11576	0.390202	1.00496	1	1.15727	0.884363	3.33674	0.198138	-1.94688	0.282904	-2.85121	1	-2.11848	0.708312	1.2284	0.837252	1.63154	1	1.07135	0.00628912	-1.49272	1	1.68956	0.760968	-5.01901
TMEM243	0.341865	2.79437	0.99999	-1.06119	0.0652857	1.13933	0.688823	-1.24431	0.999999	-1.07605	1	-1.07817	1	-1.08515	3.5612e-05	-2.03658	1	-1.32415	1	1.1019	1	1.31837	0.999994	-1.00814	0.805113	-1.18166	1	1.5958	1	1.43543	1	-1.43559	1	-1.8421
CRELD2	0.342332	1.49602	0.623147	1.12586	0.0751142	1.22496	0.515447	-1.2281	0.999999	1.0606	0.00258375	1.38777	0.000396815	1.34937	1	1.08667	1	-1.18256	1	-1.23208	1	1.34328	0.125157	1.24312	1	-1.2088	1	1.75572	1	-1.04435	1	-1.28244	0.778585	-1.42472
ICK	0.342332	-1.52602	0.576464	1.15396	0.830134	1.02243	0.448676	1.2886	0.999999	-1.21352	1	1.04942	0.792649	-1.30235	1	1.07158	1	-1.18759	1	17.3457	1	1.35392	0.526151	1.62552	1	-1.21923	1	-1.45041	1	-4.32777	1	-1.41684	1	1.0059
AC006449.5	0.342332	-3.025	0.99999	-1.12031	0.970744	-1.04106	1	1.23228	0.931512	-1.5525	1	-1.00263	1	-1.08546	0.853743	-1.22163	1	1.82334	1	1.09852	1	1.07627	0.999994	1.00945	0.369849	-1.84628	1	-1.20201	1	-1.00367	1	1.00058	1	-1.00864
TCF21	0.342332	-1.48841	0.616118	-1.39362	0.999996	1.14714	0.961227	14.8763	0.801956	-1.06874	0.998655	-1.18868	1.71349e-16	-1.49007	1	-1.34301	0.0156268	-1.91166	1	-1.17407	1	-1.27114	2.31288e-05	-1.35888	1	1.12355	1	-2.89079	1	-2.32444	1	3.33239	1	8.65723
VMO1	0.343762	6.97438	0.0704548	2.38675	0.00437165	2.08861	0.737337	1.3503	0.999999	-1.19853	0.750989	1.36656	0.602368	-1.2818	0.362564	1.26008	1	-1.4765	1	14.7837	1	2.23374	0.0131029	-2.83217	1	-1.01129	1	-2.14301	1	-7.55715	1	1.52447	0.181585	-3.46457
MIR4500HG	0.345764	-1.9886	0.99999	1.0291	0.99835	1.09649	1	-1.05258	0.999999	-1.33527	1	1.04344	0.879683	1.07051	1	1.094	1	1.16111	1	3.49015	1	1.07568	0.999994	-1.05089	1	1.45376	1	1.0752	1	-1.11567	1	1.74961	1	-1.02236
ZNF697	0.345782	-2.5028	5.41894e-05	-1.80406	0.00880152	-1.79268	0.973544	-1.00651	0.999999	1.10992	0.721817	-1.14628	0.00194309	-2.638	1	1.04997	0.728961	-1.05825	1	10.4047	0.187249	-3.1108	0.0334332	1.97296	0.824108	-1.58913	1	1.11835	1	-1.31881	0.289374	-2.71916	0.999973	-1.23859
TPH1	0.345782	-2.84062	0.60243	1.36297	0.930611	1.18056	0.405714	2.08457	0.999999	-1.43286	0.99745	1.07725	0.962822	1.12141	0.199759	2.4204	0.77885	1.76673	1	2.03472	1	1.16634	0.322457	1.90955	1	1.62854	1	-1.09002	1	-1.00319	1	3.77214	1	1.01938
ARHGEF2	0.345782	-1.8451	0.000272696	-1.72001	1.00395e-11	-1.8638	0.801525	-1.01105	0.999999	-1.17087	1.33472e-09	-1.91169	0.00310416	-1.85212	1	1.0766	0.799271	1.00009	1	3.51812	1	-1.2287	0.999994	1.11448	0.534679	-1.57984	1	-1.80064	0.953921	3.24301	1	-1.74661	0.529466	-1.70469
MARCKS	0.346015	-1.26565	8.26604e-05	-1.23001	0.00255737	-1.19974	0.376094	1.0372	0.999999	1.05019	0.00392446	-1.23846	0.0289816	-1.24884	0.022989	1.31015	0.399901	-1.06344	1	2.12072	1	-1.02417	1.68813e-05	1.49708	0.915291	-1.1215	1	1.41858	0.0698307	-1.06593	1	-1.21508	0.000135825	-2.71637
U2AF2	0.346015	-1.55085	0.00146	-1.49385	0.157644	-1.21617	0.0338114	-1.31401	0.999999	-1.06192	0.895707	-1.08593	0.0691348	-1.32988	1	1.06129	0.0223463	-1.53197	1	1.67161	1	-1.38769	0.485968	1.38331	0.460587	-1.63896	1	1.39253	1	-1.20249	1	-1.21848	0.908141	3.04464
SNIP1	0.347425	-2.07799	0.284097	-1.26994	0.051123	-1.35902	1	1.07025	0.999999	-1.1265	0.127694	-1.41231	0.949981	-1.30316	0.0968004	-1.34883	0.849728	-1.27537	1	-1.08255	0.540972	-2.51584	0.999994	1.14911	0.754912	-1.43436	1	1.14965	1	-1.73689	1	-2.06484	0.299022	-3.68582
MON1A	0.347425	-2.85646	0.99999	-1.1176	0.999996	-1.11708	1	1.15056	0.999999	-1.60972	1	1.10002	0.885462	-1.12887	0.582461	-1.10533	1	-1.29193	1	7.79109	1	2.90276	0.782534	1.24295	1	-1.28733	1	-1.15846	1	-1.25475	1	-1.34925	1	1.98746
KIDINS220	0.348607	-1.31118	0.563039	-1.25354	0.521449	-1.19337	0.0865274	-1.20467	0.999999	-1.0868	0.409325	-1.16575	0.0356667	-1.41046	1	1.01454	0.00896194	-1.56239	1	-1.12091	1	-1.31168	0.76119	1.33262	0.670123	-1.42546	1	-1.11817	1	-2.24834	1	-1.49424	1	-1.06023
ELK3	0.349179	-1.73998	0.693929	1.01525	0.774639	-1.17875	1.15083e-13	-1.62891	0.941832	1.12333	0.0266394	1.11809	0.23423	-1.24712	0.878555	-1.11122	1	-1.06262	1	-1.26045	1	-1.46754	0.488001	1.45863	0.904432	-1.19754	1	1.00764	1	-1.26798	1	-1.74047	1	1.35995
OS9	0.349179	-1.44257	0.865948	-1.18087	0.601685	-1.09988	0.0102279	-1.29158	0.761722	1.12682	0.917504	-1.14892	0.794655	-1.28704	0.886941	-1.14177	1	-1.18508	1	-1.78802	1	1.01221	0.674668	1.01891	0.620521	-1.38061	1	-1.1933	0.285995	-2.12774	1	1.13895	0.265318	-2.18319
ZMYM6	0.349179	-2.53641	0.721161	-1.3618	0.401713	-1.40072	0.362268	-1.11462	0.676823	1.43149	0.105856	-1.40581	0.984056	-1.00366	0.954705	1.1585	0.751686	-1.78201	1	-1.99909	1	20.5616	0.911312	1.29817	0.975808	-1.42337	1	-1.26432	1	2.25874	1	-1.9401	0.913897	-1.32015
TMEM100	0.349739	-2.91672	0.00678414	1.9816	2.77734e-06	3.12784	1.07141e-07	1.51155	0.999999	1.70725	1	1.14886	0.499195	1.32517	3.40459e-08	-2.93515	0.75924	1.36545	1	9.27128	1	1.09561	0.00107011	4.61718	0.212676	2.30306	0.284877	7.57097	0.0536239	3.09471	8.46046e-06	-13.1898	1	3.33772
C5orf38	0.349739	11.8033	7.7945e-05	2.22565	0.247131	1.60891	0.429264	1.05718	0.999999	1.80156	3.81306e-22	2.48667	0.0142168	3.89034	0.816342	2.21099	0.00073233	8.14078	1	10.8053	1	2.07195	6.41147e-07	3.96577	1	2.48218	1	1.40437	1	-1.42921	1	7.07311	1.94599e-05	38.5254
RPL36A	0.350969	1.56611	0.000715572	1.25312	0.0298526	1.21208	3.16739e-13	1.24812	0.578791	1.23703	0.0016093	1.35301	0.00185144	1.37071	0.482488	1.22879	1.44075e-32	1.66444	1	-1.03765	1	1.51509	0.999994	-1.00012	0.49002	1.324	1	1.34037	0.0741172	1.30704	1	1.1836	0.121168	1.9474
AC010883.1	0.350969	-4.94011	0.90876	1.22801	0.946826	-1.05074	1	-1.23062	0.5771	1.57262	1	1.1637	0.496306	-1.47116	1	-1.01261	0.971832	-1.4895	1	1.31456	1	-1.04375	0.878586	1.13924	1	1.14242	1	-1.19409	1	1.04468	1	1.43894	0.621738	3.57821
AP000442.2	0.350969	-2.18567	0.99999	-1.15304	0.923262	1.04037	1	1.1669	0.999999	-1.02644	0.767857	-1.19264	0.0273629	-1.62831	1	1.10049	1	1.01691	1	1.28569	1	1.04543	0.831236	1.26275	0.734462	-1.51755	1	-1.37244	1	1.01981	9.77015e-06	-6.28504	1	1.00006
AP001453.4	0.351106	-3.39687	0.846577	-1.31905	0.959304	1.12647	0.4602	-1.53017	0.999999	1.18749	1	1.02841	1	1.00242	0.488428	1.38223	1	1.25525	1	-1.00071	1	1.11768	0.999994	-1.00162	1	1.10029	1	-1.21623	0.53267	-3.67085	1	1.14139	1	2.5625
DLK1	0.351143	1.54874	0.99999	1.09276	0.198491	6.15505	1	2.46901	0.0269822	-2.29962	4.44231e-12	-12.8438	0.238016	1.41189	0.967461	-6.4854	6.82178e-11	-1.57958	1	-2.70065	1	-1.86482	7.31399e-84	-30.1477	0.591148	-2.60241	1	-1.55478	0.000959803	-12.31	1	1.17233	1	-1.83262
ZNF154	0.353216	-1.9596	0.269101	-1.38169	0.302746	-1.45622	0.561335	-1.20498	0.999999	1.05747	0.963496	-1.22926	0.088296	-1.67963	0.459624	1.28792	0.219812	-1.90232	1	11.7257	1	-3.04901	0.9461	-1.19196	0.984768	-1.25292	0.623102	2.02471	1	-1.58729	1	1.70078	0.569915	13.6135
HERC1	0.354608	-1.56155	0.307807	-1.24527	0.576804	-1.28807	6.09564e-08	-1.56089	0.999999	-1.18122	1	1.081	0.000139633	-1.85736	0.449533	-1.33589	1	-1.10584	1	4.6937	1	-1.02861	0.000625586	2.52932	0.804318	-1.33166	1	-1.31582	1	-1.21306	1	-1.38714	1	1.20511
PCDHB5	0.35491	10.6664	0.000316545	4.5692	1.83552e-07	4.2314	4.30323e-10	2.76662	0.000242068	5.64841	4.39136e-08	-3.08339	5.63934e-12	5.77234	7.83544e-10	-2.39348	0.000519993	7.379	1	3.00185	0.830075	4.27187	0.0102503	-1.93876	0.220451	3.44526	1	1.10534	1	-1.92778	1	6.79928	1	4.02543
RPLP0	0.355124	1.14678	0.351922	1.02208	0.740484	-1.00281	0.852761	1.00082	0.999999	-1.03048	1	1.0392	0.528386	1.12295	0.489917	1.00335	1.65881e-16	1.19223	1	-1.08612	1	1.04556	0.220423	-1.13181	1	1.0574	1	1.07301	1.5778e-05	1.09281	1	-1.00959	1	1.2387
AC100786.1	0.355124	-2.66884	0.77071	-1.31537	0.813422	1.11765	1	-1.12887	0.809066	-2.25636	0.435692	-1.51426	0.662724	-1.38344	0.292226	-1.5263	0.649036	-1.46063	0.00268397	-7.00459	1	1.11013	0.461509	2.00169	0.81422	1.93537	1	-1.51318	1	-1.04843	0.180085	-5.79515	1	3.32408
AC103736.1	0.355124	-2.55705	0.826219	1.25906	0.951966	-1.13533	1	1.06361	0.999999	-1.21668	0.075564	-1.8929	0.93124	-1.19574	0.0533245	-2.11891	0.579163	4.88534	1	1.83724	1	1.32528	5.579e-06	-3.99239	0.431514	-1.87458	1	-1.67741	1	1.33326	1	-3.22975	0.662413	4.14331
ZYX	0.35541	-1.42276	0.00085849	-1.40603	2.783e-08	-1.59858	0.00361696	-1.32942	0.252902	-1.19861	0.504537	-1.19433	0.0142855	-1.75144	0.0121385	-1.37839	0.213241	-1.23301	1	2.20874	1	-1.15707	0.690943	1.37848	0.675681	-1.57021	1	-2.79809	0.16174	-2.62757	1	-1.48693	0.0115704	-4.11145
TG	0.35541	-2.16747	0.99999	-1.08336	0.80973	1.22788	0.907046	1.45905	0.999999	-2.07705	0.437637	1.41256	1	1.1875	0.168582	2.56406	1	1.54883	1	1.89081	1	2.30222	0.667419	-1.63222	1	1.32172	1	-1.38318	1	-1.12119	1	2.58451	1	1.67237
TPRKB	0.35541	1.55398	0.000341294	1.30352	0.00114477	1.18119	0.877377	1.05142	0.999999	1.0805	0.0110192	1.31037	0.00142068	1.25195	0.129726	1.13949	1	1.08069	1	1.05483	1	-1.00709	0.021561	1.50276	0.183712	1.58111	1	1.64215	0.964588	2.64435	1	-1.08465	0.299022	-1.75132
STAT1	0.35541	4.86002	0.359167	1.26686	0.865594	-1.01581	1	-1.28832	0.378946	-1.51347	0.61426	-1.30435	0.193469	-1.38035	0.397646	-1.48038	1	-1.17201	1	-1.24382	1	3.99847	0.781652	-1.00571	0.751396	-1.99523	0.684736	1.74166	1	-1.45601	1	-1.69085	0.00720315	-4.11386
MPG	0.356194	1.26157	0.25827	1.05334	0.490187	1.06879	0.00518405	1.18752	0.999999	-1.02214	0.592987	1.06521	0.138696	1.19766	1	-1.02274	0.977265	1.01308	1	2.37697	1	-1.31006	0.0018905	-1.37049	0.649977	1.39142	1	1.25769	1	1.11121	1	1.09585	1	-1.20625
LAT	0.357669	-3.26083	0.99999	-1.28245	0.939099	-1.15009	0.791306	-1.18541	0.999999	-1.25261	0.415267	1.37717	1	-1.29714	1	1.38319	0.971872	-1.35984	1	4.00255	1	5.55384	0.889039	1.49062	1	-1.07429	1	2.28618	1	-6.27246	1	-2.38599	0.863626	-2.28629
ITPR1	0.357669	-1.87211	0.99999	-1.05237	0.513429	-1.29437	0.241604	-2.76718	0.999999	1.45671	0.484387	-1.39996	0.000539098	-1.77229	0.251481	1.66649	0.307294	-1.58299	1	1.24006	1	-3.06828	0.0345212	2.36792	1	1.18235	1	-1.43186	1	-1.13295	0.00146771	-3.90905	1	-1.43025
CHST2	0.357979	-1.65303	0.97355	-1.19265	0.93524	-1.12761	1	1.02186	0.0033563	-1.65231	0.0544819	-1.37212	2.07947e-07	-1.98053	9.85548e-11	-3.34848	1	-1.0685	0.152116	209.534	1	1.93101	0.999994	-1.05685	1	-1.40846	1	-1.80535	1	-1.37212	1	-1.60607	1	2.99659
RFX5	0.358375	-1.91216	0.887915	-1.19463	0.999996	-1.09676	1	-1.20054	0.999999	-1.04762	1	1.01708	0.0844991	-1.78095	0.964551	1.14339	1	-1.01026	1	-1.30661	1	-1.69053	0.999994	1.0889	1	-1.28437	1	-102.026	1	-1.73882	1	1.16735	1	-1.01553
MRPL3	0.358956	1.32986	0.0317863	1.14121	0.30378	1.03881	0.245479	1.18615	0.999999	1.00943	0.862234	1.06335	0.000102856	1.33758	0.371167	1.04	0.941897	1.0211	1	2.10788	1	1.41294	0.390984	1.19008	0.901816	-1.0318	1	-1.40298	1	1.1116	1	1.085	0.0601624	7.95867
NOL8	0.359582	-1.88936	0.0492705	-1.41979	0.999996	-1.00492	0.492107	-1.12393	0.999999	1.00928	0.763747	1.25941	0.676265	-1.22002	1	1.04366	0.509548	-1.43161	1	-1.93282	1	2.32755	0.999994	-1.07055	0.263453	-1.66186	1	1.58172	1	-2.61343	1	-2.46902	1	2.69902
CEP19	0.360041	4.00074	0.00199002	1.80008	0.00435913	1.78125	0.210488	1.65164	0.999999	1.33646	1	1.15239	0.184263	1.21562	0.402174	1.78544	0.121519	1.94766	1	9.38284	1	7.95148	0.999994	1.2429	0.217746	2.25614	1	2.05465	1	-2.0775	1	1.50151	1	1.38077
ALPK3	0.364178	-2.94427	2.46384e-05	-4.24452	0.959435	1.88471	1.07322e-82	-2.68149	0.999999	1.46765	2.76045e-06	4.53929	0.348516	-1.46378	0.0548411	-1.34013	1	-1.32283	1	-8.28054	1	-5.17638	0.999994	1.05302	0.213974	-1.55515	0.0141969	-12.4105	0.184977	-3.70741	1	-1.31059	1	6.77865
AKR1B1	0.365954	1.48102	0.00464483	1.18907	6.85617e-08	1.47433	0.632477	-1.04849	0.999999	1.05203	1	1.16854	0.000244653	1.41136	1	1.08351	0.135491	1.30306	1	1.69909	1	-1.07808	0.978061	1.15721	1	1.49691	1	1.18077	1	-1.00848	1	1.69235	0.927951	-1.41707
RHOC	0.365954	1.18661	2.63776e-05	1.3287	0.689344	1.05257	0.310882	1.18011	0.303453	1.17765	1	-1.05641	4.06597e-05	1.2062	0.48876	1.15799	0.000501338	1.21737	1	1.09358	1	1.06283	0.999994	1.10443	0.868789	1.40623	1	-1.21791	0.377487	1.34299	1	1.29448	1.97196e-05	8.17895
SLC25A51	0.366013	-2.56003	0.99999	-1.12937	0.040916	-1.48872	1	-1.08633	0.746435	1.70199	0.17927	-1.21566	1	-1.39919	0.0894025	1.39247	1	1.05551	1	-2.89282	1	6.23211	0.743785	-1.35143	0.901969	1.14848	1	1.01428	1	-2.37415	1	34.3666	1	1.51239
NDUFAF3	0.366219	1.26684	0.934159	1.00838	0.0002161	1.2475	8.07127e-05	1.302	0.999999	1.14745	0.361984	1.11131	0.0426532	1.27901	0.858415	1.19336	0.449875	1.17999	1	1.10465	1	1.15286	0.69351	1.03091	1	1.27808	0.830812	-1.98395	0.0587815	1.55495	1	1.33941	1	1.37152
LARP1	0.366219	-1.45681	0.55713	-1.16944	0.512693	-1.15021	0.412417	-1.12444	0.956324	1.10698	1	-1.06016	0.0347024	-1.38361	1	1.01638	0.874291	-1.10374	1	1.68661	1	-1.67936	0.999994	1.39784	1	-1.15217	1	1.54184	1	-1.26933	1	-1.62153	1	-1.05812
SEMA3D	0.366219	-2.05882	0.37595	-1.86559	0.902761	1.2281	1	-1.33181	0.999999	-1.2725	8.65118e-10	-2.34104	0.0125891	-2.71076	1	-1.16698	0.5398	-3.18388	1	2.06364	1	1.13834	0.196386	3.10531	1	-1.4435	1	-1.4881	1	-1.14844	1	-1.05516	0.555094	6.17042
TRPC4AP	0.36729	-1.6283	0.685213	-1.26231	0.233416	-1.16998	1	1.09586	0.999999	1.02674	1	-1.00651	0.047993	-1.48356	0.874357	-1.05623	1	-1.11207	0.970909	40.1495	1	-1.55416	0.180001	1.5281	1	-1.00552	1	-1.20053	1	-1.06565	1	-1.50332	1	-1.34248
AGBL2	0.36729	-2.88238	0.99999	1.00741	0.999996	1.04197	1	1.19961	0.999999	-1.18807	1	-1.03971	1	-1.05415	0.186726	1.68186	1	-1.33282	1	1.10177	1	1.35617	0.999994	-1.12376	0.643481	1.83488	3.25072e-09	7.37041	1	-1.00823	1	1.00691	0.845063	2.29403
ZNF814	0.369003	3.09162	0.99999	1.03391	0.657021	1.11516	1	-1.01433	0.909584	-1.2456	0.822153	1.28255	1	-1.04368	1	1.09588	1	1.10455	1	1.15129	1	18.7437	0.292449	1.81297	1	1.07557	1	-1.92935	1	-1.0505	1	-1.13897	0.416281	5.99075
PPIA	0.371629	1.14069	1.65583e-09	1.23103	0.786476	1.09578	0.83103	1.03616	0.999999	1.02035	1	1.07903	0.355005	1.1625	0.869477	1.05587	1.61022e-16	1.29225	0.339494	2.21721	1	1.10033	0.0506578	1.24927	1	1.08419	1	-1.44389	9.33027e-10	1.38579	1	1.08925	0.723749	-1.12197
LINC02076	0.371629	-5.2532	0.00180533	-2.17737	0.341837	-1.37178	0.725932	-2.16547	0.198926	-4.43717	1	-1.37179	0.0282091	-1.70645	0.872377	-1.08082	0.134817	-2.75892	1	2.88443	1	-1.00683	0.999994	-1.05723	0.773641	-2.27461	1	-1.81175	1	1.69044	1	2.40375	1	-1.16746
AAMDC	0.371629	1.62614	5.14662e-08	1.44908	7.0257e-07	1.51922	2.3517e-11	1.80829	0.999999	1.19896	0.350785	1.18254	0.0010641	1.27181	0.745733	1.25627	0.0884324	1.36285	1	-1.66031	1	1.71555	0.0360345	1.50509	0.00205275	2.70021	1	-2.28891	0.225085	1.88493	0.258719	1.80392	1	1.40759
ZBTB22	0.371629	-2.07535	0.962686	-1.14233	0.136293	-1.39198	0.785414	-1.50994	0.117077	1.48844	0.7219	1.059	0.197882	-1.62051	0.772087	1.15406	0.334852	-1.62235	1	-1.83698	1	14.8885	0.999994	1.21704	1	-1.44392	1	1.19602	1	2.06812	1	1.47816	1	1.37564
ATXN2L	0.371629	-1.47499	0.00113711	-1.4595	0.00253816	-1.37045	0.00872998	-1.32816	0.477644	-1.35377	0.276644	-1.2171	0.00733039	-1.58383	1	-1.01295	0.00593147	-1.66115	1	-1.23003	1	-1.36283	0.542013	1.28976	0.916844	-1.204	1	1.52037	1	-1.89178	1	-1.11965	1	1.26589
AC005696.1	0.371629	-2.43867	0.196524	-1.49135	0.83096	-1.08792	0.318759	-1.47344	0.999999	-1.37334	1	1.10719	0.919775	1.13013	0.991464	-1.08489	0.428883	-2.03834	1	-1.00911	1	1.14237	0.999994	1.35514	0.906322	1.41766	1	1.10192	1	-1.09395	1	1.26494	1	1.03204
AC095055.1	0.371629	-3.27564	0.182268	-1.7734	0.814376	1.11512	1	1.0493	0.999999	1.44149	1	1.10591	0.997642	1.12385	1	1.21454	1	1.60842	1	1.69401	1	1.26309	0.236172	1.59521	0.015502	-2.20212	1	-1.04066	1	1.0633	1	2.16357	1	-1.05126
HES4	0.371629	-1.56183	0.716842	-1.14627	0.458504	-1.10841	1	-1.00025	5.14943e-07	-1.98414	3.7143e-05	-1.53876	1.47591e-32	-2.78734	0.550992	-1.20029	0.762123	1.08416	0.518841	5.1889	1	-1.46187	2.43587e-12	-2.41901	0.649977	-1.31864	1	-1.03678	1	-1.09477	1	-1.19119	0.0186892	5.57179
RPL12	0.371677	1.21899	0.906462	-1.03082	0.228296	1.02228	1.69756e-18	1.29618	0.999999	1.05654	1.37727e-13	1.39056	4.03831e-06	1.24609	5.70022e-05	1.27214	1.6352e-28	1.28533	1	-1.18261	1	1.40066	0.451234	-1.11237	0.307716	1.17714	1	1.23404	0.233974	1.22274	1	1.09919	1	1.09986
TMED1	0.372561	1.41188	0.000651204	1.35832	0.00150376	1.24654	0.00177155	1.38527	0.999999	1.15911	0.91564	1.06689	1.06824e-07	1.36141	0.972628	-1.06433	1	-1.18346	1	-1.77618	1	-1.10748	0.743252	-1.10883	0.88363	1.08366	1	-1.22109	1	-1.51699	1	1.13179	1	1.31195
RFC1	0.372561	-1.42225	0.145438	-1.24864	0.413639	-1.00763	0.881828	-1.11003	0.999999	-1.01365	0.608242	-1.17744	0.12609	-1.32678	0.412028	-1.20511	1	1.00217	1	1.425	1	1.54989	0.741174	-1.05044	1	-1.20274	1	-1.18974	1	4.19721	0.830308	-1.53039	0.930485	1.21801
JAKMIP2	0.376251	-1.99212	0.304837	1.51994	0.105281	1.40066	0.878636	2.20984	0.857909	1.31672	0.265149	1.46961	0.00540819	1.51605	0.875806	-1.53069	0.633633	1.11639	1	-4.21887	1	-2.6084	0.0825655	1.95612	1	1.16982	1	-1	1	1.13612	0.0645674	-2.23554	1	-1.38926
NET1	0.37711	3.37005	0.833244	-1.37461	0.497194	-1.24943	0.62448	1.48645	0.00999155	1.99703	0.000551771	1.66466	0.882397	-1.09087	0.759447	1.77573	0.451544	1.42624	1	12.0673	1	2.86142	7.56563e-09	6.54371	1	-1.17976	1	6.94136	1	-7.66615	1	1.64404	0.271444	10.91
KPNB1	0.37711	1.16978	0.445703	1.01398	0.999996	-1.02222	0.0238664	1.07426	0.101689	1.39665	1	1.10863	0.0751223	-1.24709	0.37124	1.36982	0.321121	1.11585	1	-1.49651	1	1.27193	0.238757	1.51104	1	-1.19042	1	-1.28001	1	-1.60311	1	-1.37048	1	2.57474
CTSH	0.377472	-6.42569	0.713458	-2.00341	0.999996	-1.58941	0.398175	-2.61778	0.999999	-1.21622	0.156093	2.93803	0.712431	2.01485	0.955366	1.24727	0.935904	-2.3283	1	-1.23562	1	1.42538	5.75065e-08	3.1756	0.650328	12.1421	1	2.01568	1	-1.68314	1	2.96299	1.83757e-45	-2.51255
CFC1	0.379543	3.42779	0.99999	1.02801	0.999996	1.03507	1	1.04073	0.999999	-1.01165	1	-1.03574	0.00293599	2.24828	1	-1.04475	1	1.06719	1	1.00254	1	1.03345	0.999994	1.01151	1	1.30045	1	-1.06827	1	1.07605	0.75783	4.92375	1	1.024
CCDC114	0.379551	-3.0651	0.674489	-1.26268	0.999996	1.04548	1	-1.02864	0.0615111	2.16784	1	1.15372	0.100743	-1.63216	0.947682	1.14717	1	1.02119	1	1.00254	1	-1.01885	0.999994	1.04468	0.00158416	-2.99907	1	-1.29235	1	1.02532	1	2.51504	1	1.98551
PNISR	0.379551	1.08893	0.0106467	-1.19208	0.546541	1.0513	0.353461	-1.00666	0.999999	1.02741	0.367365	1.05858	0.477109	1.07439	0.894352	1.09971	0.0182385	-1.45989	1	2.27228	1	1.24685	0.193347	1.37677	0.698884	1.03214	1	1.40872	1	-1.8702	1	1.24297	1	1.81323
SNU13	0.380587	1.13426	3.25289e-05	1.21524	0.0566975	1.22111	5.30966e-11	1.37463	0.999999	-1.01745	0.196788	1.2807	0.000351932	1.33779	1	1.1311	7.51781e-15	1.43931	1	1.62967	1	1.34423	0.999994	1.13901	0.422387	1.41869	1	-1.2417	3.10866e-05	1.4739	0.762007	1.44614	1	1.51747
MATN1	0.380673	-3.1277	0.99999	-1.0079	0.886213	1.10343	1	1.22164	0.246984	-2.22592	1	1.27014	0.753928	1.1802	0.988277	1.09164	1	-1.14228	1	1.85063	1	1.12727	0.999994	1.0226	1	1.25529	1	-1.19175	1	-1.06195	1	1.34643	1	-1.03601
OSBPL9	0.380673	-1.54284	1.3405e-07	-1.57542	8.2949e-07	-1.55438	0.224566	-1.16259	0.999999	-1.02919	0.00295839	-1.49518	0.677647	-1.2604	0.547815	1.12567	0.868556	-1.17169	1	1.39368	1	-1.72197	0.0281063	-1.28048	0.113632	-1.47217	1	1.26576	0.800024	-1.45652	1	-1.08086	1	1.29673
WDR92	0.380673	-1.864	0.99999	-1.15226	0.961022	-1.00887	0.923811	1.18402	0.66681	-1.34592	0.926704	-1.01898	0.52855	-1.06075	0.141492	1.65162	1	-1.19022	1	-1.15168	1	16.1137	0.206611	1.76418	1	-1.32956	1	-1.46893	1	1.15516	1	-1.06117	1	1.37074
TMEM205	0.380673	-1.38059	0.0318421	1.14573	0.509653	1.13091	0.0212439	-1.18296	0.429337	-1.24616	0.647397	-1.02003	1	-1.11263	0.720661	1.25634	1	-1.13348	1	1.01849	1	-1.07417	0.674365	1.01433	1	-1.11984	1	1.25159	1	2.05202	0.837324	2.19467	1	1.34838
DACH1	0.382958	1.55838	0.00202338	3.10875	7.29698e-07	2.31496	1	-1.21912	0.0576857	2.18071	0.911724	-13.1702	7.88415e-16	3.10143	0.00129029	-1.92106	1.13108e-07	4.26114	1	2.71758	0.463957	-4.62586	0.999994	1.57167	0.268144	1.41716	1	-1.02238	0.335103	2.22561	0.0558348	-2.86139	0.0756132	10.4842
NSRP1	0.383932	-1.60845	0.000876165	-1.35926	0.0153324	-1.26569	0.0900034	-1.30265	0.999999	-1.05756	1	-1.04422	0.562434	-1.31148	0.301328	-1.34219	0.425386	-1.35318	1	1.16377	1	-1.61438	0.999994	-1.02934	0.69466	-1.38636	1	1.61624	1	-1.19246	1	-1.24221	0.76213	2.23749
RSF1	0.38428	1.03762	0.437502	-1.03089	0.999996	1.02664	0.00782785	1.15143	0.979785	1.112	1	-1.02643	1	-1.14982	0.750011	1.14573	0.819508	-1.15335	1	1.2609	1	1.27894	0.999994	1.16586	1	-1.03911	1	1.26202	1	-1.13988	1	-1.04505	0.0147592	5.25792
SLC9A3	0.385511	-2.48469	0.0770839	-1.74358	0.337219	-1.29671	1	-1.35085	0.999999	1.04043	0.265907	-1.36757	0.427537	-1.44126	0.299492	-1.30533	0.856733	1.50974	1	8.33803	1	3.04176	0.0916716	-1.94173	0.920799	-1.24352	1	-3.13635	1	-2.09183	1	-1.79711	2.24672e-06	19.8426
PHF23	0.386408	-1.80692	0.886799	-1.1448	0.3684	-1.21764	0.177085	-1.21219	0.257875	-1.49817	0.376242	-1.15157	0.106505	-1.47118	0.216785	-1.25222	0.154728	-1.43647	1	2.53506	1	-1.25821	0.081889	-1.27763	1	-1.17931	1	-1.07537	1	-1.26239	1	1.01826	1	1.5014
AL121583.1	0.386631	-3.76999	0.800226	-1.37017	0.87095	1.06587	1	1.01941	0.724437	-1.89607	1	-1.04352	1	-1.02098	1	-1.02712	1	-1.51042	1	1.13832	1	1.23376	0.999994	-1.18781	0.802278	1.49131	1	-1.78802	1	1.05837	1	-1.01759	1	-1.00247
TRIM71	0.386631	2.42682	0.406352	-1.00814	0.999996	1.06658	1.96117e-21	5.80495	0.0510865	3.48875	0.190016	-1.87507	0.0165332	2.24468	2.46884e-08	4.90966	2.2366e-07	3.07046	1	7.97464	1	1.59365	0.81631	1.93296	0.00420273	4.59337	0.33773	12.8438	0.074957	5.06696	1	1.17273	0.407719	17.1283
AC083805.1	0.388108	-2.66286	0.99999	1.15605	0.67884	1.1901	1	-1.0406	0.999999	-1.16653	1	1.03116	0.695196	-1.01029	1	1.01793	1	-1.35868	1	1.22425	1	1.00611	0.999994	-1.06386	0.952631	1.43968	1	-1.15171	1	-1.00645	1	1.28435	1	1.58561
ARL3	0.388108	1.32318	1.75279e-05	1.32118	0.000196979	1.30354	0.0886154	1.14701	0.999999	1.12589	0.322766	1.15489	0.00318833	1.23563	0.00177782	1.46407	0.0200694	1.23331	1	4.02567	1	2.05418	0.999994	-1.00434	0.637763	1.32065	1	-2.1729	0.109427	1.38172	1	-1.10894	0.556274	2.51616
RNF115	0.388668	-1.59409	0.99999	-1.06342	0.849461	-1.03201	0.654205	1.13715	0.999999	-1.0544	0.540619	1.08464	0.844487	-1.09537	1	1.05844	0.490399	-1.27378	1	1.31605	1	1.29602	0.0618255	1.63609	1	1.00563	0.947621	1.63804	1	1.04049	1	1.14104	1	1.74457
TMEM248	0.389152	-1.38666	0.995674	-1.08223	0.0592205	-1.2281	0.0138046	-1.28831	0.349421	1.25256	1	-1.12867	0.363939	-1.23834	0.624757	-1.15457	0.0237423	-1.76567	1	1.86397	1	-1.16282	0.228293	1.32084	0.922162	1.02419	1	1.15688	1	-1.16885	1	-1.08092	1	-1.45282
FAM89B	0.389152	1.06673	0.000667529	1.25405	0.00947436	1.1803	0.37054	1.03612	0.202888	-1.06054	0.59429	1.12466	0.275194	1.08793	0.409983	-1.11525	0.690956	1.028	0.933976	2.8258	1	1.47627	0.0224554	1.43376	0.671651	1.17324	1	-1.14569	1	1.2428	1	-1.27893	1	1.73486
LINC00910	0.389152	-3.72035	0.660839	-1.22344	0.700701	-1.22246	1	-1.10934	0.782249	1.54033	0.170869	-1.32205	1	-1.10983	0.643931	1.27327	1	1.03165	1	1.28031	1	1.17191	0.163745	1.72315	1	1.31376	1	-1.41855	1	-4.23555	1	1.33366	1	-1.02009
AP3S1	0.389152	1.29763	1.51201e-10	1.34131	0.81972	1.10067	0.719531	-1.06297	0.555263	-1.13668	0.316464	-1.08348	1	1.08448	0.333682	-1.11014	0.000104074	1.39311	1	1.12305	1	1.03847	0.0942944	-1.03569	0.760457	-1.21444	1	-3.0596	1	-1.14459	1	-1.6479	1	1.01826
MCPH1-AS1	0.389152	-3.00268	0.963963	-1.13219	0.607691	-1.25243	1	1.01948	0.999999	-1.77343	0.898469	-1.27154	0.843662	-1.14035	0.929565	1.35239	1	-1.20292	1	1.36738	0.0934426	-5.81535	0.999994	-1.06	0.318163	-3.94457	1	-2.07231	1	-1.6813	1	-1.02664	1	1.78621
FAM20C	0.389152	-2.68841	2.95585e-06	-1.5122	8.44995e-05	-1.48057	0.984794	-1.38808	0.0170552	-1.28054	0.0680961	-1.13715	4.89467e-20	-2.86054	0.0127943	-2.06772	3.54184e-06	-1.4521	1	-1.11081	1	-2.15921	0.717513	1.20412	0.198625	-1.67542	1	-8.51896	1	-1.28997	0.0216893	-4.35846	1.08938e-07	-10.1616
UFD1	0.389245	1.27427	0.00014096	1.29585	3.63175e-05	1.27615	0.00127115	1.16797	0.999999	-1.00328	0.186267	1.21602	0.024959	1.1682	0.809953	-1.08629	0.00724368	1.34172	1	1.17627	1	1.23995	0.158558	1.42054	0.291349	1.45359	1	-1.07526	0.0821381	1.13685	1	-1.06813	1	1.16281
APTR	0.389725	-1.92913	0.0932316	-1.30955	0.787635	-1.16586	1	-1.24023	0.999999	-1.03411	0.197038	-1.18334	1	-1.10825	0.63911	1.22304	0.425183	-2.53901	1	-3.27603	0.121445	-6.47631	0.633747	-1.1667	1	-1.03245	1	-4.0885	1	-4.71242	0.769361	11.9857	0.913212	-1.18109
SLC27A1	0.389725	-2.61209	0.763037	-1.30547	0.687667	-1.31273	9.74515e-10	-1.95753	0.648767	-1.56155	0.788064	1.02239	0.676642	-1.58803	0.306697	1.12225	0.161328	-1.44921	1	14.8077	1	-1.25047	0.474021	-1.43314	1	-1.31739	1	-1.06394	1	-1.36103	1	-1.1355	1	-1.01541
AKAP13	0.389758	-1.60068	0.99999	1.01043	0.524539	-1.12406	0.0904882	-1.139	0.623161	-1.10472	0.98654	-1.02704	0.0119891	-1.60737	0.772727	1.20757	0.283704	-1.34819	1	1.43696	1	-1.31522	0.00626115	1.64348	0.848854	-1.3045	1	-1.06109	1	2.0566	0.924918	-1.96712	0.920487	1.82721
ARMCX2	0.390566	-1.63357	0.00411433	-1.38972	0.159371	-1.21275	0.0743298	-1.26571	0.999999	1.20916	1	-1.09756	1	-1.0596	0.136011	-1.6301	0.842255	-1.18089	1	-1.76299	1	-1.50092	0.0208441	-1.34155	1	-1.19387	1	-1.0602	0.141389	-1.7753	1	1.14327	0.0702706	20.9325
MIEN1	0.391762	1.56643	5.34881e-06	1.50449	0.00378748	1.27342	0.431819	1.13452	0.999999	-1.04544	0.369805	1.24005	0.0450648	1.14563	0.976025	1.0994	0.110966	1.49268	1	1.04265	1	-1.15568	0.227139	1.33544	1	1.04313	1	-1.18252	1	1.34557	1	1.34442	1	1.07737
AF117829.1	0.39216	-1.9152	0.85816	-1.22574	0.776433	-1.2147	0.563471	1.60304	0.999999	-1.20755	0.664465	-1.19819	0.236852	1.39705	0.896741	1.21888	1	-1.02045	1	6.48034	1	2.52052	0.73436	1.51303	1	-1.21374	1	-6.61598	1	-3.16874	1	2.45936	0.384504	20.1208
BICC1	0.392839	-1.79248	0.894208	-1.27908	0.801343	1.0289	1	-1.07268	0.999999	1.23607	0.0439766	1.46536	0.0467159	-1.45118	1	1.59616	0.268053	-1.78344	1	-1.35794	1	23.8661	8.57991e-10	2.50476	0.989907	-1.15262	1	-1.41283	1	-1.26139	0.0221888	-3.10263	0.00235779	49.6011
MECOM	0.392839	1.57123	5.87111e-08	1.80422	4.35914e-09	1.98272	1	-1.02524	0.0196248	2.47354	0.15821	1.59785	2.83599e-11	7.83179	0.00136876	1.5361	3.20478e-08	2.16372	1	-2.20995	1	1.00396	0.066795	13.4148	0.832075	-1.15293	1	1.01414	0.13536	2.26766	1	-1.39584	9.84826e-14	16.8317
FAM136A	0.392839	1.55302	0.99999	-1.01023	0.129991	1.14536	0.350941	1.11029	0.999999	1.06526	1	1.04785	0.00123729	1.28578	0.425354	-1.06397	0.496192	1.13664	1	-1.03164	1	1.22961	0.999994	1.0779	1	-1.16442	1	2.05719	1	-1.09277	1	1.47568	1	1.10681
DHRS4L2	0.392839	1.4361	8.82415e-07	1.46811	0.0156028	1.31386	0.996064	1.05687	0.999999	1.10431	0.376418	1.20874	2.53341e-05	1.72268	1	1.03163	0.558499	2.93283	1	1.04807	1	16.8847	0.805543	1.01441	0.795892	1.46909	1	1.94794	1	1.04502	1	1.54435	0.911365	3.01132
FAM184B	0.393433	7.53143	0.0114597	2.62904	0.00975669	2.32382	1	1.09836	0.40873	3.67415	0.0355862	-1.92417	0.000784138	3.12063	0.543076	-1.23494	0.213851	2.49278	1	-4.25313	1	-1.97353	0.258561	-1.31015	0.824816	2.53421	1	-1.3495	1	-1.56257	0.803335	7.23791	1	1.46526
DUSP1	0.394645	-2.06693	0.0457714	-1.37147	0.22189	-1.38446	0.227358	-1.39982	0.0138014	-1.58882	0.261028	1.1137	1.28655e-05	-2.08141	0.352542	-1.40187	0.0592455	-2.0653	1	1.20157	1	1.73426	0.730888	-1.27768	0.810143	-1.59894	1	-1.36293	1	-1.54365	0.73699	-2.31626	3.83932e-05	-7.50942
ZNF136	0.394645	-1.89967	0.0758604	-1.69555	0.332443	-1.24166	0.211635	-1.91748	0.999999	-1.37059	0.185785	-1.4881	0.185804	-1.4319	0.348052	-1.71992	0.841304	-1.17514	1	-1.10401	1	-1.59473	0.216415	1.49159	1	-1.28919	1	1.06209	1	-20.4799	1	-1.02792	1	-2.20576
PPP4R3B	0.394645	-1.66973	0.899147	-1.11127	0.999996	-1.09271	0.0311698	-1.26376	0.999999	1.0562	1	-1.05445	0.654198	-1.49356	1	1.01705	0.510769	-1.32327	1	-1.30435	1	-1.15052	0.0808558	1.59274	1	-1.23516	1	1.18941	1	-1.41931	1	2.27099	1	-1.23585
IGDCC3	0.394678	1.22836	6.16353e-22	1.84107	7.53619e-17	1.6663	1	-1.26267	0.999999	1.0404	0.562037	-2.59044	0.000348277	-1.28331	8.18631e-07	1.72993	1	-1.419	1	1.94812	1	1.13437	0.00360424	-1.17956	1	1.122	1	1.04989	0.0964089	8.61701	1	1.31088	0.0757645	118.45
MAD2L2	0.394678	-1.40583	0.0547284	1.27732	0.0127821	1.21465	0.700355	-1.18309	0.999999	1.20029	1	-1.03206	0.0349512	1.13047	1	1.16044	0.57816	1.27225	1	2.02704	1	-2.03493	0.0609	-1.42575	1	-1.24388	1	1.3324	1	-1.17068	1	1.39216	1	1.854
AC079610.2	0.394678	-3.18103	0.99999	1.14323	0.904715	1.10528	1	1.06426	0.999999	-1.11151	0.574676	1.15108	0.6741	-1.12228	0.170436	-1.46109	1	-1.01739	1	-1.00164	1	1.05741	0.999994	1.05143	1	1.36952	1	1.0167	1	-1.02082	1	1.56531	0.154786	4.18943
CTNNA1	0.395588	1.02562	0.99999	-1.04388	0.00243237	-1.30029	0.343325	-1.19218	0.999999	1.05611	0.000781356	-1.24501	0.126785	-1.31435	0.330846	-1.10626	1	-1.16283	1	-1.002	1	1.03884	0.165198	1.29565	0.359372	-1.43007	1	-1.26955	1	-1.21395	1	-1.21657	0.399935	2.30504
EIF5	0.395588	1.16949	0.00125049	-1.25474	0.0135432	-1.24818	0.00242225	1.20588	0.837502	1.21318	0.0659576	-1.09958	0.0778083	1.09686	0.730532	-1.10031	0.128011	1.19133	1	1.00754	1	-1.46788	0.914029	1.01488	1	1.01858	1	1.44585	0.122804	-1.46042	1	1.303	0.698957	2.55329
CPA2	0.395588	-2.74708	0.99999	1.17444	0.999996	-1.03491	1	-1.01554	0.79495	1.48592	1	-1.03118	0.234567	-1.17834	0.775264	-1.15182	0.901195	-1.99729	1	1.47469	1	1.02228	0.999994	1.19253	1	1.13552	1	1.02147	1	-1.03018	1	1.48944	1	2.44136
VLDLR	0.396892	-2.63099	0.0668569	-1.47413	0.999996	-1.28573	8.10115e-08	-2.85331	0.999999	1.0517	1.08039e-11	-2.06543	0.91859	-1.39404	0.000111515	1.61136	0.924019	-1.5667	1	21.5337	1	-1.5414	0.716116	1.74145	0.778793	-2.08044	1	1.01224	1	-1.2652	0.0517458	-3.49934	0.0107037	11.288
SQSTM1	0.39728	-1.51608	0.00791239	-1.36911	2.15773e-05	-1.54081	0.005219	-1.19227	0.999999	-1.1016	0.683431	1.02725	6.05813e-09	-2.36429	5.08176e-05	-1.7841	1.39617e-05	-1.82469	1	-1.63389	1	-1.28803	0.113956	-1.19625	1	-1.17269	1	1.46442	1	1.00352	1	-1.19901	0.987548	-1.1783
CLEC16A	0.397382	-2.31117	0.17749	-2.05021	0.999996	-1.18603	0.0565229	-1.66843	0.98747	-1.44108	0.990901	-1.05502	1	-1.45517	1	1.0562	1	1.03889	1	9.8003	1	2.6733	0.30862	1.97817	1	-1.21788	0.884732	1.7724	1	-9.08335	1	-1.19707	1	2.04097
TANC1	0.397382	1.72779	0.99999	-1.06847	0.184792	1.13953	0.284976	1.05808	0.417559	1.33717	0.926591	1.09295	0.82264	1.07995	0.127981	-1.27266	1	-1.01561	1	1.50755	1	-1.31413	0.00425709	2.70505	1	-1.10431	1	-1.09739	1	-1.44851	0.753102	-1.37014	0.413291	4.98907
S100A6	0.397615	-1.08494	0.0236116	1.10618	0.0437569	1.58003	2.03718e-06	-1.0874	0.00034022	2.60974	7.76973e-05	1.71555	0.0041728	2.05289	0.0390602	1.33957	1	-14.0494	0.82088	-10.2808	0.424034	-6.13927	0.675071	1.44656	1	12.2946	0.931711	-2.1953	0.000232015	-1.19237	0.489737	2.72236	0.114475	22.5434
NCBP2-AS2	0.397615	1.21895	0.897968	1.04745	0.113308	1.17538	0.0145878	1.33145	0.999999	-1.13811	0.171349	-1.12924	0.00368283	1.2844	0.422652	-1.0943	0.366964	1.24199	1	2.91281	1	-1.27009	0.999994	-1.00624	0.577274	1.24488	1	-3.57804	1	1.57284	1	1.15021	0.000789204	47.787
CCDC36	0.399767	-2.71477	0.543099	1.39506	0.781041	1.15695	0.163577	1.6274	0.999999	-1.22478	0.91564	-1.0767	0.765845	-1.1399	0.0497136	1.74604	0.99622	1.80366	1	-1.00268	1	1.5469	0.98572	-1.29109	1	1.33158	1	-1.15027	1	-1.02539	1	1.35073	1	1.01102
LRP11	0.400062	-1.97032	0.99999	1.02051	0.873898	-1.0901	0.94544	1.48445	0.544801	1.5837	0.0130401	1.36235	0.00874969	-1.64795	0.840442	-1.16239	0.737056	-1.15175	1	14.3577	1	18.533	0.0116837	-2.19125	1	1.24601	1	6.1285	0.39955	-25.9382	1	10.6418	0.307807	46.0539
AL109615.3	0.400233	-1.94632	0.99999	-1.01424	0.999996	-1.09064	0.979941	1.12712	0.63986	1.69387	1	-1.29715	0.85523	1.03133	0.995104	-1.23643	1	-1.22177	1	1.22451	1	-1.24935	0.999994	-1.07358	1	-1.23919	1	-1.27571	1	1.42972	1	-1.09883	0.995929	1.54457
CACYBP	0.400396	1.21169	0.056204	1.11537	0.0139004	1.21244	0.15922	1.1488	0.999999	1.04033	0.533476	1.12565	0.0888625	1.18665	1	1.11026	1	1.19225	1	6.0699	1	1.42666	0.311261	1.24646	0.423367	1.30904	1	2.00257	0.339915	1.14509	1	1.04134	1	-1.75307
MYO5B	0.400997	-2.61651	0.99999	-1.15846	0.816364	-1.12283	0.189507	-1.38075	0.999999	-1.22996	0.229648	1.5021	0.243113	1.51218	0.00395636	-1.90949	0.120998	-15.3756	1	-1.03694	1	1.75413	0.999994	-1.06263	1	-1.25804	1	1.37215	1	-1.64715	1	1.17183	6.30465e-05	9.83957
COMMD6	0.401642	1.21873	0.554262	1.05574	0.790565	1.04253	0.0498383	1.08532	0.327763	1.24057	1	1.04915	0.0857373	1.20514	0.282873	1.23946	1.53795e-07	1.28869	1	-1.25973	1	-1.0164	0.999994	1.01197	1	1.11445	1	-1.16269	1.29589e-11	1.55516	1	1.16177	1	1.6364
UBE2E1	0.40205	1.32675	0.99999	-1.0348	0.999996	-1.05033	1	-1.04292	0.999999	-1.02359	0.106707	-1.33579	0.215738	1.03569	1	-1.14139	0.84844	1.04949	1	1.68898	1	-1.10004	0.999994	1.08113	1	-1.0574	1	-1.80298	1	2.03637	1	-1.29513	1	1.05758
GABRA2	0.402235	-2.4853	0.904512	1.56028	0.981453	-1.33506	1	-1.00674	9.86763e-05	-1.44685	0.638635	-1.71826	9.06411e-15	-3.57037	1	-1.91423	4.09679e-12	-4.72911	1	-2.15884	1	-1.31522	0.456394	-1.49286	0.0740749	-2.93397	1	-1.45697	1	1.09813	1	1.1362	1	4.2817
RPLP2	0.40271	1.14687	0.107748	1.05989	0.000377374	1.12331	0.00205702	1.13167	0.999999	1.04459	0.0222449	1.12467	0.000192022	1.19944	0.269789	1.11515	9.75829e-35	1.26939	1	-1.04342	1	1.03224	0.028633	-1.16521	0.971947	1.08199	1	-1.19822	5.28813e-05	1.19079	1	1.15861	1	1.23994
NR2F1	0.40271	1.14377	0.99999	-1.27015	0.181858	-1.10627	0.265917	2.4845	1.98869e-12	2.43001	0.72378	-1.24122	2.70253e-08	1.53397	0.366828	-2.61162	2.48672e-31	1.71786	1	-1.00597	1	-1.54158	2.49484e-18	2.9728	1	-1.23715	1	-8.33555	0.20666	-1.49753	1	1.03848	0.237284	164.832
GOLT1B	0.403162	-1.80395	0.99999	-1.01563	0.238019	-1.19599	1	-1.02677	0.712781	1.22439	0.7219	-1.12916	0.153543	-1.22648	0.000136249	-1.59826	1	-1.09659	1	-1.06486	1	-1.05709	0.237203	-1.10837	0.0799907	-1.80159	1	1.11182	0.921842	-1.82816	1	1.07149	1	-1.05883
CENPX	0.403162	1.34893	6.62792e-10	1.50367	8.38474e-15	1.61313	0.0119458	1.42705	0.658344	1.21446	0.000572507	1.50695	2.95081e-07	1.49552	0.208221	1.28408	2.3612e-06	2.25006	1	4.16428	1	1.79104	0.282182	1.44384	0.0292714	1.66918	1	1.01354	1.14279e-05	2.84537	1	1.82447	1	1.06852
KLHL22	0.40386	-2.18152	0.99999	-1.09038	0.999996	1.09847	0.81125	1.52112	0.999999	1.14443	1	1.16058	0.173195	-1.33611	0.966364	-1.01484	0.19976	-2.98749	0.243948	-3.20907	1	-1.19024	0.930747	-1.10844	1	1.2073	1	1.48897	1	-1.00216	1	1.12364	1	-1.02382
KDM5C	0.40386	1.747	0.99999	-1.00297	0.0159908	1.30173	1	1.02813	0.0504349	1.60814	0.831665	-1.12357	0.480368	1.07612	0.183966	1.47764	1	-1.00974	1	1.30368	0.696588	-2.36275	0.577763	1.49252	0.320341	1.53926	0.888146	2.02449	1	-4.35114	0.632832	1.93161	0.752434	2.9053
KIAA1586	0.40386	-1.77032	0.174263	1.25371	0.999996	1.02372	0.643605	-1.19116	0.999999	-1.16227	0.534331	1.20372	0.051767	1.13666	0.968871	-1.06679	1	1.02409	1	-1.13508	1	-1.46774	0.78649	-1.06521	1	-1.12066	1	1.62849	1	1.37975	1	1.25553	1	-1.14656
ZBTB45	0.406133	-2.36739	0.702156	-1.21902	0.670833	-1.09559	0.251558	-1.11636	0.789403	1.31944	0.589721	1.24412	0.306546	-1.48647	0.352026	1.52268	0.17131	-1.53456	1	-2.19451	1	-1.19259	0.999994	1.07266	1	-1.03709	0.770575	3.44832	1	1.19337	1	-1.02324	0.401264	75.9997
RNF183	0.406133	-2.68122	0.920233	1.20068	0.184496	1.35926	1	-1.00369	0.999999	-1.1784	0.876826	-1.09076	0.803928	1.1752	0.554592	1.2811	1	1.42088	6.16725e-14	-15.9778	1	1.06042	0.87743	1.26045	1	1.16383	1	-1.39278	1	-1.00374	1	1.24776	1	2.03194
CCDC85B	0.406133	1.19738	0.0297974	1.13334	0.880751	1.10139	7.26328e-08	1.43691	0.805075	1.14153	1	-1.01543	0.839059	-1.03497	1	-1.04545	0.000407166	1.30267	1	1.31647	1	-1.09222	0.999994	1.0783	0.575253	1.37087	1	1.10491	0.0023501	1.91577	1	1.20162	0.841802	1.33284
NSUN2	0.406133	-2.06043	0.893591	1.05325	0.654617	-1.00411	0.773944	1.04508	0.999999	1.21046	0.406401	1.19345	0.127818	-1.59528	0.615256	-1.07007	0.995759	-1.52901	1	-1.39011	1	1.43825	0.317794	1.64734	1	-1.07054	0.626326	-3.99824	1	-1.3149	1	1.19786	1	1.87002
MLLT10	0.406133	-2.04682	0.704106	-1.20191	0.736793	-1.10123	1	1.09723	0.878371	1.05084	1	-1.00198	0.712111	-1.26253	0.000985229	1.77546	0.253432	-1.573	1	1.17137	1	-1.21011	0.999994	-1.18392	1	-1.37285	1	1.69399	1	2.39447	1	1.00675	1	1.50843
PRKAR1A	0.406406	1.1622	0.99999	-1.006	0.583711	-1.03066	0.602205	-1.07109	0.999999	1.15898	0.00188323	-1.38928	0.00716661	-1.29753	1	1.28367	1	-1.10955	1	1.10094	1	-1.32725	0.999994	1.23494	1	-1.12241	1	-1.50562	0.325418	1.136	1	-1.11588	0.660135	-1.43605
TXNL1	0.406438	1.0778	0.569188	1.06794	0.513179	1.07548	0.487084	1.06205	0.255384	-1.21705	1	1.08681	0.0324064	1.25803	0.136303	-1.24609	0.226941	1.09141	1	1.24216	1	1.18177	0.696414	-1.10375	1	-1.03638	1	-1.04722	0.72392	1.42076	1	-1.05434	1	1.60419
RABL6	0.407254	-1.47466	0.995674	-1.05932	0.825596	1.09393	0.00305915	1.1862	0.999999	-1.03647	0.179498	-1.14394	1	-1.22546	0.275486	1.24738	0.291144	1.10509	1	-1.09514	1	2.02052	0.0905683	-1.29694	0.442482	-1.33165	1	1.03157	1	-1.16548	1	-1.15248	1	1.02431
BMP4	0.407254	1.82302	0.99999	-1.16828	0.818833	1.1234	0.504294	-2.22973	0.30168	1.3432	0.137122	-1.45309	6.66349e-07	1.69844	5.01458e-29	-15.8621	0.459453	1.48798	1	1.59905	1	1.11173	0.541127	1.40492	0.649893	-1.52344	1	4.17211	1	-3.40169	0.715967	5.50274	1	37.4824
PALM3	0.408272	-2.59836	0.371511	1.1948	0.999996	-1.00887	1	-1.08977	0.999999	-1.30291	0.522086	1.46494	1	1.07609	1	1.20813	1	-1.06764	1	1.22409	1	1.25216	0.530527	1.74422	1	11.5622	1	-1.05009	1	-1.09003	0.367134	-7.66663	0.000261588	4.7057
COPZ1	0.408272	-1.20292	0.727904	1.01122	0.999996	1.02407	0.513992	1.02176	0.999999	-1.10568	0.118126	-1.15873	0.0750384	1.15432	0.767216	-1.03682	0.0091378	1.27314	1	-1.16543	1	-1.07105	0.0770484	-1.15797	1	-1.0405	1	-1.02746	1	-1.00108	1	-1.06805	1	1.34372
YIPF1	0.408272	2.20348	0.806902	-1.21241	0.955653	-1.08755	0.000425107	-1.51861	0.999999	1.0081	0.342806	-1.31283	0.094843	1.11391	1	1.08146	1	-1.51321	1	-2.64075	1	1.74986	0.754562	-1.15927	1	-1.12021	0.821932	-3.48602	1	-1.40197	1	-1.04434	0.544744	-1.09982
EGOT	0.408516	-2.72417	0.99999	1.06872	0.0358952	-1.63495	1	1.00262	0.999999	-1.25485	0.37903	1.37756	0.892422	1.08993	0.817425	1.42445	1	-2.04337	1	1.0612	1	1.34198	0.283353	-1.55142	1	1.37388	1	-1.01725	1	1.01688	1	-1.00585	0.738796	3.03999
TXNDC17	0.408516	1.28838	8.42503e-06	1.37972	1.85076e-06	1.44083	7.44681e-23	1.5264	0.999999	1.02094	0.00745048	1.3596	2.79817e-06	1.47597	0.0237982	1.49976	1.4161e-08	1.71363	1	2.07107	1	1.40507	0.0456752	1.43312	0.13652	1.93305	1	1.24757	1.70515e-05	1.39748	1	1.2248	1	1.06222
PRKRIP1	0.408516	-1.80186	0.326147	-1.34442	0.936724	1.05547	1	1.07385	0.999999	1.22353	1	-1.03207	1	-1.20801	0.198703	1.30694	0.580329	-1.1751	1	2.25029	1	-1.36153	0.999994	1.02119	0.205464	1.75636	1	-1.11344	1	-1.84609	1	-1.99616	0.911557	-1.33424
MTRNR2L10	0.408977	-3.98507	0.862396	-1.08584	0.0911412	-2.06124	6.06048e-08	-4.44914	0.868365	-2.58385	0.331768	-2.18253	1	-1.98008	0.012759	-2.02009	0.00369705	-3.77042	1	1.97232	1	-1.5835	0.999994	-1.30656	0.349712	-2.39483	0.976324	1.79965	1	1.58519	1	-1.08011	0.80587	-1.34902
ISLR	0.409347	-1.45327	0.911463	1.09066	0.00974196	1.42394	1	1.2243	0.306763	-1.20038	1	-1.14353	0.00101193	-1.48443	1	1.254	1.4629e-05	-4.46252	1	2.32134	1	-1.68004	4.20503e-24	2.78837	1	-1.11404	1	-3.52453	1	1.3847	1	-1.22259	1	-2.23624
AC027307.3	0.409643	-2.69727	0.687203	-1.58456	0.983258	-1.06223	1	1.22057	0.999999	-2.06266	0.246352	1.84888	1	-1.05213	0.934803	1.60585	0.935029	-1.37419	1	2.03102	1	2.68342	0.999994	1.12059	0.83648	1.82917	1	-1.8397	1	-1.81137	1	2.74312	1	2.94545
LYPD3	0.409988	-2.04476	0.887708	1.18136	0.814376	-1.16706	1	1.01916	0.999999	1.02423	1	1.086	0.770791	-1.20788	1	1.22885	0.70843	1.5244	1	1.48028	1	1.12327	0.42843	1.51537	1	1.53936	1	-1.03919	1	1.04485	1	2.16892	0.518412	11.7139
FAM131B	0.409988	-3.19315	0.634965	-1.20147	0.998252	-1.08695	1	1.00145	0.127881	2.62203	0.887042	-1.13718	0.971152	-1.3048	1	1.16797	0.862467	-1.7048	1	3.95646	1	2.74976	0.158558	2.88525	1	-1.19317	1	2.30435	1	-6.90375	1	-1.82805	1	2.19888
NES	0.409988	-1.24526	0.371705	-1.19285	0.00209585	-1.36938	0.0520044	-1.18066	0.999999	-1.11723	1.33851e-07	-1.5345	8.25948e-05	-1.58502	0.840442	1.15961	0.725476	-1.10863	1	1.74955	1	-1.46861	0.00103775	1.75292	0.828615	-1.45566	1	-1.51822	0.251903	-2.10966	1	-1.29394	0.13367	16.4645
NDUFA7	0.409988	2.45352	0.000603821	1.54599	6.62997e-07	1.70642	0.830449	1.25059	0.469272	1.69581	0.0482049	1.40196	0.000113844	2.02422	0.0555401	1.52406	1	1.08305	1	26.1693	1	1.55357	0.999994	1.13014	0.220442	2.49688	1	-1.10678	0.310632	1.26064	1	2.16603	0.0247491	5.34128
GPC6	0.409988	-1.7879	0.00677171	-1.61642	0.00567895	-1.48893	0.440808	-1.38751	0.999999	-1.05852	8.46158e-08	-1.54339	0.000881884	-1.72505	0.150487	1.26943	3.85363e-06	-1.93892	1	1.95114	1	-16.3982	0.701992	1.10384	0.89375	-1.18339	1	-19.1034	0.314016	-7.59794	1	-1.04012	0.751584	12.4572
RAB5IF	0.409988	1.49672	1.46881e-12	1.74882	2.80433e-09	1.53351	2.35003e-05	1.50583	0.080042	1.44747	0.00492846	1.44869	2.16735e-10	1.65622	0.040019	1.313	0.366593	1.62632	0.930149	97.3859	1	1.1694	0.194097	1.57279	0.332592	1.28835	1	1.23533	2.43543e-08	2.90966	0.85016	1.94433	0.494717	-1.18141
PCDH11X	0.409988	3.30374	0.61703	2.04558	0.266688	2.25633	1	-1.07021	5.36428e-05	3.21702	0.954721	1.43102	0.104978	1.95777	0.452847	-1.59017	0.0281339	4.73632	1	1.45945	1	1.39926	1.23249e-26	17.3548	1	1.12657	1	-2.3741	1	1.12858	1	-1.38587	1	1.85295
TBC1D15	0.409988	2.44285	0.115671	-1.47435	0.60797	-1.13223	0.170685	-1.18635	0.135794	-1.6826	0.994457	-1.09774	0.503432	-1.3432	0.190514	-1.18415	0.35706	-3.26728	1	2.34862	1	-1.27033	0.999994	1.11167	0.683515	-1.21448	0.52737	-1.60528	1	1.15268	1	2.59453	1	1.06648
MTREX	0.409988	-1.61635	0.0319476	-1.41915	0.0299694	-1.34435	0.00412526	-1.54606	0.579217	-1.20386	0.0556384	-1.39811	0.685413	-1.23755	0.355285	-1.22981	1	-1.02881	1	-1.36503	1	1.21157	0.362273	-1.05897	0.444191	-1.49199	0.944264	-5.57192	1	1.27269	0.226494	-1.93654	1	-1.69589
MTRNR2L12	0.409988	-1.38569	0.035416	-1.37921	0.00411291	-1.29158	0.00506315	-1.50521	0.110476	-1.46449	0.894428	-1.18583	0.901823	-1.19675	8.11167e-07	-1.7113	1	-1.74342	1	1.05437	1	-1.21599	0.863676	-1.02255	0.428147	-1.29554	1	-1.30994	1.51376e-09	-1.56424	1	-1.29356	0.712735	-1.01116
PTPRN2	0.409988	-2.36169	0.502635	-1.37038	0.0410479	-1.65663	0.135955	-1.72361	0.0739726	-1.95559	1	-1.20231	4.44984e-05	-2.21034	0.635625	1.29169	0.618397	-8.88355	1	5.0831	1	-3.68534	0.374199	-3.0084	0.610399	-1.48524	1	-2.48333	1	1.75902	1	-2.70171	1	1.9798
IDI2	0.409988	-2.56545	0.902923	1.2355	0.956516	-1.04937	1	-1.01718	0.756695	1.77837	0.27243	1.25454	0.655804	1.21925	0.429013	1.44713	0.609023	2.2015	1	1.28108	1	1.06579	0.301083	1.82238	1	1.14257	1	-1.27945	1	-1.02457	1	1.00483	1	-1.02292
PCSK9	0.410825	-2.29665	0.99999	1.00226	0.999996	-1.00287	1	1.00352	0.855945	2.39491	0.881298	1.21323	0.83157	-1.01265	1	-1.00597	0.981065	1.22928	1	1.18727	1	-1.00627	1.91067e-43	11.8375	1	1.14337	1	-1.00687	1	1.00815	1	1.20689	1	-1.00162
XRN1	0.412019	-1.82634	0.99999	-1.12512	0.951071	-1.03909	0.103758	-1.14428	0.999999	-1.02064	1	-1.07804	1	-1.15248	1	1.1169	0.0370284	-1.79864	1	27.5741	1	1.80928	0.999994	1.19849	1	-1.00905	1	-1.5811	1	-3.92173	1	-1.51838	1	2.26205
DNASE1	0.412019	-1.60107	0.963963	-1.1298	0.999996	-1.06596	0.134251	-1.54043	0.2171	1.41522	0.963645	-1.01156	0.612509	-1.25508	1	1.0206	0.398757	-2.49375	1	-1.10462	1	3.78405	0.283828	1.6019	1	-1.24992	0.810845	1.97723	1	-5.77984	1	-1.08594	0.0385084	15.3581
MSANTD4	0.412416	-1.74108	0.262215	-1.2878	8.80048e-06	-1.6908	0.170541	-1.51199	0.746609	-1.2108	0.567898	-1.28024	0.102338	-1.57282	0.201678	-1.49909	0.00956923	-1.73815	1	13.1781	0.286845	-5.59819	0.378536	-1.3101	1	-1.23368	1	1.10375	0.594331	-5.38999	1	-1.11489	0.533411	4.6969
TRAPPC4	0.41325	1.51818	0.258882	1.01277	0.266482	-1.20576	1	-1.05271	0.999999	-1.11252	0.353119	1.30474	0.343281	1.02543	0.762888	-1.16471	1	-1.27247	1	2.36989	1	-1.01029	0.055026	1.50068	0.935806	-1.0797	1	-1.19405	1	1.03906	1	-1.44483	1	1.6091
PNN	0.414396	-1.22041	0.951437	-1.03945	0.307865	1.08224	0.677137	1.05935	0.712877	-1.05127	0.981656	1.09775	0.19465	1.1049	0.41766	1.35095	1	-1.05056	1	1.37948	1	1.28676	0.0193064	1.48932	0.568238	1.23175	1	1.48972	1	-1.16389	1	-1.2804	0.241862	3.04885
CYB561D1	0.414884	-3.03506	0.99999	-1.11056	0.928499	-1.38917	0.557	-1.13886	0.999999	-1.5453	1	-1.05601	1	-1.28609	0.0263062	-1.56239	0.799173	1.73073	1	4.33769	1	11.5248	0.989362	1.38863	0.903717	1.60325	1	-8.11117	1	1.00075	1	7.15261	1	7.1607
GRID1	0.415099	-4.1338	0.922579	1.26822	0.811428	-1.23	0.74219	1.44252	0.999999	-1.49358	3.92397e-10	-1.99581	1	-1.24584	1	-1.0409	0.803465	2.07603	1	1.0131	1	-1.0923	0.674755	-1.50933	1	1.00323	1	-1.10472	1	1.16903	1	-1.04009	1	1.24837
CEP120	0.415099	-2.8907	0.923204	-1.44362	0.864323	1.09616	0.688813	1.25869	0.999999	-1.19885	0.805345	-1.19122	0.210183	-1.50396	0.759687	1.04123	0.716194	-1.41021	1	-2.4029	1	9.54999	0.226628	1.74459	0.726855	-1.29843	1	-8.61421	0.930801	-29.582	1	-2.37643	0.939524	3.13965
JUN	0.415099	1.0648	0.00242994	-1.64839	1.69302e-05	-1.70065	5.54941e-05	1.40942	0.518073	1.04889	0.00593319	-1.58259	1	-1.30532	0.00197	1.64814	0.74011	-1.23523	1	-1.54463	1	1.26114	0.366295	-1.01518	1	1.15384	1	1.58037	0.614202	2.518	1	1.91989	1	1.29208
MEX3B	0.415188	-1.50171	0.99999	-1.31438	0.0885766	-1.60899	0.00842097	1.91185	0.999999	-1.22651	0.780948	-1.15531	0.0609931	-1.27869	0.115059	1.46658	1	-1.18598	1	12.7942	1	1.80479	0.0804269	1.86173	0.357965	1.31375	0.830812	2.60967	1	-4.23559	0.124864	-2.58207	1	-1.45854
AC106791.1	0.41538	-2.19636	0.973933	-1.16003	0.708047	1.16761	1	-1.0981	0.999999	-1.11748	1	1.06161	0.643068	1.28123	0.0189545	1.8327	1	-1.00859	1	1.03759	1	1.17612	0.776194	1.31496	0.754366	1.60829	1	1.01899	1	-1.01242	1	1.00613	1	1.39178
AL451050.2	0.417088	-2.73757	0.897828	-1.13456	0.0126714	-1.47412	1	-1.09074	0.556266	2.3902	1	-1.00689	0.800715	-1.14927	0.955767	1.12361	1	-1.0363	1	1.00169	1	1.00977	0.999994	-1.16737	1	1.16714	1	-1.08525	1	-1.01527	1	1.46884	0.837689	2.66803
ZBTB6	0.417614	-2.32968	0.99999	1.03576	0.564461	-1.31595	1	-1.18999	0.999999	-1.0225	1	1.04427	0.0063065	-2.04064	0.457188	-1.27759	0.694773	-1.63169	1	4.32269	1	1.42382	0.276994	1.86993	1	-1.21567	1	1.05988	1	1.54366	0.917444	-3.02795	1	-1.19094
JMJD4	0.417739	-1.90589	0.422523	-1.47444	0.537178	1.08622	0.661105	1.17239	0.712781	-1.6322	1	1.04231	0.713139	1.0313	1	1.09719	1	-1.19212	1	-1.10564	1	47.2833	0.482177	-1.05234	0.521937	1.57515	0.813048	2.48834	1	1.59817	1	2.07521	1	1.49912
FBXO17	0.418069	1.4979	0.799647	1.0345	0.999996	-1.02166	1	1.24605	0.893996	1.16443	0.105576	1.13436	0.71056	1.05269	0.459168	-1.39057	0.915586	-1.34771	1	2.35859	0.951016	-6.34176	0.882185	1.08837	1	-1.01248	1	-2.95493	1	-1.00552	1	1.25125	0.00274888	35.1412
HEATR5B	0.420135	-2.43945	0.133057	-1.57546	0.217423	-1.37146	1	-1.08819	0.999999	1.07646	1	-1.08103	0.0439321	-1.87961	0.72408	1.13904	0.793945	-1.42598	1	8.23877	0.77684	114.21	0.393465	1.99022	1	-1.05837	1	-2.05108	1	1.9382	1	-1.86054	1	1.22124
ARHGEF5	0.420135	-2.82789	0.718205	-1.44666	0.999996	-1.05626	1	1.12576	0.999999	-1.19763	1	-1.10185	0.911232	-1.32226	0.699633	1.74621	0.447268	-3.24951	1	1.72008	1	4.10043	0.736583	-1.81659	1	1.61176	1	-2.6564	1	-1.97049	0.133799	-4.21061	0.0325441	15.2902
TIGD2	0.420809	-2.37775	0.99999	1.00878	0.999996	-1.10286	0.175664	1.9533	0.999999	-1.33525	1	1.03794	0.85956	1.0641	0.975798	1.41192	1	-1.00257	1	-2.89625	1	5.71892	0.999994	1.03221	0.0232538	-3.76306	1	-7.15485	1	-1.18452	1	5.16631	0.96885	5.68452
ZZEF1	0.421414	-2.73164	0.985833	-1.18797	0.79202	-1.19195	0.968234	-1.13173	0.705576	1.26227	0.541627	-1.16153	0.325527	-1.40703	0.767216	1.22932	1	-1.06841	0.811156	-2.63983	0.14074	-2.01195	0.0877315	2.23934	0.687089	-1.40224	0.167404	2.48676	1	-1.36947	1	-2.39553	0.18043	-2.57805
ABCB9	0.421462	-3.07647	0.329428	-1.52796	0.952747	-1.06525	0.927735	1.09202	0.999999	1.14657	0.98654	1.13253	0.847211	-1.4623	0.0437305	2.93651	0.215419	-1.5897	1	3.92616	1	4.16601	0.735739	1.41644	1	-1.1813	1	-2.84281	1	-6.72193	1	1.02088	0.920614	7.67088
DPY19L1	0.422604	4.46426	0.670544	1.11107	0.38346	-1.21098	0.660841	1.01879	0.999999	1.19155	1	-1.11487	0.303004	-1.34876	0.209971	-1.10202	0.0381171	1.35313	1	17.3048	1	1.38762	0.999994	1.29162	0.478213	1.25566	1	-1.86988	0.293613	2.32972	1	1.98563	1	1.82676
LLPH	0.423621	-1.77894	0.00325794	-1.27051	0.0548135	-1.35726	0.00783098	-1.47391	0.304272	-1.38968	0.0767064	-1.23629	0.578888	-1.25876	0.116375	-1.35813	1	-1.25141	1	1.54826	1	-1.34195	0.00378543	-1.48474	0.681841	-1.49717	1	-1.68596	1	-1.23565	1	-1.16959	0.795096	-1.40602
MEG8	0.425336	-2.69913	1.51133e-05	-4.50511	2.86174e-14	-4.24652	0.000302013	-4.71026	4.58186e-10	-2.9856	0.997447	-1.08862	1.31647e-18	-5.98311	1	4.55478	2.43839e-17	-4.37849	1	9.30831	1	2.25034	0.185421	1.95333	0.437069	-2.34925	1	-1.37911	1	-5.72816	0.452906	-3.68526	1	6.93834
THAP7	0.425336	-1.71122	0.99999	-1.009	0.408644	1.12105	0.024185	1.58284	0.999999	-1.14871	1	-1.03012	1	-1.14967	0.743361	-1.08693	0.849332	1.33383	1	27.6512	1	1.19232	0.0102797	-1.21012	0.991174	1.20203	1	-6.76968	1	-1.35795	1	-1.65666	0.206111	8.4457
RPL28	0.425723	1.16612	0.312089	1.04706	8.91416e-06	1.1085	5.07924e-40	1.29955	0.669273	1.09051	5.61025e-18	1.29989	6.44403e-09	1.22984	0.120487	1.07535	2.5851e-36	1.30895	1	-1.03627	1	1.03987	0.0119794	-1.16754	0.00286343	1.28436	1	1.22217	0.489166	1.11964	0.543184	1.31832	1	1.16667
ZNF12	0.425801	-1.89573	0.00251584	-1.5261	0.00556576	-1.49607	0.838531	-1.20794	0.999999	1.00943	0.977528	-1.10149	0.000649524	-1.99934	0.388388	-1.27662	0.500739	-1.42542	1	-1.17895	1	2.55899	0.803167	-1.10037	1	-1.05816	1	1.10073	1	-10.5724	0.183997	-2.37362	1	1.73752
ZNF554	0.425801	-2.52493	0.650658	-1.67137	0.769762	-1.10596	1	-1.10705	0.999999	1.14173	0.669985	-1.29371	1	-1.1086	0.95924	1.16364	1	1.0899	1	3.57573	1	3.09331	0.981039	1.18808	1	-1.2261	1	-2.49052	1	-1.17369	1	1.10979	0.316804	14.9849
PFDN2	0.425801	1.10256	0.000246474	1.22773	0.0217202	1.16309	0.00473067	1.19829	0.999999	-1.09921	0.113559	1.27502	8.03402e-05	1.35284	0.855807	1.11483	0.000767539	1.31882	1	1.99395	1	-1.00118	0.0193064	1.51107	0.81422	1.35939	1	1.15503	0.0016129	1.51041	1	1.05212	1	1.45572
DCLK1	0.426322	-7.74379	0.99999	1.05688	0.00506399	-1.69147	0.434021	3.88278	0.999999	-2.01317	0.417962	-1.16322	1	-1.19974	0.431167	-4.00092	0.0816512	1.75214	1	4.1232	1	-3.53387	0.90403	1.92904	1	-5.56935	1	-1.12009	0.00533689	-10.6214	1	-1.3738	1	-1.08104
TAGLN3	0.427639	3.5161	0.583652	1.37428	0.999996	1.09824	0.74815	1.27375	0.839934	1.66094	0.00402883	2.84066	0.00474055	1.76952	1	1.11484	0.908453	-1.64857	1	1.10832	1	-1.45419	0.534169	1.79583	0.978835	-1.35942	1	-1.97567	0.0611537	1.55325	0.680195	3.37043	1	1.48365
ATAT1	0.427693	1.76812	0.314458	-1.31644	0.999996	1.01448	1	1.0011	0.999999	-1.17588	1	-1.00119	1	-1.17223	1	1.11228	0.994511	-1.18411	1	14.7819	1	4.60198	0.758903	-1.11981	0.75262	1.29358	1	2.0531	1	-1.31515	1	1.42343	0.406745	18.6596
ANKRD37	0.427916	-20.5236	0.210569	-2.15309	0.0560175	-1.2609	0.582212	1.29802	0.304127	-1.54022	1.098e-05	-1.83389	0.102939	-1.66571	0.477652	1.01279	1	-1.81511	1	-1.03477	1	1.68762	2.26123e-15	-6.24048	1	-1.23614	1	-1.06037	0.490084	-1.72129	1	-1.54205	0.206497	2.17944
RBFOX2	0.428107	-1.31345	0.99999	-1.11211	0.444891	-1.07458	0.191119	1.06117	0.999999	1.16007	0.231589	-1.16918	0.0653011	-1.23833	0.826313	1.09282	0.03491	1.08906	1	-1.48801	1	1.01162	0.0152335	1.51929	0.448733	-1.35287	1	1.3656	0.478591	-1.77276	1	-1.1367	0.227937	3.65972
METTL18	0.428963	-2.63132	0.00366994	-1.85295	0.855485	1.06317	0.938729	-1.13461	0.999999	-1.44793	1	1.09285	0.376727	1.06935	1	-1.0239	1	1.32797	1	8.65381	1	-2.01823	0.211125	-1.25649	1	1.25691	1	-3.50287	1	-1.1019	1	-1.88454	0.744	9.98146
TUFM	0.428963	1.27004	0.99999	-1.06661	0.961506	1.03156	1	-1.08091	0.999999	-1.06043	1	-1.01827	0.195433	1.09187	0.231943	-1.22442	0.642962	1.05803	1	1.61485	1	-1.02631	0.0366971	-1.27096	1	1.12405	1	1.49919	1	1.24965	1	-1.07231	0.462604	-1.20873
KRT10	0.42961	1.10794	2.43899e-06	1.44736	3.59927e-09	1.47026	1.95521e-20	1.49392	0.517944	1.31193	0.000565142	1.40961	1.19562e-05	1.39398	0.0457001	1.37197	1.64409e-10	1.42227	1	1.81223	1	1.31673	0.243988	1.29276	0.196817	1.57481	1	-1.30859	1	1.80105	1	1.11501	1	1.58978
OLFML1	0.42961	-2.43892	0.411797	-1.24615	0.000102011	-1.65969	1	-1.26337	0.999999	-1.15821	0.943282	-1.65171	0.734346	-1.24389	1	1.13611	0.770777	-1.5192	1	16.7215	1	1.20105	0.471766	-1.57863	1	-1.11953	1	1.03347	1	-1.18549	0.544358	-1.8	1	1.71114
MYEF2	0.429809	-1.99291	0.561906	1.24454	0.252478	1.01225	1.63482e-07	-1.63489	0.999999	-1.05984	0.609747	1.03398	0.000704541	-1.81035	0.883706	1.0859	0.364979	-1.41916	1	-4.99705	1	-1.03712	0.170376	2.51689	0.732102	-1.34735	1	1.19238	1	1.16638	1	-1.21956	0.0030729	14.3391
MYO9A	0.431819	-1.62098	0.0311983	-1.40104	0.0202938	-1.39934	1	-1.00337	0.809066	1.25682	0.375367	-1.15466	0.459018	-1.47926	0.00912825	1.63626	1	-1.08725	1	22.0539	1	1.0673	0.211089	1.80877	1	-1.10077	1	1.1758	1	1.7707	1	-1.22829	0.154743	18.0285
MRPL12	0.431985	1.27216	0.00189393	1.23314	0.129123	1.15266	3.85449e-06	1.47372	0.999999	1.04326	0.00545046	1.39811	9.65655e-06	1.40366	0.757915	1.11541	0.0146357	1.41502	1	1.01007	1	-1.04254	0.999994	1.12437	0.0182951	1.40015	1	-1.33309	0.0205766	1.40362	1	1.49987	0.544744	1.82884
LINC01116	0.43272	2.67633	0.145318	1.27607	0.114709	1.27514	0.172894	1.31199	0.999999	1.40758	8.21526e-14	3.04711	0.208686	1.36833	7.7097e-05	2.02055	0.632114	-1.02375	1	28.31	1	-1.67233	0.151182	2.38336	0.869302	-1.35027	1	1.66226	0.711343	1.25972	1	1.25623	0.0109399	27.9046
PSMB7	0.432745	1.22138	0.000396005	1.21622	0.101025	1.17604	0.356373	1.07089	0.999999	1.06562	0.141175	1.20681	4.10056e-06	1.36471	0.82513	-1.14623	0.2595	1.12634	1	-1.35247	1	-1.02051	0.859314	-1.04556	0.340094	1.59837	1	-1.17686	0.105625	1.30558	1	1.46879	1	1.67349
THNSL2	0.433876	-11.2012	1.5087e-05	-3.93645	7.95521e-06	-3.66441	0.8581	-1.40852	9.34774e-06	-6.28898	0.727433	1.10965	0.00169767	-2.82186	0.594702	-2.29773	0.0253366	-2.43612	1	5.57091	1	-2.07171	0.856673	1.20854	1	-1.10505	1	-1.82635	0.411684	-2.12604	1	-3.86931	0.0001099	-15.0173
RNF227	0.43544	-3.05423	0.943154	-1.26797	0.0926672	-1.4435	1	1.43646	0.999999	-1.656	0.250828	-1.45867	0.483185	1.40668	0.759229	-1.27943	1	1.01451	1	1.75348	1	1.62187	0.999994	1.432	0.995238	1.604	1	-1.85933	1	-4.85596	1	1.59436	1	1.83185
SAE1	0.43544	-1.37532	0.282452	1.07322	0.999996	-1.06876	0.750693	1.05079	0.999999	1.06782	0.966347	-1.15893	0.104225	-1.33256	0.421448	-1.15228	0.251583	1.25235	1	1.45215	1	-1.2643	0.86182	1.27726	0.482535	1.33337	1	1.34928	1	-1.70198	1	1.30018	1	1.68319
MALAT1	0.43727	-1.37219	6.27976e-12	-1.52572	0.774593	-1.15232	1.8677e-22	1.14316	0.999999	-1.0839	0.0380255	-1.06683	0.879817	1.02726	1.98037e-05	1.35967	2.36215e-12	-2.30947	0.0689748	1.25415	0.414525	2.67757	0.999994	-1.12538	0.400438	1.12151	1	1.45464	1	-9.59605	1	1.21326	0.281664	2.08692
AC012625.1	0.438561	-1.71288	0.770682	1.23468	0.999996	-1.0374	1	-1.0401	0.999999	1.00881	1	1.14063	0.754132	1.17881	0.993212	1.11794	1	1.46713	1	1.09125	1	1.07922	0.999994	1.0123	1	1.2247	1	1.08362	1	-1.09781	1	1.03001	1	1.0035
CEMIP	0.438561	-3.23451	0.99999	1.11581	0.913239	-1.17876	0.313211	1.5892	0.999999	-1.10045	0.0522002	-1.31122	0.815733	1.06776	0.977832	-1.1059	1	1.64139	1	1.02337	1	1.3355	0.999994	1.43376	1	1.22966	1	-1.3754	1	1.43116	1	1.1172	1	1.11553
TMTC4	0.439497	-2.10929	0.99999	-1.10494	0.619012	1.20032	0.0212878	-1.4784	0.999999	-1.23634	0.729714	1.17848	0.00394567	-2.00025	0.721764	1.04864	0.00691952	-2.58153	0.37263	38.7859	1	1.2708	0.675868	-1.05404	1	1.05315	1	-1.35464	1	-5.18602	1	1.26406	1	4.78654
ATP6AP2	0.439497	1.2852	0.11768	1.10892	0.426155	-1.10008	0.613575	-1.14994	0.999999	1.0112	0.175374	-1.12929	0.593899	-1.13327	0.0114466	-1.191	1	-1.16927	1	-1.02914	1	1.5171	0.723686	1.22586	1	-1.32636	1	-1.02246	1	-1.00456	0.950665	-1.74729	0.0290058	-2.3512
SRSF2	0.439824	1.13026	0.107271	1.12208	0.66134	1.12494	0.82842	-1.04307	0.116033	-1.28707	1	1.11808	0.000101192	1.29667	1	1.01988	0.238025	1.1047	0.975779	4.51849	1	1.42616	0.000806065	1.72228	1	-1.05386	1	1.96407	0.575359	1.54052	1	1.19053	1	2.0449
TTC17	0.439824	-1.76328	0.00174755	-1.48126	0.146734	-1.23444	0.062507	-1.18199	0.999999	1.18761	0.494531	-1.07495	0.0515905	-1.37007	0.628585	1.23504	0.0727186	-1.45844	1	4.58747	1	1.49389	0.855317	1.08416	1	-1.33544	1	1.20561	1	-3.15203	1	1.24509	0.901805	1.79653
AP2S1	0.439824	1.14836	9.16812e-07	1.27112	0.000883051	1.28059	7.69236e-07	1.34287	0.999999	1.02982	0.100263	1.1428	0.00288767	1.20255	0.0233516	1.42373	2.71857e-10	1.21773	1	1.24511	1	1.21262	0.158558	-1.13793	0.466939	1.34405	1	-1.25701	0.00148977	2.96998	1	1.78358	0.00326802	-2.42345
RPS17	0.439876	1.02654	0.99999	-1.04183	0.605995	-1.08662	1	-1.08722	0.999999	-1.01476	1	1.01129	0.291111	-1.03571	1	1.00251	1	-1.09206	1	1.40729	1	-1.43687	0.458411	-1.13031	1	1.03545	1	-1.54685	0.820522	1.13804	1	1.03113	1	1.64892
ATRAID	0.439876	1.23403	0.99999	1.03546	0.999996	1.02283	1.28335e-06	-1.45811	0.999999	-1.06884	0.784465	-1.11258	0.109739	1.10104	0.154989	-1.23853	0.0550413	-1.40814	1	-1.30786	1	-1.816	0.36873	-1.08439	1	1.00814	1	-1.5829	1	-1.1644	1	-1.10873	1	-1.03135
AC010931.2	0.441402	-1.95168	0.99999	1.11934	0.947584	-1.21109	1	-1.26367	0.958654	-1.92889	1	1.01336	1	1.04169	1	1.25292	0.743617	2.1585	1	1.22897	1	1.17449	0.0219847	2.82956	1	1.4826	1	-2.13511	1	-1.01075	1	3.4722	1	1.36272
NORAD	0.441903	-1.43303	0.00180533	-1.31008	7.74591e-06	-1.52692	1	-1.07283	0.999999	1.15777	0.0435183	-1.18165	5.78115e-05	-1.64727	1	1.0282	0.181964	-1.32695	1	-1.6847	1	-1.17663	0.825866	1.13079	0.764993	-1.40803	1	-1.22606	0.00071614	-2.14388	1	-1.52143	1	1.22115
ATP5MG	0.441903	1.19265	0.00515276	1.18997	0.00574378	1.24317	1.62581e-08	1.27443	0.739091	1.17587	0.277502	1.19498	0.154614	1.21466	0.631599	1.21867	1.0952e-13	1.30266	1	1.01323	1	1.10632	0.407905	1.20704	0.670997	1.32709	1	-1.52125	7.51977e-10	1.80399	1	1.1188	0.622668	-1.15478
AC087623.2	0.442193	-1.6119	0.99999	1.04659	0.912625	1.08164	0.340406	1.41443	0.999999	-1.20997	1	-1.0013	1	1.02386	0.397332	-1.36863	1	1.00264	1	1.15616	1	1.13171	0.942349	-1.13828	1	1.08341	1	-1.0024	1	1.00302	1	1.20173	1	1.00052
AC133550.1	0.442338	-3.65415	0.99999	-1.07869	0.0673454	-1.38557	0.472227	-1.53899	0.756695	-1.82524	1	1.01377	0.813557	-1.25144	1	1.01094	0.208116	-3.40355	1	1.20531	1	1.03472	0.999994	-1.00055	1	-1.03014	1	-1.35515	1	1.04574	1	-1.01376	1	1.23321
NUMB	0.442946	-1.60168	0.99999	-1.13677	0.281069	-1.10382	0.70116	1.11745	0.999999	1.1095	0.331816	1.31209	1	-1.05534	0.797837	1.13147	0.164802	-1.91428	1	1.45698	1	1.14921	0.808711	1.3727	1	1.03521	1	2.16957	1	-1.21531	1	1.4945	0.13269	-1.68879
GOLGA8Q	0.444296	-2.83357	0.00260695	-2.1741	0.705536	-1.12826	0.729673	1.00174	0.999999	-1.01059	0.514613	1.44544	1	1.07875	0.794359	1.50924	0.658169	-1.6447	1	1.0985	8.72156e-05	-7.42094	0.999994	-1.21723	0.943259	-1.7114	1	-1.32257	1	-1.511	1	1.58612	1	1.10411
C15orf41	0.444741	-2.05389	0.208311	-1.56973	0.8958	-1.20369	0.607922	-1.42458	0.999999	1.02812	0.557281	-1.11859	0.784337	-1.28877	0.706249	1.21829	1	1.02541	0.466456	-3.13165	1	22.9602	0.711905	1.26183	1	-1.0591	1	-50.9349	1	-1.643	1	2.21426	0.70443	14.5507
AFF1	0.444741	-1.6218	0.99999	-1.00028	0.851993	1.07667	0.614075	1.0777	0.999999	1.01274	0.589988	1.20298	2.23393e-05	-1.67032	0.168037	-1.13258	1	-1.19191	1	1.17685	1	1.00758	0.00759362	2.62951	0.901749	-1.16559	1	1.40881	1	2.0673	1	1.48197	1	-1.67646
TMEM267	0.444968	-2.2928	0.99999	1.02315	0.143769	-1.36652	0.6034	-1.1875	0.999999	-1.02627	0.00773195	-1.52656	0.669032	-1.31914	0.497198	-1.21926	0.210867	-2.99269	1	8.73752	1	2.83336	0.999994	1.3475	0.865728	-1.6889	1	1.21494	1	-1.01642	1	1.14832	0.346136	7.622
LINC01786	0.447486	-2.97109	0.99999	-1.02903	0.999996	-1.04955	0.838904	-1.37308	0.999999	-1.31719	0.380769	-1.28621	1	-1.04922	0.660827	1.23522	0.440636	-2.91112	1	1.16049	1	1.12682	0.999994	-1.02191	1	1.10893	1	-1.54927	1	1.01362	1	1.42547	1	-1.02665
TRIL	0.448155	-1.21832	0.99999	-1.22406	0.33748	1.69727	1	-1.51579	0.999999	-1.03404	2.21796e-16	-2.16684	3.50793e-15	-2.19053	0.957198	-1.44136	1.45141e-10	-1.95693	1	1.32786	1	6.04163	0.0924406	1.30158	1	-1.5225	1	-5.77082	0.685906	-2.81908	1	-1.8892	1	7.19342
C10orf82	0.448155	-1.72533	0.655436	1.74074	0.670354	1.49771	1	-1.12127	0.798452	1.63783	1	1.01366	2.9192e-09	3.55652	1	1.0567	1	-1.14556	1	1.15928	1	1.05661	0.235427	2.39106	1	1.53444	1	1.0437	1	-1.45761	1	-1.22104	0.644486	4.87143
POLR2F	0.448605	1.30776	7.19954e-06	1.28927	0.0177252	1.23312	0.000197352	1.25495	0.999999	1.04204	0.000158421	1.41832	1.06872e-05	1.43215	0.41472	1.1886	9.44326e-05	1.46289	0.990639	4.24194	1	1.49315	0.100926	1.45475	0.343678	1.57642	1	-1.46325	1	1.14721	1	1.68486	0.543502	3.40699
MRPL20	0.449256	1.18542	0.00158504	1.19549	0.0393791	1.18204	3.19045e-06	1.25286	0.999999	1.02198	0.598177	1.14843	4.78549e-06	1.30986	0.990442	1.03956	0.110283	1.16505	1	1.21519	1	1.12601	0.0777178	1.33092	1	1.07594	1	1.19646	0.00111268	1.50028	1	1.18764	1	-1.25144
AC092718.3	0.451198	-2.09283	0.731298	1.39791	0.999996	1.13779	1	-1.13564	0.870741	-2.05118	0.378205	1.46385	0.576813	1.31925	0.716371	-1.2107	1	-1.02042	1	1.61945	1	1.29346	0.802015	-1.07516	0.940934	1.75938	1	-1.42713	1	3.06557	1	1.87324	1	1.82099
SCCPDH	0.451198	1.56593	0.547546	1.11741	0.999996	-1.06632	0.787791	-1.27467	0.972028	-1.30554	0.216611	-1.24604	0.119324	1.03858	0.440385	-1.17868	0.95881	1.00433	1	1.60164	1	-1.4043	0.340853	-1.098	1	1.14777	1	1.25198	1	1.20801	1	1.6093	0.00122202	-3.7524
Z99289.1	0.452769	-2.21426	0.99999	-1.00825	0.754267	-1.15028	0.866531	1.51555	0.0674592	2.17634	1	1.04251	0.779121	1.17303	0.787688	-1.19605	1	-1.00653	1	1.1765	1	1.24083	0.999994	-1.10061	0.00416655	-2.39402	1	-1.44103	1	-1.00728	1	1.18556	1	-1.00431
ALDOC	0.453135	-2.29781	0.99999	-1.08368	0.946381	-1.17479	0.312022	-1.5501	0.970374	-1.28687	0.0133812	-1.47546	0.365671	-1.70526	0.0777586	1.56746	0.973798	-1.50764	1	8.50568	1	-3.78314	1.50427e-08	-3.35599	1	1.029	1	-3.27657	1	-2.97324	1	-1.35524	1	1.16882
MTMR10	0.453135	-2.19314	0.99999	-1.11321	0.967125	-1.16501	0.563712	-1.28563	0.813507	1.52174	0.855893	-1.12133	0.108698	-1.58908	1	-1.14185	0.774763	-1.71742	1	-2.70122	1	-3.61959	0.999994	1.25202	1	-1.1277	1	-7.92035	1	1.44351	1	-3.70483	1	3.50165
HDHD3	0.454688	-1.78413	0.99999	1.05144	0.748496	-1.14468	1	-1.13563	0.479038	-1.84239	0.922897	-1.0447	0.255213	-1.70959	0.893858	1.22847	1	1.11102	1	-1.32315	1	-3.11169	0.29372	-1.35509	0.645967	1.75572	1	-8.52631	1	2.16197	1	2.23069	0.347944	2.84109
RBM4	0.454724	-1.61933	0.291726	-1.36217	0.305561	-1.13399	1	-1.05935	0.999999	1.01723	0.0794011	-1.30112	0.668606	-1.25668	0.606758	-1.27939	0.660411	-1.24515	1	-1.7517	1	-1.3712	0.521662	-1.28889	0.658559	-1.29436	1	1.72415	1	-1.8504	1	-1.1055	0.237917	14.9641
RPS5	0.454724	1.25816	0.102504	1.10284	0.00151804	1.13578	2.17872e-40	1.35494	0.999999	-1.00628	1.98047e-05	1.25028	1.01059e-08	1.35853	0.667628	1.04828	6.08684e-28	1.5329	1	-1.05315	1	-1.05618	0.063932	-1.20287	0.108485	1.27452	1	-1.03536	3.76144e-05	1.26655	1	1.28585	0.896959	1.4776
KIAA1217	0.455873	-1.61941	0.91417	1.00619	0.364803	-1.17579	0.645001	-1.03502	0.999999	1.49752	0.000842442	1.93891	1	-1.05536	5.88286e-05	1.60148	0.798668	1.36241	1	6.69952	1	-2.1056	0.320205	1.44704	1	1.02539	1	2.01737	1	-13.9852	1	-1.65992	0.00160456	16.2532
DMAC1	0.455873	1.02336	0.0160853	1.11537	0.558317	-1.06158	0.0646611	1.10605	0.999999	-1.15531	0.182645	-1.18118	0.0488342	1.09383	1	1.08349	0.0215815	1.24915	1	1.16785	1	-1.02007	0.813732	-1.08904	1	-1.03625	1	-1.04426	0.657204	1.31073	1	1.44455	0.482046	2.34657
ZNF230	0.456146	-2.41774	0.99999	1.16912	0.909387	-1.1821	0.030269	2.4033	0.853266	-1.55255	0.00421192	-2.31624	0.00285769	-2.06578	0.715136	1.24253	0.983336	-1.77238	1	4.59788	1	3.39723	0.752955	-1.40085	0.959834	1.31428	1	1.10954	1	1.01758	1	4.83795	1	-3.87729
ZNF830	0.456763	-1.57428	2.20683e-06	-1.85929	0.787215	-1.03779	1	1.27052	0.896542	1.32444	0.676773	-1.08195	0.899954	1.06861	1	1.08566	0.491271	-4.33302	1	13.6525	1	1.25074	0.999994	-1.03374	0.728634	1.57985	1	1.65726	1	-1.93983	1	1.10752	0.371509	4.96189
DDX11-AS1	0.456955	-2.99571	0.684397	-1.58379	0.627019	-1.07222	0.957194	1.43194	0.999999	1.14201	1	1.11673	0.254037	-1.24998	0.736104	1.42022	1	1.31265	1	1.28339	0.0420523	-8.24012	0.999994	-1.48378	1	-1.08704	1	-1.67949	1	-1.05731	1	-1.70208	1	1.22687
TMEM86A	0.457421	-2.47268	0.827243	-1.322	0.999996	1.02076	0.380873	-1.6669	0.999999	-1.11664	0.313495	-1.59583	0.673305	1.19627	0.0994739	-1.67423	1	-1.37575	1	4.55445	1	4.39497	0.999994	1.02334	0.681841	-1.69265	1	-3.30286	1	-3.45513	1	4.46764	4.8222e-08	-3.75475
CITED4	0.457451	34.3575	0.121509	1.65648	0.442314	1.33955	1	-1.07581	0.999999	1.21437	1.21351e-27	4.82684	0.0882104	1.60713	8.87989e-15	-2.32852	1	-1.43402	1	2.06398	1	1.30263	0.62231	1.89697	1	-1.04011	0.884058	1.27532	0.355953	12.4658	1	1.2507	0.0048348	16.7099
AKIRIN1	0.457451	1.12338	0.98334	-1.02367	0.953665	-1.13974	0.021507	1.27084	0.471367	1.16554	0.523685	-1.09856	0.584638	1.01738	1	1.01271	0.877169	-1.08927	1	1.09535	1	-1.16295	0.5799	1.32101	1	1.12909	1	1.2841	1	1.37659	1	1.22727	0.972798	2.83958
ZBTB20	0.457669	1.29979	0.0156243	-1.91797	0.780633	-1.14505	0.209857	-1.2995	0.999999	1.03835	0.210547	1.21963	0.000330607	-1.91286	0.404336	1.21764	0.000357894	-1.82439	1	1.16846	1	1.51155	0.000204946	2.4706	0.662864	-1.37099	1	-1.98226	1	1.02047	1	-1.51542	0.0592917	12.2528
SMAGP	0.458861	9.53735	0.267272	1.2433	0.0113916	1.46796	3.69666e-13	1.89851	0.999999	1.66268	4.03891e-08	2.57806	0.127712	1.62067	3.32358e-13	1.86115	0.0875843	1.44814	1	32.7614	1	1.47725	0.999994	1.27298	0.00211532	2.83747	0.491853	2.35508	1.39346e-06	3.91308	1	1.49109	0.664121	3.62911
UBR5	0.460565	-1.62977	0.260549	-1.24503	0.455431	-1.22215	0.988596	-1.03073	0.999999	-1.05019	0.830522	-1.12633	0.0239269	-1.518	0.00772821	1.62471	0.368367	-1.23907	1	1.83885	1	-1.23587	0.00379272	1.79356	0.694548	-1.36901	1	-1.46615	1	-1.95053	1	-1.02019	0.270857	-1.25893
ANAPC11	0.461216	1.23016	0.00275491	1.2082	0.00102803	1.26875	2.05267e-05	1.21875	0.186256	1.36326	0.563096	1.06547	0.459045	1.17442	0.743814	1.1123	4.62094e-09	1.24643	1	1.51025	1	-1.35072	0.122788	1.26451	0.543754	1.37968	1	-1.10204	7.62862e-05	2.14849	1	1.13539	1	1.81837
LINC02253	0.462012	-2.23326	0.279425	1.3413	0.999996	1.03373	0.806199	1.18935	0.350907	1.84473	1	-1.07985	1	-1.0444	1	1.14213	1	1.09206	1	1.2289	1	1.0855	0.999994	-1.01374	1	1.13998	1	-1.21073	1	1.10735	1	-1.03177	0.333924	2.41718
FIBP	0.462173	1.13823	2.78071e-09	1.34566	0.00359141	1.19536	5.55359e-05	1.24511	0.999999	1.15583	0.646964	1.09876	0.00040812	1.27284	0.345256	1.13659	0.458692	1.34813	1	2.1617	1	1.93888	0.999994	1.10945	0.423367	1.4219	1	-1.60762	0.0195035	1.56367	1	1.26455	1	1.73001
EVL	0.462204	-1.49627	0.535099	1.07695	0.480752	1.02679	1	-1.01149	0.751582	-1.20982	0.0241932	-1.29815	0.658671	-1.14813	0.394236	1.36092	1	-1.28088	1	-1.05505	1	1.21267	0.999994	1.3274	1	-1.06597	1	1.54302	1	1.1348	1	-1.0567	0.00181902	-3.09518
TCL1B	0.462453	-2.463	0.99999	1.0278	0.964855	-1.13087	1	1.03616	0.389182	-1.90928	1	-1.06897	0.000137157	-2.01883	1	-1.08881	1	-2.0304	1	1.07942	1	-1.07814	0.0903125	-1.64626	0.158481	-2.65376	1	-1.09213	1	1.1647	1	1.23884	1	-1.05051
TSHZ2	0.462453	-2.29617	0.0562252	-1.37674	0.411151	-1.18551	0.338553	2.01813	0.302693	-1.17278	0.445379	1.29451	6.67599e-12	-1.5977	1	1.0655	0.381495	-1.6702	1	1.43052	1	-2.82894	2.53226e-09	2.09422	1	-1.33181	1	1.32813	1	-2.41528	1	-1.58125	1	8.98958
ZFYVE21	0.462453	-1.77332	0.965178	-1.14409	0.220541	-1.1948	0.794288	1.0727	0.999999	-1.25498	0.54913	-1.19593	0.701039	-1.27791	0.0263388	-1.29529	0.901404	-1.39948	1	1.8714	1	1.061	0.144204	1.46945	1	-1.04228	1	-1.21303	1	-1.05466	1	1.66669	0.205584	4.30514
GPR153	0.462453	-2.09399	8.71567e-07	-2.05525	6.45925e-06	-1.70303	0.928112	-1.02419	0.131124	-1.49152	0.063527	-1.50931	3.07782e-07	-3.10392	0.770391	4.79311	0.0590489	-1.54808	1	-3.21942	1	1.89877	0.999994	1.14231	0.833277	-1.72015	1	1.25718	1	-2.6791	1	-2.73311	0.190576	6.71825
PLCG1	0.462453	-2.00384	0.576464	-1.33952	0.743587	-1.11893	0.171463	-1.19008	0.999999	-1.15118	1	-1.04299	8.72108e-06	-1.82657	1	-1.02954	1	-1.21939	1	-1.16256	1	-2.05468	0.474481	1.53392	0.109789	-1.48915	1	1.03959	1	-5.00451	1	-1.17896	1	3.07821
ZNF362	0.462453	-1.77405	0.28342	-1.34795	0.946475	-1.13316	1	-1.051	0.999999	-1.0992	0.873443	-1.1385	0.506636	-1.27115	0.972257	1.06594	1	1.0343	1	2.3114	1	-1.53441	0.168544	1.76017	1	-1.20994	1	-2.04289	1	-1.20498	1	1.43069	0.688975	18.9988
AC097534.2	0.462866	-2.07325	0.686581	-1.34861	0.240286	-1.22723	0.99164	-1.33735	0.761722	-1.76766	0.018784	-1.60516	0.0308265	-1.4207	1	-1.07133	1	1.05887	1	16.088	1	1.6349	0.000438106	-2.29974	1	-1.29623	1	1.57603	1	-3.1093	0.799884	2.42955	1	3.96878
CRYM	0.463209	2.5025	0.277026	1.99137	0.391284	1.98311	0.765618	1.51683	0.536658	1.80045	0.96196	-1.19704	0.00331642	2.7534	1	1.06109	0.884424	9.98139	1	1.41752	0.293742	-9.57534	0.674755	1.56578	1	1.18086	1	-2.0995	1	-1.35533	1	-1.09706	1.16759e-15	202.5
PLEKHD1	0.463209	-2.54581	0.99999	1.03508	0.745761	1.20063	1	1.1345	0.999999	-1.17943	1	-1.01043	0.976099	1.1335	1	1.13004	0.740626	-1.32438	1	1.02328	1	2.32304	0.999994	1.29067	0.873453	2.79569	1.20063e-09	6.4032	1	-1.16082	1	1.32171	0.142418	4.74469
NDUFB5	0.463209	1.16835	0.962106	-1.06196	0.96378	-1.01216	0.0875674	1.12449	0.999999	-1.03624	0.0138203	-1.28224	0.0449294	1.24732	0.0457001	-1.15876	0.588227	-1.04468	1	-1.26702	1	1.26855	0.28588	-1.08858	1	1.0258	1	1.53151	0.073515	1.33206	0.700967	1.759	0.657275	-1.10847
ANAPC4	0.463209	-2.39908	0.946344	-1.14605	0.88122	-1.13012	1	1.18033	0.956324	1.27801	0.907404	1.17939	0.601731	-1.41106	0.768985	1.05953	0.216213	-1.86701	1	10.9273	1	-2.73304	0.368802	1.50768	1	-1.19288	1	-7.87411	1	-1.46405	1	-1.00886	1	1.68375
ZNF181	0.463209	-2.36169	0.26715	-1.3999	0.225823	-1.39438	0.294775	-1.41417	0.999999	-1.07535	0.218508	-1.45899	0.678853	-1.07753	0.819739	-1.17758	1	1.2853	1	-1.5074	1	-1.30757	0.999994	-1.12	1	-1.03452	1	-7.99392	1	2.75382	1	1.40748	0.0217754	-3.24735
G0S2	0.463209	1.89968	0.865183	-1.01723	0.0328762	2.04646	1	2.49633	0.0111954	-1.32459	0.00536351	-1.52909	0.184561	1.15574	1	1.45086	0.696463	-1.53042	0.073792	18.259	1	1.30276	0.00366267	1.03306	0.444191	1.45506	1	-6.21014	1	-1.49973	0.337502	29.4761	9.94158e-08	-74.8637
PDE6B	0.463209	-2.33496	0.696748	-1.33779	0.237418	-1.4133	0.65368	1.39337	0.809925	-1.80466	0.190789	-1.83532	0.966823	1.04236	0.918549	-1.10593	0.873413	1.57192	1	2.86627	1	-4.59418	0.194097	-1.28508	1	1.17091	1	-4.6279	1	3.77862	1	-2.78766	1	1.27153
AC012640.4	0.463209	-2.44673	0.99999	-1.15436	0.649397	1.2059	1	1.5441	0.999999	1.01725	0.880829	-1.0753	0.899802	1.09338	0.280308	-1.42418	1	-1.18032	1	1.678	1	1.3326	0.999994	-1.16653	0.000167455	-2.28912	1	1.04156	1	-1.2139	1	1.05191	1	1.47234
GPATCH8	0.463209	-1.52157	0.746412	-1.21929	0.853815	-1.10507	1	1.15592	0.909584	1.13852	0.9845	-1.06376	0.92733	-1.1559	0.993744	-1.15605	0.1862	-1.36607	1	1.10045	1	1.08679	0.509003	1.42636	0.129565	-1.36943	1	1.61888	1	-4.73447	1	-1.19594	0.467896	2.194
AKT2	0.464114	-1.75177	0.0616781	-1.32274	0.100735	-1.22152	0.963473	1.13024	0.290757	-1.22453	0.472407	1.04085	0.747407	-1.3293	0.471211	1.34272	1	-1.18559	1	1.48295	1	-1.02859	0.0174225	1.58181	0.574744	-1.44692	1	1.79391	1	-2.17606	1	-1.34411	1	-1.31495
KIF5C	0.464114	-1.31741	0.000663561	-1.59291	9.97872e-05	-1.69181	1	-1.2327	0.830738	-1.02289	0.130348	-1.53962	6.36749e-20	-2.3534	1	-1.08921	6.20431e-20	-6.46103	1	-1.01018	1	6.2915	1.1502e-12	2.47097	0.349078	-2.00892	1	-2.61012	1	1.1468	1	1.29872	0.61414	11.7484
TMEM204	0.464114	-1.52643	2.30205e-10	-1.93087	0.040266	-1.35994	1	-1.11238	3.71623e-06	-2.05522	6.26237e-05	-1.79249	3.73127e-09	-2.20134	0.00343737	-1.49087	0.00130895	-1.81086	1	1.00461	1	-2.0949	9.97993e-08	-2.1282	0.540431	-1.40392	1	-1.60576	0.225589	1.44374	1	1.31145	1	1.30174
PITPNA	0.464114	1.46938	0.140755	1.26018	0.357864	1.06925	0.900139	1.06706	0.999999	1.08067	0.128724	1.1491	1	-1.12925	1	-1.00787	0.134771	1.49789	1	-1.32373	1	-1.01527	0.708101	-1.12961	0.642923	1.07898	1	1.38466	1	1.30926	1	1.88149	1	1.2468
CBFB	0.464447	-1.37094	0.991555	-1.10719	0.485816	-1.18985	0.477873	1.20047	0.999999	1.0782	1	-1.02403	1.82177e-05	-1.8724	0.305147	-1.40246	1	-1.21017	1	-1.06989	0.453724	-3.84454	0.193706	1.61953	0.112783	-1.70116	1	1.08727	1	1.80202	1	-1.22374	0.558974	12.798
SSRP1	0.465027	1.33567	0.99999	-1.0603	0.999996	-1.00016	1	-1.00565	0.95418	-1.06461	1	1.0405	0.305569	-1.17441	0.886076	-1.14166	0.0442462	1.18624	1	-1.8856	1	-1.81191	0.999994	1.01775	0.865974	-1.06201	1	-1.73307	1	-1.48859	1	1.07427	0.0512575	3.79549
SUSD6	0.467376	-2.78229	0.00327657	-1.69491	0.94074	-1.12904	0.0234215	-1.1529	0.999999	1.16359	0.0530032	1.29495	0.288415	-1.62099	0.589884	1.01166	0.0121144	-1.66425	1	-2.16875	1	1.20966	0.999994	1.1306	1	-1.27051	1	-1.24293	1	-1.76926	1	7.01914	0.00209224	-3.42885
RUNX1T1	0.467531	-1.32664	1.08009e-06	-2.24102	7.36399e-06	-1.93042	1	-1.19349	0.999999	1.13723	0.00476451	-1.87346	1.97855e-17	-2.51342	0.00912825	-3.57892	0.00156833	-2.49642	1	1.59356	1	1.59112	0.362075	1.03538	0.38567	-1.49755	1	3.97059	1	-1.00923	1	-1.14485	1	8.60641
TUBB2B	0.468069	1.15489	2.67057e-13	1.72584	1.06218e-09	1.42762	1.81452e-06	1.41798	9.73745e-05	2.19304	1	-1.00574	3.75337e-08	1.82516	0.0844584	1.41	1.13682e-05	3.50128	1	15.2172	1	1.40371	4.59075e-05	3.42463	0.424321	2.52141	1	1.93418	0.0151146	2.32667	0.769951	2.18573	5.39777e-08	103.489
TRMT1	0.47076	-1.88133	0.99999	-1.12611	0.514231	-1.20491	0.546664	1.39585	0.999999	-1.04671	0.906552	-1.0924	0.430637	1.145	0.213016	-1.31809	1	-1.06915	1	1.52773	1	-1.96354	0.642526	-1.21488	0.86506	1.23897	1	1.34568	1	-1.16924	1	-1.20067	1	-1.15656
GANAB	0.470933	1.40103	0.96669	1.01088	0.267689	1.05746	0.00970793	-1.21859	0.999999	1.13208	0.0639058	1.12038	0.108114	-1.22227	1	1.04936	1	-1.10841	1	-1.59259	1	1.57977	0.768286	1.24274	1	-1.13305	1	-1.07068	1	-1.19123	1	-1.12412	0.524026	2.63799
TSNAX	0.470933	1.86216	0.99999	-1.02581	0.958706	-1.01554	0.183618	-1.28402	0.999999	1.02514	1	-1.05154	0.778938	-1.08789	0.833017	1.12769	1	-1.33684	1	2.86305	1	-1.06764	0.999994	1.16176	0.839068	-1.23164	1	-1.57022	1	1.01638	1	-1.15823	0.978186	-1.00114
HMBOX1	0.470933	-1.69402	0.99999	-1.09427	0.975302	-1.0954	0.984794	1.03926	0.579221	1.09326	0.00174793	-1.50403	1.66393e-06	-2.13015	1	-1.0154	0.0723945	-1.63768	1	2.43655	1	-1.51196	0.452146	-1.26656	1	-1.22892	1	1.13876	1	1.41072	1	-1.47512	0.713061	4.98498
STIP1	0.470933	1.44321	0.665973	-1.03269	0.343103	1.04498	0.986208	-1.09305	0.073833	-1.39757	1	1.00067	0.828225	-1.01227	0.714391	-1.12027	1	-1.22219	1	1.64388	1	2.04838	0.0261078	1.56812	1	-1.49094	1	1.71766	1	1.00954	1	-1.08741	1	1.54219
ZNF280D	0.470933	-3.17682	0.0530341	-1.7458	0.406823	-1.31178	0.268712	-1.10393	0.999999	-1.2747	0.871118	1.07311	0.725254	-1.53973	0.892152	-1.16749	0.134208	-2.52282	1	14.2034	0.00466736	-4.04506	0.642907	-1.18101	0.687089	-1.15582	1	1.17523	1	1.86441	1	1.35379	0.275428	-1.62136
MRPL21	0.471371	1.17316	4.14691e-11	1.41322	0.00104225	1.34624	0.00768673	1.2171	0.999999	1.05791	0.0160498	1.37057	2.67569e-05	1.53014	0.749757	1.19184	0.000521081	1.62355	1	-1.71539	1	-1.33471	0.999994	1.17025	0.317931	1.35575	1	-1.24645	0.00464825	1.99266	1	-1.17092	1	1.67176
SMIM24	0.471371	3.64947	0.699148	2.24405	0.447352	1.5787	1	-1.073	0.364507	3.62631	1	1.11464	0.00166658	3.8126	0.877285	2.5343	0.288468	1.92771	1	1.2308	1	1.16878	0.999994	-1.0532	1	1.31341	1	1.11223	1	-1.18078	1	24.5033	5.51895e-35	13.3983
AK3	0.472002	1.60274	0.555711	1.0975	0.345416	1.06838	0.138028	1.07353	0.939055	1.21022	0.429427	-1.28514	0.650874	-1.07992	0.996286	-1.19651	0.0621469	1.29257	1	1.18361	1	-1.28093	0.999994	1.10895	0.64667	1.12408	1	-1.61212	0.800024	1.62997	1	-1.58109	0.990887	2.75462
FRA10AC1	0.472002	-1.73789	0.00206274	-1.42558	2.30489e-05	-1.46133	0.28972	-1.19351	0.999999	-1.22875	1	-1.10334	3.20942e-06	-1.76195	0.0406824	-1.2101	0.00745413	-1.57206	1	48.7352	1	-1.16269	0.422175	-1.14514	1	-1.22467	1	1.21242	1	-1.39763	1	-1.66685	0.633719	2.57156
MAPKAPK2	0.472002	-1.50209	0.540087	-1.17556	0.0158926	-1.39059	0.934393	-1.00662	0.999999	1.15031	0.153201	1.08148	1.38189e-05	-2.30568	0.0277332	1.41391	1	1.04621	1	20.2571	1	-1.37663	0.0018905	1.96553	0.817144	1.17434	1	1.22492	1	-2.02225	0.44331	-3.18411	1	-1.17274
PRDX4	0.472002	1.32391	1.65791e-05	1.46318	2.45139e-05	1.429	0.264633	1.08426	0.999999	1.11995	0.0864518	1.37079	3.81105e-07	1.56104	1	1.19634	0.318185	1.11979	1	-1.24396	1	-1.06572	0.670807	1.2183	1	1.28383	1	-1.27034	0.575317	-1.01764	1	1.23644	1	1.95322
DSP	0.473291	1.3059	4.41954e-05	1.51817	0.033221	1.06628	0.885679	-1.05672	0.999999	-1.04428	0.000177645	1.50653	6.31275e-06	-1.69204	0.349636	-1.10237	6.46234e-05	1.50426	0.885534	34.0402	1	1.56635	0.999994	1.3844	1	-1.05632	1	1.09791	1	-1.53674	1	1.0595	4.74737e-06	39.2231
APRT	0.473849	1.18162	0.00384491	1.17734	0.353143	1.11031	0.00127703	1.22065	0.999999	1.11747	0.0515371	1.36784	8.73724e-09	1.76092	0.560834	-1.14608	0.0017536	1.36487	1	1.45122	0.944969	2.56249	0.636249	1.1713	0.298997	1.46284	1	1.13901	0.473523	1.36566	1	1.30698	0.597579	-1.19043
HIGD1A	0.473849	1.50709	3.10665e-12	1.66979	0.000681269	1.20638	0.131615	1.15834	0.934602	1.3278	0.413913	1.20482	0.0208527	1.15284	0.378454	1.17547	0.616313	1.22284	1	2.40339	1	1.08179	0.164932	-1.02697	1	-1.11048	1	1.15423	0.397524	1.68502	1	-1.25433	0.163746	5.05935
RPL9	0.473849	1.10459	0.948216	-1.01952	0.638637	-1.0055	0.938752	1.07478	0.999999	1.00833	0.0871728	1.16533	0.818991	1.08179	1	1.04059	1.39498e-24	1.19283	1	-1.13473	1	1.11781	0.00873284	-1.18362	1	1.10416	1	1.20842	0.000178469	1.20218	1	1.08423	1	1.16318
CHD8	0.474247	-1.68725	0.161825	-1.32851	0.999996	1.00488	0.978729	-1.06135	0.0941982	1.41954	0.75108	1.17804	1	-1.12365	0.115432	1.54556	0.597806	-1.19801	1	2.29046	1	-1.61144	0.223336	1.44832	1	-1.19628	1	-1.06234	0.991985	-1.71579	1	-1.34294	0.86717	2.70414
MECP2	0.474395	-1.70113	1.9679e-05	-1.77008	2.19953e-05	-1.62505	1	-1.00473	0.469812	-1.39905	0.00245324	-1.50642	0.0111193	-1.71091	0.857362	1.09488	0.839396	-1.14865	1	1.23606	1	1.00535	0.264604	-1.2285	0.451958	-1.48818	1	1.02175	1	1.18749	1	-1.53844	1	1.42824
CCT3	0.474395	1.08995	0.99999	1.03407	0.900585	1.03461	1	1.03223	0.999999	-1.04086	1	1.00049	0.21145	1.17992	0.395911	-1.15868	0.0825444	1.12223	1	1.31093	1	-1.02292	0.999994	1.03929	1	1.06785	1	1.38634	1	-1.03704	1	1.15853	1	1.07879
AURKC	0.475425	-2.747	0.99999	1.20153	0.873898	-1.0751	0.848157	1.1456	0.0373596	2.70125	1	-1.02808	1	1.12693	0.284726	1.82495	1	-1.1321	1	1.52043	1	1.5064	0.999994	-1.0623	0.881885	-1.69133	1	-2.0503	1	-2.15127	1	2.0065	0.26952	-1.7403
CPA6	0.475425	-2.20562	0.99999	1.0886	0.222695	-1.28089	1	-1.05412	0.999999	-1.5588	0.898559	-1.10842	0.482512	-1.2448	1	1.12348	0.491271	-1.87326	1	-1.01104	1	1.1314	0.430633	1.447	1	1.21955	1	1.14398	1	-1.14196	1	1.3055	1	1.02386
AL356512.1	0.47575	-2.50303	0.282485	-1.55506	0.134235	-1.33988	0.993465	1.60758	0.984706	-1.89647	1	-1.12849	0.931869	-1.08778	0.708643	1.39343	1	-1.64829	1	2.21172	1	1.20341	0.372065	-1.91851	0.765211	-1.96923	1	-1.18838	1	-2.78662	1	1.99006	1	3.33145
RPL13	0.476172	1.12935	0.99999	1.00054	0.00393213	1.04484	1.84834e-23	1.21014	0.999999	-1.00308	1.87063e-16	1.22068	9.84365e-10	1.18444	0.0533529	1.10454	1.24735e-44	1.31262	1	-1.19384	1	1.10083	3.34487e-06	-1.21023	0.0137342	1.17798	1	1.17566	0.354901	1.08513	1	1.08965	0.916682	1.15866
SYDE2	0.476172	-2.11386	0.965178	-1.15387	0.539637	-1.58759	1	-1.08088	0.00363592	-1.96045	1	-1.00552	0.000695003	-2.24211	1	-1.73232	0.0158764	-2.71118	1	21.3172	1	1.98351	0.272129	1.42136	1	1.06657	1	1.3803	1	-1.167	1	5.07787	0.235831	96.1059
NTF4	0.476804	2.78579	0.56845	2.28693	0.735862	1.27857	1	-1.79069	0.0978708	1.83502	0.540556	-1.54717	0.951152	-1.28417	1	-1.11327	0.936842	1.60073	1	4.93007	1	1.03519	0.00218045	-1.66555	1	1.80448	1	-1.03645	1	-3.13519	0.260946	-2.57425	0.958233	4.05502
UPF3A	0.476804	1.28498	0.0032776	1.26296	7.15431e-08	1.49523	2.42838e-05	1.46462	0.0483595	1.6265	0.164048	1.26209	0.0427458	1.14852	0.189806	1.29908	8.17974e-05	1.82567	1	2.29565	1	1.33846	0.0913091	1.51361	0.106393	1.87751	1	1.53611	1	1.45179	1	1.19619	0.908141	2.2269
CYB5R3	0.476804	1.51204	0.141394	1.0415	0.270643	-1.20775	0.00188189	-1.29334	0.916108	1.00737	0.291758	-1.23739	0.91344	-1.33197	0.267544	-1.27128	0.864757	1.11945	0.885534	-2.69734	1	-1.24555	0.872069	-1.03878	0.423367	-1.46738	1	1.04158	0.225579	-1.43541	1	-1.30681	0.442739	2.01124
IL1RAPL2	0.476804	-3.34673	0.99999	1.01868	0.999996	1.06083	1	1.02805	0.692345	1.89788	1	-1.01543	0.0280168	1.8014	0.260583	-1.53497	1	-1.21517	1	3.93759	1	-1.0407	0.999994	1.01891	1	-1.04953	1	-1.03646	1	1.04313	1	1.4002	1	1.02882
LGALS1	0.477235	-1.51279	0.146449	1.16092	0.438613	-1.14253	1	1.12588	0.999999	1.38541	0.000261469	1.80771	0.568844	1.13383	1	-1.12216	0.95761	1.13878	1	1.70498	1	-2.25381	0.0195878	1.92837	0.569608	-1.64134	1	-2.94163	5.31221e-07	-1.11732	1	-2.18535	5.54153e-13	-39.3135
DENND1A	0.477235	-2.57657	0.99999	1.03625	0.999996	-1.08094	1	-1.15573	0.999999	-1.12825	0.733029	-1.28159	0.606865	-1.52404	0.0016807	1.79054	1	-1.86066	1	-1.5214	0.808153	-2.13818	0.999994	1.19387	0.602597	1.3004	1	-122.341	1	-1.04792	1	3.3021	0.107795	-1.80638
[truncated: 32,007 more rows]
