# Supplementary material for: Unveiling impaired vascular function and cellular heterogeneity in diabetic donor-derived vascular organoids
Source: Stem Cells. 2024 Jul 25;42(9):791–808. doi: 10.1093/stmcls/sxae043 (PMC11384901; doi:10.1093/stmcls/sxae043)
Supplement: sxae043_suppl_Supplementary_Materials [file sxae043_suppl_supplementary_materials.zip › sxae043/Supp Excel sheet 3_Biomarkers-DB-15 GB-CLUSTERs.xlsx]

## Sheet: Biomarkers-DB-15 GB-CLUSTERs
Top features	Cluster 1	Cluster 1 p-value	Cluster 1 fold change	Cluster 10	Cluster 10 p-value	Cluster 10 fold change	Cluster 11	Cluster 11 p-value	Cluster 11 fold change	Cluster 12	Cluster 12 p-value	Cluster 12 fold change	Cluster 13	Cluster 13 p-value	Cluster 13 fold change	Cluster 14	Cluster 14 p-value	Cluster 14 fold change	Cluster 15	Cluster 15 p-value	Cluster 15 fold change	Cluster 2	Cluster 2 p-value	Cluster 2 fold change	Cluster 3	Cluster 3 p-value	Cluster 3 fold change	Cluster 4	Cluster 4 p-value	Cluster 4 fold change	Cluster 5	Cluster 5 p-value	Cluster 5 fold change	Cluster 6	Cluster 6 p-value	Cluster 6 fold change	Cluster 7	Cluster 7 p-value	Cluster 7 fold change	Cluster 8	Cluster 8 p-value	Cluster 8 fold change	Cluster 9	Cluster 9 p-value	Cluster 9 fold change
1	GPC3 (ENSG00000147257)	0	3.19437	PDGFRB (ENSG00000113721)	1.02527e-27	3.62391	CDH5 (ENSG00000179776)	1.25593e-286	6.12039	RASGRP3 (ENSG00000152689)	1.55792e-166	2.61451	COLEC10 (ENSG00000184374)	1.66383e-202	7.78797	TMEM52B (ENSG00000165685)	0	298.365	TMSB10 (ENSG00000034510)	5.59215e-84	2.63051	NDUFA4L2 (ENSG00000185633)	0	7.51504	SCX (ENSG00000260428)	0	5.21953	TK1 (ENSG00000167900)	0	5.2303	KCNE3 (ENSG00000175538)	0	11.7875	DLK1 (ENSG00000185559)	0	29.2122	NUSAP1 (ENSG00000137804)	0	12.2914	HPGD (ENSG00000164120)	0	27.5812	NNMT (ENSG00000166741)	0	76.6204
2	SCX (ENSG00000260428)	1.32675e-246	2.58308	MALAT1 (ENSG00000251562)	5.62251e-23	1.82036	PECAM1 (ENSG00000261371)	1.35496e-283	5.21479	CDH5 (ENSG00000179776)	1.39726e-162	2.46072	TFPI2 (ENSG00000105825)	2.98221e-186	9.00934	CLDN3 (ENSG00000165215)	0	255.031	MYL6 (ENSG00000092841)	1.58066e-48	2.71471	TPPP3 (ENSG00000159713)	0	7.38323	RPL10 (ENSG00000147403)	2.85798e-255	1.65443	CDK1 (ENSG00000170312)	0	5.17702	CREG2 (ENSG00000175874)	0	11.5451	COLEC10 (ENSG00000184374)	0	21.9017	DLGAP5 (ENSG00000126787)	0	8.93324	LYVE1 (ENSG00000133800)	0	21.7132	SERPINE1 (ENSG00000106366)	0	56.546
3	CRABP2 (ENSG00000143320)	4.11677e-240	2.43141	MTRNR2L12 (ENSG00000269028)	5.55868e-20	2.49702	KDR (ENSG00000128052)	9.11226e-273	5.8651	PECAM1 (ENSG00000261371)	8.23436e-162	2.45911	RRM2 (ENSG00000171848)	4.72866e-186	8.8895	MAL (ENSG00000172005)	0	253.881	TMSB4X (ENSG00000205542)	3.92653e-34	2.18706	RASL12 (ENSG00000103710)	0	5.41718	NEFM (ENSG00000104722)	2.16878e-245	5.04235	ADAP2 (ENSG00000184060)	0	5.08088	CARTPT (ENSG00000164326)	0	11.0876	LUM (ENSG00000139329)	0	19.2059	UBE2C (ENSG00000175063)	0	8.8731	SSTR1 (ENSG00000139874)	0	18.5123	ANKRD1 (ENSG00000148677)	0	53.5036
4	ALDH1A2 (ENSG00000128918)	4.12335e-238	3.23506	AC092069.1 (ENSG00000267458)	2.93164e-16	5.25917	NOTCH4 (ENSG00000204301)	2.93693e-267	8.85359	KDR (ENSG00000128052)	1.2738e-160	2.71518	DLK1 (ENSG00000185559)	1.18123e-184	9.27877	CLDN4 (ENSG00000189143)	0	203.944	SERF2 (ENSG00000140264)	9.27713e-34	2.05011	SLCO3A1 (ENSG00000176463)	0	4.55202	RPL35A (ENSG00000182899)	2.53538e-238	1.66114	SEPT4 (ENSG00000108387)	0	4.38892	HOXD1 (ENSG00000128645)	0	10.7558	DIO3 (ENSG00000197406)	0	19.1328	KIF2C (ENSG00000142945)	0	8.82167	ENPP2 (ENSG00000136960)	0	14.989	C5orf46 (ENSG00000178776)	0	48.4598
5	BEX1 (ENSG00000133169)	3.92492e-217	2.7908	CSPG4 (ENSG00000173546)	3.24364e-16	3.97371	RNASE1 (ENSG00000129538)	3.71561e-244	5.48572	CD93 (ENSG00000125810)	3.51476e-160	2.61875	GNAO1 (ENSG00000087258)	3.95778e-177	7.64878	DEFB1 (ENSG00000164825)	0	187.735	GAPDH (ENSG00000111640)	1.15784e-31	1.94858	SERPINI1 (ENSG00000163536)	9.51602e-287	8.23045	RPL6 (ENSG00000089009)	1.553e-235	1.68299	HOXB-AS1 (ENSG00000230148)	0	4.38518	C2CD4B (ENSG00000205502)	0	10.483	ABCA8 (ENSG00000141338)	0	19.0886	HIST1H1B (ENSG00000184357)	0	8.72511	MSMP (ENSG00000215183)	0	14.9131	MGP (ENSG00000111341)	0	42.5824
6	TGFBI (ENSG00000120708)	1.82688e-216	2.30952	TBX2 (ENSG00000121068)	6.58751e-16	2.45102	CD93 (ENSG00000125810)	2.6194e-224	4.71425	RNASE1 (ENSG00000129538)	1.55756e-158	2.58769	COL14A1 (ENSG00000187955)	5.35673e-172	7.0624	CLDN6 (ENSG00000184697)	0	161.916	PFN1 (ENSG00000108518)	3.53708e-31	2.27091	MIR4435-2HG (ENSG00000172965)	9.67776e-287	3.70788	RPL30 (ENSG00000156482)	1.72408e-232	1.77016	MAD2L1 (ENSG00000164109)	0	4.06028	IL32 (ENSG00000008517)	0	10.3849	PRAC1 (ENSG00000159182)	0	17.0765	CDCA2 (ENSG00000184661)	0	8.51184	COL15A1 (ENSG00000204291)	0	13.2303	INHBA (ENSG00000122641)	0	38.1697
7	SAMD11 (ENSG00000187634)	1.15309e-213	2.70436	LRRC75A (ENSG00000181350)	7.05761e-16	4.02059	DLL4 (ENSG00000128917)	5.35793e-219	7.77969	ECSCR (ENSG00000249751)	7.41507e-158	2.62926	ASPM (ENSG00000066279)	1.00542e-166	7.9699	WFDC2 (ENSG00000101443)	0	158.346	S100A11 (ENSG00000163191)	6.56271e-29	2.45393	FAM162B (ENSG00000183807)	5.04243e-281	5.75974	RPS27 (ENSG00000177954)	7.3687e-229	1.60703	NGF (ENSG00000134259)	0	4.01293	C1orf61 (ENSG00000125462)	0	10.3656	MATN2 (ENSG00000132561)	0	16.6584	CENPF (ENSG00000117724)	0	8.47568	MANCR (ENSG00000231298)	0	12.4512	ACTG2 (ENSG00000163017)	0	36.3456
8	PDGFRA (ENSG00000134853)	3.25582e-213	2.50671	N4BP2L2 (ENSG00000244754)	9.2487e-16	1.59419	HSPG2 (ENSG00000142798)	7.40849e-207	6.59876	MMRN2 (ENSG00000173269)	2.80053e-156	2.45212	LUM (ENSG00000139329)	2.56418e-162	8.37603	POU3F3 (ENSG00000198914)	0	147.352	ACTB (ENSG00000075624)	1.02646e-27	1.71894	CCR10 (ENSG00000184451)	6.86218e-278	6.03958	RPL24 (ENSG00000114391)	9.21476e-220	1.74408	RASL12 (ENSG00000103710)	0	3.89291	SPOCK2 (ENSG00000107742)	0	10.3067	HGF (ENSG00000019991)	0	16.1062	PIMREG (ENSG00000129195)	0	8.36744	CDH20 (ENSG00000101542)	0	12.4349	THBS2 (ENSG00000186340)	0	33.2642
9	TRIL (ENSG00000255690)	2.80796e-200	2.43351	SULF1 (ENSG00000137573)	2.22452e-15	2.40937	CLDN5 (ENSG00000184113)	2.76094e-206	4.497	PCDH12 (ENSG00000113555)	3.60446e-156	2.64175	NUSAP1 (ENSG00000137804)	6.23665e-162	6.77359	SIM1 (ENSG00000112246)	0	141.195	ANXA2 (ENSG00000182718)	1.05941e-24	4.28789	MCAM (ENSG00000076706)	1.31696e-277	2.16171	RPL34 (ENSG00000109475)	1.04387e-219	1.76027	NRGN (ENSG00000154146)	0	3.83566	ISG20 (ENSG00000172183)	0	10.2261	COLEC11 (ENSG00000118004)	0	15.5	NDC80 (ENSG00000080986)	0	8.27171	GIMAP7 (ENSG00000179144)	0	12.0949	FAP (ENSG00000078098)	0	32.1896
10	MEST (ENSG00000106484)	1.00541e-199	2.06259	NBPF14 (ENSG00000270629)	8.7687e-15	4.76895	PCDH12 (ENSG00000113555)	7.24398e-206	8.02203	MYCT1 (ENSG00000120279)	1.44828e-152	2.42746	MKI67 (ENSG00000148773)	1.33896e-161	7.91695	DCDC2 (ENSG00000146038)	0	129.929	C5orf46 (ENSG00000178776)	6.62527e-24	9.22389	KCNJ8 (ENSG00000121361)	6.54844e-275	5.55461	GPC3 (ENSG00000147257)	3.66307e-218	2.70449	TTYH1 (ENSG00000167614)	0	3.78178	ESM1 (ENSG00000164283)	0	10.0755	SLITRK6 (ENSG00000184564)	0	14.9141	TOP2A (ENSG00000131747)	0	8.10539	NLGN4Y (ENSG00000165246)	0	11.5848	SPOCD1 (ENSG00000134668)	0	31.3799
11	NPW (ENSG00000183971)	1.47754e-194	2.6202	NSD3 (ENSG00000147548)	1.897e-14	1.52885	FLT1 (ENSG00000102755)	2.56397e-202	5.8732	TIE1 (ENSG00000066056)	4.90792e-151	2.45359	KIF11 (ENSG00000138160)	4.71171e-160	7.95095	KCNJ16 (ENSG00000153822)	0	128.719	CFL1 (ENSG00000172757)	9.16461e-24	2.04427	GUCY1B1 (ENSG00000061918)	3.04942e-267	3.98734	RPS8 (ENSG00000142937)	1.24816e-210	1.61323	PLN (ENSG00000198523)	0	3.73312	BCL6B (ENSG00000161940)	0	10.0288	CHODL (ENSG00000154645)	0	13.4617	PBK (ENSG00000168078)	0	8.03652	SLITRK4 (ENSG00000179542)	0	11.1487	PAPPA (ENSG00000182752)	0	28.8809
12	NTRK2 (ENSG00000148053)	2.44657e-192	2.55006	EDNRA (ENSG00000151617)	4.15677e-14	2.35122	ADGRL4 (ENSG00000162618)	2.07332e-200	4.08094	NOVA2 (ENSG00000104967)	2.40112e-150	2.8365	CDK1 (ENSG00000170312)	8.39098e-157	6.58195	PAX2 (ENSG00000075891)	0	117.737	CALM1 (ENSG00000198668)	6.49866e-23	3.0736	TTYH1 (ENSG00000167614)	6.24391e-267	4.26734	RPL5 (ENSG00000122406)	1.52108e-206	1.86702	SLCO3A1 (ENSG00000176463)	0	3.63295	INHBB (ENSG00000163083)	0	9.82274	VSNL1 (ENSG00000163032)	0	13.2958	BUB1B (ENSG00000156970)	0	7.9118	PLA2G16 (ENSG00000176485)	0	10.8605	SPOCK1 (ENSG00000152377)	0	28.8433
13	DNM3OS (ENSG00000230630)	1.03637e-179	2.19735	SLC38A2 (ENSG00000134294)	1.23576e-13	1.56256	PLVAP (ENSG00000130300)	1.79772e-198	6.26475	ADGRL4 (ENSG00000162618)	1.23001e-149	2.46197	MATN2 (ENSG00000132561)	7.37225e-156	6.45456	ERBB4 (ENSG00000178568)	0	115.72	S100A10 (ENSG00000197747)	6.3978e-22	4.16327	LINGO1 (ENSG00000169783)	3.19618e-262	3.05178	RPL11 (ENSG00000142676)	7.85051e-204	1.55328	PLXDC1 (ENSG00000161381)	0	3.54944	CD93 (ENSG00000125810)	0	9.68028	COL14A1 (ENSG00000187955)	0	12.7398	ASPM (ENSG00000066279)	0	7.89361	CLDN5 (ENSG00000184113)	0	10.3651	TNFRSF12A (ENSG00000006327)	0	25.7624
14	TSHZ2 (ENSG00000182463)	8.91584e-170	2.06433	WSB1 (ENSG00000109046)	1.24416e-13	1.51075	TIE1 (ENSG00000066056)	2.87351e-195	5.58201	CD34 (ENSG00000174059)	2.96338e-148	2.66724	PBK (ENSG00000168078)	4.44996e-155	7.51026	PAPPA2 (ENSG00000116183)	0	114.726	ATP5F1E (ENSG00000124172)	8.89699e-22	1.97248	LHFPL6 (ENSG00000183722)	2.78857e-256	3.49436	RPS14 (ENSG00000164587)	9.2233e-194	1.58545	MIR4435-2HG (ENSG00000172965)	0	3.48484	CA2 (ENSG00000104267)	0	9.6721	HOXB13 (ENSG00000159184)	0	11.6722	ESCO2 (ENSG00000171320)	0	7.86427	TSPAN7 (ENSG00000156298)	0	10.0991	ANOS1 (ENSG00000011201)	0	23.8375
15	PEG10 (ENSG00000242265)	1.64596e-169	2.4382	FN1 (ENSG00000115414)	2.13624e-13	1.67738	ESM1 (ENSG00000164283)	7.87671e-195	5.08027	AFAP1L1 (ENSG00000157510)	1.978e-146	2.4861	NCAPG (ENSG00000109805)	5.86556e-153	7.59337	PRSS8 (ENSG00000052344)	0	114.421	S100A16 (ENSG00000188643)	2.06253e-21	5.17116	PDGFRB (ENSG00000113721)	3.44975e-256	2.53385	RPL18 (ENSG00000063177)	2.14337e-193	1.636	GUCY1B1 (ENSG00000061918)	0	3.30767	AC087627.1 (ENSG00000253983)	0	9.35116	LUZP2 (ENSG00000187398)	0	11.296	KIF11 (ENSG00000138160)	0	7.86311	ITGA6 (ENSG00000091409)	0	10.0544	TRBC2 (ENSG00000211772)	0	23.698
16	H3F3A (ENSG00000163041)	1.78473e-169	1.54049	HDGFL3 (ENSG00000166503)	1.05397e-12	1.53569	ADAM15 (ENSG00000143537)	3.82467e-194	7.13353	TMEM255B (ENSG00000184497)	2.36407e-140	2.59077	HGF (ENSG00000019991)	3.70527e-150	8.91555	EPCAM (ENSG00000119888)	0	109.649	IGFL2-AS1 (ENSG00000268621)	4.48074e-21	5.92554	PLN (ENSG00000198523)	7.41516e-256	5.482	RPL37 (ENSG00000145592)	3.74283e-193	1.5332	CCDC102B (ENSG00000150636)	0	3.19729	TMEM233 (ENSG00000224982)	0	9.34735	TENT5A (ENSG00000112773)	0	11.0081	CDK1 (ENSG00000170312)	0	7.82427	CLEC2B (ENSG00000110852)	0	9.90435	COL8A1 (ENSG00000144810)	0	21.5088
17	PCDH18 (ENSG00000189184)	5.59905e-165	1.99989	TRA2B (ENSG00000136527)	1.61049e-12	1.5206	STC1 (ENSG00000159167)	2.07593e-186	5.34904	FLT4 (ENSG00000037280)	2.29049e-139	2.53704	DIAPH3 (ENSG00000139734)	1.19291e-149	7.37895	RAB25 (ENSG00000132698)	0	106.168	KRT5 (ENSG00000186081)	4.48074e-21	5.92554	IGFBP7 (ENSG00000163453)	7.96512e-254	2.16185	RPS15A (ENSG00000134419)	7.79042e-193	1.63137	CSPG4 (ENSG00000173546)	0	3.03394	THBD (ENSG00000178726)	0	9.30519	LAMC3 (ENSG00000050555)	0	10.364	KIF15 (ENSG00000163808)	0	7.64406	TM4SF18 (ENSG00000163762)	0	9.88629	MLPH (ENSG00000115648)	0	20.7907
18	RGS2 (ENSG00000116741)	1.40616e-164	2.97472	SEMA5B (ENSG00000082684)	3.06858e-12	3.91048	GJA4 (ENSG00000187513)	4.15785e-185	5.33565	ESM1 (ENSG00000164283)	2.08542e-137	2.48293	CCNA2 (ENSG00000145386)	1.28717e-149	7.29463	KRT19 (ENSG00000171345)	0	105.445	CHAT (ENSG00000070748)	4.48074e-21	2.81988	CYTOR (ENSG00000222041)	6.06073e-245	3.07907	RPS24 (ENSG00000138326)	1.7562e-187	1.52868	LINGO1 (ENSG00000169783)	0	3.0255	SOX17 (ENSG00000164736)	0	9.20289	GNAO1 (ENSG00000087258)	0	10.3516	RRM2 (ENSG00000171848)	0	7.60963	LRRC4 (ENSG00000128594)	0	9.74901	MSC (ENSG00000178860)	0	20.3485
19	DKK1 (ENSG00000107984)	5.51741e-163	3.12337	GTF2F1 (ENSG00000125651)	3.40754e-12	1.5281	MMRN2 (ENSG00000173269)	1.59596e-184	5.25058	GIMAP4 (ENSG00000133574)	3.63059e-137	2.45349	DCN (ENSG00000011465)	1.76271e-148	5.9297	TFCP2L1 (ENSG00000115112)	0	103.567	PSG5 (ENSG00000204941)	4.48074e-21	2.15414	FOXS1 (ENSG00000179772)	3.13694e-235	4.2508	TSHZ2 (ENSG00000182463)	1.17625e-185	3.09878	ZWINT (ENSG00000122952)	0	4.01986	ABTB2 (ENSG00000166016)	0	9.03021	CCDC3 (ENSG00000151468)	0	10.2968	PCLAF (ENSG00000166803)	0	7.60413	FOLH1 (ENSG00000086205)	0	9.29399	APCDD1L (ENSG00000198768)	0	20.3263
20	NEFM (ENSG00000104722)	1.83325e-157	2.91751	SMCHD1 (ENSG00000101596)	3.91004e-12	1.53237	AFAP1L1 (ENSG00000157510)	2.23686e-176	5.57938	NOTCH4 (ENSG00000204301)	1.9973e-133	2.24402	CKAP2L (ENSG00000169607)	2.21804e-148	7.90978	EMX2 (ENSG00000170370)	0	102.31	AC037486.1 (ENSG00000254303)	4.48074e-21	3.6669	AC083967.1 (ENSG00000254337)	8.84549e-231	3.89943	RPL15 (ENSG00000174748)	1.42269e-184	1.54333	KCNJ8 (ENSG00000121361)	0	3.82116	RNASE1 (ENSG00000129538)	0	8.98628	SORL1 (ENSG00000137642)	0	9.98955	KIFC1 (ENSG00000237649)	0	7.58905	CLEC14A (ENSG00000176435)	0	9.04734	P2RY14 (ENSG00000174944)	0	19.0769
21	RPS11 (ENSG00000142534)	2.14241e-157	1.50231	ZMYND8 (ENSG00000101040)	4.15027e-12	1.53752	CXCR4 (ENSG00000121966)	1.57063e-162	4.77997	ICAM2 (ENSG00000108622)	1.51148e-130	2.40611	FOXM1 (ENSG00000111206)	4.13135e-142	7.36426	LHX1 (ENSG00000273706)	0	89.8533	PSG3 (ENSG00000221826)	4.48074e-21	1.69902	MEF2C (ENSG00000081189)	1.45084e-230	2.82468	H3F3A (ENSG00000163041)	6.29467e-177	1.68451	PCLAF (ENSG00000166803)	0	3.68774	SOX7 (ENSG00000171056)	0	8.97025	TFPI2 (ENSG00000105825)	0	9.65217	NUF2 (ENSG00000143228)	0	7.46726	AC010737.1 (ENSG00000229308)	0	8.50124	PRSS35 (ENSG00000146250)	0	17.9154
22	LMO4 (ENSG00000143013)	1.20221e-156	2.27188	GATAD1 (ENSG00000157259)	4.96422e-12	1.50716	GJA1 (ENSG00000152661)	2.95172e-159	4.16251	CXorf36 (ENSG00000147113)	9.08116e-129	2.23994	TOP2A (ENSG00000131747)	2.08481e-140	7.23951	TMPRSS4 (ENSG00000137648)	0	88.2608	CA7 (ENSG00000168748)	4.48074e-21	2.53095	PDGFA (ENSG00000197461)	2.87014e-229	3.06191	RPL32 (ENSG00000144713)	1.21181e-172	1.51953	GINS2 (ENSG00000131153)	0	4.04017	STC1 (ENSG00000159167)	0	8.91492	DCN (ENSG00000011465)	0	9.58221	ASF1B (ENSG00000105011)	0	7.4423	TEK (ENSG00000120156)	0	8.31526	TAGLN (ENSG00000149591)	0	17.8462
23	FBN2 (ENSG00000138829)	1.274e-155	2.46	AL078639.1 (ENSG00000281508)	6.18997e-12	4.14885	PRND (ENSG00000171864)	3.7912e-155	5.72734	PTPRB (ENSG00000127329)	1.91303e-128	2.68199	CDKN3 (ENSG00000100526)	8.50678e-138	7.87247	HNF1B (ENSG00000275410)	0	85.5956	SH3BGRL3 (ENSG00000142669)	5.58431e-20	3.63514	HES4 (ENSG00000188290)	1.06684e-228	2.76287	NTRK2 (ENSG00000148053)	2.82122e-170	3.15932	OR51E1 (ENSG00000180785)	4.31644e-308	5.7295	UNC5B-AS1 (ENSG00000237512)	0	8.53781	EGFLAM (ENSG00000164318)	0	9.56813	NCAPG (ENSG00000109805)	0	7.43885	LRRC36 (ENSG00000159708)	0	8.12518	C3orf80 (ENSG00000180044)	0	16.6978
24	RPL5 (ENSG00000122406)	1.10763e-151	1.53019	RBM5 (ENSG00000003756)	7.05121e-12	1.59318	ICAM2 (ENSG00000108622)	6.32965e-155	7.27964	SOX17 (ENSG00000164736)	1.92532e-127	2.33822	ARHGAP11A (ENSG00000198826)	1.22425e-137	7.34326	CDH1 (ENSG00000039068)	0	85.2892	MYL12A (ENSG00000101608)	2.52263e-19	2.56967	CCDC102B (ENSG00000150636)	1.2736e-227	3.69981	GSC (ENSG00000133937)	4.6173e-170	7.00561	UBE2C (ENSG00000175063)	5.50636e-308	5.05126	MFSD6 (ENSG00000151690)	0	8.46298	IL7R (ENSG00000168685)	0	9.33591	GTSE1 (ENSG00000075218)	0	7.41688	SCN3B (ENSG00000166257)	0	7.33774	LOX (ENSG00000113083)	0	16.6895
25	IGDCC3 (ENSG00000174498)	4.15916e-149	1.86388	ADD1 (ENSG00000087274)	1.10219e-11	1.54147	CD34 (ENSG00000174059)	9.91668e-153	4.57701	DLL4 (ENSG00000128917)	1.40599e-125	2.1942	VSNL1 (ENSG00000163032)	2.69189e-136	8.64789	LHX1-DT (ENSG00000277268)	0	83.777	FO393401.1 (ENSG00000230155)	8.70905e-18	5.13817	ADAP2 (ENSG00000184060)	4.16928e-223	4.80569	MEOX2 (ENSG00000106511)	6.12301e-168	5.0199	SPC25 (ENSG00000152253)	1.85922e-306	5.33342	AC002070.1 (ENSG00000248636)	0	8.41487	SLIT2 (ENSG00000145147)	0	9.29784	CCNB2 (ENSG00000157456)	0	7.3541	GIPC3 (ENSG00000179855)	0	7.30541	NUPR1 (ENSG00000176046)	0	16.4915
26	C1QTNF4 (ENSG00000172247)	5.39013e-149	2.76654	AC008894.2 (ENSG00000269243)	1.36448e-11	2.76332	FLT4 (ENSG00000037280)	6.06735e-144	6.86857	ADAM15 (ENSG00000143537)	3.58966e-125	2.36671	KIF18B (ENSG00000186185)	2.75909e-135	9.63509	GRB14 (ENSG00000115290)	0	76.5274	HPGD (ENSG00000164120)	1.90685e-17	8.44637	LGALS3 (ENSG00000131981)	1.43957e-221	3.85638	RPS29 (ENSG00000213741)	1.63172e-166	1.61019	ATAD2 (ENSG00000156802)	3.76011e-300	4.00185	SCGB3A1 (ENSG00000161055)	0	8.41271	PROM1 (ENSG00000007062)	0	9.26909	AURKB (ENSG00000178999)	0	7.35309	TGFBR2 (ENSG00000163513)	0	7.30536	DKK3 (ENSG00000050165)	0	16.3552
27	FLRT2 (ENSG00000185070)	1.23633e-146	2.658	HP1BP3 (ENSG00000127483)	1.46859e-11	1.60164	ESAM (ENSG00000149564)	6.27156e-143	3.90132	DOCK9 (ENSG00000088387)	1.39423e-124	2.33125	AURKB (ENSG00000178999)	9.51019e-135	6.26636	SPP1 (ENSG00000118785)	0	75.3611	ACTG2 (ENSG00000163017)	3.10559e-16	14.9174	MT2A (ENSG00000125148)	3.41184e-215	3.20817	RPL26 (ENSG00000161970)	2.14388e-164	1.59897	CLSPN (ENSG00000092853)	2.15466e-299	3.96082	ACKR3 (ENSG00000144476)	0	8.34891	PRLR (ENSG00000113494)	0	9.11401	BIRC5 (ENSG00000089685)	0	7.27493	BACE2 (ENSG00000182240)	0	7.21503	PDLIM3 (ENSG00000154553)	0	16.0523
28	AMOT (ENSG00000126016)	2.65538e-146	2.69888	CARMN (ENSG00000249669)	1.71891e-11	3.06784	RASGRP3 (ENSG00000152689)	7.60725e-129	5.63203	SHANK3 (ENSG00000251322)	6.09088e-124	2.45375	ABCA8 (ENSG00000141338)	9.29753e-133	5.94831	HPN (ENSG00000105707)	0	75.2076	POLR2L (ENSG00000177700)	3.27336e-16	2.78415	PLXDC1 (ENSG00000161381)	9.59425e-209	3.55124	RPL9 (ENSG00000163682)	6.54086e-163	1.5653	MT2A (ENSG00000125148)	2.79267e-292	3.69799	FAM124B (ENSG00000124019)	0	8.26581	IL1R1 (ENSG00000115594)	0	8.86415	MAD2L1 (ENSG00000164109)	0	7.25369	SLC1A4 (ENSG00000115902)	0	7.20968	ITGA11 (ENSG00000137809)	0	15.2481
29	MDK (ENSG00000110492)	2.91836e-146	1.8317	RBM26 (ENSG00000139746)	1.9451e-11	1.50591	SOX17 (ENSG00000164736)	2.00534e-121	4.45762	RASIP1 (ENSG00000105538)	6.45497e-123	2.31472	ANLN (ENSG00000011426)	9.61934e-131	7.6298	PTPN3 (ENSG00000070159)	0	75.1343	CAV1 (ENSG00000105974)	3.58802e-16	3.39887	CYGB (ENSG00000161544)	2.97754e-207	2.50995	ALDH1A2 (ENSG00000128918)	9.01212e-161	3.29325	CENPK (ENSG00000123219)	1.3052e-284	3.44209	LXN (ENSG00000079257)	0	8.25082	FREM1 (ENSG00000164946)	0	8.13193	CENPU (ENSG00000151725)	0	7.18189	PECAM1 (ENSG00000261371)	0	7.09991	LMO7-AS1 (ENSG00000261105)	0	15.2473
30	RPL23 (ENSG00000125691)	1.9394e-143	1.54512	TRIP11 (ENSG00000100815)	2.00786e-11	1.5349	TMSB10 (ENSG00000034510)	1.20308e-120	1.82666	CLDN5 (ENSG00000184113)	8.23106e-123	2.1232	SHCBP1 (ENSG00000171241)	3.33636e-128	7.09449	MAL2 (ENSG00000147676)	0	74.9074	MYL12B (ENSG00000118680)	4.94629e-16	2.73221	HSD11B2 (ENSG00000176387)	1.44235e-205	4.80701	NACA (ENSG00000196531)	4.18507e-160	1.66302	CD36 (ENSG00000135218)	6.04034e-278	5.36497	PRND (ENSG00000171864)	0	8.19732	ADAM23 (ENSG00000114948)	0	7.84976	MKI67 (ENSG00000148773)	0	7.13278	PLPP3 (ENSG00000162407)	0	6.9984	VGLL3 (ENSG00000206538)	0	14.7741
31	PCDH9 (ENSG00000184226)	3.68262e-142	2.52235	WDR82 (ENSG00000164091)	2.79491e-11	1.54362	EMP1 (ENSG00000134531)	4.47113e-120	4.31359	ROBO4 (ENSG00000154133)	1.80674e-122	2.60467	TPX2 (ENSG00000088325)	1.15413e-127	5.88856	ITGB6 (ENSG00000115221)	0	66.1955	EIF1 (ENSG00000173812)	1.48755e-15	1.70321	PHYHIPL (ENSG00000165443)	2.29521e-203	7.03819	RPS11 (ENSG00000142534)	5.23286e-159	1.63133	NDUFA4L2 (ENSG00000185633)	1.36956e-272	3.02927	RP1 (ENSG00000104237)	0	8.16827	FOXD1 (ENSG00000251493)	0	7.74801	SPC25 (ENSG00000152253)	0	7.10762	KLHL4 (ENSG00000102271)	0	6.97419	NEXN (ENSG00000162614)	0	14.5157
32	PTN (ENSG00000105894)	5.70687e-142	1.95385	TAF1D (ENSG00000166012)	3.36725e-11	1.63777	PTPRB (ENSG00000127329)	6.6914e-118	6.29085	BCL6B (ENSG00000161940)	3.28496e-122	2.47844	PCLAF (ENSG00000166803)	2.65549e-127	5.28795	CDH16 (ENSG00000166589)	0	63.6753	CRISP3 (ENSG00000096006)	4.03554e-15	2.22633	LURAP1L (ENSG00000153714)	1.81127e-188	3.49457	RPL21 (ENSG00000122026)	4.17603e-154	1.56793	CYTOR (ENSG00000222041)	1.75534e-267	3.19745	HAGLR (ENSG00000224189)	0	8.14007	CEBPD (ENSG00000221869)	0	7.44654	TPX2 (ENSG00000088325)	0	7.07487	BTNL9 (ENSG00000165810)	0	6.9594	CNN1 (ENSG00000130176)	0	13.8328
33	HNRNPA1 (ENSG00000135486)	1.29455e-141	1.7163	COL3A1 (ENSG00000168542)	3.70337e-11	1.74323	CXorf36 (ENSG00000147113)	9.62592e-118	4.69756	STC1 (ENSG00000159167)	3.68873e-122	2.23474	HSD11B1 (ENSG00000117594)	6.42381e-127	10.2657	AP1M2 (ENSG00000129354)	0	61.5302	ARHGDIB (ENSG00000111348)	5.08194e-15	4.37376	CSPG4 (ENSG00000173546)	3.11056e-184	2.52037	RPL7A (ENSG00000148303)	5.07802e-154	1.51431	CENPM (ENSG00000100162)	1.78268e-265	3.7528	ABCG1 (ENSG00000160179)	0	8.00873	CDH13 (ENSG00000140945)	0	6.96665	CDT1 (ENSG00000167513)	0	7.02762	STAB1 (ENSG00000010327)	0	6.94401	LTBP2 (ENSG00000119681)	0	13.313
34	RSPO3 (ENSG00000146374)	3.21426e-138	2.80014	ILF3 (ENSG00000129351)	5.46551e-11	1.62155	ECSCR (ENSG00000249751)	1.6822e-116	4.18192	PODXL (ENSG00000128567)	2.0355e-121	2.55436	LAMC3 (ENSG00000050555)	1.59727e-126	5.75458	S100A14 (ENSG00000189334)	0	60.2095	AL359237.1 (ENSG00000258807)	1.39167e-14	2.53898	C11orf96 (ENSG00000187479)	6.28849e-184	2.64077	CRABP2 (ENSG00000143320)	4.46052e-151	2.19596	AC083967.1 (ENSG00000254337)	2.96636e-262	2.73072	PNP (ENSG00000198805)	0	8.00755	SRPX2 (ENSG00000102359)	0	6.53165	HMGB2 (ENSG00000164104)	0	6.93854	PRKCH (ENSG00000027075)	0	6.90554	LIMS2 (ENSG00000072163)	0	12.7199
35	LRRC4C (ENSG00000148948)	4.03042e-137	3.04398	TOP2B (ENSG00000077097)	6.05025e-11	1.52657	CRIM1 (ENSG00000150938)	5.56767e-116	5.46272	CPXM2 (ENSG00000121898)	7.64108e-121	2.57589	BUB1B (ENSG00000156970)	5.13929e-126	6.54418	RBM47 (ENSG00000163694)	0	59.3106	NNMT (ENSG00000166741)	1.56712e-14	4.02793	ABCC9 (ENSG00000069431)	1.85073e-178	5.18732	RPS4X (ENSG00000198034)	6.16837e-151	1.62057	MCAM (ENSG00000076706)	4.47772e-262	2.25833	CHST1 (ENSG00000175264)	0	7.97293	EDNRB (ENSG00000136160)	0	6.33316	RAD51AP1 (ENSG00000111247)	0	6.61481	STEAP1 (ENSG00000164647)	0	6.82276	CYP1B1 (ENSG00000138061)	0	12.6217
36	COL25A1 (ENSG00000188517)	8.45409e-137	2.48081	CHD4 (ENSG00000111642)	6.76264e-11	1.56824	DOCK9 (ENSG00000088387)	7.089e-115	6.47222	EMP1 (ENSG00000134531)	3.44031e-120	2.25396	CDKN2C (ENSG00000123080)	1.17452e-125	7.95815	BMP7 (ENSG00000101144)	0	58.3834	PHLDA2 (ENSG00000181649)	2.07961e-14	4.75431	NGF (ENSG00000134259)	6.65114e-178	4.35863	RPL10A (ENSG00000198755)	8.49852e-143	1.59821	LGALS3 (ENSG00000131981)	2.10553e-261	3.13819	VEPH1 (ENSG00000197415)	0	7.86026	ECM1 (ENSG00000143369)	0	6.33233	CENPM (ENSG00000100162)	0	6.56904	MYCT1 (ENSG00000120279)	0	6.68032	PLPP4 (ENSG00000203805)	0	12.5494
37	RBP1 (ENSG00000114115)	2.66371e-136	1.91476	NBPF10 (ENSG00000271425)	7.12216e-11	5.33615	EGFL7 (ENSG00000172889)	1.04904e-114	5.71506	DYSF (ENSG00000135636)	1.12065e-119	2.66812	CENPU (ENSG00000151725)	1.27334e-124	5.61116	ELF3 (ENSG00000163435)	0	57.8812	HINT1 (ENSG00000169567)	2.0816e-14	2.065	REN (ENSG00000143839)	5.32453e-173	10.824	H3F3B (ENSG00000132475)	8.93042e-143	1.81869	UBE2T (ENSG00000077152)	1.48812e-259	3.47398	RASSF2 (ENSG00000101265)	0	7.82178	ANK3 (ENSG00000151150)	0	6.11693	MND1 (ENSG00000121211)	0	6.55896	SLC35F2 (ENSG00000110660)	0	6.56421	PTPRN (ENSG00000054356)	0	12.2493
38	EPHA4 (ENSG00000116106)	1.60347e-130	3.21589	MBNL1 (ENSG00000152601)	7.92449e-11	1.57159	PLXND1 (ENSG00000004399)	8.71727e-114	3.96677	F11R (ENSG00000158769)	1.5909e-119	2.30266	DIO3 (ENSG00000197406)	1.29905e-124	7.34294	TMEM72 (ENSG00000187783)	0	56.9962	SPRR2E (ENSG00000203785)	2.13401e-14	3.44546	HOXB-AS1 (ENSG00000230148)	2.21095e-165	4.33816	RPL23 (ENSG00000125691)	3.40371e-139	1.65225	ORC6 (ENSG00000091651)	4.50487e-259	3.38671	CYP26B1 (ENSG00000003137)	0	7.66922	CNTFR (ENSG00000122756)	0	5.34395	SGO1 (ENSG00000129810)	0	6.5	GIMAP8 (ENSG00000171115)	0	6.51519	CFH (ENSG00000000971)	0	11.5724
39	BASP1 (ENSG00000176788)	1.44709e-129	1.90675	NUFIP2 (ENSG00000108256)	1.01224e-10	1.51883	CAVIN1 (ENSG00000177469)	1.19667e-112	3.58339	CAVIN1 (ENSG00000177469)	1.70948e-117	2.17742	MELK (ENSG00000165304)	4.11955e-124	6.51193	SCNN1A (ENSG00000111319)	0	56.2113	AC010260.1 (ENSG00000251675)	3.53471e-14	3.53645	GNAS (ENSG00000087460)	4.06813e-164	1.88729	RPS25 (ENSG00000118181)	1.99587e-138	1.5146	CENPH (ENSG00000153044)	1.71989e-256	3.41973	TBXA2R (ENSG00000006638)	0	7.64208	GUCY1A2 (ENSG00000152402)	0	6.3581	PTTG1 (ENSG00000164611)	0	6.33791	PSEN2 (ENSG00000143801)	0	6.49203	PSMB9 (ENSG00000240065)	0	11.367
40	CLMP (ENSG00000166250)	7.66351e-128	2.89421	TRA2A (ENSG00000164548)	1.06168e-10	1.54703	CPXM2 (ENSG00000121898)	2.34599e-111	5.81981	RPS6KA2 (ENSG00000071242)	1.82043e-115	2.29879	IL7R (ENSG00000168685)	1.68296e-123	6.36254	SPINT1 (ENSG00000166145)	0	55.9031	ARPC2 (ENSG00000163466)	4.91399e-14	1.92646	SEPT4 (ENSG00000108387)	8.43805e-161	4.22209	BEX1 (ENSG00000133169)	3.20338e-136	3.22033	TPX2 (ENSG00000088325)	2.29541e-256	3.70453	PDE4B (ENSG00000184588)	0	7.5739	TGFBR3 (ENSG00000069702)	0	5.49962	ZWINT (ENSG00000122952)	0	6.12091	PTPRB (ENSG00000127329)	0	6.46316	KCNG1 (ENSG00000026559)	0	10.866
41	PCOLCE (ENSG00000106333)	4.99273e-127	1.89376	RBBP6 (ENSG00000122257)	1.14146e-10	1.5892	NRP1 (ENSG00000099250)	5.46327e-111	4.35765	PLVAP (ENSG00000130300)	3.91244e-115	2.50791	CCDC3 (ENSG00000151468)	3.93457e-123	5.7164	HOOK1 (ENSG00000134709)	0	55.6267	POMP (ENSG00000132963)	6.69582e-14	2.17828	EDNRA (ENSG00000151617)	6.71433e-157	2.09174	NPM1 (ENSG00000181163)	2.87254e-130	1.80481	LURAP1L (ENSG00000153714)	2.52795e-256	2.87252	PIK3CG (ENSG00000105851)	0	7.47921	GAS7 (ENSG00000007237)	0	6.54025	CLSPN (ENSG00000092853)	0	5.93604	SLC46A3 (ENSG00000139508)	0	6.46204	COL12A1 (ENSG00000111799)	0	10.5901
42	HAND2 (ENSG00000164107)	3.08207e-125	2.09882	GK-AS1 (ENSG00000243055)	1.21913e-10	1.79735	ITGA5 (ENSG00000161638)	2.93351e-110	4.41942	ITGA2 (ENSG00000164171)	5.94852e-113	2.36518	RAD51AP1 (ENSG00000111247)	1.53381e-122	5.43181	LINC01896 (ENSG00000263146)	0	54.2735	RHOC (ENSG00000155366)	1.9711e-13	2.87435	SEMA5B (ENSG00000082684)	4.4284e-156	3.16267	HNRNPA1 (ENSG00000135486)	7.27996e-130	1.90308	MND1 (ENSG00000121211)	1.72997e-255	3.63188	THSD1 (ENSG00000136114)	0	7.37845	SFRP1 (ENSG00000104332)	0	4.96335	UBE2T (ENSG00000077152)	0	5.86729	ACE (ENSG00000159640)	0	6.45837	FGF1 (ENSG00000113578)	0	10.5754
43	CXCL12 (ENSG00000107562)	3.31696e-125	2.11955	ZMYM2 (ENSG00000121741)	1.75688e-10	1.55586	SLC45A4 (ENSG00000022567)	8.65302e-110	5.97001	TM4SF18 (ENSG00000163762)	1.53312e-112	2.68652	UBE2C (ENSG00000175063)	6.41871e-122	5.48696	SULT1C2 (ENSG00000198203)	0	52.7304	SPRR2F (ENSG00000244094)	2.35272e-13	58.2321	EBF1 (ENSG00000164330)	8.20566e-154	2.79889	RPL23A (ENSG00000198242)	6.52939e-129	1.53037	TPPP3 (ENSG00000159713)	2.41547e-255	3.17618	DOCK9 (ENSG00000088387)	0	7.36109	DDX3Y (ENSG00000067048)	1.18617e-299	6.61308	ORC6 (ENSG00000091651)	0	5.75683	TMOD2 (ENSG00000128872)	0	6.45679	IER3 (ENSG00000137331)	0	10.2432
44	SCUBE3 (ENSG00000146197)	4.47344e-123	2.7591	PPP2R5E (ENSG00000154001)	1.87522e-10	1.54261	TGFBR2 (ENSG00000163513)	2.67648e-109	3.81722	TSPAN18 (ENSG00000157570)	4.85891e-112	2.28334	CENPA (ENSG00000115163)	1.76941e-121	7.55817	EPS8L2 (ENSG00000177106)	0	52.6793	RPS27L (ENSG00000185088)	2.63737e-13	2.65346	SULF1 (ENSG00000137573)	3.18766e-153	1.92108	RPL22 (ENSG00000116251)	1.99668e-125	1.50046	SEMA5B (ENSG00000082684)	6.72024e-253	2.66906	EMP1 (ENSG00000134531)	0	7.26726	NUPR1 (ENSG00000176046)	3.0836e-298	4.17032	C21orf58 (ENSG00000160298)	0	5.68156	ADGRL4 (ENSG00000162618)	0	6.42719	GBP1 (ENSG00000117228)	0	10.0565
45	KCNQ2 (ENSG00000075043)	2.15568e-122	2.38911	TTC17 (ENSG00000052841)	2.72256e-10	1.52577	ARHGAP29 (ENSG00000137962)	5.86376e-109	4.37636	KLHL4 (ENSG00000102271)	1.92318e-111	2.37016	NDC80 (ENSG00000080986)	4.00201e-121	5.89359	PAX8 (ENSG00000125618)	0	51.1505	ARPC1B (ENSG00000130429)	3.05694e-13	3.82695	NR2F2 (ENSG00000185551)	5.11307e-146	2.04412	RPL31 (ENSG00000071082)	3.79748e-124	1.69198	PDGFA (ENSG00000197461)	8.09015e-253	2.53837	CD109 (ENSG00000156535)	0	7.25074	PAG1 (ENSG00000076641)	6.63364e-285	4.92663	ATAD2 (ENSG00000156802)	0	5.6559	FGF12 (ENSG00000114279)	0	6.40573	AC092807.3 (ENSG00000282057)	0	9.59221
46	CDH11 (ENSG00000140937)	4.30168e-119	1.67303	CTCF (ENSG00000102974)	3.22373e-10	1.59371	ROBO4 (ENSG00000154133)	4.74024e-107	7.51206	SEMA6B (ENSG00000167680)	2.14917e-110	2.41488	ATAD2 (ENSG00000156802)	5.07923e-121	6.00172	CTSH (ENSG00000103811)	0	51.1138	TIMP1 (ENSG00000102265)	3.1399e-13	2.10161	PPA1 (ENSG00000180817)	2.59605e-144	2.50835	CIRBP (ENSG00000099622)	1.63374e-122	2.326	CCR10 (ENSG00000184451)	5.64659e-249	3.29342	INSR (ENSG00000171105)	0	7.24204	TCF21 (ENSG00000118526)	3.14602e-283	4.67752	GINS2 (ENSG00000131153)	0	5.43461	LIFR (ENSG00000113594)	0	6.36134	GLIPR1 (ENSG00000139278)	0	9.56156
47	MAP3K1 (ENSG00000095015)	4.68074e-118	2.31836	COL1A1 (ENSG00000108821)	3.29075e-10	1.62879	EFCAB14 (ENSG00000159658)	8.78894e-107	4.3953	GIMAP8 (ENSG00000171115)	3.7283e-110	2.49008	GATA4 (ENSG00000136574)	5.46467e-121	8.10308	CCDC198 (ENSG00000100557)	0	51.0193	PPIA (ENSG00000196262)	3.5592e-13	1.77091	GUCY1A1 (ENSG00000164116)	5.55844e-139	3.47654	RPS13 (ENSG00000110700)	3.51444e-122	1.5111	SLC8A1 (ENSG00000183023)	9.55786e-247	3.05202	TNFSF10 (ENSG00000121858)	0	7.23949	CCDC68 (ENSG00000166510)	4.04278e-274	5.19467	CENPH (ENSG00000153044)	0	5.38496	EIF1AY (ENSG00000198692)	0	6.29833	CREB3L1 (ENSG00000157613)	0	9.15332
48	KAZALD1 (ENSG00000107821)	1.27995e-115	2.58308	ZNF292 (ENSG00000188994)	3.48295e-10	1.59137	JAG2 (ENSG00000184916)	1.19998e-104	7.16538	JAG2 (ENSG00000184916)	2.11712e-108	2.33993	HJURP (ENSG00000123485)	3.23287e-120	7.19636	NKX6-2 (ENSG00000148826)	0	49.8508	AP2S1 (ENSG00000042753)	4.62427e-13	2.59557	AC100793.2 (ENSG00000267042)	3.42765e-137	3.52585	SAMD11 (ENSG00000187634)	1.39734e-118	3.03972	PPARG (ENSG00000132170)	2.16271e-246	3.26027	AQP1 (ENSG00000240583)	0	7.22226	ST6GAL2 (ENSG00000144057)	2.91297e-271	5.64871	TK1 (ENSG00000167900)	0	5.33916	NRN1 (ENSG00000124785)	0	6.29519	TGFBR3L (ENSG00000260001)	0	9.01055
49	BEX2 (ENSG00000133134)	3.6557e-115	2.18546	MBD3 (ENSG00000071655)	3.58499e-10	1.52313	MECOM (ENSG00000085276)	2.93394e-103	4.40654	GDPD5 (ENSG00000158555)	3.68219e-108	2.38464	GTSE1 (ENSG00000075218)	3.95519e-120	6.42518	GPRC5A (ENSG00000013588)	0	49.6244	UBA52 (ENSG00000221983)	4.70925e-13	1.54309	TBX2 (ENSG00000121068)	1.02585e-136	1.85423	RPL3 (ENSG00000100316)	2.53565e-118	1.50344	CDC45 (ENSG00000093009)	2.65635e-245	5.14718	NDRG1 (ENSG00000104419)	0	7.18055	CDH10 (ENSG00000040731)	2.30992e-270	7.40485	CENPK (ENSG00000123219)	0	4.95573	GIMAP6 (ENSG00000133561)	0	6.28722	GSTT2B (ENSG00000133433)	0	8.65858
50	LPAR1 (ENSG00000198121)	3.42895e-114	2.83598	TAF15 (ENSG00000270647)	3.93554e-10	1.52679	EFNA1 (ENSG00000169242)	2.93491e-100	5.98924	CA2 (ENSG00000104267)	2.8313e-107	2.59095	SPC25 (ENSG00000152253)	9.95248e-120	5.92389	DNER (ENSG00000187957)	0	47.7232	UBE2F-SCLY (ENSG00000258984)	5.78441e-13	1.69306	PDLIM1 (ENSG00000107438)	2.06299e-135	2.43587	TGFBI (ENSG00000120708)	1.75602e-117	1.93036	GMNN (ENSG00000112312)	1.23581e-243	3.15821	KCNJ2 (ENSG00000123700)	0	7.17348	P2RY1 (ENSG00000169860)	6.82753e-257	5.40189	TYMS (ENSG00000176890)	0	4.91909	MMRN2 (ENSG00000173269)	0	6.27586	MICAL2 (ENSG00000133816)	0	8.17677
51	NPM1 (ENSG00000181163)	2.15903e-113	1.54022	ARHGAP21 (ENSG00000107863)	4.52866e-10	1.53821	APLP2 (ENSG00000084234)	1.68744e-97	3.81445	HSPG2 (ENSG00000142798)	1.51435e-106	2.32364	KIF20B (ENSG00000138182)	3.96776e-118	5.78942	FREM2 (ENSG00000150893)	0	47.2466	GSTP1 (ENSG00000084207)	1.83362e-12	1.96067	MYC (ENSG00000136997)	3.31656e-132	3.41985	ID2 (ENSG00000115738)	5.48486e-114	2.97989	NUF2 (ENSG00000143228)	4.94168e-243	4.7258	NCKAP5 (ENSG00000176771)	0	7.16412	LRRN4 (ENSG00000125872)	9.17737e-251	10.7593	CENPW (ENSG00000203760)	0	4.75935	SPNS2 (ENSG00000183018)	0	6.2732	COPZ2 (ENSG00000005243)	0	7.75234
52	EMILIN1 (ENSG00000138080)	2.21153e-110	1.59927	USP34 (ENSG00000115464)	4.60166e-10	1.53213	N4BP3 (ENSG00000145911)	3.0582e-92	7.28158	PROCR (ENSG00000101000)	7.10787e-104	2.23613	TACC3 (ENSG00000013810)	2.21626e-117	6.91652	EPHA8 (ENSG00000070886)	0	46.6946	ELL3 (ENSG00000128886)	2.97241e-12	1.65129	GFRA2 (ENSG00000168546)	8.43891e-131	4.44149	CRABP1 (ENSG00000166426)	6.93789e-113	4.6422	LHFPL6 (ENSG00000183722)	2.41622e-242	2.42931	ICAM2 (ENSG00000108622)	0	7.15978	BAMBI (ENSG00000095739)	2.5914e-250	4.21912	CENPE (ENSG00000138778)	0	6.59386	GIMAP4 (ENSG00000133574)	0	6.19651	RUNX1 (ENSG00000159216)	0	7.26695
53	COL26A1 (ENSG00000160963)	2.85961e-109	2.62127	PUM1 (ENSG00000134644)	5.22597e-10	1.54337	IGFBP3 (ENSG00000146674)	3.44194e-91	2.93722	GJA1 (ENSG00000152661)	1.03515e-103	2.23711	POLQ (ENSG00000051341)	5.01527e-117	7.9616	UGT8 (ENSG00000174607)	0	46.2365	ARPC3 (ENSG00000111229)	3.11802e-12	2.52195	CARMN (ENSG00000249669)	1.91072e-128	2.1874	IGFBP5 (ENSG00000115461)	9.0874e-113	2.70333	CENPU (ENSG00000151725)	2.24923e-239	3.48985	CHRM3 (ENSG00000133019)	0	7.0629	FOXF1 (ENSG00000103241)	7.41107e-246	7.84639	DEPDC1 (ENSG00000024526)	0	6.59755	CD34 (ENSG00000174059)	0	6.17925	MYOF (ENSG00000138119)	0	6.88358
54	ISLR (ENSG00000129009)	2.4747e-108	1.86829	SMAD2 (ENSG00000175387)	5.59931e-10	1.52315	RPS6KA2 (ENSG00000071242)	1.8427e-90	4.00502	GRB10 (ENSG00000106070)	2.37713e-103	2.41451	CIT (ENSG00000122966)	8.2037e-117	7.11846	EMX2OS (ENSG00000229847)	0	46.0536	SELENOW (ENSG00000178980)	5.2142e-12	2.49142	SPON2 (ENSG00000159674)	3.02235e-125	5.29165	ZFAS1 (ENSG00000177410)	1.44597e-108	1.96787	RAD51AP1 (ENSG00000111247)	9.25747e-238	3.77926	PODXL (ENSG00000128567)	0	7.04118	COL6A3 (ENSG00000163359)	7.24443e-245	3.78662	CDKN3 (ENSG00000100526)	0	6.11207	KCNC4 (ENSG00000116396)	0	6.15288	PTX3 (ENSG00000163661)	0	28.9474
55	ID2 (ENSG00000115738)	4.08679e-108	1.93146	RABGAP1 (ENSG00000011454)	6.61461e-10	1.50189	MYCT1 (ENSG00000120279)	2.32733e-89	4.33785	SLC45A4 (ENSG00000022567)	1.6935e-102	2.26607	CENPK (ENSG00000123219)	1.05423e-116	5.49499	PRSS22 (ENSG00000005001)	0	45.7766	KRT13 (ENSG00000171401)	5.97433e-12	8.27048	IL3RA (ENSG00000185291)	8.30054e-122	3.34507	CLDN11 (ENSG00000013297)	2.84677e-108	5.06222	PLEKHH3 (ENSG00000068137)	3.2018e-236	2.66728	SEMA3G (ENSG00000010319)	0	7.0159	COL1A1 (ENSG00000108821)	3.73639e-241	3.25581	LMNB1 (ENSG00000113368)	0	4.40987	KDR (ENSG00000128052)	0	6.14694	CTGF (ENSG00000118523)	0	16.9083
56	FLRT3 (ENSG00000125848)	3.83109e-107	2.66413	BPTF (ENSG00000171634)	7.48123e-10	1.58166	GIMAP4 (ENSG00000133574)	2.54758e-86	3.89823	FLT1 (ENSG00000102755)	1.89481e-102	2.32833	DLGAP5 (ENSG00000126787)	4.37544e-115	6.31238	ESPN (ENSG00000187017)	0	44.3323	FKBP1A (ENSG00000088832)	1.71093e-11	2.9742	ATP1B2 (ENSG00000129244)	2.11066e-119	2.8733	NPW (ENSG00000183971)	1.34324e-107	2.86884	CKS1B (ENSG00000173207)	4.22906e-235	3.36372	ECSCR (ENSG00000249751)	0	7.01361	RPS7 (ENSG00000171863)	4.86502e-235	2.23362	CCNA2 (ENSG00000145386)	0	6.23983	ACVRL1 (ENSG00000139567)	0	6.09789	LMOD1 (ENSG00000163431)	0	11.1808
57	ATP2B1 (ENSG00000070961)	1.84595e-106	2.17557	LINGO1 (ENSG00000169783)	8.06331e-10	2.89957	SERINC5 (ENSG00000164300)	4.76696e-85	5.44905	PREX1 (ENSG00000124126)	6.80331e-102	2.25656	NCAPH (ENSG00000121152)	4.43194e-114	6.39253	C1orf210 (ENSG00000253313)	0	43.8548	SRP14 (ENSG00000140319)	5.5133e-11	1.84281	CYSTM1 (ENSG00000120306)	1.73742e-118	2.35759	COL25A1 (ENSG00000188517)	6.22016e-106	3.18145	CDT1 (ENSG00000167513)	1.56827e-232	3.59568	PPP1R16B (ENSG00000101445)	0	6.97152	COL5A1 (ENSG00000130635)	4.80811e-230	3.12404	TMSB15A (ENSG00000158164)	0	4.66148	DYSF (ENSG00000135636)	0	6.08491	KDELR3 (ENSG00000100196)	0	7.07918
58	OLFML3 (ENSG00000116774)	2.79247e-106	1.79558	USP22 (ENSG00000124422)	8.41273e-10	1.60356	PLEKHG1 (ENSG00000120278)	1.1033e-84	5.29575	EHD4 (ENSG00000103966)	4.63316e-101	2.34196	SPAG5 (ENSG00000076382)	8.26168e-114	6.32265	LAMA1 (ENSG00000101680)	0	43.7953	LINC02206 (ENSG00000259289)	5.87624e-11	1.64583	SLC8A1 (ENSG00000183023)	3.24523e-118	3.41387	MEOX1 (ENSG00000005102)	3.31149e-105	6.24794	CCNB2 (ENSG00000157456)	1.03374e-231	4.06455	NOX4 (ENSG00000086991)	0	6.93207	COL6A6 (ENSG00000206384)	1.15823e-229	10.9028	MCM10 (ENSG00000065328)	0	6.46026	ITPR3 (ENSG00000096433)	0	6.05945	PDGFRL (ENSG00000104213)	2.72169e-298	10.6873
59	IGFBP5 (ENSG00000115461)	1.12056e-105	2.31843	HNRNPUL1 (ENSG00000105323)	9.40878e-10	1.61404	PTPRM (ENSG00000173482)	2.66934e-84	5.82043	CD40 (ENSG00000101017)	1.86389e-100	2.3273	KIFC1 (ENSG00000237649)	4.23969e-113	6.17374	AC011298.1 (ENSG00000219159)	0	42.1676	OST4 (ENSG00000228474)	1.40251e-10	2.20348	PPARG (ENSG00000132170)	1.08573e-117	3.09128	EIF3E (ENSG00000104408)	1.06512e-103	2.0215	CDC20 (ENSG00000117399)	6.44098e-230	4.63561	N4BP3 (ENSG00000145911)	0	6.93185	COL3A1 (ENSG00000168542)	2.56378e-227	4.99941	KIF23 (ENSG00000137807)	0	6.8094	CXCR4 (ENSG00000121966)	0	5.94355	ARL4C (ENSG00000188042)	6.98284e-294	8.67474
60	HMGA2 (ENSG00000149948)	7.01953e-105	1.90461	KMT2E (ENSG00000005483)	9.71581e-10	1.5742	EFNB2 (ENSG00000125266)	3.04233e-83	3.73663	DOCK4 (ENSG00000128512)	1.98533e-100	2.28433	DEPDC1 (ENSG00000024526)	4.72021e-112	6.29503	GRB7 (ENSG00000141738)	0	41.2201	GNG11 (ENSG00000127920)	1.87069e-10	3.88568	CD36 (ENSG00000135218)	2.24795e-117	4.12866	SOSTDC1 (ENSG00000171243)	6.37456e-101	5.44198	TOP2A (ENSG00000131747)	2.97931e-227	3.44956	CHST15 (ENSG00000182022)	0	6.92577	NGFR (ENSG00000064300)	7.98442e-227	6.58402	MCM7 (ENSG00000166508)	0	4.20931	GJA5 (ENSG00000265107)	0	5.90419	SPHK1 (ENSG00000176170)	1.14994e-293	9.30658
61	TCF24 (ENSG00000261787)	1.30296e-104	3.56517	DCAF7 (ENSG00000136485)	1.00825e-09	1.59808	GDPD5 (ENSG00000158555)	2.27639e-81	6.0195	IPO11 (ENSG00000086200)	4.56228e-100	2.08111	CLSPN (ENSG00000092853)	5.51396e-112	5.50141	TMEM125 (ENSG00000179178)	0	39.9517	VAMP5 (ENSG00000168899)	2.26095e-10	3.50475	PLEKHH3 (ENSG00000068137)	2.70397e-116	2.72125	RPL7 (ENSG00000147604)	3.04996e-100	1.5621	CENPW (ENSG00000203760)	4.64996e-227	3.12174	NOVA2 (ENSG00000104967)	0	6.90936	FAM20A (ENSG00000108950)	1.15985e-225	5.83201	TMEM97 (ENSG00000109084)	0	4.33391	TIE1 (ENSG00000066056)	0	5.84477	NFIX (ENSG00000008441)	7.20131e-293	9.45913
62	NREP (ENSG00000134986)	1.65709e-103	1.82032	CDC42SE1 (ENSG00000197622)	1.03073e-09	1.56623	SMTN (ENSG00000183963)	3.1549e-81	4.78623	TGFBR2 (ENSG00000163513)	7.85523e-100	2.19469	KIF2C (ENSG00000142945)	1.63503e-111	5.96017	UNCX (ENSG00000164853)	0	39.668	AC012409.1 (ENSG00000259359)	3.66839e-10	4.79042	SNHG18 (ENSG00000250786)	7.63576e-116	2.70069	MDK (ENSG00000110492)	2.14076e-99	1.76909	GFRA2 (ENSG00000168546)	1.03337e-226	3.62685	ALPK3 (ENSG00000136383)	0	6.90029	STXBP5 (ENSG00000164506)	1.64562e-224	5.93208	KNL1 (ENSG00000137812)	3.36391e-306	6.5449	STX3 (ENSG00000166900)	0	5.80562	TMEM176B (ENSG00000106565)	9.92929e-292	18.0245
63	MEOX2 (ENSG00000106511)	1.65773e-101	2.57899	GPATCH8 (ENSG00000186566)	1.03744e-09	1.56541	RAPGEF5 (ENSG00000136237)	1.17054e-80	5.36813	BTNL9 (ENSG00000165810)	1.02575e-99	2.42323	SPC24 (ENSG00000161888)	1.76099e-111	7.20254	RASSF6 (ENSG00000169435)	0	39.2488	RPS26 (ENSG00000197728)	4.56357e-10	1.85063	NOTCH3 (ENSG00000074181)	4.76745e-113	2.22793	PTN (ENSG00000105894)	1.02897e-96	1.99082	KLHL23 (ENSG00000213160)	4.96879e-223	2.48042	ADGRL4 (ENSG00000162618)	0	6.88062	TIMP3 (ENSG00000100234)	1.28505e-220	4.75608	CDCA8 (ENSG00000134690)	4.99189e-306	7.30598	CPXM2 (ENSG00000121898)	0	5.77562	TNFAIP8L3 (ENSG00000183578)	2.7837e-291	11.1779
64	KCNQ1OT1 (ENSG00000269821)	1.79658e-101	1.80969	CSNK1G3 (ENSG00000151292)	1.07236e-09	1.58339	TSPAN18 (ENSG00000157570)	7.9032e-80	3.71719	MMRN1 (ENSG00000138722)	7.14037e-98	2.47071	ZWINT (ENSG00000122952)	6.29215e-111	5.00191	EMX1 (ENSG00000135638)	0	39.227	PDLIM3 (ENSG00000154553)	4.6243e-10	7.57285	TBX2-AS1 (ENSG00000267280)	1.67743e-109	2.59717	KCNQ2 (ENSG00000075043)	9.22103e-96	3.4285	TYMS (ENSG00000176890)	1.57546e-222	3.10256	S1PR1 (ENSG00000170989)	0	6.84823	SERPINF1 (ENSG00000132386)	1.30703e-220	3.90145	HELLS (ENSG00000119969)	9.79779e-306	4.48481	CXorf36 (ENSG00000147113)	0	5.77098	COL1A1 (ENSG00000108821)	1.6967e-278	10.6476
65	SGCD (ENSG00000170624)	3.68861e-101	3.56385	RYK (ENSG00000163785)	2.04489e-09	1.50027	UTRN (ENSG00000152818)	1.25065e-79	3.94861	CSGALNACT1 (ENSG00000147408)	1.47065e-97	2.29517	TK1 (ENSG00000167900)	1.71256e-110	4.8477	GAL3ST1 (ENSG00000128242)	0	39.0873	PNKD (ENSG00000127838)	4.90183e-10	1.59121	TPM2 (ENSG00000198467)	1.59472e-106	1.66762	DNM3OS (ENSG00000230630)	3.8222e-94	2.58259	FEN1 (ENSG00000168496)	5.48924e-222	3.51558	PRDM1 (ENSG00000057657)	0	6.83448	IGF2 (ENSG00000167244,ENSG00000284779)	2.17639e-220	4.13967	CDCA5 (ENSG00000146670)	5.77233e-305	5.90451	GJA1 (ENSG00000152661)	0	5.76321	EDN1 (ENSG00000078401)	3.08217e-276	12.7969
66	TLE4 (ENSG00000106829)	1.5894e-99	2.14456	ZNF638 (ENSG00000075292)	2.49086e-09	1.51449	F11R (ENSG00000158769)	4.50918e-79	4.70306	SCARF1 (ENSG00000074660)	1.61598e-97	2.34374	SGO1 (ENSG00000129810)	8.63252e-110	5.18789	ERBB3 (ENSG00000065361)	0	38.8419	PSMA3 (ENSG00000100567)	5.69985e-10	1.59829	KLHDC8B (ENSG00000185909)	7.66176e-105	2.20118	BASP1 (ENSG00000176788)	1.2636e-93	2.31579	BIRC5 (ENSG00000089685)	3.66987e-221	3.57973	GRB10 (ENSG00000106070)	0	6.8123	DIO3OS (ENSG00000258498)	9.50646e-220	7.40721	MYBL2 (ENSG00000101057)	3.08692e-302	5.75318	SHANK3 (ENSG00000251322)	0	5.69404	SUCNR1 (ENSG00000198829)	1.86546e-272	9.55478
67	SOX4 (ENSG00000124766)	5.40014e-99	1.64721	SMAD4 (ENSG00000141646)	2.5281e-09	1.57997	PREX1 (ENSG00000124126)	5.18159e-79	3.92036	TNFRSF10D (ENSG00000173530)	3.43909e-97	2.16534	PRC1 (ENSG00000198901)	3.22735e-109	6.28503	CGN (ENSG00000143375)	0	38.8018	IPO11 (ENSG00000086200)	7.71326e-10	4.66774	NR2F1 (ENSG00000175745)	1.74357e-104	1.77225	SOX4 (ENSG00000124766)	2.39664e-88	1.85718	HEYL (ENSG00000163909)	4.87635e-221	3.0074	AFAP1L1 (ENSG00000157510)	0	6.7936	EMILIN1 (ENSG00000138080)	1.69827e-219	3.4657	HIST1H3B (ENSG00000274267)	9.25665e-300	7.26212	TMEM255B (ENSG00000184497)	0	5.68016	KRT7 (ENSG00000135480)	2.20508e-272	14.4833
68	SERINC2 (ENSG00000168528)	9.04393e-99	2.37068	CTBP2 (ENSG00000175029)	3.5139e-09	1.6117	NOVA2 (ENSG00000104967)	1.13112e-78	5.07499	ERG (ENSG00000157554)	4.70036e-97	2.35035	PIMREG (ENSG00000129195)	3.343e-109	6.49712	TSPAN33 (ENSG00000158457)	0	38.0497	ANKRD22 (ENSG00000152766)	7.776e-10	2.20981	SDC2 (ENSG00000169439)	1.02404e-103	2.08697	ID1 (ENSG00000125968)	1.42449e-87	1.98301	REN (ENSG00000143839)	1.54288e-220	3.28681	RASGRP3 (ENSG00000152689)	0	6.76724	HSD11B1 (ENSG00000117594)	1.48353e-218	10.1074	MXD3 (ENSG00000213347)	1.45783e-298	6.32926	CSGALNACT1 (ENSG00000147408)	0	5.6672	MYL9 (ENSG00000101335)	2.85145e-272	10.7601
69	MEIS2 (ENSG00000134138)	3.2914e-98	1.84741	BDP1 (ENSG00000145734)	3.57864e-09	1.51351	SEMA6B (ENSG00000167680)	6.96399e-78	4.96448	SOX18 (ENSG00000203883)	8.42221e-96	2.12714	EGFLAM (ENSG00000164318)	4.33647e-109	6.534	KIF12 (ENSG00000136883)	0	36.6791	CRYAB (ENSG00000109846)	8.14849e-10	29.7579	BGN (ENSG00000182492)	1.63116e-101	1.62197	FLRT3 (ENSG00000125848)	3.32911e-82	4.36913	MYBL2 (ENSG00000101057)	1.3731e-218	4.06691	ADGRG1 (ENSG00000205336)	0	6.76508	C1QTNF7 (ENSG00000163145)	3.52114e-215	6.55343	KIF4A (ENSG00000090889)	6.87588e-297	6.45459	DEPTOR (ENSG00000155792)	0	5.65482	SCG2 (ENSG00000171951)	1.19381e-271	15.8234
70	MXRA8 (ENSG00000162576)	5.46485e-98	1.83523	RHOQ (ENSG00000119729)	4.06656e-09	1.50335	SNRK (ENSG00000163788)	1.38174e-77	4.71547	PNP (ENSG00000198805)	1.3614e-94	2.19598	PROM1 (ENSG00000007062)	4.24031e-108	6.14805	ST14 (ENSG00000149418)	0	36.6576	GIMAP4 (ENSG00000133574)	9.36094e-10	3.68076	MFGE8 (ENSG00000140545)	1.12688e-96	2.07447	CLMP (ENSG00000166250)	3.83e-81	3.02486	SERPINI1 (ENSG00000163536)	6.0056e-218	3.38976	CPNE5 (ENSG00000124772)	0	6.74867	ENTPD3 (ENSG00000168032)	8.71444e-214	6.76804	CCNB1 (ENSG00000134057)	1.83994e-296	6.20173	F11R (ENSG00000158769)	0	5.63625	HACD1 (ENSG00000165996)	5.72892e-270	8.8281
71	HAND2-AS1 (ENSG00000237125)	6.64822e-98	2.22311	TIA1 (ENSG00000116001)	4.28315e-09	1.59627	CEMIP2 (ENSG00000135048)	1.97145e-77	5.0734	S100A16 (ENSG00000188643)	1.37357e-94	2.10748	COLEC11 (ENSG00000118004)	4.5734e-108	6.61246	BLNK (ENSG00000095585)	0	36.1223	ANKRD1 (ENSG00000148677)	1.1877e-09	7.15508	UBA2 (ENSG00000126261)	9.05015e-95	2.21461	KAZALD1 (ENSG00000107821)	1.71733e-80	3.94411	AURKB (ENSG00000178999)	1.16383e-216	4.19187	JAG2 (ENSG00000184916)	0	6.73697	G0S2 (ENSG00000123689)	2.93175e-212	3.53811	FEN1 (ENSG00000168496)	3.85061e-294	5.24355	CDH5 (ENSG00000179776)	0	5.56621	MALL (ENSG00000144063)	1.26029e-269	12.6968
72	FGF7 (ENSG00000140285)	5.61003e-97	2.33384	CSNK1E (ENSG00000213923)	4.63451e-09	1.59947	ARGLU1 (ENSG00000134884)	4.94592e-77	5.19164	ARHGEF15 (ENSG00000198844)	2.49056e-94	2.30501	TRIP13 (ENSG00000071539)	5.29864e-108	5.55472	ESRP1 (ENSG00000104413)	0	35.2706	KRT10 (ENSG00000186395)	1.50036e-09	1.58109	SEMA5A (ENSG00000112902)	4.1253e-93	2.3265	C1QTNF4 (ENSG00000172247)	3.68392e-77	3.23352	IGFBP7 (ENSG00000163453)	1.95801e-216	2.19437	PDGFB (ENSG00000100311)	0	6.54934	KLHL14 (ENSG00000197705)	3.84007e-210	7.97028	SKA3 (ENSG00000165480)	4.7286e-286	7.56414	NPR3 (ENSG00000113389)	0	5.55654	PDCD1LG2 (ENSG00000197646)	1.10001e-261	7.16904
73	PTGIS (ENSG00000124212)	7.36449e-96	2.40225	SIGMAR1 (ENSG00000147955)	5.05483e-09	1.55183	DYSF (ENSG00000135636)	3.9593e-76	5.24288	ESAM (ENSG00000149564)	3.46528e-94	2.27829	FOXD1 (ENSG00000251493)	7.11039e-108	6.78679	SCIN (ENSG00000006747)	0	34.9364	CLDN5 (ENSG00000184113)	2.2728e-09	2.34058	C8orf34 (ENSG00000165084)	6.02992e-93	4.59464	RBP1 (ENSG00000114115)	5.73808e-74	1.92961	HSD11B2 (ENSG00000176387)	2.62429e-216	2.99224	ADCYAP1 (ENSG00000141433)	0	6.51907	RPS26 (ENSG00000197728)	8.80938e-210	2.45544	CHAF1A (ENSG00000167670)	2.91021e-285	5.04395	MMP15 (ENSG00000102996)	0	5.53448	STC2 (ENSG00000113739)	6.95591e-260	11.6388
74	CDC42EP5 (ENSG00000167617)	1.54256e-95	1.68902	ANKRD40 (ENSG00000154945)	5.14362e-09	1.55742	GIMAP8 (ENSG00000171115)	6.41454e-76	5.31404	PLEKHG1 (ENSG00000120278)	4.66417e-94	2.01817	CNTFR (ENSG00000122756)	8.86117e-108	4.86452	CRB3 (ENSG00000130545)	0	33.9652	ATP5MD (ENSG00000173915)	3.333e-09	2.40688	GPRC5C (ENSG00000170412)	4.05629e-92	2.68294	HOXA10 (ENSG00000253293)	5.922e-74	2.70287	PDE1B (ENSG00000123360)	1.03173e-214	3.28639	KCNQ1 (ENSG00000053918)	0	6.50402	ANGPT1 (ENSG00000154188)	1.13234e-204	3.36968	FOXM1 (ENSG00000111206)	8.13187e-285	5.60851	PCAT19 (ENSG00000267107)	0	5.50673	MAP3K7CL (ENSG00000156265)	4.63892e-257	11.0681
75	MGST1 (ENSG00000008394)	4.04278e-95	2.21091	ZNF518A (ENSG00000177853)	5.5876e-09	1.56242	GRB10 (ENSG00000106070)	3.65416e-75	4.85718	S1PR1 (ENSG00000170989)	7.216e-94	2.22088	DTL (ENSG00000143476)	1.06568e-107	6.70059	KCNJ1 (ENSG00000151704)	0	33.4677	CAVIN1 (ENSG00000177469)	3.72169e-09	2.12155	OR51E1 (ENSG00000180785)	9.43897e-91	4.9688	NREP (ENSG00000134986)	1.43618e-71	1.90946	S1PR5 (ENSG00000180739)	3.95001e-213	3.38644	HHEX (ENSG00000152804)	0	6.4891	C7 (ENSG00000112936)	1.26345e-204	4.24172	KIF20B (ENSG00000138182)	2.63518e-283	4.67706	BCAM (ENSG00000187244)	0	5.50485	LGALS1 (ENSG00000100097)	8.77831e-256	9.80191
76	TMEM98 (ENSG00000006042)	1.34061e-94	1.78316	OXA1L (ENSG00000155463)	6.15011e-09	1.53598	WWTR1 (ENSG00000018408)	1.10915e-74	3.20472	MMP15 (ENSG00000102996)	8.56591e-93	2.37492	KNL1 (ENSG00000137812)	1.30065e-107	6.0651	FXYD3 (ENSG00000089356)	0	33.1669	FTL (ENSG00000087086)	9.54e-09	1.79367	PDE1B (ENSG00000123360)	1.22714e-90	3.70132	DKK1 (ENSG00000107984)	1.5085e-71	2.79936	EBF1 (ENSG00000164330)	2.07486e-212	2.25555	SHE (ENSG00000169291)	0	6.46016	ZNF208 (ENSG00000160321)	3.98244e-201	7.33302	CENPA (ENSG00000115163)	3.90305e-280	7.44565	SCAMP5 (ENSG00000198794)	0	5.49512	ACAN (ENSG00000157766)	1.95426e-245	17.2543
77	FZD2 (ENSG00000180340)	2.12459e-94	2.04866	TNRC18 (ENSG00000182095)	6.71165e-09	1.51602	MMRN1 (ENSG00000138722)	1.56874e-74	5.64974	TMOD2 (ENSG00000128872)	4.98222e-92	2.26121	CENPM (ENSG00000100162)	1.31075e-107	5.18631	VTCN1 (ENSG00000134258)	0	33.0358	ECSCR (ENSG00000249751)	1.02606e-08	3.51144	RASSF4 (ENSG00000107551)	1.30175e-90	2.69666	PDGFRA (ENSG00000134853)	2.68591e-71	2.12846	NDC80 (ENSG00000080986)	1.77987e-210	3.95464	TSTD1 (ENSG00000215845)	0	6.44131	LY6E (ENSG00000160932)	4.03194e-201	3.66103	NCAPH (ENSG00000121152)	3.76282e-279	6.81136	CCM2L (ENSG00000101331)	0	5.47115	ERRFI1 (ENSG00000116285)	1.07194e-242	7.93351
78	IL17RD (ENSG00000144730)	3.96371e-94	2.7879	GPATCH2 (ENSG00000092978)	6.83264e-09	1.54709	SHANK3 (ENSG00000251322)	3.38649e-74	4.75349	PLXNA2 (ENSG00000076356)	5.10248e-92	2.33369	CDCA5 (ENSG00000146670)	1.242e-106	5.61058	SLCO2A1 (ENSG00000174640)	0	32.9639	AL136988.1 (ENSG00000224407)	1.38588e-08	3.20312	FRZB (ENSG00000162998)	2.08493e-89	2.41548	PCDH18 (ENSG00000189184)	5.22818e-68	2.01644	CENPF (ENSG00000117724)	1.69368e-209	3.11903	CXorf36 (ENSG00000147113)	0	6.34648	OLFML3 (ENSG00000116774)	6.90396e-196	3.27268	SMC4 (ENSG00000113810)	2.1357e-278	4.12334	PLVAP (ENSG00000130300)	0	5.47079	FSTL3 (ENSG00000070404)	1.1259e-240	7.93928
79	CRABP1 (ENSG00000166426)	7.72176e-94	2.62864	CHD6 (ENSG00000124177)	7.42285e-09	1.51182	ITGA2 (ENSG00000164171)	3.22358e-73	4.16038	HECW2 (ENSG00000138411)	3.53797e-91	2.64462	KIF23 (ENSG00000137807)	1.41183e-106	6.36795	CLDN19 (ENSG00000164007)	0	32.4742	SOX17 (ENSG00000164736)	1.5908e-08	3.57008	GRIA4 (ENSG00000152578)	4.19373e-89	2.44786	EPB41L4A-AS1 (ENSG00000224032)	1.90312e-67	2.62952	KIF20B (ENSG00000138182)	5.04254e-209	3.24654	CXCL2 (ENSG00000081041)	0	6.32119	COL6A1 (ENSG00000142156)	1.58867e-194	3.67363	DIAPH3 (ENSG00000139734)	2.3556e-274	5.98806	MMRN1 (ENSG00000138722)	0	5.46709	SYNPO (ENSG00000171992)	1.67151e-239	6.31421
80	IL11RA (ENSG00000137070)	3.37619e-93	1.94888	PCF11 (ENSG00000165494)	7.54458e-09	1.55571	CD40 (ENSG00000101017)	4.5034e-72	4.09698	SLC1A4 (ENSG00000115902)	4.02852e-91	2.40364	BIRC5 (ENSG00000089685)	1.52496e-106	5.24589	PRR15L (ENSG00000167183)	0	31.4099	CAV2 (ENSG00000105971)	1.62712e-08	4.22904	EPHB6 (ENSG00000106123)	1.6176e-87	3.44126	NKAIN4 (ENSG00000101198)	2.8387e-67	4.14258	CENPN (ENSG00000166451)	1.55978e-208	3.56231	ANXA3 (ENSG00000138772)	0	6.31616	THBS1 (ENSG00000137801)	2.08061e-192	3.41252	CKS1B (ENSG00000173207)	1.08497e-273	4.37839	CELF2 (ENSG00000048740)	0	5.39208	COL5A1 (ENSG00000130635)	2.20569e-238	5.69482
81	HOXA10 (ENSG00000253293)	5.28315e-93	2.1081	CEP290 (ENSG00000198707)	8.22766e-09	1.52772	VAMP5 (ENSG00000168899)	2.72092e-71	3.43256	PDGFB (ENSG00000100311)	9.97212e-91	2.21543	FAM111B (ENSG00000189057)	2.85405e-106	6.91592	SLCO4A1 (ENSG00000101187)	0	29.8596	PPP1R14B (ENSG00000173457)	1.68513e-08	2.11164	PLAT (ENSG00000104368)	1.92703e-87	1.6995	ID3 (ENSG00000117318)	2.68131e-66	1.51007	AFAP1L2 (ENSG00000169129)	3.14407e-205	2.66351	LAPTM5 (ENSG00000162511)	0	6.2969	CDKN2B (ENSG00000147883)	8.20807e-192	4.96566	HMMR (ENSG00000072571)	9.85802e-273	6.21082	ABCA3 (ENSG00000167972)	0	5.37757	RAMP1 (ENSG00000132329)	5.61145e-237	7.94457
82	RUNX1T1 (ENSG00000079102)	9.2019e-91	2.34507	LENG8 (ENSG00000167615)	8.44042e-09	1.51662	PDE4B (ENSG00000184588)	4.28116e-70	5.52898	EXOC3L1 (ENSG00000179044)	1.26132e-90	2.32893	PRAC1 (ENSG00000159182)	1.91666e-105	5.7339	ADGRF1 (ENSG00000153292)	0	29.5317	NOP10 (ENSG00000182117)	1.77938e-08	2.43347	KLHL23 (ENSG00000213160)	3.21907e-84	2.32726	SUMO2 (ENSG00000188612)	4.50343e-66	1.50276	KIFC1 (ENSG00000237649)	7.22086e-204	3.75498	TCIM (ENSG00000176907)	0	6.29245	KCNK1 (ENSG00000135750)	5.6176e-191	5.7843	FBXO5 (ENSG00000112029)	1.70998e-265	5.18462	GIMAP1 (ENSG00000213203)	0	5.36743	C12orf75 (ENSG00000235162)	9.01677e-237	8.75147
83	EPB41L4A-AS1 (ENSG00000224032)	9.38617e-91	1.88155	KPNA6 (ENSG00000025800)	8.87703e-09	1.51054	RASIP1 (ENSG00000105538)	2.05104e-69	3.84797	PDE4B (ENSG00000184588)	1.30728e-90	2.12191	FREM1 (ENSG00000164946)	1.92754e-105	4.73804	UCP2 (ENSG00000175567)	0	28.6228	RNASE1 (ENSG00000129538)	2.08394e-08	2.15821	AFAP1L2 (ENSG00000169129)	1.05435e-82	2.56842	SNHG8 (ENSG00000269893)	2.71623e-65	2.35886	FAM162B (ENSG00000183807)	3.10099e-203	3.33315	SV2B (ENSG00000185518)	0	6.28683	HAS2 (ENSG00000170961)	1.58656e-188	5.19433	HJURP (ENSG00000123485)	9.60916e-265	7.19572	MCUB (ENSG00000005059)	0	5.35269	LMO7 (ENSG00000136153)	5.40139e-236	6.22833
84	FNDC5 (ENSG00000160097)	6.21857e-90	2.26439	PPP6R3 (ENSG00000110075)	1.1568e-08	1.53109	HLA-E (ENSG00000204592)	3.28019e-69	3.36511	GPR4 (ENSG00000177464)	1.56827e-90	2.32238	TENT5A (ENSG00000112773)	2.99008e-104	5.29249	TSPAN1 (ENSG00000117472)	0	28.0877	MYOZ2 (ENSG00000172399)	5.16314e-08	9.90995	AC108463.3 (ENSG00000271590)	1.80356e-81	3.24778	LMO4 (ENSG00000143013)	1.85592e-62	1.9451	CYGB (ENSG00000161544)	2.45094e-202	2.20395	CAVIN3 (ENSG00000170955)	0	6.28659	PLAT (ENSG00000104368)	1.68921e-188	3.45706	TTK (ENSG00000112742)	5.53495e-263	7.00304	NR5A2 (ENSG00000116833)	0	5.3522	MVP (ENSG00000013364)	8.1623e-236	6.19194
85	GABRR1 (ENSG00000146276)	1.84648e-89	3.44706	SUPT20H (ENSG00000102710)	1.18664e-08	1.53653	PLEC (ENSG00000178209)	4.90725e-69	4.6095	CXCR4 (ENSG00000121966)	3.41648e-90	2.15473	TCF21 (ENSG00000118526)	3.69465e-104	4.69474	FOLR1 (ENSG00000110195)	0	28.0712	MRPL4 (ENSG00000105364)	5.29189e-08	1.53519	HEYL (ENSG00000163909)	6.64992e-81	2.75005	RASSF9 (ENSG00000198774)	4.35394e-62	3.792	MKI67 (ENSG00000148773)	1.61198e-201	3.17078	KBTBD11 (ENSG00000176595)	0	6.27887	PDE8B (ENSG00000113231)	1.80307e-188	7.78089	CDC20 (ENSG00000117399)	6.26329e-260	5.97972	PIK3C2B (ENSG00000133056)	0	5.28035	TAP1 (ENSG00000168394)	8.89872e-234	6.55372
86	EIF3E (ENSG00000104408)	3.12129e-89	1.53817	DDR2 (ENSG00000162733)	1.23157e-08	2.81823	TMEM255B (ENSG00000184497)	9.84312e-69	3.67447	PLPP3 (ENSG00000162407)	6.07029e-90	2.52265	CDCA3 (ENSG00000111665)	3.90027e-103	7.04396	AGR3 (ENSG00000173467)	0	27.1696	AADAC (ENSG00000114771)	9.33634e-08	2.12162	ARHGAP42 (ENSG00000165895)	5.05052e-80	2.28252	DKKL1 (ENSG00000104901)	1.24702e-61	3.35805	RPA3 (ENSG00000106399)	5.1544e-200	2.80429	FLT1 (ENSG00000102755)	0	6.26738	ITGA8 (ENSG00000077943)	2.1507e-188	3.55885	DTL (ENSG00000143476)	1.70129e-259	5.84126	SEMA6B (ENSG00000167680)	0	5.24453	MMP23B (ENSG00000189409)	1.77616e-232	6.35487
87	PID1 (ENSG00000153823)	8.94527e-88	3.21965	MAT2A (ENSG00000168906)	1.23982e-08	1.56348	MAST4 (ENSG00000069020)	5.63706e-68	4.44974	CLEC14A (ENSG00000176435)	1.64559e-89	2.23958	KIF14 (ENSG00000118193)	6.60112e-102	6.69898	KCNJ10 (ENSG00000177807)	0	26.3566	CELA3B (ENSG00000219073)	1.20754e-07	4.43164	HES5 (ENSG00000197921)	7.14222e-79	6.92908	IL11RA (ENSG00000137070)	5.38848e-61	2.59455	HES4 (ENSG00000188290)	1.52762e-199	2.58511	CDH5 (ENSG00000179776)	0	6.26263	COL4A6 (ENSG00000197565)	5.57923e-188	4.03798	CHEK1 (ENSG00000149554)	7.57413e-258	4.15109	TP53INP2 (ENSG00000078804)	0	5.23283	SERPINE2 (ENSG00000135919)	3.8984e-232	8.38213
88	SHROOM3 (ENSG00000138771)	4.30986e-86	2.24743	EIF3A (ENSG00000107581)	1.30016e-08	1.53967	BCL6B (ENSG00000161940)	2.7107e-67	4.43312	LXN (ENSG00000079257)	6.07282e-89	2.17834	GINS4 (ENSG00000147536)	3.33088e-100	5.77477	MCCD1 (ENSG00000204511)	0	26.1877	KRT8 (ENSG00000170421)	1.24566e-07	1.61169	MGST3 (ENSG00000143198)	6.84022e-78	1.75326	MFAP4 (ENSG00000166482)	7.08664e-61	1.67767	EPB41L1 (ENSG00000088367)	2.53143e-199	2.72611	PLEKHG1 (ENSG00000120278)	0	6.25281	PLTP (ENSG00000100979)	1.37621e-187	3.45851	CDCA3 (ENSG00000111665)	3.06965e-256	6.34743	RICTOR (ENSG00000164327)	0	5.21331	SRGN (ENSG00000122862)	5.54374e-232	29.8106
89	ZFAS1 (ENSG00000177410)	6.56705e-86	1.51418	INTS6 (ENSG00000102786)	1.36046e-08	1.60244	FILIP1 (ENSG00000118407)	8.04606e-67	3.99726	CRIM1 (ENSG00000150938)	4.58645e-88	1.95511	KIF15 (ENSG00000163808)	5.56439e-99	5.27649	ATP6V0A4 (ENSG00000105929)	0	25.5501	AC099552.1 (ENSG00000217825)	1.30178e-07	2.47735	FHL3 (ENSG00000183386)	1.1873e-75	2.00938	IGDCC3 (ENSG00000174498)	8.62853e-61	1.5696	PDGFRB (ENSG00000113721)	1.18473e-198	1.86059	DLL4 (ENSG00000128917)	0	6.25087	EIF1AY (ENSG00000198692)	4.50852e-187	4.10491	CENPV (ENSG00000166582)	2.75646e-255	4.09444	TSPAN18 (ENSG00000157570)	0	5.21153	ZNF469 (ENSG00000225614)	2.46118e-231	6.89547
90	GAS1 (ENSG00000180447)	2.0223e-85	2.41203	PTPA (ENSG00000119383)	1.41634e-08	1.62166	CHST1 (ENSG00000175264)	3.1855e-66	3.73589	CEMIP2 (ENSG00000135048)	4.90999e-87	2.19977	SKA1 (ENSG00000154839)	2.11021e-98	6.74273	LAD1 (ENSG00000159166)	0	23.9808	GNG5 (ENSG00000174021)	1.38194e-07	2.01278	CLIC1 (ENSG00000213719)	1.58084e-75	1.57272	EPHA4 (ENSG00000116106)	2.128e-60	3.02631	PBK (ENSG00000168078)	1.24398e-198	3.77888	APOLD1 (ENSG00000178878)	0	6.21055	NRK (ENSG00000123572)	5.50723e-183	4.88193	RFC3 (ENSG00000133119)	1.55185e-254	4.6273	ROBO4 (ENSG00000154133)	0	5.19572	AMIGO2 (ENSG00000139211)	8.54176e-231	9.21268
91	MYH10 (ENSG00000133026)	4.06982e-85	1.8234	STK24 (ENSG00000102572)	1.45888e-08	1.53793	TP53I11 (ENSG00000175274)	1.53509e-65	3.56444	CLSTN3 (ENSG00000139182)	8.79258e-87	2.24038	CENPF (ENSG00000117724)	2.3478e-98	4.81935	UGT2B7 (ENSG00000171234)	0	23.8669	LINC00886 (ENSG00000240875)	1.63717e-07	5.24127	PRKG1 (ENSG00000185532)	9.24356e-75	2.00536	EIF3F (ENSG00000175390)	3.56735e-60	1.69784	CCNA2 (ENSG00000145386)	1.85659e-198	4.06775	NOTCH4 (ENSG00000204301)	0	6.17996	TMEM229A (ENSG00000234224)	4.13463e-182	5.2343	NEK2 (ENSG00000117650)	4.57645e-252	7.90191	SEL1L3 (ENSG00000091490)	0	5.18265	AC010327.3 (ENSG00000267577)	3.4348e-229	6.32144
92	PLPPR3 (ENSG00000129951)	9.60373e-85	2.14395	NR2F1 (ENSG00000175745)	1.52958e-08	1.85913	S100A16 (ENSG00000188643)	7.30246e-65	3.4375	LIFR (ENSG00000113594)	1.61935e-86	2.05588	CDCA8 (ENSG00000134690)	6.85966e-98	6.16983	FAM83B (ENSG00000168143)	0	23.6703	LINC01612 (ENSG00000250266)	1.655e-07	5.95018	CXXC5 (ENSG00000171604)	2.28224e-73	1.86374	CDKN1C (ENSG00000129757)	3.44922e-59	2.3714	ABCC9 (ENSG00000069431)	8.5717e-198	3.08364	ARHGEF15 (ENSG00000198844)	0	6.17337	HSPB6 (ENSG00000004776)	9.3105e-182	5.51099	TACC3 (ENSG00000013810)	8.78146e-250	5.14466	SLC23A2 (ENSG00000089057)	0	5.17804	MSC-AS1 (ENSG00000235531)	4.46332e-224	7.67505
93	AFF3 (ENSG00000144218)	2.03957e-84	2.46173	FSTL1 (ENSG00000163430)	1.59661e-08	1.59836	TNFRSF10D (ENSG00000173530)	7.62222e-65	3.68497	TACC1 (ENSG00000147526)	1.72852e-86	2.07715	NCAPD2 (ENSG00000010292)	9.43359e-98	5.87382	AC010503.4 (ENSG00000275234)	0	23.4036	S100A8 (ENSG00000143546)	1.67335e-07	2.16001	RRAS (ENSG00000126458)	3.39158e-73	1.7402	FNDC5 (ENSG00000160097)	4.2203e-59	2.94809	ASPM (ENSG00000066279)	2.96409e-196	3.10109	WSCD1 (ENSG00000179314)	0	6.16597	MEST (ENSG00000106484)	9.01368e-181	3.36295	BLM (ENSG00000197299)	2.5261e-248	5.98915	FLT4 (ENSG00000037280)	0	5.17182	TMEM176A (ENSG00000002933)	2.81202e-221	14.8731
94	SEMA3A (ENSG00000075213)	1.90078e-83	2.35937	ARHGAP5 (ENSG00000100852)	1.73312e-08	1.50431	INSR (ENSG00000171105)	1.71318e-64	4.1991	EFCAB14 (ENSG00000159658)	1.13204e-85	2.15248	SGO2 (ENSG00000163535)	1.38566e-97	5.49507	BSPRY (ENSG00000119411)	0	23.2876	CRIP2 (ENSG00000182809)	1.75718e-07	2.65918	RGS16 (ENSG00000143333)	1.78308e-72	2.45347	HTR2B (ENSG00000135914)	2.84243e-55	2.84429	SEMA5A (ENSG00000112902)	1.52095e-194	2.27535	RAB38 (ENSG00000123892)	0	6.13718	MFAP4 (ENSG00000166482)	6.35979e-180	2.9334	MCM2 (ENSG00000073111)	4.50069e-248	4.71164	NPAS2 (ENSG00000170485)	0	5.16063	HLA-B (ENSG00000234745)	6.59975e-220	5.50507
95	CIRBP (ENSG00000099622)	8.46882e-82	1.59718	NBPF19 (ENSG00000271383)	1.80258e-08	4.0399	GJA5 (ENSG00000265107)	2.00588e-64	4.46236	SNRK (ENSG00000163788)	1.29447e-85	2.07095	EDNRB (ENSG00000136160)	1.5452e-97	4.96987	TMPRSS2 (ENSG00000184012)	0	20.3083	TXN (ENSG00000136810)	2.34192e-07	1.92482	HRC (ENSG00000130528)	1.55348e-71	2.7636	TWIST1 (ENSG00000122691)	1.32974e-53	2.30289	CDKN3 (ENSG00000100526)	2.73338e-194	3.74623	F11R (ENSG00000158769)	0	6.13552	FTL (ENSG00000087086)	1.31802e-179	2.00057	BRCA1 (ENSG00000012048)	1.6502e-245	5.28805	FAM198B (ENSG00000164125)	0	5.16051	BAG2 (ENSG00000112208)	5.53205e-216	6.07687
96	TFDP2 (ENSG00000114126)	7.95952e-81	1.87645	WASHC4 (ENSG00000136051)	1.83874e-08	1.53839	ARHGEF15 (ENSG00000198844)	9.92421e-64	6.27863	MAST4 (ENSG00000069020)	3.58607e-85	2.08398	MCM10 (ENSG00000065328)	4.36895e-97	5.71068	SYNE4 (ENSG00000181392)	0	19.8353	HSPB1 (ENSG00000106211)	2.55908e-07	2.28108	MYH11 (ENSG00000133392)	2.71812e-70	3.30866	RPL36A (ENSG00000241343)	3.21796e-53	1.55627	MELK (ENSG00000165304)	3.06619e-193	3.96273	MYCT1 (ENSG00000120279)	0	6.12662	ISLR (ENSG00000129009)	3.51594e-179	3.25063	CDC6 (ENSG00000094804)	3.16252e-245	5.53394	SCARF1 (ENSG00000074660)	0	5.14809	NTN4 (ENSG00000074527)	8.90701e-212	11.0144
97	GLI3 (ENSG00000106571)	4.82372e-80	2.42577	EBF1 (ENSG00000164330)	1.86879e-08	3.36406	BTNL9 (ENSG00000165810)	1.64891e-63	5.99268	ITGA6 (ENSG00000091409)	1.36002e-84	2.47281	ZNF492 (ENSG00000229676)	1.35235e-96	7.10163	TFAP2B (ENSG00000008196)	0	17.384	UFC1 (ENSG00000143222)	2.70006e-07	1.55251	FKBP5 (ENSG00000096060)	8.52092e-70	2.39294	CD24 (ENSG00000272398)	2.37148e-52	1.79363	CEP55 (ENSG00000138180)	3.46876e-193	4.63549	CRIM1 (ENSG00000150938)	0	6.06086	TDO2 (ENSG00000151790)	6.70506e-175	5.08678	CDC25C (ENSG00000158402)	3.7743e-245	7.75925	PODXL (ENSG00000128567)	0	5.13072	GBP3 (ENSG00000117226)	1.53239e-211	5.95883
98	ITGA4 (ENSG00000115232)	1.70004e-79	1.93624	MAPKAP1 (ENSG00000119487)	1.90857e-08	1.5058	ENG (ENSG00000106991)	4.72936e-63	4.44561	RASSF2 (ENSG00000101265)	2.5108e-84	2.16999	SLIT2 (ENSG00000145147)	2.29572e-96	5.38741	GRHL2 (ENSG00000083307)	0	16.1955	COPZ1 (ENSG00000111481)	2.96851e-07	1.52229	HLF (ENSG00000108924)	1.96641e-69	3.53951	SELENOP (ENSG00000250722)	4.92882e-52	2.15452	AC108463.3 (ENSG00000271590)	9.44597e-193	2.92963	CSGALNACT1 (ENSG00000147408)	0	6.04421	PAMR1 (ENSG00000149090)	3.78585e-174	4.89171	PKMYT1 (ENSG00000127564)	6.18377e-242	6.05383	IPO11 (ENSG00000086200)	0	5.12347	MEDAG (ENSG00000102802)	1.11026e-210	8.84603
99	LGR5 (ENSG00000139292)	3.43903e-79	3.19478	FOXN3 (ENSG00000053254)	1.93986e-08	1.50702	CARTPT (ENSG00000164326)	1.81876e-62	8.78539	LAPTM5 (ENSG00000162511)	4.53001e-84	2.34758	ADAM23 (ENSG00000114948)	6.1789e-96	5.00011	HLA-DMB (ENSG00000242574)	0	41.2263	GUK1 (ENSG00000143774)	3.70738e-07	2.50767	LINC02381 (ENSG00000250742)	4.19482e-69	2.98621	CDC42EP5 (ENSG00000167617)	1.55873e-51	1.93705	AC100793.2 (ENSG00000267042)	2.46312e-192	2.42275	CD34 (ENSG00000174059)	0	6.00394	ITGA11 (ENSG00000137809)	2.3583e-173	2.73787	CDC45 (ENSG00000093009)	5.57506e-239	5.55867	RPS6KA2 (ENSG00000071242)	0	5.11386	COL16A1 (ENSG00000084636)	5.02303e-210	7.74846
100	CORIN (ENSG00000145244)	1.1135e-78	3.50677	FNBP4 (ENSG00000109920)	2.08032e-08	1.72825	EHD4 (ENSG00000103966)	3.12406e-62	4.2593	SOX7 (ENSG00000171056)	6.52483e-84	2.27004	NCAPG2 (ENSG00000146918)	4.678e-95	5.80395	SERPINF2 (ENSG00000167711)	0	22.8172	LMO7-AS1 (ENSG00000261105)	3.81012e-07	6.4067	CSRP2 (ENSG00000175183)	6.07513e-69	2.35544	PEG10 (ENSG00000242265)	2.59365e-51	1.79552	RPL39L (ENSG00000163923)	2.78832e-192	2.54262	ITGA2 (ENSG00000164171)	0	6.00357	METTL7A (ENSG00000185432)	2.4773e-173	4.52153	H2AFX (ENSG00000188486)	9.99086e-239	4.35785	S1PR1 (ENSG00000170989)	0	5.03889	NTM (ENSG00000182667)	1.21206e-209	5.76962
101	BCL11A (ENSG00000119866)	1.22058e-78	2.16697	EPC1 (ENSG00000120616)	2.22426e-08	1.53119	FRMD4B (ENSG00000114541)	2.02515e-61	6.36767	PPM1F (ENSG00000100034)	9.53257e-84	2.13677	MAD2L1 (ENSG00000164109)	2.48874e-94	4.1634	PPP1R1B (ENSG00000131771)	0	35.0365	MRPS7 (ENSG00000125445)	4.05146e-07	1.53211	SEPT11 (ENSG00000138758)	1.07077e-68	1.55446	GRIA2 (ENSG00000120251)	7.78302e-51	5.36996	MCM10 (ENSG00000065328)	6.10511e-192	3.86754	HSPG2 (ENSG00000142798)	0	5.98894	CDH11 (ENSG00000140937)	1.99318e-169	2.85332	KIF22 (ENSG00000079616)	3.53704e-238	4.1966	SERINC5 (ENSG00000164300)	0	5.00414	LRRC17 (ENSG00000128606)	2.92036e-208	6.5052
102	SPRY2 (ENSG00000136158)	2.7941e-78	1.82637	PPP4R3A (ENSG00000100796)	2.44867e-08	1.51321	CLEC14A (ENSG00000176435)	3.88826e-61	3.78737	RAPGEF5 (ENSG00000136237)	1.00984e-83	2.00082	SKA3 (ENSG00000165480)	1.57732e-93	5.83428	WWC1 (ENSG00000113645)	0	25.7696	GIMAP7 (ENSG00000179144)	4.82865e-07	8.60082	CD248 (ENSG00000174807)	5.93158e-68	1.9842	SSR2 (ENSG00000163479)	9.74493e-50	1.54415	FOXS1 (ENSG00000179772)	1.38412e-191	2.49438	PTCHD1 (ENSG00000165186)	0	5.97654	IGFBP3 (ENSG00000146674)	1.01132e-166	2.4847	RRM1 (ENSG00000167325)	1.68877e-234	3.84249	ADGRF5 (ENSG00000069122)	0	4.99757	MYLK (ENSG00000065534)	4.85207e-204	8.47797
103	CLDN11 (ENSG00000013297)	3.87106e-78	2.74833	GPR161 (ENSG00000143147)	2.53002e-08	1.70095	ARHGAP18 (ENSG00000146376)	3.94792e-61	4.20705	PRDM1 (ENSG00000057657)	2.3766e-83	2.47954	ESCO2 (ENSG00000171320)	2.72899e-93	5.89743	GALNT3 (ENSG00000115339)	0	23.126	SERPINE1 (ENSG00000106366)	5.81684e-07	4.79815	FKBP1B (ENSG00000119782)	9.54989e-68	2.37023	MEIS2 (ENSG00000134138)	1.51874e-49	1.84743	GUCY1A1 (ENSG00000164116)	1.81581e-191	2.49437	RASL10A (ENSG00000100276)	0	5.96346	FXYD5 (ENSG00000089327)	5.75843e-166	3.30506	CENPN (ENSG00000166451)	1.22232e-233	4.10923	DDX3Y (ENSG00000067048)	0	4.98072	CPA4 (ENSG00000128510)	8.45072e-203	9.77596
104	CDKN1C (ENSG00000129757)	3.76425e-77	1.8529	IPO5 (ENSG00000065150)	2.54762e-08	1.53636	CLSTN3 (ENSG00000139182)	5.19964e-61	4.76919	VAMP5 (ENSG00000168899)	7.5099e-83	2.17952	HMMR (ENSG00000072571)	8.85401e-92	5.55574	SGK2 (ENSG00000101049)	9.48337e-302	25.8509	UBE2V2 (ENSG00000169139)	5.84549e-07	1.50689	PGF (ENSG00000119630)	1.24231e-67	1.91402	UBE2E3 (ENSG00000170035)	3.39407e-48	1.93972	MCM7 (ENSG00000166508)	5.56867e-189	2.61274	BAALC (ENSG00000164929)	0	5.92096	FBN1 (ENSG00000166147)	5.99103e-166	2.93848	CKAP2L (ENSG00000169607)	2.81136e-232	6.0106	GDPD5 (ENSG00000158555)	0	4.9517	SPSB1 (ENSG00000171621)	1.76754e-200	5.14366
105	MFAP2 (ENSG00000117122)	5.4085e-77	1.53032	GIGYF2 (ENSG00000204120)	2.60964e-08	1.54495	CFLAR (ENSG00000003402)	2.19602e-60	4.98019	MTSS1 (ENSG00000170873)	1.45072e-82	1.98558	BUB1 (ENSG00000169679)	1.38117e-91	6.12291	TMEM213 (ENSG00000214128)	3.13153e-300	51.4384	RAMP2 (ENSG00000131477)	7.43527e-07	1.56451	KCNE4 (ENSG00000152049)	7.29126e-67	2.55327	PLXNA4 (ENSG00000221866)	1.82353e-47	3.92802	KIF23 (ENSG00000137807)	3.13379e-187	3.7839	DOCK4 (ENSG00000128512)	0	5.91544	CDK18 (ENSG00000117266)	8.06538e-166	4.75572	GMNN (ENSG00000112312)	4.88668e-232	3.55181	LYSMD2 (ENSG00000140280)	0	4.93847	ACTA2 (ENSG00000107796)	7.7193e-200	12.1916
106	TWIST1 (ENSG00000122691)	7.79445e-77	1.84425	KDM4B (ENSG00000127663)	2.84808e-08	1.53756	TCF4 (ENSG00000196628)	1.01909e-59	3.1177	N4BP3 (ENSG00000145911)	1.84015e-82	2.20428	BRIP1 (ENSG00000136492)	3.28893e-91	5.58025	NEURL3 (ENSG00000163121)	4.63668e-299	19.9421	AC110995.1 (ENSG00000236120)	7.62035e-07	3.86257	TMEM74B (ENSG00000125895)	1.50926e-66	2.93472	EBF3 (ENSG00000108001)	6.39499e-47	3.34549	CCNB1 (ENSG00000134057)	9.02119e-187	3.69748	TMEM255B (ENSG00000184497)	0	5.91517	ITGA1 (ENSG00000213949)	1.43434e-165	3.00909	HMGB1 (ENSG00000189403)	1.6819e-231	2.67317	ITGA2 (ENSG00000164171)	0	4.93357	CAP2 (ENSG00000112186)	3.04794e-199	5.42908
107	RASSF9 (ENSG00000198774)	2.87488e-76	2.47035	SRSF6 (ENSG00000124193)	2.90034e-08	1.56483	GALNT18 (ENSG00000110328)	1.19154e-59	4.63563	WSCD1 (ENSG00000179314)	1.98042e-82	2.34961	PKMYT1 (ENSG00000127564)	4.95985e-91	6.42259	TACSTD2 (ENSG00000184292)	1.12115e-295	28.3922	DCUN1D5 (ENSG00000137692)	8.00078e-07	1.53398	CD9 (ENSG00000010278)	4.03044e-66	1.56798	SYT1 (ENSG00000067715)	1.7336e-46	2.80195	NUDT1 (ENSG00000106268)	1.60083e-184	2.45848	RPS6KA2 (ENSG00000071242)	0	5.88067	LINGO2 (ENSG00000174482)	1.53743e-164	6.55181	SGO2 (ENSG00000163535)	1.1257e-228	5.1439	RASIP1 (ENSG00000105538)	0	4.90612	LGALS3 (ENSG00000131981)	6.44834e-198	3.90015
108	KCNMB4 (ENSG00000135643)	6.87496e-75	1.99698	UBN1 (ENSG00000118900)	3.22912e-08	1.64639	TNFSF10 (ENSG00000121858)	1.74016e-58	5.41881	SIPA1L2 (ENSG00000116991)	3.58645e-82	2.11036	IL1R1 (ENSG00000115594)	7.29015e-91	5.36452	S100A1 (ENSG00000160678)	1.19005e-293	32.6155	MRPL13 (ENSG00000172172)	9.95209e-07	1.51644	METRN (ENSG00000103260)	2.12077e-63	1.83135	HAND2 (ENSG00000164107)	8.38211e-46	2.10911	NUSAP1 (ENSG00000137804)	4.45715e-184	2.86212	DBNDD1 (ENSG00000003249)	0	5.85877	DACH1 (ENSG00000276644)	6.37748e-164	3.61738	USP1 (ENSG00000162607)	6.90329e-228	3.62594	PIEZO1 (ENSG00000103335)	0	4.90203	C7orf69 (ENSG00000136275)	1.67023e-196	5.70198
109	TRIB2 (ENSG00000071575)	1.39024e-74	1.84796	MT-ATP8 (ENSG00000228253)	3.48639e-08	1.62996	SPTBN1 (ENSG00000115306)	4.48669e-58	2.82485	DGKD (ENSG00000077044)	3.80808e-82	2.33451	LMNB1 (ENSG00000113368)	1.69774e-90	4.23159	OVOL1 (ENSG00000172818)	6.66137e-292	16.6371	SOX18 (ENSG00000203883)	1.06333e-06	3.34615	RERG (ENSG00000134533)	1.2012e-62	1.95162	EBF2 (ENSG00000221818)	3.06538e-45	3.39763	SMC4 (ENSG00000113810)	8.79086e-184	2.61209	TP53I11 (ENSG00000175274)	0	5.85167	COL18A1 (ENSG00000182871)	1.66738e-163	2.9063	MELK (ENSG00000165304)	2.08117e-227	5.19509	SLC45A4 (ENSG00000022567)	0	4.89513	IL11 (ENSG00000095752)	5.02184e-196	9.55096
110	SYT1 (ENSG00000067715)	3.48394e-74	2.21423	NPEPPS (ENSG00000141279)	4.40319e-08	1.50116	PRSS23 (ENSG00000150687)	3.23119e-57	2.47091	EPAS1 (ENSG00000116016)	6.64628e-82	2.02159	CEP55 (ENSG00000138180)	6.05442e-90	6.05604	MUC1 (ENSG00000185499)	4.36825e-290	35.9429	AC103982.1 (ENSG00000259676)	1.13095e-06	2.48689	PIP5K1B (ENSG00000107242)	3.56384e-62	4.53644	DBP (ENSG00000105516)	6.02777e-43	2.78266	NOTCH3 (ENSG00000074181)	8.98561e-184	2.13464	PREX1 (ENSG00000124126)	0	5.81155	KIF26B (ENSG00000162849)	6.28941e-163	3.54834	BUB1 (ENSG00000169679)	7.63323e-227	6.46301	VEGFC (ENSG00000150630)	0	4.87812	MAP1A (ENSG00000166963)	3.86943e-194	4.88253
111	DBP (ENSG00000105516)	1.55391e-73	2.12627	SMARCD1 (ENSG00000066117)	4.545e-08	1.56043	FAM124B (ENSG00000124019)	3.40973e-57	5.74962	ACVRL1 (ENSG00000139567)	8.24521e-82	1.97288	XRCC2 (ENSG00000196584)	2.73846e-89	6.14112	SALL3 (ENSG00000256463)	1.53881e-288	25.8385	PYURF (ENSG00000145337)	1.16084e-06	1.55111	IFIT3 (ENSG00000119917)	4.818e-62	2.47169	AMOT (ENSG00000126016)	1.99093e-42	2.46219	HMMR (ENSG00000072571)	1.44312e-183	4.56663	PCDH12 (ENSG00000113555)	0	5.80799	KCNK3 (ENSG00000171303)	3.31072e-162	6.45725	BRIP1 (ENSG00000136492)	1.61818e-226	6.35449	CAV1 (ENSG00000105974)	0	4.87663	NT5E (ENSG00000135318)	4.31703e-194	7.51693
112	TOX (ENSG00000198846)	5.31821e-73	3.1565	FAT1 (ENSG00000083857)	4.57673e-08	1.70668	PODXL (ENSG00000128567)	4.01836e-57	4.34846	ITGA5 (ENSG00000161638)	1.8645e-81	2.1203	MYBL2 (ENSG00000101057)	2.95463e-89	5.04826	FGFR4 (ENSG00000160867)	3.7928e-281	32.8559	AC097381.1 (ENSG00000228919)	1.21131e-06	1.96716	VASN (ENSG00000168140)	2.11474e-61	2.24306	PCOLCE (ENSG00000106333)	2.38843e-42	1.83244	SGO1 (ENSG00000129810)	7.452e-181	3.5478	RASGRF2 (ENSG00000113319)	0	5.79658	IL6ST (ENSG00000134352)	2.03986e-159	3.60421	FANCI (ENSG00000140525)	4.42041e-226	4.72975	LIPA (ENSG00000107798)	0	4.85222	ERAP2 (ENSG00000164308)	9.21152e-194	6.83978
113	TNNI1 (ENSG00000159173)	5.50486e-73	2.86468	MED16 (ENSG00000175221)	4.6128e-08	1.50866	SOX6 (ENSG00000110693)	4.66457e-57	7.87544	MANSC1 (ENSG00000111261)	2.01e-81	2.32151	CENPE (ENSG00000138778)	6.10834e-89	6.63058	SMIM24 (ENSG00000095932)	3.6559e-276	30.1269	CSTB (ENSG00000160213)	1.23463e-06	2.63355	SOD3 (ENSG00000109610)	4.9535e-61	2.4648	MFAP2 (ENSG00000117122)	4.0619e-42	1.77077	RASSF4 (ENSG00000107551)	7.28605e-180	2.59447	GIMAP4 (ENSG00000133574)	0	5.76969	ZMAT3 (ENSG00000172667)	1.94664e-158	3.05106	CKAP2 (ENSG00000136108)	8.186e-225	4.24373	PROCR (ENSG00000101000)	0	4.851	FIBIN (ENSG00000176971)	1.59464e-192	6.30194
114	CD24 (ENSG00000272398)	5.54214e-73	1.62901	CHD8 (ENSG00000100888)	4.63189e-08	1.61172	NPR3 (ENSG00000113389)	2.65613e-56	4.69569	ADGRF5 (ENSG00000069122)	2.36753e-81	2.07275	ECM1 (ENSG00000143369)	1.1979e-88	5.07326	CDH3 (ENSG00000062038)	2.1309e-275	25.2275	DYNLL1 (ENSG00000088986)	1.32642e-06	1.69835	TGFB1I1 (ENSG00000140682)	1.05308e-59	1.6397	HAND2-AS1 (ENSG00000237125)	4.13125e-41	2.40789	RRM2 (ENSG00000171848)	1.32903e-179	3.12214	CPXM2 (ENSG00000121898)	0	5.7444	POSTN (ENSG00000133110)	7.49413e-158	2.19261	RFC4 (ENSG00000163918)	6.59346e-221	3.62033	LMO2 (ENSG00000135363)	0	4.8415	ST6GALNAC5 (ENSG00000117069)	4.58752e-192	9.804
115	MEIS3 (ENSG00000105419)	6.11951e-73	1.84006	SSFA2 (ENSG00000138434)	5.06406e-08	1.53943	ACKR3 (ENSG00000144476)	4.65527e-56	4.77512	PTPRM (ENSG00000173482)	2.53966e-81	1.94101	UBE2T (ENSG00000077152)	1.43387e-88	4.12068	NEBL (ENSG00000078114)	4.18323e-273	30.2828	BLOC1S4 (ENSG00000186222)	1.5124e-06	1.518	EPB41L1 (ENSG00000088367)	7.91289e-59	2.12491	BEND5 (ENSG00000162373)	4.23833e-41	3.06468	DIAPH3 (ENSG00000139734)	1.66232e-179	3.5904	TNFRSF10A (ENSG00000104689)	0	5.73492	HAND2 (ENSG00000164107)	2.30659e-157	2.51732	VRK1 (ENSG00000100749)	3.67333e-220	4.01038	EPAS1 (ENSG00000116016)	0	4.78364	MYOCD (ENSG00000141052)	1.28218e-190	8.00152
116	PCDH7 (ENSG00000169851)	1.196e-72	1.77408	BAZ2B (ENSG00000123636)	5.08861e-08	1.68615	COL4A1 (ENSG00000187498)	5.73019e-55	2.62888	PPP1R16B (ENSG00000101445)	5.34873e-81	2.45528	C7 (ENSG00000112936)	3.30793e-88	5.23346	SPINT2 (ENSG00000167642)	4.91238e-268	26.79	PKP1 (ENSG00000081277)	1.75439e-06	2.179	NRARP (ENSG00000198435)	1.36927e-57	2.50748	AFF3 (ENSG00000144218)	9.1603e-41	2.89923	DLGAP5 (ENSG00000126787)	2.44683e-179	3.7786	MMRN2 (ENSG00000173269)	0	5.7343	NKD2 (ENSG00000145506)	4.95982e-157	5.92131	EZH2 (ENSG00000106462)	1.26067e-219	3.77223	SYNGR2 (ENSG00000108639)	0	4.77583	RARRES3 (ENSG00000133321)	7.22226e-190	9.86068
117	SOX9 (ENSG00000125398)	1.37606e-71	2.45692	SHPRH (ENSG00000146414)	5.17515e-08	1.64072	SLC1A4 (ENSG00000115902)	1.47435e-54	4.36903	GJA4 (ENSG00000187513)	1.63316e-80	1.95183	NUF2 (ENSG00000143228)	5.98786e-88	4.55294	AIF1L (ENSG00000126878)	9.58757e-258	27.417	MRPL55 (ENSG00000162910)	1.77648e-06	1.52609	SUSD4 (ENSG00000143502)	3.27339e-57	3.47912	AC009041.2 (ENSG00000260807)	1.70044e-40	2.96341	NCAPG (ENSG00000109805)	3.27931e-177	3.51038	EHD4 (ENSG00000103966)	0	5.72141	SYT4 (ENSG00000132872)	5.98725e-157	5.42974	MCM4 (ENSG00000104738)	5.01876e-217	3.86268	FES (ENSG00000182511)	0	4.75321	VCAM1 (ENSG00000162692)	9.26705e-190	10.9656
118	GPR37 (ENSG00000170775)	5.05753e-71	2.65259	SESTD1 (ENSG00000187231)	5.78282e-08	1.53677	SIPA1L2 (ENSG00000116991)	2.48829e-54	3.85985	GJA5 (ENSG00000265107)	5.53874e-80	1.99243	MXD3 (ENSG00000213347)	1.17408e-87	5.45808	PRR35 (ENSG00000161992)	1.24096e-257	17.9498	CLDN20 (ENSG00000171217)	1.91655e-06	3.35488	THY1 (ENSG00000154096)	2.64882e-56	1.66527	EIF4A2 (ENSG00000156976)	1.79834e-40	1.67702	SPON2 (ENSG00000159674)	9.451e-177	3.64907	INPP5D (ENSG00000168918)	0	5.71308	CHRM2 (ENSG00000181072)	5.1968e-154	3.70979	MIS18BP1 (ENSG00000129534)	3.53812e-214	3.77333	ARHGEF15 (ENSG00000198844)	0	4.74764	IGFBP6 (ENSG00000167779)	3.98133e-187	4.96641
119	TENM4 (ENSG00000149256)	7.20502e-71	2.71832	PTGFRN (ENSG00000134247)	6.81342e-08	1.56266	ACVRL1 (ENSG00000139567)	2.60029e-54	4.37539	GIMAP1 (ENSG00000213203)	6.60886e-80	2.38152	KIF20A (ENSG00000112984)	2.21626e-87	8.63867	CYS1 (ENSG00000205795)	7.91262e-253	23.9768	HMOX2 (ENSG00000103415)	2.03856e-06	3.75602	FAM13C (ENSG00000148541)	2.67519e-56	2.87412	CDH7 (ENSG00000081138)	3.13038e-40	3.89041	SOD3 (ENSG00000109610)	4.93092e-176	2.79305	SLC45A4 (ENSG00000022567)	0	5.69083	VCAN (ENSG00000038427)	1.66685e-151	2.43274	SPC24 (ENSG00000161888)	3.08857e-212	5.22924	ECSCR (ENSG00000249751)	0	4.73421	CERCAM (ENSG00000167123)	3.42463e-186	4.09622
120	SNHG8 (ENSG00000269893)	2.14601e-70	1.67212	LRP3 (ENSG00000130881)	6.81505e-08	1.59008	LAPTM5 (ENSG00000162511)	3.57477e-54	5.90572	SH3PXD2A (ENSG00000107957)	7.18596e-80	2.14316	SMC4 (ENSG00000113810)	8.57324e-87	5.14328	CLDN10 (ENSG00000134873)	2.80465e-249	39.0215	MRPS34 (ENSG00000074071)	2.10031e-06	1.66147	S1PR5 (ENSG00000180739)	4.25473e-55	2.45433	EIF3H (ENSG00000147677)	3.09028e-38	1.66701	ASF1B (ENSG00000105011)	7.30226e-175	3.97501	EOGT (ENSG00000163378)	0	5.69057	PTN (ENSG00000105894)	1.36905e-147	2.48352	PRIM1 (ENSG00000198056)	8.60076e-207	4.68806	MANSC1 (ENSG00000111261)	0	4.72494	SOD3 (ENSG00000109610)	6.70087e-186	6.94269
121	SKIL (ENSG00000136603)	2.72369e-70	1.69435	EIF4EBP2 (ENSG00000148730)	6.95979e-08	1.56768	IGFBP4 (ENSG00000141753)	4.1901e-54	2.80823	SEMA4C (ENSG00000168758)	3.36534e-79	2.03325	MCM4 (ENSG00000104738)	8.65763e-87	5.40286	NECTIN4 (ENSG00000143217)	2.73136e-247	20.7857	PNP (ENSG00000198805)	2.38132e-06	3.43344	ISYNA1 (ENSG00000105655)	6.003e-55	1.76297	HNRNPA1P48 (ENSG00000224578)	9.88594e-38	2.32385	C11orf96 (ENSG00000187479)	2.49742e-173	2.19293	KANK3 (ENSG00000186994)	0	5.68646	AK5 (ENSG00000154027)	8.67509e-145	7.08437	XRCC2 (ENSG00000196584)	1.20945e-206	5.6989	ERG (ENSG00000157554)	0	4.72349	SLC14A1 (ENSG00000141469)	1.32925e-185	11.3227
122	HTR2B (ENSG00000135914)	4.69753e-70	2.08219	PRRC2A (ENSG00000204469)	7.68638e-08	1.59087	PREX2 (ENSG00000046889)	8.9028e-54	4.65222	TP53INP2 (ENSG00000078804)	9.36384e-79	2.26292	TTK (ENSG00000112742)	1.0964e-86	5.97166	PKHD1 (ENSG00000170927)	1.6915e-246	26.1859	UBE2K (ENSG00000078140)	2.68729e-06	1.63344	ARHGEF17 (ENSG00000110237)	7.09685e-55	1.89914	ITGA4 (ENSG00000115232)	1.75166e-37	2.12164	DUT (ENSG00000128951)	5.56703e-173	3.14221	OSBPL3 (ENSG00000070882)	0	5.68435	COL6A2 (ENSG00000142173)	1.17313e-143	3.06871	LINC01224 (ENSG00000269416)	3.02203e-206	6.38671	PLXNA2 (ENSG00000076356)	0	4.71412	PRRX1 (ENSG00000116132)	2.1433e-183	3.47287
123	FAM110B (ENSG00000169122)	2.10523e-69	2.07151	ZMYM4 (ENSG00000146463)	8.75489e-08	1.62144	CRIP2 (ENSG00000182809)	1.62118e-53	3.30413	CHST1 (ENSG00000175264)	9.70254e-79	2.19058	ZNF726 (ENSG00000213967)	1.21427e-86	6.59949	SPINT1-AS1 (ENSG00000261183)	4.53726e-245	23.4165	COX6C (ENSG00000164919)	2.80841e-06	1.86494	FAM167A (ENSG00000154319)	8.56124e-55	3.52956	FGF7 (ENSG00000140285)	4.00159e-37	2.62016	BRCA1 (ENSG00000012048)	3.45288e-171	3.22817	CAVIN1 (ENSG00000177469)	0	5.68122	BST2 (ENSG00000130303)	8.95344e-143	2.26782	HIST1H2AH (ENSG00000274997)	3.1439e-206	5.87401	PREX1 (ENSG00000124126)	0	4.63194	SP100 (ENSG00000067066)	2.31977e-183	4.42337
124	HIC1 (ENSG00000177374)	2.13106e-69	1.62534	CIZ1 (ENSG00000148337)	8.79833e-08	1.50743	IL32 (ENSG00000008517)	2.54874e-53	4.2219	CFLAR (ENSG00000003402)	1.17086e-78	2.07509	C21orf58 (ENSG00000160298)	3.62477e-86	4.54442	KDF1 (ENSG00000175707)	1.25238e-243	12.4505	ADTRP (ENSG00000111863)	3.10078e-06	2.82747	ZEB2 (ENSG00000169554)	6.11983e-54	1.61642	AL691515.1 (ENSG00000237283)	2.33082e-36	4.09587	DNAJC9 (ENSG00000213551)	4.0802e-171	2.56939	QPCT (ENSG00000115828)	0	5.67962	MIR503HG (ENSG00000223749)	2.35634e-141	3.22466	KIF20A (ENSG00000112984)	2.91999e-205	6.5474	ARHGAP23 (ENSG00000275832)	0	4.62198	CXCL12 (ENSG00000107562)	7.24355e-183	4.98075
125	DNAJC12 (ENSG00000108176)	1.83572e-68	1.81811	PDCD11 (ENSG00000148843)	9.17121e-08	1.50384	MTSS1 (ENSG00000170873)	3.03879e-53	4.76716	SHE (ENSG00000169291)	1.63077e-78	2.26775	PRR11 (ENSG00000068489)	1.17101e-85	5.49225	RIMBP2 (ENSG00000060709)	1.62028e-242	23.6776	C12orf10 (ENSG00000139637)	3.59853e-06	1.51575	JAG1 (ENSG00000101384)	7.64436e-54	1.66551	RGS2 (ENSG00000116741)	1.11093e-35	2.4062	DEPDC1 (ENSG00000024526)	4.33143e-170	4.19768	GPR4 (ENSG00000177464)	0	5.65687	GFRA1 (ENSG00000151892)	4.55835e-141	3.41352	E2F1 (ENSG00000101412)	2.74843e-201	5.17428	RASGRP3 (ENSG00000152689)	0	4.59789	CHPF (ENSG00000123989)	8.46072e-183	3.76056
126	CPED1 (ENSG00000106034)	2.45205e-68	2.08793	RPAP2 (ENSG00000122484)	9.64072e-08	1.57948	SOX18 (ENSG00000203883)	3.74473e-53	2.83267	FAM124B (ENSG00000124019)	2.9519e-78	2.24496	PLK4 (ENSG00000142731)	3.01508e-85	5.86707	MITF (ENSG00000187098)	2.14239e-236	26.0607	LIMS2 (ENSG00000072163)	3.83438e-06	6.30839	KCNIP4-IT1 (ENSG00000280650)	1.14867e-53	3.6398	MAP3K1 (ENSG00000095015)	1.94116e-35	2.17991	CYSTM1 (ENSG00000120306)	4.74835e-170	2.18508	S100A16 (ENSG00000188643)	0	5.65161	SOCS1 (ENSG00000185338)	5.16117e-141	3.0189	DSCC1 (ENSG00000136982)	6.03133e-201	5.45636	AFAP1L1 (ENSG00000157510)	0	4.58836	IGFBP7 (ENSG00000163453)	1.02277e-182	6.79699
127	SCUBE1 (ENSG00000159307)	3.11926e-68	2.93476	PPP3CA (ENSG00000138814)	1.0201e-07	1.76335	ADAMTS9 (ENSG00000163638)	4.35376e-53	3.65012	VSIR (ENSG00000107738)	4.18666e-78	2.31824	CENPN (ENSG00000166451)	3.28257e-85	4.36439	TSTD1 (ENSG00000215845)	2.61067e-236	20.0339	AK6 (ENSG00000085231)	4.36554e-06	1.54362	ID3 (ENSG00000117318)	3.98116e-53	1.52761	TLX1 (ENSG00000107807)	2.56669e-35	4.21348	POC1A (ENSG00000164087)	1.97709e-168	4.03662	GJA1 (ENSG00000152661)	0	5.63835	PURPL (ENSG00000250337)	7.03511e-141	3.36178	RMI2 (ENSG00000175643)	1.27954e-200	4.3439	CEMIP2 (ENSG00000135048)	0	4.58308	SERTAD4-AS1 (ENSG00000203706)	1.30157e-180	4.73075
128	MYCN (ENSG00000134323)	1.59526e-67	2.64433	SOX12 (ENSG00000177732)	1.04935e-07	1.55229	CSGALNACT1 (ENSG00000147408)	6.67055e-53	5.09038	PLXND1 (ENSG00000004399)	4.52379e-78	2.22779	RACGAP1 (ENSG00000161800)	9.43265e-85	5.57738	LINC00472 (ENSG00000233237)	1.53281e-235	27.3372	CASC8 (ENSG00000246228)	4.48068e-06	3.92483	OLFML2A (ENSG00000185585)	1.67449e-52	2.99998	SNAI1 (ENSG00000124216)	3.16073e-35	3.19531	GTSE1 (ENSG00000075218)	4.06453e-168	3.17187	SOX18 (ENSG00000203883)	0	5.63139	FN1 (ENSG00000115414)	8.135e-141	2.53411	ARHGAP11A (ENSG00000198826)	9.97557e-198	5.37274	GPR4 (ENSG00000177464)	0	4.57243	LGALS3BP (ENSG00000108679)	9.39092e-180	4.00524
129	EBF2 (ENSG00000221818)	1.23254e-66	2.63898	CBX5 (ENSG00000094916)	1.05935e-07	1.52735	PROCR (ENSG00000101000)	2.66333e-52	3.99379	EOGT (ENSG00000163378)	5.19142e-78	2.12032	FANCI (ENSG00000140525)	1.88955e-84	4.83932	SLC12A1 (ENSG00000074803)	9.63099e-229	29.2728	MNAT1 (ENSG00000020426)	4.83428e-06	1.51867	SPATS2L (ENSG00000196141)	3.55965e-52	1.75178	RSPO3 (ENSG00000146374)	7.70522e-35	2.36421	SULF1 (ENSG00000137573)	4.9364e-168	1.72572	TIE1 (ENSG00000066056)	0	5.62717	COL16A1 (ENSG00000084636)	4.86696e-140	3.35646	CDCA4 (ENSG00000170779)	1.81406e-196	3.69909	EMP1 (ENSG00000134531)	0	4.54679	LINC01583 (ENSG00000259518)	5.78016e-179	5.73896
130	TNC (ENSG00000041982)	1.48258e-66	1.94315	NBAS (ENSG00000151779)	1.09619e-07	1.50852	CLDN7 (ENSG00000181885)	2.40305e-51	5.11667	VEGFC (ENSG00000150630)	5.73978e-78	2.04286	KIF4A (ENSG00000090889)	3.13914e-84	6.64269	TPD52 (ENSG00000076554)	1.09472e-228	21.2776	HOPX (ENSG00000171476)	5.51151e-06	5.25003	AP3M2 (ENSG00000070718)	3.70209e-52	2.09389	BEX2 (ENSG00000133134)	8.00866e-35	2.26987	HAUS8 (ENSG00000131351)	7.14815e-168	3.43743	PECAM1 (ENSG00000261371)	0	5.61953	CYGB (ENSG00000161544)	3.34948e-137	2.19088	GGH (ENSG00000137563)	8.81467e-196	3.81719	NETO2 (ENSG00000171208)	0	4.53707	XYLT1 (ENSG00000103489)	2.145e-178	5.90116
131	SOSTDC1 (ENSG00000171243)	1.74491e-66	2.49261	BAZ1B (ENSG00000009954)	1.10247e-07	1.58808	SOX7 (ENSG00000171056)	1.62061e-50	5.31887	TM4SF1 (ENSG00000169908)	6.56345e-78	2.45413	PLK1 (ENSG00000166851)	4.6488e-84	7.3032	ARHGEF38 (ENSG00000236699)	6.476e-226	13.6495	SMIM10L1 (ENSG00000256537)	5.74609e-06	1.55106	MT1E (ENSG00000169715)	1.17449e-51	4.22738	NEFL (ENSG00000277586)	1.23219e-34	3.01193	HMGB2 (ENSG00000164104)	6.47198e-167	2.85385	GIMAP1 (ENSG00000213203)	0	5.61287	PCDH7 (ENSG00000169851)	9.40953e-137	2.72172	ANLN (ENSG00000011426)	1.47142e-195	4.75262	FAM43A (ENSG00000185112)	0	4.49706	CD44 (ENSG00000026508)	2.20327e-177	5.89956
132	SEMA6A (ENSG00000092421)	1.04681e-65	1.83794	REV3L (ENSG00000009413)	1.15924e-07	1.59078	PNP (ENSG00000198805)	1.84018e-50	3.14992	NPAS2 (ENSG00000170485)	3.91595e-77	2.21848	GAS7 (ENSG00000007237)	7.58638e-84	4.82913	FOXQ1 (ENSG00000164379)	1.22177e-225	14.0186	TPM1 (ENSG00000140416)	6.53307e-06	2.14266	FABP5 (ENSG00000164687)	2.77294e-51	1.84989	LRRC17 (ENSG00000128606)	2.65331e-34	2.09054	PHYHIPL (ENSG00000165443)	1.11255e-165	2.97428	ADAM15 (ENSG00000143537)	0	5.60684	PIEZO2 (ENSG00000154864)	2.34458e-136	2.74762	TUBA1B (ENSG00000123416)	1.49801e-195	3.18815	RASSF2 (ENSG00000101265)	0	4.4851	BGN (ENSG00000182492)	3.89752e-175	5.39032
133	C6orf48 (ENSG00000204387)	1.02848e-64	1.52323	AGO2 (ENSG00000123908)	1.19005e-07	1.6854	RNF19A (ENSG00000034677)	2.16213e-50	4.80006	HAPLN1 (ENSG00000145681)	4.20593e-77	2.43422	RAD54L (ENSG00000085999)	1.37448e-83	7.1791	TOX3 (ENSG00000103460)	1.06302e-224	30.1406	KRT7 (ENSG00000135480)	6.70705e-06	2.60941	FJX1 (ENSG00000179431)	4.43867e-51	1.95115	MAB21L2 (ENSG00000181541)	2.80673e-34	2.93463	PKMYT1 (ENSG00000127564)	3.03229e-164	3.81445	ERG (ENSG00000157554)	0	5.5977	TBX3 (ENSG00000135111)	2.90263e-136	2.43816	SMC2 (ENSG00000136824)	6.06303e-195	2.97737	EOGT (ENSG00000163378)	0	4.46376	GDF6 (ENSG00000156466)	4.93106e-172	10.2819
134	MXRA5 (ENSG00000101825)	1.41894e-64	1.97344	PBX1 (ENSG00000185630)	1.19877e-07	1.5238	MMP14 (ENSG00000157227)	3.18247e-50	3.31449	SEL1L3 (ENSG00000091490)	9.00095e-77	2.40598	STXBP5 (ENSG00000164506)	1.50538e-83	4.36524	RAB11FIP1 (ENSG00000156675)	5.83255e-224	22.6891	IMP3 (ENSG00000177971)	8.67278e-06	1.62662	NRGN (ENSG00000154146)	4.7705e-51	2.40568	EFEMP1 (ENSG00000115380)	7.24597e-34	3.21744	TAGLN (ENSG00000149591)	1.14953e-163	1.82127	SYTL4 (ENSG00000102362)	0	5.56881	NID1 (ENSG00000116962)	3.16732e-136	2.38776	OIP5 (ENSG00000104147)	8.35881e-194	6.33888	NBEAL2 (ENSG00000160796)	0	4.45406	VCAN (ENSG00000038427)	5.24921e-171	4.85404
135	TCEAL5 (ENSG00000204065)	2.7196e-64	2.30677	TEAD2 (ENSG00000074219)	1.21947e-07	1.64265	TFPI (ENSG00000003436)	8.74981e-50	2.90859	FURIN (ENSG00000140564)	9.82967e-77	2.06201	SORL1 (ENSG00000137642)	2.04077e-82	4.43003	S100A9 (ENSG00000163220)	7.40799e-220	353.037	BOK-AS1 (ENSG00000234235)	8.75005e-06	3.09094	TLE1 (ENSG00000196781)	1.8579e-50	1.7917	TMEFF2 (ENSG00000144339)	1.44985e-33	4.1896	CDCA8 (ENSG00000134690)	2.20078e-163	3.93216	KDR (ENSG00000128052)	0	5.56586	IGDCC3 (ENSG00000174498)	1.8244e-135	2.68539	TMPO (ENSG00000120802)	1.76227e-193	3.37619	PPP1R16B (ENSG00000101445)	0	4.41728	C1S (ENSG00000182326)	2.48179e-170	9.23525
136	SEPT6 (ENSG00000125354)	5.39282e-64	1.76844	ZMYND11 (ENSG00000015171)	1.29246e-07	1.51975	IVNS1ABP (ENSG00000116679)	9.87513e-50	4.3281	LMO2 (ENSG00000135363)	1.55996e-76	2.01666	AURKA (ENSG00000087586)	8.95473e-82	5.71162	GCGR (ENSG00000215644)	6.99132e-218	16.1711	C1orf122 (ENSG00000197982)	8.83215e-06	1.59021	C20orf27 (ENSG00000101220)	2.19355e-50	2.19014	LPAR1 (ENSG00000198121)	1.83172e-33	2.90053	FKBP5 (ENSG00000096060)	2.14928e-162	2.23674	EFCAB14 (ENSG00000159658)	0	5.56028	MSX1 (ENSG00000163132)	1.49318e-134	2.96091	FANCD2 (ENSG00000144554)	3.93866e-193	5.05536	MAP4K2 (ENSG00000168067)	0	4.40406	PLAUR (ENSG00000011422)	9.013e-170	4.54871
137	TAC1 (ENSG00000006128)	5.68905e-64	2.50523	UBA6 (ENSG00000033178)	1.33314e-07	1.52546	DOCK4 (ENSG00000128512)	1.37448e-49	3.75902	UTRN (ENSG00000152818)	1.83725e-76	2.06389	PRAC2 (ENSG00000229637)	3.2224e-81	6.39076	SPON1 (ENSG00000262655)	1.37355e-216	36.0926	AC016027.1 (ENSG00000225335)	9.24664e-06	6.1617	LYPD1 (ENSG00000150551)	8.65553e-50	2.73245	FAM110B (ENSG00000169122)	4.4061e-33	2.58182	CHEK1 (ENSG00000149554)	5.49328e-161	2.61905	FLT4 (ENSG00000037280)	0	5.55602	TNFSF15 (ENSG00000181634)	1.48887e-133	5.36823	ATAD5 (ENSG00000176208)	4.74267e-193	3.94613	CALCRL (ENSG00000064989)	0	4.39036	COL1A2 (ENSG00000164692)	1.3814e-169	5.97404
138	DKKL1 (ENSG00000104901)	7.23132e-64	2.05184	ZNF721 (ENSG00000182903)	1.34667e-07	1.53752	DEPP1 (ENSG00000165507)	1.40637e-49	6.71383	FAM107B (ENSG00000065809)	3.87225e-76	2.17417	RFC3 (ENSG00000133119)	1.25714e-80	4.38313	DOC2B (ENSG00000272636)	2.28298e-215	25.0517	TRBC2 (ENSG00000211772)	9.75572e-06	4.11074	RGS5 (ENSG00000143248,ENSG00000232995)	1.1345e-49	2.6146	SGCD (ENSG00000170624)	1.79503e-32	3.46862	LMNB1 (ENSG00000113368)	2.56955e-160	2.35118	CLDN7 (ENSG00000181885)	0	5.52025	ADGRG6 (ENSG00000112414)	1.86194e-133	3.30468	SYNE2 (ENSG00000054654)	2.68667e-192	3.32328	PCDH12 (ENSG00000113555)	0	4.34525	ALDH1L2 (ENSG00000136010)	6.14297e-169	6.38999
139	NRXN1 (ENSG00000179915)	7.46922e-64	2.11515	N4BP2 (ENSG00000078177)	1.44971e-07	1.60797	CALM1 (ENSG00000198668)	3.39136e-49	2.02247	NDST1 (ENSG00000070614)	1.59186e-75	1.99564	BRCA1 (ENSG00000012048)	1.95105e-80	4.77503	HKDC1 (ENSG00000156510)	1.9134e-211	17.6751	PSMG1 (ENSG00000183527)	1.00245e-05	1.57528	CHST2 (ENSG00000175040)	3.12575e-49	1.94606	SEMA6A (ENSG00000092421)	1.33243e-31	1.87634	HPRT1 (ENSG00000165704)	2.90866e-160	2.49048	MANSC1 (ENSG00000111261)	0	5.51208	ADGRL2 (ENSG00000117114)	2.9294e-132	2.68161	UHRF1 (ENSG00000276043)	2.99749e-192	4.19936	FGD5 (ENSG00000154783)	0	4.34374	RGS4 (ENSG00000117152)	7.14535e-167	9.16884
140	EGR1 (ENSG00000120738)	1.81192e-63	1.57548	RHOT2 (ENSG00000140983)	1.45396e-07	1.50847	FAM107B (ENSG00000065809)	6.38202e-49	3.17306	THBD (ENSG00000178726)	2.52865e-75	2.52174	DDX3Y (ENSG00000067048)	2.12909e-80	4.78812	PATJ (ENSG00000132849)	5.79477e-211	19.6079	NDUFS7 (ENSG00000115286)	1.0156e-05	1.70948	SLC5A7 (ENSG00000115665)	5.69509e-49	3.8942	IFI44L (ENSG00000137959)	2.5718e-31	4.24625	TBX2-AS1 (ENSG00000267280)	6.4177e-160	2.03345	VSIR (ENSG00000107738)	0	5.50455	TSPAN5 (ENSG00000168785)	9.85494e-132	2.62012	TROAP (ENSG00000135451)	3.18331e-191	5.30311	PRND (ENSG00000171864)	0	4.32543	ALCAM (ENSG00000170017)	2.4852e-166	4.62204
141	RAB34 (ENSG00000109113)	1.86931e-63	1.55178	YAP1 (ENSG00000137693)	1.45793e-07	1.67841	SAT1 (ENSG00000130066)	1.78137e-48	8.37605	TNFRSF10A (ENSG00000104689)	3.58922e-75	2.62576	RMI2 (ENSG00000175643)	2.53705e-80	4.20043	HGD (ENSG00000113924)	1.31644e-208	21.1711	ACADVL (ENSG00000072778)	1.02867e-05	1.5288	TESC (ENSG00000088992)	1.67437e-47	2.88646	CPE (ENSG00000109472)	2.6206e-31	2.44671	KIF2C (ENSG00000142945)	2.89237e-159	3.53792	USP31 (ENSG00000103404)	0	5.50379	GATA4 (ENSG00000136574)	4.8149e-131	6.69873	MCM3 (ENSG00000112118)	3.16111e-186	3.36592	NDST1 (ENSG00000070614)	0	4.3212	MXRA8 (ENSG00000162576)	5.90957e-165	3.90677
142	CCDC80 (ENSG00000091986)	2.04522e-63	1.54025	ADNP (ENSG00000101126)	1.49888e-07	1.61109	CD109 (ENSG00000156535)	1.85062e-48	6.53829	ECE1 (ENSG00000117298)	1.05042e-74	1.95491	C1QL1 (ENSG00000131094)	3.73657e-80	6.91011	GPNMB (ENSG00000136235)	3.87036e-204	20.1762	SATB2-AS1 (ENSG00000225953)	1.26405e-05	3.34948	MAPT (ENSG00000186868)	1.10595e-46	2.60699	TMEM98 (ENSG00000006042)	1.03059e-30	2.01485	HELLS (ENSG00000119969)	2.86006e-158	2.19013	EPHX4 (ENSG00000172031)	0	5.50335	BCO2 (ENSG00000197580)	1.48492e-130	4.22743	HMGB3 (ENSG00000029993)	9.77882e-186	3.36281	LAPTM5 (ENSG00000162511)	0	4.30327	THBS1 (ENSG00000137801)	5.14651e-164	6.10735
143	H2AFY2 (ENSG00000099284)	1.64268e-62	1.69108	KDM5A (ENSG00000073614)	1.58458e-07	1.57332	ERG (ENSG00000157554)	5.2507e-48	4.96523	JCAD (ENSG00000165757)	1.85083e-74	2.07706	TYMS (ENSG00000176890)	7.87358e-80	4.78118	PPP1R1A (ENSG00000135447)	5.35744e-202	18.6067	SCOC (ENSG00000153130)	1.29841e-05	1.51903	AL139246.5 (ENSG00000272449)	1.1089e-46	3.2557	STARD4-AS1 (ENSG00000246859)	1.73816e-30	2.70109	NCAPH (ENSG00000121152)	5.93131e-158	3.67968	ESAM (ENSG00000149564)	0	5.5012	PITX2 (ENSG00000164093)	3.41738e-130	3.53515	KIF18A (ENSG00000121621)	4.79089e-185	5.26083	NOVA2 (ENSG00000104967)	0	4.30018	MIR4458HG (ENSG00000247516)	7.19555e-164	5.29185
144	CDH7 (ENSG00000081138)	4.20077e-61	2.85615	TBL1XR1 (ENSG00000177565)	1.63681e-07	1.57219	SHE (ENSG00000169291)	8.78031e-48	5.74582	CALCRL (ENSG00000064989)	1.91777e-74	2.12461	FANCD2 (ENSG00000144554)	1.46988e-79	4.30521	MBP (ENSG00000197971)	1.20662e-201	20.2883	TADA3 (ENSG00000171148)	1.39725e-05	1.52964	AGTR1 (ENSG00000144891)	3.80102e-46	3.27931	TOX (ENSG00000198846)	1.96918e-30	3.21844	OLFML2A (ENSG00000185585)	1.72196e-157	3.3412	KLHL4 (ENSG00000102271)	0	5.49883	ANTXR1 (ENSG00000169604)	2.91378e-129	2.78377	MGST1 (ENSG00000008394)	3.3318e-184	2.97725	FLT1 (ENSG00000102755)	0	4.29779	FHL2 (ENSG00000115641)	3.14155e-162	4.18179
145	SOX11 (ENSG00000176887)	2.39893e-60	1.7269	THAP12 (ENSG00000137492)	1.67119e-07	1.56538	ATP13A2 (ENSG00000159363)	1.29366e-47	5.00898	CDK17 (ENSG00000059758)	2.0647e-74	1.95023	ESPL1 (ENSG00000135476)	2.49834e-79	6.92303	CADPS2 (ENSG00000081803)	9.39039e-201	28.3644	BORCS7 (ENSG00000166275)	1.68314e-05	1.58937	MYOM2 (ENSG00000036448)	2.73006e-45	3.13189	PLPPR3 (ENSG00000129951)	3.10314e-30	2.39878	RNASEH2B (ENSG00000136104)	1.73963e-157	2.48015	GABRE (ENSG00000102287)	0	5.48117	PLSCR4 (ENSG00000114698)	1.00757e-127	4.84185	PLK1 (ENSG00000166851)	7.37708e-184	6.34592	SIPA1L2 (ENSG00000116991)	0	4.26404	RARRES1 (ENSG00000118849)	1.09647e-161	7.22691
146	SFRP1 (ENSG00000104332)	6.59304e-60	1.66268	PIP4K2B (ENSG00000276293)	1.70168e-07	1.55642	PLK2 (ENSG00000145632)	1.59545e-47	3.02942	ATP11A (ENSG00000068650)	1.36239e-73	1.96865	KIF18A (ENSG00000121621)	5.08827e-78	5.68069	AL390719.2 (ENSG00000272141)	1.1076e-200	15.2269	AC113418.1 (ENSG00000261036)	1.69632e-05	3.529	OAZ2 (ENSG00000180304)	5.11402e-45	1.51225	BCL11A (ENSG00000119866)	1.18201e-29	2.44192	HIST1H1B (ENSG00000184357)	1.80526e-157	3.58752	RASIP1 (ENSG00000105538)	0	5.45487	BDNF (ENSG00000176697)	1.77216e-126	3.55298	PRC1 (ENSG00000198901)	8.14146e-184	4.81731	RAPGEF1 (ENSG00000107263)	0	4.22026	SUGCT (ENSG00000175600)	1.42598e-160	8.64317
147	OAF (ENSG00000184232)	8.89412e-60	1.90483	SSRP1 (ENSG00000149136)	1.72232e-07	1.61495	CA2 (ENSG00000104267)	1.73664e-47	3.17544	DOCK6 (ENSG00000130158)	1.42262e-73	1.92522	LUZP2 (ENSG00000187398)	1.51544e-77	6.05172	NAALADL2 (ENSG00000177694)	3.07224e-200	22.6436	RAB13 (ENSG00000143545)	1.78181e-05	1.75948	RGL3 (ENSG00000205517)	1.10217e-44	3.00758	FBN2 (ENSG00000138829)	1.26045e-29	2.1389	AC007406.3 (ENSG00000256540)	3.10455e-157	4.67358	GALNT18 (ENSG00000110328)	0	5.41648	TAC1 (ENSG00000006128)	1.12491e-125	4.36601	FAM111B (ENSG00000189057)	1.33321e-183	5.89788	EHD4 (ENSG00000103966)	0	4.18588	CILP2 (ENSG00000160161)	3.05918e-160	11.4548
148	LRRC17 (ENSG00000128606)	9.07632e-60	1.513	ZEB2 (ENSG00000169554)	1.99128e-07	2.71445	ADGRF5 (ENSG00000069122)	2.74012e-46	3.62852	PEA15 (ENSG00000162734)	2.9592e-73	1.99598	CDT1 (ENSG00000167513)	2.07768e-77	4.1395	CLDN16 (ENSG00000113946)	4.00912e-200	19.8956	LSM2 (ENSG00000204392)	1.79134e-05	1.55409	CA4 (ENSG00000167434)	2.46803e-44	3.75279	ZADH2 (ENSG00000180011)	1.94136e-29	2.32446	MCM5 (ENSG00000100297)	3.13509e-157	2.71838	ARHGEF3 (ENSG00000163947)	0	5.41287	RBMS3 (ENSG00000144642)	1.44044e-125	2.90594	SPAG5 (ENSG00000076382)	1.51095e-183	5.239	CD40 (ENSG00000101017)	0	4.14716	HSPB7 (ENSG00000173641)	5.93641e-157	7.2878
149	TSHZ1 (ENSG00000179981)	1.23329e-59	2.07427	TBL1X (ENSG00000101849)	2.0453e-07	1.62088	DOCK6 (ENSG00000130158)	3.97246e-46	3.96035	ARHGAP29 (ENSG00000137962)	9.37092e-73	1.89071	ASF1B (ENSG00000105011)	2.57676e-77	5.14718	DUSP9 (ENSG00000130829)	2.6635e-198	26.8573	RBPMS (ENSG00000157110)	1.89362e-05	1.50915	GPBAR1 (ENSG00000179921)	6.70537e-44	2.68603	OLFML3 (ENSG00000116774)	2.77095e-29	1.91441	KIF22 (ENSG00000079616)	3.21528e-157	2.82782	GIMAP8 (ENSG00000171115)	0	5.40929	TRIL (ENSG00000255690)	2.47675e-125	3.10444	HIST1H4C (ENSG00000197061)	3.02124e-183	6.2273	SHE (ENSG00000169291)	0	4.13139	GPC1 (ENSG00000063660)	2.01136e-156	4.85596
150	GNAI1 (ENSG00000127955)	2.27745e-59	1.68694	CARM1 (ENSG00000142453)	2.11669e-07	1.54497	PCDH1 (ENSG00000156453)	4.82238e-46	4.41697	KIAA1147 (ENSG00000257093)	1.7458e-72	2.09868	FOXF1 (ENSG00000103241)	2.58145e-77	5.52958	RAB17 (ENSG00000124839)	3.5964e-196	17.9619	CNN1 (ENSG00000130176)	1.93257e-05	6.06298	DCBLD2 (ENSG00000057019)	1.58654e-43	1.74879	HIST1H2AC (ENSG00000180573)	3.93692e-29	2.75494	KLHDC8B (ENSG00000185909)	7.53834e-157	2.01418	CACNG8 (ENSG00000142408)	0	5.35962	SPARC (ENSG00000113140)	3.99036e-125	2.52961	NUDT1 (ENSG00000106268)	3.77323e-183	3.00868	DLL4 (ENSG00000128917)	0	4.12107	TGFBI (ENSG00000120708)	2.44623e-156	3.86374
151	SELENOP (ENSG00000250722)	4.57413e-59	1.59956	SLC35B2 (ENSG00000157593)	2.15072e-07	1.59825	SEMA3G (ENSG00000010319)	7.3224e-46	6.71942	EFNA1 (ENSG00000169242)	2.8105e-72	1.81963	CDC6 (ENSG00000094804)	5.25589e-76	5.2065	RHBG (ENSG00000132677)	3.52274e-195	16.588	COX4I1 (ENSG00000131143)	1.9392e-05	1.76614	CAMK2N1 (ENSG00000162545)	1.02099e-42	1.62647	LGR5 (ENSG00000139292)	3.98357e-29	2.8699	CD248 (ENSG00000174807)	2.6839e-156	1.98381	TSPAN18 (ENSG00000157570)	0	5.33036	PARM1 (ENSG00000169116)	2.45243e-124	3.68054	RTKN2 (ENSG00000182010)	3.85678e-183	4.94393	FRMD4B (ENSG00000114541)	0	4.09164	CD59 (ENSG00000085063)	2.52815e-156	4.9055
152	EBF3 (ENSG00000108001)	5.05154e-59	2.21322	YLPM1 (ENSG00000119596)	2.16951e-07	1.65881	MT-ND2 (ENSG00000198763)	6.00714e-45	2.01819	MECOM (ENSG00000085276)	4.5175e-72	1.76935	BRCA2 (ENSG00000139618)	8.75057e-76	5.06756	ARHGEF28 (ENSG00000214944)	7.49154e-195	22.5164	NDUFB7 (ENSG00000099795)	1.97376e-05	1.66021	STMN2 (ENSG00000104435)	5.18796e-42	2.55621	TFDP2 (ENSG00000114126)	4.12997e-29	2.18992	PGF (ENSG00000119630)	4.72192e-156	1.89128	GJA4 (ENSG00000187513)	0	5.28908	ADAMTS12 (ENSG00000151388)	3.87764e-124	4.16929	MCM5 (ENSG00000100297)	7.31656e-183	3.70647	SOX18 (ENSG00000203883)	0	4.03473	AC245595.1 (ENSG00000232527)	6.36088e-156	3.94128
153	LHX9 (ENSG00000143355)	1.97797e-58	3.91811	LPIN2 (ENSG00000101577)	2.43093e-07	1.60671	ECE1 (ENSG00000117298)	2.80066e-44	3.24986	LRRC4 (ENSG00000128594)	5.84621e-72	2.33643	LRRN4 (ENSG00000125872)	1.47763e-75	5.79718	MARVELD2 (ENSG00000152939)	5.54429e-193	21.2458	MRFAP1 (ENSG00000179010)	1.9836e-05	1.72593	FGF13 (ENSG00000129682)	1.54352e-41	3.41157	ENO1 (ENSG00000074800)	4.17729e-29	1.57929	CKS2 (ENSG00000123975)	7.50198e-156	2.62475	TNFRSF10D (ENSG00000173530)	0	5.2828	FBLN1 (ENSG00000077942)	4.21001e-124	2.25962	PTMA (ENSG00000187514)	5.80374e-181	1.84037	CD93 (ENSG00000125810)	0	4.00016	AC083967.1 (ENSG00000254337)	2.10204e-154	6.0105
154	G0S2 (ENSG00000123689)	2.50257e-58	2.43213	TUT4 (ENSG00000134744)	2.56139e-07	1.5737	MT-ND5 (ENSG00000198786)	3.04559e-44	2.38722	NBEAL2 (ENSG00000160796)	1.62048e-71	2.24251	UHRF1 (ENSG00000276043)	1.51685e-75	4.99056	CASR (ENSG00000036828)	2.91954e-189	15.0617	PCK1 (ENSG00000124253)	2.01048e-05	3.86073	PDE3A (ENSG00000172572)	1.78651e-41	2.01101	EIF1B (ENSG00000114784)	3.01528e-28	1.77122	FAM167A (ENSG00000154319)	4.21937e-155	3.24865	CLSTN3 (ENSG00000139182)	0	5.27592	EHD3 (ENSG00000013016)	5.61116e-124	3.53757	DHFR (ENSG00000228716)	4.78043e-180	3.49207	KIAA1147 (ENSG00000257093)	0	3.99102	CBR3 (ENSG00000159231)	5.16385e-153	6.52414
155	SLC35G1 (ENSG00000176273)	8.577e-58	2.04674	SET (ENSG00000119335)	2.57563e-07	1.53407	MYO10 (ENSG00000145555)	5.78703e-44	2.97035	ACKR3 (ENSG00000144476)	2.9928e-71	2.19975	FANCA (ENSG00000187741)	1.86154e-75	4.8252	GALNT14 (ENSG00000158089)	3.31423e-189	18.4422	DNAJC19 (ENSG00000205981)	2.09741e-05	1.50858	SH2D3C (ENSG00000095370)	3.8139e-41	1.7007	ALDH1A1 (ENSG00000165092)	4.10246e-28	3.85808	LINC02381 (ENSG00000250742)	2.78114e-154	2.59057	DGKD (ENSG00000077044)	0	5.25351	CCL7 (ENSG00000108688)	1.46388e-123	5.77256	PCNA (ENSG00000132646)	2.18838e-179	3.48418	PLEKHG1 (ENSG00000120278)	0	3.98536	LOXL1 (ENSG00000129038)	4.35901e-152	3.55334
156	CCNB1IP1 (ENSG00000100814)	1.61982e-57	1.55593	LARP1 (ENSG00000155506)	2.68345e-07	1.71998	DIAPH2 (ENSG00000147202)	8.26812e-44	4.75143	MAP3K11 (ENSG00000173327)	5.6632e-71	1.86081	CENPW (ENSG00000203760)	4.34497e-75	3.76226	RASSF7 (ENSG00000099849)	4.69145e-185	18.4136	LINC00941 (ENSG00000235884)	2.13442e-05	2.69746	RIPOR2 (ENSG00000111913)	4.44544e-41	3.21982	SCRG1 (ENSG00000164106)	5.87726e-28	3.05942	ANLN (ENSG00000011426)	2.55635e-153	3.4094	FGF12 (ENSG00000114279)	0	5.22283	APOE (ENSG00000130203)	1.26007e-122	2.35167	CCNE1 (ENSG00000105173)	5.85818e-179	4.82335	JAG2 (ENSG00000184916)	0	3.98182	COL22A1 (ENSG00000169436)	8.41299e-151	7.64979
157	HNRNPA1P48 (ENSG00000224578)	6.59702e-57	1.80414	UBL3 (ENSG00000122042)	2.87621e-07	1.53322	TACC1 (ENSG00000147526)	9.08607e-44	3.56772	PREX2 (ENSG00000046889)	7.64757e-71	1.78044	HMGB2 (ENSG00000164104)	2.68409e-74	4.93064	SLC6A13 (ENSG00000010379)	1.4823e-184	23.0117	KRT16 (ENSG00000186832)	2.15934e-05	3.68674	NR2F2-AS1 (ENSG00000247809)	6.97912e-41	2.29614	MXRA8 (ENSG00000162576)	7.75894e-28	1.86922	GPRC5C (ENSG00000170412)	6.61473e-153	2.25905	PROCR (ENSG00000101000)	0	5.22267	QPRT (ENSG00000103485)	6.27839e-122	2.16987	CIP2A (ENSG00000163507)	1.18385e-177	4.49451	DOCK4 (ENSG00000128512)	0	3.96704	CFI (ENSG00000205403)	1.18157e-150	7.49364
158	MMP2 (ENSG00000087245)	2.87056e-56	1.54644	SNX27 (ENSG00000143376)	3.00616e-07	1.50581	LIFR (ENSG00000113594)	1.82348e-43	3.58799	WWTR1 (ENSG00000018408)	8.40279e-71	2.19367	EIF1AY (ENSG00000198692)	4.08662e-74	4.23248	PNOC (ENSG00000168081)	3.76791e-184	38.935	AC062028.1 (ENSG00000145063)	2.20568e-05	4.68921	RILPL2 (ENSG00000150977)	1.18049e-40	2.26964	KCTD12 (ENSG00000178695)	1.58382e-27	2.03806	KNL1 (ENSG00000137812)	8.22228e-153	3.37095	MTSS1 (ENSG00000170873)	0	5.21844	BEGAIN (ENSG00000183092)	8.47701e-122	5.94685	MIS18A (ENSG00000159055)	1.35575e-176	3.09087	EXOC3L1 (ENSG00000179044)	0	3.96594	COL5A3 (ENSG00000080573)	1.40202e-150	5.94947
159	WDR86 (ENSG00000187260)	5.03107e-56	1.99972	BRWD1 (ENSG00000185658)	3.00813e-07	1.58831	MTRNR2L12 (ENSG00000269028)	2.41939e-43	2.99777	SMTN (ENSG00000183963)	1.55354e-70	1.91843	ARHGEF39 (ENSG00000137135)	1.36208e-73	6.59672	PARD6B (ENSG00000124171)	1.06576e-183	19.1905	RBM42 (ENSG00000126254)	2.26884e-05	1.59495	DNAJC12 (ENSG00000108176)	1.19962e-40	1.80014	RPL17 (ENSG00000265681)	1.78614e-27	1.72482	MT1E (ENSG00000169715)	9.98683e-153	3.37582	KCNN3 (ENSG00000143603)	0	5.14006	CDH2 (ENSG00000170558)	1.02316e-121	2.21238	DBF4 (ENSG00000006634)	6.63488e-174	3.76457	EFNA1 (ENSG00000169242)	0	3.94169	CAVIN1 (ENSG00000177469)	1.71023e-149	2.40826
160	SBK1 (ENSG00000188322)	7.47942e-56	2.14491	ANO6 (ENSG00000177119)	3.04761e-07	1.61391	MT-ND4 (ENSG00000198886)	5.45076e-43	1.81437	HBEGF (ENSG00000113070)	2.06534e-70	2.04016	MIS18BP1 (ENSG00000129534)	4.00409e-73	4.02242	PLEKHA7 (ENSG00000166689)	8.15563e-183	11.4933	NDUFA4 (ENSG00000189043)	2.47598e-05	1.80357	PPP1R14A (ENSG00000167641)	1.64391e-40	1.55215	APEX1 (ENSG00000100823)	4.07463e-27	1.69001	RFC4 (ENSG00000163918)	1.39809e-152	2.57557	KLHL2 (ENSG00000109466)	0	5.13016	ADI1 (ENSG00000182551)	2.01975e-121	2.79318	KIF14 (ENSG00000118193)	7.06123e-174	5.40301	TNFRSF10D (ENSG00000173530)	0	3.89868	ARHGAP22 (ENSG00000128805)	6.18803e-149	5.78502
161	SCRG1 (ENSG00000164106)	2.15069e-55	2.02634	RNF41 (ENSG00000181852)	3.23753e-07	1.66813	NBEAL2 (ENSG00000160796)	1.12027e-42	5.44293	NETO2 (ENSG00000171208)	2.17889e-70	1.9136	CCNB2 (ENSG00000157456)	8.4585e-73	3.91771	SDC4 (ENSG00000124145)	9.0325e-183	18.7387	REEP5 (ENSG00000129625)	2.48877e-05	1.63369	PTGIR (ENSG00000160013)	6.3031e-40	2.45619	TMSB15A (ENSG00000158164)	1.32535e-26	1.62205	JAG1 (ENSG00000101384)	3.18422e-152	2.0709	IPO11 (ENSG00000086200)	0	5.12964	IGDCC4 (ENSG00000103742)	2.17894e-121	3.4011	RACGAP1 (ENSG00000161800)	1.13039e-170	4.52831	CAVIN1 (ENSG00000177469)	0	3.82479	TPM1 (ENSG00000140416)	1.13474e-148	5.66967
162	PLEKHH2 (ENSG00000152527)	2.19722e-55	2.35255	MKI67 (ENSG00000148773)	3.29126e-07	3.43979	ANGPT2 (ENSG00000091879)	2.01975e-42	3.88506	FGD5 (ENSG00000154783)	2.61309e-70	2.00645	NUPR1 (ENSG00000176046)	1.02205e-71	3.0038	CRYBG2 (ENSG00000176092)	9.279e-182	9.14851	CA2 (ENSG00000104267)	2.63269e-05	3.64546	PRRX2 (ENSG00000167157)	1.99122e-38	2.34875	C6orf48 (ENSG00000204387)	1.88173e-26	1.76193	PPA1 (ENSG00000180817)	3.26466e-152	2.37633	DIAPH2 (ENSG00000147202)	0	5.10534	SGK1 (ENSG00000118515)	3.02836e-121	2.43905	GPC3 (ENSG00000147257)	3.05076e-170	2.28801	EFCAB14 (ENSG00000159658)	0	3.81345	NEGR1 (ENSG00000172260)	2.79224e-148	6.51511
163	TUT4 (ENSG00000134744)	2.52621e-55	1.68365	SMC1A (ENSG00000072501)	3.41741e-07	1.57896	TMOD2 (ENSG00000128872)	2.51572e-42	4.02592	MAPK11 (ENSG00000185386)	2.9995e-70	2.187	P2RY1 (ENSG00000169860)	2.23578e-71	3.78891	PAQR5 (ENSG00000137819)	1.32137e-179	13.3058	NDUFA1 (ENSG00000125356)	2.85454e-05	1.51022	AC068491.3 (ENSG00000270190)	2.10407e-38	2.62013	SGK1 (ENSG00000118515)	1.99814e-26	2.09366	CENPE (ENSG00000138778)	5.11118e-152	3.17428	CPEB2 (ENSG00000137449)	0	5.0778	COL4A5 (ENSG00000188153)	8.81528e-121	2.64334	POC1A (ENSG00000164087)	4.64353e-169	4.49832	RAPGEF5 (ENSG00000136237)	0	3.81258	AP003062.1 (ENSG00000255327)	1.04528e-147	4.22922
164	BEND5 (ENSG00000162373)	5.90286e-55	2.02526	UBR5 (ENSG00000104517)	3.52199e-07	1.65133	JAM3 (ENSG00000166086)	3.45438e-42	3.50846	INSR (ENSG00000171105)	4.41721e-70	2.04941	CDH13 (ENSG00000140945)	3.23406e-71	4.08842	KISS1R (ENSG00000116014)	4.61146e-176	17.5632	TMEM126B (ENSG00000171204)	2.98055e-05	1.68737	WNK2 (ENSG00000165238)	2.42149e-38	3.30749	TSHZ1 (ENSG00000179981)	2.50397e-26	2.45056	EDNRA (ENSG00000151617)	6.1152e-152	1.70599	PLXND1 (ENSG00000004399)	0	5.05965	NPY1R (ENSG00000164128)	4.50403e-120	2.71678	ECT2 (ENSG00000114346)	1.14748e-167	4.58724	DOCK9 (ENSG00000088387)	0	3.74509	FBN1 (ENSG00000166147)	9.27461e-147	3.71517
165	BZW2 (ENSG00000136261)	2.57e-54	1.55893	HINT3 (ENSG00000111911)	3.6425e-07	1.50146	RICTOR (ENSG00000164327)	5.6096e-42	4.23839	ATP13A2 (ENSG00000159363)	3.20369e-69	1.98531	WDR62 (ENSG00000075702)	1.00887e-70	5.9668	TFAP2A (ENSG00000137203)	5.17611e-172	18.8345	RIT1 (ENSG00000143622)	3.02015e-05	1.51744	LGALS3BP (ENSG00000108679)	2.94465e-38	1.85645	GNAI1 (ENSG00000127955)	2.74385e-26	2.05864	CHAF1A (ENSG00000167670)	2.50779e-151	2.97239	ARHGAP18 (ENSG00000146376)	0	5.05023	DPP10 (ENSG00000175497)	5.83242e-120	3.74146	PRR11 (ENSG00000068489)	6.94367e-166	4.30329	MTSS1 (ENSG00000170873)	0	3.6772	PLXDC2 (ENSG00000120594)	1.64347e-146	5.68592
166	CENPV (ENSG00000166582)	4.48541e-54	1.51174	CTDSP1 (ENSG00000144579)	3.67433e-07	1.56217	CPNE5 (ENSG00000124772)	8.63894e-42	8.28575	ARHGAP18 (ENSG00000146376)	3.65481e-69	2.01938	SRPX2 (ENSG00000102359)	2.35413e-70	3.91382	AC018730.1 (ENSG00000239587)	4.24465e-171	6.97305	MAPRE1 (ENSG00000101367)	3.09858e-05	1.5747	PDE1A (ENSG00000115252)	2.1437e-37	1.92211	MGST1 (ENSG00000008394)	3.23693e-26	2.17873	RMI2 (ENSG00000175643)	1.5979e-150	2.99214	ROBO4 (ENSG00000154133)	0	5.03935	SIRPA (ENSG00000198053)	2.49134e-118	3.39897	DEK (ENSG00000124795)	9.59967e-166	3.06784	CRIM1 (ENSG00000150938)	0	3.67496	FHOD3 (ENSG00000134775)	1.90363e-146	5.67224
167	UBE2E3 (ENSG00000170035)	6.27586e-54	1.52457	GOLM1 (ENSG00000135052)	3.78024e-07	1.55224	SH3BP5 (ENSG00000131370)	1.23139e-41	3.42559	IVNS1ABP (ENSG00000116679)	1.65654e-68	1.89194	GUCY1A2 (ENSG00000152402)	3.64141e-70	3.75355	SHANK2 (ENSG00000162105)	1.79139e-170	21.6147	ANAPC13 (ENSG00000129055)	3.38983e-05	1.52666	NXPH4 (ENSG00000182379)	6.62757e-37	3.32193	BZW2 (ENSG00000136261)	4.35578e-26	1.96737	PSMC3IP (ENSG00000131470)	5.06764e-150	2.98111	GDPD5 (ENSG00000158555)	0	5.02329	PRAC2 (ENSG00000229637)	3.69789e-117	5.10116	FANCA (ENSG00000187741)	2.85285e-165	4.36896	NOTCH4 (ENSG00000204301)	0	3.64578	HSPA2 (ENSG00000126803)	3.58115e-145	7.15951
168	SGK1 (ENSG00000118515)	2.74207e-53	1.7116	ADAMTS6 (ENSG00000049192)	3.81095e-07	1.78514	CACNG8 (ENSG00000142408)	4.43609e-41	5.8806	TTC9 (ENSG00000133985)	1.73381e-68	2.2098	GINS2 (ENSG00000131153)	9.13802e-70	4.07103	TCIM (ENSG00000176907)	2.61349e-169	16.6092	ARL14 (ENSG00000179674)	3.43389e-05	2.68321	EPS8 (ENSG00000151491)	6.6111e-36	1.59338	PCDH9 (ENSG00000184226)	6.19124e-26	1.94154	CDCA3 (ENSG00000111665)	5.9713e-150	4.39825	TUBA4A (ENSG00000127824)	0	5.01206	CASP1 (ENSG00000137752)	9.68731e-117	6.42237	RPA3 (ENSG00000106399)	7.2107e-163	2.70902	ICAM2 (ENSG00000108622)	0	3.59139	GZMK (ENSG00000113088)	3.58476e-144	6.8593
169	ATRNL1 (ENSG00000107518)	2.79979e-53	1.9609	LONP2 (ENSG00000102910)	3.83127e-07	1.62244	CYBA (ENSG00000051523)	1.12401e-40	2.66762	PRND (ENSG00000171864)	2.18233e-68	2.00104	KCNK1 (ENSG00000135750)	9.35623e-70	4.94621	CLDN9 (ENSG00000213937)	2.7581e-169	9.17352	COMMD3 (ENSG00000148444)	3.43926e-05	1.65197	SLC6A9 (ENSG00000196517)	1.23052e-35	2.99482	BHLHE41 (ENSG00000123095)	1.0376e-25	4.44004	KIF4A (ENSG00000090889)	1.5186e-149	3.72015	ABL2 (ENSG00000143322)	0	5.00583	NOSTRIN (ENSG00000163072)	1.45452e-116	2.95668	DNAJC9 (ENSG00000213551)	1.79181e-162	2.92812	ADAM15 (ENSG00000143537)	0	3.52003	AP002884.1 (ENSG00000250303)	1.30934e-143	4.18729
170	EDN3 (ENSG00000124205)	3.99429e-53	2.76704	CNOT4 (ENSG00000080802)	4.03869e-07	1.54445	UNC5B (ENSG00000107731)	2.64757e-40	2.58124	TP53I11 (ENSG00000175274)	5.71597e-68	2.11837	ANK3 (ENSG00000151150)	1.78334e-69	4.64617	MYH14 (ENSG00000105357)	6.83665e-168	19.0857	MRPL20 (ENSG00000242485)	3.46237e-05	1.64915	FRMD3 (ENSG00000172159)	1.94902e-35	2.98189	EBPL (ENSG00000123179)	1.50356e-25	1.79289	SGO2 (ENSG00000163535)	1.63947e-148	3.19619	PTPRB (ENSG00000127329)	0	5.00432	STAR (ENSG00000147465)	1.75733e-116	8.34676	NASP (ENSG00000132780)	2.74049e-162	3.29449	GRB10 (ENSG00000106070)	0	3.49263	GREM1 (ENSG00000166923)	5.31763e-143	7.16465
171	ZFHX4 (ENSG00000091656)	1.6148e-51	2.31352	CLOCK (ENSG00000134852)	4.21671e-07	1.55029	BICD1 (ENSG00000151746)	1.39801e-39	5.17545	ABL2 (ENSG00000143322)	6.57921e-68	2.01539	CHAF1A (ENSG00000167670)	1.94652e-69	4.17546	RSPH1 (ENSG00000160188)	2.10083e-165	13.6006	CASP6 (ENSG00000138794)	3.50721e-05	1.52898	AC022035.1 (ENSG00000263637)	1.87401e-34	3.42814	SERINC2 (ENSG00000168528)	1.5742e-25	2.34853	BGN (ENSG00000182492)	1.88799e-148	1.74595	CXCR4 (ENSG00000121966)	0	4.97564	TIMP1 (ENSG00000102265)	9.45058e-114	2.29871	PSMC3IP (ENSG00000131470)	3.29545e-161	3.97459	ESM1 (ENSG00000164283)	0	3.42863	PLAC9 (ENSG00000189129)	4.1755e-142	8.92032
172	NIPSNAP1 (ENSG00000184117)	3.14355e-51	1.71619	RAF1 (ENSG00000132155)	4.56358e-07	1.65466	GABRE (ENSG00000102287)	2.06624e-39	7.48279	THSD1 (ENSG00000136114)	8.07996e-68	2.25184	CDC25B (ENSG00000101224)	2.02496e-69	5.85748	CRLF1 (ENSG00000006016)	7.08673e-164	30.6877	COPS6 (ENSG00000168090)	3.53393e-05	1.50326	GPM6B (ENSG00000046653)	2.03321e-34	1.68248	CXCL12 (ENSG00000107562)	3.2319e-25	1.5818	MAP3K20 (ENSG00000091436)	4.14309e-148	2.04554	CEMIP2 (ENSG00000135048)	0	4.96536	LINC02228 (ENSG00000251273)	1.00266e-112	6.21572	H2AFZ (ENSG00000164032)	4.40213e-160	2.74431	RNASE1 (ENSG00000129538)	0	3.27274	KIAA1755 (ENSG00000149633)	1.32834e-141	5.78529
173	DCX (ENSG00000077279)	1.18316e-50	2.98176	AC254562.2 (ENSG00000232710)	4.83765e-07	1.60375	CDC42EP3 (ENSG00000163171)	2.14861e-39	3.30287	CLDN7 (ENSG00000181885)	1.08706e-67	1.89341	TGFBR3 (ENSG00000069702)	1.48953e-68	3.68152	NEFL (ENSG00000277586)	6.27738e-162	19.5795	PHB (ENSG00000167085)	3.8402e-05	1.53473	CCDC151 (ENSG00000198003)	4.56873e-33	2.36475	AIF1 (ENSG00000204472)	1.31478e-24	2.79366	VRK1 (ENSG00000100749)	5.27812e-148	2.641	EXOC3L1 (ENSG00000179044)	0	4.94121	TMTC4 (ENSG00000125247)	1.68152e-111	3.21962	DKK1 (ENSG00000107984)	2.51434e-159	2.93209	SOX17 (ENSG00000164736)	0	3.19187	PLPP1 (ENSG00000067113)	2.39451e-141	4.59978
174	GAS2 (ENSG00000148935)	2.07282e-50	2.48439	PCM1 (ENSG00000078674)	4.98994e-07	1.66413	MAP3K11 (ENSG00000173327)	3.49812e-39	4.02118	TSPAN13 (ENSG00000106537)	2.42952e-67	1.90685	CHODL (ENSG00000154645)	6.50778e-68	3.96752	PPY (ENSG00000108849)	1.34362e-161	11.0941	UFM1 (ENSG00000120686)	4.00616e-05	1.53619	CHMP4C (ENSG00000164695)	5.866e-33	3.38986	SCUBE1 (ENSG00000159307)	1.91772e-24	2.70746	PRC1 (ENSG00000198901)	5.3017e-148	3.48774	SULF2 (ENSG00000196562)	0	4.93037	ST3GAL1 (ENSG00000008513)	2.53067e-109	2.83936	ANP32E (ENSG00000143401)	2.73774e-157	2.93348	SOX7 (ENSG00000171056)	0	3.12298	CDCP1 (ENSG00000163814)	3.75197e-141	8.27646
175	SNAI1 (ENSG00000124216)	4.67669e-50	2.15716	TTC14 (ENSG00000163728)	5.02826e-07	1.5518	HLX (ENSG00000136630)	7.63368e-39	4.24655	SIPA1 (ENSG00000213445)	3.14341e-67	1.93924	GGH (ENSG00000137563)	1.41079e-67	3.69934	TJP3 (ENSG00000105289)	1.71922e-161	9.70108	RAP1B (ENSG00000127314)	4.21764e-05	1.64782	MYOZ1 (ENSG00000177791)	2.602e-32	3.25726	EDN3 (ENSG00000124205)	2.86526e-24	3.35341	CDCA5 (ENSG00000146670)	6.38233e-148	3.37613	MMRN1 (ENSG00000138722)	0	4.91518	ATP8A2 (ENSG00000132932)	4.7267e-109	4.44633	RFC2 (ENSG00000049541)	1.51894e-156	3.14595	STC1 (ENSG00000159167)	0	3.10277	POSTN (ENSG00000133110)	2.05418e-140	5.66983
176	BCAN (ENSG00000132692)	5.33604e-50	2.20558	KPNB1 (ENSG00000108424)	5.21188e-07	1.50326	NUDT4 (ENSG00000173598)	1.61612e-37	2.91492	KCNJ2 (ENSG00000123700)	3.20548e-67	2.42754	PTTG1 (ENSG00000164611)	1.60838e-67	4.31619	FBXO2 (ENSG00000116661)	3.0322e-161	19.0734	DPM1 (ENSG00000000419)	4.24158e-05	1.64819	GRP (ENSG00000134443)	4.49722e-32	4.23792	CCNB1IP1 (ENSG00000100814)	1.38972e-23	1.88779	MXD3 (ENSG00000213347)	1.84041e-147	3.65536	ARL15 (ENSG00000185305)	0	4.91456	MASP1 (ENSG00000127241)	7.92992e-109	4.10382	PSRC1 (ENSG00000134222)	2.36974e-156	5.09016	MAP3K11 (ENSG00000173327)	0	3.97804	TMEM158 (ENSG00000249992)	1.37309e-138	6.62436
177	SMIM3 (ENSG00000256235)	1.2672e-49	1.57743	LRP5 (ENSG00000162337)	5.27895e-07	1.62108	SCN9A (ENSG00000169432)	2.71765e-37	6.02565	SERINC5 (ENSG00000164300)	5.51977e-67	1.81689	RRM1 (ENSG00000167325)	1.77113e-67	4.15037	MACC1 (ENSG00000183742)	4.75231e-159	13.2969	NDUFS5 (ENSG00000168653)	4.28371e-05	1.54954	PIP4P2 (ENSG00000155099)	7.78013e-32	2.14272	ADAMTSL3 (ENSG00000156218)	2.38565e-23	3.80246	KIF11 (ENSG00000138160)	5.70884e-147	3.09142	PALD1 (ENSG00000107719)	0	4.9068	CCL2 (ENSG00000108691)	1.93555e-108	3.07404	E2F8 (ENSG00000129173)	2.87668e-156	5.9745	TACC1 (ENSG00000147526)	0	4.19768	PDGFC (ENSG00000145431)	1.93054e-138	4.16897
178	XIST (ENSG00000229807)	2.00591e-49	1.50204	ABL1 (ENSG00000097007)	5.4339e-07	1.5213	KLF6 (ENSG00000067082)	2.83711e-37	2.98652	SH3BP5 (ENSG00000131370)	6.48552e-67	1.9279	CCNF (ENSG00000162063)	2.92332e-67	6.1788	GJB1 (ENSG00000169562)	4.71886e-157	8.86385	ISCA2 (ENSG00000165898)	4.28969e-05	1.50067	HOXB2 (ENSG00000173917)	2.54979e-31	1.94635	TCF24 (ENSG00000261787)	4.5542e-23	2.83548	UBA2 (ENSG00000126261)	2.3245e-146	2.13019	SLC22A23 (ENSG00000137266)	0	4.90034	KDM5D (ENSG00000012817)	3.48155e-108	5.37395	COL2A1 (ENSG00000139219)	4.93569e-154	4.77113	TPP1 (ENSG00000166340)	0	4.58874	FNDC1 (ENSG00000164694)	8.77696e-138	6.54416
179	CSRNP3 (ENSG00000178662)	2.05223e-49	2.01347	ARFGAP2 (ENSG00000149182)	5.67846e-07	1.66091	MTRNR2L8 (ENSG00000255823)	3.15098e-37	4.92904	CDC42EP3 (ENSG00000163171)	8.181e-67	1.75975	ERCC6L (ENSG00000186871)	3.49815e-66	6.29077	AL035661.1 (ENSG00000274173)	2.08606e-156	6.87848	COX7A2L (ENSG00000115944)	4.29911e-05	1.60214	OR51E2 (ENSG00000167332)	2.78737e-31	3.6569	NRXN1 (ENSG00000179915)	6.06196e-23	2.35942	FJX1 (ENSG00000179431)	1.24085e-145	2.08982	PLXNA2 (ENSG00000076356)	0	4.88885	NAV3 (ENSG00000067798)	1.86043e-107	2.9839	CEP55 (ENSG00000138180)	1.1065e-153	4.17325	PGPEP1 (ENSG00000130517)	0	4.4096	HRH1 (ENSG00000196639)	1.58229e-137	5.08452
180	CDH2 (ENSG00000170558)	2.13925e-49	1.89954	GDF11 (ENSG00000135414)	5.69235e-07	1.62129	EPAS1 (ENSG00000116016)	3.71333e-37	3.14838	TEK (ENSG00000120156)	9.8118e-67	2.70741	HOXB13 (ENSG00000159184)	3.22729e-65	5.17604	FAM131C (ENSG00000185519)	2.62036e-154	18.4406	MPG (ENSG00000103152)	4.31528e-05	1.64094	CHRD (ENSG00000090539)	8.49033e-31	2.66182	COL9A2 (ENSG00000049089)	1.07304e-22	3.22908	RTKN2 (ENSG00000182010)	1.85042e-145	3.59262	FZD6 (ENSG00000164930)	0	4.88741	CRISPLD2 (ENSG00000103196)	1.24956e-106	2.93089	CKS2 (ENSG00000123975)	2.46943e-151	3.43284	PNP (ENSG00000198805)	0	2.91048	TCEAL3 (ENSG00000196507)	6.6144e-136	3.65738
181	AC090152.1 (ENSG00000167912)	3.135e-49	2.68742	UBXN7 (ENSG00000163960)	5.75192e-07	1.59367	LXN (ENSG00000079257)	4.28173e-37	3.23449	FZD4 (ENSG00000174804)	1.33729e-66	2.01098	GMNN (ENSG00000112312)	4.93157e-65	3.51892	LSR (ENSG00000105699)	3.69503e-154	15.6619	SMIM15 (ENSG00000188725)	4.61043e-05	1.50332	PSMB8 (ENSG00000204264)	9.86606e-31	1.87233	HIST3H2A (ENSG00000181218)	1.66245e-22	2.39175	TUBA1B (ENSG00000123416)	3.42596e-145	2.39272	PTPRM (ENSG00000173482)	0	4.88658	HIF3A (ENSG00000124440)	2.19693e-106	2.5841	PXMP2 (ENSG00000176894)	1.74493e-150	3.18984	RFLNB (ENSG00000183688)	0	5.86398	EPHB2 (ENSG00000133216)	3.8301e-135	3.71874
182	SSBP2 (ENSG00000145687)	9.79718e-49	1.66749	UBR4 (ENSG00000127481)	6.084e-07	1.54417	ADM (ENSG00000148926)	3.22533e-36	5.1165	RAPGEF1 (ENSG00000107263)	1.60557e-66	2.02699	LMNB2 (ENSG00000176619)	6.22819e-65	4.17033	ADGRG1 (ENSG00000205336)	4.49488e-154	14.4706	PDCD5 (ENSG00000105185)	4.69013e-05	1.64116	EPHA3 (ENSG00000044524)	1.12306e-30	2.0334	YPEL3 (ENSG00000090238)	1.85811e-22	2.01035	TRIP13 (ENSG00000071539)	8.60087e-145	3.3391	HID1 (ENSG00000167861)	0	4.85893	RHOU (ENSG00000116574)	2.40089e-106	3.28853	HMGN2 (ENSG00000198830)	2.90276e-150	3.16438	TM4SF1 (ENSG00000169908)	0	4.50792	SELENOM (ENSG00000198832)	5.98934e-134	3.62057
183	ARHGAP5-AS1 (ENSG00000258655)	3.24116e-48	2.16952	HCG18 (ENSG00000231074)	6.46136e-07	1.55936	PPP1R16B (ENSG00000101445)	1.41962e-35	5.14342	PIEZO1 (ENSG00000103335)	2.30764e-66	1.97012	DHFR (ENSG00000228716)	2.75642e-64	4.44898	PPL (ENSG00000118898)	6.98722e-154	20.4873	PSMD6 (ENSG00000163636)	4.79862e-05	1.65858	STK17B (ENSG00000081320)	1.74269e-30	2.18228	GAS2 (ENSG00000148935)	2.0372e-22	3.0502	ATP1B2 (ENSG00000129244)	1.40335e-144	2.06574	MCUB (ENSG00000005059)	0	4.84543	ZEB2 (ENSG00000169554)	1.38331e-104	2.04931	TIMELESS (ENSG00000111602)	1.02727e-149	3.56929	ELMO1 (ENSG00000155849)	0	6.05599	PCSK1N (ENSG00000102109)	7.81129e-132	8.12303
184	KIF5C (ENSG00000168280)	9.04329e-48	2.01958	CHD9 (ENSG00000177200)	6.5591e-07	1.69698	USP31 (ENSG00000103404)	1.80377e-35	4.84545	RIPOR1 (ENSG00000039523)	2.82219e-66	1.92212	CDC25C (ENSG00000158402)	6.72399e-64	5.69258	USH1C (ENSG00000006611)	6.34232e-153	8.24341	AC040162.3 (ENSG00000263126)	4.82146e-05	3.85027	TINAGL1 (ENSG00000142910)	4.74266e-30	2.61143	KCNMB4 (ENSG00000135643)	2.77774e-22	2.05845	CARMN (ENSG00000249669)	2.23446e-143	1.85098	SOX6 (ENSG00000110693)	0	4.8443	H2AFJ (ENSG00000246705)	1.12215e-103	2.33697	AURKA (ENSG00000087586)	1.14563e-148	5.10286	HHEX (ENSG00000152804)	0	4.11109	CCL2 (ENSG00000108691)	9.10368e-132	5.23247
185	SMAD9 (ENSG00000120693)	1.08968e-47	1.98087	UACA (ENSG00000137831)	6.65191e-07	1.62475	KCNJ2 (ENSG00000123700)	2.34957e-35	4.69253	HHEX (ENSG00000152804)	4.68627e-66	2.25716	FBXO5 (ENSG00000112029)	2.40733e-63	3.87838	RASSF10 (ENSG00000189431)	5.23872e-151	12.2081	MRPS14 (ENSG00000120333)	4.92116e-05	1.60184	CBR1 (ENSG00000159228)	9.85279e-30	1.77048	POU3F1 (ENSG00000185668)	4.94958e-22	3.15317	MYC (ENSG00000136997)	3.84563e-143	2.38335	CCDC88C (ENSG00000015133)	0	4.84386	AEBP1 (ENSG00000106624)	1.43922e-103	2.19673	LIG1 (ENSG00000105486)	1.53987e-147	3.37682	HBEGF (ENSG00000113070)	0	3.57699	IL34 (ENSG00000157368)	1.4301e-131	6.86609
186	LRP1B (ENSG00000168702)	2.45529e-47	2.99719	NBAT1 (ENSG00000260455)	6.76066e-07	2.74562	SEMA4C (ENSG00000168758)	2.58703e-35	4.24578	PIK3C2B (ENSG00000133056)	6.2171e-66	2.21232	TICRR (ENSG00000140534)	1.12498e-62	5.81858	TMEM139 (ENSG00000178826)	4.0267e-148	9.84242	MRPL16 (ENSG00000166902)	5.02783e-05	1.70249	ECHDC3 (ENSG00000134463)	1.59482e-29	3.28672	CXXC4 (ENSG00000168772)	5.12484e-22	2.77898	MYOM2 (ENSG00000036448)	5.50135e-142	3.48851	SNRK (ENSG00000163788)	0	4.82475	KANK2 (ENSG00000197256)	2.8892e-103	2.52182	NCAPD2 (ENSG00000010292)	4.76488e-147	3.42619	CAV2 (ENSG00000105971)	0	3.7118	LARP6 (ENSG00000166173)	2.16206e-131	3.4295
187	MSI2 (ENSG00000153944)	7.09703e-47	1.78709	CKAP5 (ENSG00000175216)	6.99911e-07	1.6501	DST (ENSG00000151914)	3.63395e-35	3.33117	BACE2 (ENSG00000182240)	9.36358e-66	2.11208	HELLS (ENSG00000119969)	2.40006e-62	3.94431	HMGCS2 (ENSG00000134240)	1.06303e-146	10.0497	COA3 (ENSG00000183978)	5.15857e-05	1.80271	VSTM4 (ENSG00000165633)	3.29759e-29	2.49498	FZD2 (ENSG00000180340)	5.34286e-22	2.09748	SHCBP1 (ENSG00000171241)	9.31501e-142	3.86049	ADM (ENSG00000148926)	0	4.81544	LSAMP (ENSG00000185565)	5.76068e-103	2.34979	GINS4 (ENSG00000147536)	6.08584e-146	3.76934	HSPG2 (ENSG00000142798)	0	3.67922	FAM114A1 (ENSG00000197712)	4.36877e-131	3.06576
188	SVEP1 (ENSG00000165124)	4.00065e-46	2.14772	HMCN1 (ENSG00000143341)	7.17446e-07	1.58849	INPP5D (ENSG00000168918)	4.97638e-35	6.98885	SCAMP5 (ENSG00000198794)	1.05478e-65	2.15974	CIP2A (ENSG00000163507)	2.61113e-62	4.24477	EPHA1 (ENSG00000146904)	3.96827e-145	12.3007	AC105020.2 (ENSG00000260206)	5.46295e-05	2.96772	RASL11A (ENSG00000122035)	7.55143e-29	2.77065	TNNI1 (ENSG00000159173)	9.73216e-22	2.7732	LZTS1 (ENSG00000061337)	1.13697e-141	2.30456	JCAD (ENSG00000165757)	0	4.81537	CDKN2B-AS1 (ENSG00000240498)	1.91168e-102	4.00526	HMGA1 (ENSG00000137309)	3.49341e-145	2.92719	FURIN (ENSG00000140564)	0	4.66857	NUAK1 (ENSG00000074590)	3.0303e-130	4.40762
189	CXXC4 (ENSG00000168772)	9.24958e-46	2.32439	C14orf132 (ENSG00000227051)	7.53072e-07	1.53621	ZDHHC21 (ENSG00000175893)	2.20756e-34	4.81882	ETS2 (ENSG00000157557)	3.3031e-65	1.96664	FENDRR (ENSG00000268388)	4.86505e-62	5.89276	PAK6 (ENSG00000137843)	5.55858e-144	10.0356	ANXA3 (ENSG00000138772)	5.55282e-05	5.31179	PELI1 (ENSG00000197329)	2.35363e-28	1.97756	GLI3 (ENSG00000106571)	1.00673e-21	2.19929	E2F1 (ENSG00000101412)	1.78444e-140	3.5259	GPRIN3 (ENSG00000185477)	0	4.78236	ADD3 (ENSG00000148700)	4.01713e-101	2.30596	CCDC34 (ENSG00000109881)	4.30532e-145	2.69126	PPM1F (ENSG00000100034)	0	3.85167	AXL (ENSG00000167601)	3.17327e-130	3.17207
190	TET1 (ENSG00000138336)	1.01203e-45	1.59268	OR51A7 (ENSG00000176895)	7.83842e-07	1.56961	HEY1 (ENSG00000164683)	3.13368e-34	3.09311	SULF2 (ENSG00000196562)	5.17573e-65	2.01257	CDH10 (ENSG00000040731)	6.36296e-62	4.48661	MMP7 (ENSG00000137673)	7.2353e-144	55.2959	CD99 (ENSG00000002586)	5.56342e-05	1.51484	AC004816.2 (ENSG00000275630)	1.17788e-27	2.72824	OAF (ENSG00000184232)	1.30492e-21	2.15102	OLFML2B (ENSG00000162745)	1.84622e-140	2.8402	SCARF1 (ENSG00000074660)	0	4.78	SULF1 (ENSG00000137573)	1.25177e-100	1.86478	C19orf48 (ENSG00000167747)	7.11463e-145	2.66497	MAPK11 (ENSG00000185386)	0	3.75029	MMP1 (ENSG00000196611)	4.4254e-130	10.1919
191	GSTA4 (ENSG00000170899)	2.85289e-45	1.74718	ARID1A (ENSG00000117713)	7.84911e-07	1.70462	LRP10 (ENSG00000197324)	3.16664e-34	3.06318	EZR (ENSG00000092820)	8.68102e-65	1.87712	KIF22 (ENSG00000079616)	7.01669e-62	3.99366	RPRM (ENSG00000177519)	1.80672e-143	14.6139	PSMD4 (ENSG00000159352)	5.65501e-05	1.64676	SMAP2 (ENSG00000084070)	1.68488e-27	1.80304	MYL6B (ENSG00000196465)	1.40291e-21	1.59621	CA4 (ENSG00000167434)	2.22812e-140	4.31182	MAPK11 (ENSG00000185386)	0	4.77936	CEBPB (ENSG00000172216)	2.83275e-100	2.86589	DTYMK (ENSG00000168393)	2.90441e-144	2.73603	SLC20A1 (ENSG00000144136)	0	3.9449	OSTN-AS1 (ENSG00000233308)	3.93566e-129	5.27753
192	DDR2 (ENSG00000162733)	5.15915e-45	1.62948	POM121 (ENSG00000196313)	8.06766e-07	1.52483	RASSF2 (ENSG00000101265)	1.20319e-33	3.85712	HLX (ENSG00000136630)	1.88369e-64	1.87286	TMEM229A (ENSG00000234224)	7.08576e-62	4.13347	CBLC (ENSG00000142273)	2.71663e-143	10.3197	TCEAL4 (ENSG00000133142)	5.85897e-05	1.50902	SDCBP2 (ENSG00000125775)	1.70844e-27	2.12878	SOX11 (ENSG00000176887)	4.76311e-21	1.71589	PDLIM1 (ENSG00000107438)	8.77888e-140	1.93099	SH3BP5 (ENSG00000131370)	0	4.76065	MAPT (ENSG00000186868)	9.86258e-100	2.9947	TRIP13 (ENSG00000071539)	6.924e-144	3.78518	ARHGAP18 (ENSG00000146376)	0	4.0094	GPR176 (ENSG00000166073)	2.27698e-128	4.86189
193	BACH2 (ENSG00000112182)	7.24993e-45	2.33777	STARD4 (ENSG00000164211)	8.19853e-07	1.502	JCAD (ENSG00000165757)	1.33182e-33	4.76059	ADAMTS9 (ENSG00000163638)	7.65854e-64	1.92771	COL4A6 (ENSG00000197565)	1.29039e-61	3.52339	LINC02532 (ENSG00000235142)	1.16788e-141	6.36632	ACTA2 (ENSG00000107796)	5.86534e-05	6.30928	RASGRP2 (ENSG00000068831)	4.86393e-27	2.08234	RFLNA (ENSG00000178882)	8.89873e-21	3.28839	CKAP2L (ENSG00000169607)	9.33827e-140	3.56708	TTC9 (ENSG00000133985)	0	4.75086	ZFY (ENSG00000067646)	1.96444e-99	5.26307	CIT (ENSG00000122966)	1.15073e-142	4.93131	BCL6B (ENSG00000161940)	0	3.21502	TSPO (ENSG00000100300)	2.62531e-128	3.80326
194	AL691515.1 (ENSG00000237283)	7.47357e-45	2.61366	NOTCH2NL (ENSG00000264343)	8.58709e-07	4.01536	AHNAK (ENSG00000124942)	1.34832e-33	3.50059	FAM219A (ENSG00000164970)	2.46924e-63	2.00235	CKS1B (ENSG00000173207)	1.55851e-61	3.65382	NEBL-AS1 (ENSG00000231920)	6.7118e-140	5.24696	PDCD10 (ENSG00000114209)	5.92553e-05	2.03538	SLC35F1 (ENSG00000196376)	5.2314e-27	2.65772	CSMD3 (ENSG00000164796)	9.0116e-21	3.21079	NRARP (ENSG00000198435)	2.676e-139	2.2552	KIAA1147 (ENSG00000257093)	0	4.74473	COL1A2 (ENSG00000164692)	2.73639e-99	2.52169	ITGB3BP (ENSG00000142856)	1.19723e-142	2.56935	MFAP3L (ENSG00000198948)	0	5.34787	AL157895.1 (ENSG00000233968)	5.29551e-128	12.5521
195	NPC2 (ENSG00000119655)	8.16935e-45	1.57784	SREBF2 (ENSG00000198911)	9.23844e-07	1.5271	MAPK11 (ENSG00000185386)	2.84731e-33	5.0889	MYO10 (ENSG00000145555)	3.35032e-63	1.90001	CDCA4 (ENSG00000170779)	5.67733e-61	3.80473	HOGA1 (ENSG00000241935)	1.21078e-139	12.3272	EMC6 (ENSG00000127774)	6.09787e-05	1.67272	MIR181A1HG (ENSG00000229989)	5.43481e-27	2.0162	SPINT2 (ENSG00000167642)	9.07957e-21	1.98659	FABP4 (ENSG00000170323)	4.90676e-139	6.6424	CLEC14A (ENSG00000176435)	0	4.72533	C11orf96 (ENSG00000187479)	8.88488e-99	2.15971	BRCA2 (ENSG00000139618)	3.57202e-142	4.46298	HOXB8 (ENSG00000120068)	0	4.37709	NUMBL (ENSG00000105245)	1.49883e-127	3.37239
196	KIF26B (ENSG00000162849)	5.76293e-44	1.9803	SLCO3A1 (ENSG00000176463)	9.66414e-07	2.76653	USHBP1 (ENSG00000130307)	4.73617e-33	7.54668	NRP1 (ENSG00000099250)	5.27132e-63	2.01555	ATAD5 (ENSG00000176208)	1.00474e-60	4.16544	PCSK1N (ENSG00000102109)	3.44907e-138	11.341	AKT1 (ENSG00000142208)	6.31462e-05	1.5272	PSME1 (ENSG00000092010)	7.96883e-27	1.56224	CSRNP3 (ENSG00000178662)	1.82756e-20	2.46253	WDFY2 (ENSG00000139668)	7.98842e-139	2.09447	TSPAN2 (ENSG00000134198)	0	4.72316	SPRY1 (ENSG00000164056)	1.3723e-98	2.14713	TUBB (ENSG00000196230)	1.76788e-140	2.26393	THBD (ENSG00000178726)	0	4.15408	GLIPR2 (ENSG00000122694)	2.18759e-127	3.05901
197	FBXO17 (ENSG00000269190)	7.27151e-44	1.63213	GSK3B (ENSG00000082701)	9.7498e-07	1.6111	MMP15 (ENSG00000102996)	5.45903e-33	4.59448	LAMA5 (ENSG00000130702)	5.33011e-63	1.99904	ZNF257 (ENSG00000197134)	2.0777e-60	6.27892	COBLL1 (ENSG00000082438)	1.08665e-137	16.0916	SSU72 (ENSG00000160075)	6.62054e-05	1.65919	LZTS1 (ENSG00000061337)	1.41213e-26	1.88696	NOP53 (ENSG00000105373)	5.52081e-20	1.57343	AC068491.3 (ENSG00000270190)	1.01146e-138	2.78195	DYSF (ENSG00000135636)	0	4.72111	KRT18 (ENSG00000111057)	1.8176e-98	2.26899	HIST1H4D (ENSG00000277157)	1.1679e-139	4.98491	ESAM (ENSG00000149564)	0	4.36106	ASPN (ENSG00000106819)	2.92969e-127	18.3778
198	GSC (ENSG00000133937)	9.92482e-44	2.02382	TRIM13 (ENSG00000204977)	9.75427e-07	1.58173	GNG11 (ENSG00000127920)	1.01541e-32	2.10505	LIMK2 (ENSG00000182541)	5.64462e-63	1.91141	SPDL1 (ENSG00000040275)	2.42223e-60	3.96413	SYTL1 (ENSG00000142765)	1.286e-136	15.8692	NDUFA6 (ENSG00000184983)	6.62873e-05	1.51723	MAP1LC3A (ENSG00000101460)	1.74512e-26	1.51465	TCEAL7 (ENSG00000182916)	1.21177e-19	1.78115	HAT1 (ENSG00000128708)	2.45477e-138	2.2051	FAM107B (ENSG00000065809)	0	4.71429	DNAJC1 (ENSG00000136770)	1.82186e-97	2.40401	MASTL (ENSG00000120539)	2.56875e-139	4.38033	FZD4 (ENSG00000174804)	2.70962e-308	3.85469	ACTN1 (ENSG00000072110)	3.83114e-127	4.44648
199	TCF12 (ENSG00000140262)	1.34216e-43	1.57998	ZMIZ1 (ENSG00000108175)	9.94973e-07	1.666	CCDC85B (ENSG00000175602)	1.02191e-32	2.76894	FRMD4B (ENSG00000114541)	6.27723e-63	1.88581	RECQL4 (ENSG00000160957)	2.8591e-60	5.0812	ATP2C2 (ENSG00000064270)	1.85869e-136	8.00131	FUNDC1 (ENSG00000069509)	6.63283e-05	1.50159	HMGCLL1 (ENSG00000146151)	2.53733e-26	2.96798	RAB34 (ENSG00000109113)	1.34147e-19	1.74355	MFGE8 (ENSG00000140545)	3.53042e-138	1.82191	PLVAP (ENSG00000130300)	0	4.71006	PPIC (ENSG00000168938)	2.22808e-97	2.26003	HMGN5 (ENSG00000198157)	1.29928e-137	3.09879	CROT (ENSG00000005469)	8.09042e-306	5.32705	EFEMP1 (ENSG00000115380)	1.1553e-126	5.24497
200	MAB21L2 (ENSG00000181541)	2.49926e-43	1.98988	CS (ENSG00000062485)	1.07667e-06	1.64767	PDGFB (ENSG00000100311)	5.83898e-32	4.00867	NOX4 (ENSG00000086991)	7.19532e-63	2.19868	BLM (ENSG00000197299)	3.02428e-60	3.87272	SEMA4D (ENSG00000187764)	4.54013e-136	15.564	AAMDC (ENSG00000087884)	7.26232e-05	1.72669	HIGD1B (ENSG00000131097)	2.79698e-26	3.17913	DNM3 (ENSG00000197959)	1.70977e-19	2.71181	TTK (ENSG00000112742)	2.41721e-137	3.62967	HEY2 (ENSG00000135547)	0	4.68567	ADAMTSL2 (ENSG00000197859)	3.42288e-97	5.10566	LRR1 (ENSG00000165501)	3.50437e-137	3.40207	WSCD1 (ENSG00000179314)	2.51265e-304	4.06836	GRIA3 (ENSG00000125675)	2.26541e-126	4.5217
201	SSC4D (ENSG00000146700)	3.89412e-43	2.90548	GPR107 (ENSG00000148358)	1.07972e-06	1.57767	HID1 (ENSG00000167861)	9.90317e-32	6.28019	HLA-E (ENSG00000204592)	7.83677e-63	1.93085	MASTL (ENSG00000120539)	3.32926e-60	4.35336	ANXA9 (ENSG00000143412)	3.96053e-135	5.40064	NDUFS8 (ENSG00000110717)	7.85693e-05	1.58284	ARHGAP24 (ENSG00000138639)	5.51428e-26	1.92849	SOX8 (ENSG00000005513)	3.30085e-19	2.70894	MCM4 (ENSG00000104738)	4.49391e-137	2.35369	HBEGF (ENSG00000113070)	0	4.68114	TTTY15 (ENSG00000233864)	5.7236e-96	4.66388	AC011447.3 (ENSG00000267383)	1.67734e-136	4.13474	S100A16 (ENSG00000188643)	4.15261e-304	3.1563	TCEA3 (ENSG00000204219)	2.12313e-125	5.04586
202	EGFR (ENSG00000146648)	4.23544e-43	1.83019	IGF2BP2 (ENSG00000073792)	1.0985e-06	1.60128	TM4SF18 (ENSG00000163762)	1.09557e-31	2.84143	JAM3 (ENSG00000166086)	9.86165e-63	1.89163	NEMP1 (ENSG00000166881)	4.49343e-60	4.50146	TMC4 (ENSG00000167608)	1.05621e-133	15.3042	PPP2R2A (ENSG00000221914)	8.19763e-05	1.55979	AC007406.3 (ENSG00000256540)	2.61155e-25	3.28327	EPHA6 (ENSG00000080224)	7.45507e-19	3.23329	MEF2C (ENSG00000081189)	5.51461e-137	1.85139	HLA-DRB1 (ENSG00000196126)	0	4.67319	CST3 (ENSG00000101439)	2.47929e-95	2.17667	WDHD1 (ENSG00000198554)	1.00855e-135	4.14693	ATP11A (ENSG00000068650)	4.79233e-304	3.74534	ANXA1 (ENSG00000135046)	2.15096e-125	3.4929
203	SOX8 (ENSG00000005513)	7.14618e-43	2.33786	RCC2 (ENSG00000179051)	1.10887e-06	1.60134	DCHS1 (ENSG00000166341)	1.35669e-31	3.32515	PCDH1 (ENSG00000156453)	1.50851e-62	1.84211	RTKN2 (ENSG00000182010)	9.39483e-60	4.92079	AC020978.5 (ENSG00000262160)	1.11788e-133	10.2976	LINC02269 (ENSG00000250708)	8.41006e-05	4.1107	OSBPL1A (ENSG00000141447)	3.59214e-25	1.80254	G0S2 (ENSG00000123689)	1.16117e-18	1.73235	TBX2 (ENSG00000121068)	4.2445e-136	1.75596	DEPTOR (ENSG00000155792)	0	4.66554	TMEM141 (ENSG00000244187)	4.4635e-95	2.64737	HIST1H3G (ENSG00000273983)	1.54956e-135	5.34955	ELOVL7 (ENSG00000164181)	8.76269e-304	8.95979	MIAT (ENSG00000225783)	2.64954e-125	8.78134
204	GDF10 (ENSG00000266524)	8.26167e-43	2.76138	SLC8A1 (ENSG00000183023)	1.15035e-06	3.6639	PLCG2 (ENSG00000197943)	1.39913e-31	5.37719	FILIP1 (ENSG00000118407)	1.56889e-62	1.83347	CDCA2 (ENSG00000184661)	2.11295e-59	4.75556	MCOLN3 (ENSG00000055732)	1.48934e-132	13.4487	MRPL36 (ENSG00000171421)	8.41909e-05	1.67949	TSPAN5 (ENSG00000168785)	3.67198e-25	1.62917	GNG3 (ENSG00000162188)	2.44636e-18	3.30378	MYH11 (ENSG00000133392)	1.01053e-134	3.22118	VAMP5 (ENSG00000168899)	0	4.65538	UNC5C (ENSG00000182168)	4.09533e-94	2.49451	DEPDC1B (ENSG00000035499)	9.09102e-135	4.43343	PLD1 (ENSG00000075651)	4.30023e-303	4.44391	AC090409.1 (ENSG00000267279)	6.65053e-125	4.77011
205	SSFA2 (ENSG00000138434)	1.29187e-42	1.6113	AUTS2 (ENSG00000158321)	1.15864e-06	1.5563	SEC14L1 (ENSG00000129657)	1.40793e-31	2.64811	COL15A1 (ENSG00000204291)	1.90497e-62	2.26697	MCM7 (ENSG00000166508)	3.7291e-59	3.27847	RAB11FIP4 (ENSG00000131242)	3.06512e-132	13.5479	AC012174.1 (ENSG00000260115)	8.98239e-05	3.24854	TSC22D3 (ENSG00000157514)	1.28397e-24	1.60602	HOXA11 (ENSG00000005073)	3.45013e-18	2.6067	CSRP2 (ENSG00000175183)	1.56406e-134	2.61222	ARHGAP29 (ENSG00000137962)	0	4.6408	LRP1 (ENSG00000123384)	8.8553e-94	2.04995	BARD1 (ENSG00000138376)	6.15239e-134	2.90978	IVNS1ABP (ENSG00000116679)	5.69302e-303	4.36597	LINC00511 (ENSG00000227036)	7.52018e-125	4.89037
206	TMTC1 (ENSG00000133687)	2.16847e-42	2.83696	POGZ (ENSG00000143442)	1.18008e-06	1.62229	MACF1 (ENSG00000127603)	1.46321e-31	2.99883	ZSWIM6 (ENSG00000130449)	2.73581e-62	2.00007	PRLR (ENSG00000113494)	7.76013e-59	4.19286	CAMSAP3 (ENSG00000076826)	3.39067e-131	14.4614	ADRM1 (ENSG00000130706)	9.11669e-05	1.52773	FSD1 (ENSG00000105255)	3.84764e-24	1.83458	SSBP2 (ENSG00000145687)	1.98084e-17	1.95257	PCNA (ENSG00000132646)	2.36382e-134	2.37695	MLF1 (ENSG00000178053)	0	4.6399	HAND2-AS1 (ENSG00000237125)	5.66392e-93	2.31308	SKA2 (ENSG00000182628)	7.73557e-134	2.68947	MTRF1L (ENSG00000112031)	1.14622e-302	4.71338	CXCL6 (ENSG00000124875)	2.32578e-124	8.10874
207	RNF150 (ENSG00000170153)	2.21922e-42	1.96852	NFKB1 (ENSG00000109320)	1.23284e-06	1.58536	ABCA3 (ENSG00000167972)	3.27348e-31	6.70486	PCDH17 (ENSG00000118946)	2.80017e-62	2.08894	COL16A1 (ENSG00000084636)	1.31218e-58	3.35514	CEBPA (ENSG00000245848)	4.32236e-131	16.5656	TAGLN (ENSG00000149591)	9.28148e-05	6.97254	IFIT1 (ENSG00000185745)	8.46513e-24	2.14272	RUNX1T1 (ENSG00000079102)	3.2524e-17	1.76387	ESCO2 (ENSG00000171320)	2.96748e-134	3.58188	GRPEL2 (ENSG00000164284)	0	4.60849	PRCP (ENSG00000137509)	1.56667e-92	2.02283	PARPBP (ENSG00000185480)	1.29846e-133	3.85776	VAMP5 (ENSG00000168899)	2.21651e-302	4.62208	TPM2 (ENSG00000198467)	8.17199e-124	4.40779
208	STARD4-AS1 (ENSG00000246859)	6.66142e-42	1.8322	NOLC1 (ENSG00000166197)	1.24093e-06	1.5799	RGS3 (ENSG00000138835)	5.28609e-31	3.24723	SH2B3 (ENSG00000111252)	7.12899e-62	2.01468	ASIC2 (ENSG00000108684)	2.21511e-58	4.14997	LARGE2 (ENSG00000165905)	6.40053e-131	7.46303	EIF4EBP1 (ENSG00000187840)	0.000102344	2.70349	OLFML2B (ENSG00000162745)	9.44244e-24	2.16626	TET1 (ENSG00000138336)	3.57012e-17	1.92578	SDC2 (ENSG00000169439)	6.87527e-133	1.82108	EFNA1 (ENSG00000169242)	0	4.59325	LTBP3 (ENSG00000168056)	3.50133e-92	2.45006	BEX1 (ENSG00000133169)	4.66763e-132	2.20643	FAM78A (ENSG00000126882)	4.77585e-302	5.97713	ADAMTS2 (ENSG00000087116)	2.50306e-123	4.32838
209	GOLM1 (ENSG00000135052)	9.14101e-42	1.69296	PANK3 (ENSG00000120137)	1.24868e-06	1.52249	RAPGEF1 (ENSG00000107263)	9.47686e-31	3.91105	MAP4K2 (ENSG00000168067)	8.97022e-62	1.87887	SAPCD2 (ENSG00000186193)	2.43744e-58	6.29812	BARX2 (ENSG00000043039)	5.17557e-130	8.44857	TAT-AS1 (ENSG00000260886)	0.000104764	3.28813	ARHGAP26 (ENSG00000145819)	3.12584e-23	1.97667	PTGIS (ENSG00000124212)	4.73382e-17	2.09337	FABP5 (ENSG00000164687)	7.73257e-133	2.44378	CDK17 (ENSG00000059758)	0	4.58081	ITGB5 (ENSG00000082781)	9.20128e-92	2.27678	CENPJ (ENSG00000151849)	1.44701e-131	2.99736	AHR (ENSG00000106546)	7.61846e-302	4.39599	BST1 (ENSG00000109743)	2.92535e-123	5.64649
210	CLEC7A (ENSG00000172243)	1.87109e-41	3.40776	PDE8A (ENSG00000073417)	1.29209e-06	1.60947	HBEGF (ENSG00000113070)	1.0814e-30	3.61126	CPNE2 (ENSG00000140848)	1.03785e-61	2.03406	POLE (ENSG00000177084)	2.84234e-58	4.13395	FGFR3 (ENSG00000068078)	6.39631e-130	14.113	ENSA (ENSG00000143420)	0.000104862	1.78352	NPY1R (ENSG00000164128)	3.37954e-23	2.30019	CYP39A1 (ENSG00000146233)	6.22183e-17	3.17078	H2AFZ (ENSG00000164032)	8.87222e-132	2.20926	OSBPL10 (ENSG00000144645)	0	4.57324	CRHBP (ENSG00000145708)	4.05626e-91	4.55909	KPNA2 (ENSG00000182481)	2.1593e-131	3.47478	THEM6 (ENSG00000130193)	5.18608e-301	5.36996	MSRB3 (ENSG00000174099)	1.00044e-122	3.42229
211	ROR2 (ENSG00000169071)	1.89601e-41	2.16036	WIZ (ENSG00000011451)	1.32501e-06	1.52668	CDK17 (ENSG00000059758)	1.13263e-30	3.96651	DEPTOR (ENSG00000155792)	1.16548e-61	2.24088	ECT2 (ENSG00000114346)	3.35517e-58	4.2027	SFN (ENSG00000175793)	9.69225e-130	26.9299	STUB1 (ENSG00000103266)	0.000106316	1.71226	BMP5 (ENSG00000112175)	5.44109e-23	1.95252	MDFI (ENSG00000112559)	6.47407e-17	1.64004	VASN (ENSG00000168140)	2.47651e-130	2.14142	RAPGEF5 (ENSG00000136237)	0	4.57181	MTUS1 (ENSG00000129422)	5.57893e-91	2.43098	FANCL (ENSG00000115392)	2.50048e-130	2.85712	GALNT18 (ENSG00000110328)	3.40853e-300	3.31408	CDKN2B (ENSG00000147883)	5.53904e-122	5.46393
212	ZADH2 (ENSG00000180011)	2.93725e-41	1.74717	MED14 (ENSG00000180182)	1.3757e-06	1.55437	S100A10 (ENSG00000197747)	1.13568e-30	1.97208	ENG (ENSG00000106991)	2.23785e-61	2.04982	G0S2 (ENSG00000123689)	3.42245e-58	3.27919	TNFRSF11B (ENSG00000164761)	1.23724e-129	17.0542	LINC02340 (ENSG00000275294)	0.000107056	5.85133	ADCY5 (ENSG00000173175)	1.23984e-22	2.41812	FOXP2 (ENSG00000128573)	1.0071e-16	2.89981	PHF19 (ENSG00000119403)	6.4521e-130	2.64266	SERINC5 (ENSG00000164300)	0	4.566	NPY5R (ENSG00000164129)	8.99644e-91	4.36577	POLE2 (ENSG00000100479)	7.95246e-129	4.05589	CDC42EP3 (ENSG00000163171)	1.03463e-298	3.52396	ADAM9 (ENSG00000168615)	9.40652e-122	3.31377
213	MAML2 (ENSG00000184384)	4.1805e-41	1.51934	LRRC58 (ENSG00000163428)	1.39322e-06	1.57418	DENND3 (ENSG00000105339)	1.22558e-30	7.78574	GRPEL2 (ENSG00000164284)	3.35628e-61	2.08374	STIL (ENSG00000123473)	4.42021e-58	5.18056	NTSR1 (ENSG00000101188)	1.68531e-129	11.7418	AL590438.1 (ENSG00000272235)	0.000112314	2.23528	IL17B (ENSG00000127743)	1.27063e-22	2.5689	CDO1 (ENSG00000129596)	1.57018e-16	2.83247	PTTG1 (ENSG00000164611)	3.7252e-129	3.10029	VEGFC (ENSG00000150630)	0	4.51169	CAVIN2 (ENSG00000168497)	1.86664e-89	4.06644	SCX (ENSG00000260428)	2.52597e-128	2.54241	HAPLN1 (ENSG00000145681)	5.43817e-298	6.59156	AL356234.3 (ENSG00000283265)	1.10892e-121	6.28803
214	CDO1 (ENSG00000129596)	9.11099e-41	2.24766	PIK3CA (ENSG00000121879)	1.41997e-06	1.6398	WSCD1 (ENSG00000179314)	1.26342e-30	5.31348	ZEB1 (ENSG00000148516)	4.2178e-61	1.81299	E2F1 (ENSG00000101412)	5.49908e-58	4.46552	GPX3 (ENSG00000211445)	1.77025e-129	20.9834	NECAP2 (ENSG00000157191)	0.000113116	1.75221	MOCS1 (ENSG00000124615)	1.67019e-22	2.42596	IL17RD (ENSG00000144730)	2.03965e-16	2.11765	DCBLD2 (ENSG00000057019)	4.34755e-129	1.65629	MAST4 (ENSG00000069020)	0	4.48619	GREM2 (ENSG00000180875)	3.39906e-88	5.1045	TMEM106C (ENSG00000134291)	1.95023e-127	2.67497	RAB29 (ENSG00000117280)	1.85044e-296	4.72536	FILIP1L (ENSG00000168386)	5.06315e-121	3.52756
215	CHRM2 (ENSG00000181072)	1.16494e-40	2.22278	SEC24B (ENSG00000138802)	1.4388e-06	1.50791	PRDM1 (ENSG00000057657)	2.691e-30	4.4466	RICTOR (ENSG00000164327)	5.71306e-61	1.8296	SP9 (ENSG00000217236)	8.83462e-58	4.21159	TINAG (ENSG00000137251)	7.8749e-129	6.40984	AC112721.1 (ENSG00000222022)	0.000114196	4.12483	KCNB1 (ENSG00000158445)	4.52209e-22	2.82188	ZNF385D (ENSG00000151789)	2.23737e-16	3.44485	NR2F2 (ENSG00000185551)	7.41317e-129	1.71124	TM4SF18 (ENSG00000163762)	0	4.4855	RAB27B (ENSG00000041353)	3.40597e-88	5.29223	RAD54L (ENSG00000085999)	2.44313e-127	5.21436	AGFG2 (ENSG00000106351)	2.17351e-296	4.66996	CCL26 (ENSG00000006606)	7.4648e-121	4.03635
216	PLEKHA5 (ENSG00000052126)	1.65083e-40	1.65568	PUM2 (ENSG00000055917)	1.45869e-06	1.71205	SPOCK2 (ENSG00000107742)	3.24306e-30	5.94163	MGST2 (ENSG00000085871)	7.41635e-61	1.88735	ORC6 (ENSG00000091651)	8.97168e-58	2.98982	KNG1 (ENSG00000113889)	2.87825e-128	9.08302	GTF2H5 (ENSG00000272047)	0.000120594	1.60584	THBS4 (ENSG00000113296)	4.78502e-22	2.5847	COL9A3 (ENSG00000092758)	2.98738e-16	2.41573	EXOSC8 (ENSG00000120699)	1.14529e-128	1.9625	LIMK2 (ENSG00000182541)	0	4.4813	NR4A1 (ENSG00000123358)	1.32979e-87	3.11177	MMS22L (ENSG00000146263)	3.14943e-127	3.38452	APLN (ENSG00000171388)	2.19574e-295	8.23448	MOXD1 (ENSG00000079931)	1.53941e-120	7.37446
217	NFIA (ENSG00000162599)	3.21424e-40	1.72309	NUP160 (ENSG00000030066)	1.51966e-06	1.57238	HYAL2 (ENSG00000068001)	3.79831e-30	2.89878	KIAA1671 (ENSG00000197077)	1.1254e-60	1.94157	SFRP1 (ENSG00000104332)	2.71315e-57	3.42665	SPRR3 (ENSG00000163209)	1.63895e-127	38.4455	CDC26 (ENSG00000176386)	0.000123805	1.7234	MAP3K20 (ENSG00000091436)	8.38272e-22	1.7116	SULT1E1 (ENSG00000109193)	3.7126e-16	2.57965	RASGRP2 (ENSG00000068831)	1.41956e-128	2.41918	TSPAN13 (ENSG00000106537)	0	4.4562	LARGE1 (ENSG00000133424)	3.39082e-87	3.33727	PTN (ENSG00000105894)	9.18425e-127	2.46574	RRM2B (ENSG00000048392)	2.64136e-295	4.25835	FADS3 (ENSG00000221968)	5.37894e-120	3.86965
218	CALY (ENSG00000130643)	4.67789e-40	2.28374	PCDHA12 (ENSG00000251664)	1.56033e-06	1.50178	GPR4 (ENSG00000177464)	4.38927e-30	4.2013	FMNL3 (ENSG00000161791)	1.99058e-60	1.89748	POC1A (ENSG00000164087)	8.3832e-57	4.64259	RBBP8NL (ENSG00000130701)	1.79649e-127	11.6607	MRPL54 (ENSG00000183617)	0.000129727	1.51448	SYTL2 (ENSG00000137501)	1.34688e-21	2.20555	ZFR2 (ENSG00000105278)	4.52836e-16	2.86369	KCNIP4-IT1 (ENSG00000280650)	2.07567e-128	3.27355	SLC1A4 (ENSG00000115902)	0	4.44475	CD4 (ENSG00000010610)	2.7841e-86	4.7529	MYCN (ENSG00000134323)	2.00709e-125	3.28575	PCDH17 (ENSG00000118946)	2.65976e-295	4.35	TNFRSF11B (ENSG00000164761)	1.33064e-119	8.7688
219	JPH4 (ENSG00000092051)	4.97879e-40	2.13063	COL1A2 (ENSG00000164692)	1.65717e-06	1.64958	THSD1 (ENSG00000136114)	6.42542e-30	5.19274	KITLG (ENSG00000049130)	2.62409e-60	1.97687	CENPO (ENSG00000138092)	1.62659e-56	4.42116	FOXJ1 (ENSG00000129654)	2.8466e-126	13.8485	IER3IP1 (ENSG00000134049)	0.000131667	1.65367	NPAS1 (ENSG00000130751)	1.46893e-21	1.79187	NDST4 (ENSG00000138653)	4.58476e-16	2.98449	AC022035.1 (ENSG00000263637)	2.58479e-128	4.22634	NOS3 (ENSG00000164867)	0	4.43518	PEG10 (ENSG00000242265)	4.82678e-86	1.95141	SASS6 (ENSG00000156876)	5.09149e-125	3.44676	ADAMTS9 (ENSG00000163638)	3.68415e-295	4.70967	CRYAB (ENSG00000109846)	1.68855e-118	11.6967
220	ENAH (ENSG00000154380)	6.71628e-40	1.51726	PHF3 (ENSG00000118482)	1.70585e-06	1.81812	FAM69B (ENSG00000165716)	7.40361e-30	3.02374	PLEKHA1 (ENSG00000107679)	3.08617e-60	1.80969	FBLN2 (ENSG00000163520)	6.11796e-56	3.63821	VGLL1 (ENSG00000102243)	1.35695e-124	5.32784	TRAF4 (ENSG00000076604)	0.000135966	1.50057	CD300A (ENSG00000167851)	2.35995e-21	3.09326	UBXN1 (ENSG00000162191)	4.77292e-16	1.53759	LRR1 (ENSG00000165501)	1.57093e-127	2.78704	TM4SF1 (ENSG00000169908)	0	4.42784	ATRNL1 (ENSG00000107518)	1.34647e-85	2.47593	HIST1H2BH (ENSG00000275713)	6.09626e-125	3.88916	FLOT2 (ENSG00000132589)	6.18485e-295	3.78436	STK38L (ENSG00000211455)	2.2239e-118	3.71692
221	CD74 (ENSG00000019582)	9.03272e-40	2.55763	EXT1 (ENSG00000182197)	1.757e-06	1.54588	ACSM3 (ENSG00000005187)	8.80162e-30	6.54794	GMFG (ENSG00000130755)	6.1838e-60	1.94424	NEK2 (ENSG00000117650)	7.1461e-56	4.612	FRAS1 (ENSG00000138759)	4.66756e-124	17.5607	PPIC (ENSG00000168938)	0.000137928	1.56569	FHL1 (ENSG00000022267)	3.30438e-21	1.58349	MAB21L1 (ENSG00000180660)	1.1906e-15	2.96596	DTYMK (ENSG00000168393)	1.90959e-127	2.02271	SEMA6B (ENSG00000167680)	0	4.4136	TNC (ENSG00000041982)	2.12953e-85	2.38523	PIF1 (ENSG00000140451)	1.15544e-124	6.10846	CXADR (ENSG00000154639)	7.01898e-295	5.21737	TNC (ENSG00000041982)	1.67474e-117	3.64186
222	TMEM119 (ENSG00000183160)	1.01088e-39	2.58195	MLXIP (ENSG00000175727)	1.79525e-06	1.72538	AC098850.3 (ENSG00000266302)	1.02852e-29	12.005	CDKN1A (ENSG00000124762)	7.1479e-60	1.91085	E2F2 (ENSG00000007968)	1.36687e-55	6.21145	ATP6V1B1 (ENSG00000116039)	1.09793e-122	8.81973	YBX1 (ENSG00000065978)	0.000141359	1.52023	FAM20C (ENSG00000177706)	6.41915e-21	1.67881	ATP1B1 (ENSG00000143153)	1.90299e-15	2.23229	METRN (ENSG00000103260)	2.23383e-127	1.96694	CDC42EP2 (ENSG00000149798)	0	4.41211	LITAF (ENSG00000189067)	4.51934e-85	1.99064	CENPQ (ENSG00000031691)	1.13316e-123	3.29276	NOS3 (ENSG00000164867)	9.98467e-295	4.22759	FBLN5 (ENSG00000140092)	3.13004e-117	4.48431
223	CYTL1 (ENSG00000170891)	1.43408e-39	2.57529	NUP107 (ENSG00000111581)	1.82309e-06	1.55919	CALCRL (ENSG00000064989)	1.08567e-29	3.28997	CAV1 (ENSG00000105974)	7.89695e-60	1.5382	PAG1 (ENSG00000076641)	1.40022e-55	3.28298	CELSR1 (ENSG00000075275)	2.57315e-122	17.927	PDXK (ENSG00000160209)	0.000143183	1.59664	FABP4 (ENSG00000170323)	1.35194e-20	2.73565	SEPT6 (ENSG00000125354)	2.26062e-15	1.77334	LYPD1 (ENSG00000150551)	6.35717e-127	2.98489	SYT17 (ENSG00000103528)	0	4.41171	MMP2 (ENSG00000087245)	7.65074e-85	2.20343	H3F3A (ENSG00000163041)	1.23651e-123	1.70966	FAM219A (ENSG00000164970)	1.0691e-294	3.79541	PYCR1 (ENSG00000183010)	1.08245e-116	2.9816
224	DLX5 (ENSG00000105880)	1.52645e-39	2.2171	HDAC5 (ENSG00000108840)	1.8451e-06	1.56319	EXOC3L1 (ENSG00000179044)	1.1719e-29	5.07162	LDB2 (ENSG00000169744)	1.15161e-59	1.83613	CHEK1 (ENSG00000149554)	4.08346e-55	3.11679	FXYD2 (ENSG00000137731)	1.21623e-121	15.9515	TAGLN2 (ENSG00000158710)	0.000143887	2.61378	OSBPL6 (ENSG00000079156)	2.38899e-20	2.72869	LINC01918 (ENSG00000226508)	2.33083e-15	3.06717	TPM2 (ENSG00000198467)	2.14617e-126	1.9936	RNF19A (ENSG00000034677)	0	4.38607	SCN7A (ENSG00000136546)	4.91962e-84	4.15512	KIF18B (ENSG00000186185)	1.70457e-123	4.70897	PREX2 (ENSG00000046889)	9.30361e-294	3.56299	TMEM200A (ENSG00000164484)	3.20397e-116	4.41564
225	SSPN (ENSG00000123096)	1.82829e-39	2.00036	PPM1K (ENSG00000163644)	1.8537e-06	1.53065	ZEB1 (ENSG00000148516)	1.78249e-29	3.63952	MYO1E (ENSG00000157483)	1.28778e-59	1.88934	POLA2 (ENSG00000014138)	5.51318e-55	4.1623	SPTBN2 (ENSG00000173898)	1.41777e-120	18.2431	SLC9A3R2 (ENSG00000065054)	0.000143911	3.02595	TSPAN15 (ENSG00000099282)	2.40118e-20	1.6851	AC090152.1 (ENSG00000167912)	2.54091e-15	2.69131	EMP2 (ENSG00000213853)	2.32161e-126	2.13823	ITGA5 (ENSG00000161638)	0	4.35457	GRIA4 (ENSG00000152578)	8.91333e-84	2.39519	NCAPD3 (ENSG00000151503)	2.36998e-123	3.04694	KITLG (ENSG00000049130)	1.06381e-293	4.33374	FN1 (ENSG00000115414)	1.42983e-114	4.74623
226	DNM3 (ENSG00000197959)	2.39434e-39	2.33291	TMEM245 (ENSG00000106771)	1.855e-06	1.58521	AFDN (ENSG00000130396)	2.5595e-29	3.3317	PXN (ENSG00000089159)	1.29259e-59	1.94094	H2AFX (ENSG00000188486)	1.44068e-54	3.65388	LINC02121 (ENSG00000250529)	2.1516e-120	6.02823	ETFA (ENSG00000140374)	0.000144789	1.56235	ADORA2B (ENSG00000170425)	6.73462e-20	1.94614	METTL9 (ENSG00000197006)	2.96381e-15	1.50796	SPATS2L (ENSG00000196141)	9.15964e-126	1.93574	VAMP8 (ENSG00000118640)	0	4.34865	PHLDA3 (ENSG00000174307)	1.94773e-83	2.08091	RECQL4 (ENSG00000160957)	2.46795e-123	4.80185	CCDC88C (ENSG00000015133)	1.28369e-291	4.20644	STK17A (ENSG00000164543)	2.20075e-114	3.23142
227	NKAIN4 (ENSG00000101198)	4.28934e-39	1.87741	DDX54 (ENSG00000123064)	1.90962e-06	1.57438	ATP6V0A1 (ENSG00000033627)	3.09692e-29	4.26198	GPRIN3 (ENSG00000185477)	1.35231e-59	1.85784	CDC20 (ENSG00000117399)	1.92589e-54	5.33703	SLC34A2 (ENSG00000157765)	1.12214e-119	3.9205	IDH2 (ENSG00000182054)	0.000144899	1.574	AGPAT2 (ENSG00000169692)	9.997e-20	1.53867	DLX5 (ENSG00000105880)	3.16907e-15	2.49088	SPC24 (ENSG00000161888)	1.33926e-125	3.17757	WWTR1 (ENSG00000018408)	0	4.34202	DNM3OS (ENSG00000230630)	5.98333e-83	1.89035	UBE2S (ENSG00000108106)	1.10107e-121	3.13506	MYORG (ENSG00000164976)	2.82493e-291	5.83512	FLNC (ENSG00000128591)	8.88038e-114	3.0781
228	PLXNA4 (ENSG00000221866)	4.52478e-39	2.10963	SPRED2 (ENSG00000198369)	1.98649e-06	1.57284	PEA15 (ENSG00000162734)	4.11266e-29	2.95445	LRP10 (ENSG00000197324)	1.54054e-59	1.85881	PITX2 (ENSG00000164093)	1.95174e-54	3.45225	TMEM30B (ENSG00000182107)	1.40663e-119	11.4963	MCRIP1 (ENSG00000225663)	0.000147211	1.76586	LINC02202 (ENSG00000245812)	1.00025e-19	2.79443	FBLN5 (ENSG00000140092)	3.26456e-15	2.27518	BUB1B (ENSG00000156970)	1.51495e-125	2.97171	IL4R (ENSG00000077238)	0	4.34181	EPS8 (ENSG00000151491)	6.45926e-83	1.9607	SKA1 (ENSG00000154839)	1.1529e-121	4.47475	TTC9 (ENSG00000133985)	4.41616e-290	4.32573	MTCL1 (ENSG00000168502)	1.44066e-112	4.16081
229	MEOX1 (ENSG00000005102)	5.39811e-39	2.26268	ASPH (ENSG00000198363)	2.03686e-06	1.63196	IPO11 (ENSG00000086200)	1.19702e-28	2.88591	ATP6V0A1 (ENSG00000033627)	3.36377e-59	1.87803	CENPJ (ENSG00000151849)	4.42827e-54	3.25032	KCTD8 (ENSG00000183783)	2.21041e-119	6.57823	CHMP3 (ENSG00000115561)	0.000149757	1.77325	RRAGD (ENSG00000025039)	1.22666e-19	1.83861	BOC (ENSG00000144857)	3.32903e-15	2.15868	EPS8 (ENSG00000151491)	1.55448e-125	1.73749	KIAA1671 (ENSG00000197077)	0	4.33338	CCL21 (ENSG00000137077)	8.04001e-83	5.73341	POLD3 (ENSG00000077514)	3.80464e-121	2.91066	MAST4 (ENSG00000069020)	7.81887e-290	3.3313	S100A2 (ENSG00000196754)	4.78651e-112	4.76204
230	SRGAP3 (ENSG00000196220)	8.22718e-39	2.49909	POM121C (ENSG00000272391)	2.08129e-06	1.51121	AL390728.6 (ENSG00000259865)	2.39004e-28	6.19259	ANXA3 (ENSG00000138772)	3.45245e-59	2.25727	MND1 (ENSG00000121211)	1.04924e-53	2.89693	CARMIL1 (ENSG00000079691)	5.03998e-119	13.9692	VBP1 (ENSG00000155959)	0.000154066	1.56883	PTH1R (ENSG00000160801)	1.42996e-19	1.74965	ART5 (ENSG00000167311)	3.82111e-15	2.96817	IFIT3 (ENSG00000119917)	2.57018e-125	2.14486	TMOD2 (ENSG00000128872)	0	4.32695	SLC40A1 (ENSG00000138449)	1.38599e-82	3.02184	DNA2 (ENSG00000138346)	1.54024e-120	4.01881	GJA4 (ENSG00000187513)	8.64236e-289	3.85371	GPR88 (ENSG00000181656)	1.47321e-111	6.86857
231	P3H2 (ENSG00000090530)	8.52981e-39	2.04552	KAZN (ENSG00000189337)	2.11019e-06	1.60539	PLPP3 (ENSG00000162407)	3.2196e-28	2.89284	SEMA3G (ENSG00000010319)	3.58383e-59	2.24982	LIG1 (ENSG00000105486)	1.45069e-53	3.5425	PKP3 (ENSG00000184363)	1.0311e-118	8.00094	SELENOT (ENSG00000198843)	0.000158119	1.50085	DACH2 (ENSG00000126733)	1.46665e-19	3.02193	RSL24D1 (ENSG00000137876)	4.80856e-15	1.68045	USP1 (ENSG00000162607)	4.23964e-125	2.07785	CD40 (ENSG00000101017)	0	4.32565	PRKCA (ENSG00000154229)	1.65154e-82	2.52552	DUT (ENSG00000128951)	1.68972e-120	2.81181	GFOD1 (ENSG00000145990)	1.4917e-288	4.09677	CCDC80 (ENSG00000091986)	1.72532e-110	3.65721
232	NWD2 (ENSG00000174145)	9.31235e-39	3.43043	CDK12 (ENSG00000167258)	2.12929e-06	1.70958	VEGFC (ENSG00000150630)	8.12281e-28	3.30166	OSBPL10 (ENSG00000144645)	3.96869e-59	1.9607	MCM2 (ENSG00000073111)	2.30158e-53	3.85812	SGPP2 (ENSG00000163082)	1.29716e-118	13.9021	NUDT14 (ENSG00000183828)	0.000176738	3.53719	IFIT2 (ENSG00000119922)	1.87084e-19	2.36785	C1QTNF12 (ENSG00000184163)	6.53328e-15	3.02779	RGS5 (ENSG00000143248,ENSG00000232995)	8.20298e-125	2.60507	MMP14 (ENSG00000157227)	0	4.3239	HTRA1 (ENSG00000166033)	1.66073e-82	1.64665	KNSTRN (ENSG00000128944)	1.11965e-119	3.619	HECW2 (ENSG00000138411)	3.13219e-288	4.20964	DCBLD2 (ENSG00000057019)	5.33312e-110	3.8398
233	MEX3A (ENSG00000254726)	2.12658e-38	1.5401	GBF1 (ENSG00000107862)	2.29857e-06	1.52007	GPRIN3 (ENSG00000185477)	9.28929e-28	3.59565	GFOD1 (ENSG00000145990)	4.72963e-59	2.04796	CDC25A (ENSG00000164045)	3.57975e-53	4.97217	ESRP2 (ENSG00000103067)	9.89034e-118	11.411	SAMM50 (ENSG00000100347)	0.000180863	1.6296	BCAS3 (ENSG00000141376)	2.24707e-19	2.04962	BACH2 (ENSG00000112182)	1.10578e-14	2.63486	DSN1 (ENSG00000149636)	1.57796e-124	2.77582	LPCAT2 (ENSG00000087253)	0	4.3036	SVIL (ENSG00000197321)	2.62921e-82	2.03969	CLMP (ENSG00000166250)	1.86622e-119	2.75661	ABCG2 (ENSG00000118777)	4.87563e-288	5.82653	GPC4 (ENSG00000076716)	6.47242e-110	4.78674
234	ARMC9 (ENSG00000135931)	2.41521e-38	1.8582	PDE3A (ENSG00000172572)	2.34102e-06	2.95348	MAP4K2 (ENSG00000168067)	1.53944e-27	3.40478	FLI1 (ENSG00000151702)	5.4325e-59	1.81559	CCDC68 (ENSG00000166510)	6.52218e-53	3.29371	DMKN (ENSG00000161249)	1.02751e-115	10.0595	SPOCD1 (ENSG00000134668)	0.000181012	3.80371	TMEM132C (ENSG00000181234)	2.80721e-19	2.72738	TLE4 (ENSG00000106829)	1.23295e-14	1.79911	HIRIP3 (ENSG00000149929)	2.13933e-124	2.67056	ZSWIM6 (ENSG00000130449)	0	4.303	SMIM1 (ENSG00000235169)	4.70425e-82	2.7996	DNMT1 (ENSG00000130816)	3.12656e-119	2.44865	SAMD12 (ENSG00000177570)	2.64501e-287	4.67544	PIM1 (ENSG00000137193)	1.25241e-109	3.97742
235	ETV1 (ENSG00000006468)	2.46358e-38	1.81828	PLXNB2 (ENSG00000196576)	2.34258e-06	1.853	S1PR1 (ENSG00000170989)	2.68925e-27	4.04094	TNFSF10 (ENSG00000121858)	2.11181e-58	2.03471	NRK (ENSG00000123572)	6.71493e-53	3.65323	EXPH5 (ENSG00000110723)	1.8622e-115	11.8785	BRI3 (ENSG00000164713)	0.000184363	2.51445	SEMA6D (ENSG00000137872)	3.14892e-19	1.56628	CADM1 (ENSG00000182985)	1.38488e-14	1.99851	DSCC1 (ENSG00000136982)	3.54359e-124	3.25547	UTRN (ENSG00000152818)	0	4.30251	CDK6 (ENSG00000105810)	5.54493e-81	2.02268	DSN1 (ENSG00000149636)	4.18395e-119	3.44242	AP1B1 (ENSG00000100280)	9.63402e-286	3.69849	GFPT2 (ENSG00000131459)	3.10835e-109	4.56701
236	UNC5D (ENSG00000156687)	3.26287e-38	2.62804	LRCH3 (ENSG00000186001)	2.47449e-06	1.58886	CD151 (ENSG00000177697)	4.29046e-27	2.76125	GALNT18 (ENSG00000110328)	2.46153e-58	1.81653	BAMBI (ENSG00000095739)	1.34258e-52	3.53229	KRT23 (ENSG00000108244)	2.19313e-115	51.3411	DBI (ENSG00000155368)	0.000190115	2.08363	LRRC10B (ENSG00000204950)	4.23772e-19	3.08166	PID1 (ENSG00000153823)	1.65772e-14	2.36064	SKA2 (ENSG00000182628)	3.86388e-124	1.90004	ITPKB (ENSG00000143772)	0	4.29034	CHPF (ENSG00000123989)	1.23048e-80	2.2254	FAM83D (ENSG00000101447)	6.91804e-119	4.87867	TMEM181 (ENSG00000146433)	5.54689e-285	3.87856	TINAGL1 (ENSG00000142910)	1.52688e-108	5.06702
237	SESN3 (ENSG00000149212)	4.27543e-38	1.70375	ZNF770 (ENSG00000198146)	2.49698e-06	1.55845	SEL1L3 (ENSG00000091490)	4.71326e-27	4.97666	ARHGEF7 (ENSG00000102606)	2.53185e-58	1.80134	WDR76 (ENSG00000092470)	1.35145e-52	4.27859	TMEM61 (ENSG00000143001)	3.88947e-115	6.11019	VTI1B (ENSG00000100568)	0.00019224	1.50137	CRIP1 (ENSG00000213145)	4.66236e-19	3.12868	ALX1 (ENSG00000180318)	1.79893e-14	3.07534	ARHGAP26 (ENSG00000145819)	4.60454e-124	2.36213	FGD4 (ENSG00000139132)	0	4.23977	KHDRBS2 (ENSG00000112232)	2.8362e-80	5.60703	HIST1H1D (ENSG00000124575)	1.0807e-118	3.61029	HOMER1 (ENSG00000152413)	7.02102e-285	4.72021	CNTN1 (ENSG00000018236)	1.64814e-108	5.75376
238	FZD7 (ENSG00000155760)	4.78538e-38	1.89751	RXYLT1 (ENSG00000118600)	2.59559e-06	1.51461	MT-CO1 (ENSG00000198804)	5.42641e-27	1.60842	SEC14L1 (ENSG00000129657)	9.41721e-58	1.9001	TMEM97 (ENSG00000109084)	9.70552e-52	3.41074	P2RX2 (ENSG00000187848)	4.36668e-113	11.4043	COPS5 (ENSG00000121022)	0.000194264	1.66521	TXNIP (ENSG00000265972)	7.41468e-19	1.56752	ATRNL1 (ENSG00000107518)	2.12616e-14	2.18738	KPNA2 (ENSG00000182481)	4.94594e-124	2.53575	KITLG (ENSG00000049130)	0	4.23924	KIF5C (ENSG00000168280)	1.04575e-79	2.32941	TEDC1 (ENSG00000185347)	1.56073e-118	3.57398	SYT17 (ENSG00000103528)	1.59868e-284	4.24641	DNM3 (ENSG00000197959)	2.09129e-108	3.30265
239	LGI1 (ENSG00000108231)	7.27849e-38	2.47547	ACAP3 (ENSG00000131584)	2.60095e-06	1.57749	ITGA6 (ENSG00000091409)	8.32846e-27	3.9684	FYN (ENSG00000010810)	9.77864e-58	1.81539	PCNA (ENSG00000132646)	1.25343e-51	3.78466	SLC16A12 (ENSG00000152779)	4.24287e-112	17.0722	PSMD7 (ENSG00000103035)	0.000194892	1.71967	MKL2 (ENSG00000186260)	1.0287e-18	1.79017	EGR1 (ENSG00000120738)	2.21519e-14	1.73466	PARPBP (ENSG00000185480)	8.8755e-124	2.84261	ANGPTL2 (ENSG00000136859)	0	4.2282	RERG (ENSG00000134533)	7.12429e-79	2.02284	EMP2 (ENSG00000213853)	5.09729e-117	2.56817	PRDM1 (ENSG00000057657)	5.89329e-283	3.82145	SYTL5 (ENSG00000147041)	2.30497e-108	6.12799
240	PALMD (ENSG00000099260)	1.00678e-37	2.08266	MPRIP (ENSG00000133030)	2.62615e-06	1.54642	NDST1 (ENSG00000070614)	9.21523e-27	3.54858	ICA1 (ENSG00000003147)	1.18457e-57	2.15165	PCDH7 (ENSG00000169851)	2.04318e-51	3.04189	TMEM207 (ENSG00000198398)	9.97288e-112	4.23188	RTL8A (ENSG00000203950)	0.000197842	1.71335	PALM2 (ENSG00000243444)	1.72382e-18	2.33659	VWC2 (ENSG00000188730)	2.3699e-14	3.51348	ARHGAP42 (ENSG00000165895)	1.27105e-123	1.76146	TRIB3 (ENSG00000101255)	0	4.22081	CNTN4 (ENSG00000144619)	7.30097e-79	2.04927	RFC5 (ENSG00000111445)	5.36237e-117	3.42407	ATP13A2 (ENSG00000159363)	7.54364e-283	3.5309	KLF9 (ENSG00000119138)	6.02105e-108	3.88072
241	CBFB (ENSG00000067955)	1.35041e-37	1.80992	ST5 (ENSG00000166444)	2.67556e-06	1.5827	ARHGEF7 (ENSG00000102606)	1.89593e-26	3.03653	ARHGAP31 (ENSG00000031081)	1.60036e-57	2.04767	GINS1 (ENSG00000101003)	2.86401e-51	4.68815	KLC3 (ENSG00000104892)	1.86146e-111	13.4368	BEX3 (ENSG00000166681)	0.000199505	1.66205	ADRA2B (ENSG00000274286)	1.93208e-18	2.66233	NTF4 (ENSG00000225950)	2.50603e-14	2.80711	BUB1 (ENSG00000169679)	1.28767e-123	3.60459	ARID3B (ENSG00000179361)	0	4.21661	PLD3 (ENSG00000105223)	6.27005e-78	1.99858	TRAIP (ENSG00000183763)	3.39484e-116	4.74125	TRIB3 (ENSG00000101255)	2.37087e-281	3.49884	CCDC81 (ENSG00000149201)	7.37421e-108	4.70091
242	GNG3 (ENSG00000162188)	1.36533e-37	2.60418	MT-ND6 (ENSG00000198695)	2.70537e-06	1.79638	HHEX (ENSG00000152804)	3.5881e-26	4.20784	FGF12 (ENSG00000114279)	1.94139e-57	2.37749	ST6GAL2 (ENSG00000144057)	3.52911e-51	3.19521	ANO9 (ENSG00000185101)	1.17514e-109	10.0593	SPRR1B (ENSG00000169469)	0.000203008	2.04256	CYP4X1 (ENSG00000186377)	2.20041e-18	2.54092	NSA2 (ENSG00000164346)	5.33262e-14	1.53123	PIMREG (ENSG00000129195)	1.96029e-122	3.17542	SHANK3 (ENSG00000251322)	0	4.21617	RGL1 (ENSG00000143344)	6.11075e-77	2.17579	NCAPG2 (ENSG00000146918)	2.6797e-115	3.77155	PTPRM (ENSG00000173482)	9.3732e-280	3.03556	PDLIM4 (ENSG00000131435)	4.77073e-107	2.88299
243	TCF7L2 (ENSG00000148737)	1.40342e-37	1.82268	PLOD2 (ENSG00000152952)	2.75068e-06	1.62271	SULF2 (ENSG00000196562)	7.27494e-26	3.12384	HID1 (ENSG00000167861)	2.26364e-57	2.22588	CEP152 (ENSG00000103995)	5.87523e-51	3.96698	SLC7A4 (ENSG00000099960)	1.87994e-108	7.00074	PSMA1 (ENSG00000129084)	0.000208879	1.61854	ALKBH2 (ENSG00000189046)	2.94628e-18	1.76418	C10orf82 (ENSG00000165863)	5.98442e-14	3.16183	RRM1 (ENSG00000167325)	1.25926e-120	2.23682	CDC42EP3 (ENSG00000163171)	0	4.21295	CLEC11A (ENSG00000105472)	1.57502e-76	2.32268	SMC3 (ENSG00000108055)	1.31254e-114	2.33178	ATP11C (ENSG00000101974)	8.61927e-279	4.02889	PMM1 (ENSG00000100417)	6.25606e-107	2.83001
244	CYP39A1 (ENSG00000146233)	1.8689e-37	2.50114	NECTIN3 (ENSG00000177707)	2.91256e-06	1.53321	GIT2 (ENSG00000139436)	1.02986e-25	4.41623	CCDC88C (ENSG00000015133)	2.63924e-57	2.0933	EMILIN1 (ENSG00000138080)	7.63048e-51	3.0961	ATP12A (ENSG00000075673)	1.91861e-108	11.0608	MRPS2 (ENSG00000122140)	0.000211598	1.50199	RBPMS2 (ENSG00000166831)	3.13534e-18	1.80761	TCEAL5 (ENSG00000204065)	6.82641e-14	2.20537	CDC6 (ENSG00000094804)	3.11655e-120	2.91645	NBEAL2 (ENSG00000160796)	0	4.20671	RADIL (ENSG00000157927)	3.26429e-76	3.50159	MNS1 (ENSG00000138587)	3.21701e-113	3.39587	OSBPL10 (ENSG00000144645)	1.26632e-278	3.74304	ITGA3 (ENSG00000005884)	1.79942e-106	3.61831
245	DACT3 (ENSG00000197380)	3.54961e-37	1.56137	ZNF33A (ENSG00000189180)	3.05381e-06	1.57676	ARHGEF12 (ENSG00000196914)	1.2948e-25	3.14314	OSBPL3 (ENSG00000070882)	3.89399e-57	2.38151	USP1 (ENSG00000162607)	9.58762e-51	2.93528	CD24 (ENSG00000272398)	2.73595e-108	14.3004	FLOT1 (ENSG00000137312)	0.000211636	1.52893	S100A4 (ENSG00000196154)	3.21942e-18	1.82706	ALG1L (ENSG00000189366)	8.92993e-14	3.00774	MCM3 (ENSG00000112118)	9.91819e-120	2.23571	GJA5 (ENSG00000265107)	0	4.19344	CASP4 (ENSG00000196954)	1.03195e-75	3.12722	HIST1H2AG (ENSG00000196787)	3.53463e-112	3.52827	B4GALT5 (ENSG00000158470)	1.99338e-278	3.92788	PLP2 (ENSG00000102007)	1.68859e-105	3.01321
246	BDH2 (ENSG00000164039)	5.15666e-37	1.56593	EXTL3 (ENSG00000012232)	3.25962e-06	1.54348	VSIR (ENSG00000107738)	2.0138e-25	4.62686	MMP14 (ENSG00000157227)	4.164e-57	1.8629	ZNF367 (ENSG00000165244)	1.20681e-50	5.96702	DDR1 (ENSG00000204580)	1.11639e-107	11.6305	PPP1R3A (ENSG00000154415)	0.000212694	2.7466	LPL (ENSG00000175445)	4.2685e-18	2.2722	EIF3L (ENSG00000100129)	9.40013e-14	1.50026	UHRF1 (ENSG00000276043)	2.41417e-119	2.60615	NRP1 (ENSG00000099250)	0	4.19242	ATP2B1 (ENSG00000070961)	1.27619e-75	2.03616	EXO1 (ENSG00000174371)	1.43641e-111	5.01106	FZD6 (ENSG00000164930)	1.45447e-277	3.48868	ANKH (ENSG00000154122)	2.09285e-105	6.33965
247	PTPRD (ENSG00000153707)	6.11856e-37	2.04012	NRDC (ENSG00000078618)	3.26007e-06	1.64875	GRAPL (ENSG00000189152)	2.39152e-25	7.82796	RAPGEF2 (ENSG00000109756)	6.22501e-57	1.81749	CKAP2 (ENSG00000136108)	2.58562e-50	3.55702	MAP7 (ENSG00000135525)	2.34382e-107	12.6038	DMAC2 (ENSG00000105341)	0.000216371	1.55757	NTRK3 (ENSG00000140538)	5.79835e-18	2.52155	SNCAIP (ENSG00000064692)	9.63414e-14	2.47649	MNS1 (ENSG00000138587)	1.48274e-118	2.6887	MMP15 (ENSG00000102996)	0	4.18826	MYO6 (ENSG00000196586)	7.21968e-75	1.7403	SAC3D1 (ENSG00000168061)	1.98509e-111	2.40764	THSD1 (ENSG00000136114)	4.73834e-277	3.57826	CYBRD1 (ENSG00000071967)	1.65688e-104	2.72491
248	CSMD3 (ENSG00000164796)	8.89581e-37	2.71164	CUX1 (ENSG00000257923)	3.54422e-06	1.69602	KLHL4 (ENSG00000102271)	3.08482e-25	3.42681	TAOK2 (ENSG00000149930)	7.19124e-57	1.78946	TROAP (ENSG00000135451)	3.82612e-50	5.05566	COL4A4 (ENSG00000081052)	2.58011e-107	11.2068	PITPNA (ENSG00000174238)	0.000217241	1.82285	CAMK1 (ENSG00000134072)	9.26708e-18	1.94521	SEMA3A (ENSG00000075213)	1.00646e-13	2.08359	FBXO5 (ENSG00000112029)	1.86294e-117	2.383	TACC1 (ENSG00000147526)	0	4.164	S1PR3 (ENSG00000213694)	9.1175e-75	2.07663	HIRIP3 (ENSG00000149929)	3.5109e-111	3.07498	TNFRSF11A (ENSG00000141655)	1.28192e-276	7.28171	HIVEP3 (ENSG00000127124)	5.49654e-104	3.19207
249	SLITRK5 (ENSG00000165300)	1.20718e-36	2.01934	CCNL2 (ENSG00000221978)	3.6328e-06	1.76133	JPH1 (ENSG00000104369)	3.14747e-25	7.53404	TECPR1 (ENSG00000205356)	7.95876e-57	1.99528	PTN (ENSG00000105894)	3.92269e-50	2.9283	L1CAM (ENSG00000198910)	3.7565e-107	13.8866	ACSM1 (ENSG00000166743)	0.000225584	3.28771	HDAC9 (ENSG00000048052)	1.04192e-17	1.97469	HIC1 (ENSG00000177374)	1.95439e-13	1.6674	DTL (ENSG00000143476)	1.92812e-117	3.10181	HLA-E (ENSG00000204592)	0	4.14369	ABCC4 (ENSG00000125257)	1.42926e-74	4.22343	STMN1 (ENSG00000117632)	2.03367e-110	2.23214	APCDD1 (ENSG00000154856)	2.09965e-276	5.95204	HLA-C (ENSG00000204525)	6.17434e-104	2.96166
250	IGLON5 (ENSG00000142549)	1.51976e-36	1.61458	AP3M2 (ENSG00000070718)	3.6721e-06	1.61035	NPDC1 (ENSG00000107281)	4.18531e-25	2.96646	PNPLA6 (ENSG00000032444)	9.90959e-57	1.75012	MME (ENSG00000196549)	4.6309e-50	4.20604	AP006284.1 (ENSG00000254815)	7.36837e-107	8.37966	PLA2G1B (ENSG00000170890)	0.00023303	3.0064	KCNIP4 (ENSG00000185774)	1.06446e-17	1.98411	HOXD11 (ENSG00000128713)	1.96853e-13	2.23499	SMC2 (ENSG00000136824)	2.38769e-117	1.96245	TP53INP2 (ENSG00000078804)	0	4.14295	IL18R1 (ENSG00000115604)	1.92366e-74	3.78962	RPL39L (ENSG00000163923)	7.4422e-110	2.45035	VSIR (ENSG00000107738)	5.20296e-276	3.77688	TMEM173 (ENSG00000184584)	8.17608e-104	3.53193
251	SMARCC1 (ENSG00000173473)	1.90447e-36	1.50155	FNIP1 (ENSG00000217128)	3.71544e-06	1.63025	ABL2 (ENSG00000143322)	4.27503e-25	4.00254	MTRF1L (ENSG00000112031)	1.16967e-56	1.81007	TCF19 (ENSG00000137310)	1.52394e-49	4.59482	SLC27A2 (ENSG00000140284)	9.41017e-107	5.55184	LINC02182 (ENSG00000260420)	0.000234606	2.1348	TMEM47 (ENSG00000147027)	1.17012e-17	1.88661	GABRR1 (ENSG00000146276)	2.17547e-13	2.46979	FOXM1 (ENSG00000111206)	1.24021e-116	2.72472	FILIP1 (ENSG00000118407)	0	4.12837	CAMK1G (ENSG00000008118)	3.64867e-74	3.22357	WDR76 (ENSG00000092470)	8.96676e-110	4.09084	FAM84A (ENSG00000162981)	5.23775e-276	5.39629	XRCC4 (ENSG00000152422)	9.342e-104	6.42535
252	KCTD12 (ENSG00000178695)	2.33669e-36	2.04115	BRAF (ENSG00000157764)	3.72881e-06	1.56837	STAB1 (ENSG00000010327)	4.55599e-25	5.81361	SLC46A3 (ENSG00000139508)	1.5862e-56	2.20799	TMPO (ENSG00000120802)	3.80709e-49	3.3435	PRKAA2 (ENSG00000162409)	1.0538e-106	11.2485	EIF2S1 (ENSG00000134001)	0.000240504	1.66886	HCFC1R1 (ENSG00000103145)	4.91691e-17	1.61641	PTGFR (ENSG00000122420)	2.91756e-13	3.7222	CDCA4 (ENSG00000170779)	1.25903e-116	2.34449	PGM2L1 (ENSG00000165434)	0	4.11254	ADAMTS1 (ENSG00000154734)	3.66445e-74	2.51421	CRABP2 (ENSG00000143320)	1.08812e-109	2.08492	TOX2 (ENSG00000124191)	3.10592e-275	4.82475	LTBP1 (ENSG00000049323)	3.60074e-103	3.5419
253	HMCN1 (ENSG00000143341)	3.11469e-36	1.73028	PCNX4 (ENSG00000126773)	3.78954e-06	1.56424	FYN (ENSG00000010810)	4.56744e-25	2.85903	APLP2 (ENSG00000084234)	1.67548e-56	2.04102	PAMR1 (ENSG00000149090)	4.13093e-49	3.71587	TTLL10 (ENSG00000162571)	2.23167e-106	9.09506	RAB4A (ENSG00000168118)	0.000241777	1.68217	EMILIN2 (ENSG00000132205)	5.38453e-17	2.1547	BEX4 (ENSG00000102409)	3.58888e-13	1.62164	C19orf48 (ENSG00000167747)	1.53836e-116	1.87054	MECOM (ENSG00000085276)	0	4.10776	JDP2 (ENSG00000140044)	8.40935e-74	2.73106	CBX5 (ENSG00000094916)	1.44419e-109	2.42826	TNFSF10 (ENSG00000121858)	4.45552e-274	3.12974	SERPINF1 (ENSG00000132386)	3.8006e-103	5.69079
254	AUTS2 (ENSG00000158321)	3.31941e-36	1.85046	SMPD4 (ENSG00000136699)	3.8277e-06	1.60604	SLC9A3R2 (ENSG00000065054)	6.63166e-25	2.43274	ATP2B4 (ENSG00000058668)	1.97859e-56	1.80452	MSX1 (ENSG00000163132)	4.2453e-49	3.49429	RAB3IP (ENSG00000127328)	2.74305e-106	11.8748	DDT (ENSG00000099977)	0.000246253	1.65385	TMEM26 (ENSG00000196932)	5.97211e-17	2.08609	GSTM5 (ENSG00000134201)	4.61073e-13	3.07359	STK17B (ENSG00000081320)	2.10506e-116	2.19365	PEA15 (ENSG00000162734)	0	4.10745	SEZ6L2 (ENSG00000174938)	1.2555e-73	2.04445	NSD2 (ENSG00000109685)	4.156e-109	2.40917	FAM49A (ENSG00000197872)	5.20701e-274	3.72937	NLRP2 (ENSG00000022556)	5.00252e-103	4.41983
255	IRS1 (ENSG00000169047)	5.57924e-36	1.8334	GPBP1L1 (ENSG00000159592)	3.96805e-06	1.58155	RP1 (ENSG00000104237)	7.84637e-25	6.07379	FAM198B (ENSG00000164125)	2.10578e-56	1.8423	NUDT1 (ENSG00000106268)	6.15175e-49	2.91982	STXBP2 (ENSG00000076944)	6.50256e-106	14.969	NDUFB10 (ENSG00000140990)	0.000247666	1.50346	FRK (ENSG00000111816)	6.14022e-17	2.74812	ARHGAP5-AS1 (ENSG00000258655)	5.68418e-13	2.4408	TUBB4B (ENSG00000188229)	2.38345e-116	2.59742	NUDT4 (ENSG00000173598)	0	4.09818	TBX1 (ENSG00000184058)	2.66078e-73	4.96928	GINS1 (ENSG00000101003)	2.04174e-108	4.09851	ARHGAP31 (ENSG00000031081)	9.58514e-274	3.6994	APOL6 (ENSG00000221963)	1.07103e-102	5.34254
256	FRMD6 (ENSG00000139926)	1.42136e-35	1.92603	ARMC9 (ENSG00000135931)	4.07272e-06	1.59552	PSAP (ENSG00000197746)	1.52487e-24	2.62928	BICD1 (ENSG00000151746)	2.59833e-56	1.70533	CCNB1 (ENSG00000134057)	6.42422e-49	4.55926	ZNF503-AS2 (ENSG00000237149)	1.30312e-105	18.9242	GDI2 (ENSG00000057608)	0.000248114	1.51405	PGM2 (ENSG00000169299)	7.24082e-17	1.94297	SPRY1 (ENSG00000164056)	8.45739e-13	1.50733	SKA3 (ENSG00000165480)	4.29167e-116	3.50031	HLX (ENSG00000136630)	0	4.08411	PDE1A (ENSG00000115252)	3.46277e-73	2.1357	E2F7 (ENSG00000165891)	4.04265e-108	4.8836	ARHGAP29 (ENSG00000137962)	9.7624e-274	3.45118	SGMS2 (ENSG00000164023)	1.47016e-102	4.37924
257	SMARCA5 (ENSG00000153147)	1.83366e-35	1.74179	COL6A2 (ENSG00000142173)	4.17768e-06	1.65701	MAP4K4 (ENSG00000071054)	1.7162e-24	2.32478	FZD6 (ENSG00000164930)	2.75644e-56	1.88169	CENPH (ENSG00000153044)	6.86051e-49	2.88636	SMIM6 (ENSG00000259120)	2.29767e-105	7.19073	INO80E (ENSG00000169592)	0.000248175	1.69014	FAM241A (ENSG00000174749)	9.39249e-17	1.60604	ABAT (ENSG00000183044)	9.37983e-13	2.77086	FAM111B (ENSG00000189057)	5.99515e-116	3.35622	PREX2 (ENSG00000046889)	0	4.0791	SCARB2 (ENSG00000138760)	5.28878e-73	1.91374	KCNQ2 (ENSG00000075043)	4.76e-108	2.32273	TMC8 (ENSG00000167895)	2.33629e-273	5.71504	ARSJ (ENSG00000180801)	6.83028e-101	3.58531
258	C11orf1 (ENSG00000137720)	2.43159e-35	1.71741	IPO7 (ENSG00000205339)	4.22287e-06	1.64409	ANXA2 (ENSG00000182718)	2.02024e-24	1.73603	HOPX (ENSG00000171476)	3.41288e-56	1.9753	DDIAS (ENSG00000165490)	8.33359e-49	4.69356	FCGBP (ENSG00000275395)	5.5602e-104	19.0196	LYPLA2 (ENSG00000011009)	0.000250979	1.65969	LGALSL (ENSG00000119862)	1.10833e-16	1.84613	FOXC1 (ENSG00000054598)	1.07241e-12	2.02076	KIF15 (ENSG00000163808)	6.80857e-116	2.82972	SCAMP5 (ENSG00000198794)	0	4.07464	PCDHB5 (ENSG00000113209)	9.43542e-73	2.88994	CEP78 (ENSG00000148019)	7.51278e-108	2.6056	TSPAN11 (ENSG00000110900)	1.19683e-272	4.09893	ANGPTL4 (ENSG00000167772)	2.93724e-100	5.91827
259	FAT4 (ENSG00000196159)	3.62851e-35	2.22507	SENP6 (ENSG00000112701)	4.24574e-06	1.75903	ATP11A (ENSG00000068650)	2.11307e-24	4.1225	NOS3 (ENSG00000164867)	3.81548e-56	2.15786	RHOU (ENSG00000116574)	8.53075e-49	3.48708	FAM110C (ENSG00000184731)	9.28023e-104	7.85884	ATP5F1C (ENSG00000165629)	0.000251781	1.51742	PLCE1 (ENSG00000138193)	1.24564e-16	2.24517	BASP1-AS1 (ENSG00000215196)	1.32639e-12	2.64674	ARHGEF6 (ENSG00000129675)	7.00813e-116	2.3064	CD55 (ENSG00000196352)	0	4.0699	NFKBIZ (ENSG00000144802)	1.19598e-72	2.60711	HIST1H2AL (ENSG00000276903)	7.65507e-108	5.38474	LINC01480 (ENSG00000270164)	1.46781e-272	6.29028	SSC5D (ENSG00000179954)	4.77205e-100	5.32215
260	DPH5 (ENSG00000117543)	4.19892e-35	1.73829	NIPBL (ENSG00000164190)	4.28842e-06	1.78516	FURIN (ENSG00000140564)	2.23012e-24	2.75956	TMC6 (ENSG00000141524)	3.99746e-56	1.77376	CDKN2A (ENSG00000147889)	1.05718e-48	3.04476	SLC12A3 (ENSG00000070915)	2.26773e-103	12.4629	AC010642.2 (ENSG00000283103)	0.000255881	1.60407	DTX1 (ENSG00000135144)	1.35959e-16	2.24693	FOS (ENSG00000170345)	1.34178e-12	1.55879	MIS18A (ENSG00000159055)	1.83454e-115	1.91158	PIK3C2B (ENSG00000133056)	0	4.05964	HIC1 (ENSG00000177374)	2.12043e-72	1.82854	TICRR (ENSG00000140534)	1.02442e-107	5.16631	EXOC6 (ENSG00000138190)	1.54229e-272	4.88008	SLC22A3 (ENSG00000146477)	5.50926e-100	3.93295
261	LRFN5 (ENSG00000165379)	4.30585e-35	2.06629	DYRK2 (ENSG00000127334)	4.31626e-06	1.5652	MT-ND1 (ENSG00000198888)	2.28489e-24	1.76505	LGALS8 (ENSG00000116977)	4.90179e-56	1.89714	METTL7A (ENSG00000185432)	1.70341e-48	3.43993	LINC01976 (ENSG00000261514)	6.93117e-103	8.2557	HAX1 (ENSG00000143575)	0.000256077	1.50345	COX4I2 (ENSG00000131055)	2.77408e-16	3.00593	LRRC4C (ENSG00000148948)	1.36328e-12	2.21618	ATAD5 (ENSG00000176208)	5.68174e-115	2.42593	FURIN (ENSG00000140564)	0	4.04821	SLITRK3 (ENSG00000121871)	2.17694e-72	5.34721	SAMD11 (ENSG00000187634)	1.91042e-107	1.963	SH3BP5 (ENSG00000131370)	3.72687e-272	3.57536	SRPX2 (ENSG00000102359)	5.92755e-100	3.22003
262	HUNK (ENSG00000142149)	5.07885e-35	2.24186	GALNT2 (ENSG00000143641)	4.36087e-06	1.50969	CDC42EP2 (ENSG00000149798)	2.51652e-24	4.22341	VAMP8 (ENSG00000118640)	7.32277e-56	1.95477	ADAMTSL2 (ENSG00000197859)	1.86929e-48	4.87121	ARL4C (ENSG00000188042)	8.48099e-102	13.2744	WDR83OS (ENSG00000105583)	0.000261754	1.52574	GEM (ENSG00000164949)	2.85488e-16	1.81291	FAM162A (ENSG00000114023)	1.45906e-12	2.01891	H2AFX (ENSG00000188486)	6.96441e-115	2.25431	PCDH1 (ENSG00000156453)	0	3.99911	CDH23 (ENSG00000107736)	2.37584e-72	4.98082	NEIL3 (ENSG00000109674)	1.33127e-106	4.92181	SORT1 (ENSG00000134243)	6.48901e-272	3.94061	SGIP1 (ENSG00000118473)	9.63427e-99	3.59234
263	RND3 (ENSG00000115963)	7.57559e-35	1.54855	FAM53C (ENSG00000120709)	4.37697e-06	1.72183	TCIM (ENSG00000176907)	3.45246e-24	3.97889	SLC20A1 (ENSG00000144136)	8.39071e-56	1.74085	MCM8 (ENSG00000125885)	2.34157e-48	4.56748	AC004233.3 (ENSG00000272079)	3.52812e-101	6.9112	FBXO9 (ENSG00000112146)	0.000265478	1.60752	ID4 (ENSG00000172201)	4.21001e-16	1.50732	BCAN (ENSG00000132692)	1.90282e-12	2.21181	RFC3 (ENSG00000133119)	7.11137e-115	2.48173	ITGA9 (ENSG00000144668)	0	3.99104	NTRK2 (ENSG00000148053)	3.48226e-72	1.66517	CDK5RAP2 (ENSG00000136861)	3.4428e-106	2.63032	CD9 (ENSG00000010278)	1.30263e-271	3.92125	ECM1 (ENSG00000143369)	4.90531e-98	2.99566
264	COL2A1 (ENSG00000139219)	1.4574e-34	2.31352	CRYBG3 (ENSG00000080200)	4.38091e-06	1.75563	NPAS2 (ENSG00000170485)	5.66142e-24	4.20846	DCHS1 (ENSG00000166341)	8.39641e-56	1.77738	CHTF18 (ENSG00000127586)	3.25396e-48	4.22877	TMEM40 (ENSG00000088726)	9.2996e-100	9.61539	PRPF31 (ENSG00000105618)	0.000266206	1.52229	EGFL6 (ENSG00000198759)	5.48456e-16	2.50236	NKX3-2 (ENSG00000109705)	2.05592e-12	3.24598	HOXB2 (ENSG00000173917)	7.54924e-115	2.01231	ARHGDIB (ENSG00000111348)	0	3.97074	SDK2 (ENSG00000069188)	6.04777e-72	3.18713	RANBP1 (ENSG00000099901)	1.47382e-105	2.46863	ITGA5 (ENSG00000161638)	1.43009e-271	3.81192	CEBPD (ENSG00000221869)	1.28584e-97	3.05489
265	TOP2B (ENSG00000077097)	1.76456e-34	1.59043	WDR60 (ENSG00000126870)	4.41131e-06	1.69289	KIAA1147 (ENSG00000257093)	8.03102e-24	4.56804	GRK5 (ENSG00000198873)	9.85256e-56	1.79611	COL6A3 (ENSG00000163359)	3.63006e-48	2.71189	HOXB-AS3 (ENSG00000233101)	3.2787e-99	14.3952	PANK2 (ENSG00000125779)	0.000267566	1.59397	ARHGEF6 (ENSG00000129675)	8.21487e-16	1.98674	DNAJC12 (ENSG00000108176)	2.12755e-12	1.96106	AURKA (ENSG00000087586)	1.27114e-114	3.24804	SIPA1L2 (ENSG00000116991)	0	3.96204	C11orf87 (ENSG00000185742)	7.54171e-72	4.80514	INCENP (ENSG00000149503)	5.70546e-105	4.29845	SELENON (ENSG00000162430)	5.78737e-270	3.71219	CD274 (ENSG00000120217)	1.55789e-97	4.00364
266	LMO3 (ENSG00000048540)	2.04677e-34	2.9038	NHSL2 (ENSG00000204131)	4.47508e-06	1.64325	LDB2 (ENSG00000169744)	1.05494e-23	2.4718	CHRM3 (ENSG00000133019)	1.06266e-55	2.14095	ITGA8 (ENSG00000077943)	1.95955e-47	2.6528	PLA2G4F (ENSG00000168907)	4.44542e-99	6.64255	IGFBP7 (ENSG00000163453)	0.000275272	2.21369	RAB20 (ENSG00000139832)	8.23959e-16	2.16759	JAKMIP2 (ENSG00000176049)	2.15968e-12	2.63326	C8orf34 (ENSG00000165084)	1.71868e-114	2.85701	FOXO1 (ENSG00000150907)	0	3.96011	GMPR (ENSG00000137198)	2.25657e-71	3.43081	ERCC6L (ENSG00000186871)	7.99547e-105	5.12302	ANGPT2 (ENSG00000091879)	9.1867e-270	5.17148	TIMP2 (ENSG00000035862)	1.65748e-97	2.71863
267	AC009041.2 (ENSG00000260807)	2.1285e-34	1.85486	NOTCH2 (ENSG00000134250)	4.69034e-06	2.72028	MAGI1 (ENSG00000151276)	1.32127e-23	4.82083	HEY1 (ENSG00000164683)	1.76852e-55	1.59137	SMC2 (ENSG00000136824)	2.83628e-47	2.92486	RAP1GAP2 (ENSG00000132359)	5.44363e-99	14.6729	SDHD (ENSG00000204370)	0.000277497	1.85978	C1orf21 (ENSG00000116667)	8.86296e-16	1.55864	IRX1 (ENSG00000170549)	2.30036e-12	2.39692	DNMT1 (ENSG00000130816)	3.87698e-114	1.89236	S100A10 (ENSG00000197747)	0	3.95617	NLGN4Y (ENSG00000165246)	4.75988e-71	3.39537	PSIP1 (ENSG00000164985)	1.28e-104	2.21717	CDK17 (ENSG00000059758)	1.66863e-267	3.36867	SLC7A5 (ENSG00000103257)	3.44668e-97	3.47935
268	NAV3 (ENSG00000067798)	3.40909e-34	1.85811	KLHL24 (ENSG00000114796)	4.71991e-06	1.58744	TGFB1 (ENSG00000105329)	1.82929e-23	2.69883	STX3 (ENSG00000166900)	1.91427e-55	1.91534	C1QTNF2 (ENSG00000145861)	7.66926e-47	5.27707	TNNT1 (ENSG00000105048)	7.33017e-99	9.92867	MOB4 (ENSG00000115540)	0.000287391	1.60482	GRM3 (ENSG00000198822)	1.65137e-15	2.2131	AKR1C2 (ENSG00000151632)	2.59069e-12	2.85665	RERG (ENSG00000134533)	6.47789e-114	1.62919	TMEM246 (ENSG00000165152)	0	3.93711	EMP3 (ENSG00000142227)	3.02266e-70	1.81059	LIX1 (ENSG00000145721)	1.31225e-104	5.62135	GNA14 (ENSG00000156049)	2.9686e-267	5.85148	RARRES2 (ENSG00000106538)	7.09684e-97	7.15129
269	DIRC3 (ENSG00000231672)	1.24497e-33	2.6014	HIPK3 (ENSG00000110422)	4.72269e-06	1.60787	GRN (ENSG00000030582)	1.90508e-23	2.80082	RRM2B (ENSG00000048392)	2.52019e-55	1.82298	FANCB (ENSG00000181544)	7.9386e-47	4.32681	SERPINA5 (ENSG00000188488)	7.31406e-98	13.178	INKA1 (ENSG00000185614)	0.000300894	1.81215	PYGM (ENSG00000068976)	1.91772e-15	2.36364	VPS37D (ENSG00000176428)	2.68027e-12	2.62292	TROAP (ENSG00000135451)	2.18767e-113	3.56802	ATP2B4 (ENSG00000058668)	0	3.93078	NRP2 (ENSG00000118257)	7.42241e-70	1.91566	ESPL1 (ENSG00000135476)	2.61195e-104	4.43859	SEC14L1 (ENSG00000129657)	3.42647e-267	4.64324	MRC2 (ENSG00000011028)	1.20957e-95	2.82
270	CXCL14 (ENSG00000145824)	1.52776e-33	3.28883	UBQLN4 (ENSG00000160803)	4.73276e-06	1.63638	SLC2A3 (ENSG00000059804)	1.95555e-23	2.71333	ITPKB (ENSG00000143772)	2.94316e-55	1.89914	ANGPT1 (ENSG00000154188)	1.14236e-46	2.59277	LLGL2 (ENSG00000073350)	1.76191e-97	11.3989	PPP1R2 (ENSG00000184203)	0.000304757	1.51754	C17orf58 (ENSG00000186665)	1.95716e-15	1.87672	WDR86 (ENSG00000187260)	2.84338e-12	2.16257	GPBAR1 (ENSG00000179921)	2.4486e-113	2.67207	NLK (ENSG00000087095)	0	3.9292	LOXL3 (ENSG00000115318)	5.07011e-69	2.7975	POLQ (ENSG00000051341)	1.84582e-103	4.56764	MECOM (ENSG00000085276)	1.34191e-266	3.08932	LMNA (ENSG00000160789)	1.71314e-95	2.96709
271	GPC2 (ENSG00000213420)	1.94e-33	2.11824	AC018541.1 (ENSG00000253300)	4.90299e-06	1.94584	SH3TC1 (ENSG00000125089)	2.08346e-23	6.40723	C15orf39 (ENSG00000167173)	3.03176e-55	2.00855	CAVIN2 (ENSG00000168497)	1.45176e-46	3.98722	CRYM (ENSG00000103316)	2.3582e-97	13.1438	ARL2BP (ENSG00000102931)	0.000305826	1.61654	KHDRBS3 (ENSG00000131773)	2.13825e-15	1.80532	SMIM3 (ENSG00000256235)	3.0351e-12	1.70915	CMC2 (ENSG00000103121)	2.06337e-112	1.92769	CLDN5 (ENSG00000184113)	0	3.9126	USP9Y (ENSG00000114374)	6.40498e-69	4.50328	CENPP (ENSG00000188312)	5.89799e-103	3.85721	HLX (ENSG00000136630)	1.63372e-266	3.39335	CA12 (ENSG00000074410)	3.28692e-95	4.29863
272	SPINT2 (ENSG00000167642)	2.38783e-33	1.50949	AC090023.2 (ENSG00000256915)	4.90299e-06	1.86697	PLEKHA1 (ENSG00000107679)	3.46903e-23	3.00655	LYL1 (ENSG00000104903)	3.47871e-55	2.12459	MFAP4 (ENSG00000166482)	2.60867e-46	2.52727	AC007906.2 (ENSG00000277639)	6.99773e-97	14.0965	C15orf61 (ENSG00000189227)	0.000315517	1.6637	AARD (ENSG00000205002)	4.49464e-15	2.58881	ALX3 (ENSG00000156150)	3.04318e-12	2.83897	FANCI (ENSG00000140525)	2.51252e-112	2.63395	SMTN (ENSG00000183963)	0	3.88756	AC103706.1 (ENSG00000261220)	7.80157e-69	4.25655	PEG10 (ENSG00000242265)	1.36715e-102	1.76597	ENPP4 (ENSG00000001561)	5.43513e-264	5.3634	BNC2 (ENSG00000173068)	3.65618e-95	3.97406
273	HOXA11 (ENSG00000005073)	2.73623e-33	1.97479	GNG14 (ENSG00000283980)	4.90299e-06	1.79873	KANK3 (ENSG00000186994)	4.42999e-23	4.98928	NOTCH1 (ENSG00000148400)	3.57858e-55	1.82646	KLHL14 (ENSG00000197705)	2.83315e-46	4.32544	CRYL1 (ENSG00000165475)	2.33832e-96	15.4359	CAPZB (ENSG00000077549)	0.000329539	1.50491	PDE1C (ENSG00000154678)	7.33731e-15	2.18463	ASCL2 (ENSG00000183734)	3.08408e-12	2.91834	PALM2 (ENSG00000243444)	9.2027e-112	2.73136	TMEM65 (ENSG00000164983)	0	3.86825	FBLN2 (ENSG00000163520)	7.93128e-69	2.91293	MCM6 (ENSG00000076003)	9.84463e-102	2.8585	JCAD (ENSG00000165757)	5.4809e-264	3.42487	GAL (ENSG00000069482)	4.73979e-94	5.82345
274	RASL11B (ENSG00000128045)	3.90841e-33	2.14265	LINC00930 (ENSG00000258647)	4.90299e-06	1.8183	MET (ENSG00000105976)	7.16314e-23	6.96072	PON2 (ENSG00000105854)	5.74582e-55	1.75072	E2F8 (ENSG00000129173)	5.35137e-46	5.60529	LINC00511 (ENSG00000227036)	3.51187e-96	14.8715	CFL2 (ENSG00000165410)	0.000332357	1.52928	LSR (ENSG00000105699)	7.86096e-15	2.07816	RNF175 (ENSG00000145428)	3.39103e-12	2.78503	SNHG18 (ENSG00000250786)	1.29048e-111	1.80317	MGST2 (ENSG00000085871)	0	3.85747	AKR1C3 (ENSG00000196139)	9.18799e-69	3.55581	LMNB2 (ENSG00000176619)	6.24707e-101	2.54555	PEA15 (ENSG00000162734)	5.14497e-263	3.60929	TIMP1 (ENSG00000102265)	7.35635e-94	4.13016
275	MAB21L1 (ENSG00000180660)	7.99637e-33	2.75165	AC020658.2 (ENSG00000259198)	4.90299e-06	1.55582	CPEB2 (ENSG00000137449)	7.93918e-23	5.11551	STAB2 (ENSG00000136011)	6.68862e-55	5.26807	TIMP3 (ENSG00000100234)	5.85641e-46	3.46834	NPNT (ENSG00000168743)	2.72407e-95	11.5493	RRAGA (ENSG00000155876)	0.000338214	1.63963	LINC01099 (ENSG00000251504)	1.01755e-14	2.5247	FBXO17 (ENSG00000269190)	5.99328e-12	1.94914	SMAP2 (ENSG00000084070)	3.54609e-111	1.93814	NPAS2 (ENSG00000170485)	0	3.83922	PAPPA (ENSG00000182752)	1.73283e-68	1.758	SUV39H2 (ENSG00000152455)	2.04905e-100	3.11886	PERP (ENSG00000112378)	7.43538e-263	3.30801	DDR1 (ENSG00000204580)	5.99442e-93	3.01866
276	HOXD11 (ENSG00000128713)	1.26865e-32	1.93674	AP000911.3 (ENSG00000255406)	4.90299e-06	1.86866	SLC22A23 (ENSG00000137266)	1.19155e-22	5.73094	PIK3CG (ENSG00000105851)	6.89877e-55	2.33242	RFC5 (ENSG00000111445)	6.90675e-46	3.54587	RNF43 (ENSG00000108375)	1.25335e-94	18.703	BCL7B (ENSG00000106635)	0.000343247	1.61057	NIT2 (ENSG00000114021)	1.04547e-14	1.71923	COL26A1 (ENSG00000160963)	7.56009e-12	1.95939	RRAGD (ENSG00000025039)	7.9581e-111	2.00467	CFLAR (ENSG00000003402)	0	3.83437	UTY (ENSG00000183878)	1.99252e-68	4.38945	ZNF695 (ENSG00000197472)	4.97314e-100	4.40346	SELP (ENSG00000174175)	2.54885e-262	8.41979	FGF5 (ENSG00000138675)	7.51698e-93	3.66666
277	BCL9 (ENSG00000116128)	1.43994e-32	1.86679	LINC01516 (ENSG00000231422)	4.90299e-06	1.77062	EOGT (ENSG00000163378)	2.60592e-22	4.28285	ABTB2 (ENSG00000166016)	1.16736e-54	2.26411	CEBPD (ENSG00000221869)	8.65672e-46	2.80292	KIF1A (ENSG00000130294)	1.66845e-94	16.0242	CFAP20 (ENSG00000070761)	0.000360461	1.87725	SHISA8 (ENSG00000234965)	1.3044e-14	2.72815	C1QTNF9 (ENSG00000240654)	7.68543e-12	2.87896	FHL1 (ENSG00000022267)	1.29636e-110	1.64971	SLC43A3 (ENSG00000134802)	0	3.83017	PDZD2 (ENSG00000133401)	2.283e-68	2.51265	ZNF519 (ENSG00000175322)	8.0235e-100	3.28034	FGD4 (ENSG00000139132)	2.79961e-262	4.12167	SMOC2 (ENSG00000112562)	1.37987e-92	5.87238
278	ADRA2A (ENSG00000150594)	1.81539e-32	2.5946	AC009185.1 (ENSG00000253653)	4.90299e-06	1.62831	PGM2L1 (ENSG00000165434)	4.13694e-22	3.91844	CDC42EP2 (ENSG00000149798)	1.96795e-54	1.86869	TP73 (ENSG00000078900)	1.06643e-45	4.42511	AP002884.1 (ENSG00000250303)	3.79677e-94	14.8179	UROS (ENSG00000188690)	0.000368585	1.74375	BBC3 (ENSG00000105327)	1.74379e-14	1.79464	ZFHX4 (ENSG00000091656)	7.69294e-12	2.11596	ACTA2 (ENSG00000107796)	9.08177e-110	2.39514	SIPA1 (ENSG00000213445)	0	3.82747	SVEP1 (ENSG00000165124)	5.10515e-68	2.13566	POLE (ENSG00000177084)	6.12088e-99	3.16054	RIPOR1 (ENSG00000039523)	3.03196e-262	3.41867	AL359555.4 (ENSG00000285347)	1.47189e-92	3.82452
279	TNS3 (ENSG00000136205)	2.56933e-32	1.62203	AC012103.1 (ENSG00000253376)	4.90299e-06	1.62831	KIF5B (ENSG00000170759)	4.17094e-22	2.2588	STAB1 (ENSG00000010327)	2.83309e-54	2.69456	FEN1 (ENSG00000168496)	2.08424e-45	3.35828	CDH4 (ENSG00000179242)	6.80045e-94	14.4602	ATOX1 (ENSG00000177556)	0.00037566	2.37552	RFTN1 (ENSG00000131378)	1.90295e-14	1.68981	FRRS1L (ENSG00000260230)	8.87823e-12	2.71229	PRIM1 (ENSG00000198056)	1.19584e-109	2.66227	HEY1 (ENSG00000164683)	0	3.82388	CTSD (ENSG00000117984)	4.21594e-67	1.64124	CCDC18 (ENSG00000122483)	2.14766e-98	3.35376	PLCB2 (ENSG00000137841)	1.28048e-261	4.42842	P4HA2 (ENSG00000072682)	3.59727e-92	2.79059
280	PHF6 (ENSG00000156531)	2.67563e-32	1.53328	AC007192.2 (ENSG00000269145)	4.90299e-06	1.52303	COL11A1 (ENSG00000060718)	8.60849e-22	3.07524	ADM (ENSG00000148926)	3.30007e-54	1.99161	KNTC1 (ENSG00000184445)	5.05033e-45	3.57981	OCLN (ENSG00000197822)	2.08096e-93	12.8089	MRPL18 (ENSG00000112110)	0.000377057	1.81114	TOM1L1 (ENSG00000141198)	1.93762e-14	2.00685	SYF2 (ENSG00000117614)	9.4986e-12	1.75324	AP3M2 (ENSG00000070718)	7.29668e-109	1.76692	FAM49A (ENSG00000197872)	0	3.81226	TFPI (ENSG00000003436)	9.11e-67	1.52475	ZNF730 (ENSG00000183850)	4.58803e-98	3.51442	WWTR1 (ENSG00000018408)	1.53191e-260	4.50522	TNFAIP6 (ENSG00000123610)	1.34164e-91	4.80924
281	ROR1 (ENSG00000185483)	3.08592e-32	1.8276	AC090826.2 (ENSG00000274937)	4.90299e-06	1.91236	FMNL3 (ENSG00000161791)	9.30791e-22	3.73981	IQGAP1 (ENSG00000140575)	3.92555e-54	1.83595	DACH1 (ENSG00000276644)	5.6287e-45	3.01425	WDR72 (ENSG00000166415)	1.42206e-92	10.0612	FAM192A (ENSG00000172775)	0.000382875	1.54091	ADCY6 (ENSG00000174233)	2.36386e-14	1.63841	SOX9 (ENSG00000125398)	1.61409e-11	2.11831	PGP (ENSG00000184207)	7.33925e-109	1.81673	GMFG (ENSG00000130755)	0	3.80597	LZTS1 (ENSG00000061337)	1.10656e-66	2.62342	LPAR1 (ENSG00000198121)	9.93538e-98	2.3476	EZR (ENSG00000092820)	2.10586e-260	3.52912	STK17B (ENSG00000081320)	3.83677e-91	2.35322
282	MOXD1 (ENSG00000079931)	5.18348e-32	1.98505	NXPE1 (ENSG00000095110)	4.90299e-06	1.64771	LIMK2 (ENSG00000182541)	9.85466e-22	3.84922	RNF19A (ENSG00000034677)	4.29265e-54	1.80408	NSD2 (ENSG00000109685)	7.93803e-45	2.96871	NUP62CL (ENSG00000198088)	1.03874e-91	16.9804	IL32 (ENSG00000008517)	0.000395668	2.50206	MYOM1 (ENSG00000101605)	2.39842e-14	2.39571	P3H2 (ENSG00000090530)	2.50687e-11	2.2953	CYC1 (ENSG00000179091)	7.50004e-109	1.82694	PLP2 (ENSG00000102007)	0	3.80286	EFEMP2 (ENSG00000172638)	2.81397e-66	1.88588	SHMT1 (ENSG00000176974)	1.04086e-97	3.52314	TAOK2 (ENSG00000149930)	9.08095e-260	3.51141	LTBP3 (ENSG00000168056)	5.71394e-91	2.79329
283	GAREM1 (ENSG00000141441)	5.40759e-32	1.97721	RGSL1 (ENSG00000121446)	4.90299e-06	1.60235	MYH9 (ENSG00000100345)	1.11346e-21	2.39131	DIAPH2 (ENSG00000147202)	5.14354e-54	1.71619	ISLR (ENSG00000129009)	8.61797e-45	2.52586	RHPN2 (ENSG00000131941)	3.7919e-91	12.4936	MRPS33 (ENSG00000090263)	0.000398237	1.62302	TBC1D1 (ENSG00000065882)	3.78659e-14	1.64011	CALY (ENSG00000130643)	2.62987e-11	2.46002	CXXC5 (ENSG00000171604)	1.6175e-108	1.67207	GRK5 (ENSG00000198873)	0	3.79448	DMKN (ENSG00000161249)	5.11143e-66	3.6958	RGS2 (ENSG00000116741)	1.46798e-97	2.31887	SNRK (ENSG00000163788)	1.95116e-259	3.12511	F2RL1 (ENSG00000164251)	6.56645e-91	5.35583
284	PLEKHA4 (ENSG00000105559)	6.34785e-32	1.8708	VN1R2 (ENSG00000196131)	4.90299e-06	1.88224	FAM219A (ENSG00000164970)	1.51416e-21	3.63798	ABCG1 (ENSG00000160179)	5.23801e-54	2.26241	OIP5 (ENSG00000104147)	9.55009e-45	5.44276	ZFP42 (ENSG00000179059)	4.26104e-91	7.24736	MPST (ENSG00000128309)	0.000409435	1.64506	FABP3 (ENSG00000121769)	4.02803e-14	2.85926	RHOD (ENSG00000173156)	2.77979e-11	2.35022	CIP2A (ENSG00000163507)	3.34932e-108	2.75301	SEMA4C (ENSG00000168758)	0	3.77118	RHOBTB2 (ENSG00000008853)	7.38226e-66	3.1183	WEE1 (ENSG00000166483)	1.74112e-97	2.5685	CA2 (ENSG00000104267)	3.18527e-259	2.99336	BEND6 (ENSG00000151917)	2.38179e-90	3.70766
285	BOC (ENSG00000144857)	7.4985e-32	1.76473	AC090458.1 (ENSG00000255109)	4.90299e-06	1.70082	APP (ENSG00000142192)	1.84581e-21	2.09012	GIPC3 (ENSG00000179855)	6.0133e-54	2.37778	RBL1 (ENSG00000080839)	1.61107e-44	3.89974	INHA (ENSG00000123999)	1.67265e-90	8.75657	COMMD5 (ENSG00000170619)	0.000411052	1.64435	ENTPD2 (ENSG00000054179)	4.90065e-14	2.88947	SRSF5 (ENSG00000100650)	2.83839e-11	1.53697	RAC3 (ENSG00000169750)	3.64048e-108	1.93488	TGFBR2 (ENSG00000163513)	0	3.75779	NR2F2 (ENSG00000185551)	7.64669e-66	1.56383	FANCG (ENSG00000221829)	5.66328e-97	3.23582	SH2B3 (ENSG00000111252)	1.4757e-257	3.49995	SPARC (ENSG00000113140)	4.49116e-90	3.11178
286	EPB41L3 (ENSG00000082397)	9.16471e-32	2.1237	AC008056.2 (ENSG00000259106)	4.90299e-06	1.7896	CHD7 (ENSG00000171316)	1.93742e-21	3.47617	RALGAPA2 (ENSG00000188559)	6.03916e-54	2.12415	EXO1 (ENSG00000174371)	1.72525e-44	5.26541	EPN3 (ENSG00000049283)	3.24737e-90	4.72401	SRP54 (ENSG00000100883)	0.000414423	1.72721	CLDN15 (ENSG00000106404)	6.89435e-14	2.14902	AKR1C1 (ENSG00000187134)	3.29422e-11	2.79973	HIST1H3B (ENSG00000274267)	4.0087e-108	3.18754	TMEM189 (ENSG00000240849)	0	3.74409	DIXDC1 (ENSG00000150764)	1.43747e-65	2.29595	PLK4 (ENSG00000142731)	7.08538e-97	4.25001	CFLAR (ENSG00000003402)	2.84426e-257	3.2242	UCHL1 (ENSG00000154277)	7.36862e-90	2.96581
287	TENM1 (ENSG00000009694)	9.43292e-32	2.06855	AC108037.1 (ENSG00000248262)	4.90299e-06	1.61182	CD46 (ENSG00000117335)	3.30402e-21	2.78646	NUDT4 (ENSG00000173598)	1.18284e-53	1.83769	GEN1 (ENSG00000178295)	1.88321e-44	3.54933	BAIAP2L1 (ENSG00000006453)	1.33176e-89	14.0407	MRPL17 (ENSG00000158042)	0.00041775	3.37102	AL031058.1 (ENSG00000261189)	7.85983e-14	1.78781	H2AFY2 (ENSG00000099284)	3.46109e-11	1.79183	RBPMS2 (ENSG00000166831)	8.07483e-108	1.8581	FRMD4B (ENSG00000114541)	0	3.69901	TMEM87B (ENSG00000153214)	2.21432e-65	2.4265	NPW (ENSG00000183971)	1.49238e-96	1.97725	MID1 (ENSG00000101871)	3.48104e-257	3.93407	HTRA1 (ENSG00000166033)	1.87844e-89	3.69861
288	SMIM1 (ENSG00000235169)	1.16418e-31	1.91919	LINC01848 (ENSG00000254106)	4.90299e-06	1.53944	ABHD17A (ENSG00000129968)	6.19765e-21	2.55209	ATP11C (ENSG00000101974)	1.6869e-53	1.76852	TAC1 (ENSG00000006128)	3.20844e-44	4.93703	KREMEN2 (ENSG00000131650)	1.37391e-89	6.65188	PRDX5 (ENSG00000126432)	0.000421712	2.10512	CNNM1 (ENSG00000119946)	8.10902e-14	2.45716	FAT3 (ENSG00000165323)	4.67555e-11	2.40322	NCAPD3 (ENSG00000151503)	1.43981e-107	2.20482	ATP13A2 (ENSG00000159363)	0	3.69024	FENDRR (ENSG00000268388)	4.25312e-65	4.16439	STIL (ENSG00000123473)	1.87523e-95	3.8659	CPNE2 (ENSG00000140848)	5.67777e-257	3.42917	MRAS (ENSG00000158186)	2.22949e-89	3.08419
289	CNTN4 (ENSG00000144619)	1.77034e-31	1.57832	AC105935.1 (ENSG00000228008)	4.90299e-06	1.96742	FZD6 (ENSG00000164930)	6.31862e-21	4.29988	IL4R (ENSG00000077238)	1.71018e-53	1.87053	HAND2 (ENSG00000164107)	5.18037e-44	2.5256	GPR87 (ENSG00000138271)	3.18152e-89	6.90662	LXN (ENSG00000079257)	0.000432151	3.58791	FUCA1 (ENSG00000179163)	8.81495e-14	1.89107	IGBP1 (ENSG00000089289)	5.18625e-11	1.88813	MTHFD2 (ENSG00000065911)	2.10959e-107	1.84822	MTRF1L (ENSG00000112031)	0	3.68695	FCGRT (ENSG00000104870)	4.29537e-65	1.65041	CORO1A (ENSG00000102879)	3.40142e-94	3.70734	ZDHHC2 (ENSG00000104219)	1.09819e-255	4.10475	GALNT6 (ENSG00000139629)	3.12481e-89	4.98649
290	LIX1 (ENSG00000145721)	3.00697e-31	2.41566	AC079988.1 (ENSG00000236145)	4.90299e-06	1.92351	ITGB1 (ENSG00000150093)	6.45467e-21	1.78996	BAALC (ENSG00000164929)	1.85867e-53	1.90212	MMS22L (ENSG00000146263)	5.65726e-44	3.49451	PRRG4 (ENSG00000135378)	5.53726e-89	11.9688	GRB2 (ENSG00000177885)	0.000447665	1.52687	CMAS (ENSG00000111726)	1.07512e-13	1.63039	BDH2 (ENSG00000164039)	5.44209e-11	1.84475	DEK (ENSG00000124795)	2.50777e-107	1.8968	BTNL9 (ENSG00000165810)	0	3.68582	PLXNB2 (ENSG00000196576)	6.19079e-65	1.87628	ZNF714 (ENSG00000160352)	3.6202e-94	2.45514	KCNJ2 (ENSG00000123700)	1.24742e-255	3.65009	CYR61 (ENSG00000142871)	4.21344e-89	4.03444
291	SMO (ENSG00000128602)	3.3975e-31	1.77984	AC007846.2 (ENSG00000285471)	4.90299e-06	1.67486	GSN (ENSG00000148180)	1.16801e-20	2.2786	ADAM10 (ENSG00000137845)	1.93519e-53	1.75687	PSMC3IP (ENSG00000131470)	1.30938e-43	3.2114	ECHDC2 (ENSG00000121310)	5.79784e-89	10.6893	DAP (ENSG00000112977)	0.000452447	1.5216	WDFY2 (ENSG00000139668)	1.27574e-13	1.68451	H1F0 (ENSG00000189060)	5.79209e-11	1.91323	MASTL (ENSG00000120539)	2.65815e-107	2.9361	RFK (ENSG00000135002)	0	3.68463	ZFP36L1 (ENSG00000185650)	8.94983e-65	1.86453	CNIH2 (ENSG00000174871)	3.65743e-93	2.90901	ECE1 (ENSG00000117298)	2.00588e-254	3.65594	SMIM3 (ENSG00000256235)	6.17644e-89	2.25524
292	FOXP2 (ENSG00000128573)	4.37164e-31	2.2483	AC063948.1 (ENSG00000257543)	4.90299e-06	1.64344	DGKD (ENSG00000077044)	1.22708e-20	3.91127	USP31 (ENSG00000103404)	2.15787e-53	1.87215	CHRM2 (ENSG00000181072)	1.84717e-43	2.7966	GABRP (ENSG00000094755)	1.10269e-88	12.7006	ETFB (ENSG00000105379)	0.000455244	1.55204	SLC26A7 (ENSG00000147606)	1.53418e-13	2.87187	DDX25 (ENSG00000109832)	6.00493e-11	2.82177	DHFR (ENSG00000228716)	3.7542e-107	2.2605	FAM219A (ENSG00000164970)	0	3.6806	SPRY2 (ENSG00000136158)	1.04746e-64	1.73126	SNRPA (ENSG00000077312)	2.68138e-92	2.10751	PLXND1 (ENSG00000004399)	3.2001e-254	3.78673	OLFM2 (ENSG00000105088)	1.49065e-88	2.99414
293	ANGPTL1 (ENSG00000116194)	8.56248e-31	2.12967	INTS1 (ENSG00000164880)	4.95682e-06	1.78079	VASH1 (ENSG00000071246)	1.6351e-20	2.72849	ANGPT2 (ENSG00000091879)	3.13403e-53	1.91164	BEGAIN (ENSG00000183092)	2.39609e-43	4.60231	PLCXD2 (ENSG00000240891)	1.57082e-88	13.8871	GLTP (ENSG00000139433)	0.000456905	1.56784	SCN4A (ENSG00000007314)	1.69888e-13	2.23974	HOXA6 (ENSG00000106006)	6.18339e-11	2.34063	FKBP4 (ENSG00000004478)	1.63835e-106	1.78754	PXN (ENSG00000089159)	0	3.67779	ENDOD1 (ENSG00000149218)	1.10006e-64	2.52946	HSPB11 (ENSG00000081870)	5.6375e-92	2.05304	HEY1 (ENSG00000164683)	4.09026e-253	3.53143	BLVRB (ENSG00000090013)	3.47171e-88	2.52357
294	TRPS1 (ENSG00000104447)	9.14433e-31	1.63034	DCAF10 (ENSG00000122741)	4.96024e-06	1.54964	IL4R (ENSG00000077238)	1.74981e-20	3.94863	PLEC (ENSG00000178209)	3.35449e-53	1.69463	AC005224.3 (ENSG00000266378)	2.83523e-43	3.75396	PCSK1 (ENSG00000175426)	1.53805e-87	14.5466	CHMP4B (ENSG00000101421)	0.000457305	1.65459	PHYHD1 (ENSG00000175287)	2.05153e-13	1.68425	CA14 (ENSG00000118298)	6.26392e-11	2.53954	HIST1H4C (ENSG00000197061)	3.36067e-106	2.55434	EPAS1 (ENSG00000116016)	0	3.6758	MRC2 (ENSG00000011028)	1.77566e-64	1.8651	PPIH (ENSG00000171960)	9.58327e-92	2.07321	ARHGAP27 (ENSG00000159314)	5.25697e-252	4.54006	TNFAIP3 (ENSG00000118503)	1.08582e-87	3.90389
295	CAPN6 (ENSG00000077274)	1.37721e-30	2.99316	DUSP7 (ENSG00000164086)	5.04963e-06	1.55162	PIEZO1 (ENSG00000103335)	1.89086e-20	4.0535	LIPA (ENSG00000107798)	3.80245e-53	1.73871	GFRA1 (ENSG00000151892)	3.45531e-43	2.84536	COL17A1 (ENSG00000065618)	1.75356e-87	21.9027	DRAP1 (ENSG00000175550)	0.000461283	1.76088	RCSD1 (ENSG00000198771)	2.45519e-13	1.90706	LINC00632 (ENSG00000203930)	6.81425e-11	2.08985	CENPA (ENSG00000115163)	1.18484e-105	3.6752	HOPX (ENSG00000171476)	0	3.66207	SSR4 (ENSG00000180879)	1.92282e-64	1.72303	PDGFRA (ENSG00000134853)	2.59077e-91	1.67312	GNG7 (ENSG00000176533)	7.47922e-252	4.08043	DSTN (ENSG00000125868)	1.29879e-87	2.84134
296	CBLB (ENSG00000114423)	1.86977e-30	1.73708	KDM2A (ENSG00000173120)	5.07836e-06	1.65984	LIMCH1 (ENSG00000064042)	1.92272e-20	2.40846	RFLNB (ENSG00000183688)	3.98313e-53	1.71895	SYNE2 (ENSG00000054654)	5.03409e-43	3.02375	HOXD8 (ENSG00000175879)	2.25932e-87	12.6466	DPM2 (ENSG00000136908)	0.000469767	1.78416	NRIP2 (ENSG00000053702)	4.94708e-13	2.5148	AC027031.2 (ENSG00000254615)	7.12642e-11	2.16976	ECT2 (ENSG00000114346)	2.85023e-105	2.53544	SH2B3 (ENSG00000111252)	0	3.64824	ANXA1 (ENSG00000135046)	3.43823e-64	1.59557	HAUS8 (ENSG00000131351)	6.11996e-91	3.06388	HIP1R (ENSG00000130787)	9.19219e-252	4.15101	KCNJ6 (ENSG00000157542)	1.39995e-87	6.80886
297	AIF1 (ENSG00000204472)	2.1463e-30	1.85785	TBC1D16 (ENSG00000167291)	5.11169e-06	1.51193	C2CD4B (ENSG00000205502)	2.02154e-20	4.10461	RAPH1 (ENSG00000173166)	4.77766e-53	1.7464	EZH2 (ENSG00000106462)	5.52279e-43	2.91725	TMEM252 (ENSG00000181778)	3.57459e-86	5.46242	RAB3D (ENSG00000105514)	0.000475104	1.5155	PPFIBP2 (ENSG00000166387)	6.32554e-13	1.65852	SLITRK5 (ENSG00000165300)	7.74725e-11	2.53803	TACC3 (ENSG00000013810)	4.51112e-105	2.6566	ATP11A (ENSG00000068650)	0	3.63448	AP007216.2 (ENSG00000260679)	3.94506e-64	4.42579	CCNF (ENSG00000162063)	1.58419e-90	3.52657	CASP10 (ENSG00000003400)	1.1126e-251	5.78887	MORC4 (ENSG00000133131)	1.86474e-87	3.03265
298	GFRA1 (ENSG00000151892)	2.35385e-30	2.02039	SYNGAP1 (ENSG00000197283)	5.17601e-06	1.51489	SLC46A3 (ENSG00000139508)	2.15079e-20	4.48279	FAM129B (ENSG00000136830)	5.81435e-53	1.78704	COL6A6 (ENSG00000206384)	5.86041e-43	5.24102	TRIM29 (ENSG00000137699)	4.09622e-86	4.03516	DECR1 (ENSG00000104325)	0.000494853	1.64725	JPH2 (ENSG00000149596)	8.88952e-13	2.45752	PAFAH1B3 (ENSG00000079462)	7.98044e-11	1.5697	UBE2S (ENSG00000108106)	5.19553e-105	2.27038	MYO1E (ENSG00000157483)	0	3.59872	OTULINL (ENSG00000145569)	3.95074e-64	3.57715	H2AFV (ENSG00000105968)	1.88638e-90	2.15039	JAM3 (ENSG00000166086)	1.22819e-251	3.79304	PLN (ENSG00000198523)	2.60497e-87	2.27739
299	CNTNAP2 (ENSG00000174469)	2.48648e-30	2.59857	MAPKAPK5 (ENSG00000089022)	5.26732e-06	1.6103	NOTCH1 (ENSG00000148400)	2.6584e-20	2.83797	PLCB2 (ENSG00000137841)	6.52681e-53	2.45054	STAR (ENSG00000147465)	5.9085e-43	5.84996	GRHL3 (ENSG00000158055)	5.74328e-86	4.36115	AC022075.1 (ENSG00000245648)	0.000496666	9.30434	FOXD2 (ENSG00000186564)	2.58313e-12	2.64385	AC106869.1 (ENSG00000234690)	8.14195e-11	2.52399	ACAT2 (ENSG00000120437)	8.30239e-105	2.24695	CPNE2 (ENSG00000140848)	0	3.59113	SNHG18 (ENSG00000250786)	7.22886e-64	1.84852	TEDC2 (ENSG00000162062)	4.88779e-90	3.24109	SLC22A23 (ENSG00000137266)	1.05338e-249	4.23244	PXDC1 (ENSG00000168994)	3.31259e-87	2.99562
300	COL9A2 (ENSG00000049089)	4.25348e-30	2.29431	RB1CC1 (ENSG00000023287)	5.30366e-06	1.82328	TAOK2 (ENSG00000149930)	3.16759e-20	3.85635	CD9 (ENSG00000010278)	6.67963e-53	1.67606	HIRIP3 (ENSG00000149929)	8.55369e-43	3.01716	GAD2 (ENSG00000136750)	6.4203e-86	7.45291	POLDIP2 (ENSG00000004142)	0.00049768	1.89145	SNHG19 (ENSG00000260260)	3.71882e-12	1.61558	GDF10 (ENSG00000266524)	8.59993e-11	2.54447	TEDC1 (ENSG00000185347)	1.24985e-104	2.88077	NETO2 (ENSG00000171208)	0	3.56722	CTSC (ENSG00000109861)	1.34539e-63	1.81064	FANCB (ENSG00000181544)	6.45678e-90	3.7356	DUSP3 (ENSG00000108861)	5.27096e-249	3.54878	P3H3 (ENSG00000110811)	3.5639e-87	2.60575
301	KIAA1549 (ENSG00000122778)	4.25777e-30	1.81102	PLCG1 (ENSG00000124181)	5.32268e-06	1.59522	ATG16L2 (ENSG00000168010)	3.32513e-20	6.03366	TTL (ENSG00000114999)	9.06544e-53	1.88718	VRK1 (ENSG00000100749)	1.15785e-42	3.11698	IVL (ENSG00000163207)	7.31666e-86	19.1966	MRPL34 (ENSG00000130312)	0.000507607	2.12672	AC005746.2 (ENSG00000267131)	8.66573e-12	2.4199	MXRA5 (ENSG00000101825)	9.34777e-11	1.82286	CENPQ (ENSG00000031691)	2.79967e-104	2.36698	GFOD1 (ENSG00000145990)	0	3.52348	LHX8 (ENSG00000162624)	2.63787e-63	4.16807	AC016205.1 (ENSG00000267374)	7.01803e-90	4.65425	ZNF710 (ENSG00000140548)	1.07766e-248	3.78914	OSMR (ENSG00000145623)	5.18883e-87	3.20565
302	JAKMIP2 (ENSG00000176049)	5.56911e-30	2.1921	MFSD14C (ENSG00000196312)	5.35605e-06	1.58731	VPS13C (ENSG00000129003)	3.71182e-20	3.45979	ARHGDIB (ENSG00000111348)	1.02054e-52	1.72681	CASP1 (ENSG00000137752)	1.91914e-42	5.44064	ESRRB (ENSG00000119715)	9.44717e-86	15.3286	BCKDK (ENSG00000103507)	0.000513313	1.6021	ARHGEF25 (ENSG00000240771)	9.01635e-12	1.63978	ID4 (ENSG00000172201)	1.4538e-10	1.61717	KNSTRN (ENSG00000128944)	3.14096e-104	2.56098	CALCRL (ENSG00000064989)	0	3.52132	PRCD (ENSG00000214140)	2.67252e-63	2.38396	BCL2L12 (ENSG00000126453)	1.9566e-89	2.0853	PROX1 (ENSG00000117707)	1.66124e-248	5.67347	DPYSL3 (ENSG00000113657)	5.99266e-87	2.86014
303	RAB3IL1 (ENSG00000167994)	7.30253e-30	2.05787	PRKD3 (ENSG00000115825)	5.72609e-06	1.59706	ADCY4 (ENSG00000129467)	5.12755e-20	5.88124	ARHGEF12 (ENSG00000196914)	1.57467e-52	1.77586	LY6E (ENSG00000160932)	2.02676e-42	2.82158	DAPP1 (ENSG00000070190)	1.02341e-85	13.9646	SPTSSA (ENSG00000165389)	0.000515492	1.6931	BLVRA (ENSG00000106605)	2.02562e-11	1.5417	DIRC3 (ENSG00000231672)	1.61582e-10	2.94116	HSPB11 (ENSG00000081870)	7.74327e-104	1.78053	PERP (ENSG00000112378)	0	3.51246	DENND2A (ENSG00000146966)	3.72277e-63	2.23874	H2AFY2 (ENSG00000099284)	2.11956e-89	1.9488	RAPGEF3 (ENSG00000079337)	4.97101e-248	4.14414	ADM2 (ENSG00000128165)	1.62502e-86	4.21104
304	LSAMP (ENSG00000185565)	1.1863e-29	1.64374	TSC22D2 (ENSG00000196428)	5.79612e-06	1.58854	ARRDC3 (ENSG00000113369)	5.51276e-20	3.44273	ZDHHC21 (ENSG00000175893)	1.77156e-52	1.75985	NGFR (ENSG00000064300)	2.4126e-42	4.74287	PRR15 (ENSG00000176532)	1.32487e-85	9.09279	HEBP1 (ENSG00000013583)	0.000537814	1.79104	KCNS3 (ENSG00000170745)	2.42786e-11	2.09088	PLA2G7 (ENSG00000146070)	1.70949e-10	2.9052	COL18A1 (ENSG00000182871)	1.00577e-103	1.81979	DOCK6 (ENSG00000130158)	0	3.48839	FKBP10 (ENSG00000141756)	7.8943e-63	1.85149	PAICS (ENSG00000128050)	8.7606e-89	2.05008	ASAP2 (ENSG00000151693)	1.92928e-247	3.24962	NUCB2 (ENSG00000070081)	2.21992e-86	2.52767
305	AL645608.3 (ENSG00000230699)	1.23295e-29	2.53948	MUC20-OT1 (ENSG00000242086)	6.20599e-06	1.67141	PLXNA2 (ENSG00000076356)	5.8698e-20	3.56241	HEG1 (ENSG00000173706)	2.53545e-52	1.86187	CCDC34 (ENSG00000109881)	3.23696e-42	2.81072	MT1F (ENSG00000198417)	2.58942e-85	7.21035	BBIP1 (ENSG00000214413)	0.000545828	1.67846	ERICH4 (ENSG00000204978)	2.54031e-11	2.1766	PLPPR5 (ENSG00000117598)	1.87142e-10	2.5926	IMPA2 (ENSG00000141401)	1.0527e-103	2.14083	MAP3K11 (ENSG00000173327)	0	3.48721	AC005224.3 (ENSG00000266378)	7.91824e-63	3.66885	ZNF738 (ENSG00000172687)	1.75612e-88	2.18353	C2CD4A (ENSG00000198535)	3.2656e-247	9.01494	BCL2A1 (ENSG00000140379)	4.04032e-86	6.58408
306	HSD17B11 (ENSG00000198189)	1.39874e-29	1.68046	TECPR2 (ENSG00000196663)	6.21499e-06	1.54412	GRPEL2 (ENSG00000164284)	5.98385e-20	4.63489	UBE2J1 (ENSG00000198833)	5.69339e-52	1.94233	COL1A1 (ENSG00000108821)	3.4609e-42	2.332	AC129507.2 (ENSG00000262294)	1.52773e-84	6.2587	DAW1 (ENSG00000123977)	0.000553241	1.56715	STK39 (ENSG00000198648)	2.76717e-11	1.63859	IGSF10 (ENSG00000152580)	2.08154e-10	2.75693	PTGIR (ENSG00000160013)	1.42581e-103	2.1274	NDST1 (ENSG00000070614)	0	3.48592	SDC2 (ENSG00000169439)	2.03268e-62	1.58975	FBN2 (ENSG00000138829)	1.80461e-88	1.78853	OSTM1 (ENSG00000081087)	4.71519e-246	3.71352	AHNAK2 (ENSG00000185567)	3.41231e-85	3.88053
307	ST6GALNAC3 (ENSG00000184005)	1.57606e-29	1.78138	THRA (ENSG00000126351)	6.25423e-06	1.61595	AC013271.1 (ENSG00000284337)	1.00067e-19	6.33709	SHC1 (ENSG00000160691)	6.37635e-52	1.89785	PRKG2 (ENSG00000138669)	3.71247e-42	5.26177	CAPN13 (ENSG00000162949)	2.57176e-82	4.72317	MPV17 (ENSG00000115204)	0.000553597	1.54088	PDE5A (ENSG00000138735)	2.87612e-11	1.79812	SYNDIG1 (ENSG00000101463)	2.17704e-10	2.88552	BLM (ENSG00000197299)	2.55275e-103	2.7164	UBTD1 (ENSG00000165886)	0	3.46282	HMCN1 (ENSG00000143341)	2.56813e-62	2.19996	IQGAP3 (ENSG00000183856)	1.91171e-88	4.25062	PDGFB (ENSG00000100311)	5.12242e-246	2.94748	PKIB (ENSG00000135549)	1.03461e-84	2.5149
308	FBLN5 (ENSG00000140092)	3.41633e-29	1.83083	ZNF146 (ENSG00000167635)	6.27519e-06	1.60945	PPM1F (ENSG00000100034)	1.63908e-19	3.44631	AFDN (ENSG00000130396)	7.98093e-52	1.63283	FAM20A (ENSG00000108950)	3.8404e-42	3.64587	GPR160 (ENSG00000173890)	2.81563e-82	12.2403	AC022240.1 (ENSG00000254438)	0.000556967	8.06645	SMTNL2 (ENSG00000188176)	2.97662e-11	2.23073	AL662796.1 (ENSG00000225914)	2.37532e-10	2.73507	CBR1 (ENSG00000159228)	2.8252e-103	1.69336	B4GALT5 (ENSG00000158470)	0	3.39708	FADS2 (ENSG00000134824)	3.49245e-62	2.22921	FAM111A (ENSG00000166801)	2.41036e-88	2.70744	HID1 (ENSG00000167861)	9.53253e-246	4.161	CHPT1 (ENSG00000111666)	2.45549e-84	2.45309
309	CA14 (ENSG00000118298)	3.92165e-29	2.35084	C16orf58 (ENSG00000140688)	6.37375e-06	1.53708	ATP2B4 (ENSG00000058668)	1.64042e-19	3.10145	LYN (ENSG00000254087)	9.33301e-52	1.86654	MCM5 (ENSG00000100297)	4.26895e-42	2.93451	SHISA9 (ENSG00000237515)	1.7617e-81	5.3052	KLHDC3 (ENSG00000124702)	0.000568934	1.58142	ATF3 (ENSG00000162772)	3.27761e-11	1.83809	GCHFR (ENSG00000137880)	2.52188e-10	2.01494	LSM5 (ENSG00000106355)	5.10982e-103	1.78541	NUDT14 (ENSG00000183828)	0	3.32982	CCND1 (ENSG00000110092)	3.31934e-61	1.9695	TTF2 (ENSG00000116830)	2.89366e-88	3.12162	COL11A1 (ENSG00000060718)	2.03383e-245	3.82118	LINC01615 (ENSG00000223485)	5.44012e-84	2.71731
310	CUX2 (ENSG00000111249)	6.10041e-29	2.66501	ARHGEF40 (ENSG00000165801)	6.68374e-06	1.53135	BAALC (ENSG00000164929)	1.76289e-19	2.78066	MLKL (ENSG00000168404)	9.94203e-52	2.37697	CDC45 (ENSG00000093009)	6.32065e-42	3.67227	RIPK4 (ENSG00000183421)	4.20673e-81	8.87676	CLIC1 (ENSG00000213719)	0.000582828	1.67955	AC105020.4 (ENSG00000260892)	3.82269e-11	1.73883	ANGPTL1 (ENSG00000116194)	2.52892e-10	2.70825	FRMD3 (ENSG00000172159)	1.92871e-102	2.80946	ACVRL1 (ENSG00000139567)	0	3.30505	SYT6 (ENSG00000134207)	4.28677e-61	3.69724	TMEM98 (ENSG00000006042)	9.22486e-88	1.84448	MCTP1 (ENSG00000175471)	3.78086e-245	6.02016	EMILIN1 (ENSG00000138080)	1.13319e-83	2.37612
311	TCF21 (ENSG00000118526)	8.41718e-29	1.9948	DCUN1D1 (ENSG00000043093)	6.79027e-06	1.63413	DPEP1 (ENSG00000015413)	1.78265e-19	6.89656	CREG2 (ENSG00000175874)	1.2105e-51	2.45324	SDC1 (ENSG00000115884)	7.00903e-42	3.71177	IRS2 (ENSG00000185950)	4.75756e-81	9.69478	LYL1 (ENSG00000104903)	0.000602587	4.65146	CCDC153 (ENSG00000248712)	3.83025e-11	2.2523	FCGR2A (ENSG00000143226)	2.89375e-10	2.80509	ITGB3BP (ENSG00000142856)	2.15714e-102	1.8555	FGD5 (ENSG00000154783)	0	3.2963	SMURF2 (ENSG00000108854)	1.79071e-60	1.89749	HAUS1 (ENSG00000152240)	2.03905e-87	2.16926	MYO5A (ENSG00000197535)	5.80585e-245	4.52442	IL1B (ENSG00000125538)	2.79509e-83	12.0377
312	BMPR1A (ENSG00000107779)	9.00466e-29	1.70804	ADAM17 (ENSG00000151694)	6.83763e-06	1.62156	MBOAT7 (ENSG00000125505)	2.03007e-19	2.83295	IGFBP3 (ENSG00000146674)	1.24212e-51	1.73213	TMEM106C (ENSG00000134291)	8.49456e-42	2.89576	AC107373.2 (ENSG00000272157)	5.90365e-81	7.7369	ADPRHL2 (ENSG00000116863)	0.000621282	1.64434	UTF1 (ENSG00000171794)	4.50228e-11	1.86239	CIART (ENSG00000159208)	3.24987e-10	2.60342	NXPH4 (ENSG00000182379)	2.29317e-102	2.76823	ADGRF5 (ENSG00000069122)	0	3.21438	CER1 (ENSG00000147869)	2.91879e-60	4.14969	HADH (ENSG00000138796)	3.13388e-87	2.27426	FAM124B (ENSG00000124019)	1.46331e-244	3.061	ZFAND2A (ENSG00000178381)	3.4118e-83	2.73521
313	ISL1 (ENSG00000016082)	1.03464e-28	2.2221	USP1 (ENSG00000162607)	6.89748e-06	1.59693	TEK (ENSG00000120156)	2.36912e-19	4.06548	TMEM65 (ENSG00000164983)	1.26379e-51	1.77679	CSE1L (ENSG00000124207)	1.52693e-41	2.72585	BCAM (ENSG00000187244)	7.2458e-81	8.98409	LYSMD2 (ENSG00000140280)	0.000632169	4.11302	SCGN (ENSG00000079689)	5.05938e-11	2.52084	LIX1 (ENSG00000145721)	3.65199e-10	2.03064	CDCA7 (ENSG00000144354)	3.37743e-102	2.32363	LMO2 (ENSG00000135363)	0	3.21268	CREB3L1 (ENSG00000157613)	6.53916e-60	2.17433	ZNF93 (ENSG00000184635)	3.17061e-87	2.811	FAM107B (ENSG00000065809)	8.6942e-244	3.78475	MTHFD1L (ENSG00000120254)	3.2607e-82	2.54988
314	TENM3 (ENSG00000218336)	1.39282e-28	1.97331	PCNX1 (ENSG00000100731)	6.98286e-06	1.58624	MT-ATP6 (ENSG00000198899)	2.79521e-19	1.58232	CRIP2 (ENSG00000182809)	2.49185e-51	1.72253	TDO2 (ENSG00000151790)	2.63302e-41	3.89062	CNKSR1 (ENSG00000142675)	1.29091e-80	12.7218	AKR7A2 (ENSG00000053371)	0.000639213	1.6315	AGAP2 (ENSG00000135439)	6.67536e-11	1.87611	LETMD1 (ENSG00000050426)	3.71904e-10	2.08171	FANCD2 (ENSG00000144554)	4.60302e-102	2.72695	CDKN1A (ENSG00000124762)	0	3.20764	KCTD12 (ENSG00000178695)	6.88129e-60	1.86544	SRSF7 (ENSG00000115875)	4.0793e-87	2.08781	LDB2 (ENSG00000169744)	2.89254e-243	4.02699	VDR (ENSG00000111424)	3.72331e-82	3.70302
315	INAVA (ENSG00000163362)	2.89828e-28	2.00452	ZNF512B (ENSG00000196700)	7.05459e-06	1.50787	COL15A1 (ENSG00000204291)	2.96545e-19	3.40833	TMEM233 (ENSG00000224982)	2.79677e-51	2.16762	LSAMP (ENSG00000185565)	3.73811e-41	2.36978	CDKL2 (ENSG00000138769)	5.29112e-80	8.96724	TTC1 (ENSG00000113312)	0.000649246	1.6564	AC013553.3 (ENSG00000277351)	7.45238e-11	2.18901	SPIN2A (ENSG00000147059)	3.80399e-10	2.57941	NPAS1 (ENSG00000130751)	6.91055e-102	2.19684	TMSB10 (ENSG00000034510)	0	2.29356	CHST2 (ENSG00000175040)	8.49576e-60	1.98175	PCOLCE (ENSG00000106333)	6.11054e-87	1.79432	CLSTN3 (ENSG00000139182)	3.00416e-243	2.77574	ADAMTS6 (ENSG00000049192)	5.44653e-82	2.92293
316	SCPEP1 (ENSG00000121064)	3.07856e-28	1.54232	MIR503HG (ENSG00000223749)	7.26707e-06	1.55629	UNC5B-AS1 (ENSG00000237512)	3.02743e-19	4.18646	STIM2 (ENSG00000109689)	3.65868e-51	1.7296	TNFAIP6 (ENSG00000123610)	3.98518e-41	3.94484	CKB (ENSG00000166165)	1.00383e-79	15.7085	FKBP3 (ENSG00000100442)	0.00067204	1.8254	SLCO1C1 (ENSG00000139155)	7.47284e-11	2.02237	RASL11B (ENSG00000128045)	3.94535e-10	2.31423	BLVRA (ENSG00000106605)	7.14183e-102	1.82025	MFAP3L (ENSG00000198948)	0	4.53205	SERPING1 (ENSG00000149131)	2.25696e-59	1.78933	ZGRF1 (ENSG00000138658)	7.47802e-87	3.61358	EPHA2 (ENSG00000142627)	1.03355e-242	3.79916	REXO2 (ENSG00000076043)	8.32976e-82	2.93206
317	ZNF704 (ENSG00000164684)	4.32264e-28	1.83057	PHLDB1 (ENSG00000019144)	7.36532e-06	1.6999	TECPR1 (ENSG00000205356)	3.61536e-19	4.39256	NUDT3 (ENSG00000272325)	5.48163e-51	1.76367	MEST (ENSG00000106484)	5.1638e-41	2.87402	C21orf62 (ENSG00000205929)	1.11842e-79	10.0335	NTMT1 (ENSG00000148335)	0.000678329	1.7615	ADRA2C (ENSG00000184160)	7.7348e-11	2.25452	PLEKHA5 (ENSG00000052126)	4.34421e-10	1.8441	SKA1 (ENSG00000154839)	1.62318e-101	3.07126	CALM1 (ENSG00000198668)	0	4.43473	FLRT2 (ENSG00000185070)	4.20973e-59	1.82706	GINS3 (ENSG00000181938)	7.7354e-87	3.62611	EPHX4 (ENSG00000172031)	1.82082e-242	4.12258	NCAM1 (ENSG00000149294)	1.34147e-81	4.61643
318	FCGR2A (ENSG00000143226)	5.21434e-28	2.12956	DYRK1A (ENSG00000157540)	7.41764e-06	1.51425	MT-CO3 (ENSG00000198938)	3.63609e-19	1.54175	GIT2 (ENSG00000139436)	5.54367e-51	1.76522	RPA1 (ENSG00000132383)	5.64742e-41	2.83507	ITGB8 (ENSG00000105855)	4.29258e-79	13.0485	AL353751.1 (ENSG00000232110)	0.000702972	6.53841	MMP9 (ENSG00000100985)	7.84531e-11	3.04639	AC126773.2 (ENSG00000260577)	4.59957e-10	2.6821	TESC (ENSG00000088992)	4.56788e-101	2.48687	ARHGEF7 (ENSG00000102606)	0	3.54435	RGS17 (ENSG00000091844)	5.79349e-59	3.29703	ANP32B (ENSG00000136938)	1.1106e-86	2.02106	LIMK2 (ENSG00000182541)	5.40179e-242	3.25479	ADAMTS16 (ENSG00000145536)	2.13052e-81	4.24985
319	CLIP3 (ENSG00000105270)	6.63318e-28	1.63675	RAD21 (ENSG00000164754)	7.53052e-06	1.71432	IGFBP2 (ENSG00000115457)	5.59868e-19	1.66364	FOXO1 (ENSG00000150907)	6.17294e-51	1.85022	FXYD5 (ENSG00000089327)	9.22342e-41	2.68958	UBXN10 (ENSG00000162543)	1.45695e-78	12.1178	TANK (ENSG00000136560)	0.000703076	1.5394	AC012368.1 (ENSG00000225889)	9.06655e-11	1.87085	MPPED2 (ENSG00000066382)	6.38811e-10	2.48669	ACYP1 (ENSG00000119640)	6.40061e-101	2.0725	CELF2 (ENSG00000048740)	0	4.20758	ASIC2 (ENSG00000108684)	7.48582e-59	3.00047	HLA-DPB1 (ENSG00000223865)	1.49326e-86	2.21958	AP000459.2 (ENSG00000228592)	6.07724e-242	6.77573	LINC01638 (ENSG00000233521)	6.36624e-81	4.54635
320	ART5 (ENSG00000167311)	7.97964e-28	2.28065	PURB (ENSG00000146676)	7.79856e-06	1.59695	NOX4 (ENSG00000086991)	7.49254e-19	4.37875	PERP (ENSG00000112378)	6.31296e-51	1.6544	RPA3 (ENSG00000106399)	1.14311e-40	2.58597	MYO5B (ENSG00000167306)	1.08975e-77	7.89888	DYNC1LI1 (ENSG00000144635)	0.000703538	1.60787	NOL3 (ENSG00000140939)	1.05969e-10	1.77786	LMO3 (ENSG00000048540)	6.53222e-10	2.41097	PRR11 (ENSG00000068489)	7.05705e-101	2.74394	MYO10 (ENSG00000145555)	0	3.47425	TMEM51 (ENSG00000171729)	1.01475e-58	2.81995	LSM5 (ENSG00000106355)	1.74987e-86	1.95815	PLEC (ENSG00000178209)	2.75871e-241	3.15492	BMP1 (ENSG00000168487)	6.53515e-81	2.75506
321	FAT3 (ENSG00000165323)	8.16337e-28	2.30416	DCAF4L2 (ENSG00000176566)	7.80572e-06	2.23226	ABCG1 (ENSG00000160179)	9.98931e-19	4.85454	VASH1 (ENSG00000071246)	7.6526e-51	1.80422	CCDC18 (ENSG00000122483)	1.31223e-40	3.34574	AC025263.1 (ENSG00000247131)	5.84636e-77	7.43859	CFAP36 (ENSG00000163001)	0.000719054	1.59997	ELOVL2 (ENSG00000197977)	1.07644e-10	2.24884	MEIS3 (ENSG00000105419)	6.83857e-10	1.72682	WDR76 (ENSG00000092470)	7.21492e-101	3.11539	ECE1 (ENSG00000117298)	0	3.17737	MDK (ENSG00000110492)	1.0782e-58	1.57634	YEATS4 (ENSG00000127337)	1.08651e-85	2.60523	GDF7 (ENSG00000143869)	6.19077e-241	4.98619	ENAH (ENSG00000154380)	1.11631e-80	2.56225
322	DSE (ENSG00000111817)	1.08803e-27	1.67374	RBM6 (ENSG00000004534)	7.86249e-06	1.67804	TCIRG1 (ENSG00000110719)	1.20749e-18	4.54253	CD55 (ENSG00000196352)	1.01498e-50	1.8234	NCAPD3 (ENSG00000151503)	2.32848e-40	3.16816	WNT7A (ENSG00000154764)	8.23678e-77	6.06726	SELENOM (ENSG00000198832)	0.000724043	1.71589	CLDND1 (ENSG00000080822)	1.43732e-10	1.5385	EYA2 (ENSG00000064655)	7.05964e-10	2.46191	RANBP1 (ENSG00000099901)	1.3718e-100	1.98518	LIFR (ENSG00000113594)	0	2.90448	MXRA5 (ENSG00000101825)	1.73174e-58	1.79449	FBLN1 (ENSG00000077942)	1.21308e-85	1.75147	SMTN (ENSG00000183963)	1.15873e-240	3.02399	MT2A (ENSG00000125148)	1.89662e-80	2.57724
323	PCAT7 (ENSG00000231806)	1.64627e-27	1.89411	CAMSAP2 (ENSG00000118200)	8.00186e-06	1.60104	CYP26B1 (ENSG00000003137)	1.21859e-18	4.60609	TBC1D9 (ENSG00000109436)	1.07936e-50	1.71728	ZGRF1 (ENSG00000138658)	2.56492e-40	4.27134	CDS1 (ENSG00000163624)	1.41797e-76	10.8801	SMS (ENSG00000102172)	0.000750626	2.67188	MPC1 (ENSG00000060762)	1.67062e-10	1.50303	SVEP1 (ENSG00000165124)	7.66219e-10	2.08173	FAM241A (ENSG00000174749)	1.64798e-100	1.84536	SH3PXD2A (ENSG00000107957)	0	3.55577	KRT8 (ENSG00000170421)	1.81055e-58	1.56764	EXOSC8 (ENSG00000120699)	1.29168e-85	2.14714	ZDHHC14 (ENSG00000175048)	5.2543e-240	3.92164	TMEM54 (ENSG00000121900)	2.93228e-80	2.33823
324	PKDCC (ENSG00000162878)	1.75076e-27	1.64039	ATRX (ENSG00000085224)	8.08318e-06	1.63941	SH3PXD2A (ENSG00000107957)	1.4498e-18	2.94096	MGAT5 (ENSG00000152127)	1.19722e-50	1.98224	IL18R1 (ENSG00000115604)	4.56265e-40	4.13297	LEMD1 (ENSG00000186007)	6.20933e-76	11.2385	PSMF1 (ENSG00000125818)	0.000754211	1.53591	NRXN2 (ENSG00000110076)	2.38883e-10	1.88182	TXNL1 (ENSG00000091164)	8.17518e-10	1.55894	HLF (ENSG00000108924)	1.93708e-100	2.42552	TBC1D9 (ENSG00000109436)	0	3.6076	SHISA6 (ENSG00000188803)	2.50114e-58	3.72273	CHRNA5 (ENSG00000169684)	4.47959e-85	3.4976	TGFBR3 (ENSG00000069702)	2.16614e-239	2.72465	COMT (ENSG00000093010)	2.02431e-79	2.34623
325	RSPO4 (ENSG00000101282)	1.80919e-27	2.22045	KHNYN (ENSG00000100441)	8.1666e-06	1.52933	SPTAN1 (ENSG00000197694)	1.50172e-18	2.61405	AP1B1 (ENSG00000100280)	1.40315e-50	1.74064	PSRC1 (ENSG00000134222)	7.45654e-40	4.05682	RHOV (ENSG00000104140)	1.21432e-75	11.4294	TGIF1 (ENSG00000177426)	0.00076588	1.57771	PALM2-AKAP2 (ENSG00000157654)	3.83441e-10	2.22426	RBFOX3 (ENSG00000167281)	9.88123e-10	2.76641	NEK2 (ENSG00000117650)	3.16311e-100	3.43181	CTSZ (ENSG00000101160)	0	3.41856	NEAT1 (ENSG00000245532)	8.99874e-58	1.66327	SPDL1 (ENSG00000040275)	9.95153e-85	2.42157	ABLIM3 (ENSG00000173210)	7.34888e-239	4.79363	HSPB8 (ENSG00000152137)	8.51392e-79	3.40299
326	ZBTB20 (ENSG00000181722)	1.87553e-27	1.54437	SEPT8 (ENSG00000164402)	8.17479e-06	1.51662	ALPK3 (ENSG00000136383)	1.52402e-18	5.22538	EFNB2 (ENSG00000125266)	1.49449e-50	1.87524	DHCR24 (ENSG00000116133)	7.86856e-40	4.13432	THRB (ENSG00000151090)	1.29871e-75	6.71923	IGFL2 (ENSG00000204866)	0.000766971	10.7094	GATA3-AS1 (ENSG00000197308)	4.73494e-10	2.35664	IL1RAPL1 (ENSG00000169306)	1.09385e-09	2.48821	FKBP1B (ENSG00000119782)	1.30084e-99	1.69344	PLEKHA1 (ENSG00000107679)	0	3.26465	LRRTM4 (ENSG00000176204)	1.19056e-57	4.13334	RPA2 (ENSG00000117748)	1.18924e-84	2.31138	RAPH1 (ENSG00000173166)	9.48793e-239	3.59826	EHD2 (ENSG00000024422)	1.5438e-78	2.27592
327	STOX2 (ENSG00000173320)	2.87517e-27	2.03809	WDR73 (ENSG00000177082)	9.06581e-06	1.56421	CHRM3 (ENSG00000133019)	1.71751e-18	4.48224	PCAT19 (ENSG00000267107)	2.18663e-50	2.67511	ARSI (ENSG00000183876)	9.72997e-40	4.62911	PLEKHH1 (ENSG00000054690)	3.55319e-75	11.494	OSTF1 (ENSG00000134996)	0.000772788	3.97748	FAM122A (ENSG00000187866)	5.30233e-10	1.60466	DACT3 (ENSG00000197380)	1.20371e-09	1.65948	DDX39A (ENSG00000123136)	2.25936e-99	1.93367	BICD1 (ENSG00000151746)	0	3.33956	SUB1 (ENSG00000113387)	2.52188e-57	1.64636	SHCBP1 (ENSG00000171241)	1.31186e-84	3.43782	ADCY1 (ENSG00000164742)	1.89744e-238	4.5636	RAB23 (ENSG00000112210)	1.60234e-78	3.04021
328	PODXL2 (ENSG00000114631)	2.98747e-27	1.72628	MYO9B (ENSG00000099331)	9.33646e-06	1.66481	TMEM30A (ENSG00000112697)	2.64909e-18	2.89405	PALD1 (ENSG00000107719)	2.48676e-50	1.88201	PTGS2 (ENSG00000073756)	1.292e-39	3.19466	ILDR1 (ENSG00000145103)	9.59169e-75	2.87715	AL365356.5 (ENSG00000242147)	0.000782416	2.85284	RERGL (ENSG00000111404)	7.10302e-10	3.0662	FGF14 (ENSG00000102466)	1.25919e-09	2.65354	FAM13C (ENSG00000148541)	2.60732e-99	2.08218	ARHGAP27 (ENSG00000159314)	0	4.71903	ASPN (ENSG00000106819)	4.39399e-57	2.21029	CMC2 (ENSG00000103121)	2.15834e-84	1.97864	LYN (ENSG00000254087)	2.48576e-238	3.73472	MXRA7 (ENSG00000182534)	1.62879e-78	2.47102
329	CBLN2 (ENSG00000141668)	4.00432e-27	3.68752	PSPC1-AS2 (ENSG00000226352)	9.41137e-06	3.13085	HOXD1 (ENSG00000128645)	3.05499e-18	4.87475	TMEM189 (ENSG00000240849)	3.07725e-50	1.80036	CHEK2 (ENSG00000183765)	1.69252e-39	3.33138	RASEF (ENSG00000165105)	1.411e-74	9.23595	SH2D7 (ENSG00000183476)	0.000782613	3.54712	ATP1A2 (ENSG00000018625)	8.49778e-10	2.29071	SCN3A (ENSG00000153253)	1.50926e-09	2.74778	C20orf27 (ENSG00000101220)	8.92297e-99	1.77707	ACTB (ENSG00000075624)	0	1.8078	MAGED1 (ENSG00000179222)	4.3951e-57	1.79899	TMPO-AS1 (ENSG00000257167)	4.22229e-84	3.74449	PPP1R13B (ENSG00000088808)	9.19551e-238	3.62025	ASS1 (ENSG00000130707)	1.73178e-78	5.10136
330	ADAMTSL3 (ENSG00000156218)	4.81878e-27	2.40766	SPATA33 (ENSG00000167523)	9.5119e-06	1.61997	IQGAP1 (ENSG00000140575)	3.2196e-18	2.73289	ADCY4 (ENSG00000129467)	3.61279e-50	2.34361	IGF2 (ENSG00000167244,ENSG00000284779)	1.74536e-39	2.86596	OTOF (ENSG00000115155)	4.95111e-74	7.74838	AC073254.1 (ENSG00000237126)	0.000820006	4.35817	FXYD1 (ENSG00000266964)	9.64374e-10	2.18655	SVBP (ENSG00000177868)	1.69636e-09	1.74394	CDKN2D (ENSG00000129355)	2.12615e-98	2.21814	MAP2K1 (ENSG00000169032)	0	3.47781	CRTAP (ENSG00000170275)	1.42383e-56	1.78062	DDX11 (ENSG00000013573)	5.0218e-84	3.05111	VPS13C (ENSG00000129003)	1.80444e-237	3.4638	DOK5 (ENSG00000101134)	6.02601e-77	4.09217
331	KAT6B (ENSG00000156650)	6.36271e-27	1.65062	ZNF3 (ENSG00000166526)	9.65922e-06	1.53544	SCARF1 (ENSG00000074660)	3.96751e-18	3.55705	HEY2 (ENSG00000135547)	3.61301e-50	1.82559	CCDC15 (ENSG00000149548)	6.24994e-39	4.28672	SOX9 (ENSG00000125398)	1.46655e-73	9.73369	LINC01513 (ENSG00000246016)	0.000823516	6.58728	AL645608.8 (ENSG00000272512)	9.931e-10	1.9538	FAXDC2 (ENSG00000170271)	1.95692e-09	2.50008	LSM6 (ENSG00000164167)	2.88102e-98	1.66459	ADAM19 (ENSG00000135074)	0	3.64137	TRPS1 (ENSG00000104447)	6.48733e-56	2.11339	CDC25A (ENSG00000164045)	1.56455e-83	4.05071	SHROOM1 (ENSG00000164403)	2.16766e-237	4.35084	REEP2 (ENSG00000132563)	8.26859e-77	3.40812
332	HAPLN2 (ENSG00000132702)	6.57719e-27	2.26456	THAP4 (ENSG00000176946)	1.00563e-05	1.63785	TNFRSF10A (ENSG00000104689)	4.67536e-18	4.87464	NUDT14 (ENSG00000183828)	6.1119e-50	1.69711	COL5A1 (ENSG00000130635)	1.62925e-38	2.19275	NTNG1 (ENSG00000162631)	2.05976e-73	12.3189	KRTCAP2 (ENSG00000163463)	0.000827584	1.56538	AL590617.2 (ENSG00000225177)	1.04446e-09	1.93639	RGCC (ENSG00000102760)	2.02896e-09	2.65468	CAMK1 (ENSG00000134072)	2.95966e-98	1.99	ZEB1 (ENSG00000148516)	0	3.32974	GAS6 (ENSG00000183087)	7.07362e-56	2.51529	EME1 (ENSG00000154920)	2.96699e-83	4.04694	HOPX (ENSG00000171476)	2.34036e-237	3.42107	ACTB (ENSG00000075624)	8.30975e-77	1.52057
333	LPIN2 (ENSG00000101577)	9.23131e-27	1.59539	CRTC3 (ENSG00000140577)	1.00822e-05	1.54277	MAP1B (ENSG00000131711)	5.28294e-18	2.34005	FGD4 (ENSG00000139132)	6.5054e-50	2.00646	DLEU2 (ENSG00000231607)	2.19904e-38	3.94707	PGBD5 (ENSG00000177614)	8.53328e-73	10.8951	MED8 (ENSG00000159479)	0.000829958	1.69844	METRNL (ENSG00000176845)	1.15634e-09	1.94374	AL365181.4 (ENSG00000272971)	2.2315e-09	2.71455	IL3RA (ENSG00000185291)	3.89005e-98	2.08808	FYN (ENSG00000010810)	0	3.45931	LGALS3BP (ENSG00000108679)	2.10874e-55	1.99495	TCF19 (ENSG00000137310)	5.47245e-83	3.48104	SLC9A1 (ENSG00000090020)	2.71405e-237	3.45818	TRIM22 (ENSG00000132274)	1.11229e-76	3.9542
334	FLNC (ENSG00000128591)	1.00973e-26	1.70263	AC100793.2 (ENSG00000267042)	1.0294e-05	3.58626	NOS3 (ENSG00000164867)	6.91936e-18	3.7897	SLC43A3 (ENSG00000134802)	6.66381e-50	1.90206	HAS2 (ENSG00000170961)	2.30458e-38	3.49034	LINC01762 (ENSG00000233154)	4.88849e-72	3.93557	PDHB (ENSG00000168291)	0.000831268	1.67642	CITED2 (ENSG00000164442)	1.2239e-09	1.60039	CBLB (ENSG00000114423)	2.59365e-09	1.89711	MAPT (ENSG00000186868)	1.01932e-97	2.08618	SP6 (ENSG00000189120)	0	5.08238	CCND2 (ENSG00000118971)	1.33569e-54	1.71988	CHAF1B (ENSG00000159259)	6.74534e-83	3.64966	GMFG (ENSG00000130755)	7.56559e-237	3.2394	PHLDA2 (ENSG00000181649)	2.87373e-76	4.75589
335	NEFL (ENSG00000277586)	1.53007e-26	1.76538	AGO1 (ENSG00000092847)	1.03561e-05	1.55697	CAVIN3 (ENSG00000170955)	7.2925e-18	3.36352	FAM49A (ENSG00000197872)	8.07382e-50	1.94439	TUBA1B (ENSG00000123416)	4.10181e-38	2.61821	TNNI3 (ENSG00000129991)	2.13225e-71	12.9342	RAD51C (ENSG00000108384)	0.000834596	1.6017	RND2 (ENSG00000108830)	1.50405e-09	1.7127	TENM2 (ENSG00000145934)	2.61281e-09	2.47543	RFC5 (ENSG00000111445)	1.85449e-97	2.36471	FAM69B (ENSG00000165716)	0	3.72864	KCNIP1 (ENSG00000182132)	2.5588e-54	3.21074	SLF1 (ENSG00000133302)	7.00812e-83	2.89912	VANGL1 (ENSG00000173218)	1.64447e-236	4.0276	PPP1R13L (ENSG00000104881)	5.81987e-76	2.78533
336	IFI44L (ENSG00000137959)	1.58065e-26	2.32176	COL4A5 (ENSG00000188153)	1.03579e-05	1.72151	OSBPL10 (ENSG00000144645)	9.56577e-18	4.14153	TRIB3 (ENSG00000101255)	9.81337e-50	1.77722	NPY1R (ENSG00000164128)	5.53881e-38	2.30983	CATIP (ENSG00000158428)	1.12884e-70	4.22899	EBNA1BP2 (ENSG00000117395)	0.000836446	1.76305	LINC00623 (ENSG00000226067)	1.60649e-09	1.65723	TUT4 (ENSG00000134744)	2.67549e-09	1.84946	POP7 (ENSG00000172336)	4.02259e-97	1.7224	ARFGEF3 (ENSG00000112379)	0	5.69634	RUNX1T1 (ENSG00000079102)	3.29488e-54	1.79633	HIST1H1A (ENSG00000124610)	2.39062e-82	9.51442	TRIM47 (ENSG00000132481)	4.27733e-236	3.93418	GXYLT2 (ENSG00000172986)	8.53044e-76	3.66298
337	HS3ST5 (ENSG00000249853)	2.00915e-26	2.74133	AC010973.2 (ENSG00000244151)	1.07659e-05	2.31851	MT-CYB (ENSG00000198727)	1.14768e-17	1.54975	LPCAT2 (ENSG00000087253)	1.0049e-49	1.75654	NKD2 (ENSG00000145506)	7.70305e-38	4.84672	KLF5 (ENSG00000102554)	3.89968e-70	11.0349	MRS2 (ENSG00000124532)	0.000839232	1.57501	FAIM (ENSG00000158234)	1.98094e-09	1.65946	VCAM1 (ENSG00000162692)	3.11049e-09	1.51463	PPIH (ENSG00000171960)	5.81745e-97	1.7877	MET (ENSG00000105976)	0	5.35143	SYNGR1 (ENSG00000100321)	3.43206e-54	1.80499	CCDC77 (ENSG00000120647)	3.81209e-82	2.85179	RB1 (ENSG00000139687)	2.62161e-235	3.21506	AC011893.1 (ENSG00000226806)	9.08498e-76	2.95437
338	PPP3CA (ENSG00000138814)	3.15175e-26	1.54733	CACNB3 (ENSG00000167535)	1.08459e-05	1.64396	SIGIRR (ENSG00000185187)	2.71811e-17	2.94597	DAB2 (ENSG00000153071)	1.09053e-49	1.90805	KDELC2 (ENSG00000178202)	1.03434e-37	3.04069	PRR36 (ENSG00000183248)	5.31121e-70	9.11871	UBL5 (ENSG00000198258)	0.000842816	1.76677	NEURL1B (ENSG00000214357)	2.27521e-09	1.8923	SSC4D (ENSG00000146700)	3.56403e-09	2.66579	NASP (ENSG00000132780)	7.39111e-97	1.81736	APLP2 (ENSG00000084234)	0	4.1699	MXD4 (ENSG00000123933)	3.65016e-54	1.71164	HTR2B (ENSG00000135914)	4.68313e-82	2.09875	LIPG (ENSG00000101670)	5.68802e-235	6.04333	GALNT10 (ENSG00000164574)	1.41228e-75	3.41121
339	AC027031.2 (ENSG00000254615)	4.37633e-26	1.61165	ZNF302 (ENSG00000089335)	1.09195e-05	1.63815	ARHGDIB (ENSG00000111348)	3.05194e-17	2.19162	SLC2A3 (ENSG00000059804)	1.12177e-49	1.7476	CKS2 (ENSG00000123975)	1.21635e-37	2.77527	GOLT1A (ENSG00000174567)	6.92376e-70	5.27206	MAP3K7CL (ENSG00000156265)	0.000849338	7.25885	AC131025.2 (ENSG00000275871)	2.96591e-09	2.10211	IRX3 (ENSG00000177508)	5.23436e-09	2.81327	BCL2L12 (ENSG00000126453)	9.83032e-97	1.74954	GIT2 (ENSG00000139436)	0	3.27929	CDX2 (ENSG00000165556)	3.90227e-54	3.39334	POLA2 (ENSG00000014138)	1.79227e-81	3.10733	DMTN (ENSG00000158856)	4.3474e-234	6.11209	DCLK1 (ENSG00000133083)	2.21501e-75	3.68383
340	DIXDC1 (ENSG00000150764)	7.17081e-26	1.5489	IL6ST (ENSG00000134352)	1.18194e-05	1.61983	SLC12A2 (ENSG00000064651)	3.48907e-17	3.55015	KCNQ1 (ENSG00000053918)	1.1614e-49	2.48595	SLITRK6 (ENSG00000184564)	1.33708e-37	4.54838	CST6 (ENSG00000175315)	1.02209e-69	11.4889	ZNF771 (ENSG00000179965)	0.000855938	1.55651	PPM1J (ENSG00000155367)	3.28277e-09	1.99523	HSD17B11 (ENSG00000198189)	6.12705e-09	1.94457	CAMK2N1 (ENSG00000162545)	2.2759e-96	1.68939	SLC12A2 (ENSG00000064651)	0	3.8409	FAM20C (ENSG00000177706)	4.74898e-54	2.26522	RNASEH2B (ENSG00000136104)	2.0165e-81	2.14868	SEMA4C (ENSG00000168758)	2.40567e-233	3.08534	C9orf3 (ENSG00000148120)	2.97912e-75	2.64025
341	GRIP1 (ENSG00000155974)	8.52446e-26	2.42465	TSHZ2 (ENSG00000182463)	1.22335e-05	2.08986	ABCA4 (ENSG00000198691)	3.72875e-17	8.16685	DGKH (ENSG00000102780)	1.56111e-49	1.72222	MAPT (ENSG00000186868)	1.47773e-37	2.87259	BICDL1 (ENSG00000135127)	1.82587e-69	8.06484	TARBP2 (ENSG00000139546)	0.000870126	1.55245	KYNU (ENSG00000115919)	3.57033e-09	2.40894	MIR181A2HG (ENSG00000224020)	6.32978e-09	2.44498	TUBG1 (ENSG00000131462)	3.43669e-96	1.86061	MTMR12 (ENSG00000150712)	0	3.7619	PTGS2 (ENSG00000073756)	4.98112e-54	2.95049	LSM4 (ENSG00000130520)	4.0755e-81	2.00868	TTTY15 (ENSG00000233864)	5.67653e-233	5.90305	ARSI (ENSG00000183876)	6.01265e-75	3.64668
342	PRKCA (ENSG00000154229)	9.10393e-26	1.67975	ABI2 (ENSG00000138443)	1.24478e-05	1.84536	SLC20A1 (ENSG00000144136)	4.34356e-17	3.2418	EMB (ENSG00000170571)	2.11827e-49	2.02709	HSPB6 (ENSG00000004776)	1.77784e-37	3.44394	LINC00113 (ENSG00000225298)	2.3581e-69	3.3863	KRCC1 (ENSG00000172086)	0.000883165	1.65864	EXOSC5 (ENSG00000077348)	3.92482e-09	1.57816	TMEM45A (ENSG00000181458)	8.92292e-09	1.99644	FH (ENSG00000091483)	6.64604e-96	1.80445	PON2 (ENSG00000105854)	0	3.46627	DRAM1 (ENSG00000136048)	5.43102e-54	1.99494	SCARA3 (ENSG00000168077)	4.77302e-81	2.83843	FLI1 (ENSG00000151702)	3.9599e-232	3.14283	MT1E (ENSG00000169715)	2.33865e-74	3.9419
343	TMEM216 (ENSG00000187049)	9.52756e-26	1.66908	POLK (ENSG00000122008)	1.26923e-05	1.70496	RHOJ (ENSG00000126785)	4.45201e-17	3.14241	PRKD2 (ENSG00000105287)	2.12081e-49	1.76481	CENPI (ENSG00000102384)	2.04468e-37	4.84575	KCNN4 (ENSG00000104783)	2.59656e-69	7.60497	MSL3 (ENSG00000005302)	0.000906391	1.69493	RANBP3L (ENSG00000164188)	4.20869e-09	2.39199	F10 (ENSG00000126218)	9.3841e-09	2.63454	RACGAP1 (ENSG00000161800)	8.2189e-96	2.84633	EFNB2 (ENSG00000125266)	0	3.88772	P3H1 (ENSG00000117385)	7.42337e-54	1.7836	CEP152 (ENSG00000103995)	5.27002e-81	2.97949	UTRN (ENSG00000152818)	8.1246e-232	3.05949	C1orf198 (ENSG00000119280)	2.61984e-74	2.90259
344	SNCAIP (ENSG00000064692)	1.21511e-25	1.86423	UVRAG (ENSG00000198382)	1.28184e-05	1.63318	GRK5 (ENSG00000198873)	7.2751e-17	3.06261	PRSS23 (ENSG00000150687)	2.81809e-49	1.85721	TIMELESS (ENSG00000111602)	2.40015e-37	3.40884	KCTD1 (ENSG00000134504)	4.64171e-69	8.69744	SNRPN (ENSG00000128739)	0.000919273	1.70699	PDE6D (ENSG00000156973)	4.32781e-09	1.59396	TMEM216 (ENSG00000187049)	9.41341e-09	1.91898	KCNB1 (ENSG00000158445)	8.63389e-96	2.91572	HAGLROS (ENSG00000226363)	0	5.14833	CD248 (ENSG00000174807)	7.8451e-54	1.68699	SRSF2 (ENSG00000161547)	1.18209e-80	2.03127	TBRG1 (ENSG00000154144)	9.72086e-232	3.63959	CTSB (ENSG00000164733)	4.8388e-74	2.31506
345	HS3ST3A1 (ENSG00000153976)	1.27953e-25	2.16577	SOAT2 (ENSG00000167780)	1.30316e-05	2.07795	LRRC36 (ENSG00000159708)	8.31025e-17	5.0577	RGS12 (ENSG00000159788)	3.86671e-49	1.77649	E2F7 (ENSG00000165891)	3.46281e-37	4.02595	LINC01781 (ENSG00000234184)	6.86002e-69	3.0377	CD2BP2 (ENSG00000169217)	0.00092121	1.62161	TMEM121 (ENSG00000184986)	5.40971e-09	1.60706	LHX9 (ENSG00000143355)	9.41825e-09	2.28727	HIGD1B (ENSG00000131097)	1.99478e-95	4.08056	LRP10 (ENSG00000197324)	0	3.24501	CKAP4 (ENSG00000136026)	1.2465e-53	1.66653	CBX1 (ENSG00000108468)	1.40565e-80	1.92999	PNPLA6 (ENSG00000032444)	3.07173e-231	3.13009	MIR22HG (ENSG00000186594)	9.58933e-74	2.74081
346	ST8SIA1 (ENSG00000111728)	1.35007e-25	2.01529	RNF217 (ENSG00000146373)	1.32911e-05	1.56174	PTP4A3 (ENSG00000184489)	8.76878e-17	2.45427	HPGD (ENSG00000164120)	4.15906e-49	1.78971	SIRPA (ENSG00000198053)	9.47903e-37	2.77597	KCNK3 (ENSG00000171303)	6.91123e-69	13.7151	PAPSS1 (ENSG00000138801)	0.000921578	1.51582	DDN-AS1 (ENSG00000257913)	5.68756e-09	2.05112	CD74 (ENSG00000019582)	9.54257e-09	2.57093	ARHGEF17 (ENSG00000110237)	2.42764e-95	1.557	BACE2 (ENSG00000182240)	0	3.28215	SEPT9 (ENSG00000184640)	1.81841e-53	1.67039	PRIM2 (ENSG00000146143)	1.50655e-80	2.72803	LAMA5 (ENSG00000130702)	3.37206e-231	3.39695	WFDC1 (ENSG00000103175)	1.05986e-73	4.96843
347	CFI (ENSG00000205403)	1.79895e-25	1.70009	BRD1 (ENSG00000100425)	1.35214e-05	1.73122	MLKL (ENSG00000168404)	9.1435e-17	5.30746	RAB3D (ENSG00000105514)	4.26746e-49	1.97981	FBLN1 (ENSG00000077942)	1.02051e-36	2.68851	FAM160A1 (ENSG00000164142)	8.54265e-69	7.18594	RAB8B (ENSG00000166128)	0.000945116	1.58649	LAYN (ENSG00000204381)	5.80807e-09	1.79318	MAML2 (ENSG00000184384)	9.88347e-09	1.69833	PPIF (ENSG00000108179)	2.78591e-95	1.85122	LYL1 (ENSG00000104903)	0	4.15751	LDLR (ENSG00000130164)	2.87546e-53	2.42014	RHNO1 (ENSG00000171792)	1.6358e-80	2.41711	ABLIM1 (ENSG00000099204)	1.332e-230	3.44039	SHISA4 (ENSG00000198892)	1.48881e-73	2.52051
348	GCHFR (ENSG00000137880)	4.31934e-25	1.57862	MED1 (ENSG00000125686)	1.45876e-05	1.67481	OSBPL3 (ENSG00000070882)	1.09992e-16	4.74604	TMEM8A (ENSG00000129925)	4.46616e-49	1.64026	IL1RAPL2 (ENSG00000189108)	1.25623e-36	4.3676	MFHAS1 (ENSG00000147324)	9.84472e-69	9.25083	ACOT13 (ENSG00000112304)	0.000950321	1.66711	KCNAB1 (ENSG00000169282)	7.32933e-09	2.056	TAC3 (ENSG00000166863)	1.34574e-08	2.58873	FANCB (ENSG00000181544)	3.18827e-95	3.04547	PLPP3 (ENSG00000162407)	0	3.95794	FAM213A (ENSG00000122378)	3.50999e-53	1.64781	TRIL (ENSG00000255690)	4.95376e-80	1.60394	RASGRF2 (ENSG00000113319)	9.91509e-230	4.40478	FOXP1 (ENSG00000114861)	2.00703e-73	2.20463
349	SERTAD4 (ENSG00000082497)	4.45661e-25	2.05759	CLK1 (ENSG00000013441)	1.46346e-05	1.5882	COLEC12 (ENSG00000158270)	1.37782e-16	3.37118	TSPAN14 (ENSG00000108219)	4.46843e-49	1.71794	JDP2 (ENSG00000140044)	1.64708e-36	2.72809	FOXA3 (ENSG00000170608)	1.07927e-68	8.64271	ZSCAN16-AS1 (ENSG00000269293)	0.000951261	1.51989	FRY (ENSG00000073910)	9.15066e-09	1.93627	ZNF581 (ENSG00000171425)	1.7943e-08	1.93884	RFC2 (ENSG00000049541)	1.08889e-94	2.0468	FAM129B (ENSG00000136830)	0	3.17406	SNHG7 (ENSG00000233016)	4.26515e-53	1.82128	LMO4 (ENSG00000143013)	9.03461e-80	2.02045	TSPAN13 (ENSG00000106537)	2.31987e-229	3.59419	NEK6 (ENSG00000119408)	2.62348e-73	2.29918
350	SLC29A4 (ENSG00000164638)	7.10986e-25	1.91766	ZNF609 (ENSG00000180357)	1.49862e-05	1.62817	MYO1E (ENSG00000157483)	1.64458e-16	3.44948	B4GALT5 (ENSG00000158470)	5.44362e-49	1.66604	DEK (ENSG00000124795)	2.01208e-36	2.84117	SPRR1B (ENSG00000169469)	1.12909e-68	8.06033	CTDSP1 (ENSG00000144579)	0.000964507	1.61562	CA10 (ENSG00000154975)	9.57485e-09	2.26492	SRGAP3 (ENSG00000196220)	2.14022e-08	2.30118	NEURL1B (ENSG00000214357)	3.50452e-94	2.40598	RGS3 (ENSG00000138835)	0	3.49338	TNS3 (ENSG00000136205)	5.69015e-53	1.73889	HUNK (ENSG00000142149)	1.32059e-79	2.51288	SASH1 (ENSG00000111961)	2.90596e-229	3.08411	PSMB8 (ENSG00000204264)	3.06491e-73	2.07493
351	LINC00960 (ENSG00000242516)	7.40508e-25	1.73223	NOTCH3 (ENSG00000074181)	1.54088e-05	2.70548	SV2B (ENSG00000185518)	2.59441e-16	5.18873	PTP4A3 (ENSG00000184489)	5.85864e-49	1.88152	COL3A1 (ENSG00000168542)	2.40885e-36	3.01314	AP001207.3 (ENSG00000254024)	1.30364e-68	9.30671	HSD17B10 (ENSG00000072506)	0.000972793	1.67376	ADAMTS5 (ENSG00000154736)	1.01901e-08	1.50721	RXFP2 (ENSG00000133105)	2.32962e-08	2.49249	PRKG1 (ENSG00000185532)	1.01134e-93	1.57975	SEL1L3 (ENSG00000091490)	0	3.81886	GGT5 (ENSG00000099998)	6.65989e-53	3.4822	MSH6 (ENSG00000116062)	1.91827e-79	2.19797	LCP2 (ENSG00000043462)	6.54287e-229	5.07463	GPR183 (ENSG00000169508)	5.88708e-73	4.24823
352	RNF175 (ENSG00000145428)	9.76188e-25	2.25602	KCNIP4-IT1 (ENSG00000280650)	1.54248e-05	4.04005	IGF2R (ENSG00000197081)	3.8033e-16	2.73604	ARHGEF3 (ENSG00000163947)	6.05727e-49	2.06698	FBN1 (ENSG00000166147)	2.67506e-36	2.40674	CXADR (ENSG00000154639)	1.67526e-68	7.91529	DEAF1 (ENSG00000177030)	0.000980959	1.6806	C20orf202 (ENSG00000215595)	1.0799e-08	1.79815	RNF207 (ENSG00000158286)	2.50322e-08	2.28974	LSM3 (ENSG00000170860)	1.97068e-93	1.733	TMEM30A (ENSG00000112697)	0	3.31768	SCPEP1 (ENSG00000121064)	9.26115e-53	1.95191	RNF175 (ENSG00000145428)	2.14606e-79	3.23084	CDKN1A (ENSG00000124762)	2.02709e-228	3.07984	CDH11 (ENSG00000140937)	7.97227e-73	1.72883
353	ZNF462 (ENSG00000148143)	1.05353e-24	1.55375	SOS1 (ENSG00000115904)	1.59067e-05	1.59144	RASGRF2 (ENSG00000113319)	4.08164e-16	5.05103	PGM2L1 (ENSG00000165434)	7.77134e-49	1.70405	AC011447.3 (ENSG00000267383)	2.91205e-36	3.18024	SMIM5 (ENSG00000204323)	1.79668e-68	12.2445	ARL8A (ENSG00000143862)	0.000982217	1.63679	HOTAIRM1 (ENSG00000233429)	1.09009e-08	1.63522	BIK (ENSG00000100290)	2.60606e-08	2.66044	THY1 (ENSG00000154096)	2.79241e-93	1.85407	SIGIRR (ENSG00000185187)	0	3.10536	NR4A3 (ENSG00000119508)	1.1632e-52	4.01134	COL9A1 (ENSG00000112280)	2.87299e-79	3.89587	TECPR1 (ENSG00000205356)	1.28911e-227	3.22042	TPBG (ENSG00000146242)	8.21968e-73	2.62295
354	POU3F1 (ENSG00000185668)	1.86202e-24	1.93168	COL25A1 (ENSG00000188517)	1.59265e-05	1.58753	SAMD12 (ENSG00000177570)	4.13227e-16	4.60167	SLC22A23 (ENSG00000137266)	1.03194e-48	2.0207	NID1 (ENSG00000116962)	2.92632e-36	2.10579	C2orf54 (ENSG00000172478)	2.13342e-68	3.19154	KMT5A (ENSG00000183955)	0.000989368	1.75734	PPP1R14C (ENSG00000198729)	1.13129e-08	2.44953	CISH (ENSG00000114737)	2.64433e-08	2.34944	TBXAS1 (ENSG00000059377)	5.65362e-93	2.54774	PPM1F (ENSG00000100034)	0	3.04991	F2R (ENSG00000181104)	1.54733e-52	1.70046	HIST1H2AJ (ENSG00000276368)	7.62158e-79	4.28495	FAM241A (ENSG00000174749)	1.29983e-227	2.97091	SLC12A8 (ENSG00000221955)	8.48112e-73	4.20089
355	PRSS12 (ENSG00000164099)	2.15129e-24	2.7752	CHD2 (ENSG00000173575)	1.59265e-05	1.56967	ITGA9 (ENSG00000144668)	5.06456e-16	3.6532	MYO5A (ENSG00000197535)	1.10281e-48	2.18737	NDC1 (ENSG00000058804)	4.70188e-36	3.34043	MFSD6L (ENSG00000185156)	2.33255e-68	2.99267	LIMD2 (ENSG00000136490)	0.00100385	1.69129	C1QTNF5 (ENSG00000223953)	1.35339e-08	2.04205	GSTM2 (ENSG00000213366)	2.78443e-08	2.47473	MAGOHB (ENSG00000111196)	6.34238e-93	1.638	IVNS1ABP (ENSG00000116679)	0	3.46291	SP8 (ENSG00000164651)	1.58669e-52	3.62288	CTNNAL1 (ENSG00000119326)	8.70374e-79	2.02804	FOXO1 (ENSG00000150907)	8.44158e-227	3.0113	LINC01133 (ENSG00000224259)	1.76531e-72	5.96171
356	PAK1 (ENSG00000149269)	2.2911e-24	1.65224	BACH1 (ENSG00000156273)	1.60641e-05	1.6348	TSPAN13 (ENSG00000106537)	7.22786e-16	2.75927	SLC9A1 (ENSG00000090020)	1.11417e-48	1.89363	HIST1H1B (ENSG00000184357)	5.32415e-36	2.62531	NR0B2 (ENSG00000131910)	2.99303e-68	4.28539	AC005609.1 (ENSG00000278901)	0.00101154	2.6565	PPP1R1A (ENSG00000135447)	1.42931e-08	2.03467	SPRY2 (ENSG00000136158)	2.95405e-08	1.71285	GPN3 (ENSG00000111231)	6.99734e-93	1.85674	MAP4K2 (ENSG00000168067)	0	2.91132	ZFP36 (ENSG00000128016)	1.72422e-52	1.94288	PRKDC (ENSG00000253729)	1.22104e-78	2.06819	TNFRSF10A (ENSG00000104689)	3.38433e-226	3.98177	TRNP1 (ENSG00000253368)	3.1974e-72	2.81729
357	LINC02303 (ENSG00000258616)	2.37125e-24	3.55666	WDR5 (ENSG00000196363)	1.60962e-05	1.57638	RHPN1 (ENSG00000158106)	7.70983e-16	5.95001	CHD7 (ENSG00000171316)	1.13197e-48	1.6966	NEIL3 (ENSG00000109674)	5.60887e-36	4.02688	SMPDL3B (ENSG00000130768)	3.26292e-68	8.0864	ACTN1 (ENSG00000072110)	0.00101188	1.72084	C8orf88 (ENSG00000253250)	1.48525e-08	1.77674	AC110491.1 (ENSG00000261292)	3.01632e-08	2.26659	CKAP2 (ENSG00000136108)	1.33044e-92	2.14727	FMNL3 (ENSG00000161791)	0	3.20594	LOX (ENSG00000113083)	1.51168e-51	1.95328	MSH2 (ENSG00000095002)	1.50671e-78	2.19334	MAGI1 (ENSG00000151276)	1.18724e-225	3.1031	EXT1 (ENSG00000182197)	3.90014e-72	2.45168
358	DNM1 (ENSG00000106976)	2.48866e-24	1.79962	PHRF1 (ENSG00000070047)	1.61559e-05	1.52748	ACTN4 (ENSG00000130402)	9.63641e-16	2.34165	GNG7 (ENSG00000176533)	1.27525e-48	1.9671	DPP10 (ENSG00000175497)	7.14134e-36	2.94528	KRT15 (ENSG00000171346)	3.66225e-68	6.51511	STMP1 (ENSG00000243317)	0.00102551	1.70411	KCNMB1 (ENSG00000145936)	1.97382e-08	1.61924	SCT (ENSG00000070031)	4.37184e-08	2.63485	CMSS1 (ENSG00000184220)	1.62695e-92	1.64438	TOR4A (ENSG00000198113)	0	4.60563	PRKG2 (ENSG00000138669)	2.26726e-51	3.72575	TMEM237 (ENSG00000155755)	3.10291e-78	2.25807	RAPGEF2 (ENSG00000109756)	1.97614e-225	3.15993	PMAIP1 (ENSG00000141682)	4.18187e-72	2.48324
359	PCDHGB6 (ENSG00000253305)	2.66414e-24	1.6242	MEF2D (ENSG00000116604)	1.66901e-05	1.56634	TP53INP2 (ENSG00000078804)	1.00569e-15	3.29021	MYO1C (ENSG00000197879)	1.43927e-48	1.65749	CENPP (ENSG00000188312)	1.31766e-35	3.47695	MUC16 (ENSG00000181143)	5.33059e-68	5.02895	AC022167.4 (ENSG00000261481)	0.00102935	3.81893	L1CAM (ENSG00000198910)	2.23246e-08	1.88221	CREB3L4 (ENSG00000143578)	4.64112e-08	2.30841	POLE2 (ENSG00000100479)	2.25806e-92	2.84229	RB1 (ENSG00000139687)	0	3.10555	STARD13 (ENSG00000133121)	2.89243e-51	2.21881	SNRPD1 (ENSG00000167088)	3.39652e-78	1.94651	SYNJ2 (ENSG00000078269)	6.78033e-225	3.07123	OGN (ENSG00000106809)	4.47518e-72	15.1623
360	AFF2 (ENSG00000155966)	2.75592e-24	2.19843	MKLN1 (ENSG00000128585)	1.67512e-05	1.67955	CCDC88C (ENSG00000015133)	1.60416e-15	4.46143	INF2 (ENSG00000203485)	1.48991e-48	1.69666	C8orf49 (ENSG00000255394)	1.3229e-35	2.55509	ADGRF4 (ENSG00000153294)	7.45393e-68	6.69246	NUDT22 (ENSG00000149761)	0.00104323	1.71867	MACROD1 (ENSG00000133315)	2.27029e-08	1.50093	LINC01122 (ENSG00000233723)	4.68551e-08	2.57341	KIF18A (ENSG00000121621)	2.49606e-92	2.66868	RICTOR (ENSG00000164327)	0	2.87427	FSIP2 (ENSG00000188738)	8.45333e-51	2.73579	ATP2B1 (ENSG00000070961)	5.8881e-78	1.72193	MAP2K1 (ENSG00000169032)	9.34259e-225	3.30948	ITGAV (ENSG00000138448)	6.4875e-72	2.40221
361	HOXD10 (ENSG00000128710)	3.28231e-24	2.2158	ZMAT3 (ENSG00000172667)	1.719e-05	1.6744	CD9 (ENSG00000010278)	1.89919e-15	1.91499	FAM69B (ENSG00000165716)	2.00656e-48	1.69888	KPNA2 (ENSG00000182481)	2.22882e-35	3.60179	CCDC151 (ENSG00000198003)	3.12629e-67	8.59914	LINC01063 (ENSG00000232065)	0.00107441	6.30116	TBXAS1 (ENSG00000059377)	2.41085e-08	1.92791	CAMLG (ENSG00000164615)	5.8769e-08	1.65471	CYCS (ENSG00000172115)	2.5923e-92	1.78501	ARRDC3 (ENSG00000113369)	0	3.25927	ROBO2 (ENSG00000185008)	9.28855e-51	2.67074	SCUBE1 (ENSG00000159307)	9.06162e-78	3.13812	STK10 (ENSG00000072786)	1.94116e-224	3.07093	PLS3 (ENSG00000102024)	1.01417e-71	2.34841
362	FOXP4 (ENSG00000137166)	3.42929e-24	1.75766	TRIM44 (ENSG00000166326)	1.73922e-05	1.82032	SASH1 (ENSG00000111961)	2.16981e-15	3.21189	BNIP2 (ENSG00000140299)	2.95646e-48	1.66909	TTF2 (ENSG00000116830)	2.26946e-35	3.01819	FAM181B (ENSG00000182103)	8.10811e-67	10.7261	RAB1B (ENSG00000174903)	0.00107999	1.89849	RAB30 (ENSG00000137502)	2.92308e-08	1.67856	NET1 (ENSG00000173848)	7.33343e-08	1.95159	POLR3K (ENSG00000161980)	7.28066e-92	1.95158	IGFBP3 (ENSG00000146674)	0	3.76938	ASPH (ENSG00000198363)	1.69661e-50	1.70439	HIST2H2AC (ENSG00000184260)	9.98883e-78	2.67916	MYO1E (ENSG00000157483)	2.12468e-224	3.1109	WFDC3 (ENSG00000124116)	3.21896e-71	4.14111
363	OLFM3 (ENSG00000118733)	5.10478e-24	2.64944	TAOK1 (ENSG00000160551)	1.81125e-05	1.54113	SIPA1 (ENSG00000213445)	2.20779e-15	3.32153	GABRE (ENSG00000102287)	3.18257e-48	2.26463	DNAJC9 (ENSG00000213551)	2.62278e-35	2.49073	PRKCQ (ENSG00000065675)	1.65976e-66	11.3391	ELOB (ENSG00000103363)	0.00110072	1.63274	CD79B (ENSG00000007312)	3.22286e-08	1.9341	DPH5 (ENSG00000117543)	7.62813e-08	2.01998	LIG1 (ENSG00000105486)	8.75524e-92	2.0692	LDB2 (ENSG00000169744)	0	3.2901	NOTCH2 (ENSG00000134250)	1.84599e-50	1.66031	BUB3 (ENSG00000154473)	2.10258e-77	2.16608	TFPT (ENSG00000105619)	3.09121e-224	3.32906	FGF7 (ENSG00000140285)	4.81068e-71	2.73952
364	WISP1 (ENSG00000104415)	5.39396e-24	1.7535	AKT3 (ENSG00000117020)	1.83443e-05	1.6218	ADAM10 (ENSG00000137845)	2.44065e-15	2.80065	SMAD1 (ENSG00000170365)	3.26958e-48	1.7741	LRR1 (ENSG00000165501)	2.80949e-35	3.15696	AC129507.4 (ENSG00000262920)	4.93087e-66	7.903	TUBB6 (ENSG00000176014)	0.00110383	2.58596	SLC15A4 (ENSG00000139370)	3.72701e-08	1.75672	WIF1 (ENSG00000156076)	7.86294e-08	2.45681	NCAPG2 (ENSG00000146918)	1.08351e-91	2.75704	CARD8-AS1 (ENSG00000268001)	0	4.97267	SLC7A2 (ENSG00000003989)	2.27374e-50	3.24789	CMSS1 (ENSG00000184220)	3.19075e-77	2.03305	TACR1 (ENSG00000115353)	4.37924e-224	6.84081	GSTM3 (ENSG00000134202)	1.74907e-70	2.09667
365	GREB1 (ENSG00000196208)	5.72281e-24	2.04389	RABL6 (ENSG00000196642)	1.88306e-05	1.71649	C20orf204 (ENSG00000196421)	2.91648e-15	5.70946	APOLD1 (ENSG00000178878)	3.38026e-48	2.03315	AC010907.2 (ENSG00000237370)	3.36295e-35	3.78659	LINC01055 (ENSG00000235366)	7.04308e-66	7.91795	CCDC90B (ENSG00000137500)	0.0011081	1.7342	AC019270.1 (ENSG00000253932)	3.79908e-08	1.86532	HOXA3 (ENSG00000105997)	8.72897e-08	2.16447	KCNE4 (ENSG00000152049)	3.25108e-91	1.85611	SLC46A3 (ENSG00000139508)	0	3.71936	CCNG1 (ENSG00000113328)	4.27592e-50	1.69135	TONSL (ENSG00000160949)	6.74172e-77	3.23124	DEGS1 (ENSG00000143753)	6.09277e-224	4.2846	FTH1 (ENSG00000167996)	1.88713e-70	1.86238
366	AC126773.2 (ENSG00000260577)	6.28145e-24	2.38867	PTPN12 (ENSG00000127947)	1.9043e-05	1.64563	MCAM (ENSG00000076706)	3.50496e-15	2.10775	EXOC3L2 (ENSG00000283632)	3.56407e-48	2.08828	WEE1 (ENSG00000166483)	3.87767e-35	2.81997	KCNH3 (ENSG00000135519)	1.63394e-65	9.55067	TUBB2A (ENSG00000137267)	0.00111441	3.0468	IL17RE (ENSG00000163701)	3.87358e-08	1.90007	SHROOM3 (ENSG00000138771)	9.05254e-08	1.82697	VSTM4 (ENSG00000165633)	5.6518e-91	2.30742	RAB3D (ENSG00000105514)	0	3.73112	GULP1 (ENSG00000144366)	1.38961e-49	2.09013	NFYB (ENSG00000120837)	8.57893e-77	1.93834	SPTBN5 (ENSG00000137877)	6.98916e-224	5.94303	PLA2R1 (ENSG00000153246)	3.0371e-70	3.02282
367	PLA2R1 (ENSG00000153246)	8.49085e-24	2.1675	NCOR2 (ENSG00000196498)	1.93798e-05	1.88441	FGD5 (ENSG00000154783)	6.05905e-15	3.27005	EPHA2 (ENSG00000142627)	3.90561e-48	1.95182	CKAP5 (ENSG00000175216)	4.28167e-35	2.77247	CP (ENSG00000047457)	2.37606e-65	9.78221	DYRK4 (ENSG00000010219)	0.00111561	1.82056	MEF2C-AS1 (ENSG00000248309)	4.45773e-08	2.12607	AC116609.3 (ENSG00000272342)	9.35187e-08	2.33889	TCF19 (ENSG00000137310)	1.01516e-90	2.95666	HECW2 (ENSG00000138411)	0	4.3822	P4HA2 (ENSG00000072682)	1.57616e-49	1.70878	IMPA2 (ENSG00000141401)	9.46419e-77	2.27224	IL17RA (ENSG00000177663)	7.96151e-224	3.40218	ST6GAL2 (ENSG00000144057)	3.9167e-70	2.34614
368	B4GALNT4 (ENSG00000182272)	8.79915e-24	1.59631	RNF213 (ENSG00000173821)	1.9691e-05	1.57888	RHOC (ENSG00000155366)	6.39818e-15	1.71115	SSH1 (ENSG00000084112)	3.99995e-48	1.73072	CTSV (ENSG00000136943)	4.64251e-35	5.01567	BICDL2 (ENSG00000162069)	2.70847e-65	8.47226	HIST1H3C (ENSG00000278272)	0.00115409	4.44394	TRPC3 (ENSG00000138741)	4.76955e-08	2.17554	TENM4 (ENSG00000149256)	9.6007e-08	2.07957	XRCC2 (ENSG00000196584)	1.86127e-90	2.78327	PCTP (ENSG00000141179)	0	3.42167	PBX3 (ENSG00000167081)	1.90834e-49	1.64781	CDCA7 (ENSG00000144354)	1.13319e-76	2.46684	DCHS1 (ENSG00000166341)	1.2234e-223	3.50521	NAV2 (ENSG00000166833)	4.4505e-70	2.70905
369	RNF207 (ENSG00000158286)	9.47326e-24	1.81866	BTRC (ENSG00000166167)	1.99251e-05	1.50888	SLC16A3 (ENSG00000141526)	6.40435e-15	2.77304	RP1 (ENSG00000104237)	5.38594e-48	2.41886	DBF4 (ENSG00000006634)	4.67472e-35	2.61574	CAMK2N1 (ENSG00000162545)	8.49469e-65	9.16589	RP9 (ENSG00000164610)	0.00115449	1.73647	KIF21B (ENSG00000116852)	5.96924e-08	1.91486	SSPN (ENSG00000123096)	1.12479e-07	2.11888	CLDN15 (ENSG00000106404)	5.2809e-90	2.19222	RIPOR1 (ENSG00000039523)	0	3.20513	WNT5A (ENSG00000114251)	1.91928e-49	1.98076	GPSM2 (ENSG00000121957)	1.29705e-76	3.0549	DRAM1 (ENSG00000136048)	1.67918e-223	3.3589	KCNK6 (ENSG00000099337)	4.5352e-70	3.0867
370	KCNH2 (ENSG00000055118)	1.11079e-23	2.02739	ZKSCAN1 (ENSG00000106261)	2.01059e-05	1.68622	PCDH17 (ENSG00000118946)	6.4689e-15	2.77445	SELENON (ENSG00000162430)	7.11784e-48	1.69152	SERPINF1 (ENSG00000132386)	5.19464e-35	2.54097	CCDC33 (ENSG00000140481)	9.07906e-65	9.67222	TCTEX1D2 (ENSG00000213123)	0.00116911	1.71872	BISPR (ENSG00000282851)	7.93006e-08	1.83401	ING4 (ENSG00000111653)	1.26492e-07	1.93939	NSMCE4A (ENSG00000107672)	1.66574e-89	1.70882	RAPGEF1 (ENSG00000107263)	0	3.1354	ADGRA2 (ENSG00000020181)	1.98802e-49	1.68675	MAGOHB (ENSG00000111196)	1.68361e-76	1.91222	MAVS (ENSG00000088888)	4.93201e-223	3.16435	CREB3 (ENSG00000107175)	8.15519e-70	2.30338
371	PBX3 (ENSG00000167081)	1.11587e-23	1.61704	SFXN1 (ENSG00000164466)	2.01911e-05	1.80654	AC010519.1 (ENSG00000268746)	7.77172e-15	3.88169	CAVIN3 (ENSG00000170955)	7.1605e-48	2.11938	MCM3 (ENSG00000112118)	1.228e-34	2.87719	S100P (ENSG00000163993)	1.40231e-64	19.482	NAXE (ENSG00000163382)	0.00119175	1.56244	NPTX1 (ENSG00000171246)	8.03444e-08	1.78393	BNIP3 (ENSG00000176171)	1.34447e-07	1.65292	NR2C2AP (ENSG00000184162)	6.26839e-89	2.66686	SNTB1 (ENSG00000172164)	0	5.69193	PDIA6 (ENSG00000143870)	1.99469e-49	1.65817	MZT1 (ENSG00000204899)	2.15641e-76	2.44035	TBC1D9 (ENSG00000109436)	2.85264e-222	3.31253	FHL1 (ENSG00000022267)	8.29651e-70	2.97993
372	GNPDA1 (ENSG00000113552)	1.53836e-23	1.62812	TLK2 (ENSG00000146872)	2.02381e-05	1.55603	ARID3B (ENSG00000179361)	9.63213e-15	4.47437	SYNGR2 (ENSG00000108639)	8.02472e-48	1.76936	NCAPH2 (ENSG00000025770)	1.49187e-34	2.73813	DOK5 (ENSG00000101134)	1.42698e-64	9.3838	NDFIP2 (ENSG00000102471)	0.00121315	1.51512	CCDC181 (ENSG00000117477)	8.36661e-08	1.94107	PGRMC1 (ENSG00000101856)	1.36793e-07	1.51114	SNRPB (ENSG00000125835)	6.65825e-89	1.82992	TLE2 (ENSG00000065717)	0	3.39309	CHCHD10 (ENSG00000250479)	3.13411e-49	1.51826	EPB41 (ENSG00000159023)	6.57802e-76	2.18542	CPM (ENSG00000135678)	4.93635e-222	3.53533	CCPG1 (ENSG00000260916)	8.51042e-70	2.19265
373	NET1 (ENSG00000173848)	1.88338e-23	1.8472	ZNF195 (ENSG00000005801)	2.04504e-05	1.50756	GFOD1 (ENSG00000145990)	1.27946e-14	3.59543	PRKCH (ENSG00000027075)	9.56802e-48	2.31629	COL6A1 (ENSG00000142156)	1.67636e-34	2.33748	EPB41L4B (ENSG00000095203)	3.41813e-63	8.09318	ASNSD1 (ENSG00000138381)	0.00123921	1.89992	B3GNT8 (ENSG00000177191)	9.03713e-08	2.09359	LINC00379 (ENSG00000229557)	1.38613e-07	2.48812	SLBP (ENSG00000163950)	6.80217e-89	1.84922	TSPAN14 (ENSG00000108219)	0	3.28519	ENPEP (ENSG00000138792)	3.68433e-49	4.19521	ECI1 (ENSG00000167969)	7.96652e-76	1.8811	TMC6 (ENSG00000141524)	1.54604e-221	3.06351	HOXC8 (ENSG00000037965)	1.96257e-69	2.57507
374	GPC6 (ENSG00000183098)	2.32015e-23	1.63099	DSG2 (ENSG00000046604)	2.13469e-05	1.66161	ABTB2 (ENSG00000166016)	1.60947e-14	4.29925	ETS1 (ENSG00000134954)	9.62471e-48	1.712	C1orf112 (ENSG00000000460)	2.48387e-34	3.41343	SH3YL1 (ENSG00000035115)	3.50107e-63	7.50819	DUSP5 (ENSG00000138166)	0.00124373	1.61512	PRCD (ENSG00000214140)	1.00546e-07	1.5052	TMTC1 (ENSG00000133687)	1.52825e-07	2.17711	TOMM40 (ENSG00000130204)	7.57421e-89	1.77061	PDE2A (ENSG00000186642)	0	6.99114	IRF2BPL (ENSG00000119669)	4.45481e-49	1.8341	AUNIP (ENSG00000127423)	1.5096e-75	4.28303	FYN (ENSG00000010810)	2.99593e-221	3.32441	LRRC59 (ENSG00000108829)	2.8325e-69	2.16062
375	C1R (ENSG00000159403)	3.26686e-23	1.51722	KDM6B (ENSG00000132510)	2.13811e-05	1.59992	FLNB (ENSG00000136068)	1.84328e-14	3.22567	MAP2K1 (ENSG00000169032)	1.50355e-47	1.79585	HAUS8 (ENSG00000131351)	2.67366e-34	3.02248	CTNNA2 (ENSG00000066032)	3.77786e-63	8.70681	POLR2K (ENSG00000147669)	0.00125281	1.72384	MAPK10 (ENSG00000109339)	1.12558e-07	1.65414	PALMD (ENSG00000099260)	1.53709e-07	1.96145	DAAM2 (ENSG00000146122)	8.80389e-89	1.70619	C15orf39 (ENSG00000167173)	0	3.59591	MANBA (ENSG00000109323)	4.86866e-49	2.49547	SMC1A (ENSG00000072501)	3.04481e-75	1.98734	KDM5D (ENSG00000012817)	3.03879e-221	5.12895	SCG5 (ENSG00000166922)	3.5488e-69	4.9438
376	GLT8D2 (ENSG00000120820)	4.26631e-23	1.86264	KDM3A (ENSG00000115548)	2.21672e-05	1.61842	LPCAT2 (ENSG00000087253)	2.23899e-14	3.72196	SCN3B (ENSG00000166257)	1.80766e-47	2.51703	BCO2 (ENSG00000197580)	4.18399e-34	3.3171	SH2D3A (ENSG00000125731)	5.19069e-63	10.1459	TPM2 (ENSG00000198467)	0.0012756	3.18521	DHODH (ENSG00000102967)	1.18705e-07	1.79684	CNMD (ENSG00000136110)	1.6852e-07	2.88784	PLK1 (ENSG00000166851)	9.85116e-89	3.1644	ANGPT2 (ENSG00000091879)	0	3.72791	ASAH1 (ENSG00000104763)	5.53159e-49	1.8645	AFF3 (ENSG00000144218)	4.05211e-75	2.14846	SYT14 (ENSG00000143469)	4.0975e-221	6.06284	PPIC (ENSG00000168938)	3.70477e-69	2.33158
377	TMEM8B (ENSG00000137103)	6.39933e-23	1.94713	SBF2 (ENSG00000133812)	2.22012e-05	1.68839	PXDN (ENSG00000130508)	2.43209e-14	2.16118	ADCY1 (ENSG00000164742)	1.91789e-47	2.30962	OLFML3 (ENSG00000116774)	6.71462e-34	2.19388	TM7SF2 (ENSG00000149809)	6.6813e-63	7.30946	KIAA1191 (ENSG00000122203)	0.00135551	1.58147	GSTM4 (ENSG00000168765)	1.20525e-07	1.5445	OR51D1 (ENSG00000197428)	1.6861e-07	2.49479	RGS16 (ENSG00000143333)	1.04327e-88	1.57557	GNG7 (ENSG00000176533)	0	3.6533	SLC5A3 (ENSG00000198743)	1.38112e-48	1.73779	KNTC1 (ENSG00000184445)	4.58914e-75	3.11564	TNFAIP8L1 (ENSG00000185361)	6.80786e-221	3.24735	ME1 (ENSG00000065833)	6.06195e-69	4.26204
378	C1QTNF12 (ENSG00000184163)	7.31072e-23	2.10271	NAA25 (ENSG00000111300)	2.24463e-05	1.67206	SCHIP1 (ENSG00000151967)	2.59397e-14	5.04094	FES (ENSG00000182511)	3.2866e-47	1.93565	C19orf48 (ENSG00000167747)	8.48752e-34	2.32226	LINC00958 (ENSG00000251381)	8.06e-63	8.80114	MRPS12 (ENSG00000128626)	0.00141328	1.68887	COL23A1 (ENSG00000050767)	1.43142e-07	1.998	MEX3B (ENSG00000183496)	1.74579e-07	2.08941	GLIPR2 (ENSG00000122694)	1.26644e-88	1.59883	SERP2 (ENSG00000151778)	0	4.28861	AL078639.1 (ENSG00000281508)	2.62201e-48	2.14688	ACTL6A (ENSG00000136518)	5.85727e-75	1.89448	PTCHD4 (ENSG00000244694)	1.24156e-220	4.0933	ATP10A (ENSG00000206190)	8.90939e-69	3.52497
379	DLL3 (ENSG00000090932)	1.00462e-22	1.89904	PLXNA1 (ENSG00000114554)	2.25885e-05	1.59872	GNAI2 (ENSG00000114353)	2.82095e-14	1.84987	KANK3 (ENSG00000186994)	3.66596e-47	1.95042	TMTC4 (ENSG00000125247)	8.73829e-34	2.67939	SAT1 (ENSG00000130066)	1.06686e-62	8.32538	RAB7A (ENSG00000075785)	0.00141678	1.78043	ITGA7 (ENSG00000135424)	1.55717e-07	2.22876	RAB3IL1 (ENSG00000167994)	1.94399e-07	2.16753	TGFB1I1 (ENSG00000140682)	1.38261e-88	1.64746	LRRC8C (ENSG00000171488)	0	3.4437	AC011632.1 (ENSG00000253706)	4.60673e-48	3.51672	ALDH1A2 (ENSG00000128918)	1.67639e-74	1.643	IQGAP2 (ENSG00000145703)	5.39743e-220	3.22095	PALLD (ENSG00000129116)	1.39919e-68	2.37628
380	S1PR2 (ENSG00000267534)	1.02543e-22	1.74146	PHKG1 (ENSG00000164776)	2.37445e-05	3.61341	ADCYAP1R1 (ENSG00000078549)	3.1613e-14	6.17172	NLK (ENSG00000087095)	3.77945e-47	1.79845	PHTF2 (ENSG00000006576)	9.01323e-34	2.62027	GDF15 (ENSG00000130513)	1.2541e-62	9.00292	CAMTA1 (ENSG00000171735)	0.00141785	1.74002	NOTCH2NL (ENSG00000264343)	1.5682e-07	1.60304	AFF2 (ENSG00000155966)	2.14153e-07	2.35649	ELOVL2 (ENSG00000197977)	2.55222e-88	2.86431	STX3 (ENSG00000166900)	0	3.07269	DDAH1 (ENSG00000153904)	5.2017e-48	2.46838	HIST1H2AB (ENSG00000278463)	1.85821e-74	4.27343	N4BP3 (ENSG00000145911)	5.42939e-220	3.16953	S100A11 (ENSG00000163191)	2.11286e-68	1.7637
381	NKX2-5 (ENSG00000183072)	1.64476e-22	2.776	ZNF821 (ENSG00000102984)	2.39736e-05	1.65037	PNPLA6 (ENSG00000032444)	3.2274e-14	3.56019	NPR3 (ENSG00000113389)	4.29073e-47	1.73735	CCL21 (ENSG00000137077)	1.06768e-33	4.80883	MAPK4 (ENSG00000141639)	2.57066e-62	8.37188	ARPC4 (ENSG00000241553)	0.00144172	1.53525	KYAT3 (ENSG00000137944)	1.61472e-07	1.52703	LGI1 (ENSG00000108231)	2.19171e-07	1.9298	NAE1 (ENSG00000159593)	4.90249e-88	1.55638	SEC14L1 (ENSG00000129657)	0	3.20308	TENM1 (ENSG00000009694)	6.42032e-48	2.54693	FN3KRP (ENSG00000141560)	3.21253e-74	2.41752	RASL10A (ENSG00000100276)	1.38473e-219	3.92888	LYPD1 (ENSG00000150551)	2.63775e-68	3.30582
382	EFS (ENSG00000100842)	2.48994e-22	1.73282	ASPM (ENSG00000066279)	2.48166e-05	2.8374	TMEM132A (ENSG00000006118)	3.29817e-14	3.01465	CACNG8 (ENSG00000142408)	4.98541e-47	2.05701	ENTPD3 (ENSG00000168032)	1.07472e-33	3.02565	SLC38A4 (ENSG00000139209)	1.02342e-61	10.157	SSNA1 (ENSG00000176101)	0.00144912	1.77516	SBSPON (ENSG00000164764)	1.84615e-07	2.17255	TRIB2 (ENSG00000071575)	3.08092e-07	1.64941	OR51E2 (ENSG00000167332)	5.58843e-88	3.43298	FLI1 (ENSG00000151702)	0	3.07685	CCDC178 (ENSG00000166960)	9.54989e-48	3.56684	SUPT16H (ENSG00000092201)	7.66753e-74	1.93093	MGST2 (ENSG00000085871)	1.5219e-219	3.40471	CCDC74A (ENSG00000163040)	3.19398e-68	2.76159
383	AGTR2 (ENSG00000180772)	2.72752e-22	2.40488	BCL9L (ENSG00000186174)	2.48861e-05	1.58265	MANSC1 (ENSG00000111261)	3.47853e-14	3.65596	RNPEPL1 (ENSG00000142327)	5.81276e-47	1.72023	PLTP (ENSG00000100979)	1.15376e-33	2.38306	MAGIX (ENSG00000269313)	1.41313e-61	10.7913	TMUB2 (ENSG00000168591)	0.00146037	1.62633	AL445472.1 (ENSG00000227486)	2.00717e-07	1.63428	HS3ST5 (ENSG00000249853)	3.53902e-07	2.54909	MDH1 (ENSG00000014641)	9.00027e-88	1.62458	CDYL2 (ENSG00000166446)	0	4.84628	GPR153 (ENSG00000158292)	1.27261e-47	2.48386	FST (ENSG00000134363)	8.21737e-74	3.40743	ATP6V0A1 (ENSG00000033627)	3.36231e-219	3.07076	TP53I13 (ENSG00000167543)	4.08296e-68	2.07204
384	STK26 (ENSG00000134602)	2.99834e-22	1.68771	GATAD2B (ENSG00000143614)	2.50957e-05	1.58539	ADCYAP1 (ENSG00000141433)	3.57976e-14	5.34775	AL390728.6 (ENSG00000259865)	1.18791e-46	1.77266	POSTN (ENSG00000133110)	1.24062e-33	1.98195	PLEKHG6 (ENSG00000008323)	1.56389e-61	8.84836	MYDGF (ENSG00000074842)	0.00146934	1.67463	RSPH9 (ENSG00000172426)	2.03432e-07	1.90765	PTH1R (ENSG00000160801)	3.54172e-07	1.86572	GRIA4 (ENSG00000152578)	1.1892e-87	1.68234	SLC20A1 (ENSG00000144136)	0	2.85804	KCP (ENSG00000135253)	1.43354e-47	2.39415	CHTF18 (ENSG00000127586)	1.12784e-73	3.01708	ARHGAP28 (ENSG00000088756)	5.34547e-219	3.21308	FMN2 (ENSG00000155816)	4.08459e-68	3.54125
385	COL12A1 (ENSG00000111799)	3.18566e-22	1.51382	PPP1R9B (ENSG00000108819)	2.6798e-05	1.54269	PIK3C2B (ENSG00000133056)	4.27306e-14	3.87709	KBTBD11 (ENSG00000176595)	1.24685e-46	2.2215	DNAJC1 (ENSG00000136770)	1.29543e-33	2.69331	AC147651.2 (ENSG00000229380)	2.91054e-61	4.38874	ADI1 (ENSG00000182551)	0.00148337	1.5115	CDKN2D (ENSG00000129355)	2.205e-07	1.57985	IER5L (ENSG00000188483)	3.57726e-07	1.61027	FANCA (ENSG00000187741)	1.42658e-87	2.53968	PTP4A3 (ENSG00000184489)	0	3.73919	MME (ENSG00000196549)	1.68033e-47	3.09304	RAD18 (ENSG00000070950)	1.20154e-73	2.77801	PXN (ENSG00000089159)	6.96616e-219	3.29165	PQLC3 (ENSG00000162976)	4.55882e-68	2.87434
386	EFEMP1 (ENSG00000115380)	3.34247e-22	1.72987	CDK8 (ENSG00000132964)	2.72906e-05	1.55303	LAMC1 (ENSG00000135862)	4.45864e-14	2.48504	COL11A1 (ENSG00000060718)	1.28234e-46	1.58922	VCAN (ENSG00000038427)	1.31131e-33	2.2092	PNMT (ENSG00000141744)	1.51138e-60	8.18463	PPP1R11 (ENSG00000204619)	0.00149236	1.84205	APOC1 (ENSG00000130208)	2.33047e-07	1.55221	AC090673.1 (ENSG00000197301)	3.85203e-07	2.30966	COL5A3 (ENSG00000080573)	2.91768e-87	3.00914	ICA1 (ENSG00000003147)	0	4.0513	PAM (ENSG00000145730)	3.73648e-47	1.90598	EXOSC9 (ENSG00000123737)	1.77384e-73	2.1227	CHST1 (ENSG00000175264)	2.1685e-218	3.0036	HAPLN3 (ENSG00000140511)	5.49692e-68	3.42432
387	ZIC2 (ENSG00000043355)	3.43736e-22	2.8918	HOTAIRM1 (ENSG00000233429)	2.75448e-05	1.54881	ETS1 (ENSG00000134954)	4.49983e-14	2.47068	RGS3 (ENSG00000138835)	1.44486e-46	1.61354	ARHGAP11B (ENSG00000285077)	1.31713e-33	4.35959	RGL3 (ENSG00000205517)	2.64969e-60	8.6305	EIF4E2 (ENSG00000135930)	0.00149433	1.9236	LINC00971 (ENSG00000242641)	2.39942e-07	1.8027	DCAF12L2 (ENSG00000198354)	5.07135e-07	1.98345	WDR34 (ENSG00000119333)	3.14866e-87	1.85364	CXCL3 (ENSG00000163734)	0	7.43605	PDE7B (ENSG00000171408)	5.73323e-47	2.99305	TWIST1 (ENSG00000122691)	4.31178e-73	1.84904	SVIP (ENSG00000198168)	6.78962e-218	3.15875	IL6 (ENSG00000136244)	6.03896e-68	3.56443
388	INPP4B (ENSG00000109452)	4.23761e-22	1.81642	MEX3C (ENSG00000176624)	2.75979e-05	1.5432	SHROOM4 (ENSG00000158352)	4.84294e-14	4.48305	FAM43A (ENSG00000185112)	1.46687e-46	1.65298	SGK1 (ENSG00000118515)	1.31769e-33	2.24819	AC121338.2 (ENSG00000278385)	5.15478e-60	4.88071	CHCHD1 (ENSG00000172586)	0.00149521	1.74664	NPM2 (ENSG00000158806)	2.43738e-07	2.01641	PKDCC (ENSG00000162878)	5.13655e-07	1.87072	ARL6IP6 (ENSG00000177917)	3.34128e-87	1.76973	ETS1 (ENSG00000134954)	0	3.42571	DHCR24 (ENSG00000116133)	6.88602e-47	2.7202	SNRPE (ENSG00000182004)	9.80498e-73	1.86601	SUSD6 (ENSG00000100647)	1.06228e-217	3.42352	KDELR2 (ENSG00000136240)	6.88506e-68	2.4161
389	ADAMTS19 (ENSG00000145808)	5.8737e-22	2.22609	E2F3 (ENSG00000112242)	2.76216e-05	1.62354	GIPC3 (ENSG00000179855)	5.44748e-14	4.42796	ZDHHC12 (ENSG00000160446)	1.75233e-46	1.71356	RFWD3 (ENSG00000168411)	1.69921e-33	3.2014	ELF3-AS1 (ENSG00000234678)	9.99523e-60	2.81162	COQ9 (ENSG00000088682)	0.0015179	1.50162	HAPLN3 (ENSG00000140511)	2.81624e-07	2.19243	AL662907.3 (ENSG00000284721)	5.2033e-07	1.84508	POLA2 (ENSG00000014138)	6.45579e-87	2.5991	TCF4 (ENSG00000196628)	0	4.43511	SLC16A12 (ENSG00000152779)	1.17919e-46	3.31944	HIST1H4E (ENSG00000276966)	2.6613e-72	2.44606	PITPNC1 (ENSG00000154217)	1.17489e-217	3.25965	ANXA10 (ENSG00000109511)	1.15643e-67	2.90162
390	PACSIN3 (ENSG00000165912)	5.87766e-22	1.5711	ARFGEF1 (ENSG00000066777)	2.79627e-05	1.67083	DCBLD1 (ENSG00000164465)	5.53362e-14	3.60967	LBH (ENSG00000213626)	2.29174e-46	1.84811	ZP3 (ENSG00000188372)	1.72059e-33	4.52947	CLMN (ENSG00000165959)	1.10448e-59	9.70786	RAB18 (ENSG00000099246)	0.00159701	1.94086	LRRC39 (ENSG00000122477)	2.86855e-07	1.89796	OSR2 (ENSG00000164920)	5.32214e-07	2.51898	ARHGAP11A (ENSG00000198826)	6.70836e-87	2.763	EPS8L1 (ENSG00000131037)	0	4.99508	JUNB (ENSG00000171223)	2.055e-46	1.88047	SAP30 (ENSG00000164105)	2.82925e-72	1.95021	GIT2 (ENSG00000139436)	7.02766e-217	2.95345	DCN (ENSG00000011465)	1.36269e-67	4.07009
391	KLHL13 (ENSG00000003096)	9.13068e-22	1.87279	MLLT3 (ENSG00000171843)	2.88064e-05	1.73591	KCNE3 (ENSG00000175538)	5.64735e-14	4.74384	MTMR12 (ENSG00000150712)	2.62006e-46	1.74496	ZFY (ENSG00000067646)	1.83446e-33	4.26202	NCCRP1 (ENSG00000188505)	1.27946e-59	11.632	UBE2B (ENSG00000119048)	0.00161837	1.5864	NAB1 (ENSG00000138386)	2.87956e-07	1.59624	SKIL (ENSG00000136603)	5.35388e-07	1.69416	NIT2 (ENSG00000114021)	9.7357e-87	1.75965	TECPR1 (ENSG00000205356)	0	3.37487	HSPA5 (ENSG00000044574)	2.10435e-46	1.56371	HMGN1 (ENSG00000205581)	3.69985e-72	1.70057	BRSK2 (ENSG00000174672)	2.38424e-215	4.75439	LRP1 (ENSG00000123384)	1.94506e-67	1.98642
392	TMEM200C (ENSG00000206432)	9.61465e-22	2.20555	PIK3R1 (ENSG00000145675)	2.96347e-05	1.66239	MT-ND4L (ENSG00000212907)	6.74871e-14	2.37826	FLOT2 (ENSG00000132589)	2.73575e-46	1.7799	FADS2 (ENSG00000134824)	2.06826e-33	2.58942	SYT7 (ENSG00000011347)	2.06421e-59	9.62357	TIMM22 (ENSG00000177370)	0.00163141	2.06778	ACAT1 (ENSG00000075239)	3.30112e-07	1.51779	GRIK2 (ENSG00000164418)	5.60281e-07	2.63128	C21orf58 (ENSG00000160298)	2.16138e-86	1.97263	LRRC4 (ENSG00000128594)	0	3.87484	PRR16 (ENSG00000184838)	2.40735e-46	2.86251	CDK4 (ENSG00000135446)	4.19447e-72	1.80612	NUDT14 (ENSG00000183828)	3.55199e-215	3.04123	MRVI1 (ENSG00000072952)	4.61219e-67	2.90714
393	TTC39C (ENSG00000168234)	9.85532e-22	2.01702	KCNT1 (ENSG00000107147)	2.98153e-05	2.32502	TMC8 (ENSG00000167895)	7.23102e-14	4.95734	ANGPTL2 (ENSG00000136859)	2.89684e-46	1.83809	FAM83D (ENSG00000101447)	2.58172e-33	4.51641	KIAA1522 (ENSG00000162522)	3.56442e-59	7.19005	VAMP8 (ENSG00000118640)	0.00165754	4.71059	SLITRK2 (ENSG00000185985)	3.73657e-07	2.04802	DLL3 (ENSG00000090932)	5.69016e-07	2.10085	CCDC167 (ENSG00000198937)	3.08614e-86	1.64149	ETS2 (ENSG00000157557)	0	3.3674	ZFPM2 (ENSG00000169946)	3.38488e-46	3.07107	ACAT2 (ENSG00000120437)	5.39333e-72	2.05973	NRP1 (ENSG00000099250)	4.15878e-215	3.74309	PHLDA3 (ENSG00000174307)	6.05657e-67	2.19575
394	EPHB3 (ENSG00000182580)	1.1165e-21	1.53847	KIAA0232 (ENSG00000170871)	3.03397e-05	1.59997	FGD4 (ENSG00000139132)	8.21919e-14	4.28524	SLC23A2 (ENSG00000089057)	4.26641e-46	1.97989	ENDOD1 (ENSG00000149218)	2.78429e-33	2.47872	PLA1A (ENSG00000144837)	4.00351e-59	2.7803	ADSL (ENSG00000239900)	0.00173907	1.61588	BCHE (ENSG00000114200)	4.05954e-07	1.6362	SCML2 (ENSG00000102098)	5.73681e-07	2.28024	PSME2 (ENSG00000100911)	4.09505e-86	1.63472	CHAC1 (ENSG00000128965)	0	5.47748	C1QL1 (ENSG00000131094)	4.00922e-46	4.07108	AP001347.1 (ENSG00000224905)	1.2898e-71	2.88338	TMEM189 (ENSG00000240849)	5.61566e-215	2.92987	SDC4 (ENSG00000124145)	7.52568e-67	2.59988
395	PLPPR5 (ENSG00000117598)	1.64431e-21	2.39589	CIC (ENSG00000079432)	3.082e-05	1.57187	LBH (ENSG00000213626)	8.49405e-14	2.0699	ADAMTS5 (ENSG00000154736)	4.53968e-46	1.86191	DEPDC1B (ENSG00000035499)	2.89006e-33	3.84656	SLC52A3 (ENSG00000101276)	1.15242e-58	6.55428	VAT1 (ENSG00000108828)	0.00184633	1.60703	C9orf153 (ENSG00000187753)	4.1343e-07	1.96589	SMIM1 (ENSG00000235169)	7.01159e-07	2.03431	S100A4 (ENSG00000196154)	4.81463e-86	2.22664	TNFAIP8L1 (ENSG00000185361)	0	3.43275	ARHGAP8 (ENSG00000241484)	5.51933e-46	3.47758	SLBP (ENSG00000163950)	1.86319e-71	2.12324	MRC1 (ENSG00000260314)	8.09621e-215	8.71256	INSIG1 (ENSG00000186480)	8.54355e-67	3.13902
396	MAP2 (ENSG00000078018)	1.99676e-21	1.74746	NEO1 (ENSG00000067141)	3.09146e-05	1.90686	MSN (ENSG00000147065)	1.09304e-13	2.14516	NPDC1 (ENSG00000107281)	4.56634e-46	1.65548	CDH11 (ENSG00000140937)	3.03917e-33	2.3112	LINC00919 (ENSG00000260268)	1.7872e-58	2.8837	VPS25 (ENSG00000131475)	0.00189082	1.82219	RNF180 (ENSG00000164197)	4.34615e-07	1.6987	PCOLCE-AS1 (ENSG00000224729)	9.88827e-07	2.24437	MPC1 (ENSG00000060762)	5.16002e-86	1.6329	C20orf204 (ENSG00000196421)	0	5.44814	DGKI (ENSG00000157680)	8.70745e-46	3.47482	CTSV (ENSG00000136943)	2.70395e-71	3.79193	GRAMD1B (ENSG00000023171)	2.64333e-214	3.77048	COL3A1 (ENSG00000168542)	1.40803e-66	2.06606
397	NTS (ENSG00000133636)	2.28712e-21	2.85305	BACE1 (ENSG00000186318)	3.10105e-05	1.56948	CD55 (ENSG00000196352)	1.14179e-13	2.98858	MDM2 (ENSG00000135679)	4.73973e-46	1.71012	HAT1 (ENSG00000128708)	3.92979e-33	2.32286	PTAFR (ENSG00000169403)	4.45482e-58	7.24222	YKT6 (ENSG00000106636)	0.00190462	1.58365	GBGT1 (ENSG00000148288)	4.52806e-07	1.73214	SLC16A8 (ENSG00000100156)	1.08692e-06	2.42434	HMGB3 (ENSG00000029993)	7.38026e-86	1.69983	MPZL2 (ENSG00000149573)	0	7.79679	SESN3 (ENSG00000149212)	1.55664e-45	1.95351	COL26A1 (ENSG00000160963)	3.04255e-71	1.95174	ITM2A (ENSG00000078596)	4.33826e-214	3.36824	EPDR1 (ENSG00000086289)	1.73329e-66	3.03008
398	DLGAP1 (ENSG00000170579)	2.53224e-21	2.05983	IQGAP3 (ENSG00000183856)	3.248e-05	3.9236	SERPINB6 (ENSG00000124570)	1.51391e-13	2.33525	SLC9A3R2 (ENSG00000065054)	4.83356e-46	1.89993	SLC7A2 (ENSG00000003989)	5.10075e-33	3.95569	MAPK15 (ENSG00000181085)	5.08993e-58	10.6446	ZFPL1 (ENSG00000162300)	0.00192107	1.6894	SNAP25 (ENSG00000132639)	4.84307e-07	2.04616	CELF5 (ENSG00000161082)	1.14554e-06	2.4195	SUSD4 (ENSG00000143502)	7.51468e-86	2.91879	LYSMD2 (ENSG00000140280)	0	3.83933	TENT5C (ENSG00000183508)	1.66177e-45	3.66957	ARHGAP33 (ENSG00000004777)	3.74185e-71	2.85825	HLA-E (ENSG00000204592)	5.84515e-214	3.38052	IL13RA1 (ENSG00000131724)	2.25382e-66	2.32752
399	FOXC1 (ENSG00000054598)	2.55187e-21	1.65547	TP53 (ENSG00000141510)	3.305e-05	1.73435	AC092683.1 (ENSG00000230606)	2.0486e-13	4.6795	VOPP1 (ENSG00000154978)	5.29321e-46	1.68762	DTYMK (ENSG00000168393)	6.97153e-33	2.50554	TNFRSF18 (ENSG00000186891)	1.03732e-57	9.67035	LRRFIP1 (ENSG00000124831)	0.00192518	1.5568	RASAL1 (ENSG00000111344)	7.06667e-07	1.77092	CFC1 (ENSG00000136698)	1.25084e-06	2.47375	SLC35F1 (ENSG00000196376)	3.95338e-85	2.27692	ARHGAP31 (ENSG00000031081)	0	3.6994	PTK7 (ENSG00000112655)	1.85759e-45	1.78472	PARP1 (ENSG00000143799)	4.4381e-71	1.90281	SIPA1 (ENSG00000213445)	6.51745e-214	2.93811	RAI14 (ENSG00000039560)	3.3588e-66	2.35113
400	ROBO2 (ENSG00000185008)	3.18472e-21	1.72904	RBM12 (ENSG00000244462)	3.31813e-05	1.75098	ZSWIM6 (ENSG00000130449)	2.23396e-13	3.42598	UBTD1 (ENSG00000165886)	5.61291e-46	1.60949	H2AFZ (ENSG00000164032)	1.13301e-32	2.4263	HOXD3 (ENSG00000128652)	1.36866e-57	10.1743	DDX39A (ENSG00000123136)	0.0019276	1.70539	FRY-AS1 (ENSG00000237637)	8.1782e-07	1.93084	AL592463.1 (ENSG00000232896)	1.28819e-06	1.78613	ANXA6 (ENSG00000197043)	6.41721e-85	1.64743	RPA4 (ENSG00000204086)	0	5.50172	FKBP7 (ENSG00000079150)	1.96993e-45	1.69116	TUBB4B (ENSG00000188229)	7.17213e-71	2.15837	KIF13B (ENSG00000197892)	8.577e-214	3.80588	FZD7 (ENSG00000155760)	3.51197e-66	2.62486
401	CADM1 (ENSG00000182985)	4.18905e-21	1.57287	RREB1 (ENSG00000124782)	3.35786e-05	1.6424	NFE2L3 (ENSG00000050344)	2.26712e-13	4.81812	PDE8A (ENSG00000073417)	6.19267e-46	1.80917	HAND2-AS1 (ENSG00000237125)	1.23344e-32	1.95501	EHF (ENSG00000135373)	2.43128e-57	4.13922	PRPF18 (ENSG00000165630)	0.00194325	1.7601	ATG4D (ENSG00000130734)	9.32094e-07	1.62278	KCNJ3 (ENSG00000162989)	1.291e-06	2.24301	FARP1 (ENSG00000152767)	8.97051e-85	1.54556	SMAD6 (ENSG00000137834)	0	3.89579	C3AR1 (ENSG00000171860)	2.023e-45	3.71811	DNM3OS (ENSG00000230630)	7.38354e-71	1.55752	UBE2J1 (ENSG00000198833)	1.05146e-213	3.67589	RCAN1 (ENSG00000159200)	5.09923e-66	3.11814
402	CCBE1 (ENSG00000183287)	4.26532e-21	2.80852	WNK1 (ENSG00000060237)	3.36633e-05	1.63765	RASL10A (ENSG00000100276)	2.31839e-13	4.40701	ARPC1B (ENSG00000130429)	7.02848e-46	1.68692	KCNK3 (ENSG00000171303)	1.34016e-32	4.08639	MAB21L3 (ENSG00000173212)	8.12645e-57	9.42694	MAPKAPK5-AS1 (ENSG00000234608)	0.00195118	1.76078	MYO3A (ENSG00000095777)	1.05669e-06	1.91078	ARID5B (ENSG00000150347)	1.46899e-06	1.59341	FANCG (ENSG00000221829)	2.11341e-84	2.45262	CRIP2 (ENSG00000182809)	0	3.35667	CNPY4 (ENSG00000166997)	2.10487e-45	1.76883	NCAPH2 (ENSG00000025770)	1.20114e-70	2.3996	VAV3 (ENSG00000134215)	4.27259e-213	3.46739	RNF128 (ENSG00000133135)	1.04335e-65	2.64135
403	WT1 (ENSG00000184937)	4.92872e-21	1.88974	MRC2 (ENSG00000011028)	3.38589e-05	1.62635	HDAC7 (ENSG00000061273)	2.52131e-13	2.79596	TNFAIP8L1 (ENSG00000185361)	7.26539e-46	1.85992	TRIL (ENSG00000255690)	1.5452e-32	2.4345	TGFA (ENSG00000163235)	9.5021e-57	9.20898	SCP2 (ENSG00000116171)	0.00195136	3.18671	PLA2G5 (ENSG00000127472)	1.13439e-06	2.16192	OLFM3 (ENSG00000118733)	1.64432e-06	2.20746	EIF5A (ENSG00000132507)	4.07659e-84	1.6948	GIMAP6 (ENSG00000133561)	0	5.18527	AMIGO2 (ENSG00000139211)	3.33677e-45	2.00078	NUCKS1 (ENSG00000069275)	1.23601e-70	1.82688	KLHL2 (ENSG00000109466)	7.80435e-213	3.82379	C1R (ENSG00000159403)	2.31899e-65	4.80226
404	TAC3 (ENSG00000166863)	5.95781e-21	2.48929	SCAF8 (ENSG00000213079)	3.3921e-05	1.52826	NCKAP5 (ENSG00000176771)	2.77453e-13	5.45194	TLE2 (ENSG00000065717)	8.14645e-46	1.81631	IL6ST (ENSG00000134352)	1.71239e-32	2.83139	AC019197.1 (ENSG00000236283)	1.07703e-56	5.30423	STX2 (ENSG00000111450)	0.00197101	1.55379	BARX1 (ENSG00000131668)	1.27571e-06	1.9731	PTPRD-AS1 (ENSG00000225706)	2.08223e-06	2.21071	PSRC1 (ENSG00000134222)	8.34284e-84	2.67708	JAM3 (ENSG00000166086)	0	3.03434	BMP2 (ENSG00000125845)	4.41923e-45	2.74335	CSE1L (ENSG00000124207)	1.9979e-70	2.03337	PLEKHA1 (ENSG00000107679)	1.66885e-212	2.97197	VMP1 (ENSG00000062716)	2.51044e-65	2.21825
405	VASH2 (ENSG00000143494)	6.33964e-21	1.94674	AP1G1 (ENSG00000166747)	3.39728e-05	1.57588	RAPGEF2 (ENSG00000109756)	3.52558e-13	3.1953	VEPH1 (ENSG00000197415)	8.31236e-46	2.18716	ADGRL2 (ENSG00000117114)	1.77158e-32	2.23787	TMEM238 (ENSG00000233493)	1.33224e-55	9.48861	TNFRSF12A (ENSG00000006327)	0.00197894	3.1571	PGR (ENSG00000082175)	1.38366e-06	1.79386	TWIST2 (ENSG00000233608)	2.13009e-06	2.20557	CISD1 (ENSG00000122873)	1.24827e-83	1.53462	ENO2 (ENSG00000111674)	0	3.86887	SEMA5A (ENSG00000112902)	4.51735e-45	1.52981	RAN (ENSG00000132341)	2.20244e-70	1.78137	GFOD2 (ENSG00000141098)	1.71554e-212	3.00944	TLCD1 (ENSG00000160606)	4.94533e-65	3.5147
406	ATP2B1-AS1 (ENSG00000271614)	7.65694e-21	1.77454	ARFGAP1 (ENSG00000101199)	3.45335e-05	1.6927	RB1 (ENSG00000139687)	4.11042e-13	2.96704	TNFAIP1 (ENSG00000109079)	8.47722e-46	1.63295	SP8 (ENSG00000164651)	1.93206e-32	3.66831	PLPPR1 (ENSG00000148123)	1.56376e-55	9.68304	NTAN1 (ENSG00000157045)	0.00198698	1.7138	AC015468.3 (ENSG00000254092)	1.41227e-06	1.80593	LHX2 (ENSG00000106689)	2.39431e-06	2.10635	LSM4 (ENSG00000130520)	1.85449e-83	1.61387	NPR3 (ENSG00000113389)	0	2.97096	ICAM4 (ENSG00000105371)	4.58428e-45	3.40191	TRIM59 (ENSG00000213186)	2.25112e-70	2.98284	TLE2 (ENSG00000065717)	1.87213e-212	3.02628	AC112721.1 (ENSG00000222022)	5.6713e-65	3.11724
407	FRRS1L (ENSG00000260230)	8.81359e-21	2.29529	RXRB (ENSG00000204231)	3.47003e-05	1.50893	CDKN1A (ENSG00000124762)	6.79701e-13	2.25381	ITGA9 (ENSG00000144668)	8.90064e-46	1.69154	ZNF736 (ENSG00000234444)	2.1783e-32	4.19323	NMRK2 (ENSG00000077009)	2.57054e-55	3.16731	MKRN2 (ENSG00000075975)	0.00198937	1.52498	C9orf3 (ENSG00000148120)	1.63161e-06	1.62457	C1R (ENSG00000159403)	2.69363e-06	1.70352	SLC25A5 (ENSG00000005022)	2.60955e-83	1.74376	RAPGEF2 (ENSG00000109756)	0	2.95693	SNCA (ENSG00000145335)	9.79602e-45	1.81324	MAD2L2 (ENSG00000116670)	1.45108e-69	1.9428	USP9Y (ENSG00000114374)	2.08686e-212	5.28908	LINC00973 (ENSG00000240476)	5.97588e-65	3.35863
408	SEMA3D (ENSG00000153993)	1.05418e-20	2.47787	TMEM159 (ENSG00000011638)	3.55478e-05	1.51227	TM4SF1 (ENSG00000169908)	7.74386e-13	2.45122	IL32 (ENSG00000008517)	1.20268e-45	1.71337	KIF26B (ENSG00000162849)	2.31741e-32	2.44032	S100A4 (ENSG00000196154)	3.59545e-55	10.3088	TRAPPC2L (ENSG00000167515)	0.00202846	1.6921	NAF1 (ENSG00000145414)	1.74477e-06	1.57983	FOXP4 (ENSG00000137166)	3.86925e-06	1.95374	TEX30 (ENSG00000151287)	3.81919e-83	2.02377	FZD4 (ENSG00000174804)	0	3.07216	UGCG (ENSG00000148154)	1.32476e-44	1.7457	RARRES2 (ENSG00000106538)	1.49162e-69	1.99704	APLP2 (ENSG00000084234)	2.88983e-212	4.03103	MT1X (ENSG00000187193)	1.6378e-64	3.27151
409	SLC1A3 (ENSG00000079215)	1.17839e-20	2.15654	NCAPH2 (ENSG00000025770)	3.60246e-05	1.59479	TNFRSF25 (ENSG00000215788)	8.53587e-13	5.27948	RB1 (ENSG00000139687)	1.83876e-45	1.61732	AP007216.2 (ENSG00000260679)	2.40845e-32	4.39121	LINC02381 (ENSG00000250742)	3.92786e-55	7.35482	EMC8 (ENSG00000131148)	0.00205098	1.81497	AC022537.1 (ENSG00000231132)	1.92135e-06	1.5227	REM2 (ENSG00000139890)	3.88468e-06	2.31004	EPHB6 (ENSG00000106123)	3.86171e-83	1.95277	CORO7 (ENSG00000262246)	0	3.26742	TTYH3 (ENSG00000136295)	1.37437e-44	1.55174	CHCHD2 (ENSG00000106153)	1.54135e-69	1.95773	TMEM65 (ENSG00000164983)	3.69239e-212	3.04703	TMED3 (ENSG00000166557)	2.4317e-64	2.07897
410	PLA2G4A (ENSG00000116711)	1.30991e-20	1.89352	CACNA1H (ENSG00000196557)	3.66037e-05	3.90955	PLD1 (ENSG00000075651)	9.17442e-13	4.50207	MAVS (ENSG00000088888)	2.92597e-45	1.61678	CRHBP (ENSG00000145708)	2.48617e-32	3.9727	ZNRF3 (ENSG00000183579)	5.16744e-55	7.65072	ISG15 (ENSG00000187608)	0.00206458	1.5853	HSPB8 (ENSG00000152137)	1.92831e-06	2.06486	PCAT6 (ENSG00000228288)	3.91832e-06	2.24231	LMNA (ENSG00000160789)	5.28535e-83	1.59387	ZNF710 (ENSG00000140548)	0	3.71939	PPIB (ENSG00000166794)	2.39616e-44	1.53608	CHEK2 (ENSG00000183765)	1.56931e-69	2.96837	PHACTR1 (ENSG00000112137)	2.54494e-211	3.61367	TBC1D8B (ENSG00000133138)	2.60029e-64	2.80654
411	GSE1 (ENSG00000131149)	1.56059e-20	1.57257	WRNIP1 (ENSG00000124535)	3.73009e-05	1.60756	LRP6 (ENSG00000070018)	9.39607e-13	3.0211	TGFBR3 (ENSG00000069702)	3.03837e-45	1.75061	CDK5RAP2 (ENSG00000136861)	3.9918e-32	2.48951	TPPP (ENSG00000171368)	5.21398e-55	5.83757	DTD1 (ENSG00000125821)	0.0021162	1.92234	MAGEA4 (ENSG00000147381)	2.05169e-06	1.86646	GAREM2 (ENSG00000157833)	4.148e-06	2.21348	C8orf88 (ENSG00000253250)	7.73068e-83	2.28239	TMEM8A (ENSG00000129925)	0	2.96073	C1orf21 (ENSG00000116667)	2.42106e-44	1.7273	CCDC15 (ENSG00000149548)	2.77651e-69	3.58396	SLC44A1 (ENSG00000070214)	8.69989e-211	3.24249	PTGDR (ENSG00000168229)	2.60571e-64	4.24735
412	SNAI2 (ENSG00000019549)	1.72574e-20	1.52805	WDFY3 (ENSG00000163625)	3.74674e-05	1.56517	DEGS1 (ENSG00000143753)	1.04768e-12	2.51069	DUSP5 (ENSG00000138166)	3.04606e-45	1.73792	LHX8 (ENSG00000162624)	4.30319e-32	3.79743	MAP3K21 (ENSG00000143674)	8.90158e-55	5.73595	VPS37A (ENSG00000155975)	0.00212827	1.64521	HSPA12A (ENSG00000165868)	2.11877e-06	1.72877	LINC00960 (ENSG00000242516)	4.19005e-06	2.0654	KIF14 (ENSG00000118193)	1.15188e-82	2.96509	MLKL (ENSG00000168404)	0	4.44194	RABL6 (ENSG00000196642)	2.50395e-44	1.6548	POLD1 (ENSG00000062822)	7.50128e-69	2.58575	OSMR (ENSG00000145623)	1.14322e-210	3.73107	RAB33A (ENSG00000134594)	2.85211e-64	3.6118
413	CHRNB4 (ENSG00000117971)	2.08034e-20	2.32348	PLCXD1 (ENSG00000182378)	3.76315e-05	1.63922	VEPH1 (ENSG00000197415)	1.16749e-12	4.66675	KLF6 (ENSG00000067082)	3.15906e-45	1.64828	IGDCC3 (ENSG00000174498)	6.72504e-32	2.61929	KRT7 (ENSG00000135480)	1.33634e-54	33.1386	RRP7A (ENSG00000189306)	0.00213071	1.6642	UNC13C (ENSG00000137766)	2.15355e-06	1.88118	CTTNBP2 (ENSG00000077063)	4.45757e-06	2.07745	SPDL1 (ENSG00000040275)	1.18191e-82	1.81965	RIN2 (ENSG00000132669)	0	3.46253	CYBRD1 (ENSG00000071967)	2.74116e-44	2.04731	ZNF367 (ENSG00000165244)	1.05959e-68	4.11539	ATP2A3 (ENSG00000074370)	1.14613e-210	4.54464	GALNT2 (ENSG00000143641)	2.92573e-64	2.1752
414	HOTAIR (ENSG00000228630)	2.37859e-20	2.01829	BCAT1 (ENSG00000060982)	3.78557e-05	1.51449	BACE2 (ENSG00000182240)	1.23048e-12	2.90145	CCM2L (ENSG00000101331)	3.43287e-45	2.41376	LARGE1 (ENSG00000133424)	1.64659e-31	2.92428	SLC9A3 (ENSG00000066230)	7.84569e-54	9.99198	PPP2R3C (ENSG00000092020)	0.00214025	1.56124	AC007406.4 (ENSG00000256577)	2.31999e-06	1.63306	ADAM22 (ENSG00000008277)	4.67396e-06	2.2092	CCT5 (ENSG00000150753)	2.56623e-82	1.69402	RIMKLA (ENSG00000177181)	0	7.83692	GATD3A (ENSG00000160221)	4.86378e-44	3.05929	POP7 (ENSG00000172336)	2.01065e-68	1.92083	PRKD2 (ENSG00000105287)	2.09381e-210	3.00913	CDH2 (ENSG00000170558)	3.15576e-64	2.04346
415	ESRRG (ENSG00000196482)	3.54809e-20	2.18614	FOXO3 (ENSG00000118689)	3.8037e-05	1.65225	C15orf39 (ENSG00000167173)	1.23624e-12	4.03705	TSPAN11 (ENSG00000110900)	3.5719e-45	1.98197	POLD3 (ENSG00000077514)	3.61398e-31	2.43549	CA12 (ENSG00000074410)	1.49146e-53	18.3362	AC099811.3 (ENSG00000267658)	0.00217696	3.98997	CPE (ENSG00000109472)	2.66082e-06	1.72414	CCDC144NL-AS1 (ENSG00000233098)	5.00562e-06	1.8938	KCNMB1 (ENSG00000145936)	2.629e-82	2.51985	LGALS8 (ENSG00000116977)	0	3.41532	PTPRG (ENSG00000144724)	4.94959e-44	1.80844	NEFM (ENSG00000104722)	2.60497e-68	2.12784	VASH1 (ENSG00000071246)	2.22379e-210	3.55198	TCEAL1 (ENSG00000172465)	3.91846e-64	2.36741
416	AP001816.1 (ENSG00000254531)	4.85999e-20	1.88567	INPP5A (ENSG00000068383)	3.81109e-05	1.61817	ITPKB (ENSG00000143772)	1.31307e-12	3.49055	PLK2 (ENSG00000145632)	3.67194e-45	1.61292	TONSL (ENSG00000160949)	6.25405e-31	3.3066	LNX1 (ENSG00000072201)	2.03396e-53	8.41909	CCNC (ENSG00000112237)	0.00218303	1.60492	GIPR (ENSG00000010310)	2.78588e-06	1.80909	AGTR2 (ENSG00000180772)	6.57772e-06	2.17897	SMC6 (ENSG00000163029)	2.85202e-82	1.65356	IQGAP1 (ENSG00000140575)	0	3.06086	GBP4 (ENSG00000162654)	5.58321e-44	3.08687	HAT1 (ENSG00000128708)	2.72142e-68	1.9665	ATP8A1 (ENSG00000124406)	5.15018e-210	4.2481	FUOM (ENSG00000148803)	4.15219e-64	2.13647
417	POLR2M (ENSG00000255529)	5.79507e-20	1.5984	FMR1 (ENSG00000102081)	3.8215e-05	1.67154	HECW2 (ENSG00000138411)	1.53123e-12	3.32988	ZNF467 (ENSG00000181444)	3.77924e-45	1.63241	RBMS3 (ENSG00000144642)	1.17772e-30	2.31041	OBSL1 (ENSG00000124006)	3.57321e-53	6.45709	LAP3 (ENSG00000002549)	0.00220848	1.60742	KCNK17 (ENSG00000124780)	2.87138e-06	1.89742	AC007563.2 (ENSG00000236886)	6.78734e-06	2.47075	RIPOR2 (ENSG00000111913)	2.93673e-82	2.44115	ATP6V0A1 (ENSG00000033627)	0	3.04329	CCDC80 (ENSG00000091986)	2.23933e-43	1.50763	ZNF273 (ENSG00000198039)	4.27828e-68	2.63465	SV2B (ENSG00000185518)	6.99826e-210	4.66068	FOSL1 (ENSG00000175592)	5.2117e-64	3.80287
418	EPHA6 (ENSG00000080224)	6.4206e-20	2.25318	RIF1 (ENSG00000080345)	3.94e-05	1.69122	PTCHD1 (ENSG00000165186)	1.55501e-12	3.92763	CARD8 (ENSG00000105483)	6.02208e-45	1.76916	CCNE1 (ENSG00000105173)	1.39305e-30	3.20331	C17orf77 (ENSG00000182352)	4.72345e-53	4.96865	MDH2 (ENSG00000146701)	0.00224797	1.60643	TRPC6 (ENSG00000137672)	3.06963e-06	2.0716	BTBD17 (ENSG00000204347)	7.2306e-06	2.46823	NUDC (ENSG00000090273)	4.17998e-82	1.61791	AP1B1 (ENSG00000100280)	0	3.13235	AC010907.2 (ENSG00000237370)	2.26849e-43	3.16291	SLFN13 (ENSG00000154760)	1.12719e-67	3.36871	NACC2 (ENSG00000148411)	8.05815e-210	3.44138	AIFM2 (ENSG00000042286)	8.56841e-64	2.88193
419	RCOR2 (ENSG00000167771)	8.31361e-20	1.67548	SNX13 (ENSG00000071189)	3.9546e-05	1.62936	KIT (ENSG00000157404)	1.76996e-12	5.47101	MAGI1 (ENSG00000151276)	7.38564e-45	1.67232	EMP2 (ENSG00000213853)	1.40538e-30	2.14737	GRM4 (ENSG00000124493)	6.40061e-53	5.96846	PRADC1 (ENSG00000135617)	0.00225182	1.63718	MED14OS (ENSG00000234636)	3.20246e-06	1.92083	AC023511.1 (ENSG00000257262)	7.69202e-06	1.62928	ACAN (ENSG00000157766)	5.13561e-82	1.64973	AL391261.2 (ENSG00000258847)	0	7.25007	PLOD2 (ENSG00000152952)	2.8844e-43	1.77025	TCEAL2 (ENSG00000184905)	1.37246e-67	3.68795	ITSN2 (ENSG00000198399)	1.81969e-209	3.18239	NCS1 (ENSG00000107130)	1.35291e-63	2.31168
420	ARMCX1 (ENSG00000126947)	9.79515e-20	1.52189	SLC12A7 (ENSG00000113504)	4.09577e-05	1.54508	KIAA1671 (ENSG00000197077)	1.77453e-12	3.71165	AP1S2 (ENSG00000182287)	7.77557e-45	1.62048	CEP128 (ENSG00000100629)	1.49187e-30	3.33877	SCEL (ENSG00000136155)	6.55094e-53	1.69691	EXOSC4 (ENSG00000178896)	0.00226861	1.94239	MRVI1 (ENSG00000072952)	3.21112e-06	1.66012	ROR2 (ENSG00000169071)	7.93204e-06	1.9509	GGH (ENSG00000137563)	6.05074e-82	1.93664	PRKCH (ENSG00000027075)	0	4.06643	EPS15 (ENSG00000085832)	6.87405e-43	1.87363	WDR62 (ENSG00000075702)	1.42542e-67	3.79861	KANK3 (ENSG00000186994)	3.58466e-209	3.41266	EDIL3 (ENSG00000164176)	1.70364e-63	2.24525
421	KAZN (ENSG00000189337)	1.17703e-19	1.57113	SLC35A4 (ENSG00000176087)	4.10465e-05	1.67947	MPZL1 (ENSG00000197965)	2.03489e-12	2.43669	SETBP1 (ENSG00000152217)	7.8593e-45	1.61386	THBS1 (ENSG00000137801)	1.49508e-30	1.97295	CLDN7 (ENSG00000181885)	6.57967e-53	6.13792	COX5A (ENSG00000178741)	0.00230665	2.45037	LENG9 (ENSG00000275183)	3.32641e-06	1.64681	JPH4 (ENSG00000092051)	7.9574e-06	1.90727	PPP1R14A (ENSG00000167641)	8.75152e-82	1.61752	KCNQ3 (ENSG00000184156)	0	9.42188	GLIPR1 (ENSG00000139278)	8.2706e-43	1.82361	LSM6 (ENSG00000164167)	2.11026e-67	1.73587	TTL (ENSG00000114999)	4.12202e-209	3.0234	RFTN1 (ENSG00000131378)	2.98691e-63	2.2198
422	ADAM22 (ENSG00000008277)	1.34485e-19	2.06189	SLC37A3 (ENSG00000157800)	4.10576e-05	1.53343	AP2A2 (ENSG00000183020)	2.68264e-12	2.86176	RALB (ENSG00000144118)	8.12253e-45	1.67983	DNMT1 (ENSG00000130816)	1.51271e-30	2.5549	AC064805.1 (ENSG00000261222)	8.04257e-53	2.03714	NDUFAF2 (ENSG00000164182)	0.00232485	1.88186	HES6 (ENSG00000144485)	3.58018e-06	1.77131	ETV1 (ENSG00000006468)	8.20877e-06	1.84302	NDUFV1 (ENSG00000167792)	9.62646e-82	1.54405	SLC2A3 (ENSG00000059804)	0	3.50091	LRRN3 (ENSG00000173114)	1.16166e-42	3.65135	LMO1 (ENSG00000166407)	3.28381e-67	6.31052	CYB561 (ENSG00000008283)	6.4602e-209	4.16347	TPST1 (ENSG00000169902)	3.19469e-63	2.44406
423	LRRC1 (ENSG00000137269)	1.48943e-19	2.12142	DLC1 (ENSG00000164741)	4.16681e-05	1.59599	RAPGEF3 (ENSG00000079337)	2.92379e-12	4.39876	YES1 (ENSG00000176105)	8.41481e-45	1.65874	C1QTNF7 (ENSG00000163145)	2.19176e-30	3.01117	TMEM270 (ENSG00000175877)	1.02388e-52	2.82511	PIP4P1 (ENSG00000165782)	0.00236805	1.63749	KCNA1 (ENSG00000111262)	3.99559e-06	2.10129	ZNF22 (ENSG00000165512)	9.5299e-06	1.61715	LPL (ENSG00000175445)	1.65337e-81	2.72151	CLIC5 (ENSG00000112782)	0	7.47993	INPP5F (ENSG00000198825)	1.68478e-42	2.21791	MDK (ENSG00000110492)	5.09454e-67	1.66644	VOPP1 (ENSG00000154978)	1.86357e-208	3.17772	SULF1 (ENSG00000137573)	4.73246e-63	2.05396
424	GADD45B (ENSG00000099860)	1.69837e-19	1.59245	LRP12 (ENSG00000147650)	4.28032e-05	1.65224	MARCH9 (ENSG00000139266)	2.9398e-12	3.94689	TCF4 (ENSG00000196628)	8.9724e-45	1.9352	ADAMTS12 (ENSG00000151388)	3.2132e-30	2.88481	CCDC160 (ENSG00000203952)	1.44702e-52	10.3318	STX10 (ENSG00000104915)	0.00238656	1.7013	PAX9 (ENSG00000198807)	4.11544e-06	1.67258	CLIP3 (ENSG00000105270)	1.10459e-05	1.80504	TBRG4 (ENSG00000136270)	2.44891e-81	1.65567	NEDD9 (ENSG00000111859)	0	3.79711	SREBF2 (ENSG00000198911)	2.56479e-42	2.01125	SAPCD2 (ENSG00000186193)	6.79417e-67	3.33643	NUDT4 (ENSG00000173598)	1.87027e-208	3.42668	LMCD1 (ENSG00000071282)	6.22455e-63	2.96067
425	FST (ENSG00000134363)	1.919e-19	1.922	ATM (ENSG00000149311)	4.34558e-05	1.65666	COL4A2 (ENSG00000134871)	2.96711e-12	1.68112	TMEM30A (ENSG00000112697)	1.00121e-44	1.58692	DUT (ENSG00000128951)	3.37891e-30	2.8097	XAGE2 (ENSG00000155622)	2.21039e-52	1.95036	AKT1S1 (ENSG00000204673)	0.0024214	1.50493	DSC3 (ENSG00000134762)	4.3868e-06	1.74975	MIR4500HG (ENSG00000228824)	1.34154e-05	2.30947	TMEM106C (ENSG00000134291)	6.24932e-81	1.71177	ADCYAP1R1 (ENSG00000078549)	0	6.55014	LHFPL2 (ENSG00000145685)	3.01366e-42	2.24359	HNRNPD (ENSG00000138668)	7.15073e-67	1.79306	FAS (ENSG00000026103)	7.16342e-208	3.5846	FBXO32 (ENSG00000156804)	6.33024e-63	4.81816
426	ACSS3 (ENSG00000111058)	2.20755e-19	1.85095	ZFC3H1 (ENSG00000133858)	4.35626e-05	1.66868	DGKH (ENSG00000102780)	3.10073e-12	2.87678	LYSMD2 (ENSG00000140280)	1.0704e-44	1.77031	TEDC2 (ENSG00000162062)	3.86765e-30	3.13415	AC136628.4 (ENSG00000253652)	2.66516e-52	2.15033	ADK (ENSG00000156110)	0.00246622	1.56146	APOBEC3G (ENSG00000239713)	4.65584e-06	1.60784	RSL1D1 (ENSG00000171490)	1.42239e-05	1.51526	ALYREF (ENSG00000183684)	8.18641e-81	1.63368	UBE2J1 (ENSG00000198833)	0	3.63247	TPCN1 (ENSG00000186815)	3.56388e-42	2.34331	ORC1 (ENSG00000085840)	9.34316e-67	4.09108	LPCAT2 (ENSG00000087253)	8.48144e-208	3.09722	MYL6 (ENSG00000092841)	6.93689e-63	1.60404
427	UBXN10-AS1 (ENSG00000225986)	2.31049e-19	2.19957	AC005618.1 (ENSG00000272070)	4.37231e-05	3.52455	SMAD6 (ENSG00000137834)	3.11484e-12	3.50022	TMEM181 (ENSG00000146433)	1.19097e-44	1.81731	DNA2 (ENSG00000138346)	4.50748e-30	3.02637	SERPINA1 (ENSG00000197249)	3.42322e-52	1.92611	ZNF467 (ENSG00000181444)	0.0024785	1.63422	ADIRF (ENSG00000148671)	5.61123e-06	1.96791	KCNK2 (ENSG00000082482)	1.57442e-05	2.42981	CARHSP1 (ENSG00000153048)	8.59061e-81	1.53668	ZDHHC2 (ENSG00000104219)	0	4.12196	MAGEH1 (ENSG00000187601)	4.95844e-42	1.74794	ALYREF (ENSG00000183684)	1.03117e-66	1.90311	ENG (ENSG00000106991)	9.8198e-208	3.52353	QSOX1 (ENSG00000116260)	9.64052e-63	2.23424
428	LINC02384 (ENSG00000251301)	3.16575e-19	2.32632	ZHX1 (ENSG00000165156)	4.43773e-05	1.76787	KITLG (ENSG00000049130)	3.20644e-12	3.65531	HYAL2 (ENSG00000068001)	1.63516e-44	1.82849	AEBP1 (ENSG00000106624)	6.0179e-30	2.10479	FMN1 (ENSG00000248905)	3.73767e-52	12.8504	ATP5F1B (ENSG00000110955)	0.00248121	1.53003	AL133163.3 (ENSG00000259017)	6.13351e-06	1.65473	CNTN4 (ENSG00000144619)	1.63834e-05	1.68428	GAMT (ENSG00000130005)	9.74032e-81	1.57646	SASH1 (ENSG00000111961)	0	2.97514	ELOVL3 (ENSG00000119915)	7.27665e-42	3.34667	MCM8 (ENSG00000125885)	1.32049e-66	2.86696	SUSD1 (ENSG00000106868)	2.04283e-207	4.02653	ALPK2 (ENSG00000198796)	1.44215e-62	3.69157
429	SLC7A8 (ENSG00000092068)	3.87545e-19	1.75631	PHC3 (ENSG00000173889)	4.44974e-05	1.62553	FCGR2B (ENSG00000072694)	3.26337e-12	10.576	HOXD1 (ENSG00000128645)	1.84215e-44	2.08816	LINC02228 (ENSG00000251273)	6.85855e-30	4.52201	USP44 (ENSG00000136014)	4.1588e-52	6.77287	CYREN (ENSG00000122783)	0.00248774	1.77698	SLC41A2 (ENSG00000136052)	6.16182e-06	1.73892	MYCN (ENSG00000134323)	1.73446e-05	1.98764	OSBPL1A (ENSG00000141447)	1.10984e-80	1.65134	TMEM37 (ENSG00000171227)	0	4.09308	NR2F1-AS1 (ENSG00000237187)	9.21614e-42	1.77736	HNRNPA1 (ENSG00000135486)	1.59857e-66	1.59426	PCTP (ENSG00000141179)	1.01921e-206	3.47681	UGP2 (ENSG00000169764)	1.97629e-62	2.13772
430	TWIST2 (ENSG00000233608)	4.19585e-19	1.92729	DDX39B (ENSG00000198563)	4.55979e-05	1.68703	AKAP13 (ENSG00000170776)	3.27316e-12	2.62931	SIGIRR (ENSG00000185187)	2.3679e-44	1.68671	INCENP (ENSG00000149503)	8.30826e-30	3.27159	TMCO4 (ENSG00000162542)	6.43438e-52	9.79972	SAP18 (ENSG00000150459)	0.00249327	1.60122	RTN4R (ENSG00000040608)	6.16291e-06	1.89126	HOXA11-AS (ENSG00000240990)	1.82145e-05	2.23769	CHST2 (ENSG00000175040)	1.5357e-80	1.56403	SLC23A2 (ENSG00000089057)	0	3.46577	CCDC8 (ENSG00000169515)	1.01478e-41	1.98899	HNRNPAB (ENSG00000197451)	2.65082e-66	1.83526	UBTD1 (ENSG00000165886)	1.03452e-206	2.84885	LRIG1 (ENSG00000144749)	2.36608e-62	3.05362
431	CACNG7 (ENSG00000105605)	5.28163e-19	2.11555	TOB2 (ENSG00000183864)	4.60868e-05	1.69238	SYNGR2 (ENSG00000108639)	4.69666e-12	3.5059	GBA2 (ENSG00000070610)	2.58184e-44	1.81103	ACAT2 (ENSG00000120437)	8.72598e-30	2.27207	FAAH2 (ENSG00000165591)	6.90006e-52	6.90273	CNOT8 (ENSG00000155508)	0.00254661	1.54993	FAM81A (ENSG00000157470)	6.28591e-06	1.91441	AL591368.1 (ENSG00000233926)	1.84211e-05	1.82786	CDCA2 (ENSG00000184661)	2.57564e-80	2.99536	RHOJ (ENSG00000126785)	0	2.97616	LOXL2 (ENSG00000134013)	1.28441e-41	1.58182	FBLN7 (ENSG00000144152)	3.99887e-66	4.26212	HOXB5 (ENSG00000120075)	2.0996e-206	3.36513	AC073611.1 (ENSG00000257605)	2.86826e-62	3.28738
432	LINC01370 (ENSG00000237767)	6.07041e-19	2.49435	CBFB (ENSG00000067955)	4.61285e-05	1.58316	LAMA5 (ENSG00000130702)	4.8055e-12	3.59368	S100A10 (ENSG00000197747)	3.77453e-44	1.58071	ITGA1 (ENSG00000213949)	1.04212e-29	2.19505	AC245123.1 (ENSG00000277526)	1.2899e-51	2.57344	SF3B5 (ENSG00000169976)	0.00256494	1.71972	ECM2 (ENSG00000106823)	6.62795e-06	1.70826	TNNT1 (ENSG00000105048)	1.92259e-05	2.00365	TRAIP (ENSG00000183763)	3.64798e-80	3.08534	CD9 (ENSG00000010278)	0	2.62477	ALCAM (ENSG00000170017)	1.40159e-41	2.69278	WDR34 (ENSG00000119333)	4.44667e-66	2.09464	MBOAT7 (ENSG00000125505)	2.36429e-206	3.23198	NBL1 (ENSG00000158747)	3.38387e-62	2.52268
433	APOC1 (ENSG00000130208)	6.14845e-19	1.51865	CASP8AP2 (ENSG00000118412)	4.67672e-05	1.52673	SOX5 (ENSG00000134532)	4.89088e-12	3.90419	LAMC1 (ENSG00000135862)	4.34205e-44	1.71122	LITAF (ENSG00000189067)	1.12265e-29	2.0271	CA4 (ENSG00000167434)	1.6834e-51	9.39756	IMP4 (ENSG00000136718)	0.00261774	1.54082	C17orf82 (ENSG00000187013)	7.04344e-06	1.75165	PTGER2 (ENSG00000125384)	1.93686e-05	2.41554	HJURP (ENSG00000123485)	6.62265e-80	2.78164	PRSS23 (ENSG00000150687)	0	3.69579	CSRNP1 (ENSG00000144655)	2.3663e-41	2.18454	CEP135 (ENSG00000174799)	4.47658e-66	2.13532	C15orf39 (ENSG00000167173)	2.50451e-206	3.01745	MBNL1-AS1 (ENSG00000229619)	4.0091e-62	3.26192
434	ADGRA3 (ENSG00000152990)	6.36338e-19	1.59326	CERS6 (ENSG00000172292)	4.68225e-05	1.78289	RALGAPA2 (ENSG00000188559)	5.04215e-12	3.90129	ARID3A (ENSG00000116017)	4.40896e-44	1.64017	IGFBP3 (ENSG00000146674)	1.28272e-29	1.77658	SERPINA4 (ENSG00000100665)	2.20864e-51	3.19673	UXT (ENSG00000126756)	0.00263652	1.66346	PRKCD (ENSG00000163932)	7.50397e-06	1.65641	DCX (ENSG00000077279)	1.93714e-05	2.03073	RUVBL1 (ENSG00000175792)	8.77302e-80	1.62365	RNF144A (ENSG00000151692)	0	3.41848	ARHGAP42 (ENSG00000165895)	3.46794e-41	1.71843	HOXA10 (ENSG00000253293)	5.53242e-66	1.746	GRK5 (ENSG00000198873)	4.82587e-206	2.83749	ADAMTS12 (ENSG00000151388)	4.84945e-62	2.87545
435	ALX3 (ENSG00000156150)	6.44812e-19	1.94383	PAG1 (ENSG00000076641)	4.74171e-05	3.12819	MSMP (ENSG00000215183)	5.36612e-12	3.51282	HDAC7 (ENSG00000061273)	5.11208e-44	1.64291	CCL7 (ENSG00000108688)	1.42736e-29	3.17416	AC119427.1 (ENSG00000282221)	3.11142e-51	3.83364	SLAMF8 (ENSG00000158714)	0.00270581	2.19495	AL451069.1 (ENSG00000226900)	7.55551e-06	1.94395	SNHG7 (ENSG00000233016)	2.01867e-05	1.63489	PIP4P2 (ENSG00000155099)	9.79003e-80	1.65016	MAPK13 (ENSG00000156711)	0	4.38454	PLOD1 (ENSG00000083444)	3.67316e-41	1.55533	SNRPF (ENSG00000139343)	6.47148e-66	1.79143	CPEB2 (ENSG00000137449)	5.3134e-206	3.36758	GGT5 (ENSG00000099998)	6.08569e-62	4.14757
436	ZFR2 (ENSG00000105278)	7.02793e-19	1.98614	ZNF254 (ENSG00000213096)	4.88152e-05	1.61123	FAM126A (ENSG00000122591)	5.69348e-12	3.69753	TLNRD1 (ENSG00000140406)	5.73894e-44	1.74108	ANTXR1 (ENSG00000169604)	1.78225e-29	2.24812	RDH10 (ENSG00000121039)	5.18953e-51	9.13616	PMVK (ENSG00000163344)	0.00271091	1.53783	ORAI3 (ENSG00000175938)	8.37144e-06	1.50638	EPB41L3 (ENSG00000082397)	2.30308e-05	1.9518	PA2G4 (ENSG00000170515)	1.21285e-79	1.63705	PTPRE (ENSG00000132334)	0	3.03504	C4orf48 (ENSG00000243449)	4.48173e-41	1.60821	DERL3 (ENSG00000099958)	1.81885e-65	3.63993	BICD1 (ENSG00000151746)	9.37569e-206	2.71819	SEMA3C (ENSG00000075223)	6.96745e-62	3.95047
437	IGSF10 (ENSG00000152580)	9.34875e-19	1.99075	SENP2 (ENSG00000163904)	4.90563e-05	1.54817	ITPR3 (ENSG00000096433)	5.74576e-12	4.35283	AGFG2 (ENSG00000106351)	6.77999e-44	2.00831	HIST1H3B (ENSG00000274267)	2.27002e-29	2.86262	LYPD6B (ENSG00000150556)	6.63711e-51	7.12559	RBPMS2 (ENSG00000166831)	0.00273386	1.58169	ELAVL3 (ENSG00000196361)	8.95301e-06	1.98027	LRRC3B (ENSG00000179796)	2.30868e-05	2.8001	SNRPA1 (ENSG00000131876)	1.60298e-79	1.56277	CAV2 (ENSG00000105971)	0	2.8909	AC007495.1 (ENSG00000246379)	7.15908e-41	3.18212	GMPS (ENSG00000163655)	4.65283e-65	1.87152	KIAA1671 (ENSG00000197077)	1.56573e-205	2.90166	DYNLT3 (ENSG00000165169)	8.10388e-62	2.58415
438	RIOX2 (ENSG00000170854)	1.09072e-18	1.79261	MBD5 (ENSG00000204406)	5.00896e-05	1.79601	MFAP3L (ENSG00000198948)	5.75616e-12	4.48235	NR5A2 (ENSG00000116833)	9.77125e-44	2.14946	LINGO2 (ENSG00000174482)	2.43198e-29	3.51282	SLC29A1 (ENSG00000112759)	6.65359e-51	8.21076	CSNK2B (ENSG00000204435)	0.00279745	1.67756	ACOT2 (ENSG00000119673)	1.04906e-05	1.82203	AL591222.1 (ENSG00000261402)	2.57323e-05	1.93592	CCDC34 (ENSG00000109881)	2.89166e-79	1.6094	CYYR1 (ENSG00000166265)	0	2.87856	ADGRE5 (ENSG00000123146)	1.06658e-40	2.33775	NAE1 (ENSG00000159593)	4.6819e-65	1.71213	CHST15 (ENSG00000182022)	2.50313e-205	3.18608	ADAM23 (ENSG00000114948)	8.47986e-62	2.00642
439	EPHX2 (ENSG00000120915)	1.09278e-18	1.842	SLC25A23 (ENSG00000125648)	5.02656e-05	1.61183	EXOC3L2 (ENSG00000283632)	6.61219e-12	4.3835	BCAP29 (ENSG00000075790)	1.55228e-43	1.58139	RGL1 (ENSG00000143344)	2.53144e-29	2.10441	FAM84B (ENSG00000168672)	8.13705e-51	7.70924	TPGS2 (ENSG00000134779)	0.00284183	1.71306	MPZ (ENSG00000158887)	1.1726e-05	1.98594	GNG8 (ENSG00000167414)	2.8468e-05	2.17933	ATG4D (ENSG00000130734)	4.36062e-79	1.98113	ZDHHC14 (ENSG00000175048)	0	3.74319	LCN1 (ENSG00000160349)	2.81495e-40	3.63887	PPIF (ENSG00000108179)	5.18792e-65	1.92099	CYYR1 (ENSG00000166265)	2.58502e-205	3.02365	HAS2 (ENSG00000170961)	9.75042e-62	2.64589
440	HOXA6 (ENSG00000106006)	1.19265e-18	1.59885	ECPAS (ENSG00000136813)	5.12423e-05	1.62923	ACE (ENSG00000159640)	7.56224e-12	4.98114	IGF2R (ENSG00000197081)	1.98439e-43	1.6316	PDE8B (ENSG00000113231)	2.86204e-29	4.03746	NT5DC4 (ENSG00000144130)	9.59151e-51	5.35597	CCDC50 (ENSG00000152492)	0.00284955	1.71203	AL024508.2 (ENSG00000272189)	1.24301e-05	1.95989	SEMA3D (ENSG00000153993)	2.92191e-05	2.29001	TNFAIP8 (ENSG00000145779)	5.54735e-79	1.90427	TAOK2 (ENSG00000149930)	0	2.99449	PDK4 (ENSG00000004799)	2.96757e-40	2.88566	RMI1 (ENSG00000178966)	7.71083e-65	2.63784	TMEM8A (ENSG00000129925)	5.43193e-205	3.00309	CSF1 (ENSG00000184371)	1.1434e-61	2.94758
441	CDKL5 (ENSG00000008086)	1.83408e-18	1.56163	CAPN7 (ENSG00000131375)	5.1495e-05	1.51239	CAV1 (ENSG00000105974)	8.28749e-12	1.73943	ATL3 (ENSG00000184743)	2.06782e-43	1.73991	RPS7 (ENSG00000171863)	3.09993e-29	1.73719	PKP2 (ENSG00000057294)	1.58609e-50	7.87927	PSMD13 (ENSG00000185627)	0.00286755	1.6132	RASD2 (ENSG00000100302)	1.30552e-05	1.69325	AC008736.1 (ENSG00000267475)	3.07483e-05	2.25024	MKL2 (ENSG00000186260)	1.31154e-78	1.64233	AFDN (ENSG00000130396)	0	3.22355	OS9 (ENSG00000135506)	3.82652e-40	1.5154	SPRY2 (ENSG00000136158)	8.81319e-65	1.65208	AC091563.1 (ENSG00000254343)	9.04883e-205	6.0454	ADAMTS14 (ENSG00000138316)	1.30048e-61	3.95396
442	SPIN2A (ENSG00000147059)	2.07423e-18	1.90156	SFTA3 (ENSG00000229415)	5.1808e-05	4.02047	TUBA4A (ENSG00000127824)	9.7467e-12	3.3812	CAV2 (ENSG00000105971)	2.12484e-43	1.61581	PIF1 (ENSG00000140451)	3.4224e-29	3.84154	SLC19A3 (ENSG00000135917)	2.15475e-50	6.16601	SELENOK (ENSG00000113811)	0.0029097	1.82902	TTC33 (ENSG00000113638)	1.49356e-05	1.51221	AC079834.2 (ENSG00000272944)	3.0815e-05	2.20718	RRAS (ENSG00000126458)	1.65929e-78	1.52271	PLK2 (ENSG00000145632)	0	3.43026	DPP10-AS1 (ENSG00000235026)	4.19047e-40	2.8167	CKAP5 (ENSG00000175216)	1.06271e-64	2.11878	SPTLC2 (ENSG00000100596)	1.31989e-204	3.0901	PPP1R14A (ENSG00000167641)	1.59498e-61	4.53726
443	APPL2 (ENSG00000136044)	2.13805e-18	1.59859	STARD13 (ENSG00000133121)	5.24101e-05	1.688	AC007952.5 (ENSG00000262292)	1.18937e-11	4.2592	ABCA3 (ENSG00000167972)	2.18532e-43	2.11244	ATP2B1 (ENSG00000070961)	3.43243e-29	1.9577	LEFTY1 (ENSG00000243709)	2.6505e-50	8.20614	IDH3G (ENSG00000067829)	0.00296926	1.50974	KIRREL2 (ENSG00000126259)	1.50399e-05	1.7564	GHET1 (ENSG00000281189)	3.25093e-05	1.85136	EXOSC9 (ENSG00000123737)	2.69045e-78	1.78861	COLEC12 (ENSG00000158270)	0	3.01068	CHSY1 (ENSG00000131873)	4.32401e-40	1.84917	CRNDE (ENSG00000245694)	1.07012e-64	2.70498	EXOC2 (ENSG00000112685)	2.17139e-204	3.4485	XBP1 (ENSG00000100219)	1.76289e-61	2.03007
444	ATOH8 (ENSG00000168874)	2.883e-18	1.8387	ST3GAL1 (ENSG00000008513)	5.27275e-05	1.54773	KLHL6 (ENSG00000172578)	1.40063e-11	5.69039	FLNB (ENSG00000136068)	2.20071e-43	1.53338	TTTY15 (ENSG00000233864)	3.46568e-29	3.57829	AL023284.4 (ENSG00000260418)	4.48233e-50	5.53597	RUSC1 (ENSG00000160753)	0.00298526	1.50347	IQCD (ENSG00000166578)	1.57122e-05	1.72942	MGARP (ENSG00000137463)	3.80149e-05	2.29749	ANP32B (ENSG00000136938)	2.91511e-78	1.59225	TMEM181 (ENSG00000146433)	0	3.08551	EBF4 (ENSG00000088881)	5.35473e-40	2.28607	SNRNP25 (ENSG00000161981)	1.09228e-64	1.74965	ZC3HAV1 (ENSG00000105939)	2.71054e-204	3.16588	CAV2 (ENSG00000105971)	2.08618e-61	2.3038
445	WASF1 (ENSG00000112290)	2.96933e-18	1.55357	DLG1 (ENSG00000075711)	5.41365e-05	1.86392	TPM3 (ENSG00000143549)	1.48284e-11	1.88415	ARID3B (ENSG00000179361)	2.55177e-43	1.89787	INPP5F (ENSG00000198825)	3.84642e-29	2.63887	GPRC5C (ENSG00000170412)	6.55502e-50	5.83238	C6orf203 (ENSG00000130349)	0.00299587	1.62919	AC090337.1 (ENSG00000264705)	1.7609e-05	1.79986	COL9A1 (ENSG00000112280)	3.82549e-05	2.16081	C1QBP (ENSG00000108561)	3.62303e-78	1.71399	SCN3B (ENSG00000166257)	0	4.79794	RET (ENSG00000165731)	7.07897e-40	3.50831	HPF1 (ENSG00000056050)	2.34775e-64	1.70597	RNF103 (ENSG00000239305)	5.29005e-204	3.21876	EMP3 (ENSG00000142227)	2.14991e-61	2.01665
446	ABAT (ENSG00000183044)	3.05355e-18	2.07754	NKTR (ENSG00000114857)	5.46004e-05	1.97685	CTSD (ENSG00000117984)	1.52213e-11	2.5096	ACE (ENSG00000159640)	2.63231e-43	2.54699	DDX39A (ENSG00000123136)	4.64949e-29	2.32054	MUC15 (ENSG00000169550)	1.05092e-49	4.29497	CLPP (ENSG00000125656)	0.00300069	1.84347	AP003555.2 (ENSG00000254605)	2.18225e-05	1.61244	ACSS3 (ENSG00000111058)	4.29162e-05	2.18939	GLRX5 (ENSG00000182512)	3.63546e-78	1.51299	ADAMTS9 (ENSG00000163638)	0	2.75957	F2RL1 (ENSG00000164251)	8.26701e-40	3.20372	LSM3 (ENSG00000170860)	6.81905e-64	1.70017	DOCK6 (ENSG00000130158)	8.06594e-204	2.67868	TGM2 (ENSG00000198959)	2.24222e-61	3.25041
447	SNED1 (ENSG00000162804)	3.06317e-18	1.99137	BTBD3 (ENSG00000132640)	5.47081e-05	1.62289	TMEM65 (ENSG00000164983)	1.80807e-11	3.32067	SVIP (ENSG00000198168)	2.87081e-43	1.68104	HMGB1 (ENSG00000189403)	5.23521e-29	1.88229	VAMP8 (ENSG00000118640)	1.72468e-49	6.09516	AC011352.1 (ENSG00000248362)	0.00301703	2.5615	CLDND2 (ENSG00000160318)	2.22737e-05	1.71677	RND3 (ENSG00000115963)	4.63988e-05	1.73548	MRPL18 (ENSG00000112110)	4.99981e-78	1.57248	FAM126A (ENSG00000122591)	0	3.61991	SLC27A3 (ENSG00000143554)	9.50605e-40	1.97675	NUP35 (ENSG00000163002)	6.89065e-64	2.60515	MRI1 (ENSG00000037757)	2.8005e-203	4.13477	CKAP4 (ENSG00000136026)	2.73999e-61	2.42627
448	MEX3B (ENSG00000183496)	3.19129e-18	1.68718	TLDC1 (ENSG00000140950)	5.54248e-05	1.50085	ARVCF (ENSG00000099889)	1.86331e-11	4.73747	LRRC8C (ENSG00000171488)	2.98664e-43	1.76225	PARPBP (ENSG00000185480)	5.33691e-29	2.86314	SLC44A4 (ENSG00000204385)	2.9379e-49	7.03606	MORF4L2 (ENSG00000123562)	0.00302314	1.76422	RASAL3 (ENSG00000105122)	2.44638e-05	1.85881	MMP28 (ENSG00000271447)	4.72432e-05	2.25278	POMP (ENSG00000132963)	8.63399e-78	1.652	PIEZO1 (ENSG00000103335)	0	3.09051	GMFG (ENSG00000130755)	1.13816e-39	1.65661	CCDC14 (ENSG00000175455)	7.09481e-64	1.72895	MT-ND2 (ENSG00000198763)	4.25367e-203	2.61071	S100A6 (ENSG00000197956)	3.26557e-61	4.76822
449	ARMH4 (ENSG00000139971)	3.38639e-18	1.94435	KANSL3 (ENSG00000114982)	5.56479e-05	1.50663	ARID3A (ENSG00000116017)	1.86944e-11	2.59842	FUT11 (ENSG00000196968)	3.04769e-43	1.71431	EHD3 (ENSG00000013016)	5.38565e-29	2.61574	ALOX15B (ENSG00000179593)	3.15559e-49	5.65358	MRPL46 (ENSG00000259494)	0.00302599	1.95061	DUSP15 (ENSG00000149599)	2.47325e-05	1.51797	ARAP2 (ENSG00000047365)	4.82384e-05	2.51792	CHCHD3 (ENSG00000106554)	1.2001e-77	1.53874	HMOX2 (ENSG00000103415)	0	3.13037	WIPI1 (ENSG00000070540)	1.25213e-39	1.88273	TCF24 (ENSG00000261787)	7.14607e-64	2.40039	CORO2B (ENSG00000103647)	8.40071e-203	3.86442	IFI35 (ENSG00000068079)	3.96916e-61	3.88534
450	GABRA2 (ENSG00000151834)	4.47508e-18	2.45595	GTF2IRD1 (ENSG00000006704)	5.56849e-05	1.57245	INF2 (ENSG00000203485)	1.89097e-11	3.18901	KIAA0100 (ENSG00000007202)	3.2539e-43	1.62718	HIST1H2AH (ENSG00000274997)	5.72269e-29	3.20068	LGR4 (ENSG00000205213)	9.74244e-49	7.73291	ACVR1C (ENSG00000123612)	0.0030325	1.55177	KLF8 (ENSG00000102349)	3.08677e-05	1.75066	ADAMTS19-AS1 (ENSG00000249421)	5.1448e-05	1.64023	MTHFD1 (ENSG00000100714)	1.22924e-77	2.03209	EZR (ENSG00000092820)	0	2.71085	PELI1 (ENSG00000197329)	4.31906e-39	1.85602	CACYBP (ENSG00000116161)	9.19623e-64	1.76893	ARHGDIB (ENSG00000111348)	1.47199e-202	2.86057	PTGIS (ENSG00000124212)	5.09369e-61	2.70076
451	TPD52L1 (ENSG00000111907)	4.63875e-18	1.76449	KMT5A (ENSG00000183955)	5.56897e-05	1.56068	HEY2 (ENSG00000135547)	2.02924e-11	3.07106	CYYR1 (ENSG00000166265)	3.77064e-43	1.50715	ZNF208 (ENSG00000160321)	6.94271e-29	3.16882	CEBPE (ENSG00000092067)	1.50528e-48	5.50104	TAF10 (ENSG00000166337)	0.00304878	1.71993	ITIH5 (ENSG00000123243)	3.13498e-05	1.96403	ARX (ENSG00000004848)	5.79895e-05	2.57508	ARHGAP24 (ENSG00000138639)	1.65797e-77	1.73066	ADCY1 (ENSG00000164742)	0	4.56355	LAMB1 (ENSG00000091136)	4.53994e-39	1.56256	C1QTNF4 (ENSG00000172247)	9.28557e-64	1.71761	SLC30A1 (ENSG00000170385)	1.89756e-202	4.01882	MYO1D (ENSG00000176658)	7.53791e-61	2.83373
452	SEMA3E (ENSG00000170381)	5.11804e-18	2.12533	NFIC (ENSG00000141905)	5.58775e-05	1.68614	SYNJ2 (ENSG00000078269)	2.05066e-11	3.34611	PRCP (ENSG00000137509)	4.23794e-43	1.81407	TBX3 (ENSG00000135111)	9.0347e-29	2.07048	S100A5 (ENSG00000196420)	3.31922e-48	4.63934	GGPS1 (ENSG00000152904)	0.00306359	1.51826	KLF9 (ENSG00000119138)	3.23908e-05	1.68279	INPP4B (ENSG00000109452)	6.00232e-05	1.86205	TMPO (ENSG00000120802)	3.76004e-77	1.56314	CCDC85C (ENSG00000205476)	0	4.31698	INSIG1 (ENSG00000186480)	4.7149e-39	2.25703	SRSF3 (ENSG00000112081)	2.67626e-63	1.73994	RHOJ (ENSG00000126785)	2.09286e-202	3.01359	GPX8 (ENSG00000164294)	9.92103e-61	2.09351
453	CRYM (ENSG00000103316)	5.25882e-18	2.14437	HOOK2 (ENSG00000095066)	5.64924e-05	1.67985	AC087627.1 (ENSG00000253983)	2.16441e-11	4.40278	TANC2 (ENSG00000170921)	4.24059e-43	1.62257	TOPBP1 (ENSG00000163781)	1.34152e-28	2.22587	PTPRF (ENSG00000142949)	4.7199e-48	6.65659	RGS13 (ENSG00000127074)	0.00309919	3.16889	AC106881.1 (ENSG00000271474)	4.13113e-05	1.59026	PLSCR5 (ENSG00000231213)	6.11657e-05	2.19782	MCM6 (ENSG00000076003)	4.2553e-77	2.16229	SMAGP (ENSG00000170545)	0	3.25702	TNFRSF1B (ENSG00000028137)	1.01255e-38	1.76962	SRSF10 (ENSG00000188529)	2.8517e-63	1.70245	DGKD (ENSG00000077044)	3.49887e-201	2.62471	PRKAG2 (ENSG00000106617)	2.05663e-60	3.06052
454	BIK (ENSG00000100290)	7.36092e-18	2.17232	TAF3 (ENSG00000165632)	5.66965e-05	1.73056	NETO2 (ENSG00000171208)	2.57707e-11	2.62453	DUSP4 (ENSG00000120875)	4.3631e-43	1.77896	PARM1 (ENSG00000169116)	1.3508e-28	2.60968	HOXA10-AS (ENSG00000253187)	4.88147e-48	8.09392	PON2 (ENSG00000105854)	0.00311294	1.51459	NECAB1 (ENSG00000123119)	4.13638e-05	1.86572	LINC00900 (ENSG00000246100)	6.24122e-05	2.01862	COPS3 (ENSG00000141030)	6.27794e-77	1.57722	SERPINB8 (ENSG00000166401)	0	4.67033	TREM1 (ENSG00000124731)	1.03657e-38	3.1326	ETV4 (ENSG00000175832)	3.37439e-63	1.75625	CDYL2 (ENSG00000166446)	1.12228e-200	4.018	TLR7 (ENSG00000196664)	3.38318e-60	4.12947
455	AKR1C2 (ENSG00000151632)	8.74688e-18	2.2277	BAG4 (ENSG00000156735)	5.67147e-05	1.58502	IFNAR1 (ENSG00000142166)	2.95384e-11	2.84467	BMP2K (ENSG00000138756)	4.85089e-43	1.92112	RPS26 (ENSG00000197728)	1.48149e-28	1.89313	AC023300.2 (ENSG00000277749)	5.34687e-48	6.61424	PLEKHA3 (ENSG00000116095)	0.00311981	1.70948	CPA6 (ENSG00000165078)	4.46264e-05	1.57171	ADRA2A (ENSG00000150594)	6.32925e-05	2.16877	SNRNP40 (ENSG00000060688)	1.0184e-76	1.59278	GAP43 (ENSG00000172020)	0	3.99003	GAS1 (ENSG00000180447)	1.23477e-38	1.72293	PGRMC1 (ENSG00000101856)	7.97551e-63	1.7763	MTRNR2L8 (ENSG00000255823)	1.6931e-200	2.74771	PLXDC1 (ENSG00000161381)	5.48234e-60	2.46989
456	THSD7A (ENSG00000005108)	1.08952e-17	1.55878	IPO9 (ENSG00000198700)	5.74401e-05	1.75877	LYL1 (ENSG00000104903)	3.07005e-11	3.84228	SUSD6 (ENSG00000100647)	4.92321e-43	1.78966	PEG10 (ENSG00000242265)	1.64421e-28	1.97834	MARVELD3 (ENSG00000140832)	5.35482e-48	9.02233	UQCRB (ENSG00000156467)	0.00313525	1.66814	BID (ENSG00000015475)	4.67519e-05	1.51894	NDP (ENSG00000124479)	6.62208e-05	2.166	ARL3 (ENSG00000138175)	2.21707e-76	1.51781	AC008556.1 (ENSG00000277013)	0	5.27647	NPC2 (ENSG00000119655)	1.38819e-38	1.50469	CENPO (ENSG00000138092)	8.86888e-63	2.9465	USHBP1 (ENSG00000130307)	1.84894e-200	4.12095	FZD2 (ENSG00000180340)	8.60009e-60	1.78404
457	CNTN5 (ENSG00000149972)	1.77211e-17	2.30048	CENPC (ENSG00000145241)	5.79837e-05	1.50596	RAPH1 (ENSG00000173166)	3.27206e-11	2.87439	CPNE5 (ENSG00000124772)	4.94147e-43	2.20243	TRAIP (ENSG00000183763)	1.67202e-28	4.07152	MUC3A (ENSG00000169894)	7.59525e-48	3.95476	PEA15 (ENSG00000162734)	0.00320074	2.64352	TLR5 (ENSG00000187554)	5.1304e-05	1.973	DLX6-AS1 (ENSG00000231764)	6.62742e-05	2.24934	PDE3A (ENSG00000172572)	2.95808e-76	1.56008	ABCA3 (ENSG00000167972)	0	3.88051	PLEKHH2 (ENSG00000152527)	2.01907e-38	1.76187	HNRNPR (ENSG00000125944)	1.28587e-62	1.79532	SULF2 (ENSG00000196562)	1.95496e-200	3.13466	GADD45B (ENSG00000099860)	9.02882e-60	2.12473
458	SCML2 (ENSG00000102098)	2.41373e-17	1.85711	AL357552.2 (ENSG00000228423)	5.80501e-05	1.91188	TNFRSF10C (ENSG00000173535)	3.50266e-11	6.27908	CREM (ENSG00000095794)	5.30241e-43	1.72803	KANK2 (ENSG00000197256)	1.74454e-28	2.14894	CLU (ENSG00000120885)	7.75424e-48	5.53651	C19orf24 (ENSG00000228300)	0.00323925	1.55338	MGAT4C (ENSG00000182050)	5.13283e-05	2.12193	GLT1D1 (ENSG00000151948)	6.67592e-05	1.85567	DDIAS (ENSG00000165490)	4.70555e-76	2.93176	PPP2R5A (ENSG00000066027)	0	3.97692	CACNA2D1 (ENSG00000153956)	2.66607e-38	2.41408	SCML2 (ENSG00000102098)	1.47193e-62	2.68356	FILIP1 (ENSG00000118407)	2.6552e-200	2.63395	CARD11 (ENSG00000198286)	1.29703e-59	2.90352
459	NKAIN3 (ENSG00000185942)	2.46562e-17	2.42547	FOXJ3 (ENSG00000198815)	5.8176e-05	1.72132	FCGRT (ENSG00000104870)	4.17771e-11	2.00389	CCNYL1 (ENSG00000163249)	5.9641e-43	1.79492	ADI1 (ENSG00000182551)	1.77035e-28	2.55056	SLC43A2 (ENSG00000167703)	8.03135e-48	8.62822	TOLLIP (ENSG00000078902)	0.00330433	1.62974	DCLK3 (ENSG00000163673)	5.23723e-05	1.67945	GPRIN2 (ENSG00000204175)	6.77836e-05	1.81362	RCSD1 (ENSG00000198771)	5.19204e-76	1.92024	FAM84A (ENSG00000162981)	0	4.62375	ITGAV (ENSG00000138448)	3.29286e-38	1.65444	NCAM1 (ENSG00000149294)	1.52413e-62	2.35995	GNPTAB (ENSG00000111670)	2.69784e-200	3.03802	GLRX2 (ENSG00000023572)	1.43452e-59	2.25013
460	FBN3 (ENSG00000142449)	3.17146e-17	2.01616	HIPK2 (ENSG00000064393)	5.92073e-05	1.56634	MEF2C (ENSG00000081189)	5.44818e-11	1.62089	KIAA0319L (ENSG00000142687)	6.44961e-43	1.53912	FAM111A (ENSG00000166801)	1.88963e-28	2.79423	SPATA13 (ENSG00000182957)	9.19405e-48	8.87479	MRPL22 (ENSG00000082515)	0.00334887	1.87788	AC008267.5 (ENSG00000237310)	6.4766e-05	1.58881	CHRNA3 (ENSG00000080644)	7.11915e-05	2.26752	HADH (ENSG00000138796)	8.35746e-76	1.59169	S100A6 (ENSG00000197956)	0	3.97171	AMOTL1 (ENSG00000166025)	4.88236e-38	1.68176	BORA (ENSG00000136122)	2.46644e-62	3.4688	ADAM19 (ENSG00000135074)	5.40252e-200	2.9809	LOXL2 (ENSG00000134013)	1.59321e-59	2.78099
461	NTF4 (ENSG00000225950)	3.65575e-17	2.10351	GOLGA4 (ENSG00000144674)	5.93661e-05	1.71678	MAP1S (ENSG00000130479)	5.48723e-11	3.26911	KLHL5 (ENSG00000109790)	6.66297e-43	1.73568	CCNE2 (ENSG00000175305)	1.92242e-28	4.43164	AC104794.4 (ENSG00000271787)	2.40531e-47	3.89672	NDUFV2 (ENSG00000178127)	0.00338369	1.63195	FAM27C (ENSG00000154537)	6.53461e-05	1.76713	ACRBP (ENSG00000111644)	7.52016e-05	2.14862	SYNE2 (ENSG00000054654)	1.02321e-75	1.60332	ARPC1B (ENSG00000130429)	0	3.02272	HMGCS1 (ENSG00000112972)	5.73459e-38	2.12499	E2F2 (ENSG00000007968)	3.33018e-62	4.13046	LRP10 (ENSG00000197324)	7.28289e-200	2.99564	PDXK (ENSG00000160209)	1.66742e-59	2.06031
462	PSD (ENSG00000059915)	3.83225e-17	1.67281	SMG1 (ENSG00000157106)	5.94291e-05	1.6378	MYO6 (ENSG00000196586)	5.93433e-11	2.46864	EEA1 (ENSG00000102189)	6.81504e-43	1.5712	CDH2 (ENSG00000170558)	1.92522e-28	1.73694	EFNA5 (ENSG00000184349)	2.50672e-47	6.79138	EXOSC1 (ENSG00000171311)	0.00341939	1.58687	FAM182B (ENSG00000175170)	6.83858e-05	1.60271	AC073195.1 (ENSG00000271855)	8.52409e-05	2.10638	CMAS (ENSG00000111726)	1.5924e-75	1.60753	SYNGR2 (ENSG00000108639)	0	3.32005	IRS1 (ENSG00000169047)	1.78382e-37	1.77612	BRIX1 (ENSG00000113460)	3.87833e-62	1.87799	GNS (ENSG00000135677)	1.46104e-199	3.07886	NCOA7 (ENSG00000111912)	2.02571e-59	2.2518
463	SH3GL3 (ENSG00000140600)	4.17474e-17	2.01849	PLEKHA5 (ENSG00000052126)	5.98755e-05	1.57364	SCAMP5 (ENSG00000198794)	6.01282e-11	3.61205	GNS (ENSG00000135677)	6.9281e-43	1.55618	SVEP1 (ENSG00000165124)	2.10937e-28	2.23368	CALB1 (ENSG00000104327)	5.04315e-47	20.9695	S100A2 (ENSG00000196754)	0.00348092	6.03415	LINC01411 (ENSG00000249306)	7.32031e-05	1.58495	ZC2HC1A (ENSG00000104427)	8.68201e-05	1.75434	GRP (ENSG00000134443)	2.66659e-75	5.53193	DUSP4 (ENSG00000120875)	0	3.35604	PHTF2 (ENSG00000006576)	2.88471e-37	1.91715	POLD2 (ENSG00000106628)	4.19078e-62	1.72954	CHST7 (ENSG00000147119)	2.06619e-199	3.37102	CCL7 (ENSG00000108688)	2.17914e-59	7.46763
464	LINC00379 (ENSG00000229557)	5.09834e-17	2.48307	BRD4 (ENSG00000141867)	6.03884e-05	1.7711	LMO2 (ENSG00000135363)	6.21949e-11	2.22193	DEGS1 (ENSG00000143753)	7.23425e-43	1.67251	AK5 (ENSG00000154027)	2.35663e-28	4.39544	CLEC4E (ENSG00000166523)	7.1538e-47	8.2675	CKLF (ENSG00000217555)	0.00351308	1.72914	LINC01317 (ENSG00000203386)	7.33293e-05	1.51893	AC011511.1 (ENSG00000167807)	9.01561e-05	2.09701	YEATS4 (ENSG00000127337)	3.31846e-75	1.91113	CREM (ENSG00000095794)	0	3.43954	SLC2A13 (ENSG00000151229)	3.13718e-37	2.36341	HIST1H2BF (ENSG00000277224)	8.13711e-62	3.69805	ICAM1 (ENSG00000090339)	5.59386e-199	3.25171	APOBEC3C (ENSG00000244509)	2.68167e-59	2.53207
465	MMP11 (ENSG00000099953)	5.64017e-17	1.57072	CAD (ENSG00000084774)	6.07008e-05	1.75899	PRCP (ENSG00000137509)	1.1927e-10	2.03301	RASAL2 (ENSG00000075391)	1.07899e-42	1.698	CDK18 (ENSG00000117266)	3.12034e-28	2.83049	AC010997.4 (ENSG00000272692)	7.9105e-47	5.06557	SDR39U1 (ENSG00000100445)	0.0035151	1.50074	SLC6A12 (ENSG00000111181)	7.48543e-05	1.77712	FST (ENSG00000134363)	9.21909e-05	2.0118	RPA2 (ENSG00000117748)	5.12986e-75	1.68457	ZDHHC21 (ENSG00000175893)	0	2.97398	PHLDB1 (ENSG00000019144)	4.22981e-37	1.72732	IL17RD (ENSG00000144730)	9.67779e-62	2.07697	PRSS23 (ENSG00000150687)	6.44551e-199	3.92143	ALG13 (ENSG00000101901)	3.99661e-59	2.08368
466	LHX2 (ENSG00000106689)	6.50304e-17	2.55426	SKI (ENSG00000157933)	6.12127e-05	1.64041	F2RL3 (ENSG00000127533)	1.88581e-10	5.64201	RGS10 (ENSG00000148908)	1.30387e-42	1.63686	DSN1 (ENSG00000149636)	3.51936e-28	2.73861	CAPG (ENSG00000042493)	9.04553e-47	5.92591	CHMP4A (ENSG00000254505)	0.00355819	1.66215	CDH6 (ENSG00000113361)	7.49652e-05	1.76509	CHRNB4 (ENSG00000117971)	9.48706e-05	2.1515	MRPL39 (ENSG00000154719)	5.94923e-75	1.60245	FMNL1 (ENSG00000184922)	0	5.77396	GFOD1 (ENSG00000145990)	4.82413e-37	1.8329	HMGXB4 (ENSG00000100281)	1.4409e-61	1.86108	TTC13 (ENSG00000143643)	1.03144e-198	4.14083	PDLIM7 (ENSG00000196923)	4.71817e-59	2.09018
467	RNF165 (ENSG00000141622)	7.33544e-17	1.78565	CDKN2AIP (ENSG00000168564)	6.15469e-05	1.74167	RIPOR1 (ENSG00000039523)	1.97173e-10	2.91644	RGL2 (ENSG00000237441)	1.401e-42	1.55135	PLAT (ENSG00000104368)	5.87767e-28	2.11644	TMEM37 (ENSG00000171227)	1.44005e-46	8.35372	STRAP (ENSG00000023734)	0.00359589	1.5675	RDH12 (ENSG00000139988)	7.89136e-05	1.78946	ISL1 (ENSG00000016082)	9.49538e-05	2.23912	PSMC3 (ENSG00000165916)	1.1585e-74	1.56952	PLAUR (ENSG00000011422)	0	3.29338	ATP2B1-AS1 (ENSG00000271614)	5.70195e-37	2.03661	CENPX (ENSG00000169689)	1.5691e-61	1.7919	SAMHD1 (ENSG00000101347)	4.61935e-198	3.89172	DES (ENSG00000175084)	5.71944e-59	4.70804
468	PCDH11X (ENSG00000102290)	1.23294e-16	2.08495	RPAP1 (ENSG00000103932)	6.2253e-05	1.51132	CTNND1 (ENSG00000198561)	2.16944e-10	2.67356	TNFRSF1B (ENSG00000028137)	1.43906e-42	1.65481	DIO3OS (ENSG00000258498)	6.45781e-28	3.20215	ALDH3B2 (ENSG00000132746)	1.61335e-46	2.74238	CDKN2A (ENSG00000147889)	0.00361645	4.43965	DUSP2 (ENSG00000158050)	7.97507e-05	1.91777	MME (ENSG00000196549)	9.80992e-05	1.7891	POLD2 (ENSG00000106628)	1.20099e-74	1.52088	ABLIM3 (ENSG00000173210)	0	4.79573	SDC3 (ENSG00000162512)	9.03608e-37	1.87728	BCL11A (ENSG00000119866)	3.93131e-61	1.77638	FAM129B (ENSG00000136830)	4.88744e-198	2.81048	C7 (ENSG00000112936)	7.33737e-59	8.45478
469	HOXA3 (ENSG00000105997)	1.29955e-16	1.59562	TOPBP1 (ENSG00000163781)	6.36208e-05	1.63098	TMEM233 (ENSG00000224982)	2.66525e-10	4.1127	NID1 (ENSG00000116962)	1.57137e-42	1.57207	RFC2 (ENSG00000049541)	9.81198e-28	2.38274	ADAMTS16 (ENSG00000145536)	1.9113e-46	8.01529	PDCD1LG2 (ENSG00000197646)	0.00363135	3.98098	MINCR (ENSG00000253716)	8.24201e-05	1.68422	TENM1 (ENSG00000009694)	0.000102375	1.93228	SLF1 (ENSG00000133302)	1.71013e-74	2.16958	KLF6 (ENSG00000067082)	0	3.31825	BACH1 (ENSG00000156273)	9.30186e-37	1.73042	LHX2 (ENSG00000106689)	4.90429e-61	4.02258	RALB (ENSG00000144118)	7.20905e-198	3.32617	STMN2 (ENSG00000104435)	7.44374e-59	2.04015
470	PDE11A (ENSG00000128655,ENSG00000284741)	1.32035e-16	2.09392	ZRANB1 (ENSG00000019995)	6.37059e-05	1.64671	CCSER1 (ENSG00000184305)	2.6772e-10	4.97564	INPP5D (ENSG00000168918)	1.6565e-42	2.17162	SCARA3 (ENSG00000168077)	1.12865e-27	2.89565	SALL1 (ENSG00000103449)	2.00468e-46	8.87923	VASP (ENSG00000125753)	0.00369937	1.58908	SMIM10 (ENSG00000184785)	8.37389e-05	1.85386	COL2A1 (ENSG00000139219)	0.000105744	1.83219	CKB (ENSG00000166165)	2.20743e-74	1.67886	PLEC (ENSG00000178209)	0	2.7074	IRF1 (ENSG00000125347)	1.56907e-36	1.90885	ID2 (ENSG00000115738)	4.96915e-61	1.533	LYL1 (ENSG00000104903)	1.18319e-197	3.19465	CEBPB (ENSG00000172216)	1.68152e-58	2.21935
471	COL9A3 (ENSG00000092758)	1.32367e-16	1.65585	LARP4B (ENSG00000107929)	6.44639e-05	1.62096	HAGLR (ENSG00000224189)	2.71779e-10	4.12466	ITPRIPL2 (ENSG00000205730)	1.81574e-42	1.58825	CCDC14 (ENSG00000175455)	1.81652e-27	2.16693	EPPK1 (ENSG00000261150)	2.13315e-46	6.72937	FARSA (ENSG00000179115)	0.00374036	1.82266	NCK1-DT (ENSG00000239213)	8.56462e-05	1.69829	CPED1 (ENSG00000106034)	0.000126709	1.60863	BRCA2 (ENSG00000139618)	3.43546e-74	2.37906	CCM2L (ENSG00000101331)	0	4.34219	PDIA4 (ENSG00000155660)	1.57105e-36	1.53979	PAFAH1B3 (ENSG00000079462)	5.58108e-61	1.67308	KIAA1324L (ENSG00000164659)	1.46136e-197	3.39231	EEF1A2 (ENSG00000101210)	1.7313e-58	3.80973
472	AC005162.3 (ENSG00000272568)	1.54021e-16	2.10532	KLHL9 (ENSG00000198642)	6.49778e-05	1.58827	ITSN2 (ENSG00000198399)	2.82988e-10	3.35882	PKN1 (ENSG00000123143)	2.10868e-42	1.6175	MCM6 (ENSG00000076003)	1.9628e-27	3.22375	SLC44A3 (ENSG00000143036)	6.5052e-46	7.89851	ZNF576 (ENSG00000124444)	0.00374528	1.50876	PMEL (ENSG00000185664)	8.82726e-05	2.09994	PLEKHH2 (ENSG00000152527)	0.000131443	1.78395	SMC1A (ENSG00000072501)	4.12846e-74	1.54368	LYN (ENSG00000254087)	0	3.22183	PSD3 (ENSG00000156011)	1.59946e-36	2.08061	CNTLN (ENSG00000044459)	6.03465e-61	2.04994	CASC10 (ENSG00000204682)	1.67545e-197	3.8726	RRAS (ENSG00000126458)	2.25055e-58	2.17476
473	LDLRAD4 (ENSG00000168675)	1.69315e-16	1.8636	NXF1 (ENSG00000162231)	6.50075e-05	1.55368	C1orf61 (ENSG00000125462)	3.03651e-10	4.78284	GFOD2 (ENSG00000141098)	2.11517e-42	1.69638	SYK (ENSG00000165025)	2.03137e-27	3.52866	AC022240.1 (ENSG00000254438)	1.04258e-45	3.63377	POP7 (ENSG00000172336)	0.00378033	1.68586	HOXC-AS1 (ENSG00000250451)	9.03536e-05	1.80708	ABCA13 (ENSG00000179869)	0.000136834	2.1583	HMGN2 (ENSG00000198830)	4.3283e-74	1.58625	SLC16A3 (ENSG00000141526)	0	2.91279	IGF2-AS (ENSG00000099869)	2.02045e-36	1.87638	SH3GL3 (ENSG00000140600)	6.99752e-61	2.97636	GPRIN3 (ENSG00000185477)	6.07775e-197	2.7234	SLC39A13 (ENSG00000165915)	2.97917e-58	2.04153
474	CREB3L4 (ENSG00000143578)	2.344e-16	1.61209	SMC5 (ENSG00000198887)	6.58028e-05	1.81805	FAM129B (ENSG00000136830)	3.36529e-10	2.59105	MGAT1 (ENSG00000131446)	3.08209e-42	1.5509	ITGB5 (ENSG00000082781)	2.95831e-27	1.92763	TRPV6 (ENSG00000165125)	1.07502e-45	5.2503	AC010973.2 (ENSG00000244151)	0.00383912	2.27406	ABCD2 (ENSG00000173208)	9.31379e-05	1.62281	SUPT4H1 (ENSG00000213246)	0.00014734	1.58275	HINT2 (ENSG00000137133)	5.61888e-74	1.53644	MBOAT7 (ENSG00000125505)	0	2.79654	GAA (ENSG00000171298)	2.35193e-36	1.90059	HILPDA (ENSG00000135245)	1.04886e-60	1.86464	ANXA3 (ENSG00000138772)	9.62958e-197	3.1997	ANTXR1 (ENSG00000169604)	3.44739e-58	1.99948
475	MPP6 (ENSG00000105926)	2.35523e-16	1.79166	NCAPD3 (ENSG00000151503)	6.94437e-05	1.50338	LRRC4 (ENSG00000128594)	3.42517e-10	3.3123	HK1 (ENSG00000156515)	3.20032e-42	1.60895	ZFPM2 (ENSG00000169946)	3.21982e-27	3.27128	PROX1 (ENSG00000117707)	1.43519e-45	8.90325	CHCHD7 (ENSG00000170791)	0.00385672	1.73547	TNN (ENSG00000120332)	9.52512e-05	1.8063	SNED1 (ENSG00000162804)	0.000156435	2.0311	IFRD2 (ENSG00000214706)	6.27427e-74	1.69564	MAGI1 (ENSG00000151276)	0	3.05525	FAM114A1 (ENSG00000197712)	4.38941e-36	1.52541	HIST1H4H (ENSG00000158406)	1.61446e-60	2.8598	CLCN3 (ENSG00000109572)	4.88196e-196	2.80506	COTL1 (ENSG00000103187)	3.70875e-58	2.46023
476	PYGO1 (ENSG00000171016)	2.41994e-16	1.73708	ZNF532 (ENSG00000074657)	6.94441e-05	1.62313	PTPRE (ENSG00000132334)	3.70805e-10	3.11531	SH2D3C (ENSG00000095370)	3.28423e-42	1.66857	TNC (ENSG00000041982)	3.69149e-27	2.32211	FAM169A (ENSG00000198780)	2.02075e-45	9.50016	ST20 (ENSG00000180953)	0.00388673	1.52144	ARTN (ENSG00000117407)	0.000105487	1.74055	ADAMTS19 (ENSG00000145808)	0.000156653	2.01634	AHCY (ENSG00000101444)	9.22998e-74	1.52637	ITM2A (ENSG00000078596)	0	3.32872	HMGCR (ENSG00000113161)	4.87963e-36	2.07325	LRP3 (ENSG00000130881)	1.87798e-60	1.7969	DGKE (ENSG00000153933)	1.18582e-195	3.68727	EPSTI1 (ENSG00000133106)	4.06482e-58	4.64908
477	SATB1 (ENSG00000182568)	2.87213e-16	1.65324	MAP2K7 (ENSG00000076984)	7.03079e-05	1.6149	TLE2 (ENSG00000065717)	3.77542e-10	3.21136	DIAPH1 (ENSG00000131504)	3.33841e-42	1.59802	ANP32E (ENSG00000143401)	5.8214e-27	2.09236	SST (ENSG00000157005)	2.92968e-45	76.7803	COPS8 (ENSG00000198612)	0.0039311	1.85907	SEPT1 (ENSG00000180096)	0.000108706	1.67822	EPHX2 (ENSG00000120915)	0.000159035	2.03358	RAN (ENSG00000132341)	9.39494e-74	1.58562	RELT (ENSG00000054967)	0	3.89473	GNG12 (ENSG00000172380)	7.07025e-36	1.51049	POLA1 (ENSG00000101868)	2.97829e-60	2.70179	CHRM3 (ENSG00000133019)	5.21915e-195	3.51129	HRCT1 (ENSG00000196196)	4.09627e-58	2.86829
478	ASXL3 (ENSG00000141431)	3.10004e-16	1.66651	XPO7 (ENSG00000130227)	7.03106e-05	1.65585	CHST15 (ENSG00000182022)	4.56724e-10	3.57113	RHOJ (ENSG00000126785)	3.45549e-42	1.55338	RNASEH2A (ENSG00000104889)	7.1599e-27	3.02443	OGDHL (ENSG00000197444)	4.29455e-45	9.13054	CYYR1 (ENSG00000166265)	0.00393279	1.67453	TMEM38A (ENSG00000072954)	0.000117031	1.75266	AC008040.1 (ENSG00000239219)	0.000165816	1.57841	STOML2 (ENSG00000165283)	1.02597e-73	1.5137	SHROOM4 (ENSG00000158352)	0	3.88148	IL1RAPL2 (ENSG00000189108)	7.23586e-36	3.19661	PRDX2 (ENSG00000167815)	3.6198e-60	1.73308	ESYT1 (ENSG00000139641)	4.88775e-194	3.14565	LY6E (ENSG00000160932)	4.68742e-58	1.73865
479	ZNF703 (ENSG00000183779)	3.41539e-16	1.75129	EHBP1 (ENSG00000115504)	7.09409e-05	1.53144	GCNT2 (ENSG00000111846)	4.98898e-10	5.26786	EGFL7 (ENSG00000172889)	3.84112e-42	1.7546	ZMAT3 (ENSG00000172667)	9.73064e-27	2.26198	ARFGEF3 (ENSG00000112379)	7.69415e-45	8.55929	WRB (ENSG00000182093)	0.00398785	1.59932	GCK (ENSG00000106633)	0.000122392	1.63054	MADCAM1 (ENSG00000099866)	0.000167206	2.11471	THOC6 (ENSG00000131652)	1.06371e-73	1.6681	FBXL7 (ENSG00000183580)	0	3.30738	CPED1 (ENSG00000106034)	1.0206e-35	1.57604	TCEAL5 (ENSG00000204065)	5.01677e-60	2.05299	TP53I11 (ENSG00000175274)	2.08749e-193	2.77161	TRAF1 (ENSG00000056558)	6.71892e-58	3.59183
480	CA11 (ENSG00000063180)	4.62925e-16	1.65115	EPS15L1 (ENSG00000127527)	7.16986e-05	1.52916	GBA2 (ENSG00000070610)	5.05347e-10	3.60065	CDS2 (ENSG00000101290)	4.35662e-42	1.58849	CDH23 (ENSG00000107736)	9.97595e-27	4.28877	TNF (ENSG00000232810)	1.24794e-44	13.5905	C12orf75 (ENSG00000235162)	0.00401104	4.50629	AC008443.5 (ENSG00000250222)	0.00012258	1.72516	TSIX (ENSG00000270641)	0.000169188	2.04083	MAP2 (ENSG00000078018)	1.07844e-73	1.63553	FLOT2 (ENSG00000132589)	0	2.98293	DOK4 (ENSG00000125170)	1.40109e-35	1.78839	CRABP1 (ENSG00000166426)	7.14951e-60	1.99328	MT-ND4 (ENSG00000198886)	2.83714e-193	2.25853	YIF1A (ENSG00000174851)	7.33179e-58	2.13726
481	LINC01122 (ENSG00000233723)	4.78109e-16	2.03432	FRMD4A (ENSG00000151474)	7.19788e-05	1.74791	TMEM8A (ENSG00000129925)	5.26433e-10	2.62262	HAGLR (ENSG00000224189)	4.46866e-42	2.03073	RGS17 (ENSG00000091844)	1.09244e-26	3.15432	ZNF488 (ENSG00000265763)	1.60693e-44	9.95288	CAVIN3 (ENSG00000170955)	0.00405459	2.86354	MAGEA12 (ENSG00000213401)	0.000159759	2.00174	CLEC7A (ENSG00000172243)	0.000185944	2.01708	LDHB (ENSG00000111716)	1.25918e-73	1.57743	STX6 (ENSG00000135823)	0	2.97494	LRFN5 (ENSG00000165379)	1.93091e-35	1.86194	OAF (ENSG00000184232)	7.27928e-60	1.88553	MYO10 (ENSG00000145555)	1.13363e-192	2.76366	FRMD6 (ENSG00000139926)	7.75718e-58	2.19835
482	SULT1E1 (ENSG00000109193)	4.81554e-16	1.85173	KHDC4 (ENSG00000132680)	7.22888e-05	1.57352	FNDC3B (ENSG00000075420)	5.40752e-10	2.31154	HIPK2 (ENSG00000064393)	4.84604e-42	1.67752	NOSTRIN (ENSG00000163072)	1.11705e-26	2.39215	FAM83F (ENSG00000133477)	2.75985e-44	8.52717	LMO2 (ENSG00000135363)	0.00416236	3.3947	CCL3 (ENSG00000277632)	0.000170326	1.8262	RCOR2 (ENSG00000167771)	0.000191232	1.97898	MTCH2 (ENSG00000109919)	1.25952e-73	1.50307	MFSD12 (ENSG00000161091)	0	2.93686	ABCA10 (ENSG00000154263)	2.14668e-35	3.412	CU638689.4 (ENSG00000280145)	8.97043e-60	2.83531	NLK (ENSG00000087095)	1.46759e-192	2.98171	MFGE8 (ENSG00000140545)	1.01139e-57	2.12574
483	HRC (ENSG00000130528)	5.64026e-16	1.54738	MICALL1 (ENSG00000100139)	7.23958e-05	1.5376	TMEM189 (ENSG00000240849)	5.7742e-10	2.7724	STK10 (ENSG00000072786)	7.36866e-42	1.68336	MGME1 (ENSG00000125871)	1.12936e-26	2.41482	IRF6 (ENSG00000117595)	4.1749e-44	6.95603	CAPG (ENSG00000042493)	0.00427709	1.69539	PDCD2L (ENSG00000126249)	0.000178202	1.62857	GLT8D2 (ENSG00000120820)	0.000203996	1.95872	FAM83D (ENSG00000101447)	1.31768e-73	3.0588	CCNY (ENSG00000108100)	0	3.17968	ADORA2B (ENSG00000170425)	2.2829e-35	1.7014	MGME1 (ENSG00000125871)	1.58616e-59	2.31023	TM2D2 (ENSG00000169490)	5.85945e-192	3.12903	BHLHE40 (ENSG00000134107)	2.20953e-57	2.74901
484	LRRN2 (ENSG00000170382)	5.79793e-16	2.24758	STRIP1 (ENSG00000143093)	7.50248e-05	1.51706	ABCA9-AS1 (ENSG00000231749)	5.94151e-10	5.97809	TGFB1 (ENSG00000105329)	7.49021e-42	1.62189	EPS8 (ENSG00000151491)	1.29514e-26	1.8087	SPRR2A (ENSG00000241794)	5.45756e-44	77.8944	GNPNAT1 (ENSG00000100522)	0.00427825	1.56185	NR4A2 (ENSG00000153234)	0.000199425	1.8932	TXNIP (ENSG00000265972)	0.000207463	1.51438	NR2F1-AS1 (ENSG00000237187)	1.72946e-73	1.62188	HYAL2 (ENSG00000068001)	0	3.60427	APOBEC3C (ENSG00000244509)	2.53231e-35	2.22551	NTS (ENSG00000133636)	1.76855e-59	3.84679	MAN2A2 (ENSG00000196547)	5.98508e-192	3.45189	POPDC2 (ENSG00000121577)	2.23977e-57	3.89598
485	NUDT11 (ENSG00000196368)	5.8161e-16	1.74461	USP24 (ENSG00000162402)	7.66527e-05	1.58282	RIMS2 (ENSG00000176406)	6.14157e-10	4.42163	PLP2 (ENSG00000102007)	1.12404e-41	1.66288	TUBB (ENSG00000196230)	1.97102e-26	2.00485	LINC01606 (ENSG00000253301)	5.72794e-44	5.19847	SNAP23 (ENSG00000092531)	0.0043022	1.62806	AL032819.1 (ENSG00000260132)	0.000212951	1.53616	SPOCK3 (ENSG00000196104)	0.000207757	2.16802	PAICS (ENSG00000128050)	2.07913e-73	1.53949	BCAP29 (ENSG00000075790)	0	2.98689	VASN (ENSG00000168140)	2.55239e-35	1.66341	HIST1H2AK (ENSG00000275221)	1.78325e-59	3.44761	ABL2 (ENSG00000143322)	8.64893e-192	2.54045	LINC00702 (ENSG00000233117)	3.24137e-57	3.25429
486	PRRX1 (ENSG00000116132)	6.50196e-16	1.62017	HECTD4 (ENSG00000173064)	7.70774e-05	1.65367	ARHGAP4 (ENSG00000089820)	6.47384e-10	4.9184	MPZL1 (ENSG00000197965)	1.18762e-41	1.62721	SKA2 (ENSG00000182628)	1.99565e-26	2.21194	CCKBR (ENSG00000110148)	8.091e-44	2.69762	ACTR3 (ENSG00000115091)	0.00439598	1.5755	CNFN (ENSG00000105427)	0.000216851	1.72094	C11orf74 (ENSG00000166352)	0.000209712	1.75136	ITGA7 (ENSG00000135424)	2.12459e-73	3.08106	MYL6 (ENSG00000092841)	0	2.06992	TNFRSF21 (ENSG00000146072)	2.55934e-35	2.05655	G2E3 (ENSG00000092140)	2.02644e-59	2.17264	SMURF2 (ENSG00000108854)	1.00895e-191	2.91414	SLC22A18 (ENSG00000110628)	3.25193e-57	2.60943
487	AL645608.1 (ENSG00000223764)	6.63753e-16	1.94166	MTR (ENSG00000116984)	7.97915e-05	1.70842	NORAD (ENSG00000260032)	6.64655e-10	2.19823	ABLIM1 (ENSG00000099204)	1.39472e-41	1.59521	GBP4 (ENSG00000162654)	2.03044e-26	3.2492	TRIM55 (ENSG00000147573)	1.47934e-43	4.87713	SNX17 (ENSG00000115234)	0.00442552	1.69369	C9orf47 (ENSG00000186354)	0.000218542	1.52892	TMEM119 (ENSG00000183160)	0.000215699	1.95204	FSD1 (ENSG00000105255)	2.76095e-73	1.6745	TMC6 (ENSG00000141524)	0	2.77395	HOPX (ENSG00000171476)	3.40326e-35	2.06452	HIST1H1E (ENSG00000168298)	2.3909e-59	2.39709	VAMP8 (ENSG00000118640)	1.71069e-191	3.19563	GOLT1B (ENSG00000111711)	4.14603e-57	2.12287
488	SLC4A3 (ENSG00000114923)	7.18879e-16	2.16581	KDM6A (ENSG00000147050)	8.10263e-05	1.50745	CREG2 (ENSG00000175874)	8.17668e-10	4.52488	GRN (ENSG00000030582)	1.6772e-41	1.62777	CYGB (ENSG00000161544)	2.41211e-26	1.63943	EVPL (ENSG00000167880)	1.76873e-43	4.10619	SERPINB9P1 (ENSG00000230438)	0.00442556	3.72792	USP2 (ENSG00000036672)	0.000247427	1.75284	CLTRN (ENSG00000147003)	0.000234549	2.04433	DLEU2 (ENSG00000231607)	2.78947e-73	2.37065	KLHL6 (ENSG00000172578)	0	5.86908	LMO7 (ENSG00000136153)	5.51749e-35	2.23939	CNTRL (ENSG00000119397)	3.60409e-59	2.29268	DOCK8 (ENSG00000107099)	2.82945e-191	5.57466	LRP10 (ENSG00000197324)	4.20983e-57	1.5704
489	PDGFD (ENSG00000170962)	8.41824e-16	1.804	CSGALNACT2 (ENSG00000169826)	8.27507e-05	1.5626	LINC01235 (ENSG00000270547)	8.33582e-10	4.23664	BCAM (ENSG00000187244)	1.92657e-41	1.61785	ZNF850 (ENSG00000267041)	2.81658e-26	3.7923	USP18 (ENSG00000184979)	4.01845e-43	7.63102	SLC50A1 (ENSG00000169241)	0.0044624	1.54273	SPX (ENSG00000134548)	0.000255731	2.27471	GYPA (ENSG00000170180)	0.000237698	1.52171	LGALS3BP (ENSG00000108679)	3.81059e-73	1.53913	SCN9A (ENSG00000169432)	0	3.58993	GLG1 (ENSG00000090863)	5.88098e-35	1.5171	FAM161A (ENSG00000170264)	6.40156e-59	2.23373	FOXA1 (ENSG00000129514)	3.65247e-191	7.61465	KRT8 (ENSG00000170421)	5.14669e-57	2.90306
490	MPPED2 (ENSG00000066382)	9.13223e-16	1.77464	NUCKS1 (ENSG00000069275)	8.29708e-05	1.52645	UBE2J1 (ENSG00000198833)	8.45095e-10	2.02903	HMOX2 (ENSG00000103415)	2.04429e-41	1.62173	PBX3 (ENSG00000167081)	2.84801e-26	1.92588	WNT10A (ENSG00000135925)	1.30654e-42	4.58254	AP3M1 (ENSG00000185009)	0.00448224	1.55354	GABRG1 (ENSG00000163285)	0.000259902	1.56802	AC018643.1 (ENSG00000225144)	0.000241051	1.51355	SAC3D1 (ENSG00000168061)	3.8582e-73	1.62093	ITSN2 (ENSG00000198399)	0	2.93369	HTR2A (ENSG00000102468)	6.57251e-35	3.28179	KIF24 (ENSG00000186638)	7.55341e-59	3.9347	MTMR12 (ENSG00000150712)	1.23779e-190	2.96535	WSCD2 (ENSG00000075035)	5.29669e-57	3.52044
491	HIVEP1 (ENSG00000095951)	1.25426e-15	1.6731	PRTG (ENSG00000166450)	8.3275e-05	1.62787	NAALAD2 (ENSG00000077616)	8.48681e-10	4.5906	FNDC3B (ENSG00000075420)	2.33199e-41	1.52912	ADD3 (ENSG00000148700)	2.86143e-26	2.20048	S100A6 (ENSG00000197956)	1.91654e-42	6.40049	SPINK1 (ENSG00000164266)	0.00451855	2.14899	FGF13-AS1 (ENSG00000226031)	0.000287227	1.60698	SLC10A4 (ENSG00000145248)	0.000248039	1.89321	LRRC32 (ENSG00000137507)	4.94505e-73	1.75934	SHC1 (ENSG00000160691)	0	2.95829	CD48 (ENSG00000117091)	7.86312e-35	3.72024	PHF19 (ENSG00000119403)	9.50421e-59	1.98848	ARHGEF12 (ENSG00000196914)	2.39443e-190	2.91883	BATF3 (ENSG00000123685)	5.98397e-57	4.04093
492	HOXA5 (ENSG00000106004)	1.35966e-15	1.61203	PTPRG (ENSG00000144724)	8.46644e-05	1.7448	FZD4 (ENSG00000174804)	8.61724e-10	2.94786	SERINC3 (ENSG00000132824)	2.43356e-41	1.62349	TFDP1 (ENSG00000198176)	3.80155e-26	2.26407	RIPPLY1 (ENSG00000147223)	2.41339e-42	6.29657	ARFRP1 (ENSG00000101246)	0.00454126	1.54767	LINC00882 (ENSG00000242759)	0.000322578	1.82713	CPLX1 (ENSG00000168993)	0.000254949	2.01442	TMEM74B (ENSG00000125895)	6.94571e-73	1.87772	CYB5R1 (ENSG00000159348)	0	3.18193	THNSL2 (ENSG00000144115)	1.19538e-34	3.14098	FZD2 (ENSG00000180340)	1.36622e-58	1.71778	CLDN1 (ENSG00000163347)	2.86263e-190	4.19994	PNPLA4 (ENSG00000006757)	6.8194e-57	2.00653
493	DLX6 (ENSG00000006377)	1.63479e-15	2.06735	TOP2A (ENSG00000131747)	8.97635e-05	2.44795	SLC4A7 (ENSG00000033867)	9.52983e-10	3.57115	SMAD6 (ENSG00000137834)	2.88616e-41	1.71051	TMEM141 (ENSG00000244187)	3.86067e-26	2.48818	DNAH7 (ENSG00000118997)	3.20723e-42	11.7923	ARF5 (ENSG00000004059)	0.00461546	2.01392	MT1M (ENSG00000205364)	0.000329009	1.64923	SHISAL2A (ENSG00000182183)	0.000266312	1.93523	UACA (ENSG00000137831)	1.18268e-72	1.8999	TUBB2A (ENSG00000137267)	0	3.07818	ZNF736 (ENSG00000234444)	1.35883e-34	3.07508	ERH (ENSG00000100632)	1.45434e-58	1.69534	KIF5B (ENSG00000170759)	1.05341e-189	4.41501	CALU (ENSG00000128595)	7.55917e-57	2.08126
494	LINC01871 (ENSG00000235576)	1.69136e-15	2.0623	QSER1 (ENSG00000060749)	9.03476e-05	1.85702	B4GALT5 (ENSG00000158470)	9.64416e-10	2.69263	ATP1A1 (ENSG00000163399)	3.05139e-41	1.58707	HMGXB4 (ENSG00000100281)	4.08992e-26	1.89954	NUP210 (ENSG00000132182)	3.43334e-42	8.02194	CNRIP1 (ENSG00000119865)	0.00464437	1.69565	LINC02507 (ENSG00000251688)	0.000340234	1.6091	GAL3ST3 (ENSG00000175229)	0.000274076	2.01631	SNRPD1 (ENSG00000167088)	1.96439e-72	1.60528	RALB (ENSG00000144118)	0	2.8472	SERPINB9 (ENSG00000170542)	1.4354e-34	2.0941	ZNF724 (ENSG00000196081)	1.71216e-58	3.35292	ATP2B4 (ENSG00000058668)	1.38903e-189	2.75383	TRADD (ENSG00000102871)	8.40595e-57	2.30629
495	PDZRN3 (ENSG00000121440)	1.95627e-15	1.60781	PDZD8 (ENSG00000165650)	9.23922e-05	1.57672	PIK3CG (ENSG00000105851)	1.0495e-09	4.68371	PLAU (ENSG00000122861)	3.42089e-41	1.78947	PLSCR4 (ENSG00000114698)	4.7163e-26	3.26993	OVCH2 (ENSG00000183378)	4.31236e-42	3.39173	SGTA (ENSG00000104969)	0.0047293	1.65298	VIPR2 (ENSG00000106018)	0.000341214	1.52291	PODXL2 (ENSG00000114631)	0.00027594	1.81408	PSMB8 (ENSG00000204264)	2.30243e-72	1.55071	CHKA (ENSG00000110721)	0	3.1211	NFE2L2 (ENSG00000116044)	1.63591e-34	1.55361	RPP30 (ENSG00000148688)	2.04115e-58	1.70395	SMAGP (ENSG00000170545)	2.30573e-189	3.11442	ZC3H12A (ENSG00000163874)	9.62781e-57	3.24781
496	ALDH1A1 (ENSG00000165092)	2.015e-15	2.08781	LHFPL6 (ENSG00000183722)	9.2984e-05	1.50482	ASAP2 (ENSG00000151693)	1.09879e-09	3.05663	ADIPOR1 (ENSG00000159346)	3.88134e-41	1.68758	RHNO1 (ENSG00000171792)	6.69352e-26	2.31943	VAV3 (ENSG00000134215)	1.02624e-41	7.43495	FGF1 (ENSG00000113578)	0.00474658	5.70003	CCDC183 (ENSG00000213213)	0.000347625	1.76187	CROCC (ENSG00000058453)	0.00028056	1.95999	PAG1 (ENSG00000076641)	2.76625e-72	1.5255	NOTCH1 (ENSG00000148400)	0	2.69233	CDKN2A (ENSG00000147889)	2.73009e-34	1.81953	SHROOM3 (ENSG00000138771)	2.36495e-58	1.73924	FAM189A1 (ENSG00000104059)	1.72587e-188	5.51712	DHRS3 (ENSG00000162496)	1.24203e-56	3.00822
497	GHR (ENSG00000112964)	2.08617e-15	1.85727	TNRC6B (ENSG00000100354)	9.29943e-05	1.64185	PLP2 (ENSG00000102007)	1.09985e-09	2.5946	MAPK1 (ENSG00000100030)	4.13317e-41	1.60755	NRM (ENSG00000137404)	9.78548e-26	2.23306	TMEM92 (ENSG00000167105)	1.44866e-41	7.57064	MMP1 (ENSG00000196611)	0.00479295	4.61566	AC116565.1 (ENSG00000273238)	0.000372421	1.79118	PRSS12 (ENSG00000164099)	0.00028408	1.87316	SASS6 (ENSG00000156876)	3.38844e-72	2.22429	SERPINB1 (ENSG00000021355)	0	3.77519	HEXB (ENSG00000049860)	3.03417e-34	1.72988	SIVA1 (ENSG00000184990)	2.42959e-58	1.70913	DGKH (ENSG00000102780)	1.95015e-188	2.72773	ADAMTS15 (ENSG00000166106)	3.30095e-56	3.91492
498	SH3BP1 (ENSG00000100092)	3.22213e-15	1.5924	MED22 (ENSG00000148297)	9.38122e-05	1.50252	TSPAN7 (ENSG00000156298)	1.21593e-09	3.07776	KIF26A (ENSG00000066735)	4.45596e-41	1.81866	SMO (ENSG00000128602)	1.03499e-25	2.00419	RASGRP1 (ENSG00000172575)	1.50728e-41	6.28258	GPN1 (ENSG00000198522)	0.00479309	1.63849	IGSF1 (ENSG00000147255)	0.000399191	1.54637	PCDH20 (ENSG00000280165)	0.00029317	1.64676	L1CAM (ENSG00000198910)	5.30378e-72	2.39102	DCHS1 (ENSG00000166341)	0	2.70203	ARSI (ENSG00000183876)	3.08965e-34	3.03039	SAE1 (ENSG00000142230)	3.316e-58	1.78871	APOLD1 (ENSG00000178878)	2.0468e-188	3.31325	SYNPO2 (ENSG00000172403)	3.91245e-56	3.82615
499	TRHDE (ENSG00000072657)	4.62087e-15	2.03116	KALRN (ENSG00000160145)	9.41714e-05	1.674	ATP8A1 (ENSG00000124406)	1.3288e-09	4.41109	PAFAH1B2 (ENSG00000168092)	6.43203e-41	1.52043	KDM5D (ENSG00000012817)	1.14953e-25	3.24108	ADAP1 (ENSG00000105963)	1.73989e-41	8.75408	TSLP (ENSG00000145777)	0.00479801	7.45277	CSAG1 (ENSG00000198930)	0.000423993	2.06106	C11orf1 (ENSG00000137720)	0.000319381	1.87117	GLA (ENSG00000102393)	5.90463e-72	1.75973	ZDHHC12 (ENSG00000160446)	0	3.21031	PTGIR (ENSG00000160013)	4.6304e-34	1.91395	C4orf46 (ENSG00000205208)	4.23187e-58	2.37563	EFNB2 (ENSG00000125266)	5.39827e-188	3.18975	LDLR (ENSG00000130164)	9.6954e-56	2.40034
500	CFC1 (ENSG00000136698)	4.87689e-15	2.2061	TAF6L (ENSG00000162227)	9.46692e-05	1.60665	TMC7 (ENSG00000170537)	1.37521e-09	4.68269	MFSD12 (ENSG00000161091)	6.67977e-41	1.62954	RABL6 (ENSG00000196642)	1.21845e-25	2.21633	KLHL13 (ENSG00000003096)	1.78e-41	7.07073	LAMTOR1 (ENSG00000149357)	0.00483194	1.92195	TRIM9 (ENSG00000100505)	0.000434947	1.65722	PLD5 (ENSG00000180287)	0.000326492	1.84517	JPH2 (ENSG00000149596)	9.21266e-72	2.77118	CAV1 (ENSG00000105974)	0	2.0352	STOM (ENSG00000148175)	6.87251e-34	1.65595	RAD21 (ENSG00000164754)	1.13827e-57	1.74658	IGFBP3 (ENSG00000146674)	1.04589e-187	3.14403	SPP1 (ENSG00000118785)	1.27815e-55	4.13097
501	NFXL1 (ENSG00000170448)	4.94654e-15	1.74934	EDRF1 (ENSG00000107938)	9.47795e-05	1.519	ICA1 (ENSG00000003147)	1.53105e-09	3.97041	ADAM19 (ENSG00000135074)	6.89533e-41	1.51851	SYT4 (ENSG00000132872)	1.41299e-25	2.28284	FOXB1 (ENSG00000171956)	2.56891e-41	2.59429	DUSP23 (ENSG00000158716)	0.00485814	1.60771	ARID5A (ENSG00000196843)	0.000440435	1.59349	PDZRN4 (ENSG00000165966)	0.0003373	2.03944	AC011447.3 (ENSG00000267383)	9.36464e-72	2.34286	AP1S2 (ENSG00000182287)	0	3.20023	HS3ST4 (ENSG00000182601)	9.91859e-34	3.07693	C1orf112 (ENSG00000000460)	1.23779e-57	3.03426	TMEM127 (ENSG00000135956)	2.71307e-187	3.0879	AC109479.1 (ENSG00000253163)	1.33486e-55	3.80334
502	CRB2 (ENSG00000148204)	5.09955e-15	2.25951	DCAF8 (ENSG00000132716)	9.58145e-05	1.58257	NID1 (ENSG00000116962)	1.68624e-09	2.26093	GNG11 (ENSG00000127920)	7.08765e-41	1.76944	RBBP8 (ENSG00000101773)	1.86296e-25	2.44414	CLCNKA (ENSG00000186510)	4.53143e-41	6.13108	ANXA11 (ENSG00000122359)	0.00491745	1.62202	NECTIN1 (ENSG00000110400)	0.00049	1.59296	ZBTB20 (ENSG00000181722)	0.000340269	1.68604	DBI (ENSG00000155368)	1.39457e-71	1.62746	SLC9A3R2 (ENSG00000065054)	0	3.52777	TMED3 (ENSG00000166557)	1.14408e-33	1.53908	PRTFDC1 (ENSG00000099256)	1.48187e-57	2.03273	BRINP1 (ENSG00000078725)	3.11111e-187	3.00602	SRPX (ENSG00000101955)	2.2619e-55	2.51826
503	TLX1 (ENSG00000107807)	5.45035e-15	1.9075	KCNQ1OT1 (ENSG00000269821)	9.79834e-05	2.12393	MTRF1L (ENSG00000112031)	1.94967e-09	2.37241	MCUB (ENSG00000005059)	7.63863e-41	2.03718	WDHD1 (ENSG00000198554)	2.23707e-25	2.75814	KSR2 (ENSG00000171435)	6.40267e-41	2.99168	YIF1A (ENSG00000174851)	0.00493833	1.78376	RNLS (ENSG00000184719)	0.000506486	1.62809	TCEAL2 (ENSG00000184905)	0.000341181	2.2042	MMP9 (ENSG00000100985)	2.10968e-71	4.86865	IGFBP1 (ENSG00000146678)	0	6.46973	AC020916.1 (ENSG00000267519)	1.22263e-33	1.67752	RNASEH2A (ENSG00000104889)	1.85187e-57	2.89467	ZDHHC21 (ENSG00000175893)	3.65225e-187	2.75694	PTGES (ENSG00000148344)	2.33069e-55	5.46675
504	OR51D1 (ENSG00000197428)	6.59744e-15	2.08351	CARNMT1 (ENSG00000156017)	9.81344e-05	1.59072	IL17RA (ENSG00000177663)	1.97534e-09	3.77931	WDR26 (ENSG00000162923)	9.21758e-41	1.64459	SMC1A (ENSG00000072501)	2.53172e-25	2.3102	ATP1A1 (ENSG00000163399)	8.37542e-41	5.65206	EIF2B4 (ENSG00000115211)	0.00494275	1.50337	MS4A7 (ENSG00000166927)	0.000594934	1.71256	HIST1H2AE (ENSG00000277075)	0.000351903	1.95387	NGFR (ENSG00000064300)	2.30061e-71	2.38498	NID1 (ENSG00000116962)	0	2.89566	RUNX2 (ENSG00000124813)	2.69931e-33	3.22147	RBBP4 (ENSG00000162521)	2.17563e-57	1.70805	SORBS2 (ENSG00000154556)	3.96907e-187	6.55271	SLIT3 (ENSG00000184347)	2.83792e-55	2.95677
505	TMEFF2 (ENSG00000144339)	6.86472e-15	2.05227	FUS (ENSG00000089280)	9.9284e-05	1.60373	LDHAL6B (ENSG00000171989)	2.08034e-09	1.75855	RFK (ENSG00000135002)	9.52829e-41	1.62906	MASP1 (ENSG00000127241)	3.02498e-25	3.12325	CIB4 (ENSG00000157884)	1.23464e-40	4.24132	AL590428.1 (ENSG00000231652)	0.0049497	4.75301	WNT11 (ENSG00000085741)	0.000596477	1.54305	TMEM130 (ENSG00000166448)	0.000353978	1.87863	EIF4A3 (ENSG00000141543)	2.91008e-71	1.50974	DEPP1 (ENSG00000165507)	0	4.80291	AC010980.2 (ENSG00000267034)	3.83674e-33	2.74181	CCNB1IP1 (ENSG00000100814)	2.7595e-57	1.53072	RGL2 (ENSG00000237441)	4.51723e-187	2.83581	YIPF5 (ENSG00000145817)	2.94876e-55	2.29981
506	HOXC10 (ENSG00000180818)	7.50573e-15	1.5422	TBCK (ENSG00000145348)	9.97202e-05	1.5547	HAPLN1 (ENSG00000145681)	2.18509e-09	2.2387	RASL10A (ENSG00000100276)	9.67967e-41	2.12466	FLRT2 (ENSG00000185070)	3.11629e-25	1.72605	C5orf38 (ENSG00000186493)	1.5199e-40	8.50993	ROMO1 (ENSG00000125995)	0.00497565	2.33362	TMEM232 (ENSG00000186952)	0.000628138	1.6829	CXCL14 (ENSG00000145824)	0.000368677	2.20246	SDHAF3 (ENSG00000196636)	1.0966e-70	1.5525	TMEM178A (ENSG00000152154)	0	5.14833	KDELR3 (ENSG00000100196)	4.51994e-33	1.75431	SNRNP40 (ENSG00000060688)	2.93436e-57	1.80928	SETBP1 (ENSG00000152217)	5.28677e-187	2.81522	GUCA1A (ENSG00000048545)	3.84024e-55	3.57808
507	TBC1D4 (ENSG00000136111)	1.11055e-14	1.60457	R3HDM1 (ENSG00000048991)	9.9795e-05	1.65034	PTCHD4 (ENSG00000244694)	2.46469e-09	4.7737	NOL4L (ENSG00000197183)	1.21877e-40	1.58885	PHF19 (ENSG00000119403)	4.38602e-25	2.27024	CWH43 (ENSG00000109182)	2.24476e-40	2.66972	HMCES (ENSG00000183624)	0.00500309	1.53714	TMEM132B (ENSG00000139364)	0.0006914	1.79126	SIGLEC11 (ENSG00000161640)	0.000383091	2.01581	HIST1H1E (ENSG00000168298)	2.0674e-70	1.96802	SLC9A1 (ENSG00000090020)	0	3.26693	MDGA2 (ENSG00000139915)	5.34369e-33	2.85597	NRM (ENSG00000137404)	4.01057e-57	2.06014	VWF (ENSG00000110799)	9.72079e-187	7.61155	SMARCD3 (ENSG00000082014)	3.85369e-55	1.92176
508	ABRAXAS1 (ENSG00000163322)	1.18797e-14	1.52694	ACVR2B (ENSG00000114739)	0.000102307	1.72666	PPP1R13B (ENSG00000088808)	2.60762e-09	3.55481	SYT17 (ENSG00000103528)	1.44296e-40	1.87661	FN1 (ENSG00000115414)	5.39653e-25	2.04103	AC016705.2 (ENSG00000259495)	2.61062e-40	8.19504	IFT20 (ENSG00000109083)	0.00503374	1.982	TMOD1 (ENSG00000136842)	0.000722927	1.77082	SHD (ENSG00000105251)	0.000384946	2.00162	PHYHD1 (ENSG00000175287)	3.05332e-70	1.73945	NOL4L (ENSG00000197183)	0	2.93371	LINC00839 (ENSG00000185904)	5.8195e-33	3.4343	BEND5 (ENSG00000162373)	1.28225e-56	1.83485	SLC17A5 (ENSG00000119899)	2.62968e-186	3.4395	ASPHD1 (ENSG00000174939)	5.08501e-55	3.02159
509	ATP10D (ENSG00000145246)	1.26435e-14	1.67989	ESYT2 (ENSG00000117868)	0.000102312	1.70326	ADAM19 (ENSG00000135074)	2.63131e-09	2.75489	TSPAN7 (ENSG00000156298)	1.49836e-40	1.97817	POLE2 (ENSG00000100479)	5.46406e-25	3.09378	AP006333.2 (ENSG00000256481)	3.23977e-40	5.58684	PXK (ENSG00000168297)	0.00504233	1.74062	CIDEA (ENSG00000176194)	0.000726243	1.57437	TM6SF2 (ENSG00000213996)	0.000394994	2.04915	SRSF2 (ENSG00000161547)	4.39302e-70	1.53217	COMT (ENSG00000093010)	0	2.71598	GLB1 (ENSG00000170266)	5.93648e-33	1.64567	NSMCE4A (ENSG00000107672)	3.23258e-56	1.79502	SERPINB9 (ENSG00000170542)	2.79184e-186	3.59128	GARS (ENSG00000106105)	5.9095e-55	2.1255
510	SHISA3 (ENSG00000178343)	1.28454e-14	2.06421	CLASP2 (ENSG00000163539)	0.000103428	1.50799	LINC-ROR (ENSG00000258609)	2.81959e-09	1.81522	CALM1 (ENSG00000198668)	1.56534e-40	1.86846	IQGAP3 (ENSG00000183856)	5.52895e-25	3.67995	CYB5R2 (ENSG00000166394)	3.26314e-40	9.08199	SUCLG1 (ENSG00000163541)	0.00506745	1.79108	RAB7B (ENSG00000276600)	0.000783504	1.78572	CYTL1 (ENSG00000170891)	0.000397709	1.88198	TSPAN5 (ENSG00000168785)	4.52184e-70	1.51319	ITGA6 (ENSG00000091409)	0	3.00015	SQLE (ENSG00000104549)	6.60793e-33	1.69865	FBL (ENSG00000105202)	4.62361e-56	1.56926	TRAM2 (ENSG00000065308)	1.60497e-185	3.15071	PGM3 (ENSG00000013375)	7.45261e-55	1.90029
511	LINC01918 (ENSG00000226508)	1.44258e-14	1.78914	EXOG (ENSG00000157036)	0.000108408	1.51996	SYT17 (ENSG00000103528)	2.85945e-09	3.50548	AHNAK (ENSG00000124942)	1.97546e-40	1.56704	MZT1 (ENSG00000204899)	5.86097e-25	2.37166	PLS1 (ENSG00000120756)	8.33039e-40	10.9526	SHARPIN (ENSG00000179526)	0.00507065	1.80302	RAB6B (ENSG00000154917)	0.000932434	1.87636	GSTA4 (ENSG00000170899)	0.000402902	1.75596	EMILIN2 (ENSG00000132205)	9.47445e-70	2.35278	RNF149 (ENSG00000163162)	0	2.97989	CNKSR3 (ENSG00000153721)	8.28915e-33	2.08494	HIST1H1C (ENSG00000187837)	6.19692e-56	2.16398	PAPSS2 (ENSG00000198682)	3.91172e-185	3.18305	BICC1 (ENSG00000122870)	9.14809e-55	2.63291
512	PABPC5 (ENSG00000174740)	1.44369e-14	1.80198	ANKRD11 (ENSG00000167522)	0.000110337	1.51575	AC092119.2 (ENSG00000274460)	3.14011e-09	4.42219	SMAGP (ENSG00000170545)	1.99908e-40	1.9329	CNTLN (ENSG00000044459)	7.15561e-25	2.02199	IRX1 (ENSG00000170549)	9.36166e-40	11.0125	UQCRQ (ENSG00000164405)	0.00508038	2.18947	HLA-F (ENSG00000204642)	0.000942929	1.69613	C14orf39 (ENSG00000179008)	0.000404527	2.14391	TKT (ENSG00000163931)	1.34251e-69	1.51514	SYNJ2 (ENSG00000078269)	0	3.04648	SEC24D (ENSG00000150961)	1.05391e-32	1.66301	PMAIP1 (ENSG00000141682)	8.60835e-56	2.46862	ADAM10 (ENSG00000137845)	7.3547e-185	2.80275	HSPB3 (ENSG00000169271)	1.26791e-54	2.79279
513	NCAM1 (ENSG00000149294)	1.5777e-14	1.60723	ZNF655 (ENSG00000197343)	0.000111437	1.69089	STIM2 (ENSG00000109689)	3.47473e-09	2.82281	FAM214A (ENSG00000047346)	2.08399e-40	1.78509	LRRC58 (ENSG00000163428)	7.46047e-25	1.94849	AC097478.1 (ENSG00000251095)	9.79363e-40	9.7095	MRPL47 (ENSG00000136522)	0.00511324	1.64202	CCDC146 (ENSG00000135205)	0.00102786	1.78142	FMOD (ENSG00000122176)	0.000418292	2.19637	KHDRBS3 (ENSG00000131773)	1.50622e-69	1.7245	ADAM10 (ENSG00000137845)	0	2.8517	AL078590.3 (ENSG00000232310)	1.06152e-32	3.26042	EFS (ENSG00000100842)	9.72315e-56	1.9386	ERMP1 (ENSG00000099219)	2.3357e-184	4.0308	FKBP14 (ENSG00000106080)	2.5076e-54	2.01912
514	LRRC61 (ENSG00000127399)	1.58075e-14	1.59229	NAT9 (ENSG00000109065)	0.000112401	1.51602	ENO2 (ENSG00000111674)	3.88556e-09	3.3641	UNC5B-AS1 (ENSG00000237512)	2.22061e-40	1.82372	SREBF2 (ENSG00000198911)	9.22746e-25	2.31709	C2orf15 (ENSG00000273045)	1.67429e-39	4.59541	AL358933.1 (ENSG00000261839)	0.00511843	2.3321	ASIP (ENSG00000101440)	0.0010306	1.5741	IGSF9 (ENSG00000085552)	0.000434782	2.02688	CCDC18 (ENSG00000122483)	1.77502e-69	2.27959	CCPG1 (ENSG00000260916)	0	2.89377	FAM110B (ENSG00000169122)	1.22068e-32	1.50743	HNRNPH3 (ENSG00000096746)	1.40243e-55	1.66732	MMP14 (ENSG00000157227)	3.14229e-184	2.82325	TTLL7 (ENSG00000137941)	3.08146e-54	2.34413
515	GPR20 (ENSG00000204882)	1.59214e-14	1.9654	NUP98 (ENSG00000110713)	0.000116422	1.51563	TNFRSF1B (ENSG00000028137)	4.0247e-09	3.14098	PTPRE (ENSG00000132334)	2.58864e-40	1.66107	DDX11 (ENSG00000013573)	9.8103e-25	2.67294	SIM2 (ENSG00000159263)	1.91228e-39	7.48723	YRDC (ENSG00000196449)	0.00545324	2.0936	STEAP1B (ENSG00000105889)	0.00105575	1.96465	AUTS2 (ENSG00000158321)	0.000466824	1.78814	HSPA14 (ENSG00000284024,ENSG00000187522)	1.83392e-69	1.67896	DGKH (ENSG00000102780)	0	2.64632	RGS18 (ENSG00000150681)	1.26191e-32	2.426	SDC1 (ENSG00000115884)	1.84699e-55	2.4164	FRMD8 (ENSG00000126391)	4.86199e-184	3.26488	FAIM2 (ENSG00000135472)	3.2189e-54	4.12594
516	HEPH (ENSG00000089472)	1.59315e-14	1.56774	AMOTL1 (ENSG00000166025)	0.000117536	1.64095	NUDT14 (ENSG00000183828)	4.14079e-09	2.74858	FAM171A1 (ENSG00000148468)	2.80775e-40	1.6466	MNS1 (ENSG00000138587)	9.89445e-25	2.40161	MPP7 (ENSG00000150054)	2.00779e-39	4.90468	POLE3 (ENSG00000148229)	0.00549299	1.54955	MCF2 (ENSG00000101977)	0.00106989	1.9878	WNT5B (ENSG00000111186)	0.000467161	2.15244	AL139246.5 (ENSG00000272449)	1.89512e-69	2.27579	ATP1A1 (ENSG00000163399)	0	2.76286	ADAMTS2 (ENSG00000087116)	1.27775e-32	2.34377	RPA1 (ENSG00000132383)	2.06291e-55	1.96548	SMAD1 (ENSG00000170365)	6.58923e-184	2.8985	LAMB1 (ENSG00000091136)	4.29939e-54	1.79349
517	RHOD (ENSG00000173156)	2.06459e-14	1.67836	LAMB2 (ENSG00000172037)	0.000118792	1.71686	APOLD1 (ENSG00000178878)	4.15341e-09	3.53216	PPP1R13B (ENSG00000088808)	4.11385e-40	1.85848	HIF3A (ENSG00000124440)	1.06489e-24	1.91331	HS3ST6 (ENSG00000162040)	2.31237e-39	2.1795	RNF11 (ENSG00000123091)	0.00551243	1.52189	LINC00324 (ENSG00000178977)	0.00116321	1.63086	HAND1 (ENSG00000113196)	0.00056553	2.46675	FAM20C (ENSG00000177706)	3.09828e-69	1.50671	KLHL5 (ENSG00000109790)	0	3.0149	IMPAD1 (ENSG00000104331)	1.28518e-32	1.75772	PSMG1 (ENSG00000183527)	4.12627e-55	1.8068	TMEM30A (ENSG00000112697)	1.13708e-183	2.68731	UAP1 (ENSG00000117143)	5.0428e-54	2.17939
518	GNG8 (ENSG00000167414)	2.09941e-14	1.69816	SZT2 (ENSG00000198198)	0.000119773	1.50163	ATP11C (ENSG00000101974)	4.44106e-09	3.04747	DST (ENSG00000151914)	5.1484e-40	1.59974	SCLT1 (ENSG00000151466)	1.07543e-24	2.41249	CHMP4C (ENSG00000164695)	2.5004e-39	5.92978	TWF2 (ENSG00000247596)	0.00552065	1.63511	LURAP1 (ENSG00000171357)	0.00142944	1.65709	AL391807.1 (ENSG00000230910)	0.000568195	2.37458	EXO1 (ENSG00000174371)	8.79963e-69	3.17031	KIF26A (ENSG00000066735)	0	3.47145	MMP23B (ENSG00000189409)	1.47803e-32	1.92717	RBMX (ENSG00000147274)	5.89228e-55	1.65201	GATA2-AS1 (ENSG00000244300)	1.17533e-182	3.6843	HERPUD1 (ENSG00000051108)	5.15002e-54	2.05053
519	FZD3 (ENSG00000104290)	2.57162e-14	1.51127	BTBD7 (ENSG00000011114)	0.000121175	1.62016	NDRG1 (ENSG00000104419)	4.68909e-09	2.85396	SAMSN1 (ENSG00000155307)	5.5184e-40	2.01819	BDKRB1 (ENSG00000100739)	1.11873e-24	3.93775	ATP1B1 (ENSG00000143153)	2.6421e-39	5.55622	PIN1 (ENSG00000127445)	0.00552673	1.76508	CASP4 (ENSG00000196954)	0.00145772	1.55064	LINC00535 (ENSG00000246662)	0.000581896	1.82507	SYTL2 (ENSG00000137501)	1.13123e-68	2.11402	SAMD12 (ENSG00000177570)	0	4.03718	ALDH2 (ENSG00000111275)	2.07122e-32	1.60285	ZIC2 (ENSG00000043355)	1.35298e-54	3.94063	GNG11 (ENSG00000127920)	1.36452e-182	3.89331	TMSB4X (ENSG00000205542)	5.93767e-54	1.50085
520	NKX3-2 (ENSG00000109705)	2.99827e-14	1.99802	AL353764.1 (ENSG00000233081)	0.000121261	1.7959	PRSS2 (ENSG00000275896)	4.74772e-09	5.07645	DNAJC5 (ENSG00000101152)	5.62353e-40	1.65601	SPIN4 (ENSG00000186767)	1.23206e-24	1.96077	PLEKHA1 (ENSG00000107679)	3.51887e-39	5.33098	PSMC2 (ENSG00000161057)	0.00554089	1.93787	AL391807.1 (ENSG00000230910)	0.00146299	1.53255	GPC2 (ENSG00000213420)	0.000588316	1.92211	EXOSC3 (ENSG00000107371)	1.21533e-68	1.56879	NPDC1 (ENSG00000107281)	0	2.79895	KLF2 (ENSG00000127528)	2.36559e-32	1.51804	HNRNPM (ENSG00000099783)	2.17023e-54	1.60914	MTUS1 (ENSG00000129422)	2.04399e-182	2.93771	PMP22 (ENSG00000109099)	6.33831e-54	2.1883
521	PTGER2 (ENSG00000125384)	3.01128e-14	2.03402	ZNF335 (ENSG00000198026)	0.000121667	1.52517	TMEM181 (ENSG00000146433)	4.93273e-09	2.88558	CNOT6L (ENSG00000138767)	5.80297e-40	1.6955	GINS3 (ENSG00000181938)	1.35204e-24	3.36798	MLXIPL (ENSG00000009950)	4.08837e-39	9.38201	NUDT5 (ENSG00000165609)	0.00556482	1.79833	SYT5 (ENSG00000129990)	0.00152805	1.71732	LINC00982 (ENSG00000177133)	0.000684295	2.0378	ACTL6A (ENSG00000136518)	2.27291e-68	1.50368	LAMC1 (ENSG00000135862)	0	2.93016	AC091806.1 (ENSG00000236393)	2.66104e-32	3.36366	PAXX (ENSG00000148362)	2.37153e-54	1.71056	TMEM163 (ENSG00000152128)	1.57639e-181	5.56076	ASPH (ENSG00000198363)	6.48827e-54	2.21116
522	MAN1A1 (ENSG00000111885)	3.22425e-14	1.6651	ZFYVE19 (ENSG00000166140)	0.000123525	1.51801	SLC2A1 (ENSG00000117394)	6.02613e-09	2.92423	ITSN2 (ENSG00000198399)	6.60963e-40	1.61267	RMI1 (ENSG00000178966)	1.42622e-24	2.62578	CORO2A (ENSG00000106789)	4.86093e-39	5.83114	YPEL5 (ENSG00000119801)	0.00558899	1.71215	ENHO (ENSG00000168913)	0.00156448	1.59002	AC140725.1 (ENSG00000259553)	0.00068918	1.54848	PARP1 (ENSG00000143799)	3.55257e-68	1.50094	TRIM47 (ENSG00000132481)	0	3.71932	SERTM2 (ENSG00000260802)	3.56376e-32	3.13721	HNRNPA2B1 (ENSG00000122566)	3.29201e-54	1.58437	ARHGEF7 (ENSG00000102606)	1.97599e-181	2.64943	CALD1 (ENSG00000122786)	6.99186e-54	2.1965
523	NKAIN1 (ENSG00000084628)	3.39084e-14	2.06319	CCDC102B (ENSG00000150636)	0.000123832	2.86592	ST6GALNAC1 (ENSG00000070526)	7.63636e-09	5.42064	ZC3HAV1 (ENSG00000105939)	6.73556e-40	1.84475	SCD (ENSG00000099194)	1.48046e-24	2.41379	ERBB2 (ENSG00000141736)	6.09726e-39	5.34676	PPP4C (ENSG00000149923)	0.00571451	1.81968	B4GALNT1 (ENSG00000135454)	0.00162441	1.82164	ROR1 (ENSG00000185483)	0.000736557	1.70512	SLC5A7 (ENSG00000115665)	5.55605e-68	2.91686	BMP2K (ENSG00000138756)	0	3.4317	BCHE (ENSG00000114200)	3.90686e-32	1.74122	NET1 (ENSG00000173848)	3.30962e-54	1.77729	ITPKB (ENSG00000143772)	2.66272e-181	2.79266	PCSK9 (ENSG00000169174)	8.13226e-54	3.6596
524	SHF (ENSG00000138606)	3.56123e-14	1.51478	ZNF827 (ENSG00000151612)	0.000124446	1.60201	KCNN3 (ENSG00000143603)	7.64183e-09	3.68621	TNFRSF25 (ENSG00000215788)	7.46154e-40	1.80319	BTG3 (ENSG00000154640)	1.5131e-24	2.02892	MALAT1 (ENSG00000251562)	7.51212e-39	3.04667	NDUFA2 (ENSG00000131495)	0.00577103	1.88764	MUM1L1 (ENSG00000157502)	0.00167759	1.57661	RARB (ENSG00000077092)	0.000748178	1.8112	BTG3 (ENSG00000154640)	9.09864e-68	1.53081	ST3GAL4 (ENSG00000110080)	0	3.25032	ITPR2 (ENSG00000123104)	4.05788e-32	1.782	LGR5 (ENSG00000139292)	4.59996e-54	2.14446	KIAA0100 (ENSG00000007202)	3.33526e-181	2.74666	NFE2L3 (ENSG00000050344)	1.07323e-53	2.5261
525	MIR181A2HG (ENSG00000224020)	3.77789e-14	1.7213	FAM126B (ENSG00000155744)	0.000125783	1.66318	FO393415.1 (ENSG00000175967)	8.26634e-09	5.84132	MBOAT7 (ENSG00000125505)	7.86623e-40	1.58755	AMOTL1 (ENSG00000166025)	2.23125e-24	2.05479	GCHFR (ENSG00000137880)	2.66051e-38	5.38271	LINC00670 (ENSG00000179136)	0.00581461	3.19389	EPHX3 (ENSG00000105131)	0.00176172	1.66233	AL391097.1 (ENSG00000223492)	0.000791799	1.77468	MRPS25 (ENSG00000131368)	1.34462e-67	1.50942	YES1 (ENSG00000176105)	0	2.83274	SCD (ENSG00000099194)	4.504e-32	1.96501	HSPD1 (ENSG00000144381)	4.67729e-54	1.61074	CYP1A1 (ENSG00000140465)	9.85731e-181	8.88967	TFPI2 (ENSG00000105825)	1.71779e-53	2.39684
526	LINC00982 (ENSG00000177133)	4.00404e-14	1.78571	AC007347.1 (ENSG00000261049)	0.000125911	1.8761	ISG20 (ENSG00000172183)	8.40072e-09	3.59186	FAM78A (ENSG00000126882)	7.86994e-40	2.34245	PIEZO2 (ENSG00000154864)	2.26707e-24	1.81535	ADAM18 (ENSG00000168619)	3.58327e-38	2.32004	UQCC2 (ENSG00000137288)	0.00583287	1.62578	RRAD (ENSG00000166592)	0.00188588	2.1764	TBX18 (ENSG00000112837)	0.000815372	2.20543	BUB3 (ENSG00000154473)	1.52172e-67	1.57141	SAT1 (ENSG00000130066)	0	4.26675	SQSTM1 (ENSG00000161011)	5.01742e-32	1.53511	CCDC150 (ENSG00000144395)	5.0237e-54	2.81227	SERINC3 (ENSG00000132824)	1.24088e-180	2.83021	KCNMA1 (ENSG00000156113)	2.48139e-53	5.863
527	CELF5 (ENSG00000161082)	5.35577e-14	1.99303	RETREG3 (ENSG00000141699)	0.00012994	1.75776	ATP1A1 (ENSG00000163399)	9.88764e-09	2.31365	CHST15 (ENSG00000182022)	8.57247e-40	1.959	HSPB11 (ENSG00000081870)	2.50093e-24	2.00992	IQANK1 (ENSG00000203499)	4.15719e-38	7.3457	PTPMT1 (ENSG00000110536)	0.00589578	1.77727	AL358473.1 (ENSG00000229191)	0.00190279	1.59662	ZNF763 (ENSG00000197054)	0.000824329	2.18886	HES5 (ENSG00000197921)	1.52322e-67	3.27982	ATP2A3 (ENSG00000074370)	0	4.63995	LINC02024 (ENSG00000241213)	6.59073e-32	3.16479	HNRNPA1P48 (ENSG00000224578)	5.6172e-54	1.55744	SLC9A3R2 (ENSG00000065054)	1.28345e-180	3.44212	LINC01943 (ENSG00000280721)	2.52069e-53	3.03336
528	BMP4 (ENSG00000125378)	5.40318e-14	1.67195	DEDD (ENSG00000158796)	0.000132212	1.50817	MDM2 (ENSG00000135679)	1.00715e-08	2.83336	ARHGAP23 (ENSG00000275832)	8.5855e-40	1.68248	TMEM51 (ENSG00000171729)	2.88906e-24	2.72063	SCNN1B (ENSG00000168447)	5.72206e-38	2.35133	HSPB3 (ENSG00000169271)	0.00596233	5.6487	OPCML (ENSG00000183715)	0.00192478	1.55114	AL354732.1 (ENSG00000231407)	0.000826048	1.66531	PRIM2 (ENSG00000146143)	2.34535e-67	2.05947	AK4 (ENSG00000162433)	0	3.53867	SOWAHC (ENSG00000198142)	8.3606e-32	2.47668	POLR3K (ENSG00000161980)	6.91908e-54	1.9162	NPDC1 (ENSG00000107281)	1.36588e-179	2.89395	AK5 (ENSG00000154027)	3.05013e-53	3.45619
529	C10orf82 (ENSG00000165863)	5.97135e-14	2.03794	NIN (ENSG00000100503)	0.000133095	1.60295	TRPV2 (ENSG00000187688)	1.2579e-08	5.21525	RAB29 (ENSG00000117280)	1.28777e-39	1.97463	ALCAM (ENSG00000170017)	3.87134e-24	3.29259	IGFALS (ENSG00000099769)	6.80404e-38	8.33914	SS18L2 (ENSG00000008324)	0.00601137	1.93999	LINC01003 (ENSG00000261455)	0.00204007	1.50332	CHRM2 (ENSG00000181072)	0.000828639	1.69905	CEP128 (ENSG00000100629)	2.91852e-67	2.69098	GIPC3 (ENSG00000179855)	0	3.75046	LMF1-AS1 (ENSG00000260439)	9.21745e-32	2.94551	ALX3 (ENSG00000156150)	7.31539e-54	2.88262	NIPA1 (ENSG00000170113)	1.85708e-179	3.78934	ALPL (ENSG00000162551)	3.33235e-53	3.60158
530	HOXA11-AS (ENSG00000240990)	6.84748e-14	1.88146	CMTR2 (ENSG00000180917)	0.000133586	1.64555	TMC6 (ENSG00000141524)	1.30352e-08	2.55425	KIF1C (ENSG00000129250)	1.44025e-39	1.67856	LRRCC1 (ENSG00000133739)	4.187e-24	2.74908	TP63 (ENSG00000073282)	1.94198e-37	3.00773	AC145207.3 (ENSG00000262831)	0.00606842	1.55389	CNTNAP1 (ENSG00000108797)	0.00206403	1.6311	DLGAP1 (ENSG00000170579)	0.000836389	1.97795	MGST3 (ENSG00000143198)	3.04112e-67	1.65033	MPZL1 (ENSG00000197965)	0	2.92936	LRRK1 (ENSG00000154237)	1.93891e-31	3.20365	PHF5A (ENSG00000100410)	8.03119e-54	1.7136	RALGAPA2 (ENSG00000188559)	3.16829e-179	3.61462	LINC00619 (ENSG00000204187)	3.63559e-53	2.2211
531	ASIC2 (ENSG00000108684)	7.2002e-14	1.979	SYT10 (ENSG00000110975)	0.000137031	4.87779	BCAM (ENSG00000187244)	1.51754e-08	2.62474	CYB5D2 (ENSG00000167740)	1.94501e-39	1.64525	HLA-DPB1 (ENSG00000223865)	4.7275e-24	1.82602	AC144831.1 (ENSG00000261888)	1.97899e-37	5.41635	TBRG1 (ENSG00000154144)	0.00609694	1.93063	SLC6A1 (ENSG00000157103)	0.00214155	1.50838	PDLIM4 (ENSG00000131435)	0.000839942	1.60362	PDE1A (ENSG00000115252)	7.46114e-67	1.53868	BNIP2 (ENSG00000140299)	0	2.89642	RAET1G (ENSG00000203722)	2.04314e-31	2.86694	SNRPB (ENSG00000125835)	8.88412e-54	1.64628	FMNL2 (ENSG00000157827)	4.45317e-179	2.92812	NLRP1 (ENSG00000091592)	4.16776e-53	2.12513
532	ADGRL3 (ENSG00000150471)	7.21117e-14	1.747	TNRC6A (ENSG00000090905)	0.000137642	1.78799	ADCY1 (ENSG00000164742)	1.58094e-08	4.03058	PTCHD1 (ENSG00000165186)	2.24817e-39	2.2142	ZWILCH (ENSG00000174442)	4.77763e-24	2.42567	LMTK3 (ENSG00000142235)	2.10529e-37	7.68952	AC145422.1 (ENSG00000256742)	0.00610685	3.75316	KCNQ4 (ENSG00000117013)	0.00232323	1.50251	CACNA1G (ENSG00000006283)	0.000842525	2.0289	PSMG1 (ENSG00000183527)	9.95192e-67	1.52118	RRM2B (ENSG00000048392)	0	3.05746	SCUBE3 (ENSG00000146197)	2.59212e-31	2.01137	SNRPA1 (ENSG00000131876)	9.90949e-54	1.6616	SCD5 (ENSG00000145284)	5.36595e-179	3.61292	DGCR6 (ENSG00000183628)	4.35467e-53	3.10495
533	IRS2 (ENSG00000185950)	7.40646e-14	1.61918	C21orf2 (ENSG00000160226)	0.000138089	1.61695	MIR34AHG (ENSG00000228526)	2.08172e-08	4.26719	IQGAP2 (ENSG00000145703)	2.44087e-39	1.61437	AMIGO2 (ENSG00000139211)	4.96971e-24	2.30593	BX547991.1 (ENSG00000264404)	2.32553e-37	8.19536	OAZ1 (ENSG00000104904)	0.00612261	2.0105	TRIM61 (ENSG00000183439)	0.00236881	1.59785	THAP2 (ENSG00000173451)	0.000933065	1.91422	PXMP2 (ENSG00000176894)	1.34815e-66	1.75932	TLNRD1 (ENSG00000140406)	0	2.93866	PRDM6 (ENSG00000061455)	2.63834e-31	2.56909	TRA2B (ENSG00000136527)	1.1562e-53	1.58794	AC022075.1 (ENSG00000245648)	5.42185e-179	7.69246	CST3 (ENSG00000101439)	6.15091e-53	2.01058
534	COLGALT2 (ENSG00000198756)	7.92492e-14	2.00415	UTP14C (ENSG00000253797)	0.000141282	1.64075	AC025423.1 (ENSG00000256325)	2.09207e-08	4.50587	EPHB4 (ENSG00000196411)	2.62799e-39	1.61735	DOK4 (ENSG00000125170)	5.44941e-24	2.21837	AC023794.4 (ENSG00000250432)	2.54538e-37	8.50959	SDHB (ENSG00000117118)	0.00619176	1.74456	NPY5R (ENSG00000164129)	0.00249738	1.51309	ASTN2 (ENSG00000148219)	0.000994981	2.20587	EIF2S1 (ENSG00000134001)	1.97594e-66	1.51122	TEK (ENSG00000120156)	0	2.85237	CLN8 (ENSG00000182372)	2.77532e-31	1.94139	LSM2 (ENSG00000204392)	1.21035e-53	1.59606	MGAT5 (ENSG00000152127)	7.6928e-179	2.92518	BACH1 (ENSG00000156273)	7.22874e-53	2.17131
535	IGSF9 (ENSG00000085552)	9.0225e-14	1.74893	CCDC117 (ENSG00000159873)	0.000144664	1.54686	LCP2 (ENSG00000043462)	2.13482e-08	4.44409	AC002070.1 (ENSG00000248636)	4.45289e-39	2.66229	COL6A2 (ENSG00000142173)	5.53812e-24	2.2829	TEC (ENSG00000135605)	2.93449e-37	5.78806	PSMB6 (ENSG00000142507)	0.00619633	1.5281	SLC2A4 (ENSG00000181856)	0.00257676	1.65603	NDNF (ENSG00000173376)	0.00100746	2.15764	GINS1 (ENSG00000101003)	2.51292e-66	2.45395	SVIP (ENSG00000198168)	0	3.03795	PTGFRN (ENSG00000134247)	3.21234e-31	1.6617	MRPL11 (ENSG00000174547)	1.57074e-53	1.59026	KIF1C (ENSG00000129250)	1.16572e-178	2.74576	TSPAN2 (ENSG00000134198)	8.62239e-53	2.43966
536	LINC00665 (ENSG00000232677)	9.51423e-14	1.58874	RNF26 (ENSG00000173456)	0.000145388	1.57906	FAM214A (ENSG00000047346)	2.59885e-08	3.86301	OSTM1 (ENSG00000081087)	4.79704e-39	1.78682	SNX5 (ENSG00000089006)	5.62689e-24	1.90892	HOXA9 (ENSG00000078399)	4.8885e-37	5.88801	ARL3 (ENSG00000138175)	0.00626385	1.57115	LOH12CR2 (ENSG00000205791)	0.00271614	1.54295	N4BP2L1 (ENSG00000139597)	0.0011202	2.03877	SIVA1 (ENSG00000184990)	2.96391e-66	1.53883	RGS10 (ENSG00000148908)	0	2.88289	TP53INP1 (ENSG00000164938)	3.31301e-31	1.86538	GGCT (ENSG00000006625)	1.85409e-53	1.8449	MARCH2 (ENSG00000099785)	1.31934e-178	2.74937	AQP3 (ENSG00000165272)	1.31149e-52	4.18145
537	CACNA1G (ENSG00000006283)	9.72098e-14	1.78081	SGSM2 (ENSG00000141258)	0.000151278	1.51748	TCTEX1D1 (ENSG00000152760)	2.67625e-08	4.39361	AHR (ENSG00000106546)	4.97697e-39	1.7243	SERTM2 (ENSG00000260802)	5.77025e-24	3.58344	PLCB1 (ENSG00000182621)	5.43518e-37	5.34079	PQBP1 (ENSG00000102103)	0.00627427	1.9078	SLC24A3 (ENSG00000185052)	0.00272373	1.73798	SCUBE2 (ENSG00000175356)	0.00113988	2.18033	E2F8 (ENSG00000129173)	4.67555e-66	3.29711	SLC2A1 (ENSG00000117394)	0	3.69805	AEN (ENSG00000181026)	1.0493e-30	2.12776	CASP8AP2 (ENSG00000118412)	2.23244e-53	2.02016	GRN (ENSG00000030582)	2.91827e-178	3.37967	MAP4 (ENSG00000047849)	1.35824e-52	1.83665
538	TMTC2 (ENSG00000179104)	1.00325e-13	1.81091	IGF2BP1 (ENSG00000159217)	0.000153588	1.94436	PHGDH (ENSG00000092621)	2.84737e-08	1.9104	GIT1 (ENSG00000108262)	5.10204e-39	1.68927	IDI1 (ENSG00000067064)	6.81619e-24	2.29066	SERINC2 (ENSG00000168528)	7.09078e-37	5.12808	CARS2 (ENSG00000134905)	0.00633732	1.65646	STUM (ENSG00000203685)	0.00284524	1.50455	LEMD1 (ENSG00000186007)	0.00114006	2.03405	PACSIN3 (ENSG00000165912)	4.813e-66	1.52863	OSTF1 (ENSG00000134996)	0	2.87371	GPBAR1 (ENSG00000179921)	1.58651e-30	2.17215	ARHGEF39 (ENSG00000137135)	2.67876e-53	3.23368	ZC3H12C (ENSG00000149289)	4.21295e-178	3.43126	ANXA2 (ENSG00000182718)	1.37262e-52	2.47486
539	BNC2 (ENSG00000173068)	1.13651e-13	1.86388	OTUD7B (ENSG00000264522)	0.000156986	1.50803	RFLNB (ENSG00000183688)	3.12464e-08	2.20378	SP6 (ENSG00000189120)	5.58824e-39	2.28684	UTY (ENSG00000183878)	6.9915e-24	3.60414	ABHD11 (ENSG00000106077)	7.76132e-37	6.18538	GBP5 (ENSG00000154451)	0.00637068	5.03743	AC104653.1 (ENSG00000228857)	0.00284749	1.5949	AC141586.2 (ENSG00000260176)	0.00115116	1.69298	RUVBL2 (ENSG00000183207)	2.58385e-65	1.5066	SMAD1 (ENSG00000170365)	0	3.0278	IFITM1 (ENSG00000185885)	1.59369e-30	2.33856	SCUBE3 (ENSG00000146197)	2.9529e-53	1.88363	IQGAP1 (ENSG00000140575)	1.68072e-177	2.72105	ITGB5 (ENSG00000082781)	1.65409e-52	1.83589
540	TBX4 (ENSG00000121075)	1.223e-13	2.1584	DYNC2H1 (ENSG00000187240)	0.000157564	1.71948	LINC01668 (ENSG00000283051)	3.18664e-08	1.74989	PDS5A (ENSG00000121892)	5.76832e-39	1.56846	ZNF714 (ENSG00000160352)	7.53083e-24	2.32347	ADGRL3 (ENSG00000150471)	1.10393e-36	5.75835	MRPL15 (ENSG00000137547)	0.00648071	1.92357	CABCOCO1 (ENSG00000183346)	0.0029162	1.70585	NKAIN1 (ENSG00000084628)	0.00125455	2.01173	EPHA3 (ENSG00000044524)	3.25743e-65	1.72283	RGCC (ENSG00000102760)	0	4.17135	CAMK4 (ENSG00000152495)	1.74488e-30	2.12809	SOX9 (ENSG00000125398)	3.30472e-53	1.82979	FBXL7 (ENSG00000183580)	1.98467e-177	2.9268	LINC00941 (ENSG00000235884)	3.65163e-52	2.40351
541	PRICKLE1 (ENSG00000139174)	1.33302e-13	1.73009	SIPA1L1 (ENSG00000197555)	0.000163558	1.59436	GIMAP1 (ENSG00000213203)	3.4563e-08	3.48808	OPTN (ENSG00000123240)	5.96163e-39	1.52104	SOCS1 (ENSG00000185338)	7.80908e-24	2.08249	PGLYRP4 (ENSG00000163218)	1.14134e-36	1.94765	LYRM7 (ENSG00000186687)	0.00649082	1.75313	OR2A1-AS1 (ENSG00000244479)	0.00300761	1.60802	CBLN2 (ENSG00000141668)	0.00130687	1.80178	SDCBP2 (ENSG00000125775)	5.98462e-65	1.64744	PLD1 (ENSG00000075651)	0	3.62175	SNED1 (ENSG00000162804)	1.84028e-30	2.59545	JPT1 (ENSG00000189159)	6.79755e-53	1.82041	PTPN14 (ENSG00000152104)	2.2084e-177	3.05901	SLC39A4 (ENSG00000147804)	3.96033e-52	3.70445
542	GAREM2 (ENSG00000157833)	1.33915e-13	1.69992	TDP1 (ENSG00000042088)	0.000163749	1.53525	MAML3 (ENSG00000196782)	3.68603e-08	3.24984	MINDY2 (ENSG00000128923)	6.49985e-39	1.65412	ST3GAL1 (ENSG00000008513)	7.81277e-24	2.31345	GLS2 (ENSG00000135423)	1.14492e-36	4.5233	LINC00305 (ENSG00000179676)	0.00651906	6.29211	ATP6V1G2 (ENSG00000213760)	0.00304303	1.52269	AC117498.2 (ENSG00000257660)	0.00131609	2.05664	ARHGAP10 (ENSG00000071205)	1.54324e-64	1.58476	IGFBP4 (ENSG00000141753)	0	3.57043	KCNH2 (ENSG00000055118)	2.04803e-30	2.07742	FBXO17 (ENSG00000269190)	7.83764e-53	1.56385	CTSG (ENSG00000100448)	6.78638e-177	5.6605	MYOSLID (ENSG00000229647)	4.18686e-52	2.2928
543	AC007938.3 (ENSG00000270953)	1.55506e-13	1.91557	ZDHHC18 (ENSG00000204160)	0.00016474	1.53106	MBNL2 (ENSG00000139793)	3.84158e-08	3.17175	ZNF710 (ENSG00000140548)	6.80363e-39	1.88372	HMGCS1 (ENSG00000112972)	7.87626e-24	2.27862	LTB (ENSG00000227507)	1.18456e-36	11.2454	SURF2 (ENSG00000148291)	0.00662281	1.84401	ARHGEF7-AS2 (ENSG00000235875)	0.00310522	1.73272	GALNTL6 (ENSG00000174473)	0.00142293	1.90232	POLE3 (ENSG00000148229)	2.3849e-64	1.59867	GRAP (ENSG00000154016)	0	5.14321	CDKL1 (ENSG00000100490)	2.26745e-30	2.65683	CDK2 (ENSG00000123374)	1.39174e-52	2.35304	TMCC3 (ENSG00000057704)	1.55462e-176	3.94567	SLC2A5 (ENSG00000142583)	4.86021e-52	2.32058
544	LRRN3 (ENSG00000173114)	1.59317e-13	2.04349	AC008507.2 (ENSG00000267006)	0.000165624	1.52238	PPP1R10 (ENSG00000204569)	3.85315e-08	1.56916	HEXA (ENSG00000213614)	9.04571e-39	1.54189	BMPR1A (ENSG00000107779)	8.51359e-24	2.16718	KCNC3 (ENSG00000131398)	1.40806e-36	7.74135	AC087741.2 (ENSG00000275479)	0.00668408	4.39374	TPRG1 (ENSG00000188001)	0.00318034	1.56226	LINC01139 (ENSG00000215808)	0.00149733	2.17623	CETN3 (ENSG00000153140)	2.46177e-64	1.53668	PPP1R18 (ENSG00000146112)	0	2.85006	PITX1 (ENSG00000069011)	2.44225e-30	1.54285	COMMD4 (ENSG00000140365)	2.19618e-52	1.6207	RFK (ENSG00000135002)	1.58721e-176	2.67369	RFLNA (ENSG00000178882)	8.98073e-52	2.54278
545	SELENBP1 (ENSG00000143416)	1.63446e-13	1.5425	AL590666.1 (ENSG00000223356)	0.000167801	1.81983	GIMAP7 (ENSG00000179144)	3.97836e-08	3.08269	ZDHHC14 (ENSG00000175048)	9.12077e-39	1.82468	ASPH (ENSG00000198363)	9.37575e-24	1.89956	PRKAG2-AS1 (ENSG00000239911)	1.63146e-36	5.64703	TAF9 (ENSG00000273841)	0.00675274	1.75895	AC116036.2 (ENSG00000272360)	0.0032684	1.5809	AC078909.1 (ENSG00000259460)	0.00164175	2.00146	ESPL1 (ENSG00000135476)	2.82812e-64	2.96132	CCNYL1 (ENSG00000163249)	0	3.22329	SRRM3 (ENSG00000177679)	2.98063e-30	2.60056	UBL7-AS1 (ENSG00000247240)	2.78859e-52	2.42824	INPP5D (ENSG00000168918)	2.99954e-176	3.58458	NALCN (ENSG00000102452)	1.07597e-51	2.86547
546	PLSCR5 (ENSG00000231213)	2.08111e-13	2.27486	ZFX (ENSG00000005889)	0.000168038	1.70669	EZR (ENSG00000092820)	4.07332e-08	2.4442	MAP1S (ENSG00000130479)	1.10929e-38	1.61182	RARRES2 (ENSG00000106538)	1.03186e-23	2.04593	C2CD4A (ENSG00000198535)	4.02171e-36	8.53268	MARCH2 (ENSG00000099785)	0.00682654	4.09119	RASD1 (ENSG00000108551)	0.0032818	1.54361	NUDT10 (ENSG00000122824)	0.00166259	2.07047	EBNA1BP2 (ENSG00000117395)	3.00017e-64	1.53903	UBALD2 (ENSG00000185262)	0	2.6944	SPEF2 (ENSG00000152582)	3.2041e-30	2.41505	NUP62 (ENSG00000213024)	2.986e-52	1.69814	GCNT2 (ENSG00000111846)	5.81518e-176	4.15107	CPE (ENSG00000109472)	1.14216e-51	1.93576
547	ZNF442 (ENSG00000198342)	2.1453e-13	1.89268	KMT2A (ENSG00000118058)	0.000174151	1.83427	CTNNB1 (ENSG00000168036)	4.18679e-08	2.16549	VANGL1 (ENSG00000173218)	1.13874e-38	1.9401	SEPT10 (ENSG00000186522)	1.06734e-23	1.8977	HOXB4 (ENSG00000182742)	4.63495e-36	6.19982	COASY (ENSG00000068120)	0.00686569	1.55233	IL2RB (ENSG00000100385)	0.00328274	1.65065	CORIN (ENSG00000145244)	0.00166326	1.62436	AC004816.2 (ENSG00000275630)	3.2825e-64	2.35201	PNPLA6 (ENSG00000032444)	0	2.85662	RBMS3-AS3 (ENSG00000235904)	3.43781e-30	2.98252	RAD1 (ENSG00000113456)	3.63062e-52	1.98573	XKR4 (ENSG00000206579)	9.32075e-176	4.55063	RCN1 (ENSG00000049449)	1.24095e-51	1.90426
548	SVOPL (ENSG00000157703)	2.17779e-13	2.1794	SGPL1 (ENSG00000166224)	0.000174446	1.5182	AC008514.1 (ENSG00000253348)	4.19925e-08	1.88345	ACOT11 (ENSG00000162390)	1.14728e-38	2.15576	PRIM1 (ENSG00000198056)	1.12684e-23	2.97148	EFHC2 (ENSG00000183690)	4.7032e-36	7.91909	AC012651.1 (ENSG00000258461)	0.00687998	2.90772	MX1 (ENSG00000157601)	0.00336756	1.68355	AC113349.2 (ENSG00000272139)	0.00169218	1.63746	EGFL6 (ENSG00000198759)	3.73145e-64	3.18227	XKR4 (ENSG00000206579)	0	5.41542	PPP1R15A (ENSG00000087074)	3.77998e-30	1.50591	HNRNPDL (ENSG00000152795)	4.00075e-52	1.57728	ATP1A1 (ENSG00000163399)	9.46087e-176	2.74281	DDAH1 (ENSG00000153904)	1.35196e-51	2.50083
549	EPHA7 (ENSG00000135333)	2.28545e-13	1.61211	AGTPBP1 (ENSG00000135049)	0.00017456	1.5268	SLC44A1 (ENSG00000070214)	4.30421e-08	2.61119	SASH1 (ENSG00000111961)	1.22387e-38	1.55707	PXMP2 (ENSG00000176894)	1.18389e-23	2.23452	SEMA3B (ENSG00000012171)	5.15992e-36	5.82357	VPS4A (ENSG00000132612)	0.00712312	1.57982	APOA1 (ENSG00000118137)	0.00341696	1.57597	BNC2-AS1 (ENSG00000234779)	0.00169958	1.82767	HRC (ENSG00000130528)	4.94001e-64	1.58051	PCAT19 (ENSG00000267107)	0	4.71857	PDGFC (ENSG00000145431)	4.25207e-30	2.24538	LRRCC1 (ENSG00000133739)	4.68298e-52	2.30666	CD46 (ENSG00000117335)	1.22277e-175	2.97571	DNASE2 (ENSG00000105612)	1.46947e-51	2.30343
550	ADRB3 (ENSG00000188778)	2.43379e-13	2.08425	MED13 (ENSG00000108510)	0.000174641	1.73529	ZDHHC14 (ENSG00000175048)	4.60322e-08	3.33421	TUBB6 (ENSG00000176014)	1.22607e-38	1.64062	MSH2 (ENSG00000095002)	1.20134e-23	2.25078	PLAC8 (ENSG00000145287)	5.89746e-36	6.80878	ELOF1 (ENSG00000130165)	0.00720711	1.70443	CACNA1D (ENSG00000157388)	0.00342554	1.63917	TCF12 (ENSG00000140262)	0.00176135	1.69079	TIMELESS (ENSG00000111602)	6.03087e-64	1.93981	GNAI2 (ENSG00000114353)	0	3.48068	FGL1 (ENSG00000104760)	5.15137e-30	2.39479	SEMA3A (ENSG00000075213)	6.06579e-52	1.71265	ICA1 (ENSG00000003147)	1.44871e-175	3.03569	NPTN (ENSG00000156642)	1.87896e-51	1.80931
551	ARHGEF25 (ENSG00000240771)	2.95063e-13	1.52607	AL365226.1 (ENSG00000224349)	0.00017532	1.84733	AP1B1 (ENSG00000100280)	4.68682e-08	2.77246	DNM2 (ENSG00000079805)	1.40344e-38	1.52332	ICMT (ENSG00000116237)	1.21534e-23	2.1036	AC013275.1 (ENSG00000231013)	7.09102e-36	5.78858	CXorf36 (ENSG00000147113)	0.00733345	2.36814	SERHL2 (ENSG00000183569)	0.00387697	1.6812	EFNA2 (ENSG00000099617)	0.00177287	2.05326	NUP37 (ENSG00000075188)	6.28661e-64	1.65829	RGS14 (ENSG00000169220)	0	3.06451	CMKLR1 (ENSG00000174600)	6.59321e-30	2.94409	CDCA7L (ENSG00000164649)	6.17415e-52	2.03448	CASKIN2 (ENSG00000177303)	5.82928e-175	3.03818	C19orf24 (ENSG00000228300)	1.89685e-51	1.91647
552	GRIK5 (ENSG00000105737)	3.07033e-13	1.72429	ATMIN (ENSG00000166454)	0.000175861	1.55758	GRIN3B (ENSG00000116032)	5.26141e-08	4.89036	SYNJ2 (ENSG00000078269)	1.60287e-38	1.55252	RNF26 (ENSG00000173456)	1.23635e-23	2.62607	LCN2 (ENSG00000148346)	8.30111e-36	10.5539	TMEM230 (ENSG00000089063)	0.00739946	1.7536	TNFRSF13C (ENSG00000159958)	0.00392501	1.57187	EFNA4 (ENSG00000243364)	0.00181572	1.80817	RAD18 (ENSG00000070950)	7.74295e-64	2.10417	AGFG2 (ENSG00000106351)	0	3.47106	TMEM26 (ENSG00000196932)	8.4e-30	2.08368	C9orf116 (ENSG00000160345)	7.21927e-52	2.46082	IGF2R (ENSG00000197081)	6.93023e-175	3.0668	B4GALT7 (ENSG00000027847)	4.44171e-51	1.92689
553	BTN2A2 (ENSG00000124508)	3.43647e-13	1.65533	GCFC2 (ENSG00000005436)	0.00017627	1.55071	PARP4 (ENSG00000102699)	5.48557e-08	3.31777	TUBB2A (ENSG00000137267)	1.77168e-38	1.56264	SHISA6 (ENSG00000188803)	1.38317e-23	4.31701	IL20 (ENSG00000162891)	8.31729e-36	1.51669	SNX3 (ENSG00000112335)	0.00742863	2.52552	RTN4RL2 (ENSG00000186907)	0.0041561	1.53827	STOX2 (ENSG00000173320)	0.00183893	1.91138	NCAPH2 (ENSG00000025770)	2.39111e-63	1.821	SUSD6 (ENSG00000100647)	0	3.05128	FASN (ENSG00000169710)	1.08601e-29	1.68844	SNRPD3 (ENSG00000100028)	1.04312e-51	1.61877	FAM174B (ENSG00000185442)	1.78412e-174	3.95056	PLIN3 (ENSG00000105355)	5.73927e-51	1.99013
554	SLA (ENSG00000155926)	3.55952e-13	1.61801	PWWP2A (ENSG00000170234)	0.000177479	1.69333	WDR27 (ENSG00000184465)	5.52739e-08	3.7273	PITPNC1 (ENSG00000154217)	2.05464e-38	1.54464	CBX5 (ENSG00000094916)	1.63939e-23	2.12168	AP000357.2 (ENSG00000282012)	8.58453e-36	1.60177	MZT2A (ENSG00000173272)	0.00743062	1.69964	NACAD (ENSG00000136274)	0.00447452	1.56214	LSAMP (ENSG00000185565)	0.00185285	1.6665	MZT1 (ENSG00000204899)	2.51362e-63	1.69742	RBM24 (ENSG00000112183)	0	6.08823	BDKRB1 (ENSG00000100739)	1.25986e-29	3.16135	RFC1 (ENSG00000035928)	1.07995e-51	1.57804	MT-CYB (ENSG00000198727)	2.21552e-174	2.36619	CBR1 (ENSG00000159228)	5.94476e-51	1.81514
555	GAL3ST3 (ENSG00000175229)	3.77711e-13	2.07407	RBPMS2 (ENSG00000166831)	0.000178116	1.67613	MFSD12 (ENSG00000161091)	5.68315e-08	3.25492	FAM241A (ENSG00000174749)	2.1625e-38	1.5537	NASP (ENSG00000132780)	1.67696e-23	2.01703	LINC00538 (ENSG00000281664)	8.66099e-36	1.5301	SHKBP1 (ENSG00000160410)	0.00750718	1.62312	C1QTNF1 (ENSG00000173918)	0.00465232	1.59797	ATOH8 (ENSG00000168874)	0.00186795	1.92601	STK39 (ENSG00000198648)	3.32718e-63	1.65774	ENG (ENSG00000106991)	0	2.93249	TMEM45A (ENSG00000181458)	1.49012e-29	1.52425	SSRP1 (ENSG00000149136)	3.40239e-51	1.6329	RNPEPL1 (ENSG00000142327)	2.92582e-174	2.69604	LINC00460 (ENSG00000233532)	6.52779e-51	2.36402
556	CAMK1G (ENSG00000008118)	4.38437e-13	1.62861	MAN2A1 (ENSG00000112893)	0.00018005	1.59835	VWCE (ENSG00000167992)	5.73804e-08	4.76443	SLC44A1 (ENSG00000070214)	2.22078e-38	1.64649	MPHOSPH9 (ENSG00000051825)	1.74165e-23	2.25669	HCAR2 (ENSG00000182782)	8.67915e-36	1.87414	DPY30 (ENSG00000162961)	0.00750875	1.97322	GPR176 (ENSG00000166073)	0.00490401	1.61976	AZIN2 (ENSG00000142920)	0.00187735	1.86475	EXOSC5 (ENSG00000077348)	4.30311e-63	1.66557	MARCH2 (ENSG00000099785)	0	2.87892	ARHGAP44 (ENSG00000006740)	1.78035e-29	2.23692	SET (ENSG00000119335)	5.1725e-51	1.53687	NRROS (ENSG00000174004)	6.0753e-174	5.10647	FOXC2-AS1 (ENSG00000260944)	7.28228e-51	2.67001
557	SIX4 (ENSG00000100625)	5.22719e-13	2.21939	UBE2O (ENSG00000175931)	0.00018155	1.65823	AHR (ENSG00000106546)	7.10756e-08	3.20435	SLC44A2 (ENSG00000129353)	2.44505e-38	1.51558	KNSTRN (ENSG00000128944)	1.85398e-23	2.78286	IL1RN (ENSG00000136689)	8.7428e-36	2.80353	TMEM255B (ENSG00000184497)	0.00758536	2.87553	AC127024.6 (ENSG00000276250)	0.00505393	1.61287	DKK2 (ENSG00000155011)	0.00195522	1.62215	PLK4 (ENSG00000142731)	4.3245e-63	2.68684	CYB561 (ENSG00000008283)	0	4.18618	SHROOM3 (ENSG00000138771)	1.82197e-29	1.53794	NSL1 (ENSG00000117697)	5.37445e-51	1.72692	AL845472.1 (ENSG00000275450)	1.93803e-173	5.75823	NFIC (ENSG00000141905)	1.21814e-50	1.70001
558	ALDH5A1 (ENSG00000112294)	6.39551e-13	2.06087	AC006042.1 (ENSG00000227719)	0.000186224	1.65593	CACNA1A (ENSG00000141837)	7.12068e-08	4.76264	DCBLD1 (ENSG00000164465)	2.46348e-38	1.6654	BCL2L12 (ENSG00000126453)	2.0487e-23	2.11028	SAA1 (ENSG00000173432)	8.91365e-36	14.9997	HCCS (ENSG00000004961)	0.00775884	1.58702	C12orf66 (ENSG00000174206)	0.00606969	1.54064	AC034102.8 (ENSG00000273890)	0.00196665	1.50831	KIF18B (ENSG00000186185)	5.49286e-63	2.56957	PAPSS2 (ENSG00000198682)	0	3.32321	LTBR (ENSG00000111321)	3.34927e-29	2.05869	H2AFY (ENSG00000113648)	5.85023e-51	1.52654	PARVB (ENSG00000188677)	4.58628e-173	2.93613	RXFP1 (ENSG00000171509)	1.21996e-50	2.90006
559	FAM239A (ENSG00000234449)	6.87368e-13	1.95035	AEBP2 (ENSG00000139154)	0.000187925	1.79149	DEPTOR (ENSG00000155792)	7.2685e-08	2.88818	TUBA4A (ENSG00000127824)	3.14377e-38	1.95918	LRP11 (ENSG00000120256)	2.10741e-23	3.19676	S100A12 (ENSG00000163221)	9.06614e-36	2.81333	MRPL57 (ENSG00000173141)	0.0078146	1.85211	MPRIP-AS1 (ENSG00000225442)	0.0060993	1.58043	AL158212.2 (ENSG00000233547)	0.00201531	2.15574	ARHGEF25 (ENSG00000240771)	6.52217e-63	1.70906	SNORC (ENSG00000182600)	0	5.89009	SPRED2 (ENSG00000198369)	4.25872e-29	1.59106	ILF2 (ENSG00000143621)	6.07637e-51	1.60359	EPB41L4A (ENSG00000129595)	5.74821e-173	3.8535	AC002401.4 (ENSG00000276851)	1.39586e-50	2.94787
560	ABCA13 (ENSG00000179869)	7.31449e-13	2.07709	ZNF652 (ENSG00000198740)	0.000189151	1.80056	MFNG (ENSG00000100060)	7.78434e-08	4.76435	MAPKAPK2 (ENSG00000162889)	3.71377e-38	1.58925	C1orf21 (ENSG00000116667)	2.16673e-23	1.94124	AC245041.1 (ENSG00000273760)	1.00649e-35	1.99557	MED10 (ENSG00000133398)	0.00798753	1.74687	AC093249.6 (ENSG00000261840)	0.00627141	1.55809	RGMA (ENSG00000182175)	0.00205853	2.22817	EEF1E1 (ENSG00000124802)	8.2307e-63	1.5034	MBNL2 (ENSG00000139793)	0	2.78508	SMAD3 (ENSG00000166949)	5.96253e-29	1.67872	AC091057.6 (ENSG00000284906)	7.72679e-51	3.35705	LRRC8C (ENSG00000171488)	6.8403e-173	2.97619	ILK (ENSG00000166333)	1.44543e-50	2.14334
561	GRIA2 (ENSG00000120251)	7.41694e-13	2.01061	AL359881.3 (ENSG00000270171)	0.000190313	1.79968	CGNL1 (ENSG00000128849)	8.23098e-08	3.75657	ACOT7 (ENSG00000097021)	3.74299e-38	1.8756	XRCC3 (ENSG00000126215)	2.48573e-23	3.38147	AC243773.1 (ENSG00000276707)	1.01406e-35	2.87231	SNX2 (ENSG00000205302)	0.00807123	2.06918	AC018413.1 (ENSG00000265778)	0.00650609	1.50382	EPHA7 (ENSG00000135333)	0.00207798	1.83783	TEDC2 (ENSG00000162062)	1.28012e-62	2.38094	GNG11 (ENSG00000127920)	0	3.18574	HEPH (ENSG00000089472)	7.93055e-29	1.80453	NXT1 (ENSG00000132661)	9.20941e-51	1.66267	SH3PXD2A (ENSG00000107957)	1.49044e-172	2.55557	ADGRB2 (ENSG00000121753)	1.98586e-50	3.37593
562	RAMP1 (ENSG00000132329)	7.7518e-13	1.7938	MCAM (ENSG00000076706)	0.000195551	1.95111	RGS12 (ENSG00000159788)	8.37941e-08	2.93055	HERC1 (ENSG00000103657)	3.80184e-38	1.56264	CHAF1B (ENSG00000159259)	2.71747e-23	3.51397	ZNF385D (ENSG00000151789)	1.16591e-35	8.29188	GSTO1 (ENSG00000148834)	0.00809351	2.4729	GSAP (ENSG00000186088)	0.00718206	1.61821	SMIM32 (ENSG00000271824)	0.00220135	2.22187	C17orf58 (ENSG00000186665)	6.61394e-62	1.80447	STK10 (ENSG00000072786)	0	2.6465	C1QTNF6 (ENSG00000133466)	1.04708e-28	1.67549	ODC1 (ENSG00000115758)	1.28217e-50	1.88144	CRACR2B (ENSG00000177685)	2.4446e-172	3.64273	PDLIM5 (ENSG00000163110)	2.45449e-50	2.00786
563	RTN1 (ENSG00000139970)	7.93488e-13	2.93585	AC093484.3 (ENSG00000265401)	0.000196279	3.0627	ARHGAP27 (ENSG00000159314)	9.08044e-08	4.46987	ABLIM3 (ENSG00000173210)	4.27725e-38	2.26771	DONSON (ENSG00000159147)	3.19892e-23	2.64192	LINC01752 (ENSG00000224961)	1.37345e-35	4.91368	GOSR2 (ENSG00000108433)	0.00819081	1.64441	RAP1GAP2 (ENSG00000132359)	0.00772864	1.60684	MBOAT1 (ENSG00000172197)	0.00222501	1.84165	LYAR (ENSG00000145220)	1.06777e-61	1.61707	RALGAPA2 (ENSG00000188559)	0	3.18163	CERCAM (ENSG00000167123)	1.08948e-28	1.62856	ZNF704 (ENSG00000164684)	2.17058e-50	1.7082	CHKA (ENSG00000110721)	3.67226e-172	2.86549	POPDC3 (ENSG00000132429)	3.49634e-50	3.18982
564	SORCS1 (ENSG00000108018)	8.3641e-13	2.14454	NAB2 (ENSG00000166886)	0.000197753	1.64217	ICOSLG (ENSG00000160223)	9.13493e-08	3.95416	CTTN (ENSG00000085733)	4.50015e-38	1.57268	FADS1 (ENSG00000149485)	3.24943e-23	2.08255	CLDN8 (ENSG00000156284)	1.51706e-35	2.02341	ASNS (ENSG00000070669)	0.00820449	1.62514	LINC01137 (ENSG00000233621)	0.00778903	1.78352	NLGN1 (ENSG00000169760)	0.00222875	1.9615	RPL22L1 (ENSG00000163584)	1.5541e-61	1.61904	SLC29A3 (ENSG00000198246)	0	4.33838	SC5D (ENSG00000109929)	1.11488e-28	1.76217	DDX39A (ENSG00000123136)	2.41159e-50	1.75832	ARPC1B (ENSG00000130429)	7.65482e-172	2.70501	IL15 (ENSG00000164136)	3.66537e-50	2.83934
565	MGARP (ENSG00000137463)	8.60625e-13	2.27046	OGA (ENSG00000198408)	0.000198551	1.71445	MALAT1 (ENSG00000251562)	9.26584e-08	2.42518	CTDSPL (ENSG00000144677)	6.30587e-38	1.53693	ZNF732 (ENSG00000186777)	3.3653e-23	3.98011	F11-AS1 (ENSG00000251165)	1.67396e-35	1.88274	AK1 (ENSG00000106992)	0.00822077	1.58903	AC002456.1 (ENSG00000223969)	0.00807156	1.93414	ZNF253 (ENSG00000256771)	0.00238192	1.9106	TUBA1C (ENSG00000167553)	1.83246e-61	1.69953	BVES (ENSG00000112276)	0	4.80926	NCOA7 (ENSG00000111912)	1.33451e-28	1.62293	HASPIN (ENSG00000177602)	2.97585e-50	3.59701	MON1B (ENSG00000103111)	7.76836e-172	3.36896	ELN (ENSG00000049540)	3.79835e-50	7.74068
566	LRRC75B (ENSG00000178026)	8.83353e-13	1.57497	CREB5 (ENSG00000146592)	0.000199513	1.5969	AC087292.1 (ENSG00000263165)	1.03202e-07	2.19722	PTPN4 (ENSG00000088179)	6.30628e-38	1.66805	COL18A1 (ENSG00000182871)	3.58439e-23	2.18334	AL627422.2 (ENSG00000285159)	1.67425e-35	1.53726	ATP5MPL (ENSG00000156411)	0.00824572	1.54474	LINC01686 (ENSG00000261504)	0.00818426	1.5369	AC097534.2 (ENSG00000272870)	0.00239121	1.92858	ATP5MC1 (ENSG00000159199)	2.16089e-61	1.51605	LBH (ENSG00000213626)	0	3.29938	CPXM1 (ENSG00000088882)	2.20725e-28	1.54915	CEP128 (ENSG00000100629)	3.20551e-50	3.0781	ATL3 (ENSG00000184743)	8.37877e-172	2.8756	PTP4A2 (ENSG00000184007)	4.04281e-50	1.7522
567	MMP28 (ENSG00000271447)	1.0149e-12	1.94934	AMFR (ENSG00000159461)	0.000199831	1.56847	PDE4D (ENSG00000113448)	1.10929e-07	3.20141	SHROOM1 (ENSG00000164403)	6.74238e-38	1.94895	IRF2BPL (ENSG00000119669)	3.70161e-23	2.04945	GJB4 (ENSG00000189433)	1.67906e-35	1.79913	HMGN5 (ENSG00000198157)	0.0082748	1.6223	TBC1D30 (ENSG00000111490)	0.00843446	1.72242	AC007938.3 (ENSG00000270953)	0.00255609	1.8951	CHMP4C (ENSG00000164695)	7.02954e-61	2.67875	TNFRSF1B (ENSG00000028137)	0	2.99075	CSF1 (ENSG00000184371)	2.43838e-28	2.1569	SKP2 (ENSG00000145604)	6.46076e-50	2.17416	OSTF1 (ENSG00000134996)	9.11742e-172	2.7934	JOSD2 (ENSG00000161677)	4.51305e-50	2.04763
568	AC110285.6 (ENSG00000275966)	1.0927e-12	1.57906	ACACA (ENSG00000278540)	0.000203695	1.52013	CSAD (ENSG00000139631)	1.11059e-07	3.36788	KCNC4 (ENSG00000116396)	7.10988e-38	2.15324	IGF2-AS (ENSG00000099869)	4.41495e-23	2.16639	PALM3 (ENSG00000187867)	2.06599e-35	10.8718	TMEM196 (ENSG00000173452)	0.0082779	4.07138	NMUR1 (ENSG00000171596)	0.00867822	1.55293	LAMP5 (ENSG00000125869)	0.00262515	2.07557	ENDOG (ENSG00000167136)	1.10468e-60	1.56436	PFKP (ENSG00000067057)	0	3.02504	GALNT2 (ENSG00000143641)	3.44793e-28	1.70058	HIST1H2BC (ENSG00000180596)	6.90861e-50	2.98604	MLKL (ENSG00000168404)	1.50429e-171	3.6484	SLC35B2 (ENSG00000157593)	4.51783e-50	1.90129
569	CPVL (ENSG00000106066)	1.12054e-12	1.61939	CLIP3 (ENSG00000105270)	0.000204496	1.7295	CCM2 (ENSG00000136280)	1.1583e-07	1.52737	IGFBP4 (ENSG00000141753)	8.08843e-38	1.73209	HMGN2 (ENSG00000198830)	4.43669e-23	2.16616	AC092306.1 (ENSG00000285128)	2.65107e-35	1.62944	SMNDC1 (ENSG00000119953)	0.00829265	1.66457	ZNF426-DT (ENSG00000278611)	0.00986227	1.50087	ADGRL3 (ENSG00000150471)	0.00265218	1.86015	HIST1H1D (ENSG00000124575)	3.1798e-60	1.88257	PLEK2 (ENSG00000100558)	0	6.65711	BAIAP3 (ENSG00000007516)	4.78976e-28	2.29383	CBX3 (ENSG00000122565)	8.29025e-50	1.59733	LBH (ENSG00000213626)	1.85323e-171	3.3209	MTHFD2 (ENSG00000065911)	4.84e-50	1.9958
570	LINC00972 (ENSG00000225128)	1.18409e-12	2.53468	ITGA3 (ENSG00000005884)	0.000204947	1.75398	KCNQ1 (ENSG00000053918)	1.19971e-07	4.23174	PLAUR (ENSG00000011422)	8.68615e-38	1.59824	USP9Y (ENSG00000114374)	6.29234e-23	3.46784	ARNT2 (ENSG00000172379)	2.99086e-35	8.49609	MZT1 (ENSG00000204899)	0.0083209	1.53752	GPAT2 (ENSG00000186281)	0.0100905	1.57124	IRX5 (ENSG00000176842)	0.0028334	1.82215	GEN1 (ENSG00000178295)	3.37817e-60	2.17867	AHNAK (ENSG00000124942)	0	2.9099	PROK1 (ENSG00000143125)	4.92698e-28	2.73532	ALDH7A1 (ENSG00000164904)	8.44466e-50	1.68777	ELK4 (ENSG00000158711)	3.49476e-171	2.88296	C5orf38 (ENSG00000186493)	4.8808e-50	2.63885
571	FSTL5 (ENSG00000168843)	1.43596e-12	2.16758	ABCC9 (ENSG00000069431)	0.000209989	3.17083	TBC1D8 (ENSG00000204634)	1.20879e-07	4.16414	GIMAP6 (ENSG00000133561)	9.78896e-38	2.32486	CDX2 (ENSG00000165556)	6.52019e-23	2.98742	VWA1 (ENSG00000179403)	3.25927e-35	5.73873	GMFG (ENSG00000130755)	0.00832498	3.87104	RAB3A (ENSG00000105649)	0.0105514	1.54001	WISP1 (ENSG00000104415)	0.00285429	1.61421	ING2 (ENSG00000168556)	6.85788e-60	1.57985	JPH1 (ENSG00000104369)	0	5.29719	STRA6 (ENSG00000137868)	4.96305e-28	1.91207	ROR2 (ENSG00000169071)	9.08048e-50	1.94528	TAL1 (ENSG00000162367)	5.58773e-171	4.26545	SLC1A5 (ENSG00000105281)	9.8139e-50	2.18532
572	PLEKHA6 (ENSG00000143850)	1.5466e-12	1.86901	WEE1 (ENSG00000166483)	0.00021116	1.53074	FES (ENSG00000182511)	1.22369e-07	3.98437	SHROOM4 (ENSG00000158352)	1.20281e-37	1.91063	SAE1 (ENSG00000142230)	6.81694e-23	2.1045	LRTM1 (ENSG00000144771)	5.87845e-35	2.37961	MRPS36 (ENSG00000134056)	0.0083805	1.71938	SGCA (ENSG00000108823)	0.0120985	1.58295	HIST1H4E (ENSG00000276966)	0.0030205	1.67367	HCFC1R1 (ENSG00000103145)	1.00264e-59	1.5485	DEGS1 (ENSG00000143753)	0	2.78736	PCDHGA3 (ENSG00000254245)	1.13814e-27	2.9276	HIST1H3F (ENSG00000277775)	9.24722e-50	3.30847	PCGF5 (ENSG00000180628)	1.13883e-170	3.92204	NAV2-AS3 (ENSG00000254542)	9.91936e-50	2.9876
573	IRX1 (ENSG00000170549)	1.81045e-12	1.57187	TENT2 (ENSG00000164329)	0.00021227	1.67563	AC084125.4 (ENSG00000265393)	1.34024e-07	1.85945	CCNY (ENSG00000108100)	1.33779e-37	1.58713	PRKCA (ENSG00000154229)	7.04912e-23	1.99454	BIRC7 (ENSG00000101197)	7.03115e-35	6.4142	ESRRA (ENSG00000173153)	0.0087295	1.57894	AL121601.1 (ENSG00000232412)	0.0147445	1.51154	CTSK (ENSG00000143387)	0.00308366	1.90763	MCM2 (ENSG00000073111)	1.07671e-59	1.84196	ORAI1 (ENSG00000276045)	0	2.75863	UBA7 (ENSG00000182179)	1.87187e-27	2.10434	HNRNPA0 (ENSG00000177733)	9.42485e-50	1.54364	CRIP2 (ENSG00000182809)	5.21739e-170	2.53111	POLD4 (ENSG00000175482)	1.07051e-49	2.33918
574	AC090673.1 (ENSG00000197301)	1.82697e-12	1.73163	STARD4-AS1 (ENSG00000246859)	0.000212645	1.51822	SLC23A2 (ENSG00000089057)	1.45922e-07	3.1692	MARCH2 (ENSG00000099785)	1.40217e-37	1.66201	BARD1 (ENSG00000138376)	9.30631e-23	2.14658	SUSD3 (ENSG00000157303)	8.27461e-35	5.0299	TRAPPC4 (ENSG00000196655)	0.00878677	1.88835	IPO9-AS1 (ENSG00000231871)	0.0150019	1.5385	AC005162.3 (ENSG00000272568)	0.00308961	1.98463	BRIP1 (ENSG00000136492)	1.64046e-59	2.39233	RAPH1 (ENSG00000173166)	0	2.63406	PXK (ENSG00000168297)	2.04637e-27	1.89278	TCEAL7 (ENSG00000182916)	1.01107e-49	1.60018	ARRDC3 (ENSG00000113369)	6.66551e-170	2.70386	TXNDC15 (ENSG00000113621)	1.16107e-49	1.79115
575	NDNF (ENSG00000173376)	2.03272e-12	2.10221	GPR179 (ENSG00000277399)	0.000214766	1.92883	FLI1 (ENSG00000151702)	1.46894e-07	2.86906	SPOCK2 (ENSG00000107742)	1.79612e-37	2.36102	TMPO-AS1 (ENSG00000257167)	9.39046e-23	3.17989	ABHD17C (ENSG00000136379)	1.05224e-34	7.35876	TMEM40 (ENSG00000088726)	0.00882304	1.96326	AC007114.1 (ENSG00000263004)	0.0154684	1.59762	AC083798.2 (ENSG00000272758)	0.00322375	2.1935	COX8A (ENSG00000176340)	1.68469e-59	1.51272	MGAT1 (ENSG00000131446)	0	2.64556	MAPKAPK3 (ENSG00000114738)	2.09562e-27	1.79429	PHF6 (ENSG00000156531)	1.07313e-49	1.6093	ARID3A (ENSG00000116017)	7.52472e-170	2.61495	SSR3 (ENSG00000114850)	2.25953e-49	2.17907
576	EPC2 (ENSG00000135999)	2.08868e-12	1.52361	ZNF83 (ENSG00000167766)	0.000219798	1.62308	AKAP2 (ENSG00000241978)	1.49971e-07	4.30795	ARHGAP28 (ENSG00000088756)	1.81232e-37	1.56556	DSCC1 (ENSG00000136982)	1.36264e-22	2.7037	ADRA2C (ENSG00000184160)	1.81602e-34	6.50644	FDPS (ENSG00000160752)	0.00889204	1.76283	SFRP2 (ENSG00000145423)	0.0159713	2.17173	ABRAXAS1 (ENSG00000163322)	0.00331344	1.79835	CEP152 (ENSG00000103995)	2.75765e-59	2.14492	ANXA2R (ENSG00000177721)	0	4.16155	GSE1 (ENSG00000131149)	2.33043e-27	1.5355	ZNF92 (ENSG00000146757)	1.52555e-49	2.04182	BNIP2 (ENSG00000140299)	2.4711e-169	2.62509	ELL2 (ENSG00000118985)	2.39854e-49	2.40299
577	ZNF91 (ENSG00000167232)	2.24663e-12	1.51988	AC013553.3 (ENSG00000277351)	0.000220457	3.40316	DAB2 (ENSG00000153071)	1.86032e-07	2.53403	PPP1R18 (ENSG00000146112)	2.5245e-37	1.51516	PARP2 (ENSG00000129484)	1.55209e-22	2.30176	ACPP (ENSG00000014257)	2.01029e-34	6.70785	DRG2 (ENSG00000108591)	0.00896446	1.7171	PTGDR (ENSG00000168229)	0.0169044	1.52675	SH3GL3 (ENSG00000140600)	0.00337907	2.0987	WDR62 (ENSG00000075702)	2.86326e-59	2.84439	EMB (ENSG00000170571)	0	3.57197	MAP4K5 (ENSG00000012983)	2.40731e-27	1.54816	CEP70 (ENSG00000114107)	1.55413e-49	2.19174	SNN (ENSG00000184602)	4.84534e-169	2.768	OLFML2B (ENSG00000162745)	2.44262e-49	2.95055
578	ADGRB1 (ENSG00000181790)	2.38061e-12	1.94998	POLR1A (ENSG00000068654)	0.000221881	1.50917	RAF1 (ENSG00000132155)	1.89975e-07	1.50588	CD276 (ENSG00000103855)	2.62296e-37	1.71852	CHSY1 (ENSG00000131873)	1.59283e-22	2.19397	ARSD (ENSG00000006756)	2.22103e-34	5.82419	ZFYVE21 (ENSG00000100711)	0.00904173	1.81326	AC100830.1 (ENSG00000259635)	0.0177561	1.55492	C17orf100 (ENSG00000256806)	0.00340709	1.92621	RFTN1 (ENSG00000131378)	2.99248e-59	1.50332	MAP1S (ENSG00000130479)	0	2.89236	SLC35G1 (ENSG00000176273)	2.81075e-27	1.65879	ILF3 (ENSG00000129351)	1.57295e-49	1.56488	TAF1C (ENSG00000103168)	7.41251e-169	3.31926	PRNP (ENSG00000171867)	2.59563e-49	2.09296
579	FGD1 (ENSG00000102302)	2.39052e-12	1.52004	RAB30 (ENSG00000137502)	0.000224222	1.52517	FOXO1 (ENSG00000150907)	1.9403e-07	2.99654	ORAI1 (ENSG00000276045)	2.65913e-37	1.55278	DMKN (ENSG00000161249)	1.70183e-22	3.17984	EEF1A2 (ENSG00000101210)	3.36951e-34	6.3975	LRIF1 (ENSG00000121931)	0.00907484	1.8066	MIATNB (ENSG00000244625)	0.0178368	1.53509	AC005013.1 (ENSG00000228421)	0.00343656	1.50922	C9orf40 (ENSG00000135045)	3.05636e-59	1.88825	FAM43A (ENSG00000185112)	0	2.76766	MED13L (ENSG00000123066)	2.93346e-27	1.58085	ZNF85 (ENSG00000105750)	1.97706e-49	2.26517	ATP6AP1 (ENSG00000071553)	1.4421e-168	2.72109	BDNF (ENSG00000176697)	2.60284e-49	2.45583
580	PCDH15 (ENSG00000150275)	2.40869e-12	2.02995	ATP1B2 (ENSG00000129244)	0.000226488	2.82815	AL365356.1 (ENSG00000226647)	1.96049e-07	3.05658	DPEP1 (ENSG00000015413)	3.22222e-37	2.21617	TBX1 (ENSG00000184058)	1.70837e-22	3.76975	COL4A3 (ENSG00000169031)	3.86597e-34	4.84897	TBCB (ENSG00000105254)	0.00909402	1.64357	C19orf73 (ENSG00000221916)	0.0187909	1.5726	ZBED9 (ENSG00000232040)	0.00350467	1.99051	BID (ENSG00000015475)	4.64963e-59	1.66399	ACE (ENSG00000159640)	0	4.13881	ARHGEF6 (ENSG00000129675)	3.24165e-27	2.12714	DERA (ENSG00000023697)	2.47525e-49	1.91968	HK1 (ENSG00000156515)	2.02543e-168	2.74499	RAB3B (ENSG00000169213)	4.20343e-49	3.22355
581	VEGFD (ENSG00000165197)	2.69516e-12	2.67941	CHST2 (ENSG00000175040)	0.000227676	1.6483	TSPAN14 (ENSG00000108219)	1.98002e-07	2.64974	HIP1R (ENSG00000130787)	3.26842e-37	1.89592	GPSM2 (ENSG00000121957)	1.89072e-22	2.57356	C15orf48 (ENSG00000166920)	3.96338e-34	36.3971	KRT23 (ENSG00000108244)	0.00923011	4.74698	FSIP1 (ENSG00000150667)	0.0223353	1.60636	GADD45B (ENSG00000099860)	0.00372087	1.62933	FGF13 (ENSG00000129682)	6.02259e-59	2.32856	FIGNL2 (ENSG00000261308)	0	3.68812	CYP3A7 (ENSG00000160870)	3.45501e-27	2.66376	ZNF107 (ENSG00000196247)	3.46789e-49	2.43663	PROS1 (ENSG00000184500)	2.05525e-168	2.90039	PPIB (ENSG00000166794)	7.49574e-49	1.76022
582	DDX25 (ENSG00000109832)	2.7382e-12	1.90537	RBL2 (ENSG00000103479)	0.000233048	1.76645	FMNL1 (ENSG00000184922)	1.98169e-07	5.1052	CRK (ENSG00000167193)	3.2854e-37	1.57103	OAS3 (ENSG00000111331)	1.90319e-22	3.60994	MYMX (ENSG00000262179)	4.24921e-34	2.92233	TRIR (ENSG00000123144)	0.00961512	1.55148	SGMS2 (ENSG00000164023)	0.0227961	1.71543	TMEM151B (ENSG00000178233)	0.00383861	1.97375	IQGAP3 (ENSG00000183856)	1.2657e-58	2.71501	SNN (ENSG00000184602)	0	2.99761	BTG2 (ENSG00000159388)	3.56132e-27	1.69261	PARP2 (ENSG00000129484)	4.03326e-49	1.98085	LXN (ENSG00000079257)	2.55284e-168	1.89777	FAM177A1 (ENSG00000151327)	7.52052e-49	1.92156
583	AL662796.1 (ENSG00000225914)	2.82768e-12	1.83389	RSBN1 (ENSG00000081019)	0.000233914	1.82137	ST8SIA6 (ENSG00000148488)	2.05047e-07	4.16244	CARTPT (ENSG00000164326)	3.5772e-37	2.15849	H2AFV (ENSG00000105968)	2.08569e-22	2.16702	FGFBP1 (ENSG00000137440)	4.98867e-34	3.2078	TUBB2B (ENSG00000137285)	0.00968289	1.60615	STBD1 (ENSG00000118804)	0.0242677	1.5309	AL136088.1 (ENSG00000254489)	0.00386837	1.54921	DHODH (ENSG00000102967)	1.7494e-58	2.10818	FLNB (ENSG00000136068)	0	2.62548	TIAM1 (ENSG00000156299)	4.71314e-27	1.96114	ARL6IP6 (ENSG00000177917)	4.80419e-49	1.82674	TCIRG1 (ENSG00000110719)	3.00678e-168	2.57781	ADAM19 (ENSG00000135074)	8.30274e-49	2.24687
584	MSX2 (ENSG00000120149)	3.60054e-12	1.82349	CEP95 (ENSG00000258890)	0.000236985	1.59661	CASP10 (ENSG00000003400)	2.07264e-07	4.2944	MOB3A (ENSG00000172081)	3.87377e-37	1.65909	CDKN2B (ENSG00000147883)	2.46118e-22	2.1497	PTPRJ (ENSG00000149177)	5.29787e-34	7.00481	MPC2 (ENSG00000143158)	0.00969408	1.89587	AC027682.6 (ENSG00000276075)	0.0245667	1.55134	AC099568.2 (ENSG00000272931)	0.00389286	2.18189	DBF4 (ENSG00000006634)	3.82092e-58	1.62817	ARHGEF12 (ENSG00000196914)	0	2.52367	LBX2 (ENSG00000179528)	4.73113e-27	2.93819	DDIAS (ENSG00000165490)	5.07709e-49	3.12252	DNAJC5 (ENSG00000101152)	5.07036e-168	2.75303	METTL22 (ENSG00000067365)	8.82898e-49	2.09947
585	CASD1 (ENSG00000127995)	3.74251e-12	1.51759	PSMA3-AS1 (ENSG00000257621)	0.000237996	1.81262	KCNN2 (ENSG00000080709)	2.10319e-07	3.79899	SLC2A6 (ENSG00000160326)	3.92106e-37	1.66477	SASS6 (ENSG00000156876)	2.56886e-22	2.51597	MECOM (ENSG00000085276)	5.80237e-34	5.50159	AC090409.1 (ENSG00000267279)	0.00974055	3.30601	OTOGL (ENSG00000165899)	0.0288197	1.50985	HIST1H2BD (ENSG00000158373)	0.00390125	1.87909	SLC6A9 (ENSG00000196517)	3.96275e-58	2.07341	PCDH17 (ENSG00000118946)	0	3.1712	LRP5 (ENSG00000162337)	5.2165e-27	1.58004	MRE11 (ENSG00000020922)	5.8687e-49	2.13584	CLPTM1 (ENSG00000104853)	1.66048e-167	2.59062	SLC24A3 (ENSG00000185052)	1.34657e-48	3.05083
586	AC078909.2 (ENSG00000274444)	3.91643e-12	1.90024	RBM12B (ENSG00000183808)	0.00023844	1.73058	CLPTM1L (ENSG00000049656)	2.12626e-07	1.51027	MAP2K3 (ENSG00000034152)	5.50765e-37	1.65765	C4orf46 (ENSG00000205208)	2.7106e-22	2.57006	AC016526.1 (ENSG00000258402)	6.64791e-34	2.65398	C6orf226 (ENSG00000221821)	0.00996945	1.62419	COL11A2 (ENSG00000204248)	0.0291619	1.50007	SPRY4-AS1 (ENSG00000231185)	0.00392762	2.06669	FAIM (ENSG00000158234)	4.36257e-58	1.60594	VOPP1 (ENSG00000154978)	0	2.77787	NCK2 (ENSG00000071051)	5.31897e-27	1.62725	H1FX (ENSG00000184897)	5.93645e-49	1.62885	MPZL1 (ENSG00000197965)	1.87683e-167	2.85764	TMBIM1 (ENSG00000135926)	1.39543e-48	2.25306
587	LPAR4 (ENSG00000147145)	4.07446e-12	1.77126	PTPRQ (ENSG00000139304)	0.00024273	1.6402	KNOP1 (ENSG00000103550)	2.21382e-07	1.60152	SHISA5 (ENSG00000164054)	5.54616e-37	1.60583	H2AFJ (ENSG00000246705)	2.71985e-22	2.05373	ADAM8 (ENSG00000151651)	6.74027e-34	5.80848	DHRS7B (ENSG00000109016)	0.00997205	1.86518	HOXC5 (ENSG00000172789)	0.0296435	1.51374	PENK (ENSG00000181195)	0.00397569	1.6348	BATF3 (ENSG00000123685)	4.89684e-58	2.7749	MINDY2 (ENSG00000128923)	0	2.62546	CLIP2 (ENSG00000106665)	5.41218e-27	1.59414	G0S2 (ENSG00000123689)	7.60669e-49	1.67853	SCN9A (ENSG00000169432)	2.00739e-167	3.13921	DSP (ENSG00000096696)	1.45907e-48	3.47252
588	ZNF423 (ENSG00000102935)	4.4941e-12	1.53862	FARP1 (ENSG00000152767)	0.000242968	1.77539	INTS11 (ENSG00000127054)	2.30497e-07	1.50455	SPNS2 (ENSG00000183018)	7.35285e-37	2.03373	PAXIP1 (ENSG00000157212)	3.98449e-22	2.34584	P2RY6 (ENSG00000171631)	8.09938e-34	4.97997	PLPP4 (ENSG00000203805)	0.00998	5.01978	CCDC173 (ENSG00000154479)	0.0301924	1.51344	EYA4 (ENSG00000112319)	0.00401352	1.79413	PIP5K1B (ENSG00000107242)	6.53171e-58	2.54228	PRKD2 (ENSG00000105287)	0	2.71686	EGR2 (ENSG00000122877)	8.67918e-27	2.73147	SRP9 (ENSG00000143742)	9.24591e-49	1.58198	EMB (ENSG00000170571)	3.27821e-167	3.24099	ARF4 (ENSG00000168374)	1.68334e-48	2.01309
589	PTPRC (ENSG00000081237)	4.72027e-12	2.2715	HIRA (ENSG00000100084)	0.000243548	1.55017	CNTNAP3B (ENSG00000154529)	2.55428e-07	5.18591	OSTF1 (ENSG00000134996)	8.45909e-37	1.55937	CENPL (ENSG00000120334)	4.03457e-22	2.68982	GRHL1 (ENSG00000134317)	9.08556e-34	9.10536	FAM96B (ENSG00000166595)	0.0100418	2.2171	REEP1 (ENSG00000068615)	0.0322652	1.51319	USP53 (ENSG00000145390)	0.00408326	1.58445	RECQL4 (ENSG00000160957)	7.71447e-58	2.42941	RFLNB (ENSG00000183688)	0	2.50885	NPTX1 (ENSG00000171246)	1.01878e-26	3.88248	SMO (ENSG00000128602)	9.63313e-49	1.74162	BTBD11 (ENSG00000151136)	4.30775e-167	4.52504	FKBP10 (ENSG00000141756)	2.34146e-48	1.92267
590	ALX1 (ENSG00000180318)	5.1139e-12	1.85133	ZNF12 (ENSG00000164631)	0.000245902	1.65355	GABRB2 (ENSG00000145864)	2.57087e-07	4.73296	KCNN3 (ENSG00000143603)	9.08147e-37	2.06344	CEBPB (ENSG00000172216)	4.17067e-22	2.17186	DDIT3 (ENSG00000175197)	1.03944e-33	6.67912	C22orf39 (ENSG00000242259)	0.0101925	1.70973	AC104986.2 (ENSG00000253948)	0.0329633	1.50162	HSPA12B (ENSG00000132622)	0.00409631	1.89067	IL1RAP (ENSG00000196083)	1.85194e-57	1.59512	PARVB (ENSG00000188677)	0	2.97646	GLP2R (ENSG00000065325)	1.1166e-26	2.61264	TOPBP1 (ENSG00000163781)	1.19479e-48	1.90942	NOTCH1 (ENSG00000148400)	9.16021e-167	2.51084	P3H1 (ENSG00000117385)	2.67873e-48	1.72945
591	GPSM1 (ENSG00000160360)	5.57476e-12	1.52195	ITPR2 (ENSG00000123104)	0.000246797	1.50976	PALD1 (ENSG00000107719)	2.78021e-07	2.94406	FBXL7 (ENSG00000183580)	9.19172e-37	1.69388	ADGRG6 (ENSG00000112414)	4.23202e-22	2.18514	SEMA4B (ENSG00000185033)	1.31709e-33	5.53325	ADA (ENSG00000196839)	0.0102086	1.9325	AC067735.1 (ENSG00000257718)	0.036075	1.50128	HLA-DOA (ENSG00000204252)	0.00413722	1.86933	IL17B (ENSG00000127743)	1.86194e-56	2.4036	DHX32 (ENSG00000089876)	0	2.92847	CCDC183 (ENSG00000213213)	1.21736e-26	2.44661	COL25A1 (ENSG00000188517)	1.45829e-48	1.5574	TMSB10 (ENSG00000034510)	1.14165e-166	1.62719	PCOLCE (ENSG00000106333)	5.26818e-48	2.00475
592	ZKSCAN7 (ENSG00000196345)	5.68176e-12	1.85595	MIEF1 (ENSG00000100335)	0.000248527	1.76583	RABEP2 (ENSG00000177548)	3.1096e-07	3.69837	SMURF2 (ENSG00000108854)	9.28923e-37	1.57958	APOE (ENSG00000130203)	4.57385e-22	1.83498	SLC16A6 (ENSG00000108932)	1.43109e-33	8.02525	TMEM9B (ENSG00000175348)	0.0103098	1.78339	C3orf70 (ENSG00000187068)	0.0366922	1.54254	CNTN5 (ENSG00000149972)	0.0041447	1.80426	CACNA1D (ENSG00000157388)	2.06908e-56	2.65396	GCA (ENSG00000115271)	0	3.51485	GGT1 (ENSG00000100031)	1.49853e-26	2.64272	SBK1 (ENSG00000188322)	2.75956e-48	1.8468	ZNF467 (ENSG00000181444)	4.49568e-166	2.53833	HTATIP2 (ENSG00000109854)	8.03163e-48	2.25255
593	CHCHD6 (ENSG00000159685)	5.84472e-12	1.52091	NLGN4X (ENSG00000146938)	0.000248692	1.58	SETX (ENSG00000107290)	3.20301e-07	2.77885	MSN (ENSG00000147065)	9.50199e-37	1.68305	LZTS1 (ENSG00000061337)	4.61474e-22	2.21056	PLXNB1 (ENSG00000164050)	2.36272e-33	6.08995	PSMG4 (ENSG00000180822)	0.0103446	1.91109	CXCL10 (ENSG00000169245)	0.0410966	3.24959	HPCA (ENSG00000121905)	0.00421615	1.95748	AC004148.2 (ENSG00000263272)	3.54313e-56	1.66926	AHR (ENSG00000106546)	0	2.99505	BCAT1 (ENSG00000060982)	2.33986e-26	1.51106	CALM2 (ENSG00000143933)	3.00806e-48	1.58265	CISD3 (ENSG00000277972)	1.04299e-165	2.69805	SYAP1 (ENSG00000169895)	9.19546e-48	1.62342
594	PRKAR1B (ENSG00000188191)	5.97064e-12	1.533	RPRD2 (ENSG00000163125)	0.000249821	1.57244	VSIG2 (ENSG00000019102)	3.28594e-07	4.8527	QPCT (ENSG00000115828)	9.85224e-37	1.73482	NRP2 (ENSG00000118257)	4.88388e-22	1.83462	RRAD (ENSG00000166592)	4.09589e-33	5.49354	CCDC58 (ENSG00000160124)	0.0105392	1.60229	AL355353.1 (ENSG00000270761)	0.0442951	1.56281	SERTAD3 (ENSG00000167565)	0.00430379	1.80551	NXN (ENSG00000167693)	3.75929e-56	1.52356	PTPN4 (ENSG00000088179)	0	3.02937	LINC02147 (ENSG00000249797)	3.0436e-26	2.15746	CNBP (ENSG00000169714)	3.66171e-48	1.50517	IFNAR1 (ENSG00000142166)	1.64897e-165	2.58046	IFI27L1 (ENSG00000165948)	1.3071e-47	1.87106
595	TMEM25 (ENSG00000149582)	7.53936e-12	1.60316	ATP6V1G2-DDX39B (ENSG00000254870)	0.000254424	1.65417	AL356124.1 (ENSG00000226149)	3.3299e-07	4.59033	PSAP (ENSG00000197746)	1.04397e-36	1.61054	ATRNL1 (ENSG00000107518)	5.02336e-22	1.86677	TPD52L1 (ENSG00000111907)	4.72851e-33	4.61	CHORDC1 (ENSG00000110172)	0.0107137	1.7448	AC007325.4 (ENSG00000278817)	0.0465566	1.50332	LPAR4 (ENSG00000147145)	0.00437137	1.90976	SPA17 (ENSG00000064199)	5.23363e-56	1.86482	UBASH3B (ENSG00000154127)	0	3.74192	TTLL6 (ENSG00000170703)	3.91143e-26	2.60148	HMGN3 (ENSG00000118418)	4.79776e-48	1.62167	RIN2 (ENSG00000132669)	5.30146e-165	2.63475	GCAT (ENSG00000100116)	1.68098e-47	2.24265
596	AKR1C1 (ENSG00000187134)	8.27981e-12	2.01423	MED13L (ENSG00000123066)	0.000256468	1.8228	PPP2R5E (ENSG00000154001)	3.44032e-07	1.53926	RIN2 (ENSG00000132669)	1.08415e-36	1.69716	POLD1 (ENSG00000062822)	5.04604e-22	2.56337	GGT1 (ENSG00000100031)	5.61073e-33	8.59273	PRR7 (ENSG00000131188)	0.0107248	1.63263	KCNA5 (ENSG00000130037)	0.0744406	1.56532	ANO3 (ENSG00000134343)	0.00438659	1.85865	OLFM2 (ENSG00000105088)	6.43399e-56	1.58304	NT5E (ENSG00000135318)	0	3.31652	GLIS3 (ENSG00000107249)	3.94849e-26	2.31876	ZWILCH (ENSG00000174442)	7.29435e-48	2.02078	GRASP (ENSG00000161835)	5.88567e-165	2.58833	TNFSF11 (ENSG00000120659)	1.71894e-47	4.38823
597	SOBP (ENSG00000112320)	8.73311e-12	1.57248	ROCK2 (ENSG00000134318)	0.000258048	1.82155	CHD6 (ENSG00000124177)	3.44571e-07	1.50584	NFE2L1 (ENSG00000082641)	1.15126e-36	1.55143	CEP78 (ENSG00000148019)	5.40927e-22	2.03813	ARHGEF35 (ENSG00000213214)	9.17561e-33	7.03634	MAPK12 (ENSG00000188130)	0.0110747	1.7471	CCDC69 (ENSG00000198624)	0.0774982	1.51474	CACNG7 (ENSG00000105605)	0.00451827	1.98231	DCPS (ENSG00000110063)	8.68201e-56	1.68633	DAB2 (ENSG00000153071)	0	2.5321	TYRP1 (ENSG00000107165)	4.96272e-26	2.19912	CEP192 (ENSG00000101639)	8.84205e-48	2.27214	SWAP70 (ENSG00000133789)	7.12391e-165	2.82655	ZBTB38 (ENSG00000177311)	2.51784e-47	1.92744
598	NUDT10 (ENSG00000122824)	1.06005e-11	1.85537	AC104411.1 (ENSG00000241770)	0.000259202	1.83563	HPGD (ENSG00000164120)	3.54305e-07	1.64417	SNTB1 (ENSG00000172164)	1.18583e-36	2.22036	NUP155 (ENSG00000113569)	6.03028e-22	2.21134	HMGA1 (ENSG00000137309)	1.06369e-32	3.91833	MGAT2 (ENSG00000168282)	0.0112148	1.64119	PPARGC1B (ENSG00000155846)	0.0793921	1.51596	AL357568.1 (ENSG00000233693)	0.0045555	1.58726	CHRD (ENSG00000090539)	9.75993e-56	2.14395	NRN1 (ENSG00000124785)	0	4.4704	SH3YL1 (ENSG00000035115)	5.21094e-26	1.63189	ENAH (ENSG00000154380)	9.1777e-48	1.52395	LDLRAP1 (ENSG00000157978)	7.57233e-165	3.81336	AP000904.1 (ENSG00000273415)	2.95352e-47	2.48861
599	RARB (ENSG00000077092)	1.17274e-11	1.52341	WASF1 (ENSG00000112290)	0.000259628	1.76823	CCDC82 (ENSG00000149231)	3.69123e-07	1.63685	BAG3 (ENSG00000151929)	1.24288e-36	1.62622	MIR503HG (ENSG00000223749)	6.05044e-22	2.22334	PPM1H (ENSG00000111110)	1.615e-32	8.63138	NDUFA12 (ENSG00000184752)	0.0113267	2.1651	PARD6A (ENSG00000102981)	0.12819	1.50394	EGFR (ENSG00000146648)	0.00463076	1.67501	POLD3 (ENSG00000077514)	1.07047e-55	1.59483	PKIG (ENSG00000168734)	0	3.05014	TAGAP (ENSG00000164691)	6.01106e-26	2.35367	HAUS6 (ENSG00000147874)	9.71109e-48	2.04482	FGD6 (ENSG00000180263)	8.29289e-165	3.03046	MID1IP1 (ENSG00000165175)	3.19315e-47	2.20361
600	KCND2 (ENSG00000184408)	1.47428e-11	1.9611	CTBP1 (ENSG00000159692)	0.000260532	1.8195	FGF12 (ENSG00000114279)	3.8507e-07	3.54674	KIAA1191 (ENSG00000122203)	1.31623e-36	1.51088	HIST1H4C (ENSG00000197061)	6.11733e-22	2.77881	PLA2G2F (ENSG00000158786)	1.98775e-32	20.0797	UBALD1 (ENSG00000153443)	0.0116322	1.65155	CYP3A5 (ENSG00000106258)	0.131742	1.51775	INAVA (ENSG00000163362)	0.00470783	1.81938	TMEM107 (ENSG00000179029)	1.60198e-55	1.73663	IDS (ENSG00000010404)	0	2.65439	FDFT1 (ENSG00000079459)	6.21124e-26	1.58137	RBP4 (ENSG00000138207)	1.01743e-47	4.10698	SSH1 (ENSG00000084112)	1.20791e-164	2.56101	YIPF2 (ENSG00000130733)	3.7966e-47	1.87514
601	GSTM5 (ENSG00000134201)	1.63174e-11	1.775	YY1AP1 (ENSG00000163374)	0.00026217	1.62721	SNORC (ENSG00000182600)	4.14352e-07	5.76472	ARL15 (ENSG00000185305)	1.41284e-36	1.72598	LDLR (ENSG00000130164)	8.68274e-22	2.33394	HOXD9 (ENSG00000128709)	2.14491e-32	5.81737	TMEM204 (ENSG00000131634)	0.011885	1.8753	MT1X (ENSG00000187193)	0.935193	1.66143	TMTC2 (ENSG00000179104)	0.00498871	1.82003	NUDT8 (ENSG00000167799)	1.952e-55	1.90662	LINC01235 (ENSG00000270547)	0	6.57673	AC140912.1 (ENSG00000261227)	7.64108e-26	2.42966	NMU (ENSG00000109255)	1.22477e-47	3.43633	CYB5D2 (ENSG00000167740)	1.59959e-164	2.67333	COL6A1 (ENSG00000142156)	3.8144e-47	1.57046
602	KIZ (ENSG00000088970)	1.76523e-11	1.68937	ZNF654 (ENSG00000175105)	0.000263195	1.61101	PLA2G4C (ENSG00000105499)	4.21022e-07	4.53709	GRIN2A (ENSG00000183454)	1.48917e-36	2.92827	TSPAN5 (ENSG00000168785)	9.11005e-22	1.95965	CLEC18C (ENSG00000157335)	2.16054e-32	5.02026	PEX16 (ENSG00000121680)	0.0120467	1.55978				AC027682.4 (ENSG00000261386)	0.00536286	1.70346	RAD54L (ENSG00000085999)	2.44083e-55	2.73679	USHBP1 (ENSG00000130307)	0	3.85362	PTPRD (ENSG00000153707)	8.17665e-26	1.56491	ATRNL1 (ENSG00000107518)	1.35788e-47	1.5823	PIGZ (ENSG00000119227)	1.00817e-163	4.75982	SPATS2L (ENSG00000196141)	4.22779e-47	1.7178
603	TMEM229A (ENSG00000234224)	1.88338e-11	1.56986	PDPR (ENSG00000090857)	0.000264353	1.62786	NUTM2B-AS1 (ENSG00000225484)	4.25953e-07	1.53431	TGOLN2 (ENSG00000152291)	1.62911e-36	1.51864	TUBB4B (ENSG00000188229)	1.00539e-21	2.3183	MAATS1 (ENSG00000183833)	2.44322e-32	8.95182	CD59 (ENSG00000085063)	0.0121663	2.33266				HHIP-AS1 (ENSG00000248890)	0.00547101	2.13818	TOMM5 (ENSG00000175768)	3.16817e-55	1.51861	AL390728.6 (ENSG00000259865)	0	3.04672	EXT1 (ENSG00000182197)	8.91976e-26	1.55083	GCSH (ENSG00000140905)	1.45669e-47	1.64999	NRAS (ENSG00000213281)	1.33424e-163	2.65198	PLPPR4 (ENSG00000117600)	7.5753e-47	3.32607
604	AC104458.1 (ENSG00000272855)	2.21189e-11	2.02207	PLEKHG2 (ENSG00000090924)	0.000264698	1.88643	ANGPTL2 (ENSG00000136859)	4.89733e-07	3.34821	EPHX4 (ENSG00000172031)	1.72784e-36	2.07663	PSD3 (ENSG00000156011)	1.05261e-21	2.29558	ASIC4 (ENSG00000072182)	3.369e-32	5.177	DESI1 (ENSG00000100418)	0.0122056	1.57062				CRYM (ENSG00000103316)	0.00559476	1.69268	PDE1C (ENSG00000154678)	5.15978e-55	2.04408	KCNJ2-AS1 (ENSG00000267365)	0	5.64109	NTF3 (ENSG00000185652)	9.63521e-26	2.48571	PPAT (ENSG00000128059)	1.82716e-47	2.09789	TNK2 (ENSG00000061938)	1.60807e-163	2.89829	POU2F2 (ENSG00000028277)	8.28755e-47	2.7586
605	WNK3 (ENSG00000196632)	2.42563e-11	1.54454	WIPF2 (ENSG00000171475)	0.000264985	1.76631	CDYL2 (ENSG00000166446)	4.98759e-07	3.97499	LPP (ENSG00000145012)	1.84793e-36	1.5245	ADORA2B (ENSG00000170425)	1.0603e-21	1.84624	AL512274.1 (ENSG00000261068)	3.56784e-32	4.21661	ARPC5 (ENSG00000162704)	0.0122776	2.0527				LRRC61 (ENSG00000127399)	0.00579628	1.88887	PLCE1 (ENSG00000138193)	6.98788e-55	2.07037	KIF13B (ENSG00000197892)	0	3.63039	TOP1MT (ENSG00000184428)	1.12989e-25	2.13361	FUBP1 (ENSG00000162613)	1.85478e-47	1.65872	PRR5L (ENSG00000135362)	2.17844e-163	3.91232	SQOR (ENSG00000137767)	8.80886e-47	3.77097
[truncated: 4,947 more rows]
