# Supplementary material for: Unveiling impaired vascular function and cellular heterogeneity in diabetic donor-derived vascular organoids
Source: Stem Cells. 2024 Jul 25;42(9):791–808. doi: 10.1093/stmcls/sxae043 (PMC11384901; doi:10.1093/stmcls/sxae043)
Supplement: sxae043_suppl_Supplementary_Materials [file sxae043_suppl_supplementary_materials.zip › sxae043/Supp Excel sheet 4_Biomarkers-ND-12 GB-CLUSTERs.xlsx]

## Sheet: Biomarkers-ND-12 GB-CLUSTERs
Top features	Cluster 1	Cluster 1 p-value	Cluster 1 fold change	Cluster 10	Cluster 10 p-value	Cluster 10 fold change	Cluster 11	Cluster 11 p-value	Cluster 11 fold change	Cluster 12	Cluster 12 p-value	Cluster 12 fold change	Cluster 2	Cluster 2 p-value	Cluster 2 fold change	Cluster 3	Cluster 3 p-value	Cluster 3 fold change	Cluster 4	Cluster 4 p-value	Cluster 4 fold change	Cluster 5	Cluster 5 p-value	Cluster 5 fold change	Cluster 6	Cluster 6 p-value	Cluster 6 fold change	Cluster 7	Cluster 7 p-value	Cluster 7 fold change	Cluster 8	Cluster 8 p-value	Cluster 8 fold change	Cluster 9	Cluster 9 p-value	Cluster 9 fold change
1	FAM162B (ENSG00000183807)	0	13.7718	RGCC (ENSG00000102760)	0	21.9655	BCL2A1 (ENSG00000140379)	0	21.13	PDLIM3 (ENSG00000154553)	1.24281e-95	6.04351	NNMT (ENSG00000166741)	0	15.1934	TAC1 (ENSG00000006128)	1.89161e-294	4.18889	TSHZ2 (ENSG00000182463)	2.63646e-157	2.93882	PTPRB (ENSG00000127329)	0	8.67131	UBE2C (ENSG00000175063)	0	38.7681	COL3A1 (ENSG00000168542)	4.7265e-45	2.62083	SOX7 (ENSG00000171056)	0	6.71665	RNASE1 (ENSG00000129538)	6.36844e-155	5.00027
2	RASL12 (ENSG00000103710)	0	5.87924	TM4SF1 (ENSG00000169908)	0	15.6231	SERPINF1 (ENSG00000132386)	2.26714e-308	14.2517	ACTG2 (ENSG00000163017)	1.42905e-89	7.03925	PAPPA (ENSG00000182752)	0	15.0953	TRIL (ENSG00000255690)	6.54064e-291	4.74257	PEG10 (ENSG00000242265)	8.28362e-149	3.12581	NOTCH4 (ENSG00000204301)	0	8.45565	NUSAP1 (ENSG00000137804)	0	35.4811	SULF1 (ENSG00000137573)	1.66143e-43	2.93913	PRND (ENSG00000171864)	0	6.41673	CLDN5 (ENSG00000184113)	5.2918e-149	3.90446
3	PHYHIPL (ENSG00000165443)	2.06452e-297	11.1739	TM4SF18 (ENSG00000163762)	0	12.9068	COL14A1 (ENSG00000187955)	6.31977e-293	14.7612	NNMT (ENSG00000166741)	2.09407e-89	4.32248	ACTG2 (ENSG00000163017)	0	14.4544	KIF26B (ENSG00000162849)	1.98586e-286	5.41908	SCX (ENSG00000260428)	3.61898e-132	5.62912	MMRN1 (ENSG00000138722)	0	8.20864	SPC25 (ENSG00000152253)	0	31.5257	EDNRA (ENSG00000151617)	2.23777e-33	2.47616	PPP1R16B (ENSG00000101445)	0	6.38667	PECAM1 (ENSG00000261371)	1.49157e-140	4.35389
4	HOXB-AS1 (ENSG00000230148)	5.6596e-293	8.66523	TCIM (ENSG00000176907)	1.2781e-296	14.6987	PDPN (ENSG00000162493)	2.8674e-269	22.2952	TAGLN (ENSG00000149591)	3.24003e-78	5.32626	SERPINE1 (ENSG00000106366)	0	13.542	GPC3 (ENSG00000147257)	1.42075e-278	4.24514	RPS7 (ENSG00000171863)	3.11229e-128	2.0125	ICAM2 (ENSG00000108622)	0	8.0477	CDK1 (ENSG00000170312)	0	31.0991	KCNQ1OT1 (ENSG00000269821)	4.68117e-24	2.74709	BCL6B (ENSG00000161940)	0	6.20723	KDR (ENSG00000128052)	2.96218e-134	4.101
5	NDUFA4L2 (ENSG00000185633)	6.12503e-288	5.2439	LIPG (ENSG00000101670)	4.04946e-292	16.2934	CASP1 (ENSG00000137752)	2.43264e-218	11.9823	GAPDH (ENSG00000111640)	5.57244e-72	2.31814	BST1 (ENSG00000109743)	0	12.1208	GAS7 (ENSG00000007237)	3.49485e-271	5.27229	ISLR (ENSG00000129009)	7.86689e-121	2.7683	TIE1 (ENSG00000066056)	0	7.79522	TOP2A (ENSG00000131747)	0	29.7537	TSHZ2 (ENSG00000182463)	1.74664e-22	2.56861	RASSF2 (ENSG00000101265)	0	6.15811	ECSCR (ENSG00000249751)	9.38843e-127	5.22911
6	ADAP2 (ENSG00000184060)	3.47571e-285	7.05606	ESM1 (ENSG00000164283)	3.31269e-272	12.6278	TMEM176A (ENSG00000002933)	5.79547e-212	10.6869	C12orf75 (ENSG00000235162)	1.60704e-62	5.65008	P2RY14 (ENSG00000174944)	0	11.9922	GAS1 (ENSG00000180447)	3.6817e-260	4.70816	PTN (ENSG00000105894)	5.16794e-118	3.73931	CLDN5 (ENSG00000184113)	0	7.77327	RRM2 (ENSG00000171848)	0	27.4727	COL1A1 (ENSG00000108821)	9.56883e-22	1.57988	N4BP3 (ENSG00000145911)	0	6.14649	PRND (ENSG00000171864)	6.24606e-115	5.43235
7	SERPINI1 (ENSG00000163536)	1.46728e-283	11.196	LRRC36 (ENSG00000159708)	1.03896e-259	9.69114	TMEM176B (ENSG00000106565)	1.59591e-201	9.92023	ACTA2 (ENSG00000107796)	1.82133e-60	5.22529	PDLIM3 (ENSG00000154553)	0	11.6081	ISLR (ENSG00000129009)	7.27948e-243	3.566	FRZB (ENSG00000162998)	3.21978e-116	3.41383	FLT4 (ENSG00000037280)	0	7.74289	AURKB (ENSG00000178999)	0	26.5888	EMILIN1 (ENSG00000138080)	1.06369e-21	2.99769	CSGALNACT1 (ENSG00000147408)	0	5.91105	CDH5 (ENSG00000179776)	7.20332e-115	4.0398
8	SLCO3A1 (ENSG00000176463)	1.95702e-267	5.69401	BMP6 (ENSG00000153162)	3.16418e-246	14.7583	MME (ENSG00000196549)	8.24178e-174	8.90355	AC083967.1 (ENSG00000254337)	4.41606e-59	4.06179	ANKRD1 (ENSG00000148677)	0	11.3801	ATRNL1 (ENSG00000107518)	3.51477e-241	4.01074	OLFML3 (ENSG00000116774)	1.94344e-110	3.38234	DLL4 (ENSG00000128917)	0	7.7033	PBK (ENSG00000168078)	0	25.1938	COL1A2 (ENSG00000164692)	1.1379e-21	1.90382	SHE (ENSG00000169291)	0	5.87024	ADGRL4 (ENSG00000162618)	4.59242e-113	3.42173
9	PLN (ENSG00000198523)	1.01031e-261	5.38785	HAPLN1 (ENSG00000145681)	2.04859e-244	14.6212	FAP (ENSG00000078098)	3.77424e-173	5.93593	LOX (ENSG00000113083)	1.43659e-57	6.36284	SPOCD1 (ENSG00000134668)	0	11.0253	CNTNAP2 (ENSG00000174469)	2.68322e-234	4.94133	IGDCC3 (ENSG00000174498)	2.28865e-110	2.12794	DOCK9 (ENSG00000088387)	0	7.65453	NDC80 (ENSG00000080986)	0	24.9816	VCAN (ENSG00000038427)	5.9764e-19	2.24862	WSCD1 (ENSG00000179314)	0	5.84859	CD93 (ENSG00000125810)	1.52111e-112	3.82429
10	CD36 (ENSG00000135218)	1.03024e-256	6.917	LYL1 (ENSG00000104903)	7.03725e-244	7.89017	CLEC11A (ENSG00000105472)	1.66514e-172	7.90611	VIM (ENSG00000026025)	7.1447e-57	1.91112	ANOS1 (ENSG00000011201)	0	10.7959	HMCN1 (ENSG00000143341)	2.453e-233	3.69885	DNM3OS (ENSG00000230630)	1.07685e-109	2.53695	SHANK3 (ENSG00000251322)	0	7.61012	NCAPG (ENSG00000109805)	0	24.8565	PCDH18 (ENSG00000189184)	1.00164e-18	2.69318	DOCK9 (ENSG00000088387)	0	5.68664	PLVAP (ENSG00000130300)	1.65773e-110	4.19332
11	MGP (ENSG00000111341)	6.34844e-256	4.4938	ARHGEF28 (ENSG00000214944)	6.62564e-240	13.2943	DCN (ENSG00000011465)	1.30984e-171	7.67567	PAPPA (ENSG00000182752)	8.80506e-56	5.4198	TAGLN (ENSG00000149591)	0	10.4796	LUM (ENSG00000139329)	1.07635e-225	3.28538	MEST (ENSG00000106484)	5.69316e-107	2.04252	PCDH12 (ENSG00000113555)	0	7.54558	DLGAP5 (ENSG00000126787)	0	24.849	IGDCC3 (ENSG00000174498)	5.36719e-18	2.67829	PODXL (ENSG00000128567)	0	5.47485	CD34 (ENSG00000174059)	1.60461e-109	4.40799
12	CCR10 (ENSG00000184451)	1.09436e-234	6.64199	THBD (ENSG00000178726)	2.75656e-233	8.12959	DLK1 (ENSG00000185559)	4.73541e-168	18.1876	MYL9 (ENSG00000101335)	1.70842e-54	4.56245	STC2 (ENSG00000113739)	0	9.81891	PDGFRA (ENSG00000134853)	2.31578e-225	3.31801	CRABP2 (ENSG00000143320)	1.25102e-105	2.61861	KDR (ENSG00000128052)	0	7.48365	MKI67 (ENSG00000148773)	0	24.7572	PDGFRB (ENSG00000113721)	3.33652e-17	2.51368	MYCT1 (ENSG00000120279)	0	4.89708	ESM1 (ENSG00000164283)	3.29868e-106	3.33864
13	TPPP3 (ENSG00000159713)	1.17542e-210	7.19176	HECW2 (ENSG00000138411)	6.45658e-230	8.72923	NUPR1 (ENSG00000176046)	1.35068e-163	7.58282	MAP3K7CL (ENSG00000156265)	5.76277e-53	6.54113	INHBA (ENSG00000122641)	0	9.81557	ZFHX4 (ENSG00000091656)	1.06743e-224	5.00029	RPL6 (ENSG00000089009)	2.82395e-103	1.64658	PLVAP (ENSG00000130300)	0	7.33016	HIST1H1B (ENSG00000184357)	0	23.6854	GRIA4 (ENSG00000152578)	6.42181e-17	2.73774	FLT4 (ENSG00000037280)	0	4.95025	GIMAP4 (ENSG00000133574)	3.15995e-103	4.92911
14	SEPT4 (ENSG00000108387)	2.72269e-209	4.24869	PLXNA2 (ENSG00000076356)	6.04249e-229	7.85188	DIO3 (ENSG00000197406)	8.16121e-162	30.441	TPM2 (ENSG00000198467)	2.61084e-52	3.78976	KCNG1 (ENSG00000026559)	0	9.67106	PEG10 (ENSG00000242265)	1.13927e-220	4.1511	RPL10 (ENSG00000147403)	3.23702e-101	1.54762	MMRN2 (ENSG00000173269)	0	7.22806	ASPM (ENSG00000066279)	0	22.5257	PDGFRA (ENSG00000134853)	1.36582e-16	3.26513	ARHGEF15 (ENSG00000198844)	0	5.00147	TIE1 (ENSG00000066056)	6.04941e-94	4.24038
15	FABP5 (ENSG00000164687)	2.30585e-204	4.53358	ECSCR (ENSG00000249751)	1.14136e-226	5.22418	MFAP4 (ENSG00000166482)	1.34492e-152	9.31747	ITGA11 (ENSG00000137809)	7.05308e-51	5.88355	TNFRSF12A (ENSG00000006327)	0	9.65425	CRISPLD2 (ENSG00000103196)	4.36922e-220	4.43758	RPL5 (ENSG00000122406)	1.75323e-100	1.78272	CLEC14A (ENSG00000176435)	0	7.1654	NUF2 (ENSG00000143228)	0	22.1052	CDH11 (ENSG00000140937)	1.41914e-16	2.30479	GPRIN3 (ENSG00000185477)	0	5.96191	BCL6B (ENSG00000161940)	1.78934e-88	6.13016
16	RGS5 (ENSG00000143248,ENSG00000232995)	6.23307e-203	5.87745	SOX17 (ENSG00000164736)	2.63057e-226	5.99959	CEBPD (ENSG00000221869)	5.81644e-148	7.96824	CNN1 (ENSG00000130176)	5.87304e-50	4.59301	CNN1 (ENSG00000130176)	0	9.45451	CORIN (ENSG00000145244)	2.72952e-219	4.8209	PCDH18 (ENSG00000189184)	2.00315e-100	2.40191	ROBO4 (ENSG00000154133)	0	7.14913	PCLAF (ENSG00000166803)	0	22.017	DNM3OS (ENSG00000230630)	1.19218e-15	3.12857	GDPD5 (ENSG00000158555)	0	5.15286	ESAM (ENSG00000149564)	9.79248e-87	3.77844
17	AC100793.2 (ENSG00000267042)	8.58556e-198	4.81525	JAG2 (ENSG00000184916)	1.06637e-219	5.37145	GREM1 (ENSG00000166923)	4.34758e-145	5.36283	PPP1R14A (ENSG00000167641)	7.77397e-50	4.63084	MAP3K7CL (ENSG00000156265)	0	9.29698	ITGA8 (ENSG00000077943)	9.06149e-219	4.09941	RBP1 (ENSG00000114115)	7.16921e-100	2.78582	NPR3 (ENSG00000113389)	0	6.74611	KIFC1 (ENSG00000237649)	0	21.3149	PRKCSH (ENSG00000130175)	3.51751e-14	1.51151	NOVA2 (ENSG00000104967)	0	5.02951	AFAP1L1 (ENSG00000157510)	2.15351e-86	4.59382
18	MT2A (ENSG00000125148)	1.09349e-197	3.53259	CA2 (ENSG00000104267)	2.49301e-215	8.44835	BDKRB1 (ENSG00000100739)	6.1199e-143	11.3664	SERPINE1 (ENSG00000106366)	3.88176e-48	3.96334	NEXN (ENSG00000162614)	0	8.94398	PCDH7 (ENSG00000169851)	2.18027e-218	3.91387	H3F3A (ENSG00000163041)	9.12295e-100	1.90849	PECAM1 (ENSG00000261371)	0	6.61229	MYBL2 (ENSG00000101057)	0	20.6412	TBX2 (ENSG00000121068)	6.31662e-14	2.1146	TNFSF10 (ENSG00000121858)	0	5.2753	ICAM2 (ENSG00000108622)	7.04011e-86	4.21286
19	NGF (ENSG00000134259)	5.75045e-196	4.71852	GPR4 (ENSG00000177464)	2.58624e-215	6.15692	FTL (ENSG00000087086)	2.21338e-131	3.65	INHBA (ENSG00000122641)	9.63476e-45	3.92729	VGLL3 (ENSG00000206538)	0	8.78634	RNF150 (ENSG00000170153)	1.17632e-217	4.30665	NPW (ENSG00000183971)	9.67623e-100	3.3752	CDH5 (ENSG00000179776)	0	6.56507	ASF1B (ENSG00000105011)	0	20.5487	MEST (ENSG00000106484)	1.3908e-12	2.25734	CXorf36 (ENSG00000147113)	0	4.77036	NPR3 (ENSG00000113389)	7.37822e-85	4.09881
20	OR51E1 (ENSG00000180785)	1.792e-195	6.26401	ROBO4 (ENSG00000154133)	1.85837e-212	5.04302	CHI3L1 (ENSG00000133048)	4.12335e-126	16.5634	LGALS1 (ENSG00000100097)	4.05939e-43	4.25073	HACD1 (ENSG00000165996)	0	8.70493	MEST (ENSG00000106484)	4.83106e-214	4.17103	CRABP1 (ENSG00000166426)	1.53971e-99	7.18954	CD93 (ENSG00000125810)	0	6.53809	KIF11 (ENSG00000138160)	0	20.458	S1PR3 (ENSG00000213694)	1.65424e-12	2.59038	CLDN5 (ENSG00000184113)	0	6.18561	GJA4 (ENSG00000187513)	1.46053e-81	3.10025
21	CSPG4 (ENSG00000173546)	5.7405e-180	2.69792	PDGFB (ENSG00000100311)	2.51318e-212	6.67465	GXYLT2 (ENSG00000172986)	3.04248e-118	4.79143	ANKRD1 (ENSG00000148677)	2.5992e-42	4.97243	ACAN (ENSG00000157766)	0	8.43256	SHROOM3 (ENSG00000138771)	4.68189e-213	3.84673	RPL34 (ENSG00000109475)	4.74196e-99	1.65103	RNASE1 (ENSG00000129538)	0	6.53804	ESCO2 (ENSG00000171320)	0	20.3378	COL6A3 (ENSG00000163359)	2.81273e-12	2.38946	F11R (ENSG00000158769)	0	5.27626	VAMP5 (ENSG00000168899)	2.71763e-81	4.99947
22	MIR4435-2HG (ENSG00000172965)	5.24993e-172	3.41936	SMAD6 (ENSG00000137834)	3.51656e-210	10.3329	CCL21 (ENSG00000137077)	5.19003e-117	11.0682	TNFRSF12A (ENSG00000006327)	9.25919e-42	3.30327	MYL4 (ENSG00000198336)	0	8.26843	AMOT (ENSG00000126016)	1.07302e-212	3.84838	ALDH1A2 (ENSG00000128918)	8.51878e-98	4.11116	ADGRL4 (ENSG00000162618)	0	6.31875	PIMREG (ENSG00000129195)	0	20.1989	NOTCH2 (ENSG00000134250)	9.89109e-12	2.9627	PTPRB (ENSG00000127329)	0	4.55963	CXorf36 (ENSG00000147113)	1.16242e-77	4.55845
23	KCNJ8 (ENSG00000121361)	7.51112e-172	5.10361	EDN1 (ENSG00000078401)	5.88414e-208	19.9881	SCG2 (ENSG00000171951)	2.56149e-113	6.67544	STC2 (ENSG00000113739)	9.07735e-41	5.24533	FGF1 (ENSG00000113578)	0	8.04449	SORL1 (ENSG00000137642)	3.96766e-209	4.4215	RPL24 (ENSG00000114391)	6.64241e-95	1.68544	MYCT1 (ENSG00000120279)	0	6.28313	HJURP (ENSG00000123485)	0	20.1922	WTAP (ENSG00000146457)	1.43537e-11	1.50575	RASGRP3 (ENSG00000152689)	0	5.20156	EMP1 (ENSG00000134531)	1.41705e-77	3.35385
24	PDGFA (ENSG00000197461)	6.72293e-167	2.71073	MYCT1 (ENSG00000120279)	1.08356e-204	4.54205	ATP1B1 (ENSG00000143153)	1.58289e-110	6.67818	S100A10 (ENSG00000197747)	9.31808e-41	3.92272	LMOD1 (ENSG00000163431)	0	7.86203	FREM1 (ENSG00000164946)	6.98947e-207	4.71415	TAC1 (ENSG00000006128)	7.10542e-95	2.25227	EFNA1 (ENSG00000169242)	0	6.70958	CENPF (ENSG00000117724)	0	20.1738	NR2F2 (ENSG00000185551)	2.08993e-11	2.11946	SOX17 (ENSG00000164736)	0	4.37213	MMRN2 (ENSG00000173269)	3.49115e-75	3.5274
25	LYPD1 (ENSG00000150551)	2.09273e-166	6.13419	TM6SF1 (ENSG00000136404)	2.52786e-204	8.55773	LUM (ENSG00000139329)	1.55552e-108	6.28002	TPM1 (ENSG00000140416)	1.8748e-40	2.91776	C12orf75 (ENSG00000235162)	0	7.61416	RUNX1T1 (ENSG00000079102)	2.60979e-205	3.68763	HAND2 (ENSG00000164107)	9.59343e-94	2.9103	CXorf36 (ENSG00000147113)	0	6.27059	KIF2C (ENSG00000142945)	0	19.9295	NBPF14 (ENSG00000270629)	2.27968e-11	4.66549	LAPTM5 (ENSG00000162511)	0	4.75754	SOX18 (ENSG00000203883)	7.86349e-75	4.11615
26	REN (ENSG00000143839)	4.29816e-166	21.2281	GIMAP4 (ENSG00000133574)	6.80872e-203	4.89834	XIST (ENSG00000229807)	5.9169e-105	3.90465	CRYAB (ENSG00000109846)	2.48975e-39	7.0769	AC092807.3 (ENSG00000282057)	0	7.44492	LGI1 (ENSG00000108231)	2.98631e-205	4.19332	RPS8 (ENSG00000142937)	2.14603e-92	1.56998	CXCR4 (ENSG00000121966)	0	8.66603	CDC20 (ENSG00000117399)	0	19.8956	HMGA2 (ENSG00000149948)	5.91853e-11	2.07372	PCDH12 (ENSG00000113555)	2.64269e-306	4.62489	TMSB10 (ENSG00000034510)	2.43978e-73	1.9599
27	KLHL23 (ENSG00000213160)	1.55035e-164	3.66885	EMP1 (ENSG00000134531)	3.09246e-202	5.77421	HS3ST1 (ENSG00000002587)	1.84098e-104	6.88832	ANXA1 (ENSG00000135046)	8.74395e-38	3.29842	LOX (ENSG00000113083)	0	7.14602	COL16A1 (ENSG00000084636)	5.36384e-205	3.60854	SAMD11 (ENSG00000187634)	2.49302e-91	3.23285	CD34 (ENSG00000174059)	0	5.70973	HIST1H3B (ENSG00000274267)	0	19.7171	PEG10 (ENSG00000242265)	7.76624e-11	1.99328	TIE1 (ENSG00000066056)	3.98707e-306	5.13672	ADAM15 (ENSG00000143537)	5.13961e-73	4.99866
28	OLFML2A (ENSG00000185585)	1.2859e-156	3.6493	DLL4 (ENSG00000128917)	5.18699e-202	4.50485	C1R (ENSG00000159403)	2.06487e-103	5.71726	FHL1 (ENSG00000022267)	9.16307e-37	3.99112	BAG2 (ENSG00000112208)	0	7.11985	EMILIN1 (ENSG00000138080)	3.76393e-202	3.17215	MEOX2 (ENSG00000106511)	1.51989e-90	5.51643	BTNL9 (ENSG00000165810)	7.15363e-303	10.3507	DEPDC1 (ENSG00000024526)	0	19.6652	SEPT9 (ENSG00000184640)	8.49728e-11	1.56792	SCN9A (ENSG00000169432)	1.43021e-305	5.63869	CALM1 (ENSG00000198668)	2.24867e-67	3.13237
29	AC083967.1 (ENSG00000254337)	9.30591e-156	2.07811	EXOC3L2 (ENSG00000283632)	3.22694e-199	6.57138	RARRES2 (ENSG00000106538)	4.69156e-102	5.70498	ACTN1 (ENSG00000072110)	1.33117e-36	3.43013	FOXD1 (ENSG00000251493)	0	6.58702	NAV3 (ENSG00000067798)	2.55833e-199	3.52498	RPS29 (ENSG00000213741)	3.2365e-87	1.56519	RASGRP3 (ENSG00000152689)	1.90757e-301	6.58159	TPX2 (ENSG00000088325)	0	19.6217	ATXN2L (ENSG00000168488)	1.08045e-10	1.53431	FAM124B (ENSG00000124019)	8.50014e-305	5.7045	TMEM255B (ENSG00000184497)	4.03796e-67	4.53505
30	FABP4 (ENSG00000170323)	1.79717e-155	7.657	TMEM255B (ENSG00000184497)	3.35475e-194	4.14638	TREM1 (ENSG00000124731)	7.04124e-102	9.69683	NEXN (ENSG00000162614)	7.79602e-36	4.12185	ITGA11 (ENSG00000137809)	0	6.58001	DPP10 (ENSG00000175497)	7.69193e-196	3.81566	RPS14 (ENSG00000164587)	4.61219e-87	1.53769	MECOM (ENSG00000085276)	3.6109e-301	6.32245	CCNB2 (ENSG00000157456)	0	19.4755	MALAT1 (ENSG00000251562)	1.3372e-10	1.59824	INPP5D (ENSG00000168918)	2.80923e-304	5.37787	TSPAN18 (ENSG00000157570)	7.97984e-67	4.10357
31	PDE1B (ENSG00000123360)	8.44477e-154	4.03398	PNP (ENSG00000198805)	1.15293e-192	6.2194	CRISPLD2 (ENSG00000103196)	1.0701e-93	3.94979	ACAN (ENSG00000157766)	8.51661e-36	6.60778	IER3 (ENSG00000137331)	0	6.43216	SFRP1 (ENSG00000104332)	4.16979e-195	3.36967	EGR1 (ENSG00000120738)	2.04218e-84	1.99685	SLC45A4 (ENSG00000022567)	9.4229e-294	6.84302	TTK (ENSG00000112742)	0	19.4351	ZFYVE16 (ENSG00000039319)	1.77528e-10	1.51153	AFAP1L1 (ENSG00000157510)	3.51137e-304	5.33215	CXCR4 (ENSG00000121966)	6.51762e-66	2.7043
32	MYH11 (ENSG00000133392)	9.63791e-152	4.09788	UNC5B-AS1 (ENSG00000237512)	2.37628e-191	10.677	COL16A1 (ENSG00000084636)	1.70883e-91	3.00756	MYOF (ENSG00000138119)	1.04379e-33	4.73019	FAP (ENSG00000078098)	0	5.8577	PROM1 (ENSG00000007062)	3.44199e-192	4.60122	RPL30 (ENSG00000156482)	2.36443e-84	1.66128	CSGALNACT1 (ENSG00000147408)	1.87521e-292	7.16177	GTSE1 (ENSG00000075218)	0	19.165	BRD4 (ENSG00000141867)	2.30526e-10	1.51689	CD93 (ENSG00000125810)	2.21029e-300	5.3349	STC1 (ENSG00000159167)	7.41068e-65	4.01551
33	CYTOR (ENSG00000222041)	5.23722e-149	3.1744	CDH5 (ENSG00000179776)	3.22683e-191	4.07567	TYRP1 (ENSG00000107165)	8.91031e-89	8.26967	KCNG1 (ENSG00000026559)	2.33062e-33	4.69486	MICAL2 (ENSG00000133816)	0	5.80959	DNM3OS (ENSG00000230630)	1.55667e-191	2.97803	HNRNPA1 (ENSG00000135486)	7.99198e-84	2.13109	EMP1 (ENSG00000134531)	6.9578e-292	5.17167	MAD2L1 (ENSG00000164109)	0	19.0713	GPBP1 (ENSG00000062194)	2.67819e-10	1.564	NOTCH4 (ENSG00000204301)	3.17326e-300	4.74927	PCDH12 (ENSG00000113555)	8.53934e-64	4.14839
34	HSD11B2 (ENSG00000176387)	1.3382e-148	5.29175	CPXM2 (ENSG00000121898)	1.67162e-190	4.00364	GDF6 (ENSG00000156466)	1.98325e-85	3.27713	DKK3 (ENSG00000050165)	9.50322e-33	5.19364	LIMS2 (ENSG00000072163)	0	5.80683	PBX3 (ENSG00000167081)	1.17605e-183	4.12718	BEX2 (ENSG00000133134)	1.37323e-83	3.37455	AFAP1L1 (ENSG00000157510)	1.28001e-286	5.402	HMMR (ENSG00000072571)	0	19.059	NSD3 (ENSG00000147548)	3.85815e-10	1.50122	SLC45A4 (ENSG00000022567)	3.62612e-298	4.91928	RPS6KA2 (ENSG00000071242)	1.58999e-63	4.40361
35	CRIP1 (ENSG00000213145)	2.17973e-148	6.09417	COL15A1 (ENSG00000204291)	9.7516e-189	10.266	APOE (ENSG00000130203)	3.39294e-84	5.19502	DSTN (ENSG00000125868)	1.40891e-32	2.70706	OLFML2B (ENSG00000162745)	0	5.55175	KIF5C (ENSG00000168280)	5.73546e-181	3.32511	BST2 (ENSG00000130303)	6.00135e-83	2.24881	GDPD5 (ENSG00000158555)	6.09525e-286	7.68253	MCM10 (ENSG00000065328)	0	18.8974	IL11RA (ENSG00000137070)	3.9925e-10	1.53064	ECSCR (ENSG00000249751)	1.1628e-294	4.37056	CLEC14A (ENSG00000176435)	2.56658e-63	3.09108
36	GPRC5C (ENSG00000170412)	7.43697e-148	4.16798	CLEC14A (ENSG00000176435)	4.58673e-188	4.94675	ASS1 (ENSG00000130707)	3.83702e-83	6.81634	CALD1 (ENSG00000122786)	1.7414e-32	2.75221	DKK3 (ENSG00000050165)	0	5.49816	MFAP4 (ENSG00000166482)	1.2546e-180	2.44648	RPL18 (ENSG00000063177)	1.24942e-82	1.60312	CPXM2 (ENSG00000121898)	4.8067e-276	6.28817	BIRC5 (ENSG00000089685)	0	18.8146	PCYOX1 (ENSG00000116005)	4.01842e-10	1.52351	AC087627.1 (ENSG00000253983)	3.71428e-291	5.91607	S100A16 (ENSG00000188643)	9.81768e-60	4.96488
37	EBF1 (ENSG00000164330)	5.56851e-147	3.13026	GIMAP8 (ENSG00000171115)	1.06446e-182	4.50143	IFITM1 (ENSG00000185885)	5.9736e-83	4.06819	IGFBP7 (ENSG00000163453)	1.17563e-31	3.40044	PLPP4 (ENSG00000203805)	0	5.47652	TGFBI (ENSG00000120708)	2.07705e-180	3.72981	BASP1 (ENSG00000176788)	4.23259e-82	2.21611	F11R (ENSG00000158769)	1.21946e-275	6.62209	SGO1 (ENSG00000129810)	0	18.7408	CARMN (ENSG00000249669)	5.38236e-10	2.61718	RNASE1 (ENSG00000129538)	1.26307e-288	5.03448	PROCR (ENSG00000101000)	7.45704e-59	4.55686
38	LINGO1 (ENSG00000169783)	7.65891e-147	2.64678	ADGRL4 (ENSG00000162618)	3.51736e-181	4.27945	C1S (ENSG00000182326)	1.23747e-82	5.22226	LIMS2 (ENSG00000072163)	1.28028e-28	5.08686	CAP2 (ENSG00000112186)	0	5.34982	TSHZ2 (ENSG00000182463)	4.90915e-178	2.55185	SFRP1 (ENSG00000104332)	5.47896e-82	2.41317	STC1 (ENSG00000159167)	2.54488e-270	6.358	SPC24 (ENSG00000161888)	0	18.6869	PCDH9 (ENSG00000184226)	9.07711e-10	3.07425	MMRN1 (ENSG00000138722)	3.08544e-288	4.07777	PNP (ENSG00000198805)	6.71719e-56	4.1487
39	NR2F1 (ENSG00000175745)	1.11221e-143	3.15842	CD93 (ENSG00000125810)	2.65243e-180	3.50545	THBS2 (ENSG00000186340)	6.67905e-82	5.09068	ANXA2 (ENSG00000182718)	2.2406e-28	2.92715	CREB3L1 (ENSG00000157613)	0	5.33352	FLRT2 (ENSG00000185070)	2.62678e-177	3.75739	RPS27 (ENSG00000177954)	1.29777e-81	1.52478	PRND (ENSG00000171864)	1.99309e-268	6.89268	RAD51AP1 (ENSG00000111247)	0	18.6434	SOX4 (ENSG00000124766)	9.45651e-10	1.77276	BTNL9 (ENSG00000165810)	1.03371e-284	5.02324	CAVIN1 (ENSG00000177469)	2.29087e-55	3.45241
40	SLC5A7 (ENSG00000115665)	1.61943e-142	8.37282	PLPP3 (ENSG00000162407)	6.79639e-179	6.72782	TFPI2 (ENSG00000105825)	8.33068e-81	4.45224	PHLDA2 (ENSG00000181649)	3.21191e-27	3.76341	FILIP1L (ENSG00000168386)	0	5.26963	KCTD12 (ENSG00000178695)	1.33046e-176	4.00745	TRIL (ENSG00000255690)	3.31108e-81	1.81744	ADAM15 (ENSG00000143537)	8.12771e-268	5.65226	CCNA2 (ENSG00000145386)	0	18.4113	EGR1 (ENSG00000120738)	9.92306e-10	2.34786	CDH5 (ENSG00000179776)	2.75165e-284	4.56743	DOCK9 (ENSG00000088387)	5.36496e-55	3.65655
41	MYC (ENSG00000136997)	2.1921e-142	3.62609	PECAM1 (ENSG00000261371)	1.73393e-178	3.56809	C3orf80 (ENSG00000180044)	3.09766e-80	5.17601	COL1A1 (ENSG00000108821)	1.78882e-26	3.74861	JOSD2 (ENSG00000161677)	0	4.78412	PRSS12 (ENSG00000164099)	2.47488e-175	4.8028	NKX2-5 (ENSG00000183072)	3.45557e-81	4.9086	PODXL (ENSG00000128567)	9.26046e-266	6.54217	KIF15 (ENSG00000163808)	0	18.401	TAC1 (ENSG00000006128)	1.00091e-09	2.30093	MFNG (ENSG00000100060)	3.72853e-283	4.98232	CPXM2 (ENSG00000121898)	8.01321e-54	4.65178
42	PLEKHH3 (ENSG00000068137)	3.02216e-142	3.14094	NOVA2 (ENSG00000104967)	4.37974e-178	4.40608	TDO2 (ENSG00000151790)	2.38759e-78	4.34692	MYL6 (ENSG00000092841)	3.211e-26	1.8331	COPZ2 (ENSG00000005243)	0	4.77023	ROR1 (ENSG00000185483)	4.81005e-173	3.53941	PDGFRA (ENSG00000134853)	3.9041e-80	2.20625	SCN9A (ENSG00000169432)	2.13979e-265	8.96535	CENPM (ENSG00000100162)	0	18.2617	CEP57 (ENSG00000166037)	1.27314e-09	1.51555	SEL1L3 (ENSG00000091490)	1.381e-281	4.95313	GJA5 (ENSG00000265107)	1.40167e-53	3.64262
43	LGALS3 (ENSG00000131981)	1.04384e-140	3.72462	LINC01480 (ENSG00000270164)	4.90845e-178	13.0783	LINC01503 (ENSG00000233901)	7.78052e-78	5.16045	TMSB10 (ENSG00000034510)	4.00594e-26	1.54857	KDELR3 (ENSG00000100196)	0	4.60916	SPRY2 (ENSG00000136158)	1.65521e-169	2.98409	RPS24 (ENSG00000138326)	4.04134e-79	1.50163	GIMAP4 (ENSG00000133574)	2.18868e-265	4.95902	CDC25C (ENSG00000158402)	0	18.2376	TRA2B (ENSG00000136527)	1.3393e-09	1.56588	GIMAP1 (ENSG00000213203)	2.73807e-281	4.32383	FLT4 (ENSG00000037280)	4.60851e-52	3.63646
44	ABCC9 (ENSG00000069431)	1.98771e-140	5.09267	EXOC3L1 (ENSG00000179044)	5.73707e-177	5.36387	SOCS1 (ENSG00000185338)	1.07244e-77	3.64788	CAV2 (ENSG00000105971)	2.44177e-25	3.20869	ADAMTS2 (ENSG00000087116)	0	4.43631	IGDCC3 (ENSG00000174498)	2.19527e-169	2.87181	RPL11 (ENSG00000142676)	3.64e-76	1.53459	PREX2 (ENSG00000046889)	3.19672e-265	6.14898	NEK2 (ENSG00000117650)	0	17.944	COL5A2 (ENSG00000204262)	1.42001e-09	2.22821	DLL4 (ENSG00000128917)	7.87521e-281	4.08241	WWTR1 (ENSG00000018408)	5.91095e-52	3.78513
45	GFRA2 (ENSG00000168546)	2.08609e-134	5.9529	CD34 (ENSG00000174059)	3.08336e-176	4.15432	BAMBI (ENSG00000095739)	3.08536e-77	4.60227	CAV1 (ENSG00000105974)	1.25951e-24	2.50212	MYOF (ENSG00000138119)	0	4.04484	MAP3K1 (ENSG00000095015)	1.04065e-168	3.21777	EMILIN1 (ENSG00000138080)	1.97456e-75	1.64315	GJA5 (ENSG00000265107)	9.14009e-258	5.8392	CENPU (ENSG00000151725)	0	17.3145	FNBP1 (ENSG00000187239)	1.54242e-09	1.5121	GIMAP4 (ENSG00000133574)	2.3505e-280	4.34575	GNG11 (ENSG00000127920)	2.74112e-51	3.6215
46	TBX2-AS1 (ENSG00000267280)	4.14245e-133	3.4668	TSPAN13 (ENSG00000106537)	6.76859e-175	6.74485	TMEM119 (ENSG00000183160)	3.43356e-77	3.75798	CAVIN1 (ENSG00000177469)	1.73183e-24	1.98971	COL8A1 (ENSG00000144810)	0	7.12673	SLC35G1 (ENSG00000176273)	7.95546e-167	3.25928	RPL35A (ENSG00000182899)	5.43751e-75	1.5536	ACKR3 (ENSG00000144476)	1.78717e-256	7.94874	CDCA2 (ENSG00000184661)	0	17.2318	WASHC4 (ENSG00000136051)	1.99268e-09	1.62364	ROBO4 (ENSG00000154133)	3.4835e-280	3.93397	CHST1 (ENSG00000175264)	1.22848e-50	3.79784
47	LHFPL6 (ENSG00000183722)	1.00566e-132	2.83292	GJA5 (ENSG00000265107)	5.31528e-173	5.34886	SOD3 (ENSG00000109610)	7.43749e-77	4.20033	CREB3L1 (ENSG00000157613)	2.694e-24	3.82776	CTGF (ENSG00000118523)	0	11.0496	PTPRD (ENSG00000153707)	1.20785e-166	3.63772	ID1 (ENSG00000125968)	6.20435e-75	2.21432	GJA4 (ENSG00000187513)	2.65519e-256	7.11686	KIF23 (ENSG00000137807)	0	17.1932	GPC3 (ENSG00000147257)	3.40207e-09	3.03307	PECAM1 (ENSG00000261371)	3.55171e-280	4.72809	TP53I11 (ENSG00000175274)	2.37911e-47	4.48657
48	CYGB (ENSG00000161544)	1.08496e-132	2.59746	ITGA2 (ENSG00000164171)	2.6355e-172	4.59187	CLU (ENSG00000120885)	1.00212e-76	8.36266	MYL4 (ENSG00000198336)	9.61653e-24	6.09553	RAMP1 (ENSG00000132329)	0	7.05695	BNC2 (ENSG00000173068)	2.83038e-163	5.10029	H3F3B (ENSG00000132475)	1.14367e-74	1.9597	TMEM255B (ENSG00000184497)	3.00128e-254	5.25572	CDT1 (ENSG00000167513)	0	17.1544	EIF4EBP2 (ENSG00000148730)	4.2118e-09	1.51088	EFNA1 (ENSG00000169242)	5.03087e-279	4.10204	EFCAB14 (ENSG00000159658)	2.7254e-47	4.00413
49	C11orf96 (ENSG00000187479)	9.77164e-130	2.8557	NOTCH4 (ENSG00000204301)	6.6708e-172	3.18681	CYP1B1 (ENSG00000138061)	1.93836e-74	6.66858	HSPB7 (ENSG00000173641)	6.44371e-23	5.28694	ARL4C (ENSG00000188042)	0	7.7078	ATP2B1 (ENSG00000070961)	4.28962e-159	3.3249	C1QTNF4 (ENSG00000172247)	1.17494e-74	4.37089	TSPAN18 (ENSG00000157570)	4.43894e-254	5.21129	FOXM1 (ENSG00000111206)	0	16.9094	TGFBI (ENSG00000120708)	5.93298e-09	2.40208	DYSF (ENSG00000135636)	6.1396e-279	4.51951	DYSF (ENSG00000135636)	2.32563e-46	5.02168
50	ARHGAP42 (ENSG00000165895)	2.02762e-128	2.87775	CMTM8 (ENSG00000170293)	1.89952e-170	7.16888	KCNK1 (ENSG00000135750)	2.99683e-74	4.04076	MYLK (ENSG00000065534)	6.86323e-23	4.06841	CLEC11A (ENSG00000105472)	0	3.22503	DCC (ENSG00000187323)	5.14936e-158	6.17684	GPC3 (ENSG00000147257)	1.56738e-74	1.9496	ECSCR (ENSG00000249751)	1.05854e-251	4.47498	PKMYT1 (ENSG00000127564)	0	16.8101	ZMYND11 (ENSG00000015171)	6.78871e-09	1.51911	ICAM2 (ENSG00000108622)	1.71063e-278	4.67557	ARHGAP29 (ENSG00000137962)	5.5692e-46	3.38043
51	TTYH1 (ENSG00000167614)	2.52149e-128	5.12544	EFNA1 (ENSG00000169242)	4.61718e-170	4.05977	CARD16 (ENSG00000204397)	7.58344e-74	7.90888	CD59 (ENSG00000085063)	2.87706e-22	3.5704	WFDC1 (ENSG00000103175)	0	9.04159	EGR1 (ENSG00000120738)	7.45448e-158	2.97575	KCNQ2 (ENSG00000075043)	2.53277e-73	4.03435	TNFSF10 (ENSG00000121858)	2.41612e-251	7.3767	BUB1B (ENSG00000156970)	0	16.7455	PLAT (ENSG00000104368)	7.32819e-09	2.4611	RAPGEF5 (ENSG00000136237)	3.65039e-278	4.7798	MMRN1 (ENSG00000138722)	1.5677e-45	3.929
52	MEF2C (ENSG00000081189)	3.19755e-127	2.69687	ANGPT2 (ENSG00000091879)	2.24438e-167	9.88843	TRABD2B (ENSG00000269113)	2.4055e-73	5.39275	BGN (ENSG00000182492)	6.73764e-22	3.53275	NT5E (ENSG00000135318)	9.37709e-308	5.55206	CNTFR (ENSG00000122756)	7.31408e-156	3.08232	NPM1 (ENSG00000181163)	2.6008e-72	1.87693	RAPGEF5 (ENSG00000136237)	6.21459e-237	6.28152	CDCA3 (ENSG00000111665)	0	16.6945	PTEN (ENSG00000171862)	1.03043e-08	1.51806	TSPAN7 (ENSG00000156298)	9.83785e-278	5.16677	MECOM (ENSG00000085276)	1.86633e-44	3.09534
53	RPL13 (ENSG00000167526)	3.28144e-126	1.56136	ABCG1 (ENSG00000160179)	1.41892e-166	5.05508	TGFBI (ENSG00000120708)	9.75544e-73	3.10598	SERF2 (ENSG00000140264)	1.23427e-21	1.68962	HSPB7 (ENSG00000173641)	1.15707e-307	6.84767	LSAMP (ENSG00000185565)	1.2986e-152	3.05739	PTMA (ENSG00000187514)	2.78608e-72	1.53376	SOX17 (ENSG00000164736)	1.88949e-236	5.31783	CDC45 (ENSG00000093009)	0	16.6643	COL6A1 (ENSG00000142156)	1.04952e-08	2.37851	PDE4B (ENSG00000184588)	2.20688e-277	4.51915	PLXND1 (ENSG00000004399)	2.27211e-44	3.49017
54	PLXDC1 (ENSG00000161381)	5.46113e-125	2.03205	EHD4 (ENSG00000103966)	4.35079e-166	5.10483	NEK6 (ENSG00000119408)	1.16791e-72	3.4605	JOSD2 (ENSG00000161677)	3.56026e-21	3.84452	C5orf46 (ENSG00000178776)	4.25626e-306	14.4093	HAND2 (ENSG00000164107)	1.47143e-152	2.69515	RPL3 (ENSG00000100316)	1.2744e-71	1.5488	GIMAP8 (ENSG00000171115)	7.38734e-236	5.97145	KNL1 (ENSG00000137812)	0	16.6261	TRA2A (ENSG00000164548)	1.33642e-08	1.52343	CLEC14A (ENSG00000176435)	5.86558e-277	4.20752	TM4SF1 (ENSG00000169908)	1.46655e-43	3.22411
55	SEMA5B (ENSG00000082684)	2.9601e-124	2.76578	NFE2L3 (ENSG00000050344)	4.82341e-166	6.20817	NKAIN4 (ENSG00000101198)	7.52936e-72	5.17049	S100A6 (ENSG00000197956)	5.16259e-21	4.18334	PPP1R14A (ENSG00000167641)	1.05638e-305	6.52672	ANGPT1 (ENSG00000154188)	1.64525e-151	2.72487	SELENOP (ENSG00000250722)	1.31458e-71	2.11117	JAG2 (ENSG00000184916)	1.51691e-235	6.43202	NCAPH (ENSG00000121152)	0	16.5657	HNRNPL (ENSG00000104824)	1.38886e-08	1.51327	TMEM255B (ENSG00000184497)	2.07413e-275	4.4499	LXN (ENSG00000079257)	7.80159e-43	4.90296
56	RPL8 (ENSG00000161016)	1.46164e-122	1.741	ITGA6 (ENSG00000091409)	3.87072e-165	4.64902	HSPB6 (ENSG00000004776)	3.1132e-71	4.01899	RAMP1 (ENSG00000132329)	6.4354e-21	4.68516	LGALS3 (ENSG00000131981)	1.01071e-301	3.12945	PBX1 (ENSG00000185630)	3.16747e-149	2.90535	RPS15A (ENSG00000134419)	3.24587e-71	1.60979	GPRIN3 (ENSG00000185477)	3.94726e-235	6.15822	MXD3 (ENSG00000213347)	0	16.5656	BTBD7 (ENSG00000011114)	1.61233e-08	1.61856	GIMAP8 (ENSG00000171115)	4.26606e-274	4.46872	TMSB4X (ENSG00000205542)	2.47988e-42	1.78343
57	EPS8 (ENSG00000151491)	2.19576e-118	2.31553	KDR (ENSG00000128052)	1.65208e-164	3.09844	IGKC (ENSG00000211592)	2.01364e-69	6.28186	SPOCD1 (ENSG00000134668)	2.91685e-20	4.96577	ERRFI1 (ENSG00000116285)	9.28286e-301	4.74093	MXRA5 (ENSG00000101825)	8.20137e-146	2.88965	SOX4 (ENSG00000124766)	4.51666e-71	2.02924	ESM1 (ENSG00000164283)	6.08717e-233	3.98641	ATAD2 (ENSG00000156802)	0	16.4645	MTA1 (ENSG00000182979)	1.62808e-08	1.56665	ADGRL4 (ENSG00000162618)	1.30153e-273	5.06147	LAPTM5 (ENSG00000162511)	3.32898e-42	4.25315
58	MCAM (ENSG00000076706)	2.7576e-118	1.87935	S1PR1 (ENSG00000170989)	3.0833e-163	4.07325	PDGFRL (ENSG00000104213)	2.0213e-69	6.34895	VGLL3 (ENSG00000206538)	2.99464e-20	5.20314	MSC (ENSG00000178860)	2.89707e-299	9.53454	MATN2 (ENSG00000132561)	2.00369e-144	4.20152	RPL7A (ENSG00000148303)	4.65396e-71	1.56271	ITGA2 (ENSG00000164171)	1.89391e-231	6.18889	CDCA8 (ENSG00000134690)	0	16.4568	INPPL1 (ENSG00000165458)	1.65843e-08	1.599	PIK3C2B (ENSG00000133056)	1.68153e-273	5.14338	HSPG2 (ENSG00000142798)	4.06546e-42	3.15636
59	TBX2 (ENSG00000121068)	1.24377e-117	2.0767	ANXA3 (ENSG00000138772)	5.73193e-162	6.8879	PTGDS (ENSG00000107317)	2.11146e-69	15.0635	S100A11 (ENSG00000163191)	3.62925e-20	2.1052	LARP6 (ENSG00000166173)	4.51023e-299	4.03226	MDGA2 (ENSG00000139915)	2.15929e-144	4.24975	NRXN1 (ENSG00000179915)	7.60229e-71	3.38741	SERINC5 (ENSG00000164300)	4.20775e-225	6.84609	CDCA5 (ENSG00000146670)	0	16.4195	TRIM44 (ENSG00000166326)	1.67657e-08	1.50993	MECOM (ENSG00000085276)	8.21526e-273	5.30687	FAM107B (ENSG00000065809)	4.54157e-42	3.79831
60	PDGFRB (ENSG00000113721)	1.49716e-115	2.02251	RASGRF2 (ENSG00000113319)	7.2229e-162	5.7744	KCNE4 (ENSG00000152049)	5.07798e-69	3.84396	COL8A1 (ENSG00000144810)	5.11716e-20	8.03566	ACTA2 (ENSG00000107796)	7.74973e-294	9.35823	SCUBE3 (ENSG00000146197)	5.65977e-143	4.05213	HIC1 (ENSG00000177374)	4.79746e-70	2.40451	GJA1 (ENSG00000152661)	2.0697e-221	6.42574	SKA1 (ENSG00000154839)	0	16.2086	MTRNR2L8 (ENSG00000255823)	1.69763e-08	1.54259	SHANK3 (ENSG00000251322)	5.30474e-272	5.08868	SLC45A4 (ENSG00000022567)	2.18841e-40	3.67289
61	MT1E (ENSG00000169715)	3.42099e-112	6.53897	DYSF (ENSG00000135636)	1.17714e-161	3.65164	PTGFR (ENSG00000122420)	6.50352e-69	5.12287	FGF1 (ENSG00000113578)	1.21741e-19	6.65199	SPHK1 (ENSG00000176170)	4.7408e-293	5.29227	PDGFD (ENSG00000170962)	8.04507e-143	3.354	NEFM (ENSG00000104722)	1.04524e-69	6.01557	BCAM (ENSG00000187244)	5.15498e-220	5.93739	CENPE (ENSG00000138778)	0	16.191	MBTPS1 (ENSG00000140943)	1.9118e-08	1.67861	S1PR1 (ENSG00000170989)	8.2575e-272	4.35717	IGFBP4 (ENSG00000141753)	4.45554e-40	3.31291
62	PPARG (ENSG00000132170)	1.78753e-109	3.15498	LMO2 (ENSG00000135363)	1.22661e-160	4.32866	LSP1 (ENSG00000130592)	4.36978e-68	12.2726	BARX1 (ENSG00000131668)	2.76183e-19	5.97232	MYLK (ENSG00000065534)	1.00152e-289	6.67329	NRP2 (ENSG00000118257)	1.55542e-142	2.99451	SPRY2 (ENSG00000136158)	1.10214e-69	2.33946	LAPTM5 (ENSG00000162511)	3.6108e-219	5.89528	SKA3 (ENSG00000165480)	0	16.0185	PPP1R10 (ENSG00000204569)	1.99769e-08	1.55837	KDR (ENSG00000128052)	1.0125e-271	4.63934	CSGALNACT1 (ENSG00000147408)	8.2915e-40	4.07058
63	CARMN (ENSG00000249669)	8.06484e-109	2.02568	IL32 (ENSG00000008517)	3.29582e-160	7.32191	CASP4 (ENSG00000196954)	8.03891e-68	3.99804	SH3BGRL3 (ENSG00000142669)	5.64717e-19	2.88583	COL5A3 (ENSG00000080573)	2.10747e-286	4.21585	HMGA2 (ENSG00000149948)	2.58185e-142	3.03902	APOE (ENSG00000130203)	2.70179e-69	1.70296	GALNT18 (ENSG00000110328)	3.9374e-219	5.67098	CENPA (ENSG00000115163)	0	15.9152	CPED1 (ENSG00000106034)	2.00761e-08	3.12153	MANSC1 (ENSG00000111261)	2.06199e-270	4.58902	MYCT1 (ENSG00000120279)	9.46345e-40	3.28358
64	FAM241A (ENSG00000174749)	1.19328e-107	2.88036	MMRN2 (ENSG00000173269)	2.53066e-158	3.33975	IER3 (ENSG00000137331)	6.08799e-67	3.90377	CAP2 (ENSG00000112186)	6.12046e-19	4.63803	KCNK6 (ENSG00000099337)	1.91498e-284	4.3233	GRIA4 (ENSG00000152578)	4.91768e-142	2.41327	MDK (ENSG00000110492)	3.22075e-69	2.07798	CEMIP2 (ENSG00000135048)	3.0619e-218	6.13413	TK1 (ENSG00000167900)	0	15.8635	SREK1 (ENSG00000153914)	2.14411e-08	1.56884	ACKR3 (ENSG00000144476)	9.25992e-270	5.70447	GNAI2 (ENSG00000114353)	4.93845e-39	2.69028
65	RPS2 (ENSG00000140988)	2.17359e-107	1.57837	GIMAP1 (ENSG00000213203)	3.07613e-155	4.12337	MMP23B (ENSG00000189409)	7.7397e-67	3.47729	C5orf46 (ENSG00000178776)	7.38231e-19	3.79561	ALDH1L2 (ENSG00000136010)	6.45781e-278	5.41307	CXCL12 (ENSG00000107562)	3.34109e-140	2.85741	FOS (ENSG00000170345)	2.9623e-68	2.26377	SOX18 (ENSG00000203883)	9.23063e-211	4.37221	CDKN3 (ENSG00000100526)	0	15.7416	ARHGEF17 (ENSG00000110237)	2.47089e-08	1.58847	SV2B (ENSG00000185518)	1.33567e-269	5.33508	UTRN (ENSG00000152818)	2.25904e-38	3.69339
66	PTGIR (ENSG00000160013)	2.91263e-107	3.08557	APLN (ENSG00000171388)	1.39149e-154	12.872	MARCH3 (ENSG00000173926)	2.16927e-66	4.46763	PDLIM1 (ENSG00000107438)	8.01249e-18	2.2558	CRYAB (ENSG00000109846)	4.01161e-276	10.0915	PTGIS (ENSG00000124212)	6.47263e-140	3.9108	RPL21 (ENSG00000122026)	1.11563e-67	1.5614	PROCR (ENSG00000101000)	6.3695e-209	5.62407	CKAP2L (ENSG00000169607)	0	15.6276	TP53BP1 (ENSG00000067369)	2.66339e-08	1.50672	PIK3CG (ENSG00000105851)	1.11796e-268	5.81214	DEPP1 (ENSG00000165507)	3.86347e-38	4.52976
67	RGS16 (ENSG00000143333)	1.00276e-105	2.65992	ANGPTL2 (ENSG00000136859)	4.4091e-154	5.4787	CLUL1 (ENSG00000079101)	3.31379e-66	4.89897	CA12 (ENSG00000074410)	1.57167e-17	7.69363	LTBP2 (ENSG00000119681)	8.13523e-276	4.2412	SYK (ENSG00000165025)	2.64458e-139	3.68312	RPL26 (ENSG00000161970)	1.89783e-67	1.59338	PDE4B (ENSG00000184588)	2.66706e-207	5.49261	KIF18B (ENSG00000186185)	0	15.517	LGI1 (ENSG00000108231)	2.90671e-08	3.45214	RASIP1 (ENSG00000105538)	1.77062e-266	4.74479	PREX1 (ENSG00000124126)	2.47891e-37	3.49852
68	SLC8A1 (ENSG00000183023)	7.09671e-104	3.05013	CXorf36 (ENSG00000147113)	3.37189e-153	3.28477	SERPINE2 (ENSG00000135919)	3.95929e-66	4.5433	WFDC1 (ENSG00000103175)	3.65313e-17	6.27777	ECM1 (ENSG00000143369)	6.34466e-274	3.86081	CNTN4 (ENSG00000144619)	4.94203e-139	2.70384	IGF2 (ENSG00000167244,ENSG00000284779)	2.89832e-67	1.97122	EFNB2 (ENSG00000125266)	6.54162e-204	5.81593	BUB1 (ENSG00000169679)	0	15.2311	ZNF770 (ENSG00000198146)	3.00998e-08	1.54501	STC1 (ENSG00000159167)	3.62179e-266	5.392	LMO2 (ENSG00000135363)	9.26773e-37	3.88237
69	RPS18 (ENSG00000231500)	7.9597e-103	1.54526	PROCR (ENSG00000101000)	2.76146e-151	3.70831	COL9A3 (ENSG00000092758)	1.42299e-64	5.00563	LMOD1 (ENSG00000163431)	6.48121e-17	5.82654	BATF3 (ENSG00000123685)	2.41419e-273	6.20302	EPHA4 (ENSG00000116106)	4.94212e-138	4.82386	GAS1 (ENSG00000180447)	3.50272e-67	2.03151	BCL6B (ENSG00000161940)	3.18738e-202	4.61489	ZWINT (ENSG00000122952)	0	15.1611	WDR82 (ENSG00000164091)	3.31154e-08	1.58515	CD34 (ENSG00000174059)	4.14568e-265	4.50004	FLT1 (ENSG00000102755)	1.58037e-36	2.72742
70	NPY1R (ENSG00000164128)	4.82168e-101	3.85827	SEMA3G (ENSG00000010319)	4.32868e-151	5.25112	ST6GALNAC5 (ENSG00000117069)	3.27982e-61	5.47064	ARL4C (ENSG00000188042)	2.13101e-16	3.9023	MAP1A (ENSG00000166963)	1.28561e-271	3.7817	SAMD11 (ENSG00000187634)	4.96326e-138	3.1382	COL6A3 (ENSG00000163359)	1.79365e-66	1.78049	RASIP1 (ENSG00000105538)	3.38334e-202	5.03471	KIF4A (ENSG00000090889)	0	15.1545	PHF3 (ENSG00000118482)	3.32215e-08	1.58669	ABCG1 (ENSG00000160179)	1.11139e-264	4.69138	RASIP1 (ENSG00000105538)	4.10106e-36	3.41724
71	CCDC102B (ENSG00000150636)	9.33445e-100	2.40447	HEY2 (ENSG00000135547)	7.67268e-151	5.7558	ADGRE2 (ENSG00000127507)	5.02827e-61	7.76145	PTPRN (ENSG00000054356)	3.90207e-16	7.13927	PMM1 (ENSG00000100417)	2.38517e-271	3.56427	DCN (ENSG00000011465)	1.30301e-137	2.95776	SYT1 (ENSG00000067715)	1.87899e-66	3.53051	SHE (ENSG00000169291)	9.9897e-202	6.66427	KIF14 (ENSG00000118193)	0	15.1291	SGCE (ENSG00000127990)	3.39423e-08	1.55799	CPXM2 (ENSG00000121898)	1.22357e-263	3.98597	PREX2 (ENSG00000046889)	1.5099e-34	3.41543
72	CYSTM1 (ENSG00000120306)	6.03295e-99	2.30302	PTPRB (ENSG00000127329)	2.95421e-150	3.00736	DKK2 (ENSG00000155011)	6.15479e-61	7.63386	LMO7-AS1 (ENSG00000261105)	4.06479e-16	6.24391	PRRX1 (ENSG00000116132)	4.88932e-271	3.95139	CDK6 (ENSG00000105810)	1.47695e-136	2.89616	EDNRA (ENSG00000151617)	2.02189e-66	1.59033	SEMA6B (ENSG00000167680)	1.76521e-200	5.05845	RAD54L (ENSG00000085999)	0	14.7528	CSNK1E (ENSG00000213923)	3.77979e-08	1.59116	CCDC88C (ENSG00000015133)	4.52168e-263	5.27574	F11R (ENSG00000158769)	2.69352e-34	3.75432
73	BCHE (ENSG00000114200)	6.17429e-99	3.8925	SOX18 (ENSG00000203883)	3.28949e-150	4.93739	RAB3C (ENSG00000152932)	2.50019e-59	3.50447	LMNA (ENSG00000160789)	5.41558e-16	2.4128	CCDC81 (ENSG00000149201)	4.3228e-266	8.78884	SLIT2 (ENSG00000145147)	6.62185e-136	3.20044	RPL10A (ENSG00000198755)	4.3e-66	1.63272	ESAM (ENSG00000149564)	3.15296e-200	4.96155	ANLN (ENSG00000011426)	0	14.5042	SYT4 (ENSG00000132872)	4.634e-08	3.8629	JAG2 (ENSG00000184916)	1.20374e-262	3.83682	PODXL (ENSG00000128567)	9.06903e-34	3.43375
74	ATP1B2 (ENSG00000129244)	1.6517e-98	2.78529	FLT4 (ENSG00000037280)	1.86817e-149	2.66138	RSPO3 (ENSG00000146374)	1.02452e-58	3.49585	FNDC1 (ENSG00000164694)	6.294e-16	7.23546	AC083967.1 (ENSG00000254337)	5.03835e-266	4.52674	PCDH9 (ENSG00000184226)	1.84267e-135	3.15583	TBX2 (ENSG00000121068)	1.75384e-65	1.68732	MANSC1 (ENSG00000111261)	1.17512e-199	6.29136	CLSPN (ENSG00000092853)	0	14.4907	NBPF10 (ENSG00000271425)	4.69372e-08	4.2403	MMRN2 (ENSG00000173269)	4.21821e-262	4.49577	ERG (ENSG00000157554)	4.88278e-33	5.07441
75	PDLIM1 (ENSG00000107438)	1.08977e-97	2.03765	RASGRP3 (ENSG00000152689)	5.18299e-149	3.37883	COL6A6 (ENSG00000206384)	4.78589e-58	5.18121	TPM4 (ENSG00000167460)	9.28251e-16	1.77545	TNFAIP8L3 (ENSG00000183578)	6.82137e-266	13.1924	FRZB (ENSG00000162998)	2.30288e-134	2.69784	PCDH9 (ENSG00000184226)	2.24475e-65	2.35191	PLEKHG1 (ENSG00000120278)	2.50947e-199	5.56514	POLQ (ENSG00000051341)	0	14.4327	ITGA8 (ENSG00000077943)	5.01527e-08	2.991	STAB1 (ENSG00000010327)	3.25864e-260	4.45694	APLP2 (ENSG00000084234)	1.28514e-32	3.22396
76	BMP5 (ENSG00000112175)	1.63632e-97	4.59437	RNASE1 (ENSG00000129538)	1.05482e-148	2.49015	PKIB (ENSG00000135549)	5.04952e-58	3.48678	TAGLN2 (ENSG00000158710)	9.88843e-16	1.96119	EFEMP1 (ENSG00000115380)	4.61332e-262	5.78587	COL26A1 (ENSG00000160963)	9.52377e-133	3.97623	RPL32 (ENSG00000144713)	5.61346e-65	1.51262	GRB10 (ENSG00000106070)	2.87082e-199	5.17671	SHCBP1 (ENSG00000171241)	0	14.4323	NBEAL1 (ENSG00000144426)	5.56666e-08	1.51619	THSD1 (ENSG00000136114)	1.17188e-259	5.2205	DLL4 (ENSG00000128917)	2.79551e-32	2.78472
77	PPA1 (ENSG00000180817)	1.81444e-96	2.41935	AFAP1L1 (ENSG00000157510)	3.92642e-148	3.12703	SPON2 (ENSG00000159674)	1.51312e-57	5.50767	COTL1 (ENSG00000103187)	2.53612e-15	2.58558	SCG2 (ENSG00000171951)	4.70888e-262	3.85921	PARM1 (ENSG00000169116)	1.11655e-132	3.74253	EIF3E (ENSG00000104408)	3.34726e-62	1.89439	SLC1A4 (ENSG00000115902)	2.50216e-198	6.24523	CEP55 (ENSG00000138180)	0	14.0865	NFIC (ENSG00000141905)	5.61556e-08	1.55368	PRKCH (ENSG00000027075)	1.2672e-259	5.10768	CRIM1 (ENSG00000150938)	5.96102e-32	3.3723
78	GUCY1B1 (ENSG00000061918)	5.43461e-96	2.57273	RASIP1 (ENSG00000105538)	9.3974e-146	3.58086	SCRG1 (ENSG00000164106)	1.89622e-56	3.24691	SDC2 (ENSG00000169439)	2.62034e-15	2.43788	PTX3 (ENSG00000163661)	2.88835e-248	12.5008	HIC1 (ENSG00000177374)	2.00717e-132	2.52136	G0S2 (ENSG00000123689)	3.8678e-62	3.58121	WSCD1 (ENSG00000179314)	4.14e-195	6.13996	CIT (ENSG00000122966)	0	14.0538	GPATCH2 (ENSG00000092978)	5.78603e-08	1.5043	TSPAN18 (ENSG00000157570)	2.36839e-258	5.20361	GALNT18 (ENSG00000110328)	9.8554e-32	3.77778
79	NOTCH3 (ENSG00000074181)	9.24939e-96	1.98774	KLHDC8A (ENSG00000162873)	3.46911e-145	7.88887	SNHG8 (ENSG00000269893)	3.95885e-56	3.17065	PFN1 (ENSG00000108518)	2.95653e-15	1.65335	PHLDA2 (ENSG00000181649)	3.13918e-248	4.58414	LRFN5 (ENSG00000165379)	2.92474e-132	3.46281	CHCHD2 (ENSG00000106153)	1.36779e-61	1.56253	N4BP3 (ENSG00000145911)	1.8435e-194	6.5887	DTL (ENSG00000143476)	0	14.0233	LTA4H (ENSG00000111144)	5.83458e-08	1.50614	PROCR (ENSG00000101000)	3.83174e-258	3.90596	NOTCH4 (ENSG00000204301)	2.4411e-31	2.72488
80	RPL35 (ENSG00000136942)	1.1043e-92	1.60414	XIST (ENSG00000229807)	1.86556e-143	6.35719	CFI (ENSG00000205403)	8.11277e-56	5.55128	MICAL2 (ENSG00000133816)	3.69889e-15	3.91553	PMP22 (ENSG00000109099)	4.35561e-248	3.63041	NPW (ENSG00000183971)	1.92045e-130	2.58011	KIF5C (ENSG00000168280)	1.08244e-60	2.28539	KCNJ2 (ENSG00000123700)	2.30685e-194	7.43984	FAM111B (ENSG00000189057)	0	13.9215	AC245297.3 (ENSG00000274265)	5.84562e-08	1.62654	NPR3 (ENSG00000113389)	9.25033e-258	3.87703	HPGD (ENSG00000164120)	4.74347e-31	6.07233
81	EPHB6 (ENSG00000106123)	1.25644e-92	4.55099	CD40 (ENSG00000101017)	3.84392e-141	4.25737	HAS2 (ENSG00000170961)	1.28791e-55	2.9588	MSRB3 (ENSG00000174099)	5.27458e-15	3.18492	LMO7 (ENSG00000136153)	1.17849e-244	3.78411	GPR37 (ENSG00000170775)	3.34888e-130	3.53707	TCF21 (ENSG00000118526)	2.2544e-60	3.37804	CLSTN3 (ENSG00000139182)	2.93748e-194	5.52882	ARHGAP11A (ENSG00000198826)	0	13.7709	POR (ENSG00000127948)	6.71089e-08	1.53851	PALD1 (ENSG00000107719)	1.08241e-257	5.07955	BCAM (ENSG00000187244)	1.37835e-30	4.083
82	RPS23 (ENSG00000186468)	1.30215e-92	1.59663	IPO11 (ENSG00000086200)	4.11452e-141	3.94254	PLTP (ENSG00000100979)	1.31386e-55	2.70261	FAP (ENSG00000078098)	5.39087e-15	3.82055	FOXC2 (ENSG00000176692)	1.66973e-239	3.78013	SVEP1 (ENSG00000165124)	1.83714e-129	3.07459	RPS9 (ENSG00000170889)	4.83084e-60	1.50137	ARHGAP29 (ENSG00000137962)	1.10021e-193	4.94768	PRC1 (ENSG00000198901)	0	13.2559	KAT6A (ENSG00000083168)	6.95646e-08	1.52749	LMO2 (ENSG00000135363)	1.59829e-256	4.67802	GJA1 (ENSG00000152661)	1.60775e-30	2.62353
83	OSBPL1A (ENSG00000141447)	4.88726e-90	2.97888	PDE4B (ENSG00000184588)	6.65996e-141	3.59943	TPT1 (ENSG00000133112)	7.27096e-55	1.70735	FN1 (ENSG00000115414)	7.29609e-15	4.18464	MYOCD (ENSG00000141052)	6.20395e-239	7.0101	TCF21 (ENSG00000118526)	3.97194e-129	3.26005	ADRA2A (ENSG00000150594)	7.2502e-60	4.18968	STAB1 (ENSG00000010327)	6.02095e-192	6.73828	SPAG5 (ENSG00000076382)	0	13.218	MEG3 (ENSG00000214548)	7.71694e-08	3.03991	EMP1 (ENSG00000134531)	4.11996e-255	4.15113	RAMP2 (ENSG00000131477)	1.10089e-29	3.03239
84	FAM167A (ENSG00000154319)	5.69054e-90	4.2352	PERP (ENSG00000112378)	6.42171e-140	4.84866	HLA-C (ENSG00000204525)	2.05134e-54	2.26089	COL5A3 (ENSG00000080573)	8.5638e-15	3.53147	FHL1 (ENSG00000022267)	4.16972e-238	4.27264	COL3A1 (ENSG00000168542)	4.37276e-127	2.87426	RPS4Y1 (ENSG00000129824)	3.24255e-59	1.73818	ARHGEF15 (ENSG00000198844)	1.4298e-191	6.51713	GINS2 (ENSG00000131153)	0	13.0086	LONP2 (ENSG00000102910)	9.32815e-08	1.5655	ACSM3 (ENSG00000005187)	1.62762e-252	7.3686	INSR (ENSG00000171105)	1.33605e-29	3.47949
85	RPL18A (ENSG00000105640)	1.95197e-89	1.61386	STEAP1 (ENSG00000164647)	5.6371e-138	7.74575	SNCAIP (ENSG00000064692)	2.28297e-54	3.47097	THBS2 (ENSG00000186340)	1.2895e-14	5.39079	STK38L (ENSG00000211455)	5.28303e-237	3.73133	CDH11 (ENSG00000140937)	3.17565e-126	2.4369	NACA (ENSG00000196531)	1.62394e-58	1.57127	INPP5D (ENSG00000168918)	2.06118e-191	7.56387	DIAPH3 (ENSG00000139734)	0	12.941	CBX6 (ENSG00000183741)	9.32841e-08	1.56926	EOGT (ENSG00000163378)	7.76452e-252	4.70963	GRB10 (ENSG00000106070)	2.33457e-29	3.27188
86	KHDRBS3 (ENSG00000131773)	4.19746e-89	2.38961	NPR3 (ENSG00000113389)	6.65336e-138	4.46068	GNG8 (ENSG00000167414)	1.53596e-53	3.61198	TSPO (ENSG00000100300)	1.51691e-14	2.67127	LTBP1 (ENSG00000049323)	6.7667e-236	3.52935	ZNF462 (ENSG00000148143)	7.68104e-125	2.81437	HMGA2 (ENSG00000149948)	7.47117e-57	1.75227	VEGFC (ENSG00000150630)	3.36215e-191	5.36508	TACC3 (ENSG00000013810)	0	12.7566	ZNF146 (ENSG00000167635)	1.08014e-07	1.52357	PREX2 (ENSG00000046889)	1.1541e-251	4.2601	ITGA5 (ENSG00000161638)	2.70205e-29	2.92528
87	RPL29 (ENSG00000162244)	4.42293e-88	1.63744	HHEX (ENSG00000152804)	1.14087e-136	4.49717	ADAM18 (ENSG00000168619)	1.2615e-52	4.18215	UCHL1 (ENSG00000154277)	3.11371e-14	3.23873	GLIPR1 (ENSG00000139278)	6.75589e-234	3.92704	TMEM229A (ENSG00000234224)	8.71172e-125	3.77746	MFAP4 (ENSG00000166482)	1.3802e-56	1.68294	PTPRM (ENSG00000173482)	5.34984e-191	5.6376	PTTG1 (ENSG00000164611)	0	12.5888	SEL1L (ENSG00000071537)	1.08996e-07	1.56855	PLEKHG1 (ENSG00000120278)	1.13549e-250	4.418	ACKR3 (ENSG00000144476)	4.45771e-29	2.96616
88	CDH6 (ENSG00000113361)	6.02215e-88	4.67815	TIE1 (ENSG00000066056)	2.47452e-136	1.99608	FXYD5 (ENSG00000089327)	1.93167e-52	2.52306	CLEC11A (ENSG00000105472)	6.91398e-14	3.02933	SOD3 (ENSG00000109610)	1.40475e-232	4.2948	IRS1 (ENSG00000169047)	3.01907e-124	3.27286	NAV3 (ENSG00000067798)	1.81083e-56	2.34886	EFCAB14 (ENSG00000159658)	3.65435e-190	5.24127	CENPK (ENSG00000123219)	0	12.3748	EPC1 (ENSG00000120616)	1.16573e-07	1.67402	CHST15 (ENSG00000182022)	4.30078e-250	5.1333	HLA-E (ENSG00000204592)	5.48153e-29	2.88315
89	UBA2 (ENSG00000126261)	1.77976e-87	2.39538	CD55 (ENSG00000196352)	1.42303e-135	6.01974	GADD45B (ENSG00000099860)	3.37503e-52	3.19192	HLA-C (ENSG00000204525)	8.84371e-14	3.0428	SHISA4 (ENSG00000198892)	2.92464e-231	3.55393	SGK1 (ENSG00000118515)	1.7732e-123	2.90852	CORIN (ENSG00000145244)	5.70994e-55	2.692	S1PR1 (ENSG00000170989)	6.73227e-190	5.9284	BRCA1 (ENSG00000012048)	0	12.1399	PCF11 (ENSG00000165494)	1.26944e-07	1.60532	ITGA6 (ENSG00000091409)	2.7804e-249	4.32212	CGNL1 (ENSG00000128849)	9.69353e-29	5.91809
90	HIGD1B (ENSG00000131097)	2.28316e-86	6.92571	PCDH12 (ENSG00000113555)	2.3193e-135	2.69113	KDELR3 (ENSG00000100196)	5.85781e-52	2.66394	FILIP1L (ENSG00000168386)	1.29681e-13	3.02189	ARSJ (ENSG00000180801)	2.64099e-229	4.11997	HUNK (ENSG00000142149)	5.80321e-123	4.75182	AMOT (ENSG00000126016)	6.82386e-55	2.20202	CRIM1 (ENSG00000150938)	1.92016e-189	5.19821	MELK (ENSG00000165304)	0	12.0039	DDR2 (ENSG00000162733)	1.33444e-07	2.70304	FAM78A (ENSG00000126882)	3.92866e-248	5.9636	CRIP2 (ENSG00000182809)	1.04968e-28	3.1272
91	OR51E2 (ENSG00000167332)	3.50366e-86	5.16777	PLVAP (ENSG00000130300)	2.17048e-134	2.86736	LTBP2 (ENSG00000119681)	6.01898e-51	2.57622	STK32B (ENSG00000152953)	1.5321e-13	5.92858	MSC-AS1 (ENSG00000235531)	3.52876e-226	6.29248	CDH2 (ENSG00000170558)	7.17068e-123	2.67099	PDE1A (ENSG00000115252)	1.6118e-54	2.59454	NOVA2 (ENSG00000104967)	3.57775e-188	5.30454	MND1 (ENSG00000121211)	0	11.583	MSL1 (ENSG00000188895)	1.42443e-07	1.58572	DEPTOR (ENSG00000155792)	4.39521e-248	5.61856	SOX17 (ENSG00000164736)	1.29454e-28	3.47039
92	FKBP5 (ENSG00000096060)	4.88091e-86	2.48226	PCAT19 (ENSG00000267107)	5.136e-134	4.53214	IL34 (ENSG00000157368)	6.19707e-51	5.75992	HACD1 (ENSG00000165996)	2.15595e-13	4.00056	ANXA1 (ENSG00000135046)	5.20508e-226	4.39637	TRPS1 (ENSG00000104447)	2.11661e-122	2.86371	QPRT (ENSG00000103485)	1.99126e-54	1.8382	PREX1 (ENSG00000124126)	1.15287e-187	4.52319	FANCD2 (ENSG00000144554)	0	11.0783	TWIST1 (ENSG00000122691)	1.44955e-07	1.52555	PREX1 (ENSG00000124126)	9.22707e-248	5.03399	TNFSF10 (ENSG00000121858)	1.71513e-28	3.8045
93	EPB41L1 (ENSG00000088367)	5.48001e-86	2.74263	GRB10 (ENSG00000106070)	8.88708e-131	3.49016	FTH1 (ENSG00000167996)	3.17809e-50	2.40026	KRT7 (ENSG00000135480)	2.8018e-13	7.63993	MYL9 (ENSG00000101335)	6.39321e-226	5.7162	SSFA2 (ENSG00000138434)	5.71712e-122	2.64854	PLAT (ENSG00000104368)	7.76877e-54	1.5111	DYSF (ENSG00000135636)	2.16682e-185	5.10516	CDC6 (ENSG00000094804)	0	11.0283	RND3 (ENSG00000115963)	1.47941e-07	1.60796	BCAM (ENSG00000187244)	1.76258e-245	4.48555	DOCK4 (ENSG00000128512)	2.56537e-28	3.64498
94	SDC2 (ENSG00000169439)	8.98948e-86	1.67024	KITLG (ENSG00000049130)	2.28945e-128	4.82162	TENT5A (ENSG00000112773)	4.34933e-50	2.60042	LOXL2 (ENSG00000134013)	6.29463e-13	3.55409	NTN4 (ENSG00000074527)	1.54965e-225	8.81766	PRKCA (ENSG00000154229)	1.44654e-121	3.15637	RPL23A (ENSG00000198242)	1.52102e-53	1.50711	LIFR (ENSG00000113594)	1.03507e-184	5.80245	XRCC2 (ENSG00000196584)	0	10.6954	SFRP1 (ENSG00000104332)	1.48952e-07	2.35456	VAMP8 (ENSG00000118640)	2.08922e-245	4.55581	SEMA6B (ENSG00000167680)	3.386e-28	3.86975
95	RPL3 (ENSG00000100316)	1.96232e-85	1.58975	SYNGR2 (ENSG00000108639)	4.3278e-128	3.90045	SMCO3 (ENSG00000179256)	5.38214e-50	3.5761	IL33 (ENSG00000137033)	1.17288e-12	5.49537	HLA-C (ENSG00000204525)	2.90545e-224	3.51433	SMAD9 (ENSG00000120693)	7.27921e-121	3.15013	CNTN4 (ENSG00000144619)	2.52206e-53	2.40362	INSR (ENSG00000171105)	1.18842e-184	5.58812	UBE2T (ENSG00000077152)	0	10.6538	KDM5A (ENSG00000073614)	1.56399e-07	1.51416	RPS6KA2 (ENSG00000071242)	9.88077e-245	5.52739	SH3BP5 (ENSG00000131370)	4.13721e-28	3.68077
96	LINC02381 (ENSG00000250742)	5.36732e-85	4.01789	MMP1 (ENSG00000196611)	7.05796e-127	21.856	MBP (ENSG00000197971)	8.2807e-50	5.70066	AQP1 (ENSG00000240583)	3.32462e-12	4.43112	ACTN1 (ENSG00000072110)	4.34569e-224	4.69056	GSE1 (ENSG00000131149)	7.65727e-121	2.89432	ATRNL1 (ENSG00000107518)	5.8188e-53	2.5473	SOX7 (ENSG00000171056)	2.81365e-184	6.16735	CENPH (ENSG00000153044)	0	10.6251	RPAP2 (ENSG00000122484)	1.63072e-07	1.51215	ARHGAP27 (ENSG00000159314)	7.30084e-244	5.6136	VAMP8 (ENSG00000118640)	7.84651e-28	5.12926
97	RPL12 (ENSG00000197958)	7.93984e-85	1.71316	PODXL (ENSG00000128567)	1.28948e-126	2.96348	SMIM3 (ENSG00000256235)	4.25357e-49	2.43092	ANOS1 (ENSG00000011201)	3.34458e-12	4.24244	CAV2 (ENSG00000105971)	2.47949e-223	3.08157	KCNQ1OT1 (ENSG00000269821)	4.41085e-120	2.51453	FNDC5 (ENSG00000160097)	8.80993e-53	3.48003	SIPA1L2 (ENSG00000116991)	1.32422e-182	4.57656	CHAF1A (ENSG00000167670)	0	10.3305	KMT2A (ENSG00000118058)	1.65592e-07	1.5698	CPNE5 (ENSG00000124772)	1.25386e-242	4.69678	IGFBP3 (ENSG00000146674)	8.35665e-28	2.55932
98	CD248 (ENSG00000174807)	6.59028e-84	1.91474	PRKCH (ENSG00000027075)	2.45651e-126	4.02817	JOSD2 (ENSG00000161677)	8.20447e-49	2.24612	SPOCK1 (ENSG00000152377)	4.79515e-12	4.03149	PSAT1 (ENSG00000135069)	1.02703e-222	4.46454	PCDH18 (ENSG00000189184)	4.91092e-120	2.26947	RPL23 (ENSG00000125691)	2.70934e-52	1.50599	TEK (ENSG00000120156)	1.80606e-181	6.17707	TYMS (ENSG00000176890)	0	10.2079	ITPRIPL2 (ENSG00000205730)	1.68207e-07	1.56177	ACE (ENSG00000159640)	2.91384e-242	5.12107	PEA15 (ENSG00000162734)	1.16205e-27	3.50152
99	RBPMS2 (ENSG00000166831)	1.41313e-82	2.90098	PALMD (ENSG00000099260)	2.78207e-126	5.34084	CTHRC1 (ENSG00000164932)	1.08053e-48	5.73502	ADAMTS2 (ENSG00000087116)	5.81812e-12	3.9897	LMCD1 (ENSG00000071282)	2.96678e-220	4.67922	FBLN5 (ENSG00000140092)	1.54089e-119	3.18948	RGS2 (ENSG00000116741)	3.20562e-52	2.61752	HSPG2 (ENSG00000142798)	2.18252e-181	5.09409	SGO2 (ENSG00000163535)	0	10.1371	MKLN1 (ENSG00000128585)	1.87997e-07	1.61711	SERINC5 (ENSG00000164300)	6.62662e-239	5.49989	MARCKSL1 (ENSG00000175130)	2.74289e-27	2.12472
100	HES4 (ENSG00000188290)	6.3356e-82	2.07266	ENG (ENSG00000106991)	4.44769e-126	8.23243	TNFSF15 (ENSG00000181634)	2.67909e-48	3.1173	KCNK6 (ENSG00000099337)	1.05426e-11	3.74622	IL7R (ENSG00000168685)	5.82004e-220	4.47579	ANK3 (ENSG00000151150)	2.37572e-119	3.06927	SSFA2 (ENSG00000138434)	8.74588e-52	1.77822	TSPAN7 (ENSG00000156298)	3.94192e-179	6.11803	C21orf58 (ENSG00000160298)	0	9.93033	LARP1 (ENSG00000155506)	1.92572e-07	1.60711	PLVAP (ENSG00000130300)	1.08474e-238	4.55333	RASSF2 (ENSG00000101265)	3.80108e-26	4.0322
101	EDNRA (ENSG00000151617)	1.31719e-81	1.57448	ST3GAL6 (ENSG00000064225)	8.51326e-126	4.1369	CHPF (ENSG00000123989)	3.44499e-48	2.51728	CTGF (ENSG00000118523)	1.3991e-11	2.67481	LMO7-AS1 (ENSG00000261105)	1.70979e-219	8.36904	PLAT (ENSG00000104368)	2.62911e-119	2.25472	C7 (ENSG00000112936)	1.31784e-51	3.24587	ADM (ENSG00000148926)	6.16115e-178	5.69996	KIF20B (ENSG00000138182)	0	9.93001	CEP164 (ENSG00000110274)	2.00284e-07	1.52184	HHEX (ENSG00000152804)	2.60893e-238	4.18542	LDB2 (ENSG00000169744)	5.7825e-26	2.9532
102	NRARP (ENSG00000198435)	1.80723e-80	2.68401	ACVRL1 (ENSG00000139567)	9.78864e-126	3.48047	PCOLCE (ENSG00000106333)	6.75782e-48	2.65418	NT5E (ENSG00000135318)	1.99959e-11	3.16073	CDH13 (ENSG00000140945)	7.51389e-219	3.87757	PLA2R1 (ENSG00000153246)	1.17868e-118	4.15998	FLRT2 (ENSG00000185070)	1.75597e-51	2.27687	SNRK (ENSG00000163788)	2.27402e-174	4.69654	FANCI (ENSG00000140525)	0	9.79286	KIDINS220 (ENSG00000134313)	2.05492e-07	1.55762	ADAM15 (ENSG00000143537)	9.25638e-238	4.49764	FILIP1 (ENSG00000118407)	6.3318e-26	3.18367
103	RPS3A (ENSG00000145425)	3.77989e-80	1.52981	CLEC2B (ENSG00000110852)	1.0135e-125	4.81742	C3 (ENSG00000125730)	7.53537e-48	5.66232	PTX3 (ENSG00000163661)	2.06908e-11	3.34134	TGFBR3L (ENSG00000260001)	1.01209e-218	5.58504	MSI2 (ENSG00000153944)	3.08033e-118	2.7014	ANGPT1 (ENSG00000154188)	2.06954e-51	2.0109	ACVRL1 (ENSG00000139567)	4.80379e-174	4.9566	FEN1 (ENSG00000168496)	0	9.18963	STK11 (ENSG00000118046)	2.22028e-07	1.55397	IPO11 (ENSG00000086200)	2.83749e-237	4.29605	IPO11 (ENSG00000086200)	7.41782e-26	4.12045
104	FOXS1 (ENSG00000179772)	7.0908e-80	2.23297	ALPK3 (ENSG00000136383)	1.09897e-125	3.98077	F10 (ENSG00000126218)	7.547e-48	4.86701	ECM1 (ENSG00000143369)	2.33822e-11	4.15388	VIM (ENSG00000026025)	9.08599e-218	1.99706	NFKBIZ (ENSG00000144802)	3.08311e-117	3.13364	GRIA4 (ENSG00000152578)	7.93099e-51	1.87657	RASSF2 (ENSG00000101265)	3.62579e-172	5.18496	RFC3 (ENSG00000133119)	0	9.11485	CUX1 (ENSG00000257923)	2.28671e-07	1.55747	MTSS1 (ENSG00000170873)	1.49926e-235	4.17597	TGFBR2 (ENSG00000163513)	8.37509e-26	3.14675
105	ADAMTS5 (ENSG00000154736)	1.30177e-79	3.16538	FAM43A (ENSG00000185112)	1.65191e-125	4.87509	EEF1A1 (ENSG00000156508)	9.34562e-48	1.53993	MAP1B (ENSG00000131711)	2.49323e-11	2.84161	SPSB1 (ENSG00000171621)	5.26751e-217	3.53999	BMPR1A (ENSG00000107779)	2.5551e-114	2.80832	ZFAS1 (ENSG00000177410)	9.88918e-51	1.72857	PPP1R16B (ENSG00000101445)	1.42223e-171	6.29727	HELLS (ENSG00000119969)	0	9.08268	AL078639.1 (ENSG00000281508)	2.32568e-07	3.74157	NOS3 (ENSG00000164867)	2.7744e-235	5.11564	EGFL7 (ENSG00000172889)	1.84492e-25	2.29795
106	LURAP1L (ENSG00000153714)	1.00698e-78	2.36933	KCNN2 (ENSG00000080709)	4.9801e-125	5.40725	TMEM158 (ENSG00000249992)	2.29286e-47	5.3992	ENO1 (ENSG00000074800)	2.59948e-11	1.77309	RAB33A (ENSG00000134594)	7.23799e-217	4.64032	ENTPD3 (ENSG00000168032)	1.62719e-113	4.77166	GABRR1 (ENSG00000146276)	1.1562e-50	3.86085	RPS6KA2 (ENSG00000071242)	2.7776e-171	3.76523	FBXO5 (ENSG00000112029)	0	8.77954	NEAT1 (ENSG00000245532)	2.46941e-07	1.81402	KLHL4 (ENSG00000102271)	2.88382e-235	4.86669	SEC14L1 (ENSG00000129657)	2.71096e-25	3.11939
107	HRC (ENSG00000130528)	4.47215e-77	2.91992	MTSS1 (ENSG00000170873)	1.03941e-124	3.43179	COPZ2 (ENSG00000005243)	2.84457e-47	2.63822	DYNLT3 (ENSG00000165169)	3.21287e-11	3.19495	OLFM2 (ENSG00000105088)	9.16021e-215	3.59978	TNS3 (ENSG00000136205)	3.18219e-113	2.33728	RPL7 (ENSG00000147604)	4.56519e-50	1.51176	FLT1 (ENSG00000102755)	1.65267e-170	5.84446	ORC6 (ENSG00000091651)	0	8.23393	NYNRIN (ENSG00000205978)	2.67528e-07	1.51389	CLDN7 (ENSG00000181885)	3.14488e-234	4.4164	EPAS1 (ENSG00000116016)	2.80371e-25	3.3487
108	AL590617.2 (ENSG00000225177)	1.36956e-75	3.09284	MSMP (ENSG00000215183)	1.39234e-124	6.40272	SFRP1 (ENSG00000104332)	3.19517e-47	2.12311	SCG2 (ENSG00000171951)	4.0811e-11	2.78376	HSPA2 (ENSG00000126803)	1.99803e-214	8.28209	BOC (ENSG00000144857)	1.14885e-112	2.90168	BEX1 (ENSG00000133169)	5.60631e-50	2.94913	PLXND1 (ENSG00000004399)	8.73531e-167	4.84338	LMNB1 (ENSG00000113368)	0	8.19706	STAT6 (ENSG00000166888)	3.06905e-07	1.53264	HAGLR (ENSG00000224189)	4.63276e-233	5.62042	IL32 (ENSG00000008517)	3.48264e-25	3.85472
109	JAG1 (ENSG00000101384)	1.25002e-74	1.76385	DOCK4 (ENSG00000128512)	7.65371e-121	3.26669	FPR1 (ENSG00000171051)	6.77582e-47	8.96028	CD151 (ENSG00000177697)	4.96982e-11	2.52306	EFHD1 (ENSG00000115468)	1.59526e-211	6.23425	SEMA3A (ENSG00000075213)	1.32965e-112	3.1129	SPRY1 (ENSG00000164056)	1.40362e-49	1.90946	SEL1L3 (ENSG00000091490)	8.52715e-166	6.96617	KIF18A (ENSG00000121621)	0	11.2213	THSD4 (ENSG00000187720)	3.10418e-07	5.20391	HPGD (ENSG00000164120)	1.06077e-232	6.77558	CD24 (ENSG00000272398)	3.83616e-25	4.41834
110	CD9 (ENSG00000010278)	1.00081e-73	1.78476	ERG (ENSG00000157554)	3.52981e-120	3.27508	RGS2 (ENSG00000116741)	9.18067e-47	2.38875	UACA (ENSG00000137831)	8.44167e-11	2.2513	CHPF (ENSG00000123989)	3.97311e-210	2.6701	PDZRN3 (ENSG00000121440)	3.8022e-110	3.2333	SLC35G1 (ENSG00000176273)	2.98983e-49	2.31164	RICTOR (ENSG00000164327)	2.27946e-165	5.91578	PLK4 (ENSG00000142731)	0	11.3969	CREB3L2 (ENSG00000182158)	3.39909e-07	1.56651	SH3BP5 (ENSG00000131370)	9.61182e-232	5.02324	EFNB2 (ENSG00000125266)	9.47334e-25	2.38805
111	EIF1AY (ENSG00000198692)	2.33805e-73	2.11365	SLC35F2 (ENSG00000110660)	5.61775e-120	4.87127	RPL10 (ENSG00000147403)	1.66329e-46	1.65442	MEDAG (ENSG00000102802)	9.53781e-11	5.51221	UCHL1 (ENSG00000154277)	1.64489e-209	3.45344	LRP5 (ENSG00000162337)	3.95795e-110	2.48388	CDKN1C (ENSG00000129757)	3.37782e-49	2.26052	NRP1 (ENSG00000099250)	2.51349e-165	5.4727	E2F1 (ENSG00000101412)	0	10.0681	IGLON5 (ENSG00000142549)	3.40811e-07	1.51341	CASP10 (ENSG00000003400)	5.9558e-230	5.14949	RAPGEF5 (ENSG00000136237)	1.10054e-24	3.23938
112	RPLP0 (ENSG00000089157)	2.98709e-73	1.57244	MYOZ2 (ENSG00000172399)	1.07629e-119	8.10374	FGF7 (ENSG00000140285)	2.4856e-46	3.26714	C1orf198 (ENSG00000119280)	1.65128e-10	3.53231	LRRC32 (ENSG00000137507)	5.37666e-209	3.13525	NFIA (ENSG00000162599)	8.72763e-110	2.50533	GABRA2 (ENSG00000151834)	4.96861e-49	3.19901	CD40 (ENSG00000101017)	4.2234e-162	4.8055	CENPW (ENSG00000203760)	0	7.56325	MAPKAPK5 (ENSG00000089022)	3.96263e-07	1.523	GIMAP6 (ENSG00000133561)	3.77679e-229	5.7784	RASGRP3 (ENSG00000152689)	1.11683e-24	3.11236
113	AC108463.3 (ENSG00000271590)	7.22033e-73	3.12281	DHRS3 (ENSG00000162496)	1.65213e-119	4.45706	CDKN2B (ENSG00000147883)	2.85517e-46	2.54379	HTRA1 (ENSG00000166033)	2.48455e-10	2.36555	IGFBP7 (ENSG00000163453)	1.46478e-206	5.76893	CCDC8 (ENSG00000169515)	3.45064e-109	2.77196	KCNQ1OT1 (ENSG00000269821)	2.40119e-48	1.63111	MAST4 (ENSG00000069020)	6.943e-161	4.66869	BLM (ENSG00000197299)	0	9.04969	SLIT2 (ENSG00000145147)	4.05088e-07	3.18972	DEPP1 (ENSG00000165507)	7.9052e-229	5.59792	CEMIP2 (ENSG00000135048)	2.54976e-24	3.65741
114	CHCHD2 (ENSG00000106153)	1.05139e-72	1.74579	PTPRM (ENSG00000173482)	1.85714e-119	3.3083	CPVL (ENSG00000106066)	1.16795e-45	3.29396	ARPC2 (ENSG00000163466)	4.20772e-10	1.57778	FAT1 (ENSG00000083857)	4.40782e-206	3.32939	EDNRA (ENSG00000151617)	3.95897e-109	2.08354	C6orf48 (ENSG00000204387)	7.0652e-48	1.91059	CD109 (ENSG00000156535)	9.42037e-160	6.01375	BRIP1 (ENSG00000136492)	0	11.069	ZC3H14 (ENSG00000100722)	4.19474e-07	1.59721	SLC22A23 (ENSG00000137266)	4.60822e-228	4.99216	PTPRB (ENSG00000127329)	2.5577e-24	3.05128
115	AC004816.2 (ENSG00000275630)	1.50721e-72	4.47471	SIPA1L2 (ENSG00000116991)	3.1088e-119	3.56877	IRF8 (ENSG00000140968)	1.39849e-45	7.86866	NDUFA4L2 (ENSG00000185633)	5.10416e-10	3.13783	GBP1 (ENSG00000117228)	6.51452e-206	3.23664	RGS2 (ENSG00000116741)	8.10594e-109	2.89139	CPED1 (ENSG00000106034)	1.75139e-47	2.26006	SV2B (ENSG00000185518)	6.88325e-159	7.64335	FANCA (ENSG00000187741)	9.93764e-307	8.52443	GOLGA4 (ENSG00000144674)	4.21003e-07	1.53366	PNP (ENSG00000198805)	6.48574e-228	3.83796	EFNA1 (ENSG00000169242)	3.81533e-24	3.3632
116	KCNIP4-IT1 (ENSG00000280650)	2.29006e-72	4.43669	ZDHHC2 (ENSG00000104219)	1.21989e-118	4.47731	FBLN5 (ENSG00000140092)	1.67435e-45	2.39591	NTN4 (ENSG00000074527)	5.48448e-10	5.26679	C9orf3 (ENSG00000148120)	2.05326e-204	3.20748	PCDH10 (ENSG00000138650)	4.44049e-108	2.22859	LMO4 (ENSG00000143013)	3.13675e-47	2.11626	ITGA6 (ENSG00000091409)	1.2394e-158	6.04992	CENPN (ENSG00000166451)	6.65415e-299	9.09681	PIP4K2A (ENSG00000150867)	4.59199e-07	1.5364	CCM2L (ENSG00000101331)	2.0262e-227	4.74248	NOVA2 (ENSG00000104967)	5.8343e-24	3.68778
117	KCNB1 (ENSG00000158445)	2.56815e-72	4.55863	FAM167B (ENSG00000183615)	7.36846e-118	8.66714	SMIM1 (ENSG00000235169)	3.88192e-45	3.06552	TNC (ENSG00000041982)	5.60181e-10	2.81151	EPS8 (ENSG00000151491)	2.34614e-204	2.77511	SULF1 (ENSG00000137573)	4.69923e-108	2.65433	PLEKHH2 (ENSG00000152527)	8.17383e-47	3.00664	DOCK4 (ENSG00000128512)	1.54258e-158	4.49255	E2F8 (ENSG00000129173)	5.09742e-298	15.0033	BACE1 (ENSG00000186318)	4.76064e-07	1.55189	ITGA2 (ENSG00000164171)	3.54326e-227	3.94504	MFNG (ENSG00000100060)	2.07308e-23	4.68774
118	AGTR1 (ENSG00000144891)	3.28164e-72	3.42766	ADGRG1 (ENSG00000205336)	8.82692e-118	5.62012	PTGES (ENSG00000148344)	4.52398e-45	3.83206	OLFM2 (ENSG00000105088)	6.40436e-10	2.08174	GLIPR2 (ENSG00000122694)	5.15588e-204	2.91092	WISP1 (ENSG00000104415)	2.50451e-105	3.09044	PID1 (ENSG00000153823)	1.47406e-46	2.99718	MTSS1 (ENSG00000170873)	8.02128e-158	4.86134	RMI2 (ENSG00000175643)	6.40792e-298	8.87554	ILF3 (ENSG00000129351)	5.00144e-07	1.56502	SLC1A4 (ENSG00000115902)	2.94277e-226	4.00038	GDPD5 (ENSG00000158555)	6.88069e-23	3.30937
119	NACA (ENSG00000196531)	4.61216e-72	1.6353	CXCL1 (ENSG00000163739)	1.08204e-117	10.5046	CD86 (ENSG00000114013)	4.56022e-45	9.36943	SPARC (ENSG00000113140)	6.45381e-10	2.85668	C7orf69 (ENSG00000136275)	6.40879e-204	8.25558	FOS (ENSG00000170345)	3.13971e-105	2.1913	FAM110B (ENSG00000169122)	1.53122e-46	2.50947	UTRN (ENSG00000152818)	1.39429e-157	4.417	HMGB2 (ENSG00000164104)	4.14429e-296	11.9718	PCM1 (ENSG00000078674)	5.42652e-07	1.53904	DOCK4 (ENSG00000128512)	1.43359e-225	4.23643	SLC1A4 (ENSG00000115902)	9.05015e-23	3.58438
120	FRMD3 (ENSG00000172159)	2.35408e-71	4.6824	RASL10A (ENSG00000100276)	9.05912e-117	4.61112	CCL4L2 (ENSG00000276070)	4.85348e-45	130.161	TGFBR3L (ENSG00000260001)	6.97842e-10	4.92197	COL19A1 (ENSG00000082293)	1.61047e-203	6.91001	ENC1 (ENSG00000171617)	1.85563e-104	2.7106	SGK1 (ENSG00000118515)	4.14947e-46	2.36995	MAGI1 (ENSG00000151276)	1.68451e-156	6.17955	PRR11 (ENSG00000068489)	4.73167e-296	8.67096	SRSF1 (ENSG00000136450)	5.79204e-07	1.57451	GIPC3 (ENSG00000179855)	1.49658e-225	4.73054	VASH1 (ENSG00000071246)	1.14789e-22	3.28031
121	AC068491.3 (ENSG00000270190)	4.26369e-71	2.91415	KIAA1147 (ENSG00000257093)	1.52043e-116	3.69405	LRRN2 (ENSG00000170382)	9.60949e-45	3.74776	LGALS3 (ENSG00000131981)	7.22814e-10	1.98296	FSTL3 (ENSG00000070404)	1.52503e-202	3.9809	ARHGAP5 (ENSG00000100852)	7.76484e-104	2.42213	TLE4 (ENSG00000106829)	7.30869e-46	2.18777	MMP15 (ENSG00000102996)	4.42579e-155	5.52669	RACGAP1 (ENSG00000161800)	5.14455e-294	9.28952	CCNL2 (ENSG00000221978)	5.82047e-07	1.66031	HID1 (ENSG00000167861)	1.64805e-224	4.317	GIMAP1 (ENSG00000213203)	2.20215e-22	4.90095
122	FJX1 (ENSG00000179431)	1.93956e-70	2.35524	MECOM (ENSG00000085276)	4.45979e-116	2.50805	DIO3OS (ENSG00000258498)	1.05466e-44	4.11462	HSPB1 (ENSG00000106211)	8.7815e-10	2.0144	SCRG1 (ENSG00000164106)	2.15472e-201	5.82766	PID1 (ENSG00000153823)	9.38485e-104	3.34457	SEPT11 (ENSG00000138758)	1.20693e-45	1.57093	THSD1 (ENSG00000136114)	1.60171e-154	6.77226	TRIP13 (ENSG00000071539)	9.73035e-290	9.33508	ISLR (ENSG00000129009)	5.90537e-07	2.73833	KANK3 (ENSG00000186994)	2.04494e-224	4.6493	FAM69B (ENSG00000165716)	4.79351e-22	3.16541
123	AVPR1A (ENSG00000166148)	2.46428e-70	5.8071	CLDN5 (ENSG00000184113)	2.79461e-115	1.71811	RPS19 (ENSG00000105372)	1.23414e-44	1.62231	SYNPO (ENSG00000171992)	1.50792e-09	3.40516	CERCAM (ENSG00000167123)	7.18202e-201	2.89579	NRK (ENSG00000123572)	1.11005e-102	3.56329	UNC5D (ENSG00000156687)	5.19393e-45	3.29	MGST2 (ENSG00000085871)	8.59279e-154	4.6374	TROAP (ENSG00000135451)	1.12165e-285	12.8066	SETD2 (ENSG00000181555)	5.90774e-07	1.54639	BICD1 (ENSG00000151746)	3.13017e-224	3.95059	KIF5B (ENSG00000170759)	5.1116e-22	2.88613
124	CXXC5 (ENSG00000171604)	5.70806e-70	1.91951	PRDM1 (ENSG00000057657)	2.82158e-115	3.67905	IL1R1 (ENSG00000115594)	1.58111e-44	3.82739	ERRFI1 (ENSG00000116285)	1.5526e-09	3.16946	PLXDC1 (ENSG00000161381)	1.93748e-200	3.31517	FOSB (ENSG00000125740)	1.55994e-102	2.39327	SEPT6 (ENSG00000125354)	6.70819e-45	1.94137	BICD1 (ENSG00000151746)	6.88953e-153	6.53506	RTKN2 (ENSG00000182010)	7.34432e-285	9.65689	VPS53 (ENSG00000141252)	5.93202e-07	1.50988	SEMA6B (ENSG00000167680)	6.32794e-224	3.9551	WSCD1 (ENSG00000179314)	5.58471e-22	4.40828
125	RPL32 (ENSG00000144713)	7.12871e-70	1.50628	SNRK (ENSG00000163788)	6.20857e-115	3.92988	FBLN2 (ENSG00000163520)	1.72807e-44	2.9735	PDLIM2 (ENSG00000120913)	2.09571e-09	2.0614	PRKAG2 (ENSG00000106617)	2.72954e-200	4.09059	KCNH2 (ENSG00000055118)	4.41494e-102	3.06731	CDC42EP5 (ENSG00000167617)	8.85895e-45	1.9033	EGFL7 (ENSG00000172889)	1.43612e-151	5.32528	TMSB15A (ENSG00000158164)	1.28731e-276	6.67169	COL6A2 (ENSG00000142173)	6.1796e-07	1.53217	KIAA1671 (ENSG00000197077)	1.28085e-223	4.68572	CD109 (ENSG00000156535)	8.1039e-22	3.92192
126	NRIP1 (ENSG00000180530)	9.797e-70	2.10303	HSPG2 (ENSG00000142798)	1.40959e-114	5.07372	SLC1A3 (ENSG00000079215)	1.86451e-44	5.0323	SPHK1 (ENSG00000176170)	2.41547e-09	4.20313	SUGCT (ENSG00000175600)	2.46884e-198	5.26639	SMO (ENSG00000128602)	1.02525e-101	2.90196	DNAJC12 (ENSG00000108176)	1.19383e-44	2.60608	PNP (ENSG00000198805)	1.53405e-151	3.60218	CIP2A (ENSG00000163507)	1.01902e-275	8.16765	LRRC75A (ENSG00000181350)	7.05171e-07	2.98549	CEMIP2 (ENSG00000135048)	2.15072e-223	4.50317	GIMAP8 (ENSG00000171115)	1.51166e-21	3.78274
127	RPS4Y1 (ENSG00000129824)	1.1993e-69	1.76679	OCIAD2 (ENSG00000145247)	2.68335e-114	4.591	RGS18 (ENSG00000150681)	2.38888e-44	4.13847	COL5A1 (ENSG00000130635)	2.64816e-09	3.3412	DYNLT3 (ENSG00000165169)	6.05854e-198	3.03824	APOE (ENSG00000130203)	1.73287e-101	1.76065	SUB1 (ENSG00000113387)	1.32846e-44	1.67059	RP1 (ENSG00000104237)	6.49046e-151	10.1127	CKAP2 (ENSG00000136108)	4.91079e-275	7.50335	PNRC2 (ENSG00000189266)	8.76477e-07	1.5722	LXN (ENSG00000079257)	2.82577e-223	4.36943	MYO10 (ENSG00000145555)	1.80646e-21	2.79478
128	RACK1 (ENSG00000204628)	1.57027e-69	1.52734	TSPAN11 (ENSG00000110900)	4.9639e-114	4.42836	GGT5 (ENSG00000099998)	2.47272e-44	3.27878	TPI1 (ENSG00000111669)	2.76995e-09	1.82338	EDIL3 (ENSG00000164176)	9.21399e-198	2.72757	CCDC3 (ENSG00000151468)	2.36009e-101	2.50853	HMCN1 (ENSG00000143341)	1.65752e-44	1.68801	TACC1 (ENSG00000147526)	1.95732e-150	4.11653	CKS1B (ENSG00000173207)	5.389e-275	8.10709	SYNC (ENSG00000162520)	9.37068e-07	1.50431	CXCR4 (ENSG00000121966)	1.58158e-220	4.66633	SLC9A3R2 (ENSG00000065054)	2.21323e-21	2.89371
129	NR2F2 (ENSG00000185551)	1.83645e-69	1.58119	KLHL4 (ENSG00000102271)	5.98241e-114	3.97055	KRT19 (ENSG00000171345)	6.40554e-44	6.83035	EDIL3 (ENSG00000164176)	3.43512e-09	2.74242	RAB23 (ENSG00000112210)	1.44262e-196	3.22686	NUPR1 (ENSG00000176046)	4.67178e-101	1.99462	SUMO2 (ENSG00000188612)	2.64701e-44	1.61063	ARGLU1 (ENSG00000134884)	2.33125e-150	6.14306	CHEK1 (ENSG00000149554)	5.28643e-274	7.038	PRKACB (ENSG00000142875)	9.90222e-07	1.52381	HOXD1 (ENSG00000128645)	1.53738e-219	5.10858	BAALC (ENSG00000164929)	3.21541e-21	3.49648
130	SLC35F1 (ENSG00000196376)	3.231e-69	3.46587	TSPAN18 (ENSG00000157570)	7.49475e-114	2.55641	CERCAM (ENSG00000167123)	1.6999e-43	2.19497	MYOCD (ENSG00000141052)	3.54665e-09	4.62244	TPM2 (ENSG00000198467)	1.7902e-196	4.4774	ADGRG6 (ENSG00000112414)	1.48255e-100	2.8775	SLC25A6 (ENSG00000169100)	3.74282e-44	1.56682	CHST15 (ENSG00000182022)	2.48632e-150	6.14925	KIF22 (ENSG00000079616)	9.95632e-274	7.15261	HOOK2 (ENSG00000095066)	1.02258e-06	1.51975	GALNT18 (ENSG00000110328)	9.68593e-219	3.84869	VEGFC (ENSG00000150630)	3.33996e-21	3.35735
131	NRGN (ENSG00000154146)	2.90749e-68	3.1964	CXCR4 (ENSG00000121966)	7.96642e-114	2.45269	LY86 (ENSG00000112799)	3.3453e-43	8.54456	PLXDC1 (ENSG00000161381)	3.89701e-09	2.2384	LGMN (ENSG00000100600)	5.84924e-195	3.14867	ADGRL2 (ENSG00000117114)	3.47075e-100	2.27977	RPL31 (ENSG00000071082)	8.36563e-44	1.51362	FILIP1 (ENSG00000118407)	9.81971e-149	4.26142	CCNB1 (ENSG00000134057)	1.19992e-272	12.5388	GGA1 (ENSG00000100083)	1.08456e-06	1.5492	GJA5 (ENSG00000265107)	1.1222e-218	3.65877	TACC1 (ENSG00000147526)	1.025e-20	2.95769
132	RPL14 (ENSG00000188846)	3.22021e-68	1.55984	CDK17 (ENSG00000059758)	2.06304e-113	3.66451	CRHBP (ENSG00000145708)	7.83474e-43	4.15217	HSPB8 (ENSG00000152137)	5.9049e-09	4.63556	TPM1 (ENSG00000140416)	1.0166e-194	4.44142	CHODL (ENSG00000154645)	1.78058e-99	4.4196	SEMA3A (ENSG00000075213)	1.98123e-43	2.63027	ITGA5 (ENSG00000161638)	9.07209e-148	4.51983	MCM4 (ENSG00000104738)	2.67283e-272	7.14059	CRISPLD2 (ENSG00000103196)	1.20127e-06	2.91096	NBEAL2 (ENSG00000160796)	3.75684e-218	4.03005	PLK2 (ENSG00000145632)	4.17027e-20	2.46693
133	TWIST1 (ENSG00000122691)	4.73688e-67	1.91741	RPS6KA2 (ENSG00000071242)	4.83146e-113	2.87225	P4HA2 (ENSG00000072682)	1.37335e-42	2.48769	SELENOM (ENSG00000198832)	6.10638e-09	2.26321	AVEN (ENSG00000169857)	2.00334e-194	2.75716	FZD2 (ENSG00000180340)	3.74418e-99	2.41158	UBE2E3 (ENSG00000170035)	3.59678e-43	1.84223	SCARF1 (ENSG00000074660)	6.4938e-146	5.64848	KIF20A (ENSG00000112984)	3.90365e-269	13.9274	CTBS (ENSG00000117151)	1.24452e-06	1.51864	TEK (ENSG00000120156)	1.3814e-217	4.10896	MGST2 (ENSG00000085871)	8.09721e-20	3.31544
134	PTGDR (ENSG00000168229)	6.11139e-67	4.13611	SOX7 (ENSG00000171056)	1.55821e-112	2.9828	LILRA5 (ENSG00000187116)	5.55423e-42	7.3265	CRLF1 (ENSG00000006016)	6.66445e-09	4.56832	MSRB3 (ENSG00000174099)	2.32578e-194	2.98565	ASIC2 (ENSG00000108684)	6.92486e-99	4.23798	CNTFR (ENSG00000122756)	1.94228e-42	2.24027	APLP2 (ENSG00000084234)	7.88092e-146	4.58786	ATAD5 (ENSG00000176208)	7.61634e-269	7.12656	NRXN1 (ENSG00000179915)	1.34626e-06	3.47628	PRDM1 (ENSG00000057657)	2.12905e-217	4.73557	RGCC (ENSG00000102760)	1.10577e-19	4.04204
135	PRKG1 (ENSG00000185532)	3.28451e-66	1.94972	EPAS1 (ENSG00000116016)	1.46261e-111	3.96944	LGALS1 (ENSG00000100097)	7.5406e-42	2.28292	NPNT (ENSG00000168743)	6.76594e-09	4.17302	PYCR1 (ENSG00000183010)	4.42362e-194	2.87974	COL1A2 (ENSG00000164692)	7.58316e-99	1.91419	ANGPTL1 (ENSG00000116194)	2.64186e-42	3.90644	SH3BP5 (ENSG00000131370)	2.70817e-145	4.27993	MCM5 (ENSG00000100297)	1.75519e-268	7.1347	KIF5C (ENSG00000168280)	1.49932e-06	2.52738	GRB10 (ENSG00000106070)	5.83813e-217	4.45304	JCAD (ENSG00000165757)	1.64978e-19	4.1272
136	C20orf27 (ENSG00000101220)	4.3441e-66	2.28339	SAMSN1 (ENSG00000155307)	4.80602e-111	5.03621	CFH (ENSG00000000971)	7.68316e-42	4.16426	CYTOR (ENSG00000222041)	7.50115e-09	1.63209	SPOCK1 (ENSG00000152377)	8.40631e-194	8.02627	TET1 (ENSG00000138336)	1.69954e-98	2.35768	ATP2B1 (ENSG00000070961)	3.13981e-42	1.70503	EOGT (ENSG00000163378)	7.03848e-145	5.40164	POC1A (ENSG00000164087)	7.73014e-268	9.21457	KBTBD2 (ENSG00000170852)	1.50302e-06	1.51047	VEGFC (ENSG00000150630)	6.52002e-215	4.23003	SIPA1L2 (ENSG00000116991)	2.29046e-19	2.96555
137	RPL10A (ENSG00000198755)	5.38696e-66	1.54604	ESAM (ENSG00000149564)	2.44667e-110	3.84135	PBX3 (ENSG00000167081)	9.38851e-42	2.29587	MIR4435-2HG (ENSG00000172965)	7.63461e-09	1.72467	COL12A1 (ENSG00000111799)	4.38971e-193	2.67934	NOTCH2 (ENSG00000134250)	2.48656e-97	2.07998	TMEM229A (ENSG00000234224)	7.88668e-42	3.19508	CHST1 (ENSG00000175264)	2.66386e-144	4.2729	SMC4 (ENSG00000113810)	8.58939e-268	7.41623	CSNK1G1 (ENSG00000169118)	1.63012e-06	1.55694	FAM84A (ENSG00000162981)	5.7815e-214	5.64038	AC087627.1 (ENSG00000253983)	4.80067e-19	4.97395
138	RERGL (ENSG00000111404)	1.18084e-65	8.53734	GATA2-AS1 (ENSG00000244300)	4.63327e-110	5.76278	C3AR1 (ENSG00000171860)	1.0086e-41	6.31932	CSRP1 (ENSG00000159176)	9.96872e-09	2.48465	NTF3 (ENSG00000185652)	1.32813e-192	6.08809	PLEKHH2 (ENSG00000152527)	6.93514e-97	3.09074	SULT1E1 (ENSG00000109193)	1.06564e-41	3.77394	KIAA1147 (ENSG00000257093)	5.84631e-144	5.23054	WDR76 (ENSG00000092470)	8.44558e-262	8.63864	NSD1 (ENSG00000165671)	1.70075e-06	1.50887	JCAD (ENSG00000165757)	7.45714e-212	4.23802	SVIP (ENSG00000198168)	4.94797e-19	3.82381
139	FRK (ENSG00000111816)	3.77265e-65	4.77809	SPNS2 (ENSG00000183018)	1.10272e-109	4.6635	PSD (ENSG00000059915)	1.70374e-41	2.56485	FP671120.1 (ENSG00000278996)	1.06262e-08	2.06166	SNTA1 (ENSG00000101400)	2.95937e-192	3.26356	MEIS2 (ENSG00000134138)	8.34106e-97	2.41541	TRIB2 (ENSG00000071575)	2.20656e-41	1.90924	HHEX (ENSG00000152804)	9.27584e-143	5.4736	PLK1 (ENSG00000166851)	2.21843e-261	14.5235	REV3L (ENSG00000009413)	1.70137e-06	1.53865	RAB38 (ENSG00000123892)	2.968e-211	4.92445	CA2 (ENSG00000104267)	6.39282e-19	3.97114
140	RPS5 (ENSG00000083845)	2.37074e-64	1.60214	ARHGEF15 (ENSG00000198844)	1.42511e-109	3.16071	ALDH2 (ENSG00000111275)	1.74167e-41	2.12267	CDH13 (ENSG00000140945)	1.09267e-08	3.0107	S100A10 (ENSG00000197747)	1.58901e-191	4.2026	TENM3 (ENSG00000218336)	3.20555e-96	3.52819	CAMK1G (ENSG00000008118)	2.75697e-41	3.42567	LDB2 (ENSG00000169744)	3.13983e-142	3.84967	MCM7 (ENSG00000166508)	8.67047e-257	6.23944	DDX39B (ENSG00000198563)	1.81744e-06	1.65504	TMOD2 (ENSG00000128872)	3.26432e-211	4.52494	FKBP1A (ENSG00000088832)	1.50152e-18	2.30698
141	RPS13 (ENSG00000110700)	5.13998e-64	1.56102	EMB (ENSG00000170571)	5.71054e-109	4.72237	RARRES3 (ENSG00000133321)	2.03292e-41	6.26251	IL7R (ENSG00000168685)	1.1806e-08	3.24455	FNDC1 (ENSG00000164694)	2.21537e-191	6.11651	RAB3C (ENSG00000152932)	4.30574e-96	3.94078	PBX1 (ENSG00000185630)	3.52013e-41	1.62959	DEPP1 (ENSG00000165507)	8.62868e-142	5.9852	RRM1 (ENSG00000167325)	2.14923e-256	6.21044	PCDH7 (ENSG00000169851)	2.12008e-06	2.83883	MMP15 (ENSG00000102996)	4.35542e-211	4.01925	SMTN (ENSG00000183963)	1.58557e-18	2.92688
142	RPS4X (ENSG00000198034)	1.31537e-63	1.55758	SCARF1 (ENSG00000074660)	7.36253e-109	3.27463	SGK1 (ENSG00000118515)	2.48803e-41	1.93371	MTHFD2 (ENSG00000065911)	1.32723e-08	2.68555	CD59 (ENSG00000085063)	1.71339e-189	3.91119	TRIB2 (ENSG00000071575)	8.07471e-96	2.42727	ID3 (ENSG00000117318)	4.15594e-41	1.71826	GIMAP7 (ENSG00000179144)	1.06081e-141	6.26497	NEIL3 (ENSG00000109674)	3.29937e-253	13.0448	SMAD4 (ENSG00000141646)	2.13346e-06	1.62712	APOLD1 (ENSG00000178878)	4.43292e-211	5.07927	JAG2 (ENSG00000184916)	2.2233e-18	2.94409
143	IMPA2 (ENSG00000141401)	1.32216e-63	2.90251	GIMAP7 (ENSG00000179144)	2.04697e-108	4.33394	PLSCR4 (ENSG00000114698)	5.05817e-41	3.44979	ANXA5 (ENSG00000164111)	1.41268e-08	2.19811	PSMB9 (ENSG00000240065)	2.4258e-189	5.68321	GDF10 (ENSG00000266524)	9.78514e-96	4.59826	IER2 (ENSG00000160888)	4.21017e-41	1.793	S100A16 (ENSG00000188643)	1.61023e-141	3.29561	UHRF1 (ENSG00000276043)	2.6148e-249	7.6824	RBM6 (ENSG00000004534)	2.20378e-06	1.58508	SCAMP5 (ENSG00000198794)	8.83328e-211	4.6292	LYVE1 (ENSG00000133800)	4.97293e-18	5.46284
144	GRIA4 (ENSG00000152578)	1.81024e-63	1.6246	NR5A2 (ENSG00000116833)	3.2304e-108	5.29897	GAS7 (ENSG00000007237)	7.33006e-41	1.7597	LDHA (ENSG00000134333)	1.565e-08	1.98902	FN1 (ENSG00000115414)	7.78976e-188	4.33489	SORCS1 (ENSG00000108018)	2.12811e-95	3.70418	NSA2 (ENSG00000164346)	9.86591e-41	1.70196	CALCRL (ENSG00000064989)	1.02788e-140	4.54466	ESPL1 (ENSG00000135476)	9.23021e-248	9.70251	GPR161 (ENSG00000143147)	2.25849e-06	1.56812	FGD4 (ENSG00000139132)	3.2935e-210	4.36926	NRP1 (ENSG00000099250)	5.93843e-18	2.44796
145	LDHB (ENSG00000111716)	6.97682e-63	1.8029	FRMD4B (ENSG00000114541)	3.97502e-108	3.64565	LOX (ENSG00000113083)	9.83631e-41	2.21167	EFHD1 (ENSG00000115468)	1.66828e-08	4.34827	AC109479.1 (ENSG00000253163)	4.02486e-187	6.57307	RBP1 (ENSG00000114115)	3.00328e-95	2.05929	DBP (ENSG00000105516)	2.62592e-40	2.67331	FAM124B (ENSG00000124019)	3.64371e-140	6.07337	NCAPG2 (ENSG00000146918)	1.90865e-246	8.02662	DOCK1 (ENSG00000150760)	2.29437e-06	1.64672	INHBB (ENSG00000163083)	6.67798e-210	6.53934	EHD4 (ENSG00000103966)	1.258e-17	3.28161
146	MMP9 (ENSG00000100985)	3.00225e-62	4.65836	PTCHD1 (ENSG00000165186)	1.33009e-107	5.54686	GUCA1A (ENSG00000048545)	1.3254e-40	4.80433	MSC-AS1 (ENSG00000235531)	1.89387e-08	5.18179	KLF9 (ENSG00000119138)	1.21311e-186	3.36561	JPH4 (ENSG00000092051)	9.38591e-95	3.3471	MDFI (ENSG00000112559)	2.83171e-40	1.82256	ABCG1 (ENSG00000160179)	2.69222e-138	5.91347	RECQL4 (ENSG00000160957)	2.29807e-242	9.05907	LYRM7 (ENSG00000186687)	2.31544e-06	1.51449	SIPA1L2 (ENSG00000116991)	1.53319e-207	4.07798	ITGA2 (ENSG00000164171)	1.44094e-17	2.62904
147	IFIT3 (ENSG00000119917)	3.13944e-62	2.34577	VAMP5 (ENSG00000168899)	5.29748e-107	3.56066	TNFAIP8L2 (ENSG00000163154)	2.9527e-40	4.90287	COPZ2 (ENSG00000005243)	1.96794e-08	3.15911	SP100 (ENSG00000067066)	2.21328e-186	2.91784	COL6A3 (ENSG00000163359)	6.99376e-94	1.98433	EPB41L4A-AS1 (ENSG00000224032)	1.18417e-38	2.11388	JAM3 (ENSG00000166086)	5.25477e-138	4.557	H2AFX (ENSG00000188486)	2.41395e-240	6.99153	HP1BP3 (ENSG00000127483)	2.34455e-06	1.57629	KCNJ2 (ENSG00000123700)	2.59617e-207	4.43066	CD40 (ENSG00000101017)	1.6922e-17	2.77636
148	HEYL (ENSG00000163909)	1.81395e-61	2.08246	SLC45A4 (ENSG00000022567)	7.99159e-107	2.82134	PPIC (ENSG00000168938)	3.42481e-40	2.23141	PYCR1 (ENSG00000183010)	2.48977e-08	2.38995	ADM2 (ENSG00000128165)	1.62532e-185	4.32588	GFRA1 (ENSG00000151892)	1.24396e-93	4.1955	SOSTDC1 (ENSG00000171243)	1.77063e-38	3.70492	SLC46A3 (ENSG00000139508)	9.87941e-137	6.05319	EXO1 (ENSG00000174371)	3.53169e-240	10.0738	POM121C (ENSG00000272391)	2.39525e-06	1.50939	SEMA3G (ENSG00000010319)	2.96187e-207	4.16357	ROBO4 (ENSG00000154133)	1.92546e-17	3.01925
149	MAB21L2 (ENSG00000181541)	9.27134e-61	2.63445	TNFRSF10D (ENSG00000173530)	1.53466e-106	3.751	DPP7 (ENSG00000176978)	3.46581e-40	2.39438	LARP6 (ENSG00000166173)	2.64978e-08	3.09059	ENAH (ENSG00000154380)	5.55925e-185	3.18273	PLPPR3 (ENSG00000129951)	2.80259e-93	2.51254	HMGN3 (ENSG00000118418)	2.21071e-38	1.82381	KANK3 (ENSG00000186994)	1.22295e-135	5.77733	AURKA (ENSG00000087586)	1.98842e-236	10.7471	GOLGB1 (ENSG00000173230)	2.47434e-06	1.52149	IL16 (ENSG00000172349)	4.83678e-207	5.95867	FSCN1 (ENSG00000075618)	2.16858e-17	2.76024
150	MAPT (ENSG00000186868)	2.17187e-60	2.08381	KCNJ2 (ENSG00000123700)	1.76865e-106	3.31747	ALCAM (ENSG00000170017)	5.12387e-40	3.30054	LTBP2 (ENSG00000119681)	2.70587e-08	3.78512	AC245595.1 (ENSG00000232527)	5.72841e-185	2.73358	MEG8 (ENSG00000225746)	4.29226e-93	3.37585	MEIS3 (ENSG00000105419)	2.6064e-38	1.98057	PIK3C2B (ENSG00000133056)	1.06815e-133	5.67219	ITGB3BP (ENSG00000142856)	2.55971e-236	6.0265	IGF2BP2 (ENSG00000073792)	2.50256e-06	1.50886	SCARF1 (ENSG00000074660)	2.34343e-206	3.90888	FAM213A (ENSG00000122378)	2.7303e-17	2.66808
151	ARHGAP26 (ENSG00000145819)	1.41401e-59	2.26524	MANSC1 (ENSG00000111261)	1.93484e-106	2.94803	ITGA11 (ENSG00000137809)	5.60214e-40	1.50404	RRAS (ENSG00000126458)	2.74038e-08	1.96646	GAPDH (ENSG00000111640)	2.24311e-183	2.07182	TLE4 (ENSG00000106829)	6.95682e-93	2.34591	CIRBP (ENSG00000099622)	1.07309e-37	1.75601	CLDN7 (ENSG00000181885)	3.42314e-132	5.42033	CDC25A (ENSG00000164045)	4.77206e-235	9.68615	AHI1 (ENSG00000135541)	2.51533e-06	1.51133	S100A16 (ENSG00000188643)	6.66826e-205	4.25302	MANSC1 (ENSG00000111261)	2.73615e-17	3.66163
152	AC007406.3 (ENSG00000256540)	1.74465e-59	5.76086	SEMA6B (ENSG00000167680)	2.08434e-106	2.73239	FCGR1A (ENSG00000150337)	8.5722e-40	3.99887	GRP (ENSG00000134443)	3.9444e-08	3.81714	P4HA2 (ENSG00000072682)	2.79267e-182	3.15833	LRP1 (ENSG00000123384)	3.21672e-92	1.9447	C1QTNF12 (ENSG00000184163)	2.34219e-37	4.40812	GIMAP1 (ENSG00000213203)	4.16766e-132	5.07148	MCM2 (ENSG00000073111)	2.88719e-229	7.19603	AL355304.1 (ENSG00000232618)	2.60757e-06	3.33238	ERG (ENSG00000157554)	1.35352e-204	3.78086	ACVRL1 (ENSG00000139567)	2.95443e-17	3.0554
153	CLIC1 (ENSG00000213719)	2.97704e-59	1.73414	ICAM2 (ENSG00000108622)	2.40004e-105	2.41353	GPR34 (ENSG00000171659)	1.20554e-39	10.9996	TIMP1 (ENSG00000102265)	5.55988e-08	4.39566	TNC (ENSG00000041982)	8.94126e-182	3.22761	CPED1 (ENSG00000106034)	1.49621e-91	2.40632	LGI1 (ENSG00000108231)	6.90917e-37	2.42751	TGFBR2 (ENSG00000163513)	2.55989e-131	3.87447	DHFR (ENSG00000228716)	5.07662e-228	5.79141	APC (ENSG00000134982)	2.62063e-06	1.61982	SOX18 (ENSG00000203883)	2.77966e-204	3.96664	SERINC5 (ENSG00000164300)	3.15923e-17	2.99097
154	CACNA1D (ENSG00000157388)	3.87798e-59	4.46795	RGS3 (ENSG00000138835)	3.54621e-105	4.65331	TMEM45A (ENSG00000181458)	1.22592e-39	2.26809	KRT18 (ENSG00000111057)	6.65638e-08	3.05016	CAV1 (ENSG00000105974)	1.98634e-181	3.06862	SSBP3 (ENSG00000157216)	2.75345e-91	2.1571	ISL1 (ENSG00000016082)	1.95242e-36	3.56789	LMO2 (ENSG00000135363)	3.45782e-131	3.65146	LIG1 (ENSG00000105486)	1.95664e-225	5.70607	VMP1 (ENSG00000062716)	2.62337e-06	1.94574	SSTR1 (ENSG00000139874)	2.76299e-203	5.12939	TSPAN7 (ENSG00000156298)	3.25194e-17	3.62628
155	EIF3K (ENSG00000178982)	5.66505e-59	1.74075	THEM6 (ENSG00000130193)	4.92931e-105	6.83334	ECM1 (ENSG00000143369)	1.25048e-39	2.55332	MALL (ENSG00000144063)	7.71832e-08	5.54047	LINC00960 (ENSG00000242516)	2.93249e-181	3.07816	LRP1B (ENSG00000168702)	3.0033e-90	4.68149	HMGN1 (ENSG00000205581)	2.97321e-36	1.50367	MFNG (ENSG00000100060)	2.5421e-130	5.34581	PRIM1 (ENSG00000198056)	2.10635e-225	6.92345	YY1AP1 (ENSG00000163374)	2.64753e-06	1.50732	AGFG2 (ENSG00000106351)	3.53513e-203	4.60589	PERP (ENSG00000112378)	8.8163e-17	3.4719
156	VASN (ENSG00000168140)	7.01125e-59	2.10076	S100A16 (ENSG00000188643)	8.07001e-105	2.80512	LY6E (ENSG00000160932)	1.28279e-39	2.11318	COL1A2 (ENSG00000164692)	8.63711e-08	2.41004	STK17A (ENSG00000164543)	3.6083e-180	2.74084	SPIN4 (ENSG00000186767)	7.23597e-90	3.01469	CXCL12 (ENSG00000107562)	3.06675e-36	1.73749	HID1 (ENSG00000167861)	2.85523e-129	6.67167	GMNN (ENSG00000112312)	1.14285e-224	5.55244	SNX27 (ENSG00000143376)	2.7039e-06	1.56257	ARL15 (ENSG00000185305)	9.02922e-202	4.35917	IGFBP2 (ENSG00000115457)	1.12268e-16	1.88041
157	C8orf34 (ENSG00000165084)	7.69107e-59	3.53144	DENND3 (ENSG00000105339)	3.06747e-104	4.03977	LMCD1 (ENSG00000071282)	2.34375e-39	2.32578	PPDPF (ENSG00000125534)	1.48022e-07	1.91717	PCK2 (ENSG00000100889)	5.00906e-180	3.63606	BST2 (ENSG00000130303)	7.71363e-90	1.77716	RPL36A (ENSG00000241343)	3.12238e-36	1.54632	GABRE (ENSG00000102287)	4.44228e-129	9.67556	MASTL (ENSG00000120539)	2.07528e-223	6.52498	DCAF5 (ENSG00000139990)	2.77975e-06	1.6268	USP31 (ENSG00000103404)	4.97516e-201	4.38196	TNFAIP8L1 (ENSG00000185361)	1.15243e-16	3.79519
158	RPS16 (ENSG00000105193)	1.47404e-58	1.51544	ARHGAP29 (ENSG00000137962)	5.00951e-104	3.02543	CDH10 (ENSG00000040731)	4.10607e-39	3.53185	SERPINE2 (ENSG00000135919)	1.49621e-07	2.52286	CCDC74A (ENSG00000163040)	8.45955e-180	3.41487	TBX2 (ENSG00000121068)	1.01089e-89	1.69531	COL26A1 (ENSG00000160963)	3.51339e-36	2.88798	ACE (ENSG00000159640)	6.22933e-129	7.67035	HIST1H1D (ENSG00000124575)	4.19784e-221	7.54554	TULP4 (ENSG00000130338)	2.83051e-06	1.54163	MAGI1 (ENSG00000151276)	3.63186e-200	4.17114	ANXA2 (ENSG00000182718)	1.40966e-16	1.68157
159	DCBLD2 (ENSG00000057019)	2.65548e-58	1.75794	CALCRL (ENSG00000064989)	6.98042e-104	3.12991	RNASET2 (ENSG00000026297)	4.11652e-39	4.84682	BAG2 (ENSG00000112208)	2.02582e-07	3.23021	PTPRN (ENSG00000054356)	2.06654e-179	6.51777	ATP10D (ENSG00000145246)	2.5938e-89	2.37656	DPP10 (ENSG00000175497)	3.65581e-36	2.20198	SMTN (ENSG00000183963)	1.66094e-128	4.06428	NCAPD2 (ENSG00000010292)	7.40636e-221	6.6973	RBM26 (ENSG00000139746)	2.86366e-06	1.64681	CHST1 (ENSG00000175264)	6.26815e-200	5.50383	ATP5F1E (ENSG00000124172)	4.65308e-16	1.69888
160	COX7B (ENSG00000131174)	2.83511e-58	1.7644	SPOCK2 (ENSG00000107742)	5.49173e-103	4.2518	RPS2 (ENSG00000140988)	4.64473e-39	1.59006	SNTA1 (ENSG00000101400)	2.20556e-07	3.34516	GSTM3 (ENSG00000134202)	1.28069e-176	2.54598	HEPH (ENSG00000089472)	4.53676e-89	2.4457	CCDC68 (ENSG00000166510)	7.56257e-36	2.30177	NBEAL2 (ENSG00000160796)	5.57524e-128	5.21762	PARPBP (ENSG00000185480)	3.54846e-220	6.92612	ST5 (ENSG00000166444)	2.8782e-06	1.60914	KIAA1147 (ENSG00000257093)	6.41201e-199	4.11746	ARHGEF15 (ENSG00000198844)	9.91533e-16	3.78217
161	SCN4A (ENSG00000007314)	5.18829e-58	4.53486	DOCK9 (ENSG00000088387)	8.10671e-103	2.09932	ASPN (ENSG00000106819)	7.46709e-39	3.85464	CDKN2A (ENSG00000147889)	2.78467e-07	3.78638	PPIC (ENSG00000168938)	4.46509e-176	3.02816	MN1 (ENSG00000169184)	5.14654e-89	2.99313	FBLN5 (ENSG00000140092)	9.02998e-36	1.84538	TNFRSF1B (ENSG00000028137)	9.59229e-128	4.55893	IQGAP3 (ENSG00000183856)	1.80889e-219	9.07516	LINC01625 (ENSG00000238099)	3.1195e-06	2.70394	ESM1 (ENSG00000164283)	7.39323e-199	2.72216	RHOC (ENSG00000155366)	1.06416e-15	2.0678
162	RASSF4 (ENSG00000107551)	8.23935e-58	2.22846	ITM2A (ENSG00000078596)	1.98205e-102	4.47877	HTR2B (ENSG00000135914)	1.03396e-38	2.67436	LTBP1 (ENSG00000049323)	2.84352e-07	3.53369	NCS1 (ENSG00000107130)	2.8409e-175	2.54157	ZMYND8 (ENSG00000101040)	2.33846e-88	2.03861	EIF3F (ENSG00000175390)	1.09375e-35	1.52856	EHD4 (ENSG00000103966)	1.48984e-126	3.94683	FAM83D (ENSG00000101447)	3.04911e-214	10.3812	EXTL2 (ENSG00000162694)	3.14292e-06	1.78297	CLSTN3 (ENSG00000139182)	7.36731e-198	3.65324	PDE4B (ENSG00000184588)	1.19651e-15	3.35055
163	OLFM2 (ENSG00000105088)	1.04498e-55	1.63819	MMRN1 (ENSG00000138722)	3.51679e-102	2.80999	AIF1 (ENSG00000204472)	1.09987e-38	9.13373	ACTC1 (ENSG00000159251)	4.13494e-07	2.24193	TTLL7 (ENSG00000137941)	3.99619e-175	2.79811	LTBP3 (ENSG00000168056)	2.34966e-88	2.15556	NR2F2 (ENSG00000185551)	1.94833e-35	1.5849	PCDH1 (ENSG00000156453)	2.52915e-126	4.08768	BRCA2 (ENSG00000139618)	1.57672e-213	8.60329	ALG13 (ENSG00000101901)	3.20682e-06	1.53615	FRMD4B (ENSG00000114541)	1.51752e-196	4.00711	MTUS1 (ENSG00000129422)	2.0241e-15	3.18976
164	NTRK3 (ENSG00000140538)	2.89947e-55	5.09884	DGKD (ENSG00000077044)	3.54696e-102	3.49918	SELENOM (ENSG00000198832)	4.8336e-38	2.217	MSC (ENSG00000178860)	4.63075e-07	4.35609	PXDC1 (ENSG00000168994)	5.50801e-175	2.78493	CRABP2 (ENSG00000143320)	2.7602e-88	1.79001	FBN2 (ENSG00000138829)	2.12151e-35	2.18047	TM4SF1 (ENSG00000169908)	2.0443e-125	2.97397	TCF19 (ENSG00000137310)	6.69105e-212	8.47165	JAKMIP3 (ENSG00000188385)	3.27605e-06	3.47764	TNFAIP8L1 (ENSG00000185361)	1.06468e-194	4.25663	CLSTN3 (ENSG00000139182)	1.42145e-14	3.47682
165	KLHDC8B (ENSG00000185909)	2.93586e-55	1.77429	RRM2B (ENSG00000048392)	5.0295e-102	3.89283	NKD2 (ENSG00000145506)	8.21301e-38	4.32517	PRRX1 (ENSG00000116132)	5.06129e-07	2.77652	GEM (ENSG00000164949)	2.54017e-173	3.21331	TCF7L2 (ENSG00000148737)	3.85125e-88	2.48939	PEBP1 (ENSG00000089220)	6.27212e-35	1.53109	PLK2 (ENSG00000145632)	2.34781e-125	3.69546	CDCA4 (ENSG00000170779)	9.046e-210	5.61836	PLCG2 (ENSG00000197943)	3.34373e-06	1.78626	PERP (ENSG00000112378)	3.40816e-194	3.60291	SCN9A (ENSG00000169432)	3.59805e-14	3.5735
166	RPL36A (ENSG00000241343)	5.27355e-55	1.65151	CDKN1A (ENSG00000124762)	2.30437e-101	3.63065	SLIT3 (ENSG00000184347)	1.59146e-37	2.54188	TMIE (ENSG00000181585)	6.77317e-07	1.93286	JDP2 (ENSG00000140044)	1.57173e-172	2.92463	PRTG (ENSG00000166450)	1.82413e-87	2.64946	ZNF428 (ENSG00000131116)	6.50201e-35	1.64453	LXN (ENSG00000079257)	1.16627e-124	3.6194	STIL (ENSG00000123473)	3.11395e-207	7.80038	PRKG1 (ENSG00000185532)	3.41712e-06	1.58113	CD109 (ENSG00000156535)	5.00281e-194	3.7702	CYBA (ENSG00000051523)	4.17614e-14	2.30883
167	PIP5K1B (ENSG00000107242)	6.67616e-55	5.17853	PCDH17 (ENSG00000118946)	5.85312e-101	4.1253	MAGEH1 (ENSG00000187601)	1.6695e-37	2.49849	EIF5A (ENSG00000132507)	8.51541e-07	1.76358	RAB32 (ENSG00000118508)	4.02361e-172	3.00228	VCAN (ENSG00000038427)	2.70371e-87	1.77466	RUNX1T1 (ENSG00000079102)	6.83504e-35	1.68108	USP31 (ENSG00000103404)	5.7958e-124	5.05092	ERCC6L (ENSG00000186871)	3.45083e-207	10.2739	INAFM1 (ENSG00000257704)	3.45645e-06	1.52784	CHRM3 (ENSG00000133019)	1.3836e-193	5.23103	ITGA6 (ENSG00000091409)	4.7498e-14	3.44886
168	FAM13C (ENSG00000148541)	1.13423e-54	2.77816	TMEM100 (ENSG00000166292)	9.16582e-101	9.52168	FKBP7 (ENSG00000079150)	1.68742e-37	2.08461	OLFML2B (ENSG00000162745)	9.50978e-07	2.93679	LGALS3BP (ENSG00000108679)	6.42862e-172	2.68236	GABRA2 (ENSG00000151834)	4.08512e-87	3.54595	ID2 (ENSG00000115738)	8.84858e-35	2.44842	LRRC8C (ENSG00000171488)	5.98466e-124	5.34533	WDR62 (ENSG00000075702)	1.21806e-206	9.20289	TCF12 (ENSG00000140262)	3.50783e-06	1.61812	SYNGR2 (ENSG00000108639)	8.76672e-193	3.61302	AC002070.1 (ENSG00000248636)	5.486e-14	7.35413
169	MAP3K20 (ENSG00000091436)	1.15656e-53	2.05377	PREX2 (ENSG00000046889)	2.72075e-100	2.73192	ADAMTS6 (ENSG00000049192)	2.08099e-37	2.33766	ALCAM (ENSG00000170017)	9.84272e-07	3.86638	BLVRA (ENSG00000106605)	1.0708e-171	2.61166	RGL1 (ENSG00000143344)	1.18402e-86	2.17729	FLRT3 (ENSG00000125848)	1.2308e-34	3.84667	OSBPL10 (ENSG00000144645)	8.26147e-124	5.7841	CENPO (ENSG00000138092)	9.37921e-206	5.93745	CORIN (ENSG00000145244)	3.51099e-06	3.0434	OSBPL10 (ENSG00000144645)	1.7498e-192	4.15696	MYL6 (ENSG00000092841)	5.89654e-14	1.56585
170	IMPDH2 (ENSG00000178035)	2.36094e-53	1.7015	BCL6B (ENSG00000161940)	6.30279e-99	2.35981	LAMC3 (ENSG00000050555)	2.46609e-37	2.22612	EIF4EBP1 (ENSG00000187840)	9.85654e-07	2.08007	THBS2 (ENSG00000186340)	3.32113e-171	4.6813	LPAR1 (ENSG00000198121)	2.46631e-86	3.38274	KIF26B (ENSG00000162849)	3.4385e-34	1.9176	ADGRF5 (ENSG00000069122)	1.09089e-123	3.75909	E2F2 (ENSG00000007968)	9.92383e-206	9.77798	LNPK (ENSG00000144320)	3.73118e-06	1.66743	KCNC4 (ENSG00000116396)	7.14239e-192	4.61411	RFLNB (ENSG00000183688)	1.22569e-13	2.9098
171	COBLL1 (ENSG00000082438)	6.19725e-53	2.67424	ABL2 (ENSG00000143322)	6.72021e-99	3.28431	VSIG4 (ENSG00000155659)	5.79499e-37	22.9757	MYL12B (ENSG00000118680)	1.01684e-06	1.66416	ITGA3 (ENSG00000005884)	6.72361e-171	2.61134	CCDC68 (ENSG00000166510)	2.51472e-86	2.47367	BCAN (ENSG00000132692)	2.05586e-33	2.66029	ATP6V0A1 (ENSG00000033627)	2.12951e-123	4.83861	GGH (ENSG00000137563)	5.68522e-201	5.39553	RNF150 (ENSG00000170153)	3.75871e-06	2.77574	GRAP (ENSG00000154016)	1.34492e-191	4.90675	TM4SF18 (ENSG00000163762)	1.31066e-13	3.2331
172	TESC (ENSG00000088992)	2.95925e-52	2.73056	MFNG (ENSG00000100060)	8.078e-99	3.31216	MS4A4A (ENSG00000110079)	7.85966e-37	11.2928	AC244517.5 (ENSG00000279047)	1.1148e-06	1.5576	GADD45B (ENSG00000099860)	4.23302e-170	2.61952	LRRC4C (ENSG00000148948)	5.22248e-86	3.55779	HAND2-AS1 (ENSG00000237125)	2.42639e-33	2.39286	CCDC88C (ENSG00000015133)	2.56743e-123	5.94167	SMC2 (ENSG00000136824)	1.7741e-199	4.66668	CNTNAP2 (ENSG00000174469)	3.77142e-06	3.45462	PPM1F (ENSG00000100034)	4.56326e-191	4.24658	CFL1 (ENSG00000172757)	1.59609e-13	1.67151
173	AFAP1L2 (ENSG00000169129)	7.93669e-52	2.12712	IL4R (ENSG00000077238)	1.50229e-97	3.73597	COL1A1 (ENSG00000108821)	8.03884e-37	2.19317	AC084816.1 (ENSG00000256995)	1.1148e-06	1.6663	LOXL2 (ENSG00000134013)	1.45026e-169	3.69525	AL078639.1 (ENSG00000281508)	6.58617e-86	2.56907	BCL11A (ENSG00000119866)	2.64213e-33	2.22862	CDC42EP3 (ENSG00000163171)	1.35561e-122	3.99421	DSCC1 (ENSG00000136982)	6.10745e-197	7.12868	RIF1 (ENSG00000080345)	3.77722e-06	1.60806	VSIR (ENSG00000107738)	7.8564e-191	4.07864	EOGT (ENSG00000163378)	1.88743e-13	3.71867
174	HMGCLL1 (ENSG00000146151)	3.88968e-51	4.55254	PREX1 (ENSG00000124126)	1.53884e-97	2.7573	MPEG1 (ENSG00000197629)	8.59222e-37	13.6208	ANKRD20A4 (ENSG00000172014)	1.1148e-06	1.63898	SGMS2 (ENSG00000164023)	2.81959e-168	5.54979	SYT4 (ENSG00000132872)	1.80158e-85	5.39395	APEX1 (ENSG00000100823)	3.27868e-33	1.67221	WWTR1 (ENSG00000018408)	1.79387e-122	3.33044	SYNE2 (ENSG00000054654)	6.62766e-196	4.73109	GPSM1 (ENSG00000160360)	3.84667e-06	1.51214	GJA4 (ENSG00000187513)	1.27224e-190	4.65383	SV2B (ENSG00000185518)	2.62142e-13	4.08776
175	AP3M2 (ENSG00000070718)	4.41356e-51	1.78507	PLAU (ENSG00000122861)	2.18398e-97	4.65723	TPST1 (ENSG00000169902)	1.00944e-36	2.85264	AC098868.1 (ENSG00000251264)	1.1148e-06	2.0281	SLC22A18 (ENSG00000110628)	3.12499e-168	3.18184	ZFP36L1 (ENSG00000185650)	1.81016e-85	2.08423	MEIS2 (ENSG00000134138)	4.55389e-33	1.73381	PLPP3 (ENSG00000162407)	2.94203e-122	4.52652	GINS4 (ENSG00000147536)	1.35041e-194	5.99414	NIN (ENSG00000100503)	3.96513e-06	1.60894	GIMAP7 (ENSG00000179144)	4.22408e-190	4.02788	HHEX (ENSG00000152804)	3.37995e-13	4.07958
176	TGFB1I1 (ENSG00000140682)	1.15783e-50	1.61445	F11R (ENSG00000158769)	3.26274e-97	2.2143	CTSC (ENSG00000109861)	1.11675e-36	2.45832	AC025038.1 (ENSG00000236556)	1.1148e-06	1.52809	MTHFD2 (ENSG00000065911)	5.79193e-168	2.60649	MLXIP (ENSG00000175727)	2.18601e-85	2.22596	FOSB (ENSG00000125740)	1.56029e-32	1.57755	HLA-E (ENSG00000204592)	7.21815e-122	3.8311	TICRR (ENSG00000140534)	8.59334e-193	10.0103	MTRNR2L12 (ENSG00000269028)	3.9901e-06	1.88416	TUBA4A (ENSG00000127824)	4.82574e-190	4.03871	MCUB (ENSG00000005059)	3.72114e-13	5.52331
177	PPP1R14C (ENSG00000198729)	2.63752e-50	4.06155	LRRC8C (ENSG00000171488)	6.52877e-97	3.45596	DNASE2 (ENSG00000105612)	4.43712e-36	2.37139	TCERG1L-AS1 (ENSG00000230098)	1.1148e-06	2.20496	CALD1 (ENSG00000122786)	2.11246e-167	3.29432	CDKN2B (ENSG00000147883)	2.49602e-85	2.62679	HNRNPDL (ENSG00000152795)	2.54599e-32	1.58933	FAM107B (ENSG00000065809)	1.05469e-121	3.66221	MCM3 (ENSG00000112118)	1.46889e-191	5.53474	WIZ (ENSG00000011451)	4.01524e-06	1.54215	ITPR3 (ENSG00000096433)	1.62358e-189	4.10585	SPTBN1 (ENSG00000115306)	4.1905e-13	2.35773
178	ATP5MC3 (ENSG00000154518)	9.61617e-50	1.59738	ADAM15 (ENSG00000143537)	1.07033e-95	2.19069	CCL7 (ENSG00000108688)	5.40279e-36	4.98232	AC092112.1 (ENSG00000256084)	1.1148e-06	1.76603	GPNMB (ENSG00000136235)	2.62488e-167	3.97313	CRHBP (ENSG00000145708)	5.74263e-85	2.39715	EIF3H (ENSG00000147677)	3.52077e-32	1.51074	SEMA4C (ENSG00000168758)	3.76873e-121	4.75794	DEPDC1B (ENSG00000035499)	6.24694e-190	7.77651	N4BP2L2 (ENSG00000244754)	4.06293e-06	1.63981	EFCAB14 (ENSG00000159658)	4.00475e-189	4.9818	KCNJ2 (ENSG00000123700)	4.51455e-13	3.33176
179	ARHGEF6 (ENSG00000129675)	1.67708e-49	2.64215	SWAP70 (ENSG00000133789)	6.55515e-95	3.53456	ANO4 (ENSG00000151572)	9.28311e-36	2.70124	EPS8 (ENSG00000151491)	1.1876e-06	2.359	HOXC8 (ENSG00000037965)	9.60738e-167	3.26753	LDLRAD4 (ENSG00000168675)	7.87602e-85	3.64984	KCNMB4 (ENSG00000135643)	7.17596e-32	2.27066	FGD4 (ENSG00000139132)	9.25952e-121	6.23417	HIST1H3G (ENSG00000273983)	3.0263e-186	8.65376	SHPRH (ENSG00000146414)	4.23414e-06	1.54291	OSBPL3 (ENSG00000070882)	1.28404e-188	4.41198	GPRIN3 (ENSG00000185477)	5.76909e-13	2.93738
180	CSRP2 (ENSG00000175183)	3.39214e-49	1.97218	CXCL2 (ENSG00000081041)	1.47841e-94	6.79901	ATF3 (ENSG00000162772)	1.42139e-35	2.72723	CHPF (ENSG00000123989)	1.33274e-06	2.77521	YIF1B (ENSG00000167645)	1.0824e-165	2.43343	CAMK4 (ENSG00000152495)	3.30243e-84	2.69715	LSAMP (ENSG00000185565)	8.69755e-32	1.91648	IVNS1ABP (ENSG00000116679)	1.15596e-120	5.30193	VRK1 (ENSG00000100749)	3.87904e-186	5.17682	RYK (ENSG00000163785)	4.58645e-06	1.70713	ACVRL1 (ENSG00000139567)	3.02683e-187	3.62929	ARHGDIB (ENSG00000111348)	9.06393e-13	2.51857
181	LEF1 (ENSG00000138795)	2.12385e-48	3.19	MGST2 (ENSG00000085871)	1.58567e-94	3.29096	C1QB (ENSG00000173369)	1.43952e-35	49.1279	CKB (ENSG00000166165)	1.45189e-06	2.42692	CPQ (ENSG00000104324)	1.10218e-165	2.70128	ANTXR1 (ENSG00000169604)	3.48253e-84	2.10074	NKX3-2 (ENSG00000109705)	1.29674e-31	4.35109	NOS3 (ENSG00000164867)	1.20454e-119	5.191	TIMELESS (ENSG00000111602)	1.74346e-182	5.97782	CAMK2D (ENSG00000145349)	4.60922e-06	1.61003	ADCY1 (ENSG00000164742)	6.48232e-187	4.98315	SEL1L3 (ENSG00000091490)	1.01196e-12	3.51258
182	GIPR (ENSG00000010310)	2.25329e-48	3.36819	CDYL2 (ENSG00000166446)	1.8793e-94	3.79664	FAH (ENSG00000103876)	1.53495e-35	2.88525	PRSS23 (ENSG00000150687)	1.51325e-06	1.55598	C1orf198 (ENSG00000119280)	1.83799e-165	2.85638	DLK1 (ENSG00000185559)	4.12092e-84	1.63686	PRDX2 (ENSG00000167815)	1.91952e-31	1.58889	EPAS1 (ENSG00000116016)	1.21826e-119	3.42464	ECT2 (ENSG00000114346)	2.5795e-182	6.56844	PIEZO2 (ENSG00000154864)	4.74888e-06	2.49974	PTPRM (ENSG00000173482)	2.45321e-186	3.46192	ENG (ENSG00000106991)	1.03619e-12	2.45803
183	COL5A3 (ENSG00000080573)	3.21005e-48	1.95946	CLEC1A (ENSG00000150048)	2.90647e-94	4.08946	ALOX5 (ENSG00000012779)	1.57014e-35	5.03576	KDELR3 (ENSG00000100196)	1.64612e-06	3.1086	ANXA4 (ENSG00000196975)	3.88147e-165	2.55346	ANTXR2 (ENSG00000163297)	1.14937e-83	2.23236	KCTD12 (ENSG00000178695)	2.49058e-31	2.06461	TP53I11 (ENSG00000175274)	5.14126e-119	3.56953	HIST1H2AG (ENSG00000196787)	1.51655e-181	6.3279	DCP2 (ENSG00000172795)	4.75053e-06	1.59436	CPEB2 (ENSG00000137449)	3.55593e-186	4.47996	PTP4A3 (ENSG00000184489)	1.3657e-12	2.7031
184	C1QBP (ENSG00000108561)	3.6789e-48	1.83812	TTC9 (ENSG00000133985)	9.24269e-94	3.97988	CD300LF (ENSG00000186074)	1.67912e-35	4.8835	CSPG4 (ENSG00000173546)	1.73624e-06	2.5706	IGFBP6 (ENSG00000167779)	1.02489e-164	3.94097	MXRA8 (ENSG00000162576)	2.02835e-83	1.88816	CXXC4 (ENSG00000168772)	2.68461e-31	2.32999	LPAR6 (ENSG00000139679)	6.11688e-119	5.33327	KNTC1 (ENSG00000184445)	1.35123e-180	6.44679	ANKRD50 (ENSG00000151458)	5.13991e-06	1.56539	SVIP (ENSG00000198168)	1.19746e-185	3.98024	MTRNR2L12 (ENSG00000269028)	1.77563e-12	3.01238
185	SLC25A3 (ENSG00000075415)	6.25719e-48	1.55964	LDB2 (ENSG00000169744)	4.62888e-93	3.12166	FAM114A1 (ENSG00000197712)	1.76407e-35	1.95949	ADAMTS12 (ENSG00000151388)	1.78813e-06	3.19116	TMEM47 (ENSG00000147027)	5.69986e-163	2.4703	TCF12 (ENSG00000140262)	2.20074e-83	2.01097	NDN (ENSG00000182636)	3.9504e-31	1.69549	IGFBP3 (ENSG00000146674)	8.35587e-119	3.84603	TMEM97 (ENSG00000109084)	2.65301e-180	4.93617	ADNP (ENSG00000101126)	5.18445e-06	1.60218	NPAS2 (ENSG00000170485)	7.42244e-185	4.09291	NDUFA2 (ENSG00000131495)	1.84215e-12	1.55367
186	LZTS1 (ENSG00000061337)	1.54524e-47	1.93251	FILIP1 (ENSG00000118407)	9.2011e-93	3.29744	HEBP1 (ENSG00000013583)	1.79735e-35	2.25535	LRRC32 (ENSG00000137507)	1.89137e-06	2.61697	NOL3 (ENSG00000140939)	6.53969e-162	3.20115	PITX2 (ENSG00000164093)	3.33693e-83	2.54548	MAP3K1 (ENSG00000095015)	4.37708e-31	2.04132	MAP4K2 (ENSG00000168067)	4.32455e-118	4.13538	CKS2 (ENSG00000123975)	8.14418e-179	5.76638	BRD3 (ENSG00000169925)	5.19761e-06	1.60659	ADM (ENSG00000148926)	7.9728e-185	3.57759	SELENON (ENSG00000162430)	1.85444e-12	3.48282
187	AC100830.1 (ENSG00000259635)	2.1993e-47	3.34683	PLP2 (ENSG00000102007)	9.98876e-93	3.52763	SSC5D (ENSG00000179954)	4.79019e-35	3.1139	MT2A (ENSG00000125148)	2.03882e-06	3.15943	LOXL1 (ENSG00000129038)	1.18991e-161	3.06585	CSRNP3 (ENSG00000178662)	4.18365e-83	2.88324	COLEC11 (ENSG00000118004)	4.84039e-31	2.42006	TNFRSF10D (ENSG00000173530)	9.43082e-118	4.24494	DSN1 (ENSG00000149636)	8.20891e-178	5.64164	FAM208A (ENSG00000163946)	5.32678e-06	1.58342	FLI1 (ENSG00000151702)	6.20214e-184	3.88367	MTSS1 (ENSG00000170873)	1.93115e-12	3.14671
188	BZW2 (ENSG00000136261)	6.14001e-47	1.67889	TEK (ENSG00000120156)	2.96806e-92	2.84177	NNMT (ENSG00000166741)	5.0052e-35	1.82419	LASP1 (ENSG00000002834)	2.35572e-06	2.77523	PLN (ENSG00000198523)	1.25237e-161	2.11646	KIAA1549 (ENSG00000122778)	7.21943e-83	2.69961	HNRNPA1P48 (ENSG00000224578)	4.98724e-31	2.38869	SYNGR2 (ENSG00000108639)	5.60616e-117	4.38387	POLA2 (ENSG00000014138)	4.05071e-174	6.24669	FNBP4 (ENSG00000109920)	5.40348e-06	1.64989	CDC42EP3 (ENSG00000163171)	2.54994e-183	3.9847	ACSM3 (ENSG00000005187)	3.90316e-12	3.22485
189	RGL3 (ENSG00000205517)	1.27608e-46	2.82442	QPCT (ENSG00000115828)	1.02077e-91	3.74926	SYT4 (ENSG00000132872)	1.29655e-34	2.4726	KCNK3 (ENSG00000171303)	2.49432e-06	4.27901	SERPINE2 (ENSG00000135919)	1.49936e-161	4.56329	BDNF (ENSG00000176697)	7.74102e-83	2.28781	TCEAL7 (ENSG00000182916)	5.21514e-31	1.98433	HLX (ENSG00000136630)	8.27286e-117	4.32683	HIRIP3 (ENSG00000149929)	2.26905e-173	4.94445	GPATCH2L (ENSG00000089916)	5.6e-06	1.60441	LRRC4 (ENSG00000128594)	4.59044e-183	5.56217	DPEP1 (ENSG00000015413)	4.22593e-12	5.76428
190	CYC1 (ENSG00000179091)	3.24328e-46	1.64063	ABTB2 (ENSG00000166016)	1.73878e-91	4.57361	LSAMP (ENSG00000185565)	1.5471e-34	1.72328	PKM (ENSG00000067225)	2.68322e-06	1.89	GPC4 (ENSG00000076716)	1.03191e-160	4.07061	COL22A1 (ENSG00000169436)	1.0507e-82	5.00346	PLEKHA4 (ENSG00000105559)	4.88987e-30	2.37832	RNF19A (ENSG00000034677)	2.26833e-116	4.50194	MIS18BP1 (ENSG00000129534)	1.22816e-172	4.1366	MARK2 (ENSG00000072518)	5.69751e-06	1.52016	CACNG8 (ENSG00000142408)	2.46207e-182	4.1502	POLR2K (ENSG00000147669)	4.22759e-12	1.51156
191	VSTM4 (ENSG00000165633)	4.78525e-46	2.6259	FGF12 (ENSG00000114279)	2.04548e-91	4.79307	PTX3 (ENSG00000163661)	2.08092e-34	1.8707	EFEMP1 (ENSG00000115380)	2.68897e-06	3.6087	BGN (ENSG00000182492)	1.70288e-160	3.40078	B4GALNT4 (ENSG00000182272)	1.09807e-82	2.09212	RBMX (ENSG00000147274)	6.33159e-30	1.55699	PRDM1 (ENSG00000057657)	7.63324e-116	5.41058	GINS1 (ENSG00000101003)	2.65545e-172	7.16419	ZYG11B (ENSG00000162378)	6.00747e-06	1.58707	GPR4 (ENSG00000177464)	3.51081e-182	3.49492	RAB38 (ENSG00000123892)	6.54056e-12	4.75168
192	FKBP4 (ENSG00000004478)	9.25077e-46	1.82169	RAPGEF5 (ENSG00000136237)	9.62333e-91	2.669	SQOR (ENSG00000137767)	2.98321e-34	4.31361	SFTA1P (ENSG00000225383)	2.80057e-06	4.79795	KCNMB1 (ENSG00000145936)	2.62637e-160	3.79937	SYDE2 (ENSG00000097096)	1.20579e-82	3.43811	MFAP2 (ENSG00000117122)	6.44088e-30	1.56423	ADCY4 (ENSG00000129467)	1.27278e-115	6.24504	HIST1H2AH (ENSG00000274997)	4.28651e-172	8.13224	TEAD2 (ENSG00000074219)	6.14077e-06	1.63814	TNFRSF10A (ENSG00000104689)	5.4704e-182	4.79543	ZEB1 (ENSG00000148516)	9.96909e-12	2.92273
193	NR2F1-AS1 (ENSG00000237187)	2.34108e-45	1.98269	NUDT14 (ENSG00000183828)	2.22134e-90	3.28641	CEBPB (ENSG00000172216)	3.10275e-34	2.78167	GSTM3 (ENSG00000134202)	2.91164e-06	2.43113	RCAN1 (ENSG00000159200)	8.10481e-160	3.59289	SOX4 (ENSG00000124766)	1.26622e-82	2.03996	COL21A1 (ENSG00000124749)	1.44312e-29	3.37224	TMOD2 (ENSG00000128872)	1.87865e-115	4.91746	PCNA (ENSG00000132646)	6.33679e-171	5.75864	TOB2 (ENSG00000183864)	6.48639e-06	1.52066	CDK17 (ENSG00000059758)	1.74021e-181	3.70522	TAF15 (ENSG00000270647)	1.78216e-11	1.54762
194	PGF (ENSG00000119630)	2.37282e-45	1.58353	TBXA2R (ENSG00000006638)	2.50907e-90	3.90603	GDF15 (ENSG00000130513)	8.89308e-34	3.18814	DCLK1 (ENSG00000133083)	3.2823e-06	4.53508	HSD17B6 (ENSG00000025423)	9.69329e-160	6.17042	HS3ST4 (ENSG00000182601)	1.76257e-82	4.198	ELOVL3 (ENSG00000119915)	2.85822e-29	3.12343	VAMP5 (ENSG00000168899)	3.00009e-115	3.09271	AC016205.1 (ENSG00000267374)	2.12808e-170	7.80705	ZMYM2 (ENSG00000121741)	6.52768e-06	1.5038	INSR (ENSG00000171105)	1.13899e-180	4.42603	PLP2 (ENSG00000102007)	2.35547e-11	2.86589
195	UQCRH (ENSG00000173660)	2.90835e-45	1.57764	SLC20A1 (ENSG00000144136)	4.12744e-90	3.29816	COLEC11 (ENSG00000118004)	1.0698e-33	3.26578	CCDC3 (ENSG00000151468)	3.86505e-06	2.23995	TRIM22 (ENSG00000132274)	3.59813e-159	3.25	MEIS3 (ENSG00000105419)	4.03226e-82	2.00568	PLPPR3 (ENSG00000129951)	5.65138e-29	2.16489	CHRM3 (ENSG00000133019)	4.76129e-115	7.10553	ZGRF1 (ENSG00000138658)	2.16209e-168	6.48454	CHD9 (ENSG00000177200)	6.72134e-06	1.68646	CARD10 (ENSG00000100065)	1.24939e-180	3.89649	PALD1 (ENSG00000107719)	3.26576e-11	3.33428
196	CCT5 (ENSG00000150753)	3.3705e-45	1.60877	PLEKHA1 (ENSG00000107679)	1.42425e-89	3.75958	P4HA3 (ENSG00000149380)	1.39077e-33	4.00863	AL049629.2 (ENSG00000284969)	3.88501e-06	3.15131	HIVEP3 (ENSG00000127124)	2.6701e-158	3.1466	C6orf48 (ENSG00000204387)	1.66881e-81	1.88221	BEX4 (ENSG00000102409)	6.85176e-29	1.66205	JCAD (ENSG00000165757)	7.36278e-115	3.9712	USP1 (ENSG00000162607)	1.30091e-165	4.11087	WDR48 (ENSG00000114742)	6.83241e-06	1.69161	NETO2 (ENSG00000171208)	3.10319e-180	3.71312	CASP10 (ENSG00000003400)	4.02692e-11	4.59354
197	ATP5MC2 (ENSG00000135390)	4.23292e-45	1.53023	CYP1A1 (ENSG00000140465)	1.74875e-89	9.52139	RHOD (ENSG00000173156)	1.51294e-33	2.9492	PRDX6 (ENSG00000117592)	3.94192e-06	1.9168	PHLDA3 (ENSG00000174307)	3.35104e-158	2.68267	LPIN2 (ENSG00000101577)	3.45629e-81	2.48496	EIF1B (ENSG00000114784)	1.15594e-28	1.68485	MTUS1 (ENSG00000129422)	9.95294e-115	4.15734	DDIAS (ENSG00000165490)	2.75455e-165	7.13268	SCARF2 (ENSG00000244486)	7.05277e-06	1.59633	SCHIP1 (ENSG00000151967)	6.97848e-180	4.02057	RAB11B (ENSG00000185236)	4.33013e-11	1.55206
198	FKBP1B (ENSG00000119782)	2.70358e-44	2.11444	GJA4 (ENSG00000187513)	2.72108e-89	2.23893	HNMT (ENSG00000150540)	1.89464e-33	2.11486	EHD2 (ENSG00000024422)	4.03321e-06	2.41797	SPARC (ENSG00000113140)	9.64842e-158	2.85028	CDKN2B-AS1 (ENSG00000240498)	4.19029e-81	2.57349	TCF24 (ENSG00000261787)	1.29157e-28	3.60316	PPM1F (ENSG00000100034)	7.73315e-114	3.9994	GEN1 (ENSG00000178295)	2.53521e-164	5.59531	EPM2AIP1 (ENSG00000178567)	7.25007e-06	1.64159	CREG2 (ENSG00000175874)	8.66277e-180	5.44049	TP53INP2 (ENSG00000078804)	4.58069e-11	3.6059
199	MYOM2 (ENSG00000036448)	2.72949e-44	3.14536	SEC14L1 (ENSG00000129657)	4.42686e-89	3.467	FPR3 (ENSG00000187474)	2.04668e-33	5.45884	OAZ1 (ENSG00000104904)	5.34417e-06	1.8109	CAVIN1 (ENSG00000177469)	1.00494e-157	1.65288	ETV1 (ENSG00000006468)	7.3243e-81	2.37851	ENC1 (ENSG00000171617)	1.63869e-28	1.60468	CAVIN1 (ENSG00000177469)	3.16125e-113	2.664	POLE2 (ENSG00000100479)	7.00297e-164	6.43057	SRSF6 (ENSG00000124193)	7.42434e-06	1.70649	TAOK2 (ENSG00000149930)	2.35654e-179	3.65751	SOX7 (ENSG00000171056)	4.90162e-11	2.8149
200	MGST3 (ENSG00000143198)	5.20967e-44	1.61564	MAST4 (ENSG00000069020)	6.37437e-89	2.87193	PYCR1 (ENSG00000183010)	2.24746e-33	1.98483	ATP10A (ENSG00000206190)	8.21989e-06	3.33758	DCBLD2 (ENSG00000057019)	1.2835e-157	2.71418	S1PR3 (ENSG00000213694)	1.54415e-80	1.90496	RPL17 (ENSG00000265681)	1.7347e-28	1.58689	ERG (ENSG00000157554)	6.12517e-113	3.78754	CDCA7 (ENSG00000144354)	7.85745e-163	4.98481	TFDP2 (ENSG00000114126)	7.76248e-06	1.58517	SNRK (ENSG00000163788)	2.13036e-178	3.76759	MMP24 (ENSG00000125966)	5.26659e-11	6.5382
201	SDCBP2 (ENSG00000125775)	6.25614e-44	2.17867	NRN1 (ENSG00000124785)	6.58423e-88	3.74853	PRR15 (ENSG00000176532)	2.57145e-33	3.97867	MYL12A (ENSG00000101608)	8.3505e-06	1.60513	FADS3 (ENSG00000221968)	1.93452e-157	3.01762	FBN1 (ENSG00000166147)	4.01716e-80	1.64442	SRSF5 (ENSG00000100650)	1.75742e-28	1.64256	TMC6 (ENSG00000141524)	8.2833e-113	4.47492	CEP128 (ENSG00000100629)	8.9752e-163	6.63045	RBM15B (ENSG00000259956)	8.14191e-06	1.69685	VAV3 (ENSG00000134215)	3.19752e-177	4.1104	MAST4 (ENSG00000069020)	5.66463e-11	2.5949
202	RPL22L1 (ENSG00000163584)	1.01113e-43	1.67426	STX3 (ENSG00000166900)	8.55936e-88	3.23903	NPC2 (ENSG00000119655)	2.58826e-33	2.22686	AC103982.1 (ENSG00000259676)	8.87885e-06	2.02965	REXO2 (ENSG00000076043)	2.9244e-157	3.06837	NCAM1 (ENSG00000149294)	8.05946e-80	3.88634	NOTCH2 (ENSG00000134250)	2.04828e-28	1.62484	FZD6 (ENSG00000164930)	4.52619e-112	4.55973	PSRC1 (ENSG00000134222)	1.0433e-162	7.85341	METTL8 (ENSG00000123600)	8.28216e-06	1.55066	GRK5 (ENSG00000198873)	4.71493e-177	3.87998	IVNS1ABP (ENSG00000116679)	6.15317e-11	2.69152
203	SEMA6D (ENSG00000137872)	1.14501e-43	1.89476	MANCR (ENSG00000231298)	1.55814e-87	6.7386	FXYD1 (ENSG00000266964)	4.58162e-33	3.71079	STK38L (ENSG00000211455)	9.87264e-06	2.41304	CBR1 (ENSG00000159228)	5.25924e-157	2.36769	C7 (ENSG00000112936)	8.7112e-80	3.02257	HTR2B (ENSG00000135914)	2.18532e-28	2.99845	ITPR3 (ENSG00000096433)	6.00265e-112	6.00204	PSMC3IP (ENSG00000131470)	4.74092e-160	5.57036	TRRAP (ENSG00000196367)	8.42094e-06	1.51432	ARHGAP29 (ENSG00000137962)	7.42889e-177	3.887	THSD1 (ENSG00000136114)	6.66718e-11	3.823
204	ESD (ENSG00000139684)	1.92588e-42	1.50132	WWTR1 (ENSG00000018408)	1.65363e-87	3.39935	TMEM141 (ENSG00000244187)	4.77262e-33	2.38801	EPPK1 (ENSG00000261150)	9.88781e-06	3.32339	SYTL2 (ENSG00000137501)	7.81882e-157	3.22515	DACT3 (ENSG00000197380)	2.98099e-79	1.96601	SHROOM3 (ENSG00000138771)	2.73356e-28	2.03729	CFLAR (ENSG00000003402)	7.03503e-112	4.59548	NUDT1 (ENSG00000106268)	9.95987e-159	4.24586	GDF10 (ENSG00000266524)	8.97149e-06	3.35579	ABCA3 (ENSG00000167972)	1.69414e-176	4.22742	FURIN (ENSG00000140564)	7.63427e-11	2.85535
205	CPNE8 (ENSG00000139117)	1.9325e-42	2.36125	TGFBR2 (ENSG00000163513)	7.636e-87	3.31974	LILRB5 (ENSG00000105609)	5.77752e-33	10.0991	AC245595.1 (ENSG00000232527)	1.07337e-05	2.3941	S100A3 (ENSG00000188015)	1.39366e-156	4.42454	SPRY1 (ENSG00000164056)	3.11104e-79	2.03475	HOXA10 (ENSG00000253293)	2.87409e-28	2.30986	MYO10 (ENSG00000145555)	1.03112e-111	3.4458	E2F7 (ENSG00000165891)	1.68343e-158	8.55552	PSME4 (ENSG00000068878)	9.15888e-06	1.50372	CYP26B1 (ENSG00000003137)	6.24537e-176	5.47981	N4BP3 (ENSG00000145911)	1.10872e-10	3.43877
206	FARP1 (ENSG00000152767)	2.78951e-42	1.51494	SHROOM4 (ENSG00000158352)	9.02312e-87	3.28725	MANBA (ENSG00000109323)	7.92129e-33	2.02872	PSAT1 (ENSG00000135069)	1.08016e-05	2.67055	RRAS2 (ENSG00000133818)	9.05092e-156	2.92372	NLGN4Y (ENSG00000165246)	3.68929e-79	2.38211	RASSF9 (ENSG00000198774)	3.02e-28	3.94422	ATP2B4 (ENSG00000058668)	2.31567e-111	4.18743	CENPQ (ENSG00000031691)	1.46752e-157	5.61626	MXRA5 (ENSG00000101825)	9.21977e-06	2.80134	TSPAN2 (ENSG00000134198)	2.70418e-175	4.26315	GIMAP7 (ENSG00000179144)	1.23671e-10	3.86852
207	RERG (ENSG00000134533)	7.34936e-42	1.65378	SHANK3 (ENSG00000251322)	1.49308e-86	2.12526	LILRB2 (ENSG00000131042)	1.02008e-32	4.50634	ARSJ (ENSG00000180801)	1.08849e-05	3.93586	SLC7A5 (ENSG00000103257)	8.6332e-155	2.90636	FBLN1 (ENSG00000077942)	4.30583e-79	1.89679	TFDP2 (ENSG00000114126)	5.88166e-28	2.05502	EXOC3L1 (ENSG00000179044)	4.15611e-111	4.96154	CEP152 (ENSG00000103995)	4.97597e-157	5.33475	ANGPT1 (ENSG00000154188)	9.46739e-06	2.48194	TP53INP2 (ENSG00000078804)	9.16745e-175	3.91485	GIPC3 (ENSG00000179855)	1.28417e-10	4.26341
208	STMN2 (ENSG00000104435)	7.46829e-42	1.66118	GNG11 (ENSG00000127920)	2.26461e-86	4.77938	GSTM3 (ENSG00000134202)	1.13954e-32	1.81465	ADAMTSL5 (ENSG00000185761)	1.11706e-05	3.83725	LGALS1 (ENSG00000100097)	8.69809e-155	4.11421	AKR1C1 (ENSG00000187134)	5.49609e-79	3.95053	SMIM3 (ENSG00000256235)	6.38548e-28	1.55949	DCHS1 (ENSG00000166341)	1.77509e-109	3.57392	POLE (ENSG00000177084)	8.20519e-157	5.29743	GPBP1L1 (ENSG00000159592)	9.5162e-06	1.54937	ABLIM1 (ENSG00000099204)	1.94917e-174	3.84652	CAV1 (ENSG00000105974)	1.30605e-10	1.59277
209	BID (ENSG00000015475)	1.26959e-41	2.42938	IFNGR1 (ENSG00000027697)	2.83762e-86	4.04697	LILRA6 (ENSG00000244482)	1.1646e-32	2.70588	PLPP4 (ENSG00000203805)	1.2232e-05	2.94528	TAP1 (ENSG00000168394)	1.76482e-154	3.24479	MAN1A1 (ENSG00000111885)	5.8098e-79	2.47565	PKDCC (ENSG00000162878)	7.2985e-28	2.08276	CYP26B1 (ENSG00000003137)	3.46953e-109	7.54841	HAUS8 (ENSG00000131351)	4.81371e-153	5.30039	AP000446.1 (ENSG00000255234)	9.65916e-06	2.01682	RHPN1 (ENSG00000158106)	1.74537e-173	4.76973	FAM129B (ENSG00000136830)	1.49051e-10	3.16073
210	PLAC9 (ENSG00000189129)	1.4266e-41	2.58852	IL1A (ENSG00000115008)	3.41423e-86	6.85634	SCG5 (ENSG00000166922)	1.34746e-32	2.43195	PPP1R14B (ENSG00000173457)	1.31101e-05	1.69831	ANGPTL4 (ENSG00000167772)	6.25222e-154	4.08179	RHOBTB3 (ENSG00000164292)	1.62141e-78	2.06357	NOP53 (ENSG00000105373)	1.16938e-27	1.53143	NOTCH1 (ENSG00000148400)	5.38964e-108	3.53362	PIF1 (ENSG00000140451)	5.63514e-153	15.0071	PIAS4 (ENSG00000105229)	9.86282e-06	1.59084	SLC23A2 (ENSG00000089057)	2.03981e-173	3.9693	NUDT14 (ENSG00000183828)	1.75883e-10	3.92978
211	DNAJC12 (ENSG00000108176)	1.78812e-41	1.97801	PLEKHG1 (ENSG00000120278)	5.00327e-85	2.56712	CCDC80 (ENSG00000091986)	1.35594e-32	1.83932	ENAH (ENSG00000154380)	1.39168e-05	2.80449	EXT1 (ENSG00000182197)	6.85386e-154	2.58491	BCAT1 (ENSG00000060982)	1.81488e-78	2.03083	SMAD9 (ENSG00000120693)	1.17889e-27	2.17446	PALMD (ENSG00000099260)	5.95464e-108	5.115	INCENP (ENSG00000149503)	1.90707e-152	6.86923	ZFX (ENSG00000005889)	1.00926e-05	1.57859	GJA1 (ENSG00000152661)	3.5089e-173	4.48023	NAP1L4 (ENSG00000205531)	2.88458e-10	1.51339
212	SLC25A5 (ENSG00000005022)	2.6565e-41	1.56368	GJA1 (ENSG00000152661)	5.49445e-84	2.29626	LRPAP1 (ENSG00000163956)	1.61935e-32	2.12155	GLIPR1 (ENSG00000139278)	1.40642e-05	2.70476	BMP1 (ENSG00000168487)	8.3403e-154	2.62726	IL6ST (ENSG00000134352)	2.318e-78	2.09732	IL17RD (ENSG00000144730)	1.29958e-27	2.59844	TCF4 (ENSG00000196628)	9.36407e-108	3.68987	HIST1H4C (ENSG00000197061)	3.68186e-152	10.0747	S100PBP (ENSG00000116497)	1.01466e-05	1.55474	TECPR1 (ENSG00000205356)	4.14059e-173	3.69465	SHISA5 (ENSG00000164054)	2.90231e-10	2.78839
213	COX5B (ENSG00000135940)	2.73266e-41	1.52764	CLSTN3 (ENSG00000139182)	7.56847e-84	2.32872	NPTX1 (ENSG00000171246)	1.7478e-32	4.9256	TMEM47 (ENSG00000147027)	1.41117e-05	2.6584	RIPOR2 (ENSG00000111913)	2.20568e-153	3.12303	TDO2 (ENSG00000151790)	4.56929e-78	2.37665	CBLN2 (ENSG00000141668)	7.56451e-27	4.68832	CPNE5 (ENSG00000124772)	2.2303e-107	6.25015	TMPO (ENSG00000120802)	6.02568e-151	4.36177	ANKIB1 (ENSG00000001629)	1.01702e-05	1.53711	FAM49A (ENSG00000197872)	6.14029e-173	4.00222	MMP15 (ENSG00000102996)	2.92167e-10	3.57517
214	WDFY2 (ENSG00000139668)	5.38702e-41	1.94174	EPHX4 (ENSG00000172031)	1.0808e-83	4.1691	HCK (ENSG00000101336)	1.80009e-32	7.73548	FBXL16 (ENSG00000127585)	1.68444e-05	3.75754	ATF3 (ENSG00000162772)	4.26612e-153	2.72322	BAMBI (ENSG00000095739)	5.6791e-78	2.12678	THBS4 (ENSG00000113296)	1.10865e-26	3.13269	OSBPL3 (ENSG00000070882)	4.41682e-107	6.27086	SAPCD2 (ENSG00000186193)	1.76235e-150	8.27104	SP3 (ENSG00000172845)	1.09688e-05	1.5889	AP000459.2 (ENSG00000228592)	9.52271e-173	6.01811	RGS3 (ENSG00000138835)	3.26513e-10	2.83395
215	HOXC9 (ENSG00000180806)	9.37612e-41	1.95526	CFLAR (ENSG00000003402)	1.30335e-83	2.92112	COL5A1 (ENSG00000130635)	2.15467e-32	1.94002	KCNB2 (ENSG00000182674)	1.70119e-05	3.93842	WIPI1 (ENSG00000070540)	7.39877e-153	2.25641	LMO4 (ENSG00000143013)	1.24754e-77	2.14914	IL11RA (ENSG00000137070)	1.94057e-26	2.03587	DEPTOR (ENSG00000155792)	1.03395e-106	5.24284	OIP5 (ENSG00000104147)	5.46663e-149	7.99631	ABI2 (ENSG00000138443)	1.10355e-05	1.6661	FZD6 (ENSG00000164930)	2.75217e-172	3.44124	SHANK3 (ENSG00000251322)	3.87509e-10	2.25631
216	KCNMB1 (ENSG00000145936)	1.32389e-40	2.04218	PARVB (ENSG00000188677)	1.35351e-83	3.41429	EBI3 (ENSG00000105246)	2.72748e-32	5.13667	AC073365.1 (ENSG00000223812)	1.72044e-05	3.80637	JAG1 (ENSG00000101384)	1.54909e-152	2.3718	IRF2BPL (ENSG00000119669)	1.27172e-77	2.31483	ZFP36 (ENSG00000128016)	4.17697e-26	2.07245	VSIR (ENSG00000107738)	1.09141e-106	5.1859	DNAJC9 (ENSG00000213551)	3.90206e-148	4.12173	TNS1 (ENSG00000079308)	1.12046e-05	1.62346	ALPK3 (ENSG00000136383)	5.30833e-172	3.67853	PCAT19 (ENSG00000267107)	4.09622e-10	4.62201
217	S1PR3 (ENSG00000213694)	2.52604e-40	1.50846	TRIM47 (ENSG00000132481)	3.92469e-83	3.57522	CSF3R (ENSG00000119535)	2.91724e-32	3.87728	RAB23 (ENSG00000112210)	2.21835e-05	3.3174	SEPT4 (ENSG00000108387)	1.91195e-151	2.33738	ZBTB20 (ENSG00000181722)	1.34664e-77	2.23098	SVEP1 (ENSG00000165124)	5.95001e-26	1.89848	SEMA3G (ENSG00000010319)	3.30462e-106	5.02804	TRAIP (ENSG00000183763)	4.95822e-148	6.90235	LUM (ENSG00000139329)	1.13358e-05	2.03298	TOX2 (ENSG00000124191)	1.64528e-171	4.65576	PPP1R16B (ENSG00000101445)	4.18694e-10	3.25855
218	CITED2 (ENSG00000164442)	1.12316e-39	1.99697	NOX4 (ENSG00000086991)	4.3548e-83	3.14833	ST14 (ENSG00000149418)	3.43965e-32	5.91933	SLCO2A1 (ENSG00000174640)	2.36323e-05	3.62301	UGP2 (ENSG00000169764)	3.89997e-151	2.53734	MEX3A (ENSG00000254726)	1.70979e-77	2.00207	AKR1C3 (ENSG00000196139)	6.17713e-26	3.53326	RHPN1 (ENSG00000158106)	6.26284e-106	8.11833	CCDC18 (ENSG00000122483)	6.8376e-148	4.95715	TNS2 (ENSG00000111077)	1.15139e-05	1.50958	ENPP4 (ENSG00000001561)	3.41921e-171	4.47215	SNRK (ENSG00000163788)	5.26437e-10	2.49675
219	KIF21B (ENSG00000116852)	1.69326e-39	2.54515	SERPINB1 (ENSG00000021355)	4.88177e-83	3.92511	CCR1 (ENSG00000163823)	6.08032e-32	7.83211	RHOC (ENSG00000155366)	2.55455e-05	1.58683	FAM114A1 (ENSG00000197712)	6.21383e-151	2.52191	SELENOP (ENSG00000250722)	1.83663e-77	1.76002	ZFHX4 (ENSG00000091656)	8.30668e-26	2.02422	ST3GAL6 (ENSG00000064225)	8.22397e-106	5.11155	LMNB2 (ENSG00000176619)	1.42939e-147	4.15771	PHC1 (ENSG00000111752)	1.18636e-05	1.52758	LDLRAP1 (ENSG00000157978)	4.9873e-170	4.01929	HOXD1 (ENSG00000128645)	5.45021e-10	4.34427
220	IFIT2 (ENSG00000119922)	2.31683e-39	2.79482	FAM69B (ENSG00000165716)	3.12292e-82	3.20284	IL1RL1 (ENSG00000115602)	6.56036e-32	10.0378	SLC12A8 (ENSG00000221955)	2.63855e-05	3.89434	FAM129A (ENSG00000135842)	1.3072e-150	3.29582	SBK1 (ENSG00000188322)	2.73117e-77	2.7667	ASPN (ENSG00000106819)	9.30028e-26	2.85338	SSTR1 (ENSG00000139874)	2.03142e-105	6.25296	MMS22L (ENSG00000146263)	4.20971e-146	4.79254	SLC25A23 (ENSG00000125648)	1.20598e-05	1.5546	TNFRSF1B (ENSG00000028137)	5.01807e-170	3.76151	TIMP3 (ENSG00000100234)	5.93848e-10	2.04574
221	MKL2 (ENSG00000186260)	4.0494e-39	1.93944	ADAMTS9 (ENSG00000163638)	3.44468e-82	3.58816	C1QC (ENSG00000159189)	7.06542e-32	36.5179	ALDH1L2 (ENSG00000136010)	2.7152e-05	3.96377	PCGF5 (ENSG00000180628)	1.98586e-149	3.05156	CXXC4 (ENSG00000168772)	3.03856e-77	2.60596	UBXN1 (ENSG00000162191)	9.30316e-26	1.54361	AC087627.1 (ENSG00000253983)	1.61883e-104	4.89673	EZH2 (ENSG00000106462)	8.05505e-146	4.01504	THUMPD2 (ENSG00000138050)	1.21621e-05	1.5368	EHD4 (ENSG00000103966)	1.67825e-169	3.35473	AHNAK (ENSG00000124942)	8.55832e-10	2.79583
222	GUCY1A1 (ENSG00000164116)	4.17448e-39	1.53239	BACE2 (ENSG00000182240)	3.96569e-82	3.41417	COL1A2 (ENSG00000164692)	8.5079e-32	2.13922	IGFBP6 (ENSG00000167779)	2.84391e-05	3.39251	SLC1A5 (ENSG00000105281)	3.79155e-149	2.52869	SESN3 (ENSG00000149212)	3.33557e-77	2.23097	SNAI1 (ENSG00000124216)	9.89844e-26	3.4672	CDK17 (ENSG00000059758)	1.74997e-104	3.76181	DBF4 (ENSG00000006634)	8.08384e-146	4.84061	LEMD3 (ENSG00000174106)	1.22407e-05	1.5728	EXOC3L1 (ENSG00000179044)	1.95329e-169	3.60555	CCDC85B (ENSG00000175602)	1.07337e-09	2.37476
223	OLFML2B (ENSG00000162745)	4.34692e-39	1.90281	ICAM1 (ENSG00000090339)	4.8521e-82	5.03626	SOD2 (ENSG00000112096,ENSG00000285441)	8.71324e-32	3.39535	ANXA10 (ENSG00000109511)	3.03318e-05	2.27486	COL5A1 (ENSG00000130635)	4.10264e-149	2.73544	SIRPA (ENSG00000198053)	3.63883e-77	2.29393	MAML2 (ENSG00000184384)	2.22092e-25	1.72849	DGKH (ENSG00000102780)	4.48016e-104	3.98285	HMGB3 (ENSG00000029993)	2.24623e-143	4.21026	POLR2D (ENSG00000144231)	1.24352e-05	1.53275	MAST4 (ENSG00000069020)	3.13012e-169	3.56539	NRN1 (ENSG00000124785)	1.32849e-09	4.31198
224	FHL3 (ENSG00000183386)	6.86902e-39	1.62424	RND1 (ENSG00000172602)	5.20047e-82	5.18365	TNC (ENSG00000041982)	9.85348e-32	1.84759	AC090377.1 (ENSG00000267462)	3.10048e-05	1.90524	VASN (ENSG00000168140)	7.25717e-149	2.16946	ADD3 (ENSG00000148700)	3.81094e-77	2.3209	HIST1H2AC (ENSG00000180573)	2.39317e-25	2.36422	GIT2 (ENSG00000139436)	5.7749e-104	4.14605	MCM8 (ENSG00000125885)	5.24077e-143	5.51946	MAT2A (ENSG00000168906)	1.25128e-05	1.6588	TMC8 (ENSG00000167895)	3.20462e-169	4.24	ANGPT2 (ENSG00000091879)	1.37953e-09	2.36003
225	SNRPD1 (ENSG00000167088)	9.41046e-39	1.53201	CRIM1 (ENSG00000150938)	6.64889e-82	2.4765	CDKN2A (ENSG00000147889)	1.19736e-31	2.75427	FSTL3 (ENSG00000070404)	3.16454e-05	3.03564	UPP1 (ENSG00000183696)	2.16519e-148	2.4571	GPC6 (ENSG00000183098)	4.40178e-77	2.3317	DCX (ENSG00000077279)	2.66166e-25	3.38854	ADAMTS9 (ENSG00000163638)	1.26526e-103	3.42003	RFC4 (ENSG00000163918)	5.25457e-141	4.08964	SORL1 (ENSG00000137642)	1.25133e-05	3.69891	RNF144A (ENSG00000151692)	5.87219e-169	3.89028	RALB (ENSG00000144118)	1.96525e-09	2.93255
226	S100A4 (ENSG00000196154)	1.35811e-38	2.40203	SNTB1 (ENSG00000172164)	1.06076e-81	4.0712	UGT2B7 (ENSG00000171234)	1.30898e-31	2.91824	ANXA6 (ENSG00000197043)	3.30756e-05	1.89664	TUBB2A (ENSG00000137267)	2.66975e-147	2.61257	FAM110B (ENSG00000169122)	1.17057e-76	2.44859	TCEAL5 (ENSG00000204065)	7.75668e-25	2.84365	ACSM3 (ENSG00000005187)	1.62344e-103	6.94152	RPA3 (ENSG00000106399)	2.77675e-140	4.41658	FOXP1 (ENSG00000114861)	1.28189e-05	1.52503	MTUS1 (ENSG00000129422)	1.11801e-168	3.73429	CAVIN3 (ENSG00000170955)	2.37382e-09	3.31994
227	SH2D3C (ENSG00000095370)	1.7227e-38	1.54292	GOLGA7B (ENSG00000155265)	3.16285e-81	7.0061	RPS4X (ENSG00000198034)	1.51656e-31	1.81632	ADAMTS15 (ENSG00000166106)	3.73606e-05	4.82596	LMNA (ENSG00000160789)	3.03606e-147	2.73771	PTPRG (ENSG00000144724)	1.50954e-76	2.09957	CLNS1A (ENSG00000074201)	8.57692e-25	1.70861	AL390728.6 (ENSG00000259865)	2.87424e-103	5.6938	WDHD1 (ENSG00000198554)	7.48701e-140	4.74793	ATP2B1 (ENSG00000070961)	1.30895e-05	2.39863	SPNS2 (ENSG00000183018)	1.30054e-168	4.14151	KANK3 (ENSG00000186994)	2.50674e-09	3.56313
228	NIT2 (ENSG00000114021)	2.97689e-38	2.04285	LXN (ENSG00000079257)	3.76929e-81	2.78568	IGF1 (ENSG00000017427)	2.04484e-31	5.43141	SLC13A5 (ENSG00000141485)	4.08604e-05	2.79204	ADAMTS12 (ENSG00000151388)	1.29797e-146	3.1505	FZD7 (ENSG00000155760)	5.71036e-76	2.99312	FBLN1 (ENSG00000077942)	1.51907e-24	1.50043	CASP10 (ENSG00000003400)	2.89479e-102	6.42918	MCM6 (ENSG00000076003)	1.07384e-139	4.40433	ZC3H7B (ENSG00000100403)	1.31037e-05	1.51979	MID1 (ENSG00000101871)	2.51851e-168	3.72114	MAP4K4 (ENSG00000071054)	2.79891e-09	2.39275
229	CAMK2N1 (ENSG00000162545)	3.23848e-38	1.88184	SIGIRR (ENSG00000185187)	7.78623e-81	3.14963	CREB3L1 (ENSG00000157613)	2.37896e-31	1.5206	LMCD1 (ENSG00000071282)	4.12419e-05	2.15937	COL1A1 (ENSG00000108821)	2.65454e-146	3.47742	EPHB3 (ENSG00000182580)	8.00888e-76	2.26228	PGM5P4-AS1 (ENSG00000231943)	1.55059e-24	4.79233	KLHL4 (ENSG00000102271)	6.66112e-102	4.71181	DNA2 (ENSG00000138346)	6.39739e-139	5.99957	BTBD2 (ENSG00000133243)	1.35068e-05	1.61434	MAPK11 (ENSG00000185386)	2.97549e-167	3.64679	LIFR (ENSG00000113594)	3.42657e-09	2.0618
230	ATP1A2 (ENSG00000018625)	3.50652e-38	4.09675	LYN (ENSG00000254087)	3.84147e-80	3.51855	CADM1 (ENSG00000182985)	2.69674e-31	1.98344	COL19A1 (ENSG00000082293)	4.38353e-05	4.35344	NUAK1 (ENSG00000074590)	2.72119e-146	2.63004	CEBPD (ENSG00000221869)	1.09214e-75	2.51546	PCAT7 (ENSG00000231806)	1.7097e-24	2.11139	ENPP4 (ENSG00000001561)	1.8501e-101	6.96095	HIST1H4D (ENSG00000277157)	1.84101e-137	6.51423	FOXK1 (ENSG00000164916)	1.35301e-05	1.52225	FGD5 (ENSG00000154783)	2.99875e-167	3.48095	PTPRM (ENSG00000173482)	3.4679e-09	3.13289
231	EPHA3 (ENSG00000044524)	8.09807e-38	1.77211	COL13A1 (ENSG00000197467)	1.18228e-79	6.05115	PLD3 (ENSG00000105223)	2.95025e-31	2.15461	FLNC (ENSG00000128591)	4.63369e-05	3.32588	ASNS (ENSG00000070669)	2.03964e-145	2.73012	QPRT (ENSG00000103485)	3.05363e-75	1.76357	TCF15 (ENSG00000125878)	1.85649e-24	1.78274	ARRDC3 (ENSG00000113369)	3.72077e-101	3.42113	MIS18A (ENSG00000159055)	2.36563e-137	3.42346	WASHC1 (ENSG00000181404)	1.37342e-05	1.50903	VAMP5 (ENSG00000168899)	5.21778e-167	3.96775	PCBD1 (ENSG00000166228)	3.50729e-09	1.50107
232	STOML2 (ENSG00000165283)	4.24405e-37	1.53058	TMEM37 (ENSG00000171227)	3.88217e-79	3.5777	RPS28 (ENSG00000233927)	3.18569e-31	1.53302	HCFC1R1 (ENSG00000103145)	4.66874e-05	2.42579	ALCAM (ENSG00000170017)	4.26898e-145	3.11593	POLR2M (ENSG00000255529)	5.42515e-75	2.30425	CAMLG (ENSG00000164615)	2.4135e-24	1.646	ABCA3 (ENSG00000167972)	1.0614e-100	6.19361	ARHGAP11B (ENSG00000285077)	3.12872e-133	7.51404	FEM1B (ENSG00000169018)	1.42622e-05	1.62703	GFOD1 (ENSG00000145990)	1.33503e-166	3.5167	ISG20 (ENSG00000172183)	3.60191e-09	4.60351
233	ECHDC3 (ENSG00000134463)	5.81292e-37	3.79683	RAPGEF1 (ENSG00000107263)	9.60316e-79	2.98548	LRRN3 (ENSG00000173114)	3.37392e-31	2.8855	NCS1 (ENSG00000107130)	4.71763e-05	2.90075	SELENOM (ENSG00000198832)	1.03323e-144	2.80679	EPS15 (ENSG00000085832)	5.57797e-75	2.20685	KAZALD1 (ENSG00000107821)	2.45473e-24	3.10147	PLXNA2 (ENSG00000076356)	1.39219e-100	3.90907	ZNF367 (ENSG00000165244)	1.91403e-132	7.40367	PIGQ (ENSG00000007541)	1.44745e-05	1.51893	TMEM65 (ENSG00000164983)	1.47169e-166	3.74698	NUCB1 (ENSG00000104805)	3.6817e-09	1.55677
234	NT5C (ENSG00000125458)	6.73935e-37	1.67877	ETS2 (ENSG00000157557)	1.15366e-78	3.44994	FBLN1 (ENSG00000077942)	3.55949e-31	2.11095	RAB3B (ENSG00000169213)	5.10602e-05	3.55357	TGFBR1 (ENSG00000106799)	2.67886e-144	2.50315	G0S2 (ENSG00000123689)	6.27675e-75	2.92423	RNF150 (ENSG00000170153)	2.98525e-24	1.62684	SLC22A23 (ENSG00000137266)	1.61946e-100	6.40927	NCAPD3 (ENSG00000151503)	1.07765e-131	4.06029	KANK2 (ENSG00000197256)	1.50789e-05	1.51541	TP53I11 (ENSG00000175274)	1.78341e-166	5.32392	PDGFB (ENSG00000100311)	3.87557e-09	2.77516
235	TUSC1 (ENSG00000198680)	2.39204e-36	1.94622	STAB1 (ENSG00000010327)	1.91405e-78	2.73859	TIMP1 (ENSG00000102265)	4.13126e-31	2.13884	WDR1 (ENSG00000071127)	5.17212e-05	1.86279	CFL2 (ENSG00000165410)	5.65364e-144	2.41475	TTC3 (ENSG00000182670)	4.68461e-74	2.02782	TCF7L2 (ENSG00000148737)	7.12685e-24	1.90938	IPO11 (ENSG00000086200)	7.15943e-100	3.53153	CCDC34 (ENSG00000109881)	6.89845e-131	3.58177	BAZ2A (ENSG00000076108)	1.51401e-05	1.65372	CGNL1 (ENSG00000128849)	1.9133e-166	4.39568	TDGF1 (ENSG00000241186)	4.13101e-09	6.21554
236	ARHGEF17 (ENSG00000110237)	5.0464e-36	1.62059	EFNB2 (ENSG00000125266)	3.02778e-78	2.54129	FYB1 (ENSG00000082074)	4.28907e-31	6.47997	SPX (ENSG00000134548)	5.4869e-05	5.20298	SDC2 (ENSG00000169439)	1.68134e-143	2.50304	NR2F2 (ENSG00000185551)	5.39553e-74	1.66858	BDNF (ENSG00000176697)	1.13233e-23	1.85399	ZDHHC21 (ENSG00000175893)	2.66833e-99	4.45906	WEE1 (ENSG00000166483)	8.80247e-130	3.63223	NRIP1 (ENSG00000180530)	1.59966e-05	1.68314	CRIM1 (ENSG00000150938)	4.78188e-166	3.90656	CREM (ENSG00000095794)	4.59152e-09	3.18793
237	C12orf45 (ENSG00000151131)	7.92527e-36	1.76467	DIAPH2 (ENSG00000147202)	3.07383e-78	3.03211	ARG2 (ENSG00000081181)	4.65354e-31	3.28684	PGAM1 (ENSG00000171314)	5.74827e-05	1.79825	PDCD1LG2 (ENSG00000197646)	4.48675e-143	5.57803	AL645608.1 (ENSG00000223764)	8.32335e-74	3.80368	TET1 (ENSG00000138336)	1.51864e-23	1.71219	NDST1 (ENSG00000070614)	5.59857e-99	4.04282	BARD1 (ENSG00000138376)	8.32215e-129	3.74303	MFSD14C (ENSG00000196312)	1.62977e-05	1.53929	USHBP1 (ENSG00000130307)	8.86772e-166	4.49229	GIMAP6 (ENSG00000133561)	4.83315e-09	4.32909
238	SDHD (ENSG00000204370)	8.47052e-36	1.62611	SLC43A3 (ENSG00000134802)	5.32845e-78	2.81591	NCF4 (ENSG00000100365)	5.22577e-31	10.2752	IER3 (ENSG00000137331)	6.29098e-05	1.57148	GPR183 (ENSG00000169508)	5.86609e-143	4.39466	TOP2B (ENSG00000077097)	1.91643e-73	1.92009	TWIST2 (ENSG00000233608)	1.63254e-23	3.15175	ECE1 (ENSG00000117298)	4.61921e-98	3.26637	FANCB (ENSG00000181544)	4.15801e-127	5.84696	ITGA4 (ENSG00000115232)	1.63381e-05	1.50455	GRPEL2 (ENSG00000164284)	9.09837e-166	3.97351	FAM124B (ENSG00000124019)	5.26089e-09	3.58248
239	LGALSL (ENSG00000119862)	1.40229e-35	2.11991	FLT1 (ENSG00000102755)	9.3289e-78	3.16273	HGF (ENSG00000019991)	5.34744e-31	4.75402	BST1 (ENSG00000109743)	6.29666e-05	3.32074	JPH2 (ENSG00000149596)	7.92804e-143	3.26016	MAGED1 (ENSG00000179222)	2.32885e-73	1.9546	SLC8A2 (ENSG00000118160)	1.73495e-23	3.39216	FYN (ENSG00000010810)	5.41544e-98	3.52711	DEK (ENSG00000124795)	3.6217e-122	4.01994	OGA (ENSG00000198408)	1.65918e-05	1.53861	SAMD12 (ENSG00000177570)	1.3135e-165	4.21637	KLHL4 (ENSG00000102271)	5.42775e-09	3.59254
240	UQCRFS1 (ENSG00000169021)	1.5097e-35	1.51184	INSR (ENSG00000171105)	3.12817e-77	2.388	LY6H (ENSG00000176956)	6.19297e-31	3.07946	COL12A1 (ENSG00000111799)	6.35286e-05	3.06284	NTM (ENSG00000182667)	3.05375e-142	2.61771	FLRT3 (ENSG00000125848)	3.0654e-73	3.30502	LINC02384 (ENSG00000251301)	2.00013e-23	3.80565	UNC5B (ENSG00000107731)	1.12025e-97	3.31495	FANCG (ENSG00000221829)	4.12672e-122	4.52217	CAPN7 (ENSG00000131375)	1.74841e-05	1.65787	PDGFB (ENSG00000100311)	1.56296e-165	3.139	TPGS2 (ENSG00000134779)	5.44597e-09	1.51262
241	IL3RA (ENSG00000185291)	1.86968e-35	1.84225	ARHGAP31 (ENSG00000031081)	5.51337e-77	3.24945	BST2 (ENSG00000130303)	8.04066e-31	1.80709	AC107027.1 (ENSG00000248468)	6.37022e-05	1.59715	AC145124.1 (ENSG00000255495)	4.77114e-142	3.55929	COL5A1 (ENSG00000130635)	7.91422e-73	1.5454	LRFN5 (ENSG00000165379)	2.71517e-23	2.20489	AFDN (ENSG00000130396)	8.02456e-97	3.3242	CENPJ (ENSG00000151849)	4.66999e-122	3.9319	MFAP2 (ENSG00000117122)	1.76055e-05	1.60448	PLD1 (ENSG00000075651)	3.12013e-165	3.68544	TCF4 (ENSG00000196628)	5.45862e-09	1.90425
242	ARHGAP24 (ENSG00000138639)	5.46341e-35	2.01591	KLHL6 (ENSG00000172578)	9.21652e-77	4.61969	NAMPT (ENSG00000105835)	8.3506e-31	2.46416	PDLIM7 (ENSG00000196923)	6.74731e-05	1.84892	ARID5B (ENSG00000150347)	7.3921e-141	2.98643	MEG3 (ENSG00000214548)	1.75107e-72	3.05025	PRKCA (ENSG00000154229)	4.39784e-23	2.01735	CACNG8 (ENSG00000142408)	8.54474e-97	5.22134	RFC5 (ENSG00000111445)	4.64428e-121	4.45807	THUMPD3-AS1 (ENSG00000206573)	1.76609e-05	1.84297	RHOJ (ENSG00000126785)	1.85622e-164	3.82171	DEXI (ENSG00000182108)	6.15596e-09	1.58134
243	PDE1C (ENSG00000154678)	6.77404e-35	2.97079	PCDH1 (ENSG00000156453)	1.10003e-76	2.82076	SECTM1 (ENSG00000141574)	1.09535e-30	3.51882	NXPH3 (ENSG00000182575)	7.09347e-05	3.2113	TMEM159 (ENSG00000011638)	1.87209e-140	2.35518	SLC40A1 (ENSG00000138449)	2.20742e-72	2.26722	VCAM1 (ENSG00000162692)	5.45699e-23	2.32815	HEY1 (ENSG00000164683)	2.55039e-96	3.29705	CHAF1B (ENSG00000159259)	7.3054e-120	6.56402	MKL2 (ENSG00000186260)	1.8122e-05	1.52231	KLHL2 (ENSG00000109466)	2.39622e-164	4.20358	SULF2 (ENSG00000196562)	8.40373e-09	2.58923
244	SLC26A7 (ENSG00000147606)	6.90478e-35	4.25371	SERPINB9 (ENSG00000170542)	2.56391e-76	4.27198	DDIT4 (ENSG00000168209)	1.17012e-30	2.85868	ARF4 (ENSG00000168374)	7.75152e-05	1.98564	ADAM9 (ENSG00000168615)	2.85339e-140	2.1714	SPIN1 (ENSG00000106723)	2.57193e-72	2.05773	ANK3 (ENSG00000151150)	7.50579e-23	1.76792	TSPAN2 (ENSG00000134198)	7.76368e-96	4.60045	EMP2 (ENSG00000213853)	7.53584e-119	3.34751	TOP2B (ENSG00000077097)	1.821e-05	1.59522	KCNQ1 (ENSG00000053918)	2.79275e-163	4.57963	HOPX (ENSG00000171476)	9.93922e-09	3.38521
245	IL1RAP (ENSG00000196083)	8.64709e-35	1.87038	UBE2J1 (ENSG00000198833)	3.82436e-76	3.6756	SELENOP (ENSG00000250722)	1.75825e-30	2.38997	HSPA2 (ENSG00000126803)	8.36453e-05	2.62847	CRNDE (ENSG00000245694)	6.26397e-140	2.92174	SNHG8 (ENSG00000269893)	3.0385e-72	1.96206	PDZRN3 (ENSG00000121440)	7.65204e-23	2.05518	IGFBP4 (ENSG00000141753)	9.15956e-96	3.18514	CCNF (ENSG00000162063)	6.63844e-118	5.80425	FNIP1 (ENSG00000217128)	1.89416e-05	1.64571	TM4SF18 (ENSG00000163762)	1.01132e-162	3.02492	CD99 (ENSG00000002586)	1.11815e-08	2.00912
246	MYO1B (ENSG00000128641)	1.1125e-34	1.56999	CD9 (ENSG00000010278)	4.09639e-76	3.26138	RPL28 (ENSG00000108107)	1.96865e-30	1.54201	UPP1 (ENSG00000183696)	8.48288e-05	2.10454	ARHGAP24 (ENSG00000138639)	1.95061e-139	2.21114	MRC2 (ENSG00000011028)	3.74831e-72	1.80084	YPEL3 (ENSG00000090238)	8.15212e-23	1.80457	USHBP1 (ENSG00000130307)	9.84384e-96	6.47191	CENPL (ENSG00000120334)	3.34899e-117	4.67172	FAM110B (ENSG00000169122)	1.90316e-05	3.01157	NRN1 (ENSG00000124785)	1.90943e-162	4.08072	PRKAR1A (ENSG00000108946)	1.3332e-08	1.50525
247	GABRG1 (ENSG00000163285)	1.31297e-34	3.80918	JCAD (ENSG00000165757)	8.00213e-76	2.55868	S100B (ENSG00000160307)	2.16348e-30	13.3775	MAP1A (ENSG00000166963)	8.74862e-05	3.0271	FEZ1 (ENSG00000149557)	3.48081e-139	2.22685	DGKB (ENSG00000136267)	1.16207e-71	4.63057	CAMK2N1 (ENSG00000162545)	9.36873e-23	1.60529	ZEB1 (ENSG00000148516)	1.18632e-95	3.58405	TUBA1B (ENSG00000123416)	1.23743e-116	3.66737	SENP5 (ENSG00000119231)	1.9132e-05	1.71693	MET (ENSG00000105976)	8.23596e-162	3.95732	CREG2 (ENSG00000175874)	1.40416e-08	4.50081
248	WNK2 (ENSG00000165238)	1.4903e-34	3.26952	RGS10 (ENSG00000148908)	1.08958e-75	3.27809	RETN (ENSG00000104918)	2.54385e-30	28.9238	MVP (ENSG00000013364)	8.95271e-05	3.16952	PRKAB2 (ENSG00000131791)	1.26583e-138	2.41332	HAND2-AS1 (ENSG00000237125)	2.51487e-71	2.3417	ITGA8 (ENSG00000077943)	1.05546e-22	1.64027	TAOK2 (ENSG00000149930)	5.64179e-95	4.11828	ORC1 (ENSG00000085840)	7.11872e-116	6.01754	MED12 (ENSG00000184634)	1.92725e-05	1.53187	RICTOR (ENSG00000164327)	1.35167e-161	3.82625	NETO2 (ENSG00000171208)	1.49101e-08	3.23055
249	MRPL15 (ENSG00000137547)	3.92527e-34	1.58473	GALNT18 (ENSG00000110328)	1.12435e-75	2.35445	LINC00996 (ENSG00000242258)	2.65181e-30	5.07793	MME (ENSG00000196549)	9.50163e-05	2.56443	CD44 (ENSG00000026508)	6.88315e-138	2.39284	IGFBP5 (ENSG00000115461)	2.81798e-71	2.54818	AC020916.1 (ENSG00000267519)	1.1998e-22	1.79955	PIK3CG (ENSG00000105851)	2.86602e-94	7.15316	TEDC1 (ENSG00000185347)	9.67652e-116	4.33291	FREM1 (ENSG00000164946)	1.93386e-05	3.14359	GPRC5B (ENSG00000167191)	1.52771e-161	3.79619	CALCRL (ENSG00000064989)	1.71018e-08	2.36496
250	CYCS (ENSG00000172115)	5.31653e-34	1.6082	THBS1 (ENSG00000137801)	1.23677e-75	4.04904	COL3A1 (ENSG00000168542)	3.29067e-30	2.18841	CCDC74A (ENSG00000163040)	9.73548e-05	3.55541	STMN2 (ENSG00000104435)	8.4499e-138	1.56012	CACNA1C (ENSG00000151067)	2.92128e-70	2.49452	OGN (ENSG00000106809)	2.47187e-22	4.59932	TM4SF18 (ENSG00000163762)	6.77558e-94	3.27679	CHTF18 (ENSG00000127586)	8.83913e-115	4.72746	NOL9 (ENSG00000162408)	1.94805e-05	1.52896	TACC1 (ENSG00000147526)	2.96946e-161	4.34377	ITM2A (ENSG00000078596)	1.83145e-08	3.39906
251	STK39 (ENSG00000198648)	5.53512e-34	2.07591	DCHS1 (ENSG00000166341)	1.42527e-75	3.10622	C1QA (ENSG00000173372)	3.68498e-30	33.3871	C1QTNF9B (ENSG00000205863)	9.79784e-05	1.93586	SNAI2 (ENSG00000019549)	9.48392e-138	2.29267	CADM1 (ENSG00000182985)	9.87577e-70	2.49936	MEOX1 (ENSG00000005102)	2.6161e-22	3.97631	ATP11A (ENSG00000068650)	1.1795e-93	4.33177	HIST1H2BC (ENSG00000180596)	2.62288e-114	5.98691	ACSF2 (ENSG00000167107)	2.03371e-05	1.58479	KCNE3 (ENSG00000175538)	1.07217e-160	7.62172	SDF4 (ENSG00000078808)	2.01507e-08	1.55543
252	PEAK1 (ENSG00000173517)	8.94455e-34	1.54879	FURIN (ENSG00000140564)	1.46118e-75	2.93127	G0S2 (ENSG00000123689)	5.26856e-30	1.80551	BNIP3 (ENSG00000176171)	0.000102805	1.81344	TNFRSF11B (ENSG00000164761)	1.36468e-137	10.5776	CHRM2 (ENSG00000181072)	2.62651e-69	3.43806	SKIL (ENSG00000136603)	3.5809e-22	1.65412	HPGD (ENSG00000164120)	2.82194e-93	4.68971	NSD2 (ENSG00000109685)	7.83036e-114	3.16266	INPP4A (ENSG00000040933)	2.03946e-05	1.64329	ICA1 (ENSG00000003147)	2.25209e-160	3.57832	ADGRF5 (ENSG00000069122)	2.22068e-08	2.35694
253	LMNA (ENSG00000160789)	1.16603e-33	1.52776	ITGA5 (ENSG00000161638)	3.98598e-75	3.07087	FZD2 (ENSG00000180340)	5.80958e-30	1.76205	C6orf223 (ENSG00000181577)	0.000106221	1.7537	XRCC4 (ENSG00000152422)	1.37861e-137	4.32033	CNKSR3 (ENSG00000153721)	7.02581e-69	3.11651	PDGFD (ENSG00000170962)	5.14459e-22	1.82797	DIAPH2 (ENSG00000147202)	1.30737e-92	3.71893	NASP (ENSG00000132780)	3.43342e-113	3.83244	TNRC18 (ENSG00000182095)	2.04418e-05	1.51104	CD40 (ENSG00000101017)	4.86726e-160	3.2781	ZFAND6 (ENSG00000086666)	2.27184e-08	1.58968
254	RASL11A (ENSG00000122035)	1.25943e-33	3.30156	PRCP (ENSG00000137509)	4.81645e-75	3.35266	CSTA (ENSG00000121552)	6.73497e-30	6.56348	AC005550.2 (ENSG00000237070)	0.000112823	2.1531	NPNT (ENSG00000168743)	5.52413e-137	4.24629	PIEZO2 (ENSG00000154864)	7.64923e-69	1.97005	LGR5 (ENSG00000139292)	7.00567e-22	3.38204	ALPK3 (ENSG00000136383)	1.32253e-92	4.70344	DUT (ENSG00000128951)	1.15981e-111	4.68323	FAM168A (ENSG00000054965)	2.04744e-05	1.50676	GATA2 (ENSG00000179348)	9.26315e-159	4.281	PRKCH (ENSG00000027075)	2.37818e-08	4.20838
255	NXPH4 (ENSG00000182379)	1.97902e-33	2.6774	NRCAM (ENSG00000091129)	5.33331e-75	5.77643	MXRA8 (ENSG00000162576)	6.97434e-30	1.89768	ILK (ENSG00000166333)	0.000118074	1.95387	ANXA2 (ENSG00000182718)	5.80619e-137	3.08271	KCNK1 (ENSG00000135750)	8.14963e-69	3.50735	CCNB1IP1 (ENSG00000100814)	7.93273e-22	1.72087	SEC14L1 (ENSG00000129657)	4.37749e-92	3.05521	SNRNP25 (ENSG00000161981)	4.22708e-111	3.30917	PFKFB3 (ENSG00000170525)	2.06907e-05	1.63007	RAPGEF2 (ENSG00000109756)	1.10984e-158	3.52697	TMC8 (ENSG00000167895)	2.39639e-08	4.78138
256	MYOZ1 (ENSG00000177791)	2.06435e-33	4.06208	IL4I1 (ENSG00000104951)	5.38577e-75	6.30326	PLAT (ENSG00000104368)	8.89483e-30	1.94747	SPATS2L (ENSG00000196141)	0.000125978	1.99866	TCEAL3 (ENSG00000196507)	1.14061e-136	2.1644	MMP2 (ENSG00000087245)	1.52482e-68	1.84513	TMSB15A (ENSG00000158164)	1.00031e-21	1.73837	FAM69B (ENSG00000165716)	1.42459e-91	3.14725	AUNIP (ENSG00000127423)	4.42348e-111	6.42732	ZNF431 (ENSG00000196705)	2.08881e-05	1.52968	TTC9 (ENSG00000133985)	1.18698e-158	3.76302	STAB1 (ENSG00000010327)	2.50684e-08	3.03772
257	MAPRE2 (ENSG00000166974)	2.12714e-33	2.11669	PCSK6 (ENSG00000140479)	1.08075e-74	6.0594	CD1D (ENSG00000158473)	9.28494e-30	3.63417	SPANXN3 (ENSG00000189252)	0.000127493	1.97561	GARS (ENSG00000106105)	3.00661e-136	2.51945	KAT6B (ENSG00000156650)	3.71679e-68	2.0522	AKR1C1 (ENSG00000187134)	1.01399e-21	2.99526	SEMA6A (ENSG00000092421)	1.829e-91	3.52629	HMGB1 (ENSG00000189403)	1.37012e-110	2.78585	AC008443.6 (ENSG00000250900)	2.18682e-05	2.35833	ABTB2 (ENSG00000166016)	2.22112e-158	4.4779	ACTR1A (ENSG00000138107)	3.28855e-08	1.50257
258	SLC12A5 (ENSG00000124140)	3.77861e-33	2.11741	PLXND1 (ENSG00000004399)	3.0466e-74	2.60513	OLFML3 (ENSG00000116774)	9.44167e-30	1.83376	CFL2 (ENSG00000165410)	0.000133349	2.16411	TCEA3 (ENSG00000204219)	3.72176e-136	3.99881	CAMK1D (ENSG00000183049)	4.46233e-68	2.79683	GPR37 (ENSG00000170775)	1.27251e-21	1.85928	FMNL3 (ENSG00000161791)	1.887e-91	3.82606	RFC2 (ENSG00000049541)	3.10552e-110	3.55743	OR56A1 (ENSG00000180934)	2.39342e-05	2.00997	AP1B1 (ENSG00000100280)	4.64939e-158	3.6709	TSPAN13 (ENSG00000106537)	3.33744e-08	2.90111
259	S1PR5 (ENSG00000180739)	5.8366e-33	1.82471	SIPA1 (ENSG00000213445)	3.90975e-74	2.73299	GGT1 (ENSG00000100031)	1.095e-29	3.32514	AC073323.1 (ENSG00000232524)	0.000138752	1.51626	TRNP1 (ENSG00000253368)	2.08595e-135	2.64487	ATP2B1-AS1 (ENSG00000271614)	6.44379e-68	2.74627	PAFAH1B3 (ENSG00000079462)	1.29966e-21	1.74064	CREG2 (ENSG00000175874)	1.9676e-91	6.74973	DTYMK (ENSG00000168393)	4.58456e-110	3.28309	AC239809.3 (ENSG00000227733)	2.44384e-05	2.48246	EPAS1 (ENSG00000116016)	4.795e-158	3.53564	WDR54 (ENSG00000005448)	3.5264e-08	1.52299
260	ZFHX3 (ENSG00000140836)	6.13611e-33	1.51899	LAPTM5 (ENSG00000162511)	7.8786e-74	1.95656	CD48 (ENSG00000117091)	1.11277e-29	8.40639	AFP (ENSG00000081051)	0.000138933	2.23283	CD151 (ENSG00000177697)	3.2184e-135	2.49797	UNC5C (ENSG00000182168)	1.06077e-67	2.19398	TOX (ENSG00000198846)	1.4401e-21	3.55437	DOCK6 (ENSG00000130158)	7.01018e-91	3.02823	ARHGEF39 (ENSG00000137135)	4.67928e-110	6.86925	BICD2 (ENSG00000185963)	2.47637e-05	1.5716	ABLIM3 (ENSG00000173210)	9.3057e-158	4.5812	KLHL2 (ENSG00000109466)	3.75967e-08	4.19619
261	ITGA7 (ENSG00000135424)	6.42491e-33	3.01238	LRRC4 (ENSG00000128594)	1.21697e-73	3.80562	ANGPTL6 (ENSG00000130812)	1.166e-29	4.23554	TMEM151A (ENSG00000179292)	0.00014079	3.983	GDF6 (ENSG00000156466)	2.89628e-134	2.98559	NR3C1 (ENSG00000113580)	1.1601e-67	2.05646	TCF12 (ENSG00000140262)	1.63578e-21	1.70861	HYAL2 (ENSG00000068001)	2.02326e-90	3.37559	CENPP (ENSG00000188312)	2.92841e-108	4.9303	RNF220 (ENSG00000187147)	2.50286e-05	1.56404	MAP4K2 (ENSG00000168067)	1.16358e-157	3.64346	PPP1CB (ENSG00000213639)	3.89168e-08	1.6066
262	TACC2 (ENSG00000138162)	1.74371e-32	2.00624	MAP3K11 (ENSG00000173327)	1.78443e-73	2.75722	CYBB (ENSG00000165168)	1.99576e-29	9.99018	CD44 (ENSG00000026508)	0.000144106	3.00254	SYNPO (ENSG00000171992)	5.92836e-134	2.36824	OLFML3 (ENSG00000116774)	1.25021e-67	1.87364	PTGIS (ENSG00000124212)	2.30488e-21	1.87651	FZD4 (ENSG00000174804)	2.33968e-90	4.27015	RPL39L (ENSG00000163923)	5.63575e-108	3.51739	RASL10B (ENSG00000270885)	2.52847e-05	1.52883	MCUB (ENSG00000005059)	9.21763e-157	4.32291	CYP26B1 (ENSG00000003137)	4.09266e-08	3.14499
263	MRPS6 (ENSG00000243927)	1.7947e-32	1.55605	MLKL (ENSG00000168404)	2.45601e-73	4.2139	TMED3 (ENSG00000166557)	2.39586e-29	1.96566	RAI14 (ENSG00000039560)	0.000147582	2.04832	CHPT1 (ENSG00000111666)	6.36715e-134	2.21278	KLF12 (ENSG00000118922)	1.26493e-67	2.19551	H2AFY2 (ENSG00000099284)	2.44214e-21	1.9044	STIM2 (ENSG00000109689)	4.28556e-90	4.32247	NEMP1 (ENSG00000166881)	1.27417e-107	3.76807	TRIM33 (ENSG00000197323)	2.56352e-05	1.5872	ATP11A (ENSG00000068650)	9.54646e-157	3.32276	TSPAN2 (ENSG00000134198)	4.21996e-08	3.23701
264	LINC02202 (ENSG00000245812)	2.16928e-32	3.3988	FLI1 (ENSG00000151702)	2.86736e-73	2.86756	SULF2 (ENSG00000196562)	3.58848e-29	1.93723	ANKRD22 (ENSG00000152766)	0.000155617	1.82305	PITX1 (ENSG00000069011)	3.37886e-133	2.59118	SYT9 (ENSG00000170743)	1.77344e-67	4.22396	MYL6B (ENSG00000196465)	2.6326e-21	1.59531	FLI1 (ENSG00000151702)	1.10321e-89	3.79869	PTN (ENSG00000105894)	5.15234e-107	2.83753	DDX19A (ENSG00000168872)	2.59475e-05	1.59492	LAMA5 (ENSG00000130702)	1.61146e-156	3.29437	ANGPTL2 (ENSG00000136859)	4.22779e-08	2.95969
265	PAMR1 (ENSG00000149090)	5.62508e-32	2.51781	TNFSF10 (ENSG00000121858)	4.67925e-73	2.25809	SMYD3 (ENSG00000185420)	3.99922e-29	2.60119	MRAS (ENSG00000158186)	0.000156327	3.06809	CYR61 (ENSG00000142871)	4.37054e-133	3.02861	NAV1 (ENSG00000134369)	2.20207e-67	1.94286	IER5L (ENSG00000188483)	3.6861e-21	1.66055	CPEB2 (ENSG00000137449)	3.09297e-89	5.43054	GINS3 (ENSG00000181938)	5.0154e-105	5.44287	NFKB1 (ENSG00000109320)	2.61081e-05	1.59524	SPOCK2 (ENSG00000107742)	2.09255e-156	4.26161	CLDN7 (ENSG00000181885)	4.31785e-08	3.24398
266	RASGRP2 (ENSG00000068831)	8.45574e-32	2.02816	SLC9A3R2 (ENSG00000065054)	6.5374e-73	3.96111	QPRT (ENSG00000103485)	4.22277e-29	1.59231	TRBC2 (ENSG00000211772)	0.000156959	4.22068	HTRA1 (ENSG00000166033)	5.90026e-133	3.22852	AC007938.3 (ENSG00000270953)	2.84998e-67	3.65164	PCOLCE (ENSG00000106333)	6.67541e-21	1.52726	TANC2 (ENSG00000170921)	3.28773e-89	4.45219	CENPI (ENSG00000102384)	3.4521e-104	6.0363	REEP4 (ENSG00000168476)	2.66263e-05	1.54488	EFNB2 (ENSG00000125266)	2.65785e-156	4.23761	GMFG (ENSG00000130755)	4.51885e-08	3.12986
267	FILIP1L (ENSG00000168386)	1.05437e-31	1.56309	MMP15 (ENSG00000102996)	7.00992e-73	2.41086	EFEMP1 (ENSG00000115380)	4.82416e-29	2.90554	PSMD8 (ENSG00000099341)	0.000166145	1.87516	AL390957.1 (ENSG00000285280)	7.8359e-133	6.00425	ST6GALNAC3 (ENSG00000184005)	4.57296e-67	2.30203	NETO1 (ENSG00000166342)	8.59352e-21	2.98475	PDGFB (ENSG00000100311)	1.22531e-88	3.65002	C17orf53 (ENSG00000125319)	9.47678e-104	5.52314	KMT2E (ENSG00000005483)	2.72994e-05	1.65594	LIFR (ENSG00000113594)	4.16815e-156	3.51973	ST6GALNAC1 (ENSG00000070526)	4.53524e-08	5.16804
268	TMEM74B (ENSG00000125895)	2.1259e-31	2.25745	NOL4L (ENSG00000197183)	9.44658e-73	2.60626	AC008164.1 (ENSG00000223536)	5.41263e-29	2.89786	DSP (ENSG00000096696)	0.000169878	3.4561	CA12 (ENSG00000074410)	1.18216e-132	6.74184	PHIP (ENSG00000146247)	4.59853e-67	1.83439	ETV4 (ENSG00000175832)	1.37782e-20	1.91049	CCM2L (ENSG00000101331)	1.38021e-88	5.74541	ANP32E (ENSG00000143401)	1.57932e-103	3.15074	RECK (ENSG00000122707)	2.74768e-05	1.5567	TLE2 (ENSG00000065717)	5.46416e-156	3.19617	FLOT1 (ENSG00000137312)	4.60135e-08	1.57152
269	L1CAM (ENSG00000198910)	2.42684e-31	2.43119	CAVIN1 (ENSG00000177469)	1.2644e-72	2.07801	GLIPR1 (ENSG00000139278)	6.16236e-29	1.92067	AL109811.2 (ENSG00000230337)	0.000197575	4.82534	PLIN3 (ENSG00000105355)	3.55251e-132	2.21382	METTL7A (ENSG00000185432)	5.52382e-67	2.80099	NFIA (ENSG00000162599)	1.46551e-20	1.60994	FURIN (ENSG00000140564)	2.29412e-87	3.17284	SKA2 (ENSG00000182628)	3.18683e-103	2.88914	HUS1 (ENSG00000136273)	2.75187e-05	1.59941	PPP1R13B (ENSG00000088808)	1.39382e-155	3.44334	CARTPT (ENSG00000164326)	4.77399e-08	4.64208
270	RUVBL1 (ENSG00000175792)	3.8074e-31	1.61403	NBEAL2 (ENSG00000160796)	2.28227e-72	2.56989	DES (ENSG00000175084)	1.01267e-28	4.29231	PLN (ENSG00000198523)	0.000197578	1.76139	EPDR1 (ENSG00000086289)	8.37658e-132	3.37091	DDR2 (ENSG00000162733)	9.23527e-67	2.03198	GABRB1 (ENSG00000163288)	1.50356e-20	3.69939	GRPEL2 (ENSG00000164284)	3.89561e-87	5.65411	POLD3 (ENSG00000077514)	1.1557e-102	3.53337	CRKL (ENSG00000099942)	2.77137e-05	1.5646	SLC46A3 (ENSG00000139508)	3.52709e-155	3.45825	AZIN1 (ENSG00000155096)	5.45936e-08	1.57904
271	RPA3 (ENSG00000106399)	4.74011e-31	1.59354	PEA15 (ENSG00000162734)	3.3227e-72	2.66976	PANX2 (ENSG00000073150)	1.05979e-28	3.47949	CAMK2N2 (ENSG00000163888)	0.000197701	3.8491	CSPG4 (ENSG00000173546)	1.28647e-131	2.05006	DOK4 (ENSG00000125170)	9.27573e-67	2.07028	RERG (ENSG00000134533)	1.64509e-20	1.83474	TMC8 (ENSG00000167895)	4.10504e-87	5.82877	TEDC2 (ENSG00000162062)	3.45923e-102	4.62015	YTHDF3 (ENSG00000185728)	2.80847e-05	1.64407	RAB3D (ENSG00000105514)	4.88311e-155	3.38146	MNAT1 (ENSG00000020426)	6.12375e-08	1.56586
272	NT5DC1 (ENSG00000178425)	6.91952e-31	1.90922	GRASP (ENSG00000161835)	4.175e-72	3.2684	PARVG (ENSG00000138964)	1.14587e-28	3.43911	RSPH6A (ENSG00000104941)	0.00020101	1.5831	SIAH2 (ENSG00000181788)	2.05359e-131	2.31864	PALLD (ENSG00000129116)	2.70644e-66	1.86993	SMIM1 (ENSG00000235169)	1.6822e-20	2.44379	SPTBN1 (ENSG00000115306)	3.29918e-86	2.77123	DNMT1 (ENSG00000130816)	3.85446e-102	3.28099	ZNF263 (ENSG00000006194)	2.81794e-05	1.62199	JPH1 (ENSG00000104369)	7.94609e-155	4.19871	NBEAL2 (ENSG00000160796)	6.15384e-08	3.67851
273	SHISA8 (ENSG00000234965)	7.02506e-31	4.42224	FAM174B (ENSG00000185442)	6.194e-72	3.84929	HLA-DRA (ENSG00000204287)	1.35791e-28	23.6644	SMOC2 (ENSG00000112562)	0.000201602	2.97698	TSPO (ENSG00000100300)	1.24864e-130	2.58206	SDK2 (ENSG00000069188)	2.9906e-66	3.41284	MXRA5 (ENSG00000101825)	2.15241e-20	1.68487	ABCA9-AS1 (ENSG00000231749)	9.12265e-86	8.78157	KNSTRN (ENSG00000128944)	1.34211e-101	4.51253	RGL1 (ENSG00000143344)	2.86554e-05	1.59803	RP1 (ENSG00000104237)	1.08645e-154	4.29739	HAGLR (ENSG00000224189)	6.31078e-08	3.83957
274	SPON2 (ENSG00000159674)	1.62374e-30	2.08625	HEY1 (ENSG00000164683)	9.37459e-72	2.96706	JAML (ENSG00000160593)	1.46776e-28	11.2356	LRRC73 (ENSG00000204052)	0.000202799	3.46566	AXL (ENSG00000167601)	1.85083e-130	1.89628	AC020916.1 (ENSG00000267519)	3.67498e-66	1.9456	GOLM1 (ENSG00000135052)	2.3325e-20	1.80365	FRMD4B (ENSG00000114541)	1.70028e-85	4.41237	HIST1H2AL (ENSG00000276903)	4.23214e-100	7.19225	CLK1 (ENSG00000013441)	2.99698e-05	1.62743	PDE2A (ENSG00000186642)	2.9696e-154	6.16026	BACE2 (ENSG00000182240)	6.47746e-08	3.12942
275	FMC1 (ENSG00000164898)	2.73077e-30	1.8858	ADCY4 (ENSG00000129467)	1.02877e-71	2.78873	SERTM2 (ENSG00000260802)	2.32179e-28	3.63367	P3H1 (ENSG00000117385)	0.000203764	1.50306	CDKN1A (ENSG00000124762)	3.33431e-130	2.2521	GREM1 (ENSG00000166923)	3.92919e-66	3.28768	GLT8D2 (ENSG00000120820)	2.87409e-20	2.57099	SCHIP1 (ENSG00000151967)	7.7764e-85	5.62913	CCDC77 (ENSG00000120647)	5.00559e-100	3.86767	SCAF8 (ENSG00000213079)	3.20753e-05	1.54323	TMEM37 (ENSG00000171227)	3.22336e-154	3.57224	RTL8C (ENSG00000134590)	6.8413e-08	1.54294
276	SNHG18 (ENSG00000250786)	2.81417e-30	1.61157	ARPC1B (ENSG00000130429)	2.07552e-71	3.1012	FGL2 (ENSG00000127951)	2.75455e-28	17.9635	NDRG1 (ENSG00000104419)	0.000209894	2.49869	DSTN (ENSG00000125868)	3.86542e-130	2.77077	RORA (ENSG00000069667)	6.16667e-66	2.49068	CBFB (ENSG00000067955)	4.44096e-20	1.85292	SULF2 (ENSG00000196562)	1.53349e-84	3.26463	TONSL (ENSG00000160949)	5.72735e-100	4.26624	IRF1 (ENSG00000125347)	3.20925e-05	1.51488	TM4SF1 (ENSG00000169908)	7.07129e-154	2.10985	PRSS2 (ENSG00000275896)	7.51526e-08	3.74071
277	NECTIN1 (ENSG00000110400)	3.06235e-30	2.39974	SH2B3 (ENSG00000111252)	3.56482e-71	2.82163	P2RY13 (ENSG00000181631)	2.84574e-28	3.54141	HSPB6 (ENSG00000004776)	0.00021362	2.9348	NR2F1-AS1 (ENSG00000237187)	4.2704e-130	2.42664	CBFB (ENSG00000067955)	6.26797e-66	2.20631	MAB21L2 (ENSG00000181541)	4.69269e-20	2.7335	ATP1A1 (ENSG00000163399)	3.67207e-84	3.14643	H2AFZ (ENSG00000164032)	1.15922e-99	3.4793	CHD1 (ENSG00000153922)	3.21227e-05	1.7026	HIP1R (ENSG00000130787)	9.8707e-154	3.80928	DYNC1H1 (ENSG00000197102)	7.72479e-08	1.78417
278	MACROD1 (ENSG00000133315)	3.90093e-30	1.82801	MAPK11 (ENSG00000185386)	3.93781e-71	3.31243	ADAM33 (ENSG00000149451)	3.17575e-28	3.08672	NMU (ENSG00000109255)	0.000219518	6.83094	SPINT2 (ENSG00000167642)	6.1499e-130	3.8647	SERTAD4 (ENSG00000082497)	1.21766e-65	2.96544	RAB34 (ENSG00000109113)	5.75441e-20	1.55859	THSD7A (ENSG00000005108)	4.91867e-84	4.17791	CCDC150 (ENSG00000144395)	1.76656e-99	4.39338	CHST2 (ENSG00000175040)	3.21404e-05	1.5321	LIMK2 (ENSG00000182541)	2.65444e-153	3.76082	TUBA4A (ENSG00000127824)	7.87205e-08	4.07985
279	FAIM (ENSG00000158234)	4.2024e-30	2.20537	ATP13A2 (ENSG00000159363)	3.9592e-71	2.7599	BHLHE40 (ENSG00000134107)	3.30711e-28	2.1827	MMP23B (ENSG00000189409)	0.000234266	1.98667	PDLIM1 (ENSG00000107438)	2.92043e-129	2.56071	PTK7 (ENSG00000112655)	1.46014e-65	2.02105	ALDH1A1 (ENSG00000165092)	8.39614e-20	5.37765	ARHGAP18 (ENSG00000146376)	3.22982e-83	3.74489	MNS1 (ENSG00000138587)	5.84476e-99	3.87689	AC008738.2 (ENSG00000267130)	3.22746e-05	2.10632	TMEM233 (ENSG00000224982)	5.04012e-153	5.11409	FMNL1 (ENSG00000184922)	8.4695e-08	4.89414
280	SNHG19 (ENSG00000260260)	5.01323e-30	1.8849	FZD6 (ENSG00000164930)	4.05296e-71	2.73807	PLIN2 (ENSG00000147872)	5.8534e-28	2.71067	GAL (ENSG00000069482)	0.000249291	3.04416	HTATIP2 (ENSG00000109854)	4.50936e-128	2.53808	ST6GAL2 (ENSG00000144057)	1.47083e-65	2.80846	ARHGAP5-AS1 (ENSG00000258655)	9.73854e-20	2.38953	KIAA1671 (ENSG00000197077)	6.14882e-83	4.23703	FAM111A (ENSG00000166801)	5.36751e-98	3.23198	GABPA (ENSG00000154727)	3.25444e-05	1.65946	LDB2 (ENSG00000169744)	4.33942e-152	3.82418	HLA-DRB1 (ENSG00000196126)	8.7982e-08	3.46021
281	RAB30 (ENSG00000137502)	5.5083e-30	1.93482	TP53INP2 (ENSG00000078804)	8.55613e-71	2.68327	JUNB (ENSG00000171223)	5.99422e-28	2.14836	MYO1D (ENSG00000176658)	0.000250141	2.87117	TWF2 (ENSG00000247596)	4.6684e-128	2.13851	SEPT6 (ENSG00000125354)	1.51001e-65	1.86153	TLE1 (ENSG00000196781)	1.16913e-19	1.71081	DGKE (ENSG00000153933)	1.56689e-82	5.10541	ZNF695 (ENSG00000197472)	1.88234e-96	5.69029	PTPRD (ENSG00000153707)	3.34577e-05	2.72176	TOR4A (ENSG00000198113)	4.45647e-152	3.69037	SHE (ENSG00000169291)	8.90795e-08	3.3232
282	NDUFS7 (ENSG00000115286)	5.58753e-30	1.50171	ICA1 (ENSG00000003147)	2.04126e-70	3.03963	RPS3 (ENSG00000149273)	7.33791e-28	1.51865	SEC61G (ENSG00000132432)	0.0002627	1.63314	FHL2 (ENSG00000115641)	6.60187e-128	2.38262	MYH10 (ENSG00000133026)	3.90248e-65	1.97003	AC090152.1 (ENSG00000167912)	1.84583e-19	4.61319	TMEM181 (ENSG00000146433)	2.79978e-82	3.70204	PHF19 (ENSG00000119403)	2.51467e-96	3.324	ADAMTS20 (ENSG00000173157)	3.34864e-05	3.14712	FLOT2 (ENSG00000132589)	1.83143e-151	3.68776	MSMP (ENSG00000215183)	9.09871e-08	4.29199
283	IFT57 (ENSG00000114446)	6.25321e-30	1.71006	ZDHHC12 (ENSG00000160446)	2.87744e-70	2.844	VCAN (ENSG00000038427)	1.29273e-27	1.7923	VCAN (ENSG00000038427)	0.000263162	2.24445	FBN1 (ENSG00000166147)	1.27166e-127	2.32411	PABPC4L (ENSG00000254535)	7.19722e-65	2.69927	LRRC17 (ENSG00000128606)	1.98948e-19	2.16811	ENG (ENSG00000106991)	1.11762e-81	3.15866	C19orf48 (ENSG00000167747)	1.79048e-95	2.73945	CLASP1 (ENSG00000074054)	3.48466e-05	1.50313	AL391261.2 (ENSG00000258847)	3.82712e-151	6.38936	SELENOF (ENSG00000183291)	1.00225e-07	1.59721
284	FRY (ENSG00000073910)	7.90088e-30	2.25189	HOXD1 (ENSG00000128645)	2.93785e-70	3.17545	RPL11 (ENSG00000142676)	1.57439e-27	1.50462	ITGA1 (ENSG00000213949)	0.000265988	1.78114	CDKN2B (ENSG00000147883)	1.64384e-127	2.96168	FBN2 (ENSG00000138829)	8.71459e-65	2.19578	FREM1 (ENSG00000164946)	2.17239e-19	1.70746	VASH1 (ENSG00000071246)	4.6159e-81	2.72562	GPSM2 (ENSG00000121957)	2.33647e-95	4.29805	NAB1 (ENSG00000138386)	3.66037e-05	1.51494	MFSD6 (ENSG00000151690)	7.66653e-151	4.29727	ANXA7 (ENSG00000138279)	1.0544e-07	1.51166
285	TMA16 (ENSG00000198498)	1.24987e-29	1.62119	FAM124B (ENSG00000124019)	5.36552e-70	2.85778	PGM3 (ENSG00000013375)	1.69381e-27	1.86585	TACR3 (ENSG00000169836)	0.000274245	1.50722	TRADD (ENSG00000102871)	2.70925e-127	2.27362	BEX1 (ENSG00000133169)	9.92484e-65	2.20063	OLFML1 (ENSG00000183801)	2.26282e-19	2.80441	SLC23A2 (ENSG00000089057)	5.05731e-81	4.56616	BCL2L12 (ENSG00000126453)	2.36941e-95	2.91349	UGGT2 (ENSG00000102595)	3.71011e-05	1.68212	PLCB2 (ENSG00000137841)	9.43336e-151	3.75029	GPBP1L1 (ENSG00000159592)	1.2692e-07	1.5622
286	TPGS1 (ENSG00000141933)	1.39153e-29	1.55753	RNF144B (ENSG00000137393)	7.05873e-70	5.17397	YIPF2 (ENSG00000130733)	1.88547e-27	1.90016	AL022344.2 (ENSG00000259869)	0.000278271	2.5304	MIR4435-2HG (ENSG00000172965)	2.14276e-126	2.1541	TFDP2 (ENSG00000114126)	1.22123e-64	2.04261	WDR86 (ENSG00000187260)	2.87246e-19	2.11007	ABL2 (ENSG00000143322)	6.66672e-81	3.6747	RBL1 (ENSG00000080839)	3.14459e-95	4.35298	DYRK2 (ENSG00000127334)	3.73726e-05	1.66405	ESAM (ENSG00000149564)	1.87347e-150	3.66355	DNASE1L3 (ENSG00000163687)	1.30154e-07	5.33292
287	COX4I2 (ENSG00000131055)	1.64133e-29	4.18204	MAP1S (ENSG00000130479)	1.56884e-69	3.2332	PLAUR (ENSG00000011422)	1.90784e-27	1.95085	S100A4 (ENSG00000196154)	0.000285875	3.39195	COTL1 (ENSG00000103187)	6.79045e-126	2.6786	GLI2 (ENSG00000074047)	2.43537e-64	3.01774	ATXN7L3B (ENSG00000253719)	3.38485e-19	1.63319	MBOAT7 (ENSG00000125505)	6.88227e-81	3.33735	EME1 (ENSG00000154920)	9.60023e-95	5.37176	LINC01297 (ENSG00000274827)	3.81974e-05	4.66649	PLPP3 (ENSG00000162407)	2.33727e-150	3.73109	CKLF (ENSG00000217555)	1.3017e-07	1.51111
288	SLITRK2 (ENSG00000185985)	1.78606e-29	3.02701	MTRF1L (ENSG00000112031)	1.69667e-69	3.03828	KRT8 (ENSG00000170421)	2.1394e-27	2.21042	AMN (ENSG00000166126)	0.000285906	2.85839	HSPB8 (ENSG00000152137)	1.40049e-125	3.69623	ALDH1A2 (ENSG00000128918)	3.01928e-64	2.85419	GNAI1 (ENSG00000127955)	3.4377e-19	1.67848	SETBP1 (ENSG00000152217)	9.08437e-81	3.57167	HIST1H2BH (ENSG00000275713)	1.64952e-94	5.14065	ACAP3 (ENSG00000131584)	3.82566e-05	1.53083	SCN3B (ENSG00000166257)	3.58701e-150	4.75535	OXSR1 (ENSG00000172939)	1.31931e-07	1.50222
289	SUSD4 (ENSG00000143502)	2.89938e-29	2.96694	HID1 (ENSG00000167861)	5.37669e-69	2.98731	CCL2 (ENSG00000108691)	2.24246e-27	2.36589	FARP1 (ENSG00000152767)	0.000287939	2.11218	GRIA3 (ENSG00000125675)	2.0439e-125	4.17634	PPM1L (ENSG00000163590)	6.43447e-64	2.05864	CCL2 (ENSG00000108691)	6.33967e-19	2.29008	LPCAT2 (ENSG00000087253)	9.13349e-81	3.9136	MYBL1 (ENSG00000185697)	6.24525e-94	5.46664	TSTD2 (ENSG00000136925)	3.84851e-05	1.64291	FZD4 (ENSG00000174804)	3.597e-150	3.2429	KIF1BP (ENSG00000198954)	1.33671e-07	1.50062
290	MAP2 (ENSG00000078018)	3.4203e-29	1.76106	HAGLR (ENSG00000224189)	2.18932e-68	3.25268	SVEP1 (ENSG00000165124)	2.40075e-27	1.74971	DCBLD2 (ENSG00000057019)	0.000298971	2.27166	CTSZ (ENSG00000101160)	2.77079e-125	1.98899	PNMA8A (ENSG00000182013)	6.50508e-64	2.49754	HDDC2 (ENSG00000111906)	6.77372e-19	1.59548	PALD1 (ENSG00000107719)	1.19028e-80	4.10739	TTF2 (ENSG00000116830)	9.12731e-93	3.72191	SPPL2B (ENSG00000005206)	3.86162e-05	1.57203	HLX (ENSG00000136630)	3.97909e-150	3.84125	SELENOT (ENSG00000198843)	1.36526e-07	1.56039
291	PRRX1 (ENSG00000116132)	6.87056e-29	1.75295	CYYR1 (ENSG00000166265)	2.93152e-68	2.69507	STARD10 (ENSG00000214530)	2.99253e-27	1.92648	LRRC15 (ENSG00000172061)	0.000309201	2.82526	MYL6 (ENSG00000092841)	3.67982e-125	2.00605	PTN (ENSG00000105894)	8.87138e-64	2.22201	BOC (ENSG00000144857)	1.04165e-18	1.94499	MAP3K11 (ENSG00000173327)	2.02633e-80	3.36253	MGME1 (ENSG00000125871)	3.37643e-92	3.21669	UNK (ENSG00000132478)	3.94059e-05	1.54131	GIT2 (ENSG00000139436)	7.02762e-150	3.46534	TEK (ENSG00000120156)	1.39642e-07	2.92897
292	DAAM2 (ENSG00000146122)	1.03953e-28	1.74313	RASSF2 (ENSG00000101265)	3.59513e-68	2.25612	LOXL3 (ENSG00000115318)	3.79362e-27	2.10464	B4GALT1-AS1 (ENSG00000233554)	0.000313201	3.77041	GLRX2 (ENSG00000023572)	1.19801e-124	2.44416	LAMC3 (ENSG00000050555)	1.16519e-63	2.72031	RSL1D1 (ENSG00000171490)	1.24098e-18	1.55477	DENND3 (ENSG00000105339)	6.1164e-80	5.45595	ZWILCH (ENSG00000174442)	7.36726e-92	3.10281	RCC2 (ENSG00000179051)	3.95759e-05	1.60531	CYB561 (ENSG00000008283)	1.69692e-149	3.95347	C1orf61 (ENSG00000125462)	1.4798e-07	3.98466
293	PALM2 (ENSG00000243444)	1.04645e-28	2.48486	TSPAN7 (ENSG00000156298)	3.87335e-68	2.45958	VAV1 (ENSG00000141968)	4.31208e-27	2.34234	NTM (ENSG00000182667)	0.000316461	2.20984	SERTAD4-AS1 (ENSG00000203706)	6.90709e-124	2.86127	COL6A1 (ENSG00000142156)	1.90105e-63	1.54145	SNHG8 (ENSG00000269893)	1.70447e-18	1.63957	LIMK2 (ENSG00000182541)	1.32405e-79	4.16098	UBE2S (ENSG00000108106)	1.53758e-91	3.72848	RREB1 (ENSG00000124782)	3.9681e-05	1.53273	ATP13A2 (ENSG00000159363)	1.99391e-149	3.27344	TAGLN2 (ENSG00000158710)	1.50896e-07	1.99359
294	CCNB1IP1 (ENSG00000100814)	1.85878e-28	1.50861	HLA-E (ENSG00000204592)	4.77487e-68	2.84658	NDN (ENSG00000182636)	7.43787e-27	1.98055	SOD3 (ENSG00000109610)	0.000336404	2.49442	ACTB (ENSG00000075624)	1.32724e-123	1.61459	PTPN13 (ENSG00000163629)	2.04279e-63	2.34234	COL25A1 (ENSG00000188517)	2.35277e-18	2.29812	VPS13C (ENSG00000129003)	1.40741e-79	3.26095	KPNA2 (ENSG00000182481)	1.9791e-91	4.19476	CSNK1G3 (ENSG00000151292)	4.10892e-05	1.80722	TMEM246 (ENSG00000165152)	3.51602e-149	3.56143	UNC5B-AS1 (ENSG00000237512)	1.51063e-07	3.30575
295	LSM6 (ENSG00000164167)	2.83751e-28	1.52533	N4BP3 (ENSG00000145911)	9.96179e-68	2.3923	IL10 (ENSG00000136634)	8.84835e-27	13.0363	ST8SIA2 (ENSG00000140557)	0.000382516	3.50453	CREB3 (ENSG00000107175)	2.56068e-123	1.97317	COLGALT2 (ENSG00000198756)	3.84365e-63	3.47928	BZW2 (ENSG00000136261)	2.42128e-18	1.59954	ABLIM1 (ENSG00000099204)	2.27073e-79	3.84678	SCARA3 (ENSG00000168077)	8.5565e-91	3.62031	ZNF721 (ENSG00000182903)	4.14219e-05	1.68176	ARHGAP4 (ENSG00000089820)	4.52862e-149	3.94788	SGCB (ENSG00000163069)	1.68857e-07	1.51523
296	PSME1 (ENSG00000092010)	2.97062e-28	1.50675	USP31 (ENSG00000103404)	1.07319e-67	2.70748	CADPS2 (ENSG00000081803)	1.15755e-26	3.55404	STBD1 (ENSG00000118804)	0.000386439	3.79605	A1BG (ENSG00000121410)	3.64132e-123	2.08412	NAP1L1 (ENSG00000187109)	4.22137e-63	1.76256	SAT2 (ENSG00000141504)	2.84987e-18	1.51416	SLC43A3 (ENSG00000134802)	2.57098e-79	3.76761	IMPA2 (ENSG00000141401)	3.16359e-90	3.22157	HIF3A (ENSG00000124440)	4.24686e-05	1.57454	SMTN (ENSG00000183963)	7.08636e-149	4.10265	ZFAND2B (ENSG00000158552)	1.86877e-07	1.53678
297	SOD3 (ENSG00000109610)	2.9943e-28	1.75339	SMAD1 (ENSG00000170365)	1.29499e-67	3.24321	PITX1 (ENSG00000069011)	1.57033e-26	2.23531	RAB32 (ENSG00000118508)	0.000387338	2.10428	HAPLN3 (ENSG00000140511)	6.04999e-123	3.01075	ERBB2 (ENSG00000141736)	6.16373e-63	2.39635	LITAF (ENSG00000189067)	3.11672e-18	1.56675	KCNN3 (ENSG00000143603)	7.20051e-79	5.1281	CCDC15 (ENSG00000149548)	7.05657e-90	4.58481	MARVELD1 (ENSG00000155254)	4.25555e-05	1.65641	TNFRSF10D (ENSG00000173530)	9.84795e-149	3.02758	NDUFA3 (ENSG00000170906)	2.26198e-07	1.69032
298	SLC6A9 (ENSG00000196517)	3.2493e-28	2.75757	RAMP2 (ENSG00000131477)	1.46972e-67	3.26326	IL11 (ENSG00000095752)	1.94673e-26	3.31903	AL023584.2 (ENSG00000237851)	0.000388593	2.03026	RGS4 (ENSG00000117152)	6.05445e-123	4.07622	ROBO2 (ENSG00000185008)	6.43895e-63	3.15821	MED28 (ENSG00000118579)	5.8803e-18	1.58308	RAPGEF2 (ENSG00000109756)	1.05816e-78	3.92865	RAD18 (ENSG00000070950)	8.46891e-90	3.70625	CHD2 (ENSG00000173575)	4.31898e-05	1.68996	ITPKB (ENSG00000143772)	1.05783e-148	3.46229	SKAP2 (ENSG00000005020)	2.2749e-07	1.52021
299	TATDN1 (ENSG00000147687)	4.91038e-28	1.63318	FAM107B (ENSG00000065809)	2.94936e-67	2.2541	CPXM1 (ENSG00000088882)	2.038e-26	1.76128	LGI3 (ENSG00000168481)	0.000393387	1.81595	GALNT2 (ENSG00000143641)	8.71964e-123	1.993	AMOTL1 (ENSG00000166025)	8.56993e-63	1.97934	ADRB2 (ENSG00000169252)	6.18069e-18	2.60176	SELENON (ENSG00000162430)	4.73179e-78	3.32299	TMEM106C (ENSG00000134291)	1.07528e-89	2.96281	MTMR4 (ENSG00000108389)	4.36662e-05	1.56747	PCAT19 (ENSG00000267107)	1.57027e-148	3.78398	SEMA3G (ENSG00000010319)	2.38499e-07	3.64899
300	ADRA2B (ENSG00000274286)	7.25779e-28	3.34892	PPP1R16B (ENSG00000101445)	3.72448e-67	2.55438	NFKBIA (ENSG00000100906)	2.10468e-26	2.22957	EEF1A2 (ENSG00000101210)	0.000406569	3.27228	NXPH4 (ENSG00000182379)	1.89344e-122	3.01803	FNDC5 (ENSG00000160097)	9.34778e-63	2.79561	LINC00972 (ENSG00000225128)	6.63436e-18	3.95828	VAV3 (ENSG00000134215)	5.39873e-78	5.02617	CDK5RAP2 (ENSG00000136861)	4.7443e-89	2.94475	USP22 (ENSG00000124422)	4.45098e-05	1.62856	MGST2 (ENSG00000085871)	4.37037e-148	3.2683	HEY1 (ENSG00000164683)	2.64166e-07	2.66332
301	GPBAR1 (ENSG00000179921)	7.40356e-28	2.42804	MTUS1 (ENSG00000129422)	4.16894e-67	2.3978	CTSH (ENSG00000103811)	2.42982e-26	5.8171	CMPK1 (ENSG00000162368)	0.00041913	2.03803	ZNF469 (ENSG00000225614)	2.24497e-122	2.62618	COLEC11 (ENSG00000118004)	1.87733e-62	2.68635	IP6K2 (ENSG00000068745)	6.85538e-18	1.63228	TUBA4A (ENSG00000127824)	6.5557e-78	4.97732	NCAPH2 (ENSG00000025770)	5.56608e-88	3.11557	DYRK1A (ENSG00000157540)	4.52128e-05	1.53717	LCP2 (ENSG00000043462)	6.88079e-148	4.22972	MOB4 (ENSG00000115540)	2.71418e-07	1.63082
302	AL139246.5 (ENSG00000272449)	8.17039e-28	2.74094	PCTP (ENSG00000141179)	4.45653e-67	3.15044	SIGLEC12 (ENSG00000254521)	2.54297e-26	4.45549	GARS (ENSG00000106105)	0.000419333	2.1548	ID4 (ENSG00000172201)	3.4095e-122	3.04519	ADGRL1 (ENSG00000072071)	2.81316e-62	2.25886	IGBP1 (ENSG00000089289)	8.37389e-18	1.70089	CGNL1 (ENSG00000128849)	8.83206e-78	4.07584	TRIM59 (ENSG00000213186)	2.3248e-87	4.35317	ZFP36L1 (ENSG00000185650)	4.65686e-05	1.87015	SYTL4 (ENSG00000102362)	1.13783e-147	3.82752	RAP1A (ENSG00000116473)	2.74994e-07	1.56517
303	NOP16 (ENSG00000048162)	8.53126e-28	1.92864	FAM110D (ENSG00000197245)	8.69131e-67	4.13366	SRPX2 (ENSG00000102359)	2.7533e-26	2.39718	LINC01013 (ENSG00000228495)	0.000423841	2.91093	DDAH1 (ENSG00000153904)	4.93758e-122	2.33142	DENND5B (ENSG00000170456)	3.72947e-62	2.9372	ATP10D (ENSG00000145246)	8.63436e-18	1.80592	TECPR1 (ENSG00000205356)	1.10478e-77	4.66347	AC007240.1 (ENSG00000284681)	7.3863e-87	5.42023	DIDO1 (ENSG00000101191)	4.7173e-05	1.67489	SH2B3 (ENSG00000111252)	1.2075e-147	3.33343	SNX4 (ENSG00000114520)	2.80904e-07	1.52415
304	GJC1 (ENSG00000182963)	9.77995e-28	1.74789	PCSK5 (ENSG00000099139)	1.25014e-66	3.76314	NRK (ENSG00000123572)	3.01752e-26	1.89007	LGMN (ENSG00000100600)	0.000469105	2.36555	BACH1 (ENSG00000156273)	7.63971e-122	2.37727	TLE1 (ENSG00000196781)	4.13571e-62	1.88622	LINC00632 (ENSG00000203930)	1.03107e-17	2.03299	TMEM37 (ENSG00000171227)	1.16635e-77	4.63099	RNASEH2A (ENSG00000104889)	3.06949e-86	4.6126	FAM208B (ENSG00000108021)	4.75842e-05	1.59563	CD24 (ENSG00000272398)	1.54817e-147	4.70007	HAGLROS (ENSG00000226363)	2.93592e-07	4.98337
305	SDHAF3 (ENSG00000196636)	1.59774e-27	1.7366	SHE (ENSG00000169291)	1.75925e-66	2.16558	CCL4 (ENSG00000275302)	3.18925e-26	133.276	AC105094.2 (ENSG00000267175)	0.000478877	3.14105	YIF1A (ENSG00000174851)	8.49195e-122	2.38408	UNC5D (ENSG00000156687)	7.16605e-62	3.07497	PLEKHA5 (ENSG00000052126)	1.0681e-17	1.88806	LAMA5 (ENSG00000130702)	1.34598e-77	3.89307	CBX5 (ENSG00000094916)	3.50491e-86	2.92165	ZNF738 (ENSG00000172687)	4.81657e-05	1.60738	C20orf204 (ENSG00000196421)	1.58663e-147	4.41667	YBX3 (ENSG00000060138)	3.28346e-07	2.0523
306	PLCE1 (ENSG00000138193)	1.6747e-27	2.55247	MBOAT7 (ENSG00000125505)	2.71479e-66	2.55796	CD68 (ENSG00000129226)	6.44783e-26	8.13496	ALPL (ENSG00000162551)	0.000501432	3.70437	LASP1 (ENSG00000002834)	1.00662e-121	2.45225	COL5A2 (ENSG00000204262)	7.67803e-62	1.77385	PRCD (ENSG00000214140)	1.47845e-17	2.29247	FAM84A (ENSG00000162981)	1.50193e-77	4.8941	HIST1H2AJ (ENSG00000276368)	6.26024e-86	5.67337	ZNF518A (ENSG00000177853)	4.81776e-05	1.56947	CRACR2B (ENSG00000177685)	3.0739e-147	3.98884	PALMD (ENSG00000099260)	3.3398e-07	3.33956
307	LDOC1 (ENSG00000182195)	2.30073e-27	1.87104	FAM49A (ENSG00000197872)	6.58675e-66	2.6667	NCAM1 (ENSG00000149294)	9.67638e-26	2.1554	LINC02407 (ENSG00000257219)	0.000526548	2.12977	MRAS (ENSG00000158186)	1.60321e-121	2.99501	HAS2 (ENSG00000170961)	8.06925e-62	3.0291	SNHG7 (ENSG00000233016)	1.81039e-17	1.53373	NPAS2 (ENSG00000170485)	5.60992e-77	4.13432	XRCC3 (ENSG00000126215)	3.46892e-85	4.73105	ZFHX3 (ENSG00000140836)	4.8958e-05	1.69049	STX3 (ENSG00000166900)	1.52366e-146	3.36661	TEX264 (ENSG00000164081)	3.73472e-07	1.50545
308	BLVRA (ENSG00000106605)	2.37779e-27	1.94558	TMEM163 (ENSG00000152128)	1.0899e-65	3.96147	GPR84 (ENSG00000139572)	9.97232e-26	8.67367	PTHLH (ENSG00000087494)	0.00056531	5.92332	VCAN (ENSG00000038427)	1.74931e-121	2.22502	RPL23 (ENSG00000125691)	9.4057e-62	1.53583	EGFR (ENSG00000146648)	1.89692e-17	1.91665	APOLD1 (ENSG00000178878)	1.14834e-76	5.23805	HIST1H4H (ENSG00000158406)	6.05507e-85	3.83392	MEIS1 (ENSG00000143995)	5.09449e-05	1.73696	FILIP1 (ENSG00000118407)	2.51137e-146	3.34368	PLEKHG1 (ENSG00000120278)	3.82475e-07	3.00736
309	NR6A1 (ENSG00000148200)	2.90096e-27	2.3126	SYT17 (ENSG00000103528)	1.09146e-65	3.38216	VAT1L (ENSG00000171724)	1.08458e-25	3.01631	LINC00973 (ENSG00000240476)	0.000577751	3.94097	HCFC1R1 (ENSG00000103145)	1.93713e-121	2.29058	PABPC1 (ENSG00000070756)	1.08e-61	1.84127	BOD1 (ENSG00000145919)	3.01546e-17	1.5139	CLCN3 (ENSG00000109572)	1.348e-76	3.57207	ZNF714 (ENSG00000160352)	8.90364e-85	2.8113	ERCC6 (ENSG00000225830)	5.12096e-05	1.52892	FMNL1 (ENSG00000184922)	4.35396e-146	4.41959	SPCS3 (ENSG00000129128)	3.89213e-07	1.52055
310	ODC1 (ENSG00000115758)	3.41125e-27	1.55325	ADGRF5 (ENSG00000069122)	1.12177e-65	2.70913	LRRC4B (ENSG00000131409)	1.21197e-25	2.05927	SLC22A3 (ENSG00000146477)	0.000587194	4.60375	GRP (ENSG00000134443)	5.2535e-121	7.92728	RERG (ENSG00000134533)	1.22011e-61	1.79735	CNTNAP2 (ENSG00000174469)	3.05597e-17	1.76795	RAMP2 (ENSG00000131477)	1.6215e-76	2.75706	LRR1 (ENSG00000165501)	1.27596e-84	3.38823	FMR1 (ENSG00000102081)	5.30806e-05	1.64781	RAPH1 (ENSG00000173166)	1.10129e-145	3.39228	GRK5 (ENSG00000198873)	4.6506e-07	2.83861
311	JUN (ENSG00000177606)	4.82492e-27	1.73695	CDC42EP2 (ENSG00000149798)	1.16992e-65	3.42015	S100A8 (ENSG00000143546)	1.26247e-25	9.20043	CCL26 (ENSG00000006606)	0.000617846	4.05829	TIMP1 (ENSG00000102265)	1.16151e-120	4.54724	PLXDC2 (ENSG00000120594)	1.39902e-61	2.16347	AC009041.2 (ENSG00000260807)	3.09614e-17	2.26157	AGFG2 (ENSG00000106351)	1.79687e-76	4.8596	MSH2 (ENSG00000095002)	2.71218e-84	2.64802	RBM4 (ENSG00000173933)	5.37902e-05	1.6515	BAALC (ENSG00000164929)	1.63552e-145	3.33483	ACE (ENSG00000159640)	5.00921e-07	3.12566
312	PDE1A (ENSG00000115252)	7.07487e-27	1.5814	SLC35G2 (ENSG00000168917)	1.26369e-65	3.52124	AC100810.1 (ENSG00000253982)	1.29309e-25	2.01168	ACAP1 (ENSG00000072818)	0.000636058	2.93747	PQLC3 (ENSG00000162976)	1.93342e-120	2.76612	EIF4B (ENSG00000063046)	2.10911e-61	1.79793	PLA2G4A (ENSG00000116711)	3.21071e-17	2.50739	CA2 (ENSG00000104267)	2.32571e-76	3.28409	AC091057.6 (ENSG00000284906)	1.14961e-82	5.27263	JAG1 (ENSG00000101384)	5.42639e-05	1.52886	ZDHHC2 (ENSG00000104219)	2.26934e-145	3.89506	TTC1 (ENSG00000113312)	5.16147e-07	1.60406
313	CACNA1H (ENSG00000196557)	7.48549e-27	2.325	HBEGF (ENSG00000113070)	2.41909e-65	2.37388	PTPRC (ENSG00000081237)	1.56802e-25	8.93274	SLC6A1 (ENSG00000157103)	0.000665925	3.11791	PDLIM2 (ENSG00000120913)	1.93755e-120	2.69674	GREB1 (ENSG00000196208)	2.1636e-61	2.82329	SYF2 (ENSG00000117614)	3.92885e-17	1.6245	FOLH1 (ENSG00000086205)	6.2004e-76	5.59383	PTMA (ENSG00000187514)	9.41419e-82	1.81414	C16orf58 (ENSG00000140688)	5.53183e-05	1.60373	NR5A2 (ENSG00000116833)	5.54092e-145	4.19123	CHST15 (ENSG00000182022)	5.17924e-07	3.12015
314	STK17B (ENSG00000081320)	7.73308e-27	1.69058	PIEZO1 (ENSG00000103335)	3.01072e-65	2.76334	PLAC9 (ENSG00000189129)	1.66926e-25	3.18481	PMM1 (ENSG00000100417)	0.000673537	2.61213	CPPED1 (ENSG00000103381)	5.05682e-120	2.42768	SKIL (ENSG00000136603)	2.42032e-61	1.91197	IL7 (ENSG00000104432)	4.00752e-17	3.2666	PPP1R13B (ENSG00000088808)	7.76123e-76	4.50156	CCNE2 (ENSG00000175305)	1.12003e-81	5.12284	FADS2 (ENSG00000134824)	5.60088e-05	1.568	SNN (ENSG00000184602)	1.13629e-144	3.64888	CCSER2 (ENSG00000107771)	5.18023e-07	1.50168
315	PPARGC1B (ENSG00000155846)	8.3031e-27	2.29697	SH3BP5 (ENSG00000131370)	4.65489e-65	2.24289	KRT18 (ENSG00000111057)	1.71466e-25	1.969	NRXN3 (ENSG00000021645)	0.000677162	3.23466	FOXS1 (ENSG00000179772)	8.27639e-120	2.46835	ZCCHC24 (ENSG00000165424)	4.44698e-61	2.15424	TMEM98 (ENSG00000006042)	4.20957e-17	1.57216	RAPGEF3 (ENSG00000079337)	9.60207e-76	5.72112	LINC01224 (ENSG00000269416)	5.75999e-81	4.93948	FOSB (ENSG00000125740)	5.61164e-05	2.4066	TGFBR2 (ENSG00000163513)	1.28727e-144	3.5331	PPM1F (ENSG00000100034)	5.89485e-07	2.5865
316	TOMM40 (ENSG00000130204)	9.04388e-27	1.53686	LRRC4B (ENSG00000131409)	4.8791e-65	4.18273	PRDX6 (ENSG00000117592)	1.74144e-25	1.98838	FAT1 (ENSG00000083857)	0.000737375	2.92337	UACA (ENSG00000137831)	1.1186e-119	2.75603	ARID2 (ENSG00000189079)	5.23142e-61	1.96859	OLFM3 (ENSG00000118733)	4.74573e-17	3.64265	NUDT4 (ENSG00000173598)	1.88385e-75	3.0713	WDR34 (ENSG00000119333)	9.58062e-81	2.80208	PRLR (ENSG00000113494)	5.7287e-05	3.61608	B4GALT5 (ENSG00000158470)	2.89411e-144	3.40084	ERG28 (ENSG00000133935)	5.8991e-07	1.55812
317	NCBP2-AS2 (ENSG00000270170)	1.05339e-26	1.60243	CRIP2 (ENSG00000182809)	9.21802e-65	2.87809	LRRC25 (ENSG00000175489)	3.06242e-25	4.149	AC090409.1 (ENSG00000267279)	0.000781066	4.02388	CCDC107 (ENSG00000159884)	1.12318e-119	2.16063	CLIP3 (ENSG00000105270)	8.46424e-61	2.13166	SEMA3E (ENSG00000170381)	5.03916e-17	3.17335	MET (ENSG00000105976)	3.58429e-75	5.72511	DMC1 (ENSG00000100206)	1.42461e-80	5.77197	MFAP4 (ENSG00000166482)	5.81845e-05	1.85956	SETBP1 (ENSG00000152217)	3.78615e-144	3.21504	RHOG (ENSG00000177105)	6.63558e-07	1.55543
318	KCNA5 (ENSG00000130037)	2.8967e-26	2.83153	CXCL3 (ENSG00000163734)	1.43924e-64	5.13942	NXPH2 (ENSG00000144227)	3.21499e-25	2.92731	KCNMB1 (ENSG00000145936)	0.000794997	2.32179	TINAGL1 (ENSG00000142910)	1.47375e-119	4.59723	MED13L (ENSG00000123066)	8.88861e-61	1.99356	NCOA7 (ENSG00000111912)	6.09759e-17	1.82005	RB1 (ENSG00000139687)	5.29979e-75	3.18459	CEP78 (ENSG00000148019)	1.52471e-80	2.67188	TIA1 (ENSG00000116001)	5.85159e-05	1.79426	ADCY4 (ENSG00000129467)	5.47253e-144	3.25655	TCIM (ENSG00000176907)	6.76497e-07	3.35043
319	PPP1R1A (ENSG00000135447)	3.67818e-26	3.35911	PTP4A3 (ENSG00000184489)	1.51891e-64	2.74037	FMOD (ENSG00000122176)	3.22797e-25	3.9655	CERCAM (ENSG00000167123)	0.000797329	2.6165	ADAM12 (ENSG00000148848)	1.65743e-119	2.19978	EEF2 (ENSG00000167658)	1.04418e-60	1.62013	BIN1 (ENSG00000136717)	7.54847e-17	1.66751	SLC30A1 (ENSG00000170385)	1.12941e-74	4.98914	ZNF730 (ENSG00000183850)	1.61366e-80	4.4309	RALGAPB (ENSG00000170471)	6.15319e-05	1.52075	CBX2 (ENSG00000173894)	9.34573e-144	3.30904	RNF167 (ENSG00000108523)	8.83254e-07	1.53137
320	DTX1 (ENSG00000135144)	6.42917e-26	2.20742	NPDC1 (ENSG00000107281)	1.67101e-64	2.96962	ITGB7 (ENSG00000139626)	3.4632e-25	10.4467	S100A3 (ENSG00000188015)	0.000826899	3.23164	PCYT2 (ENSG00000185813)	4.38481e-119	2.59704	GRIP1 (ENSG00000155974)	1.44274e-60	3.44538	ETV1 (ENSG00000006468)	7.58405e-17	1.69185	STX3 (ENSG00000166900)	1.43704e-74	3.62752	ZNF93 (ENSG00000184635)	1.93752e-80	3.0563	TMEM41B (ENSG00000166471)	6.38379e-05	1.78308	FAM107B (ENSG00000065809)	1.68412e-143	4.33139	FYN (ENSG00000010810)	9.17744e-07	2.39293
321	RNASEH2B (ENSG00000136104)	7.01459e-26	1.76229	SVIP (ENSG00000198168)	1.79208e-64	2.57729	CHID1 (ENSG00000177830)	3.68411e-25	1.77691	AC135371.1 (ENSG00000226434)	0.000861817	1.92128	STK17B (ENSG00000081320)	5.0859e-119	2.19278	IGDCC4 (ENSG00000103742)	2.28014e-60	2.40278	S100A13 (ENSG00000189171)	7.61406e-17	1.54678	LIMCH1 (ENSG00000064042)	7.50889e-74	2.69179	C1orf112 (ENSG00000000460)	3.66194e-80	3.80039	DDX3Y (ENSG00000067048)	6.74586e-05	1.56432	AHR (ENSG00000106546)	3.94051e-143	3.3608	ATP2C1 (ENSG00000017260)	9.31353e-07	1.53252
322	ALKBH2 (ENSG00000189046)	7.17446e-26	1.92036	APLP2 (ENSG00000084234)	2.11238e-64	2.52686	PLOD2 (ENSG00000152952)	3.7124e-25	1.85411	REXO2 (ENSG00000076043)	0.000891717	2.03233	TP53I13 (ENSG00000167543)	7.71302e-119	1.9757	TRERF1 (ENSG00000124496)	3.30633e-60	2.82616	PLEKHA6 (ENSG00000143850)	8.31802e-17	2.626	IL17RA (ENSG00000177663)	7.55312e-74	4.27796	PXMP2 (ENSG00000176894)	3.85622e-80	3.02077	STK39 (ENSG00000198648)	6.84525e-05	1.54716	ARHGEF3 (ENSG00000163947)	4.39074e-143	3.82085	PLPP3 (ENSG00000162407)	9.67684e-07	2.03629
323	IFIT1 (ENSG00000185745)	9.11177e-26	2.42074	AJAP1 (ENSG00000196581)	2.58025e-64	5.89727	RAC2 (ENSG00000128340)	3.99546e-25	4.52611	KLHDC7B (ENSG00000130487)	0.000903807	1.6114	IMPDH1 (ENSG00000106348)	1.70249e-118	2.05176	BCL11A (ENSG00000119866)	3.6845e-60	2.24537	CSRNP3 (ENSG00000178662)	1.57232e-16	1.84011	MID1 (ENSG00000101871)	8.22257e-74	4.5413	FBXO43 (ENSG00000156509)	2.21878e-79	5.88264	IPO9 (ENSG00000198700)	6.87779e-05	1.55126	PRKD2 (ENSG00000105287)	1.94553e-142	3.03534	FOLH1 (ENSG00000086205)	1.02666e-06	3.60945
324	CD300A (ENSG00000167851)	1.72169e-25	2.57109	AFDN (ENSG00000130396)	4.0742e-64	2.44603	PCBP3 (ENSG00000183570)	4.11753e-25	3.64873	TMEM59L (ENSG00000105696)	0.00095852	4.23803	NUDT18 (ENSG00000275074)	4.24949e-118	3.47461	CEACAM1 (ENSG00000079385)	3.75314e-60	2.8079	APOC1 (ENSG00000130208)	1.59542e-16	2.19207	KCNC4 (ENSG00000116396)	9.01396e-74	5.96982	HMGN2 (ENSG00000198830)	3.46252e-79	3.08073	EP400 (ENSG00000183495)	6.9241e-05	1.50019	AL390728.6 (ENSG00000259865)	2.33944e-142	3.45169	DEPTOR (ENSG00000155792)	1.02774e-06	3.48366
325	ERICH4 (ENSG00000204978)	2.34124e-25	2.68242	FAM198B (ENSG00000164125)	4.99746e-64	2.7705	PLA2G7 (ENSG00000146070)	4.40658e-25	12.5737	HSPB2 (ENSG00000170276)	0.000982256	1.61547	MEDAG (ENSG00000102802)	1.24505e-117	4.60069	CLIP2 (ENSG00000106665)	7.3453e-60	2.04004	PARM1 (ENSG00000169116)	1.94891e-16	1.74167	CHD7 (ENSG00000171316)	2.55043e-73	3.51103	LSM5 (ENSG00000106355)	3.4635e-79	2.59368	BRD8 (ENSG00000112983)	7.07531e-05	1.53454	UTRN (ENSG00000152818)	3.47127e-142	3.38602	ABLIM3 (ENSG00000173210)	1.06923e-06	4.84583
326	CAMK2D (ENSG00000145349)	2.91415e-25	1.5815	GIMAP6 (ENSG00000133561)	6.32371e-64	3.46122	CD53 (ENSG00000143119)	5.0567e-25	8.18472	CHPT1 (ENSG00000111666)	0.000989391	2.33399	PDLIM5 (ENSG00000163110)	3.77349e-117	2.08124	TBC1D4 (ENSG00000136111)	1.06185e-59	2.49843	C1QTNF7 (ENSG00000163145)	1.98033e-16	2.36129	HOXD1 (ENSG00000128645)	3.43128e-73	5.11637	HSPB11 (ENSG00000081870)	6.51796e-79	2.50849	SLC25A17 (ENSG00000100372)	7.22326e-05	1.5982	SLC43A3 (ENSG00000134802)	3.92737e-142	3.00204	PPP2CB (ENSG00000104695)	1.08693e-06	1.52627
327	HPSE2 (ENSG00000172987)	3.21448e-25	3.14799	HAGLROS (ENSG00000226363)	9.01279e-64	4.08219	RPL7A (ENSG00000148303)	5.48552e-25	1.51202	FAM114A1 (ENSG00000197712)	0.00104449	1.9703	TMEM14A (ENSG00000096092)	3.78529e-117	1.96559	CUX1 (ENSG00000257923)	1.32144e-59	1.93642	SERTAD4 (ENSG00000082497)	2.25259e-16	2.07047	KIT (ENSG00000157404)	4.22217e-73	6.81046	ZNF519 (ENSG00000175322)	1.24601e-78	3.71044	FBXO34 (ENSG00000178974)	7.33911e-05	1.56952	CFLAR (ENSG00000003402)	5.47732e-142	3.03192	UBQLN1 (ENSG00000135018)	1.10268e-06	1.52641
328	MRPL1 (ENSG00000169288)	4.20968e-25	1.53986	FYN (ENSG00000010810)	9.90083e-64	2.49075	CILP2 (ENSG00000160161)	6.5901e-25	3.59648	SLCO6A1 (ENSG00000205359)	0.00105368	1.73107	CKB (ENSG00000166165)	4.85439e-117	2.52708	CSMD3 (ENSG00000164796)	2.95106e-59	3.74659	SPARCL1 (ENSG00000152583)	2.43746e-16	3.56797	TIMP3 (ENSG00000100234)	5.08873e-73	2.89243	HIST1H1E (ENSG00000168298)	2.32685e-77	3.30013	RETREG3 (ENSG00000141699)	7.35461e-05	1.61249	CORO7 (ENSG00000262246)	5.67867e-142	3.27912	CARD10 (ENSG00000100065)	1.27384e-06	3.43062
329	PHYHD1 (ENSG00000175287)	4.31884e-25	1.98076	NPAS2 (ENSG00000170485)	1.14744e-63	2.69217	BLVRB (ENSG00000090013)	6.66746e-25	1.79398	P2RY14 (ENSG00000174944)	0.00108591	2.54041	SSPN (ENSG00000123096)	6.40888e-117	2.54951	SMARCC1 (ENSG00000173473)	3.37574e-59	1.76759	TBX3 (ENSG00000135111)	2.75614e-16	1.86595	ARHGEF7 (ENSG00000102606)	6.63836e-73	3.33658	NRGN (ENSG00000154146)	2.41537e-76	3.25049	RBM33 (ENSG00000184863)	7.39632e-05	1.55975	WWTR1 (ENSG00000018408)	2.22778e-141	4.37112	SCAMP5 (ENSG00000198794)	1.27413e-06	3.49684
330	MAGOH (ENSG00000162385)	4.75655e-25	1.50918	ARHGEF3 (ENSG00000163947)	1.29321e-63	3.26029	CST3 (ENSG00000101439)	7.10379e-25	2.21838	IL1RL1 (ENSG00000115602)	0.00109725	3.10599	WDR41 (ENSG00000164253)	1.20406e-116	1.99023	MEIS1 (ENSG00000143995)	3.72388e-59	1.98153	MIR503HG (ENSG00000223749)	2.93572e-16	2.07631	PRKCH (ENSG00000027075)	1.28588e-72	4.52981	CSE1L (ENSG00000124207)	2.47296e-76	2.43132	HOXC6 (ENSG00000197757)	7.42352e-05	1.50123	FAM219A (ENSG00000164970)	3.77748e-141	3.15072	NTPCR (ENSG00000135778)	1.27999e-06	1.56858
331	NAB1 (ENSG00000138386)	7.53633e-25	1.81715	SAMD12 (ENSG00000177570)	1.32255e-63	3.54569	ITGA8 (ENSG00000077943)	7.32609e-25	1.72271	SLAMF8 (ENSG00000158714)	0.00120816	4.20608	AIFM2 (ENSG00000042286)	1.79785e-116	3.41757	RASL10B (ENSG00000270885)	4.72877e-59	2.18722	DPP10-AS1 (ENSG00000235026)	3.72257e-16	2.58449	SLC20A1 (ENSG00000144136)	1.38642e-72	3.42695	PSIP1 (ENSG00000164985)	7.26779e-76	2.37117	TEAD3 (ENSG00000007866)	7.47213e-05	1.56005	NDST1 (ENSG00000070614)	5.58135e-141	3.33668	TXNRD1 (ENSG00000198431)	1.37073e-06	1.51168
332	CHCHD3 (ENSG00000106554)	8.39913e-25	1.52211	TSTD1 (ENSG00000215845)	2.18648e-63	4.49654	NFKBIZ (ENSG00000144802)	7.66523e-25	1.55166	LOXL1 (ENSG00000129038)	0.00126965	2.25644	DOK5 (ENSG00000101134)	2.20328e-116	3.57205	C1QTNF7 (ENSG00000163145)	4.88799e-59	3.13331	EPHB3 (ENSG00000182580)	4.2345e-16	1.72989	ANGPTL2 (ENSG00000136859)	2.83556e-72	3.25984	SASS6 (ENSG00000156876)	2.71636e-75	3.5385	AQP1 (ENSG00000240583)	7.81193e-05	1.52258	KIF13B (ENSG00000197892)	1.00167e-140	3.49573	ARPC1A (ENSG00000241685)	1.39635e-06	1.5537
333	AC245595.1 (ENSG00000232527)	8.65467e-25	1.62293	GATA2 (ENSG00000179348)	2.71191e-63	3.51992	IKZF1 (ENSG00000185811)	8.85474e-25	4.54028	IGFBPL1 (ENSG00000137142)	0.00127727	1.59401	XIST (ENSG00000229807)	5.22935e-116	2.45608	EGFR (ENSG00000146648)	5.2001e-59	2.16231	BDH2 (ENSG00000164039)	4.61438e-16	1.71789	GPR4 (ENSG00000177464)	5.16445e-72	3.56971	RNASEH2B (ENSG00000136104)	2.74068e-75	2.43886	TFE3 (ENSG00000068323)	7.84105e-05	1.52564	LRRC8C (ENSG00000171488)	1.87281e-140	3.11757	FBP1 (ENSG00000165140)	1.42953e-06	5.38729
334	GAMT (ENSG00000130005)	8.72911e-25	1.53775	SERPINB6 (ENSG00000124570)	3.99257e-63	4.05353	MS4A6A (ENSG00000110077)	9.15946e-25	19.7883	FOXD1 (ENSG00000251493)	0.00128585	2.78948	FUOM (ENSG00000148803)	8.26458e-116	1.98144	TRO (ENSG00000067445)	9.72977e-59	2.07437	LPIN2 (ENSG00000101577)	6.43031e-16	1.76974	FO393415.1 (ENSG00000175967)	5.70095e-72	8.24886	MTHFD1 (ENSG00000100714)	6.90462e-75	2.82488	ABRAXAS1 (ENSG00000163322)	7.84326e-05	1.55548	ARHGAP18 (ENSG00000146376)	2.34291e-140	3.68356	WRB (ENSG00000182093)	1.46489e-06	1.58205
335	TRPC6 (ENSG00000137672)	1.03743e-24	2.69957	SCN3B (ENSG00000166257)	5.36635e-63	3.41125	GFPT2 (ENSG00000131459)	9.50429e-25	2.79751	TXN (ENSG00000136810)	0.00132651	1.56828	CYTOR (ENSG00000222041)	8.50984e-116	2.03615	SOSTDC1 (ENSG00000171243)	1.64789e-58	2.93636	TENM1 (ENSG00000009694)	6.64972e-16	2.45704	SPOCK2 (ENSG00000107742)	6.01999e-72	6.01502	RHNO1 (ENSG00000171792)	7.34789e-75	2.88779	WDR5 (ENSG00000196363)	7.95245e-05	1.52298	SCGB3A1 (ENSG00000161055)	2.41854e-140	4.6645	SCGB3A1 (ENSG00000161055)	1.5026e-06	5.18182
336	KLF8 (ENSG00000102349)	1.8183e-24	2.77726	CCDC85C (ENSG00000205476)	6.1379e-63	3.47302	TYROBP (ENSG00000011600)	9.67298e-25	27.5314	SEL1L2 (ENSG00000101251)	0.00133786	3.02662	SRA1 (ENSG00000213523)	3.65461e-115	1.96024	STOX2 (ENSG00000173320)	2.08127e-58	2.88585	SORL1 (ENSG00000137642)	7.98899e-16	1.71583	RHOJ (ENSG00000126785)	1.2632e-71	3.58481	SLF1 (ENSG00000133302)	8.84041e-75	3.1578	NCOA1 (ENSG00000084676)	8.45445e-05	1.61394	LPAR6 (ENSG00000139679)	3.22688e-140	3.07504	TDRKH-AS1 (ENSG00000203288)	1.52943e-06	4.89359
337	HOXB2 (ENSG00000173917)	2.26741e-24	1.69326	RB1 (ENSG00000139687)	7.74846e-63	2.70028	FHL2 (ENSG00000115641)	1.01579e-24	2.01133	SPINT2 (ENSG00000167642)	0.0013692	2.97144	MVP (ENSG00000013364)	5.45714e-115	2.4606	ZKSCAN1 (ENSG00000106261)	2.28597e-58	1.7979	EBF3 (ENSG00000108001)	8.73971e-16	2.6294	ADAM19 (ENSG00000135074)	1.92112e-71	3.65927	FANCL (ENSG00000115392)	9.13228e-75	2.81818	CCNG2 (ENSG00000138764)	8.6446e-05	1.72017	CPNE2 (ENSG00000140848)	6.00972e-140	3.47531	IFNGR1 (ENSG00000027697)	1.54832e-06	1.55987
338	EBF3 (ENSG00000108001)	2.39174e-24	2.09349	TACC1 (ENSG00000147526)	9.34805e-63	2.11993	ATP6V0D2 (ENSG00000147614)	1.42852e-24	6.44309	AL137003.1 (ENSG00000229931)	0.00137858	1.71492	AGPAT2 (ENSG00000169692)	3.2408e-114	1.94911	KANK2 (ENSG00000197256)	2.9608e-58	1.92352	NFKBIA (ENSG00000100906)	1.40377e-15	1.86643	LRRC4 (ENSG00000128594)	2.09216e-71	4.98379	MRE11 (ENSG00000020922)	4.4773e-74	2.77953	TNRC6A (ENSG00000090905)	8.66912e-05	1.83996	ABCA9-AS1 (ENSG00000231749)	7.52336e-140	5.42336	STX3 (ENSG00000166900)	1.63441e-06	3.1856
339	MARK1 (ENSG00000116141)	3.25916e-24	2.20318	MYO1E (ENSG00000157483)	1.55394e-62	2.66158	TREM2 (ENSG00000095970)	1.7208e-24	10.5752	SYNE3 (ENSG00000176438)	0.00140501	2.87123	HOXD11 (ENSG00000128713)	3.58006e-114	2.07483	CCNG2 (ENSG00000138764)	3.02048e-58	2.01989	CDH7 (ENSG00000081138)	1.54179e-15	2.53212	ITSN2 (ENSG00000198399)	2.17449e-71	3.57524	HIST1H2AB (ENSG00000278463)	5.49553e-74	5.71703	DNAJC11 (ENSG00000007923)	8.70432e-05	1.58282	SHROOM1 (ENSG00000164403)	1.56527e-139	3.95774	LAP3 (ENSG00000002549)	1.70128e-06	1.5565
340	MINCR (ENSG00000253716)	3.40246e-24	2.36173	DDI2 (ENSG00000197312)	4.50055e-62	3.62704	TAGAP (ENSG00000164691)	1.7884e-24	4.61107	IL1B (ENSG00000125538)	0.00140882	4.85261	PELO (ENSG00000152684)	3.9534e-114	2.03915	UBE2H (ENSG00000186591)	3.31395e-58	1.80857	KIAA1549 (ENSG00000122778)	1.55311e-15	1.79052	FLNB (ENSG00000136068)	2.76225e-71	3.06227	SMC3 (ENSG00000108055)	1.51132e-73	2.39377	LINC00662 (ENSG00000261824)	8.97896e-05	1.57282	LIPA (ENSG00000107798)	2.20156e-139	3.08224	C9orf16 (ENSG00000171159)	1.70428e-06	1.54739
341	RFXANK (ENSG00000064490)	3.57344e-24	1.56153	IL3RA (ENSG00000185291)	6.35381e-62	2.67095	SIGLEC1 (ENSG00000088827)	2.14193e-24	2.36167	AC009549.1 (ENSG00000270607)	0.00148651	2.5241	FLNC (ENSG00000128591)	7.468e-114	2.09918	APP (ENSG00000142192)	3.50701e-58	1.64454	HOXA11 (ENSG00000005073)	2.02726e-15	2.33762	ABCG2 (ENSG00000118777)	4.14753e-71	5.81078	CTSV (ENSG00000136943)	2.00415e-73	5.46513	ARAP3 (ENSG00000120318)	8.99636e-05	1.53256	KIF26A (ENSG00000066735)	6.00834e-139	3.34541	LUZP1 (ENSG00000169641)	1.7807e-06	1.62386
342	MORN2 (ENSG00000188010)	3.59585e-24	1.70736	PROSER2 (ENSG00000148426)	7.6355e-62	4.56446	RHOU (ENSG00000116574)	2.28951e-24	2.15595	AC012629.2 (ENSG00000272324)	0.00154443	2.21887	CYB5R2 (ENSG00000166394)	8.99748e-114	3.33019	MIS18BP1 (ENSG00000129534)	3.85807e-58	1.87489	CHODL (ENSG00000154645)	2.45624e-15	2.02194	TMEM246 (ENSG00000165152)	4.28803e-71	3.83687	HIST1H2BF (ENSG00000277224)	5.18157e-73	4.85699	AC027031.2 (ENSG00000254615)	9.13846e-05	1.55648	MAP3K11 (ENSG00000173327)	6.56148e-139	3.33305	SETX (ENSG00000107290)	1.94014e-06	1.54508
343	NAF1 (ENSG00000145414)	6.07695e-24	1.97953	TLE2 (ENSG00000065717)	8.73716e-62	2.54329	HSD11B1 (ENSG00000117594)	3.25005e-24	5.6713	MT1F (ENSG00000198417)	0.00156471	1.83056	CCDC102B (ENSG00000150636)	1.11473e-113	1.80037	TMEM176B (ENSG00000106565)	5.38928e-58	2.29702	PCDHGB6 (ENSG00000253305)	2.71122e-15	1.75968	SAMD12 (ENSG00000177570)	4.34295e-71	5.25618	LRRCC1 (ENSG00000133739)	8.35311e-73	3.07365	PTGIS (ENSG00000124212)	9.29578e-05	2.79305	BACE2 (ENSG00000182240)	8.19678e-139	3.3058	INPP5D (ENSG00000168918)	1.97275e-06	3.45236
344	MYOM1 (ENSG00000101605)	7.4292e-24	2.72405	CALM1 (ENSG00000198668)	8.77529e-62	2.77733	TM7SF2 (ENSG00000149809)	3.88499e-24	2.1529	ASS1 (ENSG00000130707)	0.00166927	3.48773	BLVRB (ENSG00000090013)	1.57355e-112	2.03138	ARAP1 (ENSG00000186635)	1.02402e-57	2.00771	KCNH2 (ENSG00000055118)	2.73431e-15	2.1553	PCAT19 (ENSG00000267107)	6.7401e-71	5.12629	SPDL1 (ENSG00000040275)	1.91085e-72	2.46722	HIP1 (ENSG00000127946)	9.51668e-05	1.58977	HEY1 (ENSG00000164683)	1.0065e-138	3.27142	MARS (ENSG00000166986)	1.97745e-06	1.65526
345	STK38L (ENSG00000211455)	1.61475e-23	1.50338	SLC1A4 (ENSG00000115902)	1.37269e-61	2.13578	DDOST (ENSG00000244038)	3.93656e-24	1.79606	CCDC81 (ENSG00000149201)	0.0016791	3.71863	FAM177A1 (ENSG00000151327)	2.6077e-112	1.91365	KDM5B (ENSG00000117139)	1.12696e-57	1.64683	JPH4 (ENSG00000092051)	3.67285e-15	2.08116	SLC44A2 (ENSG00000129353)	9.47e-71	3.23368	CMC2 (ENSG00000103121)	2.17362e-72	2.4032	NUMA1 (ENSG00000137497)	9.54341e-05	1.60222	PRDM16 (ENSG00000142611)	2.16864e-138	3.96583	ITPRIPL2 (ENSG00000205730)	2.00677e-06	1.50034
346	NOB1 (ENSG00000141101)	2.0256e-23	1.52955	GRAP (ENSG00000154016)	3.12109e-61	3.31838	PRSS35 (ENSG00000146250)	4.43816e-24	2.55255	IFI27L2 (ENSG00000119632)	0.00172036	2.14721	SFTA1P (ENSG00000225383)	3.13101e-112	6.11825	TMTC4 (ENSG00000125247)	1.63012e-57	2.2209	COLEC10 (ENSG00000184374)	3.92944e-15	2.53793	PLCB2 (ENSG00000137841)	1.14634e-70	5.03775	HIST2H2AC (ENSG00000184260)	5.49781e-72	3.67029	ATRN (ENSG00000088812)	9.60457e-05	1.66995	ATP6V0A1 (ENSG00000033627)	2.2076e-138	3.27721	PRDM1 (ENSG00000057657)	2.17216e-06	2.94652
347	ITPRIPL1 (ENSG00000198885)	2.06133e-23	2.63901	KIAA1671 (ENSG00000197077)	5.98648e-61	2.35624	CSF1R (ENSG00000182578)	4.53103e-24	13.7578	SHISA4 (ENSG00000198892)	0.00174122	2.74674	KCNK3 (ENSG00000171303)	7.24547e-112	4.90051	EFS (ENSG00000100842)	1.99503e-57	2.34831	SESN3 (ENSG00000149212)	4.26654e-15	1.51717	ZSWIM6 (ENSG00000130449)	1.64682e-70	4.13786	TUBB (ENSG00000196230)	1.22319e-71	2.07472	DPP10 (ENSG00000175497)	9.66725e-05	2.94069	ZEB1 (ENSG00000148516)	2.00441e-137	3.15855	EXOC3L1 (ENSG00000179044)	2.23004e-06	2.9692
348	CENPV (ENSG00000166582)	2.11219e-23	1.70694	EPHA2 (ENSG00000142627)	6.48868e-61	3.15465	C19orf38 (ENSG00000214212)	4.60721e-24	3.39664	PEA15 (ENSG00000162734)	0.00182222	1.57143	ZFPL1 (ENSG00000162300)	7.91846e-112	1.81813	TENM1 (ENSG00000009694)	2.2587e-57	3.45852	STARD4-AS1 (ENSG00000246859)	6.18052e-15	2.01338	RGS3 (ENSG00000138835)	1.99021e-70	2.7889	DDX11 (ENSG00000013573)	2.19827e-71	3.37949	PHF2 (ENSG00000197724)	9.69238e-05	1.54062	ARHGAP31 (ENSG00000031081)	2.07476e-137	3.04134	GALNT1 (ENSG00000141429)	2.32438e-06	1.6076
349	PRRX2 (ENSG00000167157)	2.24769e-23	2.27169	UPP1 (ENSG00000183696)	6.97772e-61	2.69535	P4HA1 (ENSG00000122884)	4.6894e-24	1.92487	FAM129A (ENSG00000135842)	0.00182711	2.81678	IFI27L2 (ENSG00000119632)	1.1901e-111	2.0146	ADGRA3 (ENSG00000152990)	2.43113e-57	2.13998	SOBP (ENSG00000112320)	6.7651e-15	1.85944	ADAM10 (ENSG00000137845)	5.36447e-70	3.10248	PPIF (ENSG00000108179)	2.86149e-71	2.52547	FBXO17 (ENSG00000269190)	9.70134e-05	1.72624	ZSWIM6 (ENSG00000130449)	3.12022e-137	3.42959	TSTD1 (ENSG00000215845)	2.3261e-06	4.11038
350	FOXC1 (ENSG00000054598)	2.75751e-23	1.71069	CLDN7 (ENSG00000181885)	9.53131e-61	2.47435	PDXK (ENSG00000160209)	5.11577e-24	1.6634	AOC3 (ENSG00000131471)	0.00186861	3.34597	RND3 (ENSG00000115963)	2.10733e-111	1.85037	FOXO3 (ENSG00000118689)	3.42075e-57	2.01645	SYT10 (ENSG00000110975)	7.84084e-15	2.92495	SCAMP5 (ENSG00000198794)	7.15968e-70	4.31162	KLHL23 (ENSG00000213160)	1.02208e-70	2.09845	MORC2 (ENSG00000133422)	9.76188e-05	1.50178	FOXO1 (ENSG00000150907)	4.53661e-137	2.97246	SYNGR2 (ENSG00000108639)	2.40108e-06	2.95758
351	EGFL6 (ENSG00000198759)	3.84724e-23	2.54883	NLGN4X (ENSG00000146938)	1.05899e-60	3.20723	AOAH (ENSG00000136250)	5.11643e-24	4.10535	TEX43 (ENSG00000196900)	0.00188364	1.78364	CARS (ENSG00000110619)	2.18894e-111	2.01334	SEPT11 (ENSG00000138758)	4.57996e-57	1.63001	TRPS1 (ENSG00000104447)	9.00713e-15	1.72359	PLAGL1 (ENSG00000118495)	1.0473e-69	3.18288	TUBB4B (ENSG00000188229)	1.12299e-70	2.97301	DLG4 (ENSG00000132535)	9.8639e-05	1.52193	NOX4 (ENSG00000086991)	6.74205e-137	3.44281	SPOCK2 (ENSG00000107742)	2.51841e-06	3.40603
352	CMSS1 (ENSG00000184220)	4.77127e-23	1.54892	C2CD4B (ENSG00000205502)	1.44857e-60	5.20946	IL2RA (ENSG00000134460)	5.49744e-24	3.24167	TMEM244 (ENSG00000203756)	0.00189801	2.10973	COL4A1 (ENSG00000187498)	2.51005e-111	2.60568	FLNC (ENSG00000128591)	5.70683e-57	2.34911	LPAR1 (ENSG00000198121)	1.07275e-14	2.38137	DST (ENSG00000151914)	1.13649e-69	2.91623	BORA (ENSG00000136122)	1.44947e-70	4.91532	FRZB (ENSG00000162998)	9.89739e-05	2.33276	CAVIN1 (ENSG00000177469)	1.54415e-136	3.49434	S1PR1 (ENSG00000170989)	2.53943e-06	3.07595
353	ARHGEF25 (ENSG00000240771)	5.60185e-23	1.83665	ZEB1 (ENSG00000148516)	1.69677e-60	2.27159	RAB9A (ENSG00000123595)	6.40249e-24	2.12755	CFHR1 (ENSG00000244414)	0.00202376	2.00219	PDIA5 (ENSG00000065485)	5.05411e-111	1.97103	PHF21A (ENSG00000135365)	8.33467e-57	2.03272	UNC5C (ENSG00000182168)	1.08252e-14	1.63284	THBD (ENSG00000178726)	1.16651e-69	4.57688	ZNF724 (ENSG00000196081)	2.51143e-70	4.0829	NR3C1 (ENSG00000113580)	9.94787e-05	1.60852	ABCG2 (ENSG00000118777)	1.92908e-136	4.37065	ANXA3 (ENSG00000138772)	2.54609e-06	4.19762
354	RCSD1 (ENSG00000198771)	9.23616e-23	1.7023	LPCAT2 (ENSG00000087253)	2.34612e-60	2.93194	LY96 (ENSG00000154589)	6.81128e-24	3.67841	CRIP1 (ENSG00000213145)	0.00215628	2.48364	LINC02381 (ENSG00000250742)	6.30386e-111	2.33055	GULP1 (ENSG00000144366)	9.73792e-57	2.36387	GSE1 (ENSG00000131149)	1.39576e-14	1.5791	MASP1 (ENSG00000127241)	2.19733e-69	6.31972	HAT1 (ENSG00000128708)	3.81763e-70	2.46139	FAM111A (ENSG00000166801)	0.000103213	1.54945	FBXL7 (ENSG00000183580)	3.09527e-136	3.50404	CPNE5 (ENSG00000124772)	2.56938e-06	3.9882
355	CYP4X1 (ENSG00000186377)	1.16887e-22	2.70501	TBX15 (ENSG00000092607)	6.03866e-60	3.73505	PTAFR (ENSG00000169403)	6.97248e-24	4.06983	BMP1 (ENSG00000168487)	0.00218033	2.20362	DUSP14 (ENSG00000276023)	8.22291e-111	2.00755	TENM4 (ENSG00000149256)	1.16275e-56	3.31554	SLA (ENSG00000155926)	1.48324e-14	2.42713	FAM213A (ENSG00000122378)	2.4236e-69	2.83591	CDK2 (ENSG00000123374)	3.91124e-70	2.77899	ADAR (ENSG00000160710)	0.000105157	1.6501	HOPX (ENSG00000171476)	7.27876e-136	3.42518	CLEC2B (ENSG00000110852)	2.64406e-06	3.00642
356	NEURL1B (ENSG00000214357)	1.48336e-22	2.08628	SNCA (ENSG00000145335)	7.3968e-60	2.77911	LGALS3BP (ENSG00000108679)	7.48914e-24	1.90096	AC109479.1 (ENSG00000253163)	0.00222007	3.82751	SORBS2 (ENSG00000154556)	8.68154e-111	4.18514	CTDSP2 (ENSG00000175215)	1.16775e-56	1.81249	ECI2 (ENSG00000198721)	1.92049e-14	1.65974	PLEC (ENSG00000178209)	2.8005e-69	2.98629	HIST2H2AB (ENSG00000184270)	1.66717e-69	5.17235	MEIS3 (ENSG00000105419)	0.000106709	1.57667	CD82 (ENSG00000085117)	1.21092e-135	3.12394	TPM3 (ENSG00000143549)	2.76878e-06	2.32049
357	MRPL3 (ENSG00000114686)	1.68459e-22	1.52062	CYSLTR1 (ENSG00000173198)	1.12487e-59	3.78261	SPI1 (ENSG00000066336)	9.52829e-24	13.2384	L1CAM (ENSG00000198910)	0.00224474	2.91589	LAYN (ENSG00000204381)	1.3055e-110	2.26439	PDE8B (ENSG00000113231)	1.47153e-56	3.81569	EML6 (ENSG00000214595)	1.94742e-14	2.57326	NFIB (ENSG00000147862)	4.27252e-69	2.52132	PARP1 (ENSG00000143799)	2.01352e-69	2.31914	GPM6B (ENSG00000046653)	0.000107003	1.59447	ARRDC3 (ENSG00000113369)	1.71574e-135	3.86838	UTP14C (ENSG00000253797)	2.81686e-06	1.51687
358	EXOSC5 (ENSG00000077348)	2.88903e-22	1.74691	CPNE2 (ENSG00000140848)	1.22953e-59	2.49872	IGF2 (ENSG00000167244,ENSG00000284779)	9.57194e-24	1.80764	CLEC19A (ENSG00000261210)	0.00226903	2.27849	COL18A1 (ENSG00000182871)	1.58856e-110	2.16982	GOLM1 (ENSG00000135052)	1.5213e-56	1.82531	MUC12 (ENSG00000205277)	2.06346e-14	2.9015	PTPRE (ENSG00000132334)	8.44911e-69	3.53198	CHEK2 (ENSG00000183765)	6.65557e-69	3.83914	ATXN1 (ENSG00000124788)	0.000108057	1.59344	ARHGAP28 (ENSG00000088756)	2.33371e-135	3.23225	MAPKAPK2 (ENSG00000162889)	2.87295e-06	1.54949
359	SNHG15 (ENSG00000232956)	3.79459e-22	1.69635	RALGAPA2 (ENSG00000188559)	1.47786e-59	2.94899	PITX2 (ENSG00000164093)	1.03742e-23	1.60789	AP002478.1 (ENSG00000266401)	0.00227898	1.71884	HAGHL (ENSG00000103253)	2.51709e-110	2.24026	GUCY1A1 (ENSG00000164116)	1.78078e-56	2.27472	AL121821.1 (ENSG00000258636)	4.12688e-14	2.89645	CLEC1A (ENSG00000150048)	9.69024e-69	5.05204	TMPO-AS1 (ENSG00000257167)	4.26683e-68	4.40793	TRIL (ENSG00000255690)	0.000108109	2.13787	SHROOM4 (ENSG00000158352)	3.09155e-135	3.07189	NID1 (ENSG00000116962)	2.92677e-06	1.54389
360	AC019270.1 (ENSG00000253932)	3.93212e-22	2.8085	GIPC3 (ENSG00000179855)	1.60164e-59	2.99805	ADORA3 (ENSG00000282608)	1.12249e-23	5.45855	NEGR1 (ENSG00000172260)	0.00249452	5.34473	MXRA7 (ENSG00000182534)	3.13959e-110	1.82282	MARVELD1 (ENSG00000155254)	2.2204e-56	1.94159	ONECUT2 (ENSG00000119547)	4.14271e-14	2.8445	AHNAK (ENSG00000124942)	1.93997e-68	2.80883	CCNE1 (ENSG00000105173)	7.41385e-68	3.85064	SMG1 (ENSG00000157106)	0.000109738	1.60091	PLXND1 (ENSG00000004399)	3.71344e-135	4.12697	PML (ENSG00000140464)	2.95029e-06	1.51981
361	ID3 (ENSG00000117318)	4.14809e-22	1.52315	BCAP29 (ENSG00000075790)	1.64627e-59	2.69867	XAF1 (ENSG00000132530)	1.23208e-23	3.25596	LINC00702 (ENSG00000233117)	0.00258261	3.30035	POSTN (ENSG00000133110)	4.35545e-110	3.33605	CPXM1 (ENSG00000088882)	2.67917e-56	1.79893	NWD2 (ENSG00000174145)	4.14904e-14	3.24106	FAM219A (ENSG00000164970)	2.22913e-68	3.36709	RFWD3 (ENSG00000168411)	9.92634e-68	3.20421	MTA3 (ENSG00000057935)	0.00011025	1.76537	CD200 (ENSG00000091972)	9.33765e-135	3.59307	ETS1 (ENSG00000134954)	2.97215e-06	2.31991
362	HTR1A (ENSG00000178394)	4.44068e-22	2.99926	CITED4 (ENSG00000179862)	1.66496e-59	4.21461	AC109826.1 (ENSG00000226791)	1.31808e-23	3.2904	GUK1 (ENSG00000143774)	0.00265663	1.69045	HBEGF (ENSG00000113070)	4.82872e-110	2.30494	C1QTNF4 (ENSG00000172247)	3.36442e-56	2.35401	HOTAIR (ENSG00000228630)	5.47736e-14	2.95812	MACF1 (ENSG00000127603)	8.41194e-68	2.74435	STMN1 (ENSG00000117632)	2.24046e-67	2.54901	GALK2 (ENSG00000156958)	0.000110448	1.56019	STIM2 (ENSG00000109689)	1.49414e-134	3.10594	BSG (ENSG00000172270)	3.08775e-06	1.52908
363	CAMK1 (ENSG00000134072)	5.76091e-22	1.82317	UBTD1 (ENSG00000165886)	2.07648e-59	2.68797	CXorf21 (ENSG00000120280)	1.38632e-23	4.1111	PLS3 (ENSG00000102024)	0.00267511	1.94129	NAV2 (ENSG00000166833)	5.38292e-110	2.48414	LYPD6 (ENSG00000187123)	3.36941e-56	3.65041	SVBP (ENSG00000177868)	5.58791e-14	1.6753	CD82 (ENSG00000085117)	1.83398e-67	3.90197	SAC3D1 (ENSG00000168061)	3.51303e-67	2.52886	C1GALT1 (ENSG00000106392)	0.000110502	1.64045	TMC6 (ENSG00000141524)	2.3388e-134	3.06801	HLA-DQB1 (ENSG00000179344)	3.1716e-06	3.81949
364	CHST2 (ENSG00000175040)	6.69915e-22	1.58878	TMEM173 (ENSG00000184584)	2.10811e-59	3.20752	SWI5 (ENSG00000175854)	1.45778e-23	1.78136	NIPAL4 (ENSG00000172548)	0.00281109	2.99594	DDIT3 (ENSG00000175197)	8.76251e-110	2.80327	IGF2 (ENSG00000167244,ENSG00000284779)	3.38985e-56	1.55731	SGCD (ENSG00000170624)	5.69195e-14	2.80796	RFX8 (ENSG00000196460)	1.95384e-67	8.4252	HADH (ENSG00000138796)	9.1884e-67	2.19972	AMOTL1 (ENSG00000166025)	0.000110811	1.63756	ATP2B4 (ENSG00000058668)	3.59e-134	3.16845	HOMER3 (ENSG00000051128)	3.18164e-06	1.65523
365	PDE3A (ENSG00000172572)	8.04461e-22	1.51265	LIFR (ENSG00000113594)	2.4604e-59	2.3985	ALOX5AP (ENSG00000132965)	1.61454e-23	28.071	SUGCT (ENSG00000175600)	0.00283204	2.66293	C19orf81 (ENSG00000235034)	5.05538e-109	3.08538	FIBIN (ENSG00000176971)	5.04853e-56	2.65434	KLF10 (ENSG00000155090)	6.09086e-14	1.54228	TFPI (ENSG00000003436)	2.46734e-67	2.71503	DLEU2 (ENSG00000231607)	1.15905e-66	3.21161	CUL7 (ENSG00000044090)	0.000110853	1.5047	SIPA1 (ENSG00000213445)	7.80551e-134	3.10095	SMS (ENSG00000102172)	3.32616e-06	1.56242
366	NAE1 (ENSG00000159593)	1.07216e-21	1.5323	DAB2 (ENSG00000153071)	6.37102e-59	2.48778	UGCG (ENSG00000148154)	1.7338e-23	1.77911	TRIM36 (ENSG00000152503)	0.00286547	2.91927	MMP11 (ENSG00000099953)	1.65825e-108	3.08335	HNRNPA1 (ENSG00000135486)	1.38318e-55	1.55036	SSBP2 (ENSG00000145687)	6.20746e-14	1.66615	B4GALT5 (ENSG00000158470)	3.07672e-67	3.41402	RANBP1 (ENSG00000099901)	2.49926e-66	2.68455	ZNF629 (ENSG00000102870)	0.000110968	1.54123	XKR4 (ENSG00000206579)	8.38095e-134	4.48462	INHBB (ENSG00000163083)	3.46652e-06	3.93832
367	JPH2 (ENSG00000149596)	1.62396e-21	2.16084	TMOD2 (ENSG00000128872)	6.64373e-59	2.41023	SIL1 (ENSG00000120725)	1.8441e-23	1.77352	RCAN1 (ENSG00000159200)	0.00290756	3.22077	PDGFA (ENSG00000197461)	4.40228e-108	1.9409	COL27A1 (ENSG00000196739)	1.72022e-55	2.20116	DPYSL3 (ENSG00000113657)	8.36125e-14	1.66803	TTC13 (ENSG00000143643)	3.31286e-67	5.47431	SMC1A (ENSG00000072501)	4.11046e-66	2.39035	ZNF84 (ENSG00000198040)	0.000111532	1.56362	RNF19A (ENSG00000034677)	1.43274e-133	3.86861	SLU7 (ENSG00000164609)	3.54377e-06	1.57422
368	ATP8B1 (ENSG00000081923)	2.35314e-21	1.54192	LYVE1 (ENSG00000133800)	1.1239e-58	3.71662	CTSB (ENSG00000164733)	2.03046e-23	2.27823	AP001453.4 (ENSG00000257086)	0.00294597	2.78617	UBE2E2 (ENSG00000182247)	4.7949e-108	1.69896	RPL7 (ENSG00000147604)	2.72301e-55	1.51069	EPHA7 (ENSG00000135333)	9.11892e-14	2.31989	CARD8 (ENSG00000105483)	1.35239e-66	4.32623	RDM1 (ENSG00000278023)	4.75855e-66	5.05764	TRIO (ENSG00000038382)	0.000111973	1.54043	PGM2L1 (ENSG00000165434)	1.62455e-133	2.99115	UBXN6 (ENSG00000167671)	3.56968e-06	1.69149
369	HSPA12A (ENSG00000165868)	3.07845e-21	2.31569	LIMK2 (ENSG00000182541)	1.86804e-58	2.54387	CRABP2 (ENSG00000143320)	2.22171e-23	1.52545	AL138781.1 (ENSG00000260193)	0.00297858	2.35528	COQ10B (ENSG00000115520)	5.01861e-108	1.92529	OBSL1 (ENSG00000124006)	3.2496e-55	2.0417	FIBIN (ENSG00000176971)	1.08464e-13	1.99466	GNG11 (ENSG00000127920)	1.38774e-66	2.19877	CENPV (ENSG00000166582)	5.08867e-66	3.0085	ZMAT3 (ENSG00000172667)	0.000112216	1.51873	CALCRL (ENSG00000064989)	2.11502e-133	3.2073	CDK2AP2 (ENSG00000167797)	3.57939e-06	1.62807
370	RIPOR2 (ENSG00000111913)	4.49562e-21	1.90951	CD109 (ENSG00000156535)	2.4873e-58	2.2674	HOXD11 (ENSG00000128713)	2.42059e-23	1.92672	HCG25 (ENSG00000232940)	0.00298755	2.11864	GPC1 (ENSG00000063660)	6.0109e-108	2.19982	PIP4K2A (ENSG00000150867)	4.56544e-55	2.25643	GNG3 (ENSG00000162188)	1.18366e-13	3.24094	CALM1 (ENSG00000198668)	1.40259e-66	2.10573	ACYP1 (ENSG00000119640)	6.35379e-66	2.92955	HCFC1 (ENSG00000172534)	0.000113324	1.52999	TBXA2R (ENSG00000006638)	3.56623e-133	3.50161	SNX7 (ENSG00000162627)	3.59633e-06	1.56378
371	ECM2 (ENSG00000106823)	5.00015e-21	2.40894	TOX2 (ENSG00000124191)	3.03361e-58	3.60208	DHRS2 (ENSG00000100867)	2.57004e-23	3.49255	LINC00857 (ENSG00000237523)	0.00299802	1.72792	MFGE8 (ENSG00000140545)	6.07753e-108	2.22966	EPB41L4A-AS1 (ENSG00000224032)	5.37927e-55	1.78125	ATP2B1-AS1 (ENSG00000271614)	1.2117e-13	2.10706	ARHGEF12 (ENSG00000196914)	1.9907e-66	2.83088	DBF4B (ENSG00000161692)	7.56317e-66	4.25057	ATF7IP (ENSG00000171681)	0.000114034	1.59491	MGLL (ENSG00000074416)	8.20994e-133	3.78441	EXT2 (ENSG00000151348)	3.6678e-06	1.52614
372	PYGM (ENSG00000068976)	5.52157e-21	2.75611	ABRACL (ENSG00000146386)	3.44096e-58	2.90768	APBB1IP (ENSG00000077420)	2.6004e-23	3.91006	SPRN (ENSG00000203772)	0.00307102	4.43985	IGSF8 (ENSG00000162729)	7.67968e-108	2.18263	GTF2I (ENSG00000263001)	6.63693e-55	1.64181	C10orf82 (ENSG00000165863)	1.39927e-13	2.63498	GCNT2 (ENSG00000111846)	2.14821e-66	6.76681	ZNF738 (ENSG00000172687)	1.83795e-65	2.21202	LCOR (ENSG00000196233)	0.000114592	1.63472	NEDD9 (ENSG00000111859)	2.48249e-132	3.22343	AKR1B1 (ENSG00000085662)	3.72154e-06	1.56046
373	HLF (ENSG00000108924)	5.95823e-21	2.16477	EFCAB14 (ENSG00000159658)	3.7501e-58	1.56516	PHLDA3 (ENSG00000174307)	2.85388e-23	1.60648	AC097634.3 (ENSG00000277855)	0.00308423	1.98841	B4GALT7 (ENSG00000027847)	1.3971e-107	1.8067	SOBP (ENSG00000112320)	7.38542e-55	2.20507	GAS7 (ENSG00000007237)	1.46328e-13	1.60509	LAMC1 (ENSG00000135862)	2.74027e-66	3.00931	PPIH (ENSG00000171960)	2.99626e-65	2.19527	VPS13D (ENSG00000048707)	0.000116793	1.50187	ELMO1 (ENSG00000155849)	3.20007e-132	5.08464	FGD5-AS1 (ENSG00000225733)	3.98411e-06	1.56299
374	LINC02001 (ENSG00000267321)	7.60298e-21	1.84569	VOPP1 (ENSG00000154978)	3.76659e-58	2.61296	IFITM3 (ENSG00000142089)	2.8763e-23	1.8392	JDP2 (ENSG00000140044)	0.00319828	2.31099	CHAC1 (ENSG00000128965)	1.54716e-107	2.82646	KDM6B (ENSG00000132510)	1.00613e-54	1.80433	CA11 (ENSG00000063180)	1.71765e-13	2.03519	CYB561 (ENSG00000008283)	7.07651e-66	5.83458	NRM (ENSG00000137404)	5.69346e-65	2.385	SVEP1 (ENSG00000165124)	0.000117391	3.22786	AC091563.1 (ENSG00000254343)	3.97178e-132	4.81261	YME1L1 (ENSG00000136758)	4.19151e-06	1.52606
375	MIR181A1HG (ENSG00000229989)	7.87464e-21	1.87097	HYAL2 (ENSG00000068001)	4.57261e-58	2.94916	SIGLEC9 (ENSG00000129450)	3.01803e-23	3.08294	COL18A1 (ENSG00000182871)	0.00328205	2.28207	HERPUD1 (ENSG00000051108)	2.7192e-107	2.15494	SPRED2 (ENSG00000198369)	2.8502e-54	2.07961	SLC7A8 (ENSG00000092068)	1.97864e-13	1.94647	ATP13A2 (ENSG00000159363)	7.86498e-66	3.38044	NUP107 (ENSG00000111581)	1.50992e-64	2.47679	WDR26 (ENSG00000162923)	0.000118346	1.52085	DENND3 (ENSG00000105339)	4.93052e-132	3.3124	TMEM50A (ENSG00000183726)	4.21029e-06	1.65792
376	ADCY5 (ENSG00000173175)	8.7414e-21	2.28451	PTCHD4 (ENSG00000244694)	7.72895e-58	3.70534	S100A9 (ENSG00000163220)	3.02905e-23	21.7856	CTHRC1 (ENSG00000164932)	0.00331355	2.15187	EHD2 (ENSG00000024422)	3.01633e-107	1.83581	FGFR1 (ENSG00000077782)	3.8724e-54	1.55625	SBK1 (ENSG00000188322)	2.13897e-13	1.9456	GRN (ENSG00000030582)	9.45228e-66	2.66801	ARHGAP33 (ENSG00000004777)	2.91491e-64	3.45063	EXTL3 (ENSG00000012232)	0.000119359	1.57012	FURIN (ENSG00000140564)	5.37614e-131	3.20174	LMAN2 (ENSG00000169223)	4.32444e-06	1.544
377	AAMP (ENSG00000127837)	1.16561e-20	1.51718	FXYD5 (ENSG00000089327)	1.097e-57	2.7846	WISP1 (ENSG00000104415)	3.03883e-23	1.62614	AC114803.1 (ENSG00000230432)	0.003318	2.88539	DYNC1LI1 (ENSG00000144635)	3.09667e-107	1.83723	IL17RD (ENSG00000144730)	5.02674e-54	2.47996	POLR2M (ENSG00000255529)	2.27617e-13	1.63497	HERC1 (ENSG00000103657)	1.04057e-65	3.02567	TOPBP1 (ENSG00000163781)	8.39169e-64	2.29704	CEP350 (ENSG00000135837)	0.000119998	1.64837	AC010737.1 (ENSG00000229308)	7.19822e-131	4.30211	TANK (ENSG00000136560)	4.43863e-06	1.79134
378	DCAF13 (ENSG00000164934)	1.18979e-20	1.55488	LCP2 (ENSG00000043462)	1.11611e-57	3.41822	LINC01638 (ENSG00000233521)	3.33359e-23	3.94077	PDZRN4 (ENSG00000165966)	0.00336853	3.25862	SYDE1 (ENSG00000105137)	3.22589e-107	1.81791	ARID1B (ENSG00000049618)	6.6334e-54	1.66954	SOX9 (ENSG00000125398)	2.87702e-13	2.82243	RAPH1 (ENSG00000173166)	1.39599e-65	3.39006	C18orf54 (ENSG00000166845)	9.58081e-64	2.95846	LRP3 (ENSG00000130881)	0.000120256	1.67515	THBD (ENSG00000178726)	1.06536e-130	3.17102	RNF11 (ENSG00000123091)	4.4793e-06	1.55471
379	SYNE2 (ENSG00000054654)	1.54261e-20	1.65952	SYNPO (ENSG00000171992)	1.81674e-57	3.23391	JDP2 (ENSG00000140044)	4.26335e-23	1.81105	ANXA4 (ENSG00000196975)	0.00356888	2.38818	L1CAM (ENSG00000198910)	4.05056e-107	2.48589	AFF1 (ENSG00000172493)	1.31115e-53	1.90034	FZD2 (ENSG00000180340)	3.03373e-13	1.52382	SLC2A3 (ENSG00000059804)	2.41977e-65	2.88046	SHMT1 (ENSG00000176974)	1.98028e-63	3.74204	ARL5B (ENSG00000165997)	0.000124744	1.80213	ZNF467 (ENSG00000181444)	2.60252e-130	3.00923	GDF3 (ENSG00000184344)	4.51158e-06	4.56721
380	SLC41A2 (ENSG00000136052)	1.55622e-20	2.40168	CPNE5 (ENSG00000124772)	1.82699e-57	2.48736	MRC2 (ENSG00000011028)	5.64306e-23	1.75223	NOL3 (ENSG00000140939)	0.00361829	2.64653	MRVI1 (ENSG00000072952)	1.02469e-106	2.31117	KLHL24 (ENSG00000114796)	1.60659e-53	1.8166	IRS1 (ENSG00000169047)	3.27256e-13	1.77865	RNF144A (ENSG00000151692)	2.98837e-65	3.33623	CDCA7L (ENSG00000164649)	3.67358e-63	2.35439	EHMT2 (ENSG00000204371)	0.000126163	1.58287	ABL2 (ENSG00000143322)	5.33603e-130	3.11793	SIRT2 (ENSG00000068903)	4.67409e-06	1.61393
381	MED14OS (ENSG00000234636)	1.60181e-20	2.6042	PLK2 (ENSG00000145632)	2.04709e-57	2.18934	TFEC (ENSG00000105967)	6.39807e-23	2.60275	AC062028.1 (ENSG00000145063)	0.00363001	1.56659	GADD45A (ENSG00000116717)	1.22278e-106	2.09398	MAML2 (ENSG00000184384)	1.63993e-53	1.72926	DIRC3 (ENSG00000231672)	4.07992e-13	2.80645	ARHGAP4 (ENSG00000089820)	5.92451e-65	4.86905	RMI1 (ENSG00000178966)	1.10155e-62	3.09826	KRI1 (ENSG00000129347)	0.000127663	1.54574	EPHX4 (ENSG00000172031)	8.69232e-130	4.00622	RAB3D (ENSG00000105514)	4.71447e-06	3.22935
382	NPNT (ENSG00000168743)	1.70391e-20	2.13458	ZDHHC14 (ENSG00000175048)	2.24311e-57	2.81092	CD38 (ENSG00000004468)	6.65099e-23	3.20591	LGALS3BP (ENSG00000108679)	0.0036671	2.16608	MYO1D (ENSG00000176658)	1.59378e-106	2.25041	ZNF395 (ENSG00000186918)	1.69183e-53	2.14601	INAVA (ENSG00000163362)	4.16346e-13	2.58653	SHROOM1 (ENSG00000164403)	8.0974e-65	4.79392	RPA1 (ENSG00000132383)	4.45504e-62	2.44511	SPECC1 (ENSG00000128487)	0.000129363	1.56219	PALMD (ENSG00000099260)	1.31799e-129	3.291	IFITM3 (ENSG00000142089)	4.84578e-06	1.79906
383	CMAS (ENSG00000111726)	1.70731e-20	1.51589	ABI3 (ENSG00000108798)	2.86182e-57	3.58034	EMC10 (ENSG00000161671)	7.70932e-23	1.5906	SSR3 (ENSG00000114850)	0.00376314	1.74964	MICA (ENSG00000204520)	1.81405e-106	2.13891	CAND1 (ENSG00000111530)	1.81833e-53	1.83032	HIST1H4E (ENSG00000276966)	4.43702e-13	1.92245	VANGL1 (ENSG00000173218)	1.55855e-64	4.4209	H2AFV (ENSG00000105968)	9.28864e-62	2.37131	PTGDR2 (ENSG00000183134)	0.000130023	2.65769	DBNDD1 (ENSG00000003249)	1.35346e-129	4.49902	HID1 (ENSG00000167861)	4.88308e-06	3.54558
384	TNFAIP6 (ENSG00000123610)	1.76405e-20	2.07894	FZD4 (ENSG00000174804)	5.23798e-57	2.29348	RPL14 (ENSG00000188846)	7.73713e-23	1.55029	F2 (ENSG00000180210)	0.0037688	1.79731	PRSS23 (ENSG00000150687)	2.08883e-106	1.92908	CERS6 (ENSG00000172292)	1.84072e-53	1.76179	NNAT (ENSG00000053438)	4.52668e-13	1.90074	TSPAN14 (ENSG00000108219)	5.69792e-64	3.11507	HASPIN (ENSG00000177602)	1.22945e-61	4.10901	PCED1A (ENSG00000132635)	0.000130437	1.59598	DGKD (ENSG00000077044)	2.83682e-129	3.34067	EPN1 (ENSG00000063245)	4.92954e-06	1.61725
385	PTRHD1 (ENSG00000184924)	2.93789e-20	1.68914	DUSP4 (ENSG00000120875)	1.22434e-56	2.80816	TAC3 (ENSG00000166863)	7.90365e-23	3.06902	AC002074.1 (ENSG00000285090)	0.00383817	3.36953	EPPK1 (ENSG00000261150)	4.20894e-106	4.08314	BASP1 (ENSG00000176788)	2.11321e-53	1.53649	OAF (ENSG00000184232)	5.4863e-13	1.84461	ARL15 (ENSG00000185305)	8.46747e-64	3.62325	HIST1H1C (ENSG00000187837)	1.33854e-61	2.73941	SPATA7 (ENSG00000042317)	0.000130451	1.51526	RALGAPA2 (ENSG00000188559)	5.27617e-129	3.20135	ITPR3 (ENSG00000096433)	4.93719e-06	3.6888
386	MPC1 (ENSG00000060762)	3.62172e-20	1.69904	EVA1C (ENSG00000166979)	1.34162e-56	4.62756	BLOC1S2 (ENSG00000196072)	8.7744e-23	1.83496	NR2F1-AS1 (ENSG00000237187)	0.00383968	2.32925	RAI14 (ENSG00000039560)	5.32819e-106	1.96108	PDE11A (ENSG00000128655,ENSG00000284741)	2.19557e-53	3.21815	GDF10 (ENSG00000266524)	6.04522e-13	1.96324	BACE2 (ENSG00000182240)	1.54841e-63	3.43667	POLD1 (ENSG00000062822)	4.0976e-61	3.20027	ABL1 (ENSG00000097007)	0.000131213	1.62282	SH3TC1 (ENSG00000125089)	7.77032e-129	3.36737	FBXW2 (ENSG00000119402)	5.08504e-06	1.56193
387	OSBPL6 (ENSG00000079156)	4.89849e-20	2.82631	EOGT (ENSG00000163378)	1.37235e-56	2.22413	CD4 (ENSG00000010610)	9.3356e-23	3.48694	SBDS (ENSG00000126524)	0.00384482	1.96694	LRRC59 (ENSG00000108829)	5.7711e-106	1.97553	NCOA7 (ENSG00000111912)	3.05401e-53	2.05926	SCUBE3 (ENSG00000146197)	6.48716e-13	1.78018	MFSD6 (ENSG00000151690)	1.55599e-63	6.3905	DDX39A (ENSG00000123136)	1.6476e-60	2.21287	CSTF3 (ENSG00000176102)	0.000140987	1.6195	ADAM19 (ENSG00000135074)	1.16123e-128	3.1502	PRSS23 (ENSG00000150687)	5.24923e-06	1.7765
388	PACSIN3 (ENSG00000165912)	5.00712e-20	1.70824	NRROS (ENSG00000174004)	1.42287e-56	4.09217	CXCL14 (ENSG00000145824)	1.25062e-22	4.05959	TINAGL1 (ENSG00000142910)	0.00386168	2.73423	TUBA1C (ENSG00000167553)	6.95981e-106	2.4146	GRIN2D (ENSG00000105464)	3.27456e-53	2.95798	PTPRD (ENSG00000153707)	6.61286e-13	1.59033	CYBA (ENSG00000051523)	2.361e-63	2.5016	SAE1 (ENSG00000142230)	1.67506e-60	2.08561	MAP3K2 (ENSG00000169967)	0.000141858	1.68727	TMEM181 (ENSG00000146433)	6.81325e-128	3.10715	STARD3NL (ENSG00000010270)	5.36472e-06	1.5167
389	CRHR2 (ENSG00000106113)	5.51353e-20	2.68224	LRP10 (ENSG00000197324)	1.65348e-56	2.3824	CD209 (ENSG00000090659)	1.41341e-22	1.88261	TEPP (ENSG00000159648)	0.00388389	3.19595	SLC6A1 (ENSG00000157103)	7.30194e-106	4.71225	SMIM1 (ENSG00000235169)	3.56355e-53	2.39812	PRLR (ENSG00000113494)	8.5806e-13	1.97621	SH3TC1 (ENSG00000125089)	3.99606e-63	4.61736	C5orf34 (ENSG00000172244)	2.14448e-60	4.23907	SOS2 (ENSG00000100485)	0.000143068	1.52311	CXADR (ENSG00000154639)	9.59475e-128	4.59604	CYB5A (ENSG00000166347)	5.77497e-06	1.70026
390	FH (ENSG00000091483)	6.10489e-20	1.53048	SERPINB8 (ENSG00000166401)	2.0537e-56	3.91563	SOCS3 (ENSG00000184557)	1.59766e-22	1.81619	SCRG1 (ENSG00000164106)	0.00393008	2.28193	CDKN2D (ENSG00000129355)	1.19792e-105	2.01066	TMEM119 (ENSG00000183160)	5.81075e-53	2.94207	CYP39A1 (ENSG00000146233)	8.6164e-13	2.84604	SIPA1 (ENSG00000213445)	1.00631e-62	3.26441	KIF24 (ENSG00000186638)	2.2305e-60	4.38803	AC092069.1 (ENSG00000267458)	0.000147546	3.37478	FGF12 (ENSG00000114279)	2.71326e-127	4.39423	QKI (ENSG00000112531)	5.81876e-06	1.55592
391	MYO3A (ENSG00000095777)	6.3664e-20	3.31435	RFLNB (ENSG00000183688)	2.64301e-56	2.5756	GLT8D2 (ENSG00000120820)	1.60418e-22	2.25362	SP100 (ENSG00000067066)	0.00396626	2.44164	CSRP1 (ENSG00000159176)	1.30742e-105	2.99913	VASH2 (ENSG00000143494)	5.85707e-53	2.7838	TNNI1 (ENSG00000159173)	9.27011e-13	3.27853	DGKD (ENSG00000077044)	1.08366e-62	3.69487	RARRES2 (ENSG00000106538)	4.05332e-60	2.17613	ASH1L (ENSG00000116539)	0.000152031	1.65966	SLC9A1 (ENSG00000090020)	3.04365e-127	3.16456	RAPGEF1 (ENSG00000107263)	5.83555e-06	3.0858
392	RTN4RL2 (ENSG00000186907)	7.817e-20	2.82823	GRIN2A (ENSG00000183454)	2.73301e-56	5.59883	CACNB2 (ENSG00000165995)	1.66519e-22	3.02821	MMP11 (ENSG00000099953)	0.00398729	2.34515	OAT (ENSG00000065154)	1.68576e-105	1.7843	GOLGA2 (ENSG00000167110)	5.85993e-53	1.87172	LRRC61 (ENSG00000127399)	9.29165e-13	2.47792	GRK5 (ENSG00000198873)	1.67444e-62	3.0007	POLA1 (ENSG00000101868)	9.86476e-60	3.14314	SLC16A2 (ENSG00000147100)	0.000156089	1.51565	RASL10A (ENSG00000100276)	9.07638e-127	3.57104	PPP4R3B (ENSG00000275052)	5.9778e-06	1.5878
393	CAPG (ENSG00000042493)	1.0411e-19	1.50559	LYSMD2 (ENSG00000140280)	2.74945e-56	2.97299	IFITM2 (ENSG00000185201)	1.77954e-22	2.00295	DAP (ENSG00000112977)	0.00410729	2.13692	MTHFD1L (ENSG00000120254)	1.83108e-105	1.81435	LRRTM4 (ENSG00000176204)	6.9181e-53	4.36218	HIST1H1D (ENSG00000124575)	1.0505e-12	1.71298	CLEC2B (ENSG00000110852)	2.07607e-62	4.5134	CKAP5 (ENSG00000175216)	2.0721e-59	2.47282	ATAD2B (ENSG00000119778)	0.000156296	1.5171	HSPG2 (ENSG00000142798)	9.5444e-127	3.11351	TMEM123 (ENSG00000152558)	6.05252e-06	1.66112
394	ARID5A (ENSG00000196843)	1.53909e-19	2.13197	CASKIN2 (ENSG00000177303)	2.88039e-56	2.80035	AQP3 (ENSG00000165272)	1.81985e-22	3.82035	KCNS2 (ENSG00000156486)	0.00417885	2.65095	FAS (ENSG00000026103)	3.42639e-105	2.1452	SATB1 (ENSG00000182568)	9.55204e-53	2.47927	VMO1 (ENSG00000182853)	1.21735e-12	2.72787	ACTN4 (ENSG00000130402)	3.16463e-62	2.43389	MED30 (ENSG00000164758)	2.8308e-59	2.2636	ARFGEF1 (ENSG00000066777)	0.000156437	1.73059	MFAP3L (ENSG00000198948)	1.91444e-126	3.72303	TRIOBP (ENSG00000100106)	6.1176e-06	1.56788
395	HES5 (ENSG00000197921)	1.63295e-19	3.4763	TNFAIP8L1 (ENSG00000185361)	2.88279e-56	2.05651	LILRA1 (ENSG00000104974)	1.97906e-22	2.02493	APOBEC3C (ENSG00000244509)	0.00419254	2.71807	NUMBL (ENSG00000105245)	3.81131e-105	1.93359	NEAT1 (ENSG00000245532)	1.01939e-52	1.57228	HLA-DPB1 (ENSG00000223865)	1.33714e-12	2.06871	PIEZO1 (ENSG00000103335)	6.42338e-62	3.47673	MPHOSPH9 (ENSG00000051825)	3.22837e-59	2.49872	TTC17 (ENSG00000052841)	0.000156704	1.65022	VANGL1 (ENSG00000173218)	2.29409e-126	3.30161	CHL1 (ENSG00000134121)	6.32928e-06	2.19515
396	TNN (ENSG00000120332)	1.65644e-19	2.75441	UTRN (ENSG00000152818)	3.41223e-56	2.03553	SERPING1 (ENSG00000149131)	2.27809e-22	1.60288	DCUN1D5 (ENSG00000137692)	0.00427653	1.53121	C3orf80 (ENSG00000180044)	1.49882e-104	3.37195	H6PD (ENSG00000049239)	1.05871e-52	2.11941	HAPLN2 (ENSG00000132702)	1.55949e-12	2.51279	SHROOM4 (ENSG00000158352)	2.19593e-61	4.33958	HIST1H4E (ENSG00000276966)	3.31535e-59	2.46362	ENDOD1 (ENSG00000149218)	0.00015775	1.52979	GNG7 (ENSG00000176533)	3.47139e-126	3.47897	STX12 (ENSG00000117758)	6.33005e-06	1.70502
397	ADCY6 (ENSG00000174233)	1.69321e-19	1.6156	ADGRV1 (ENSG00000164199)	4.66591e-56	4.24628	SMOC2 (ENSG00000112562)	2.29077e-22	2.07838	ALDH1A3 (ENSG00000184254)	0.00427968	3.71356	IL33 (ENSG00000137033)	3.56877e-104	3.17679	PNRC2 (ENSG00000189266)	1.20393e-52	1.69151	AC110285.6 (ENSG00000275966)	1.85816e-12	2.11448	FGD5 (ENSG00000154783)	2.29793e-61	3.12006	EXOSC8 (ENSG00000120699)	1.20875e-58	2.23861	PSD (ENSG00000059915)	0.000159494	1.55787	CASKIN2 (ENSG00000177303)	5.40311e-126	3.17111	SORT1 (ENSG00000134243)	6.36959e-06	1.5038
398	RNF180 (ENSG00000164197)	2.72849e-19	2.00869	PMEPA1 (ENSG00000124225)	5.91162e-56	3.21059	TAC1 (ENSG00000006128)	2.35738e-22	2.29465	MLPH (ENSG00000115648)	0.00432729	3.44919	DCXR (ENSG00000169738)	7.26493e-104	1.81284	NRXN1 (ENSG00000179915)	1.25501e-52	2.80606	ZNF711 (ENSG00000147180)	2.63226e-12	1.83765	DPEP1 (ENSG00000015413)	2.59523e-61	6.35862	TUBG1 (ENSG00000131462)	1.75145e-58	1.99958	AKAP17A (ENSG00000197976)	0.00016073	1.69182	NUDT3 (ENSG00000272325)	3.96961e-125	3.09518	TOX2 (ENSG00000124191)	6.52059e-06	4.21558
399	CLDN15 (ENSG00000106404)	2.86898e-19	1.94283	TOR4A (ENSG00000198113)	6.31884e-56	2.96385	HILPDA (ENSG00000135245)	2.57178e-22	3.00422	ASNS (ENSG00000070669)	0.00433411	2.19171	OSTF1 (ENSG00000134996)	8.14535e-104	1.69946	ASPN (ENSG00000106819)	1.70238e-52	2.89558	PGM5-AS1 (ENSG00000224958)	2.8215e-12	3.12134	NPR1 (ENSG00000169418)	5.93243e-61	4.52012	PRIM2 (ENSG00000146143)	2.1179e-58	2.96563	CDK13 (ENSG00000065883)	0.000161223	1.66231	SH3BGRL2 (ENSG00000198478)	6.87276e-125	4.30711	BAG3 (ENSG00000151929)	6.68975e-06	1.5747
400	PRKCD (ENSG00000163932)	4.70035e-19	2.28232	PLSCR1 (ENSG00000188313)	7.32677e-56	2.7386	FAM43B (ENSG00000183114)	2.76772e-22	3.3943	MOCOS (ENSG00000075643)	0.00434941	2.12682	KRT18 (ENSG00000111057)	8.2607e-104	4.28999	TBL1XR1 (ENSG00000177565)	1.82714e-52	1.67116	KLHL14 (ENSG00000197705)	2.9459e-12	2.675	BCAP29 (ENSG00000075790)	6.60838e-61	2.99425	CMSS1 (ENSG00000184220)	3.02011e-58	2.14735	DBR1 (ENSG00000138231)	0.000162758	1.53571	HLA-DQB1 (ENSG00000179344)	8.70677e-125	4.52728	POP4 (ENSG00000105171)	6.7041e-06	1.59842
401	ATIC (ENSG00000138363)	4.87823e-19	1.54117	TMEM233 (ENSG00000224982)	7.90503e-56	4.01233	RPS15A (ENSG00000134419)	3.05379e-22	1.50018	MTCL1 (ENSG00000168502)	0.0043649	2.87114	GOLT1B (ENSG00000111711)	9.64348e-104	1.90556	SCN7A (ENSG00000136546)	1.84876e-52	3.2876	IGFBP5 (ENSG00000115461)	3.89552e-12	1.62415	JPH1 (ENSG00000104369)	1.17325e-60	6.12579	MZT1 (ENSG00000204899)	9.11968e-58	2.52809	ATRNL1 (ENSG00000107518)	0.000164038	2.72611	CTDSPL (ENSG00000144677)	1.32216e-124	3.17628	BAP1 (ENSG00000163930)	6.8886e-06	1.62091
402	ZFAND1 (ENSG00000104231)	4.97575e-19	1.60624	TMEM189 (ENSG00000240849)	8.11368e-56	2.28779	CD180 (ENSG00000134061)	4.20154e-22	2.73149	PEPD (ENSG00000124299)	0.00440188	1.50275	MMP23B (ENSG00000189409)	1.52803e-103	2.72589	PDS5B (ENSG00000083642)	2.34763e-52	1.78879	C1R (ENSG00000159403)	4.83173e-12	1.88398	PSAP (ENSG00000197746)	1.81931e-60	2.49056	NDC1 (ENSG00000058804)	1.12455e-57	2.75878	ASPH (ENSG00000198363)	0.000167018	1.68567	MASP1 (ENSG00000127241)	2.63004e-124	4.51553	EXOC1 (ENSG00000090989)	6.95102e-06	1.61712
403	ADAMTS19 (ENSG00000145808)	5.27173e-19	2.2009	PTPRE (ENSG00000132334)	9.21805e-56	2.38744	RPSA (ENSG00000168028)	4.21279e-22	1.6132	GLIPR2 (ENSG00000122694)	0.00458076	2.28097	ILK (ENSG00000166333)	2.1032e-103	2.35338	CDC42EP5 (ENSG00000167617)	4.09316e-52	1.6385	SOX8 (ENSG00000005513)	5.66613e-12	2.18772	TNFRSF10A (ENSG00000104689)	1.82401e-60	5.70869	PAICS (ENSG00000128050)	2.9537e-57	2.04779	NUP153 (ENSG00000124789)	0.000168581	1.60319	FES (ENSG00000182511)	3.93088e-124	3.15777	B4GAT1 (ENSG00000174684)	7.05462e-06	1.54396
404	TIPARP-AS1 (ENSG00000243926)	5.52978e-19	2.72024	MAP4K2 (ENSG00000168067)	1.55074e-55	2.12733	FMN2 (ENSG00000155816)	4.4465e-22	3.67269	AC007773.1 (ENSG00000267213)	0.00458336	2.38287	TMED3 (ENSG00000166557)	2.27116e-103	1.83246	ARHGAP32 (ENSG00000134909)	7.09209e-52	2.48997	LRRN3 (ENSG00000173114)	6.46473e-12	2.51657	PRSS23 (ENSG00000150687)	2.39525e-60	2.19483	FBLN1 (ENSG00000077942)	3.30551e-57	1.90008	ZMYM5 (ENSG00000132950)	0.000168896	1.66669	CARD8 (ENSG00000105483)	5.62046e-124	3.07347	HYAL2 (ENSG00000068001)	7.15148e-06	2.37674
405	EMILIN2 (ENSG00000132205)	5.55814e-19	2.1835	GNAI2 (ENSG00000114353)	1.93959e-55	2.79008	TNF (ENSG00000232810)	4.96991e-22	4.9417	HPGDS (ENSG00000163106)	0.00458378	2.50993	OPTN (ENSG00000123240)	4.1264e-103	1.75597	KLF10 (ENSG00000155090)	1.00242e-51	2.01883	EAPP (ENSG00000129518)	6.55091e-12	1.5919	MRC1 (ENSG00000260314)	2.98274e-60	7.62855	SNRPA (ENSG00000077312)	1.11073e-56	2.01373	CRISPLD1 (ENSG00000121005)	0.00017294	1.58988	TMC7 (ENSG00000170537)	6.28771e-124	3.76431	UBE3C (ENSG00000009335)	7.215e-06	1.5289
406	CHMP4C (ENSG00000164695)	5.60199e-19	3.24867	CXADR (ENSG00000154639)	2.43247e-55	3.97611	PROM1 (ENSG00000007062)	5.36574e-22	1.65633	GPC1 (ENSG00000063660)	0.0046178	3.38919	NBL1 (ENSG00000158747)	5.2653e-103	1.99764	DOCK7 (ENSG00000116641)	1.01553e-51	2.03645	MATN2 (ENSG00000132561)	7.45725e-12	1.75696	EXOC3L2 (ENSG00000283632)	3.516e-60	3.57165	TBX2 (ENSG00000121068)	1.55291e-56	1.6679	ATM (ENSG00000149311)	0.000173841	1.68994	FIGNL2 (ENSG00000261308)	7.21014e-124	3.44997	PFKL (ENSG00000141959)	7.5195e-06	1.62727
407	GLIS2 (ENSG00000126603)	1.00205e-18	1.73838	TCF4 (ENSG00000196628)	2.95887e-55	2.46364	VASN (ENSG00000168140)	5.54699e-22	1.5155	AL732314.4 (ENSG00000280767)	0.00462487	1.73683	MAP7D3 (ENSG00000129680)	5.30275e-103	1.90947	KDM1A (ENSG00000004487)	1.30957e-51	1.72208	GSTA4 (ENSG00000170899)	8.01405e-12	1.83876	FOXO1 (ENSG00000150907)	3.57651e-60	3.32584	PKN3 (ENSG00000160447)	5.74326e-56	3.86424	AC005224.4 (ENSG00000266709)	0.000173952	3.43307	SYT17 (ENSG00000103528)	8.34017e-124	3.54734	AP2B1 (ENSG00000006125)	7.64373e-06	1.52314
408	CABP1 (ENSG00000157782)	1.01888e-18	2.95077	PPM1F (ENSG00000100034)	3.99249e-55	2.04232	ITGB2 (ENSG00000160255)	5.60277e-22	13.6228	AC020909.2 (ENSG00000268518)	0.00468606	1.83159	SPRYD7 (ENSG00000123178)	1.30952e-102	1.87464	EIF3E (ENSG00000104408)	1.81236e-51	1.55687	CHST2 (ENSG00000175040)	8.26128e-12	1.64393	VAMP8 (ENSG00000118640)	7.85363e-60	3.53059	MSH6 (ENSG00000116062)	8.91015e-56	2.31595	PER1 (ENSG00000179094)	0.000174595	1.56894	MTMR12 (ENSG00000150712)	1.10222e-123	2.97339	NABP2 (ENSG00000139579)	7.89338e-06	1.6132
409	CYTH3 (ENSG00000008256)	1.31106e-18	1.6938	SLC46A3 (ENSG00000139508)	4.91183e-55	2.24498	DPP4 (ENSG00000197635)	5.73109e-22	3.03429	PI16 (ENSG00000164530)	0.00481446	1.72077	PLGRKT (ENSG00000107020)	1.33455e-102	1.81049	KLHDC10 (ENSG00000128607)	1.82981e-51	2.2429	CLDN11 (ENSG00000013297)	8.63935e-12	3.91103	ANGPT2 (ENSG00000091879)	1.02031e-59	3.25752	NUCKS1 (ENSG00000069275)	1.48319e-55	2.2098	GABRA2 (ENSG00000151834)	0.000179669	3.01854	FYN (ENSG00000010810)	1.97855e-123	3.38659	PIGT (ENSG00000124155)	8.0019e-06	1.69022
410	GEM (ENSG00000164949)	1.53862e-18	1.54844	EPB41L4A (ENSG00000129595)	5.68502e-55	3.53289	ICAM4 (ENSG00000105371)	6.02918e-22	2.84351	AC007325.4 (ENSG00000278817)	0.00495441	3.03957	PGM3 (ENSG00000013375)	1.90552e-102	1.87718	KHSRP (ENSG00000088247)	1.92289e-51	1.75074	ZNF32 (ENSG00000169740)	8.67211e-12	1.59091	TNFAIP8L1 (ENSG00000185361)	1.0853e-59	3.36968	BUB3 (ENSG00000154473)	8.0778e-55	2.27176	ANTXR2 (ENSG00000163297)	0.000180306	1.85346	SEMA6A (ENSG00000092421)	3.14887e-123	2.49609	TOLLIP (ENSG00000078902)	8.19626e-06	1.53264
411	ARTN (ENSG00000117407)	1.67024e-18	2.64982	HIP1R (ENSG00000130787)	8.70922e-55	2.89805	HERPUD1 (ENSG00000051108)	6.63296e-22	1.75175	AC108515.1 (ENSG00000253170)	0.00507668	1.51681	GIPC1 (ENSG00000123159)	1.96896e-102	1.82343	LINGO2 (ENSG00000174482)	2.13796e-51	3.83155	ZNRD1 (ENSG00000066379)	9.71211e-12	1.64564	HAGLR (ENSG00000224189)	1.15198e-59	4.73791	RCC1 (ENSG00000180198)	1.05178e-54	2.23231	MNT (ENSG00000070444)	0.000183877	1.54456	RAPGEF1 (ENSG00000107263)	4.01085e-123	2.87234	UTP3 (ENSG00000132467)	8.44089e-06	1.50875
412	NIP7 (ENSG00000132603)	1.70709e-18	1.57188	ECE1 (ENSG00000117298)	1.06225e-54	2.32228	PTGS2 (ENSG00000073756)	7.01645e-22	2.6828	CSRP2 (ENSG00000175183)	0.00516561	1.70674	CEBPB (ENSG00000172216)	2.58768e-102	1.95418	CCND2 (ENSG00000118971)	2.87354e-51	1.68854	RFTN2 (ENSG00000162944)	1.01448e-11	1.93247	MMP14 (ENSG00000157227)	1.69828e-59	2.71424	GJC1 (ENSG00000182963)	1.11124e-54	2.05855	AL358933.1 (ENSG00000261839)	0.000186786	2.2455	RFK (ENSG00000135002)	9.38153e-123	3.31612	ERC1 (ENSG00000082805)	8.49796e-06	1.52983
413	TTC32 (ENSG00000183891)	2.53282e-18	1.89501	ULBP2 (ENSG00000131015)	1.63886e-54	4.60832	IGFBP6 (ENSG00000167779)	7.83216e-22	1.85321	GPR176 (ENSG00000166073)	0.00538134	3.4312	RRAS (ENSG00000126458)	3.23551e-102	2.29191	TBX3 (ENSG00000135111)	5.49828e-51	2.05472	C11orf74 (ENSG00000166352)	1.04696e-11	1.70034	CRIP2 (ENSG00000182809)	2.7403e-59	2.12617	FN3KRP (ENSG00000141560)	1.28331e-54	2.24509	NARFL (ENSG00000103245)	0.000187647	1.53302	ARHGAP23 (ENSG00000275832)	2.31015e-122	3.11262	ATP6V1H (ENSG00000047249)	8.7561e-06	1.54964
414	AARD (ENSG00000205002)	2.57495e-18	3.21312	SCAMP5 (ENSG00000198794)	2.22879e-54	2.5236	NLRC4 (ENSG00000091106)	8.20594e-22	2.21088	AC010327.3 (ENSG00000267577)	0.00542444	3.18384	LINC01583 (ENSG00000259518)	4.24369e-102	4.97119	DIRC3 (ENSG00000231672)	6.20971e-51	3.58986	LRP3 (ENSG00000130881)	1.05839e-11	1.68082	SLC9A1 (ENSG00000090020)	2.92426e-59	3.69903	CASP8AP2 (ENSG00000118412)	2.33955e-54	2.15424	CENPC (ENSG00000145241)	0.000190801	1.57317	SELENON (ENSG00000162430)	3.20052e-121	3.03298	OCIAD2 (ENSG00000145247)	8.93464e-06	2.86483
415	ACAT1 (ENSG00000075239)	3.12321e-18	1.53597	PLA2G16 (ENSG00000176485)	2.23097e-54	3.19198	SLAMF7 (ENSG00000026751)	9.09664e-22	3.55088	C17orf64 (ENSG00000141371)	0.00547233	1.80874	MRPL18 (ENSG00000112110)	4.33347e-102	1.85048	RIOX2 (ENSG00000170854)	7.35967e-51	2.24521	HOXC11 (ENSG00000123388)	1.16088e-11	2.60086	MYO6 (ENSG00000196586)	2.99151e-59	2.81694	LSM4 (ENSG00000130520)	3.19252e-54	2.13101	ZNF618 (ENSG00000157657)	0.000192558	1.56409	SLC30A1 (ENSG00000170385)	8.2177e-121	3.27232	EDEM3 (ENSG00000116406)	1.00131e-05	1.50056
416	ZNRF2 (ENSG00000180233)	3.27658e-18	2.23288	ELF4 (ENSG00000102034)	2.60375e-54	4.05492	CD84 (ENSG00000066294)	9.94046e-22	4.59765	PSCA (ENSG00000167653)	0.00548978	2.36604	BEND6 (ENSG00000151917)	6.76415e-102	3.91975	LITAF (ENSG00000189067)	7.79731e-51	1.73989	GRIP1 (ENSG00000155974)	1.16343e-11	2.25998	TNFRSF25 (ENSG00000215788)	4.5858e-59	4.58758	TEX30 (ENSG00000151287)	4.37188e-54	2.63475	REL (ENSG00000162924)	0.000192578	1.64892	F2RL3 (ENSG00000127533)	1.44739e-120	5.05711	ST3GAL6-AS1 (ENSG00000239445)	1.01155e-05	4.79498
417	AL445472.1 (ENSG00000227486)	3.50896e-18	1.79119	TMEM8A (ENSG00000129925)	2.6084e-54	2.38276	FXYD7 (ENSG00000221946)	1.04981e-21	2.94279	MARCH4 (ENSG00000144583)	0.00549644	3.26662	CMPK1 (ENSG00000162368)	1.14475e-101	1.84096	TRIM44 (ENSG00000166326)	9.91492e-51	1.63916	AIF1 (ENSG00000204472)	1.53359e-11	1.50379	PRCP (ENSG00000137509)	9.21467e-59	2.69312	ACAT2 (ENSG00000120437)	5.64353e-54	2.5186	ZNF638 (ENSG00000075292)	0.000195535	1.5916	GMFG (ENSG00000130755)	2.38609e-120	2.97741	IRAK1 (ENSG00000184216)	1.01764e-05	1.51548
418	TRIM71 (ENSG00000206557)	4.52454e-18	2.528	AC008556.1 (ENSG00000277013)	3.20224e-54	4.66304	B3GALT5-AS1 (ENSG00000184809)	1.29605e-21	2.14963	APCDD1L (ENSG00000198768)	0.00569161	3.30509	MSANTD3 (ENSG00000066697)	1.77493e-101	1.8484	PLEKHA4 (ENSG00000105559)	1.11978e-50	2.09935	CAMK4 (ENSG00000152495)	1.85011e-11	1.73405	CRACR2B (ENSG00000177685)	1.27195e-58	5.04916	POP7 (ENSG00000172336)	5.66209e-54	2.04175	GUF1 (ENSG00000151806)	0.000197407	1.52443	ARVCF (ENSG00000099889)	5.90873e-120	3.79388	GNPAT (ENSG00000116906)	1.01993e-05	1.51924
419	TXNIP (ENSG00000265972)	4.6792e-18	1.59803	FAM84A (ENSG00000162981)	3.53957e-54	3.24622	ISCU (ENSG00000136003)	1.3125e-21	1.71826	MEIOB (ENSG00000162039)	0.00581942	1.52005	S100A11 (ENSG00000163191)	1.80542e-101	2.11822	ZBTB46 (ENSG00000130584)	1.58247e-50	1.90099	NPAS1 (ENSG00000130751)	2.46895e-11	1.92247	MGAT1 (ENSG00000131446)	1.29451e-58	2.88282	CEP135 (ENSG00000174799)	1.25552e-53	2.12708	ZNF26 (ENSG00000198393)	0.000198907	1.53774	SMAD1 (ENSG00000170365)	9.52137e-120	3.14644	DNM2 (ENSG00000079805)	1.05957e-05	1.66906
420	SALRNA2 (ENSG00000280515)	6.38169e-18	2.85758	PKP4 (ENSG00000144283)	4.00872e-54	3.08852	PPIB (ENSG00000166794)	1.35517e-21	1.77162	AL355312.4 (ENSG00000273132)	0.00604225	1.83157	SIPA1L1 (ENSG00000197555)	6.94578e-101	2.1921	ZNF609 (ENSG00000180357)	2.29035e-50	1.79582	SETD9 (ENSG00000155542)	2.76942e-11	2.16154	SLC27A3 (ENSG00000143554)	1.32504e-58	3.93675	RBBP8 (ENSG00000101773)	1.82871e-53	2.6893	PROM1 (ENSG00000007062)	0.000199735	3.30362	MPZL2 (ENSG00000149573)	9.79135e-120	5.6087	KLHL5 (ENSG00000109790)	1.13432e-05	1.62613
421	DLEU2 (ENSG00000231607)	6.55184e-18	2.11375	ADM (ENSG00000148926)	5.5387e-54	2.50562	AC074327.1 (ENSG00000228651)	1.54035e-21	2.77591	AL356234.3 (ENSG00000283265)	0.00604498	2.44176	RFTN1 (ENSG00000131378)	1.33669e-100	1.68914	ZFP36 (ENSG00000128016)	2.31163e-50	2.1796	MDGA2 (ENSG00000139915)	2.82839e-11	1.74348	ITPKB (ENSG00000143772)	1.33894e-58	3.53496	CEP72 (ENSG00000112877)	3.16875e-53	4.2048	SLA2 (ENSG00000101082)	0.000199851	1.87523	ITM2A (ENSG00000078596)	1.43202e-119	2.70287	REXO1 (ENSG00000079313)	1.14606e-05	1.60878
422	DALRD3 (ENSG00000178149)	7.64857e-18	1.53745	CCPG1 (ENSG00000260916)	7.69588e-54	2.66323	FCGR3A (ENSG00000203747)	1.79193e-21	8.62202	TPD52 (ENSG00000076554)	0.00609529	2.86888	TPST1 (ENSG00000169902)	1.83344e-100	2.18345	BAZ2B (ENSG00000123636)	2.33938e-50	1.62774	KAZN (ENSG00000189337)	3.00865e-11	1.79588	HIP1R (ENSG00000130787)	1.77865e-58	4.63202	ANP32B (ENSG00000136938)	3.38858e-53	2.10018	AC010999.2 (ENSG00000276524)	0.000199993	2.84231	DGKH (ENSG00000102780)	1.56038e-119	2.87361	LYL1 (ENSG00000104903)	1.15728e-05	3.03053
423	NOC3L (ENSG00000173145)	9.1047e-18	1.60219	STC1 (ENSG00000159167)	8.93059e-54	1.50779	CDKN2B-AS1 (ENSG00000240498)	1.95537e-21	1.96471	GBP1 (ENSG00000117228)	0.00612716	2.5747	PCBP4 (ENSG00000090097)	1.95091e-100	1.80983	SPRY4 (ENSG00000187678)	2.45638e-50	1.74172	HNMT (ENSG00000150540)	3.16176e-11	1.65094	RABGAP1 (ENSG00000011454)	1.86129e-58	3.23492	RPA2 (ENSG00000117748)	6.19908e-53	2.16676	ZDHHC8 (ENSG00000099904)	0.000205162	1.57592	GFOD2 (ENSG00000141098)	4.36534e-119	3.05044	MED15 (ENSG00000099917)	1.19801e-05	1.50298
424	MRVI1 (ENSG00000072952)	9.36146e-18	1.82292	GDF7 (ENSG00000143869)	9.70693e-54	3.70464	LRRC4C (ENSG00000148948)	2.48898e-21	1.87649	BATF3 (ENSG00000123685)	0.00616607	2.80444	PARVA (ENSG00000197702)	2.96323e-100	1.83024	GLG1 (ENSG00000090863)	3.42537e-50	1.57248	DNM1 (ENSG00000106976)	3.60576e-11	2.1457	LIPA (ENSG00000107798)	2.11749e-58	3.36214	SNRPD1 (ENSG00000167088)	6.4684e-53	2.16764	AC114689.3 (ENSG00000265533)	0.000205582	2.33594	ZNF710 (ENSG00000140548)	6.38622e-119	3.26247	ATP6V1E1 (ENSG00000131100)	1.22299e-05	1.62116
425	MAPK10 (ENSG00000109339)	9.78197e-18	1.85556	NRP1 (ENSG00000099250)	2.26519e-53	2.05118	CDKN1A (ENSG00000124762)	2.92996e-21	1.56122	CLEC5A (ENSG00000258227)	0.0063401	1.79081	MTCL1 (ENSG00000168502)	3.39972e-100	3.83225	NREP (ENSG00000134986)	6.54995e-50	1.64226	C1D (ENSG00000197223)	3.70054e-11	1.51761	PXDN (ENSG00000130508)	2.74161e-58	2.46438	RAD21 (ENSG00000164754)	8.63523e-53	2.22692	GAS1 (ENSG00000180447)	0.000207604	2.05516	PCDH1 (ENSG00000156453)	7.38292e-119	2.74306	RASSF3 (ENSG00000153179)	1.24213e-05	3.8644
426	ITIH5 (ENSG00000123243)	1.34572e-17	3.1021	RASSF8 (ENSG00000123094)	2.64146e-53	3.06763	GBGT1 (ENSG00000148288)	3.20954e-21	2.21449	PTPN7 (ENSG00000143851)	0.00638973	3.31656	ITGA4 (ENSG00000115232)	3.96079e-100	1.89875	IER2 (ENSG00000160888)	7.1538e-50	1.59495	GPATCH2 (ENSG00000092978)	3.77747e-11	1.7297	KIF26A (ENSG00000066735)	2.99313e-58	3.68741	MTFR2 (ENSG00000146410)	1.09283e-52	4.02487	IREB2 (ENSG00000136381)	0.000211315	1.7233	GCNT2 (ENSG00000111846)	1.05374e-118	4.40258	GLRX (ENSG00000173221)	1.24989e-05	1.53183
427	HADH (ENSG00000138796)	1.83542e-17	1.56644	IGFBP4 (ENSG00000141753)	2.75842e-53	2.53683	TGM2 (ENSG00000198959)	3.27983e-21	1.94195	OPTN (ENSG00000123240)	0.00674145	1.92001	CIB1 (ENSG00000185043)	7.16325e-100	1.75875	ADAR (ENSG00000160710)	7.37438e-50	1.66639	BMPR1A (ENSG00000107779)	4.32572e-11	1.58837	PLEKHA1 (ENSG00000107679)	3.17994e-58	2.98406	CCDC14 (ENSG00000175455)	1.30756e-52	1.94612	MED23 (ENSG00000112282)	0.000214346	1.60947	FCMR (ENSG00000162894)	2.51732e-118	4.35816	ABCA9-AS1 (ENSG00000231749)	1.26786e-05	3.11498
428	LINC01003 (ENSG00000261455)	1.87752e-17	1.87582	EMC10 (ENSG00000161671)	4.26136e-53	2.38736	LITAF (ENSG00000189067)	3.87578e-21	1.59032	AC000067.1 (ENSG00000225007)	0.00700896	3.11547	AGAP2-AS1 (ENSG00000255737)	1.46136e-99	2.43002	LTBP4 (ENSG00000090006)	1.09794e-49	1.59713	SOCS1 (ENSG00000185338)	4.46875e-11	1.78219	KIF13B (ENSG00000197892)	4.73753e-58	4.38141	HPRT1 (ENSG00000165704)	1.40676e-52	2.19571	SH3RF1 (ENSG00000154447)	0.000219315	1.70634	TBC1D9 (ENSG00000109436)	2.55043e-118	2.96206	IQSEC1 (ENSG00000144711)	1.31726e-05	1.57912
429	ENOX1 (ENSG00000120658)	2.17703e-17	1.95188	PYCARD (ENSG00000103490)	4.862e-53	2.70036	KLF2 (ENSG00000127528)	4.21144e-21	2.4948	AC008691.1 (ENSG00000249738)	0.00718198	1.68127	ARPC1B (ENSG00000130429)	2.7546e-99	1.60561	PDGFC (ENSG00000145431)	1.44307e-49	2.55689	PTGES (ENSG00000148344)	4.58141e-11	2.05512	AC004918.1 (ENSG00000244701)	7.62523e-58	6.10828	NET1 (ENSG00000173848)	1.56506e-52	2.04917	RRN3 (ENSG00000085721)	0.000219423	1.69009	MAN1C1 (ENSG00000117643)	3.57808e-118	4.03342	CDC42EP3 (ENSG00000163171)	1.39761e-05	2.43995
430	EMP2 (ENSG00000213853)	2.26978e-17	1.55962	MRPL17 (ENSG00000158042)	5.65457e-53	2.86472	BCL3 (ENSG00000069399)	4.45922e-21	2.13787	STT3A-AS1 (ENSG00000254671)	0.00743348	2.25685	LSM1 (ENSG00000175324)	3.58203e-99	1.84688	CLMP (ENSG00000166250)	1.64923e-49	2.69222	SLITRK5 (ENSG00000165300)	4.72747e-11	2.18484	HDAC7 (ENSG00000061273)	1.01108e-57	2.90384	HMGA1 (ENSG00000137309)	1.73124e-52	2.07721	APOBEC3C (ENSG00000244509)	0.000219629	1.58588	NRROS (ENSG00000174004)	5.22909e-118	4.21614	SMIM12 (ENSG00000163866)	1.4223e-05	1.68842
431	ECSIT (ENSG00000130159)	2.42285e-17	1.71831	RARG (ENSG00000172819)	6.78352e-53	3.15815	VEGFB (ENSG00000173511)	4.46302e-21	1.62689	SLC7A5 (ENSG00000103257)	0.00773348	2.65241	NOTCH3 (ENSG00000074181)	3.9245e-99	1.89776	MVB12B (ENSG00000196814)	2.04302e-49	2.82473	AFF3 (ENSG00000144218)	5.65095e-11	1.97511	AP2A2 (ENSG00000183020)	1.03373e-57	2.74497	HAUS6 (ENSG00000147874)	2.10816e-52	2.26137	DYNC2H1 (ENSG00000187240)	0.000225236	1.60952	JAM3 (ENSG00000166086)	6.60408e-118	3.19618	ACTN4 (ENSG00000130402)	1.43741e-05	2.12978
432	PDE5A (ENSG00000138735)	2.78263e-17	1.79837	MTMR12 (ENSG00000150712)	8.75054e-53	2.53424	DENND2D (ENSG00000162777)	4.52901e-21	3.04756	CST3 (ENSG00000101439)	0.0077626	2.13772	CEBPG (ENSG00000153879)	3.98677e-99	1.85355	NUMA1 (ENSG00000137497)	2.6493e-49	1.69232	DLX5 (ENSG00000105880)	5.72877e-11	2.53194	KIF1B (ENSG00000054523)	1.26666e-57	2.80282	C4orf46 (ENSG00000205208)	2.20485e-52	2.68902	LPCAT1 (ENSG00000153395)	0.000226342	1.51678	EXOC6 (ENSG00000138190)	1.05479e-117	3.28099	OS9 (ENSG00000135506)	1.46227e-05	1.683
433	GUCY1A2 (ENSG00000152402)	2.79825e-17	1.62256	GAPLINC (ENSG00000266835)	9.05467e-53	3.33936	MGP (ENSG00000111341)	4.56723e-21	4.55112	MOGAT3 (ENSG00000106384)	0.00780389	2.1627	CDH2 (ENSG00000170558)	4.19035e-99	1.74235	PRRC2B (ENSG00000130723)	2.70402e-49	1.58022	HIST3H2A (ENSG00000181218)	5.87129e-11	2.07348	MYORG (ENSG00000164976)	1.36341e-57	5.0316	MGST1 (ENSG00000008394)	2.27124e-52	3.12652	DMTF1 (ENSG00000135164)	0.000228381	1.58026	TGFBR3 (ENSG00000069702)	1.22286e-117	2.93461	HYOU1 (ENSG00000149428)	1.4854e-05	1.61626
434	RASD2 (ENSG00000100302)	4.34597e-17	2.55524	KCNQ3 (ENSG00000184156)	1.40341e-52	4.46063	LOXL1 (ENSG00000129038)	5.37591e-21	1.63883	TCEAL3 (ENSG00000196507)	0.00786339	2.04781	GPR176 (ENSG00000166073)	4.81822e-99	2.88507	PLXNB2 (ENSG00000196576)	2.74417e-49	1.59699	SPIN2A (ENSG00000147059)	6.4614e-11	2.56107	FCGRT (ENSG00000104870)	1.59311e-57	2.45774	C2orf48 (ENSG00000163009)	3.97492e-52	3.73508	SPRED2 (ENSG00000198369)	0.000229395	1.59128	NUDT14 (ENSG00000183828)	1.33869e-117	2.76898	SMIM29 (ENSG00000186577)	1.6746e-05	1.55449
435	GPATCH4 (ENSG00000160818)	4.77889e-17	1.53422	SYT14 (ENSG00000143469)	1.49191e-52	4.262	PIK3R5 (ENSG00000141506)	5.40377e-21	3.89462	MUC1 (ENSG00000185499)	0.00797737	2.73113	PLP2 (ENSG00000102007)	5.11587e-99	1.7258	ADNP (ENSG00000101126)	3.31256e-49	1.70294	MAPT (ENSG00000186868)	6.79755e-11	1.62177	CD9 (ENSG00000010278)	1.81382e-57	2.37932	LSM6 (ENSG00000164167)	4.56594e-52	1.955	ARHGEF40 (ENSG00000165801)	0.000230752	1.83157	ZDHHC14 (ENSG00000175048)	1.44458e-117	3.10284	FSTL4 (ENSG00000053108)	1.68414e-05	4.11661
436	MAP3K5 (ENSG00000197442)	5.95602e-17	2.34283	IVNS1ABP (ENSG00000116679)	1.57492e-52	2.1683	CTSS (ENSG00000163131)	6.12151e-21	11.5975	OST4 (ENSG00000228474)	0.00803189	1.50645	COL1A2 (ENSG00000164692)	6.53445e-99	2.28114	SLITRK6 (ENSG00000184564)	3.57927e-49	3.75235	ST6GALNAC3 (ENSG00000184005)	7.55665e-11	1.614	MAP4K4 (ENSG00000071054)	3.84115e-57	2.3542	FAM161A (ENSG00000170264)	8.0511e-52	2.39224	NOTCH2NL (ENSG00000264343)	0.000231522	3.83035	SEC14L1 (ENSG00000129657)	2.73602e-117	3.42747	SHOC2 (ENSG00000108061)	1.7529e-05	1.50997
437	RUNX1 (ENSG00000159216)	7.90699e-17	1.67376	ABCA3 (ENSG00000167972)	1.66576e-52	3.02452	LINC00500 (ENSG00000249381)	6.84906e-21	1.92569	NTF3 (ENSG00000185652)	0.00842385	3.08723	XBP1 (ENSG00000100219)	9.53942e-99	1.90525	BNIP3L (ENSG00000104765)	3.66163e-49	1.58506	SYT6 (ENSG00000134207)	7.83012e-11	2.8712	SLFN5 (ENSG00000166750)	4.06217e-57	3.19241	CHCHD2 (ENSG00000106153)	1.14262e-51	1.98852	ZADH2 (ENSG00000180011)	0.000234982	1.53521	FOLH1 (ENSG00000086205)	3.67125e-117	3.37796	HEY2 (ENSG00000135547)	1.76728e-05	2.68871
438	KANK4 (ENSG00000132854)	1.0001e-16	2.19306	TAL1 (ENSG00000162367)	1.75953e-52	3.89805	OSTC (ENSG00000198856)	7.42392e-21	1.81323	ZNF469 (ENSG00000225614)	0.0084252	3.18299	FRMD6 (ENSG00000139926)	1.10288e-98	2.20974	BCLAF1 (ENSG00000029363)	4.54308e-49	1.57717	OR51D1 (ENSG00000197428)	7.88189e-11	2.46182	ST6GAL1 (ENSG00000073849)	4.48837e-57	4.16479	HIST1H2BL (ENSG00000185130)	1.40852e-51	3.99044	STAT2 (ENSG00000170581)	0.000246402	1.6372	CCDC85C (ENSG00000205476)	3.72545e-117	3.38598	SLC4A1AP (ENSG00000163798)	1.80204e-05	1.56231
439	SMIM19 (ENSG00000176209)	1.12867e-16	1.5089	OSBPL3 (ENSG00000070882)	1.9145e-52	2.74466	ARSE (ENSG00000157399)	7.85817e-21	2.96111	AHNAK2 (ENSG00000185567)	0.00876091	2.61818	STK32B (ENSG00000152953)	1.97913e-98	3.76391	GDF6 (ENSG00000156466)	4.6587e-49	2.63054	TENM2 (ENSG00000145934)	8.3919e-11	2.63132	TSPAN13 (ENSG00000106537)	4.81683e-57	2.72932	ARHGAP19 (ENSG00000213390)	1.70153e-51	2.78267	RLF (ENSG00000117000)	0.000250035	1.67479	C2CD4B (ENSG00000205502)	4.42571e-117	4.06889	ATP13A2 (ENSG00000159363)	1.90489e-05	3.12807
440	CCDC86 (ENSG00000110104)	1.2558e-16	1.72824	TBC1D9 (ENSG00000109436)	2.28261e-52	2.57946	YIPF5 (ENSG00000145817)	8.0193e-21	1.68029	ARPC1B (ENSG00000130429)	0.00893698	1.78428	ARHGAP10 (ENSG00000071205)	2.08587e-98	2.09438	UBE2QL1 (ENSG00000215218)	5.05386e-49	4.15375	ADGRG6 (ENSG00000112414)	8.4069e-11	1.58601	HTRA3 (ENSG00000170801)	4.92245e-57	2.90034	UBR7 (ENSG00000012963)	2.50042e-51	2.57331	CLIP2 (ENSG00000106665)	0.000258482	1.6921	FAM43A (ENSG00000185112)	7.3633e-117	2.69762	GOT2 (ENSG00000125166)	1.92284e-05	1.59413
441	ENDOG (ENSG00000167136)	1.62902e-16	1.50666	SYN2 (ENSG00000157152)	2.31379e-52	5.04143	CCS (ENSG00000173992)	8.62434e-21	1.64454	PDLIM5 (ENSG00000163110)	0.00902527	2.00491	ANXA11 (ENSG00000122359)	2.96822e-98	1.75229	PLD3 (ENSG00000105223)	5.83532e-49	1.60381	SCPEP1 (ENSG00000121064)	8.87614e-11	1.66276	IQGAP1 (ENSG00000140575)	5.43529e-57	2.59612	TMEM237 (ENSG00000155755)	3.97319e-51	2.34118	UVRAG (ENSG00000198382)	0.000261843	1.62166	PXN (ENSG00000089159)	7.59738e-117	2.8603	MAPRE1 (ENSG00000101367)	1.98868e-05	1.69849
442	PDE6D (ENSG00000156973)	1.66431e-16	1.66921	SLC44A1 (ENSG00000070214)	2.4136e-52	2.14232	SSR4 (ENSG00000180879)	9.97439e-21	1.71705	CPQ (ENSG00000104324)	0.00935436	2.08377	MED8 (ENSG00000159479)	3.10522e-98	1.69286	HTR2B (ENSG00000135914)	9.55357e-49	2.43684	LRRC4C (ENSG00000148948)	9.82383e-11	2.08223	RAPGEF1 (ENSG00000107263)	1.64715e-56	3.1116	GMPS (ENSG00000163655)	5.56523e-51	2.00991	XPO7 (ENSG00000130227)	0.000269068	1.5446	PTPN4 (ENSG00000088179)	7.80182e-117	2.99899	MET (ENSG00000105976)	1.99621e-05	4.92353
443	FAM122A (ENSG00000187866)	1.96426e-16	1.75967	TANC1 (ENSG00000115183)	2.6539e-52	2.33542	TMEM108 (ENSG00000144868)	1.00175e-20	2.33693	RTL1 (ENSG00000254656)	0.00945265	2.1869	MLPH (ENSG00000115648)	3.36708e-98	5.8308	MDK (ENSG00000110492)	1.18046e-48	1.56486	SCN3A (ENSG00000153253)	1.13027e-10	3.00832	CD55 (ENSG00000196352)	1.82962e-56	3.12701	TBX2-AS1 (ENSG00000267280)	1.52669e-50	1.99706	ABCC5 (ENSG00000114770)	0.000269677	1.67069	PLA2G16 (ENSG00000176485)	8.37998e-117	4.21892	CD82 (ENSG00000085117)	2.04273e-05	3.3148
444	TNFRSF13C (ENSG00000159958)	2.48401e-16	2.28695	DDIT4L (ENSG00000145358)	3.05684e-52	4.52124	LDLRAD4 (ENSG00000168675)	1.07086e-20	2.05709	XIST (ENSG00000229807)	0.00972905	1.89098	ADAM23 (ENSG00000114948)	4.14298e-98	1.79131	FGD1 (ENSG00000102302)	1.85767e-48	2.20193	LINC01597 (ENSG00000205611)	1.16491e-10	2.62379	AKAP13 (ENSG00000170776)	2.03101e-56	2.45653	TFAM (ENSG00000108064)	1.83719e-50	1.86698	MAP2K7 (ENSG00000076984)	0.000275957	1.52651	CELF2 (ENSG00000048740)	1.12008e-116	3.43053	MYH9 (ENSG00000100345)	2.04359e-05	2.22859
445	LAYN (ENSG00000204381)	2.52694e-16	2.01186	VEGFC (ENSG00000150630)	3.13835e-52	2.23899	SIGLEC10 (ENSG00000142512)	1.20499e-20	3.95935	HSD17B2 (ENSG00000086696)	0.0100092	2.11254	TIGAR (ENSG00000078237)	7.87333e-98	2.01327	SMIM3 (ENSG00000256235)	2.1791e-48	1.50586	SYK (ENSG00000165025)	1.28443e-10	1.66891	F2RL3 (ENSG00000127533)	2.38644e-56	6.7316	KDELC2 (ENSG00000178202)	1.97591e-50	2.22841	SIX5 (ENSG00000177045)	0.000279015	1.59552	AFDN (ENSG00000130396)	1.74488e-116	2.98064	LY6G5C (ENSG00000204428)	2.13077e-05	4.58901
446	AL358473.1 (ENSG00000229191)	3.14815e-16	2.48214	CD58 (ENSG00000116815)	3.44943e-52	2.72307	APOBR (ENSG00000184730)	1.55775e-20	3.77738	PCBP4 (ENSG00000090097)	0.0100183	2.02339	SMARCD3 (ENSG00000082014)	8.39333e-98	1.72658	RSPO3 (ENSG00000146374)	2.29615e-48	2.52175	DKKL1 (ENSG00000104901)	1.39163e-10	2.49689	DAB2 (ENSG00000153071)	2.92162e-56	2.81145	HMGXB4 (ENSG00000100281)	1.54878e-49	1.97926	PCDH10 (ENSG00000138650)	0.000279563	1.66169	TMEM189 (ENSG00000240849)	2.18712e-116	2.9182	ARHGAP4 (ENSG00000089820)	2.20371e-05	3.85847
447	DIMT1 (ENSG00000086189)	3.43581e-16	1.54021	ITSN2 (ENSG00000198399)	5.0076e-52	2.37787	ANTXR1 (ENSG00000169604)	1.61666e-20	1.67898	LINC01583 (ENSG00000259518)	0.0100822	2.50646	TMEM54 (ENSG00000121900)	1.07824e-97	1.93691	IGF1R (ENSG00000140443)	3.13058e-48	1.58613	CHRNB4 (ENSG00000117971)	1.52944e-10	2.88743	NRN1 (ENSG00000124785)	3.29144e-56	4.53343	HIST1H2AM (ENSG00000278677)	5.47946e-49	4.41151	PDE9A (ENSG00000160191)	0.000279972	1.52484	MMP24 (ENSG00000125966)	4.23145e-116	4.71911	ITFG1 (ENSG00000129636)	2.25041e-05	1.66565
448	METRNL (ENSG00000176845)	3.67774e-16	1.75929	SERPINB4 (ENSG00000206073)	5.20706e-52	4.56886	LTBR (ENSG00000111321)	1.62686e-20	1.5496	AC106897.1 (ENSG00000249679)	0.0100994	2.81447	CSRP2 (ENSG00000175183)	1.28364e-97	2.18733	SCX (ENSG00000260428)	3.7213e-48	2.00979	AC103702.2 (ENSG00000272763)	1.9406e-10	1.82956	EXOC6 (ENSG00000138190)	3.32744e-56	4.40753	HIST1H2BI (ENSG00000278588)	6.96275e-49	4.67722	TEAD1 (ENSG00000187079)	0.000282157	1.69531	PEA15 (ENSG00000162734)	7.98283e-116	3.06699	DPY19L4 (ENSG00000156162)	2.25967e-05	1.51325
449	CA4 (ENSG00000167434)	4.28611e-16	2.54741	CYB5D2 (ENSG00000167740)	6.77172e-52	2.25352	CCL3L1 (ENSG00000276085)	1.74071e-20	29.7435	ACTA2-AS1 (ENSG00000180139)	0.0103379	2.92907	C2orf27B (ENSG00000186825)	1.40629e-97	4.0121	SERPINF1 (ENSG00000132386)	4.75051e-48	1.64037	RAI2 (ENSG00000131831)	2.21911e-10	2.1577	ELK3 (ENSG00000111145)	3.6207e-56	2.56509	SYK (ENSG00000165025)	1.0944e-48	2.37252	PEAK1 (ENSG00000173517)	0.000282214	1.79067	EZR (ENSG00000092820)	9.49453e-116	2.9198	FXR2 (ENSG00000129245)	2.28297e-05	1.6303
450	ACAT2 (ENSG00000120437)	4.57441e-16	2.03767	FGD5 (ENSG00000154783)	7.98025e-52	2.14711	PTPN22 (ENSG00000134242)	1.77854e-20	2.94043	AC092849.1 (ENSG00000240211)	0.0104305	1.88864	SNAPC2 (ENSG00000104976)	1.53189e-97	1.91663	SALL2 (ENSG00000165821)	9.63366e-48	2.52103	LAMC3 (ENSG00000050555)	2.30501e-10	1.66682	AHR (ENSG00000106546)	5.16238e-56	3.35046	PRKDC (ENSG00000253729)	1.57569e-48	2.0516	CLIP3 (ENSG00000105270)	0.000282759	1.58489	IQCA1 (ENSG00000132321)	1.53682e-115	4.4713	EXOC3L2 (ENSG00000283632)	2.31598e-05	2.83374
451	LINC00461 (ENSG00000245526)	4.57706e-16	2.73651	GIT1 (ENSG00000108262)	1.12158e-51	2.53478	PIK3AP1 (ENSG00000155629)	2.29435e-20	3.83734	EPDR1 (ENSG00000086289)	0.0104584	3.60801	DEF8 (ENSG00000140995)	2.28171e-97	1.71927	SVIL (ENSG00000197321)	1.3655e-47	1.9196	GAS2 (ENSG00000148935)	2.73465e-10	2.51204	PLD1 (ENSG00000075651)	6.04551e-56	4.52122	ALYREF (ENSG00000183684)	1.65864e-48	2.02206	PCOLCE (ENSG00000106333)	0.000283893	1.52024	SEMA4C (ENSG00000168758)	5.78803e-115	2.80542	AC068286.1 (ENSG00000235127)	2.38923e-05	1.60108
452	HPRT1 (ENSG00000165704)	4.81381e-16	1.57398	MAP2K1 (ENSG00000169032)	1.30042e-51	2.43293	SASH3 (ENSG00000122122)	2.4225e-20	2.9706	ZIC1 (ENSG00000152977)	0.0104735	1.51408	PRKRA (ENSG00000180228)	2.79222e-97	1.78758	HNRNPUL1 (ENSG00000105323)	1.40483e-47	1.6391	PTGR1 (ENSG00000106853)	3.28564e-10	1.54836	RALB (ENSG00000144118)	8.6572e-56	2.62733	SIVA1 (ENSG00000184990)	2.5569e-48	2.04054	NUP155 (ENSG00000113569)	0.000292119	1.55634	AP000695.2 (ENSG00000233818)	6.52402e-115	4.87361	CDH19 (ENSG00000071991)	2.38923e-05	1.99441
453	CNTNAP1 (ENSG00000108797)	6.08184e-16	1.89703	CACNG8 (ENSG00000142408)	3.04357e-51	2.32589	COL8A2 (ENSG00000171812)	2.50451e-20	2.54749	PRMT8 (ENSG00000111218)	0.0109222	2.01379	SBDS (ENSG00000126524)	4.40268e-97	2.16988	WDR82 (ENSG00000164091)	2.04014e-47	1.69044	NBPF19 (ENSG00000271383)	3.34096e-10	1.86462	NETO2 (ENSG00000171208)	1.43345e-55	3.07273	COL9A1 (ENSG00000112280)	3.71525e-48	4.5358	ARNT (ENSG00000143437)	0.000294666	1.59307	FLT1 (ENSG00000102755)	2.49178e-114	3.40873	DLGAP1-AS5 (ENSG00000261520)	2.38923e-05	1.98566
454	LINC01099 (ENSG00000251504)	6.56617e-16	2.49947	KIF5B (ENSG00000170759)	8.83804e-51	2.69238	SMIM10 (ENSG00000184785)	2.58994e-20	2.21413	AL132821.1 (ENSG00000275142)	0.0110713	1.79658	AC093673.1 (ENSG00000232533)	6.51225e-97	1.84459	CASD1 (ENSG00000127995)	2.80897e-47	1.86662	PSD (ENSG00000059915)	3.56335e-10	1.81152	SPTLC2 (ENSG00000100596)	1.46207e-55	3.30801	LSM3 (ENSG00000170860)	1.31217e-47	1.91834	SMAD7 (ENSG00000101665)	0.000295455	1.6642	MAML3 (ENSG00000196782)	3.31988e-114	2.90457	AC010542.3 (ENSG00000260851)	2.38923e-05	3.34931
455	GTF2B (ENSG00000137947)	8.70793e-16	1.50301	GNG7 (ENSG00000176533)	1.07605e-50	2.53764	HTR2A (ENSG00000102468)	2.59346e-20	3.39761	LINC02210-CRHR1 (ENSG00000263715)	0.0112576	1.95009	FAM50A (ENSG00000071859)	8.80962e-97	1.89803	TNFSF15 (ENSG00000181634)	2.95014e-47	2.52871	PGM5P3-AS1 (ENSG00000277631)	3.59702e-10	2.93837	PRKD2 (ENSG00000105287)	2.20975e-55	3.11096	NSMCE4A (ENSG00000107672)	1.39329e-47	2.07147	ATP13A3 (ENSG00000133657)	0.000297601	1.67131	RASGRF2 (ENSG00000113319)	3.56503e-114	3.79435	AC007786.3 (ENSG00000276631)	2.38923e-05	1.5085
456	AC027031.2 (ENSG00000254615)	8.70988e-16	1.73005	OSTF1 (ENSG00000134996)	1.13278e-50	2.40045	PDGFC (ENSG00000145431)	2.72074e-20	1.70871	CCND3 (ENSG00000112576)	0.0116148	1.52182	SSR3 (ENSG00000114850)	1.50141e-96	2.3026	NIPBL (ENSG00000164190)	3.58617e-47	1.55541	CSMD3 (ENSG00000164796)	3.80182e-10	2.46193	NPDC1 (ENSG00000107281)	2.25317e-55	2.52127	NUP35 (ENSG00000163002)	1.61876e-47	2.75028	LITAF (ENSG00000189067)	0.000299424	1.58441	CLEC1A (ENSG00000150048)	4.52381e-114	3.55388	GPRIN2 (ENSG00000204175)	2.38923e-05	2.06416
457	PHF5A (ENSG00000100410)	1.20015e-15	1.63165	S100A6 (ENSG00000197956)	1.18104e-50	2.426	MITF (ENSG00000187098)	2.96677e-20	3.06211	POSTN (ENSG00000133110)	0.0116422	2.85224	LINC00702 (ENSG00000233117)	1.54272e-96	3.79341	PLEKHA5 (ENSG00000052126)	4.60559e-47	1.95894	LINC01546 (ENSG00000228459)	4.22481e-10	2.67732	TMC7 (ENSG00000170537)	3.00015e-55	5.23463	SNRPF (ENSG00000139343)	1.64371e-47	1.87881	PCDH15 (ENSG00000150275)	0.00030058	4.13204	SULF2 (ENSG00000196562)	6.33793e-114	2.86823	AC009090.2 (ENSG00000260148)	2.38923e-05	2.26579
458	AL135925.1 (ENSG00000272447)	1.69581e-15	1.62666	ARHGDIB (ENSG00000111348)	1.38383e-50	2.44072	SUSD3 (ENSG00000157303)	3.03678e-20	2.88103	MMP19 (ENSG00000123342)	0.0116791	3.31173	S100A6 (ENSG00000197956)	1.66368e-96	4.28473	SLC38A2 (ENSG00000134294)	5.18999e-47	1.72281	NOSTRIN (ENSG00000163072)	5.38514e-10	1.91607	CTNND1 (ENSG00000198561)	4.25109e-55	2.69261	HIST2H2BF (ENSG00000203814)	2.18719e-47	3.93052	ANKMY2 (ENSG00000106524)	0.000301712	1.58626	DIAPH2 (ENSG00000147202)	6.6585e-114	2.60752	CYP4B1 (ENSG00000142973)	2.38923e-05	1.54946
459	C17orf82 (ENSG00000187013)	1.98425e-15	2.47359	NOTCH1 (ENSG00000148400)	1.5955e-50	2.11509	FDXR (ENSG00000161513)	3.22994e-20	2.0292	EGFL6 (ENSG00000198759)	0.0117346	5.16127	SLC12A8 (ENSG00000221955)	2.10788e-96	4.23553	LRRC58 (ENSG00000163428)	5.24803e-47	1.89581	GSC (ENSG00000133937)	5.48217e-10	3.0502	SYTL4 (ENSG00000102362)	4.43555e-55	4.238	EXOSC9 (ENSG00000123737)	2.3616e-47	2.11236	DSEL (ENSG00000171451)	0.000314022	1.53495	CA2 (ENSG00000104267)	8.08302e-114	3.42716	SPP2 (ENSG00000072080)	2.38923e-05	2.57648
460	MRTO4 (ENSG00000053372)	2.02364e-15	1.50659	TNFRSF10A (ENSG00000104689)	1.63415e-50	3.29872	C1orf21 (ENSG00000116667)	3.24128e-20	1.90066	PPIC (ENSG00000168938)	0.0118461	1.87301	BAK1 (ENSG00000030110)	3.65919e-96	1.77393	LDB1 (ENSG00000198728)	5.88369e-47	1.95028	SPIN4 (ENSG00000186767)	5.94043e-10	1.95164	ITGA10 (ENSG00000143127)	5.26309e-55	6.30838	HIST2H4B (ENSG00000270276)	6.0168e-47	4.10828	AC245884.10 (ENSG00000269873)	0.000315669	2.08947	THSD7A (ENSG00000005108)	1.18748e-113	2.82161	BHMG1 (ENSG00000237452)	2.38923e-05	1.7634
461	KCNIP4 (ENSG00000185774)	2.08324e-15	2.14072	EZR (ENSG00000092820)	1.78461e-50	2.14699	SLC35F3 (ENSG00000183780)	3.43611e-20	2.72702	PTGER1 (ENSG00000160951)	0.0120827	1.73191	TEX41 (ENSG00000226674)	3.86091e-96	4.31653	GRIK5 (ENSG00000105737)	7.4933e-47	2.66483	AL365181.4 (ENSG00000272971)	6.50698e-10	2.5978	CD24 (ENSG00000272398)	6.72073e-55	3.72328	SLBP (ENSG00000163950)	7.68995e-47	2.08921	PRSS12 (ENSG00000164099)	0.00031845	3.56914	IL17RA (ENSG00000177663)	1.18837e-113	2.95939	LINC01558 (ENSG00000146521)	2.38923e-05	2.6897
462	MRPS9 (ENSG00000135972)	2.30603e-15	1.61075	LGALS8 (ENSG00000116977)	1.86611e-50	2.30288	PAMR1 (ENSG00000149090)	4.05627e-20	2.77488	AC073611.1 (ENSG00000257605)	0.0121763	2.79894	DCLK1 (ENSG00000133083)	5.00274e-96	3.57999	FZD8 (ENSG00000177283)	1.01586e-46	2.16585	AC015522.1 (ENSG00000254202)	6.64004e-10	2.84378	ARHGAP31 (ENSG00000031081)	8.36834e-55	3.45582	CDC7 (ENSG00000097046)	7.89812e-47	2.3759	LRRC75B (ENSG00000178026)	0.000322361	1.55632	LPCAT2 (ENSG00000087253)	1.36172e-113	2.67786	ANKUB1 (ENSG00000206199)	2.38923e-05	2.31928
463	FSD1 (ENSG00000105255)	3.38511e-15	1.63748	CD46 (ENSG00000117335)	2.42688e-50	2.43099	ZNF581 (ENSG00000171425)	4.7029e-20	1.71986	CYB5R3 (ENSG00000100243)	0.0124916	1.68945	PSPH (ENSG00000146733)	6.75452e-96	2.34518	NEO1 (ENSG00000067141)	1.25997e-46	1.9176	CLMP (ENSG00000166250)	7.19003e-10	2.15687	ARHGAP28 (ENSG00000088756)	8.91393e-55	3.0121	DONSON (ENSG00000159147)	9.57891e-47	2.45898	DSG2 (ENSG00000046604)	0.000325166	1.65412	IGFBP3 (ENSG00000146674)	1.66601e-113	3.93312	AL161646.2 (ENSG00000237761)	2.38923e-05	1.7992
464	ADCY3 (ENSG00000138031)	3.77487e-15	1.74266	FAM213B (ENSG00000157870)	4.82284e-50	2.92142	C19orf81 (ENSG00000235034)	5.078e-20	2.43446	KLHL30 (ENSG00000168427)	0.0125021	3.47859	MAP1B (ENSG00000131711)	7.29075e-96	2.26121	ZFAS1 (ENSG00000177410)	1.78176e-46	1.51465	ABRAXAS1 (ENSG00000163322)	7.25473e-10	1.74945	CORO7 (ENSG00000262246)	8.93745e-55	3.41569	ZNF704 (ENSG00000164684)	1.92834e-46	2.22289	P3H3 (ENSG00000110811)	0.00032523	1.83152	KBTBD11 (ENSG00000176595)	1.81566e-113	4.42074	NUTM2F (ENSG00000130950)	2.38923e-05	1.59069
465	EBF2 (ENSG00000221818)	5.9399e-15	1.69093	NFKBIE (ENSG00000146232)	5.33952e-50	3.22033	MFAP2 (ENSG00000117122)	5.37196e-20	1.83734	SCG5 (ENSG00000166922)	0.0125734	3.29239	PDXK (ENSG00000160209)	7.35095e-96	1.7705	LRP3 (ENSG00000130881)	2.95578e-46	1.94805	AFF2 (ENSG00000155966)	7.33539e-10	2.36325	SLC44A1 (ENSG00000070214)	1.12227e-54	3.05188	DCLRE1B (ENSG00000118655)	3.40687e-46	2.9903	GTF2IRD1 (ENSG00000006704)	0.000329044	1.67288	NRP1 (ENSG00000099250)	3.47535e-113	3.38415	NRIR (ENSG00000225964)	2.38923e-05	1.77497
466	CDCA7 (ENSG00000144354)	7.42389e-15	1.53846	CDC42EP3 (ENSG00000163171)	5.94465e-50	2.00386	SSR3 (ENSG00000114850)	6.18467e-20	1.57511	TBX18 (ENSG00000112837)	0.013332	3.29776	ME1 (ENSG00000065833)	9.40933e-96	3.53734	CCNL1 (ENSG00000163660)	3.04038e-46	1.77339	FBXO17 (ENSG00000269190)	9.95941e-10	1.6696	STK10 (ENSG00000072786)	1.16398e-54	2.97426	ZNF732 (ENSG00000186777)	3.47371e-46	4.06193	USP38 (ENSG00000170185)	0.000334564	1.54448	MYO5C (ENSG00000128833)	1.09127e-112	4.48185	AC007349.4 (ENSG00000272984)	2.38923e-05	1.8525
467	SLC15A4 (ENSG00000139370)	8.09599e-15	1.66822	TMC6 (ENSG00000141524)	6.59967e-50	1.95155	JTB (ENSG00000143543)	6.3328e-20	1.57925	FKBP10 (ENSG00000141756)	0.0142057	1.55936	COL4A2 (ENSG00000134871)	1.96738e-95	2.28079	MLLT1 (ENSG00000130382)	3.0957e-46	1.98359	CEP70 (ENSG00000114107)	1.04022e-09	1.96385	DEGS1 (ENSG00000143753)	1.17025e-54	3.10532	FBL (ENSG00000105202)	3.48939e-46	1.77787	DONSON (ENSG00000159147)	0.000334812	1.53818	IVNS1ABP (ENSG00000116679)	1.87761e-112	3.50915	PAM (ENSG00000145730)	2.3916e-05	1.59811
468	CCDC181 (ENSG00000117477)	8.43555e-15	2.1607	VAX2 (ENSG00000116035)	6.71352e-50	5.21493	AC116609.3 (ENSG00000272342)	6.68843e-20	1.80573	GABBR2 (ENSG00000136928)	0.0143505	3.2106	RHOQ (ENSG00000119729)	3.2222e-95	1.69366	MOXD1 (ENSG00000079931)	4.07618e-46	3.42098	CACNG7 (ENSG00000105605)	1.05186e-09	2.60794	GPRC5B (ENSG00000167191)	1.82755e-54	4.15861	SKP2 (ENSG00000145604)	5.15278e-46	2.24081	CXXC1 (ENSG00000154832)	0.000336782	1.66546	GJB3 (ENSG00000188910)	1.99641e-112	4.88666	MTRNR2L8 (ENSG00000255823)	2.39915e-05	2.9535
469	LINC00989 (ENSG00000250334)	1.00457e-14	2.03888	BNIP2 (ENSG00000140299)	7.64827e-50	2.33663	STAR (ENSG00000147465)	7.20412e-20	2.60286	ZFP57 (ENSG00000204644)	0.0143626	1.94067	PPP1R13L (ENSG00000104881)	3.469e-95	2.23951	FOXN3 (ENSG00000053254)	5.99431e-46	1.74383	RARB (ENSG00000077092)	1.07723e-09	2.2211	TMEM65 (ENSG00000164983)	3.39628e-54	3.26453	ZNF107 (ENSG00000196247)	7.02358e-46	2.94996	KLF12 (ENSG00000118922)	0.000338481	1.69624	PCTP (ENSG00000141179)	3.90194e-112	3.17043	ARL8A (ENSG00000143862)	2.42803e-05	1.60205
470	DNAJC17 (ENSG00000104129)	1.02987e-14	1.52363	PIK3C2B (ENSG00000133056)	9.76352e-50	2.19308	PURPL (ENSG00000250337)	7.22781e-20	1.62347	ITGA3 (ENSG00000005884)	0.0144166	2.43061	SLC39A13 (ENSG00000165915)	7.8932e-95	1.68529	ATP7A (ENSG00000165240)	8.15067e-46	1.99752	HPCA (ENSG00000121905)	1.08112e-09	2.93571	RAB38 (ENSG00000123892)	5.17002e-54	3.96872	GSTCD (ENSG00000138780)	3.45063e-45	2.223	RASA3 (ENSG00000185989)	0.000339006	1.68776	RALB (ENSG00000144118)	5.41334e-112	3.25332	TMOD2 (ENSG00000128872)	2.5739e-05	2.49053
471	FAM129A (ENSG00000135842)	2.2214e-14	1.69561	MCUB (ENSG00000005059)	1.07274e-49	2.72208	SIGLEC14 (ENSG00000254415)	7.35539e-20	2.48972	LIPH (ENSG00000163898)	0.0144183	2.02975	HAX1 (ENSG00000143575)	1.34902e-94	1.87955	DDX3Y (ENSG00000067048)	8.22271e-46	1.73288	TMEM216 (ENSG00000187049)	1.1677e-09	1.88384	TLE2 (ENSG00000065717)	8.01953e-54	3.29378	CACYBP (ENSG00000116161)	7.9953e-45	1.75258	HMCN1 (ENSG00000143341)	0.000341376	2.85338	SLC20A1 (ENSG00000144136)	1.17169e-111	2.68137	CARD8-AS1 (ENSG00000268001)	2.57715e-05	4.26808
472	THOC6 (ENSG00000131652)	2.24167e-14	1.66551	MYO5A (ENSG00000197535)	1.13489e-49	2.87233	NANS (ENSG00000095380)	7.50592e-20	1.60844	PLP2 (ENSG00000102007)	0.0146607	1.66847	IKBIP (ENSG00000166130)	1.38311e-94	1.94945	BRD2 (ENSG00000204256)	9.02976e-46	1.68152	CHRM2 (ENSG00000181072)	1.25367e-09	1.89378	AP1B1 (ENSG00000100280)	1.04654e-53	2.88643	ZNF850 (ENSG00000267041)	1.48598e-44	3.24177	ETV4 (ENSG00000175832)	0.000341439	1.58178	ATP2A3 (ENSG00000074370)	1.63006e-111	4.01287	AP1B1 (ENSG00000100280)	2.62841e-05	3.02369
473	C9orf47 (ENSG00000186354)	2.87295e-14	1.65588	FES (ENSG00000182511)	1.2143e-49	2.66881	ADAMTSL2 (ENSG00000197859)	9.12181e-20	3.1353	AL033527.2 (ENSG00000236546)	0.0147352	2.73762	ATP6V1D (ENSG00000100554)	1.45704e-94	1.8702	THRA (ENSG00000126351)	9.20465e-46	1.86307	AKR1C2 (ENSG00000151632)	1.31332e-09	2.71891	AC010737.1 (ENSG00000229308)	1.06989e-53	5.4247	SRSF7 (ENSG00000115875)	1.64314e-44	1.89646	MICAL3 (ENSG00000243156)	0.000342699	1.57752	ADGRF5 (ENSG00000069122)	2.87146e-111	2.76204	ATP2B4 (ENSG00000058668)	2.64212e-05	2.74232
474	CPE (ENSG00000109472)	3.33732e-14	1.5638	TEAD4 (ENSG00000197905)	1.65645e-49	3.1285	HTR1E (ENSG00000168830)	1.04036e-19	3.17091	AC091808.1 (ENSG00000234191)	0.0149577	2.01419	UAP1 (ENSG00000117143)	1.63285e-94	2.05481	FAM53C (ENSG00000120709)	9.76378e-46	1.80718	EPC2 (ENSG00000135999)	1.50696e-09	1.64906	HEY2 (ENSG00000135547)	1.1714e-53	2.932	CHRNA5 (ENSG00000169684)	1.79675e-44	4.02274	POLR2M (ENSG00000255529)	0.000354876	1.67151	TTC13 (ENSG00000143643)	5.66857e-111	2.98158	VSIR (ENSG00000107738)	2.64898e-05	3.08182
475	ELOVL2 (ENSG00000197977)	5.18652e-14	2.24504	ENPP4 (ENSG00000001561)	2.7165e-49	2.78307	LGSN (ENSG00000146166)	1.07174e-19	2.17524	CES1 (ENSG00000198848)	0.015248	2.3305	ADAMTSL5 (ENSG00000185761)	2.07299e-94	3.76919	ADAMTS10 (ENSG00000142303)	9.93454e-46	2.03153	SORCS1 (ENSG00000108018)	1.63454e-09	1.83413	GBA2 (ENSG00000070610)	1.64866e-53	3.72366	AP001347.1 (ENSG00000224905)	2.26413e-44	2.95735	GSTCD (ENSG00000138780)	0.00035902	1.52639	APLP2 (ENSG00000084234)	1.05799e-110	3.38354	GPR4 (ENSG00000177464)	2.65545e-05	3.15923
476	CETN3 (ENSG00000153140)	5.47928e-14	1.52925	GRN (ENSG00000030582)	2.93002e-49	2.4348	XBP1 (ENSG00000100219)	1.2737e-19	1.62618	PCGF5 (ENSG00000180628)	0.0156983	2.80293	ZNF622 (ENSG00000173545)	2.70202e-94	1.77728	AGO3 (ENSG00000126070)	1.60592e-45	1.7731	ADAMTSL3 (ENSG00000156218)	1.86269e-09	3.01584	RSRP1 (ENSG00000117616)	2.67494e-53	3.1636	TFDP1 (ENSG00000198176)	2.40865e-44	2.04841	TOB1 (ENSG00000141232)	0.00035982	1.60888	ADGRG1 (ENSG00000205336)	1.09229e-110	3.76796	ICMT (ENSG00000116237)	2.66214e-05	1.60994
477	NFASC (ENSG00000163531)	6.5699e-14	3.00949	SYT11 (ENSG00000132718)	3.48789e-49	2.4367	TMEM208 (ENSG00000168701)	1.48474e-19	1.57627	ARHGDIG (ENSG00000242173)	0.01603	3.02121	GCAT (ENSG00000100116)	2.87672e-94	2.36889	TBC1D16 (ENSG00000167291)	3.41708e-45	1.85984	DGKB (ENSG00000136267)	2.31607e-09	2.16531	INHBB (ENSG00000163083)	3.20304e-53	6.06203	PDE1A (ENSG00000115252)	2.45875e-44	1.61966	GABBR1 (ENSG00000204681)	0.000360162	1.63146	ITGA5 (ENSG00000161638)	1.29002e-110	3.18231	JAK1 (ENSG00000162434)	2.66631e-05	1.61294
478	NMUR1 (ENSG00000171596)	8.15042e-14	2.44476	FKBP1A (ENSG00000088832)	3.5259e-49	2.62228	CD52 (ENSG00000169442)	1.51896e-19	10.8865	OCA2 (ENSG00000104044)	0.0162036	1.60007	WARS (ENSG00000140105)	4.31392e-94	1.74285	ZNF827 (ENSG00000151612)	3.51205e-45	1.96465	MRPL32 (ENSG00000106591)	2.54024e-09	1.53376	SERPINB6 (ENSG00000124570)	4.60457e-53	2.39901	RIBC2 (ENSG00000128408)	2.55495e-44	3.76479	ZHX1 (ENSG00000165156)	0.000360368	1.62874	KIT (ENSG00000157404)	2.07674e-110	3.77793	PIGQ (ENSG00000007541)	2.68499e-05	1.5742
479	IL17RE (ENSG00000163701)	8.66373e-14	2.20292	DRAM1 (ENSG00000136048)	4.1143e-49	2.5894	VCAM1 (ENSG00000162692)	1.60829e-19	3.22138	PLIN2 (ENSG00000147872)	0.01632	1.60151	TAGLN2 (ENSG00000158710)	5.74174e-94	2.05996	WWC2 (ENSG00000151718)	4.43273e-45	1.91746	TSHZ1 (ENSG00000179981)	2.63504e-09	2.03878	SVIP (ENSG00000198168)	8.08551e-53	3.35871	SRSF3 (ENSG00000112081)	2.71144e-44	1.90243	SLC38A2 (ENSG00000134294)	0.000361647	1.71533	SP6 (ENSG00000189120)	3.05869e-110	3.56453	INO80 (ENSG00000128908)	2.69754e-05	1.67464
480	PAK1IP1 (ENSG00000111845)	1.20951e-13	1.50634	TGFB1 (ENSG00000105329)	4.2482e-49	2.64476	AC016717.2 (ENSG00000273301)	2.10231e-19	2.88629	PXDC1 (ENSG00000168994)	0.01651	2.33975	SH3BGRL3 (ENSG00000142669)	6.99813e-94	2.33278	PGAP1 (ENSG00000197121)	5.56916e-45	1.97527	GHR (ENSG00000112964)	2.84139e-09	1.97803	TMEM189 (ENSG00000240849)	9.13594e-53	3.02872	RBMX (ENSG00000147274)	3.59299e-44	1.82307	FAM217B (ENSG00000196227)	0.000366463	1.58004	ITSN2 (ENSG00000198399)	3.63554e-110	2.55299	CMTM8 (ENSG00000170293)	2.74495e-05	4.21222
481	IFRD2 (ENSG00000214706)	1.33295e-13	1.54901	TUBA4A (ENSG00000127824)	4.68595e-49	2.47416	PLEK (ENSG00000115956)	2.40533e-19	4.97858	AC010457.1 (ENSG00000251257)	0.0166003	1.94721	RAB9A (ENSG00000123595)	9.56282e-94	1.82095	SNCAIP (ENSG00000064692)	6.59737e-45	2.89777	DPH5 (ENSG00000117543)	2.96589e-09	1.82931	DUSP6 (ENSG00000139318)	1.18172e-52	2.32027	SSRP1 (ENSG00000149136)	4.83186e-44	1.80244	CEP135 (ENSG00000174799)	0.00036914	1.58085	C15orf39 (ENSG00000167173)	4.07728e-110	2.84014	CYB5R3 (ENSG00000100243)	2.78615e-05	2.39059
482	MED21 (ENSG00000152944)	2.21514e-13	1.54327	RHOB (ENSG00000143878)	6.35158e-49	3.13876	LYZ (ENSG00000090382)	3.28003e-19	17.0935	AC034195.1 (ENSG00000223727)	0.0169783	1.83092	MRPL23 (ENSG00000214026)	9.77383e-94	1.90767	DCTN4 (ENSG00000132912)	8.68519e-45	1.91877	AC087379.2 (ENSG00000254695)	3.33062e-09	2.61379	ITM2B (ENSG00000136156)	1.47143e-52	2.08884	PPP2R3B (ENSG00000167393)	7.23571e-44	1.95148	SMC4 (ENSG00000113810)	0.00036983	1.61794	NPR1 (ENSG00000169418)	6.31844e-110	3.27503	C17orf50 (ENSG00000270806)	2.78631e-05	2.35078
483	GPAT2 (ENSG00000186281)	2.75984e-13	2.15758	HMOX2 (ENSG00000103415)	6.78145e-49	2.66335	LAIR1 (ENSG00000167613)	3.35243e-19	5.91084	PTPN11 (ENSG00000179295)	0.0172247	1.52531	EIF4EBP1 (ENSG00000187840)	1.00464e-93	2.02044	NKX2-5 (ENSG00000183072)	9.06534e-45	2.12423	SYT9 (ENSG00000170743)	4.01217e-09	2.02726	IGFBP2 (ENSG00000115457)	1.4975e-52	2.00683	HIST1H3I (ENSG00000275379)	8.30621e-44	3.90914	HINFP (ENSG00000172273)	0.000378305	1.54894	DGKE (ENSG00000153933)	7.9781e-110	3.00353	ITM2B (ENSG00000136156)	2.8847e-05	1.88325
484	DCLK3 (ENSG00000163673)	4.06256e-13	2.51334	GDPD5 (ENSG00000158555)	7.15054e-49	1.66463	GAS2 (ENSG00000148935)	3.68302e-19	2.39433	P4HA2 (ENSG00000072682)	0.0173123	2.29708	ALDOA (ENSG00000149925)	1.51858e-93	1.78565	S1PR2 (ENSG00000267534)	9.37706e-45	2.15232	GUCY1A1 (ENSG00000164116)	4.10049e-09	1.64149	KIF5B (ENSG00000170759)	1.6366e-52	2.33793	NR2C2AP (ENSG00000184162)	1.6046e-43	2.81991	ZBTB20 (ENSG00000181722)	0.000380393	2.72924	RGS3 (ENSG00000138835)	1.37903e-109	2.53982	POMGNT1 (ENSG00000085998)	2.90377e-05	1.5442
485	PPIL3 (ENSG00000240344)	4.63061e-13	1.50072	GAD1 (ENSG00000128683)	8.17649e-49	3.36789	ATRAID (ENSG00000138085)	3.73783e-19	1.53177	HDLBP (ENSG00000115677)	0.0174096	1.53347	TEAD3 (ENSG00000007866)	1.63379e-93	1.6956	GHR (ENSG00000112964)	1.00567e-44	2.56946	TNFSF18 (ENSG00000120337)	4.29065e-09	2.83623	SH2B3 (ENSG00000111252)	1.66894e-52	2.8254	MDC1 (ENSG00000137337)	1.65087e-43	2.36615	AC006063.2 (ENSG00000284513)	0.000381248	2.54501	FMNL3 (ENSG00000161791)	3.8988e-109	2.94664	ATP6V0B (ENSG00000117410)	2.91805e-05	1.52201
486	PITPNA-AS1 (ENSG00000236618)	7.76774e-13	1.55682	AP1S2 (ENSG00000182287)	8.24598e-49	2.36476	POU2F2 (ENSG00000028277)	4.2038e-19	2.02995	CLTCL1 (ENSG00000070371)	0.017688	3.58844	B4GALT4 (ENSG00000121578)	1.68336e-93	2.05403	ACSS3 (ENSG00000111058)	1.13118e-44	2.88407	COL9A3 (ENSG00000092758)	4.906e-09	2.43221	ADCY1 (ENSG00000164742)	1.94363e-52	4.51248	CDK4 (ENSG00000135446)	2.12209e-43	1.77011	ZNF512 (ENSG00000243943)	0.000385901	1.69598	CDYL2 (ENSG00000166446)	1.17791e-108	3.43156	BCAT2 (ENSG00000105552)	2.99778e-05	1.64684
487	IQSEC3 (ENSG00000120645)	1.18436e-12	2.06887	FAM189A1 (ENSG00000104059)	8.48168e-49	5.14854	ELN (ENSG00000049540)	4.34985e-19	3.48309	LINC00941 (ENSG00000235884)	0.0178882	2.13569	SNX7 (ENSG00000162627)	2.14653e-93	1.74016	CNN2 (ENSG00000064666)	1.13253e-44	1.61448	CLIP3 (ENSG00000105270)	5.55666e-09	1.57599	TJP1 (ENSG00000104067)	1.99923e-52	2.42909	MAGOHB (ENSG00000111196)	2.82999e-43	1.84785	KHDC4 (ENSG00000132680)	0.000397171	1.6485	HEY2 (ENSG00000135547)	1.90827e-108	2.36285	SEC16A (ENSG00000148396)	3.13223e-05	1.57343
488	AC131025.2 (ENSG00000275871)	1.21373e-12	2.3393	BICD1 (ENSG00000151746)	1.43948e-48	1.91273	TLR2 (ENSG00000137462)	4.68216e-19	3.46529	AL109615.3 (ENSG00000237686)	0.0179754	2.15674	YIPF2 (ENSG00000130733)	2.18125e-93	1.72261	DPYSL3 (ENSG00000113657)	1.13618e-44	1.97268	HSD17B11 (ENSG00000198189)	5.96062e-09	1.69403	SLC39A10 (ENSG00000196950)	4.44364e-52	2.91676	MLH1 (ENSG00000076242)	3.11837e-43	2.15381	C2orf68 (ENSG00000168887)	0.000401604	1.72716	RAPGEF3 (ENSG00000079337)	2.48924e-108	3.38018	MBD3 (ENSG00000071655)	3.18864e-05	1.59825
489	AC013553.3 (ENSG00000277351)	1.26044e-12	2.20518	RAPGEF3 (ENSG00000079337)	1.52768e-48	2.89849	CYTH4 (ENSG00000100055)	4.71488e-19	3.05574	AC093151.3 (ENSG00000235358)	0.0184105	2.87709	GAMT (ENSG00000130005)	5.59794e-93	1.78427	PLEKHA6 (ENSG00000143850)	1.16142e-44	3.19272	AC126773.2 (ENSG00000260577)	6.33038e-09	2.63585	CROT (ENSG00000005469)	5.02455e-52	4.28793	NFYB (ENSG00000120837)	3.37745e-43	1.83737	AC017091.1 (ENSG00000251339)	0.000407764	1.58668	ARID3B (ENSG00000179361)	5.42133e-108	3.47143	CYB5B (ENSG00000103018)	3.27541e-05	1.68165
490	IFT74 (ENSG00000096872)	1.30409e-12	1.56019	CD151 (ENSG00000177697)	1.82727e-48	2.41456	CD163 (ENSG00000177575)	4.73698e-19	5.04529	RTL3 (ENSG00000179300)	0.0185568	1.62847	ANXA5 (ENSG00000164111)	7.33782e-93	2.26428	AC009041.2 (ENSG00000260807)	1.40195e-44	2.0675	EMID1 (ENSG00000186998)	6.70569e-09	1.74266	BCAP31 (ENSG00000185825)	5.31684e-52	2.61455	SAP30 (ENSG00000164105)	4.1023e-43	1.78852	GSDMC (ENSG00000147697)	0.000407764	1.93098	SUSD6 (ENSG00000100647)	6.55944e-108	2.52178	TMCO3 (ENSG00000150403)	3.3987e-05	1.66647
491	SMTNL2 (ENSG00000188176)	1.36464e-12	2.42363	TMEM246 (ENSG00000165152)	1.86493e-48	2.17909	HOXB13 (ENSG00000159184)	4.98105e-19	2.40306	PROK1 (ENSG00000143125)	0.0189499	1.94259	GPX8 (ENSG00000164294)	9.2697e-93	1.82961	TRIM24 (ENSG00000122779)	1.53084e-44	1.975	PTPN13 (ENSG00000163629)	6.77874e-09	1.69668	GNAI2 (ENSG00000114353)	6.05191e-52	1.96426	PCNT (ENSG00000160299)	4.44643e-43	2.1283	AC091729.2 (ENSG00000226291)	0.000407764	1.68019	TAL1 (ENSG00000162367)	7.8824e-108	4.0117	GRK2 (ENSG00000173020)	3.41901e-05	1.57952
492	DOCK10 (ENSG00000135905)	1.48587e-12	1.82256	PRKD2 (ENSG00000105287)	2.37566e-48	2.20423	GPX8 (ENSG00000164294)	5.6635e-19	1.61791	KRT8 (ENSG00000170421)	0.0190575	2.0118	PDLIM4 (ENSG00000131435)	1.39994e-92	1.79079	CAMK1G (ENSG00000008118)	2.10943e-44	2.59027	GRIK5 (ENSG00000105737)	7.05598e-09	2.00298	FAM78A (ENSG00000126882)	6.26001e-52	4.58685	COMMD4 (ENSG00000140365)	5.24505e-43	1.75327	GLRA4 (ENSG00000188828)	0.000407764	1.64243	CHD7 (ENSG00000171316)	9.16056e-108	2.84208	DCHS1 (ENSG00000166341)	3.56854e-05	2.1649
493	RNASEH1-AS1 (ENSG00000234171)	1.60309e-12	1.73882	EPB41 (ENSG00000159023)	2.65829e-48	2.62322	ATP8B4 (ENSG00000104043)	5.81693e-19	3.59853	ACTA1 (ENSG00000143632)	0.0191215	2.95541	DACT1 (ENSG00000165617)	1.58327e-92	1.8721	KCNMB4 (ENSG00000135643)	2.26438e-44	1.74043	NDP (ENSG00000124479)	8.87124e-09	2.39168	MEF2C (ENSG00000081189)	6.6789e-52	1.82878	SUPT16H (ENSG00000092201)	6.25089e-43	1.9115	AC138625.2 (ENSG00000259833)	0.000407764	1.54451	SNCG (ENSG00000173267)	2.57733e-107	2.71157	SCN3B (ENSG00000166257)	3.56994e-05	3.281
494	IL17B (ENSG00000127743)	2.02298e-12	2.2417	SASH1 (ENSG00000111961)	2.92593e-48	2.19902	ITGAM (ENSG00000169896)	6.69842e-19	2.50772	CARS (ENSG00000110619)	0.0192057	2.38866	GBX2 (ENSG00000168505)	2.48168e-92	5.14706	NLGN2 (ENSG00000169992)	3.89605e-44	2.16632	EYA4 (ENSG00000112319)	8.88977e-09	2.54597	ADCYAP1 (ENSG00000141433)	9.84361e-52	4.96571	CENPX (ENSG00000169689)	9.90141e-43	1.90441	NYX (ENSG00000188937)	0.000407764	1.62871	ARHGEF7 (ENSG00000102606)	2.60232e-107	3.0695	RNF213 (ENSG00000173821)	3.57521e-05	1.53112
495	CDKN2D (ENSG00000129355)	2.16582e-12	1.52561	SMURF2 (ENSG00000108854)	3.0025e-48	2.34081	MAP3K8 (ENSG00000107968)	7.27777e-19	3.24169	CDKN1A (ENSG00000124762)	0.0201373	1.80211	HOXD-AS2 (ENSG00000237380)	3.12327e-92	2.03752	ATP8A2 (ENSG00000132932)	5.03104e-44	2.55765	INAFM1 (ENSG00000257704)	9.26859e-09	1.51184	ATP11C (ENSG00000101974)	1.37103e-51	3.46751	SUV39H2 (ENSG00000152455)	1.48471e-42	2.64029	AC080078.2 (ENSG00000270883)	0.000407764	1.60116	MYO10 (ENSG00000145555)	4.96761e-107	3.07028	NDFIP2 (ENSG00000102471)	3.72477e-05	1.62271
496	ATG4D (ENSG00000130734)	2.35798e-12	1.64939	TRIB3 (ENSG00000101255)	3.13088e-48	2.57554	ARSI (ENSG00000183876)	7.64112e-19	1.95078	TCTA (ENSG00000145022)	0.0203894	1.51839	SLC52A2 (ENSG00000185803)	3.58432e-92	1.77934	ST13 (ENSG00000100380)	5.22471e-44	1.58841	RNF207 (ENSG00000158286)	1.00152e-08	2.04015	ENTPD1 (ENSG00000138185)	1.61485e-51	3.47748	TOE1 (ENSG00000132773)	1.62651e-42	2.35253	AC120042.2 (ENSG00000253121)	0.000407764	1.57007	SLC44A1 (ENSG00000070214)	5.39982e-107	2.72651	COX16 (ENSG00000133983)	3.75975e-05	1.54749
497	NPY5R (ENSG00000164129)	2.66101e-12	2.39998	ATP1A1 (ENSG00000163399)	3.13458e-48	2.30649	GABRG3 (ENSG00000182256)	7.83633e-19	3.50785	GLRX2 (ENSG00000023572)	0.0213221	1.6116	FOXP1 (ENSG00000114861)	3.78397e-92	1.63948	LARP1 (ENSG00000155506)	5.51295e-44	1.57753	COL9A2 (ENSG00000049089)	1.04068e-08	2.56962	UPB1 (ENSG00000100024)	3.15883e-51	6.58251	CNTRL (ENSG00000119397)	1.70245e-42	2.23426	FAM225A (ENSG00000231528)	0.000407764	1.52056	TNFRSF25 (ENSG00000215788)	1.22137e-106	3.14955	SEC11C (ENSG00000166562)	3.97112e-05	1.55937
498	ANGPTL1 (ENSG00000116194)	2.73007e-12	1.81333	FRMD8 (ENSG00000126391)	4.66638e-48	2.74666	FAM162A (ENSG00000114023)	7.89164e-19	1.78076	DYNC1LI1 (ENSG00000144635)	0.0218484	1.52375	TUBB6 (ENSG00000176014)	5.35943e-92	1.88988	ZEB2 (ENSG00000169554)	6.6788e-44	1.50844	MAN1A1 (ENSG00000111885)	1.19254e-08	1.62651	ELMO1 (ENSG00000155849)	6.29974e-51	5.75184	PHIP (ENSG00000146247)	1.89992e-42	1.70859	AP000936.1 (ENSG00000224077)	0.000407764	1.70312	TCF4 (ENSG00000196628)	1.2694e-106	4.00453	MYO1C (ENSG00000197879)	3.99268e-05	1.68026
499	SPECC1 (ENSG00000128487)	3.09722e-12	1.56742	PGM2L1 (ENSG00000165434)	4.87563e-48	2.3397	RBM47 (ENSG00000163694)	8.05165e-19	4.05453	AL121983.1 (ENSG00000224977)	0.0223486	1.66588	EDN1 (ENSG00000078401)	6.11652e-92	2.13715	SMCO3 (ENSG00000179256)	6.81055e-44	3.2486	AC060834.2 (ENSG00000234710)	1.2992e-08	2.7172	CD46 (ENSG00000117335)	7.22078e-51	2.9693	HMGN5 (ENSG00000198157)	2.24186e-42	2.38263	AL627309.4 (ENSG00000241599)	0.000407764	1.66474	LGALS8 (ENSG00000116977)	3.08092e-106	2.55214	ELOVL1 (ENSG00000066322)	4.0005e-05	1.70586
500	FOXD2 (ENSG00000186564)	3.49085e-12	2.20142	VASH1 (ENSG00000071246)	5.36213e-48	2.06088	IFI30 (ENSG00000216490)	8.53769e-19	4.74441	OSTN-AS1 (ENSG00000233308)	0.0229833	2.6359	ENDOG (ENSG00000167136)	1.01395e-91	1.73304	TMTC2 (ENSG00000179104)	7.1216e-44	3.30622	HOXA3 (ENSG00000105997)	1.31952e-08	2.12319	HLA-DQB1 (ENSG00000179344)	1.22206e-50	5.35404	PGP (ENSG00000184207)	2.85766e-42	1.87946	AL031598.1 (ENSG00000260532)	0.000407764	1.63558	NOL4L (ENSG00000197183)	1.2142e-105	2.65962	CCDC88C (ENSG00000015133)	4.01709e-05	3.05018
501	MAP7 (ENSG00000135525)	3.71332e-12	2.47044	MFAP3L (ENSG00000198948)	5.96268e-48	3.01176	DHCR7 (ENSG00000172893)	1.21716e-18	2.19971	NPAS4 (ENSG00000174576)	0.0234441	2.15766	NMT2 (ENSG00000152465)	1.87433e-91	1.9035	ARSI (ENSG00000183876)	9.31372e-44	2.87093	GAREM1 (ENSG00000141441)	1.37169e-08	1.95496	FRYL (ENSG00000075539)	2.73704e-50	3.08423	CENPS (ENSG00000175279)	9.0918e-42	2.91026	FSHB (ENSG00000131808)	0.000407764	1.63558	VEPH1 (ENSG00000197415)	1.63462e-105	3.94873	TMEM219 (ENSG00000149932)	4.04866e-05	1.68987
502	SLC6A12 (ENSG00000111181)	4.02427e-12	2.34473	TMEM109 (ENSG00000110108)	6.01709e-48	2.24189	CMBL (ENSG00000164237)	1.42173e-18	1.72469	P4HA1 (ENSG00000122884)	0.0234828	1.50238	NANS (ENSG00000095380)	2.11183e-91	1.76869	JARID2 (ENSG00000008083)	1.07974e-43	1.64618	AC006333.2 (ENSG00000272686)	1.37923e-08	2.01765	LDLRAP1 (ENSG00000157978)	3.16718e-50	5.22089	FKBP5 (ENSG00000096060)	1.06625e-41	1.59269	AC023421.2 (ENSG00000267193)	0.000407764	2.09594	CLCN3 (ENSG00000109572)	1.70254e-105	2.65383	DEAF1 (ENSG00000177030)	4.08059e-05	1.60421
503	PTPN18 (ENSG00000072135)	4.65381e-12	1.70693	MGAT4B (ENSG00000161013)	6.36368e-48	2.41907	UCP2 (ENSG00000175567)	1.42717e-18	8.11768	HILPDA (ENSG00000135245)	0.023636	1.53802	NFIL3 (ENSG00000165030)	2.13887e-91	2.07169	FAM102A (ENSG00000167106)	1.14934e-43	2.13919	TAC3 (ENSG00000166863)	1.61464e-08	2.36788	TGFBR3 (ENSG00000069702)	3.52127e-50	3.34622	MRPS6 (ENSG00000243927)	1.09781e-41	1.54235	AC087761.1 (ENSG00000259967)	0.000407764	1.71512	VASH1 (ENSG00000071246)	1.78132e-105	3.26796	PPP6C (ENSG00000119414)	4.08294e-05	1.65863
504	PNPLA4 (ENSG00000006757)	6.08108e-12	1.55304	SPRED1 (ENSG00000166068)	6.65767e-48	2.72126	PRDX4 (ENSG00000123131)	1.64445e-18	1.64921	AL358975.1 (ENSG00000233086)	0.0241082	1.63584	SGCG (ENSG00000102683)	6.7207e-91	3.89196	CACHD1 (ENSG00000158966)	1.15097e-43	2.32902	GNG8 (ENSG00000167414)	1.61578e-08	2.04108	LRP10 (ENSG00000197324)	3.81494e-50	2.5997	FOXRED2 (ENSG00000100350)	1.29961e-41	2.44243	G6PC2 (ENSG00000152254)	0.000407764	1.54476	DPEP1 (ENSG00000015413)	2.69563e-105	3.67746	CLPTM1 (ENSG00000104853)	4.12208e-05	1.62207
505	KCNS3 (ENSG00000170745)	6.62309e-12	1.7848	TMEM51 (ENSG00000171729)	6.88909e-48	3.27359	WAS (ENSG00000015285)	1.67508e-18	4.6311	AF196972.1 (ENSG00000224292)	0.0241628	2.2154	ALPK2 (ENSG00000198796)	8.3024e-91	4.88389	DZIP1 (ENSG00000134874)	1.17111e-43	1.95626	SIRPA (ENSG00000198053)	1.75177e-08	1.55568	CARD10 (ENSG00000100065)	6.90917e-50	3.74894	SNRPE (ENSG00000182004)	1.61557e-41	1.85186	PTF1A (ENSG00000168267)	0.000407764	1.79862	PGPEP1 (ENSG00000130517)	5.16465e-105	2.68119	ELOVL5 (ENSG00000012660)	4.1732e-05	1.5507
506	TOM1L1 (ENSG00000141198)	6.77237e-12	2.02991	CTSD (ENSG00000117984)	8.46317e-48	2.41293	UCHL1 (ENSG00000154277)	1.93303e-18	1.68931	CCDC110 (ENSG00000168491)	0.024208	3.32778	CCDC3 (ENSG00000151468)	2.08067e-90	1.61062	EPC2 (ENSG00000135999)	1.31778e-43	1.93417	TBX2-AS1 (ENSG00000267280)	1.81026e-08	1.55623	PBXIP1 (ENSG00000163346)	7.17983e-50	3.02554	SNX5 (ENSG00000089006)	2.32751e-41	1.76082	CREBZF (ENSG00000137504)	0.000408606	1.80501	ITGA9 (ENSG00000144668)	1.05084e-104	2.70843	PSMD10 (ENSG00000101843)	4.30686e-05	1.60541
507	ST7-AS1 (ENSG00000227199)	7.47566e-12	1.86745	SNAP23 (ENSG00000092531)	9.0675e-48	2.51671	FCER1G (ENSG00000158869)	2.00706e-18	21.0513	DIRAS3 (ENSG00000162595)	0.0244379	4.71058	GCNT4 (ENSG00000176928)	2.23284e-90	3.71107	ZNF516 (ENSG00000101493)	2.32511e-43	1.982	NPY1R (ENSG00000164128)	1.89899e-08	1.73961	SAT1 (ENSG00000130066)	8.96765e-50	6.36181	TRA2B (ENSG00000136527)	2.37142e-41	1.66363	TRIM38 (ENSG00000112343)	0.0004091	1.90368	ST3GAL6 (ENSG00000064225)	1.07864e-104	2.62484	VPS37B (ENSG00000139722)	4.32153e-05	1.6298
508	UNC13C (ENSG00000137766)	7.75664e-12	2.47396	ABHD17C (ENSG00000136379)	9.59659e-48	4.43284	ZNF736 (ENSG00000234444)	2.04923e-18	2.99488	KCTD11 (ENSG00000213859)	0.0246622	2.36931	TGFB2 (ENSG00000092969)	2.33087e-90	1.8608	KIRREL1 (ENSG00000183853)	2.34217e-43	1.69384	NIPSNAP1 (ENSG00000184117)	1.99637e-08	1.58101	ARHGAP27 (ENSG00000159314)	1.03186e-49	4.8161	CNTLN (ENSG00000044459)	2.51532e-41	2.07247	FSTL1 (ENSG00000163430)	0.000415267	1.73315	CEP68 (ENSG00000011523)	1.09295e-104	2.82142	WIPF1 (ENSG00000115935)	4.51576e-05	1.54033
509	NXN (ENSG00000167693)	7.88895e-12	1.52652	MYO10 (ENSG00000145555)	9.61377e-48	1.93558	SVIL (ENSG00000197321)	2.57982e-18	1.53737	SCIN (ENSG00000006747)	0.024664	2.98902	CCNYL1 (ENSG00000163249)	2.40285e-90	2.30536	YAP1 (ENSG00000137693)	2.40979e-43	1.69901	DCLK2 (ENSG00000170390)	2.04352e-08	1.63465	LCP2 (ENSG00000043462)	1.17505e-49	5.00792	SUV39H1 (ENSG00000101945)	2.63798e-41	3.65147	CMTR2 (ENSG00000180917)	0.000431003	1.5976	HAGLROS (ENSG00000226363)	1.21954e-104	4.21972	MOSMO (ENSG00000185716)	4.54732e-05	1.56404
510	ARHGAP10 (ENSG00000071205)	8.48877e-12	1.72171	KLHL5 (ENSG00000109790)	1.12232e-47	2.4562	MRPS6 (ENSG00000243927)	2.62037e-18	1.644	DSC3 (ENSG00000134762)	0.0247636	3.01558	MSRB2 (ENSG00000148450)	2.70675e-90	1.7887	GLI3 (ENSG00000106571)	2.51443e-43	2.27	NR4A1 (ENSG00000123358)	2.60359e-08	1.70475	RALGAPA2 (ENSG00000188559)	1.24777e-49	3.84376	NIF3L1 (ENSG00000196290)	3.90939e-41	2.20491	RERG (ENSG00000134533)	0.000432417	1.55349	LYL1 (ENSG00000104903)	1.48649e-104	2.91737	ARHGAP27 (ENSG00000159314)	4.59081e-05	4.09268
511	CHDH (ENSG00000016391)	9.01387e-12	2.20863	BEX5 (ENSG00000184515)	1.1672e-47	5.25868	BTG2 (ENSG00000159388)	2.96648e-18	1.92404	PDCD1LG2 (ENSG00000197646)	0.0249671	3.3493	KRT17 (ENSG00000128422)	3.8015e-90	5.28275	RERE (ENSG00000142599)	2.5581e-43	1.63156	AC132192.2 (ENSG00000268403)	2.64204e-08	2.17608	CD200 (ENSG00000091972)	1.2661e-49	4.0682	RAD51 (ENSG00000051180)	4.88843e-41	3.71607	MAPKAPK3 (ENSG00000114738)	0.000434977	1.53534	PLK2 (ENSG00000145632)	1.53892e-104	2.78279	VAV3 (ENSG00000134215)	4.71868e-05	3.6918
512	C9orf3 (ENSG00000148120)	9.39721e-12	1.53598	C19orf81 (ENSG00000235034)	1.35411e-47	4.04757	SYNGR1 (ENSG00000100321)	3.1208e-18	1.55909	GBE1 (ENSG00000114480)	0.0252388	2.19688	NIT2 (ENSG00000114021)	4.46774e-90	1.77855	TRANK1 (ENSG00000168016)	3.08877e-43	2.90817	ARL4A (ENSG00000122644)	2.73779e-08	1.83703	MTRNR2L8 (ENSG00000255823)	1.26998e-49	2.8516	CBX1 (ENSG00000108468)	1.3663e-40	1.7313	LINC00960 (ENSG00000242516)	0.000436848	1.52733	PTPRE (ENSG00000132334)	1.90236e-104	2.39586	AMPD2 (ENSG00000116337)	4.73098e-05	1.65657
513	STXBP6 (ENSG00000168952)	9.73363e-12	2.12881	ASAP2 (ENSG00000151693)	2.07241e-47	2.22351	EVI2B (ENSG00000185862)	3.20369e-18	5.80992	LINC02381 (ENSG00000250742)	0.0255029	2.03919	SLC2A1 (ENSG00000117394)	1.43062e-89	1.86868	NCOR2 (ENSG00000196498)	3.40873e-43	1.73876	GLI3 (ENSG00000106571)	2.81446e-08	1.89039	MYO1E (ENSG00000157483)	1.48494e-49	2.95579	ARL6IP1 (ENSG00000170540)	2.02085e-40	2.50557	TNRC6B (ENSG00000100354)	0.000439872	1.57385	ST6GALNAC1 (ENSG00000070526)	2.06398e-104	4.87035	C1orf54 (ENSG00000118292)	4.79312e-05	1.69583
514	AL163051.1 (ENSG00000260806)	1.01851e-11	2.12231	AC087627.1 (ENSG00000253983)	2.46668e-47	2.4335	OLR1 (ENSG00000173391)	3.44323e-18	3.26006	FLNA (ENSG00000196924)	0.0255382	1.85074	SLC24A3 (ENSG00000185052)	2.31097e-89	2.83295	SLC5A3 (ENSG00000198743)	3.67018e-43	1.77684	AC092691.1 (ENSG00000239268)	3.00787e-08	2.20996	RASL10A (ENSG00000100276)	2.27951e-49	4.39636	CD83 (ENSG00000112149)	3.7946e-40	2.59221	SOGA1 (ENSG00000149639)	0.000440076	1.58656	FUT11 (ENSG00000196968)	1.47909e-103	2.71307	MSL3 (ENSG00000005302)	4.82686e-05	1.68298
515	DDN-AS1 (ENSG00000257913)	1.03655e-11	2.29165	AHR (ENSG00000106546)	3.24954e-47	2.32094	FGD2 (ENSG00000146192)	3.50517e-18	2.0056	PGK1 (ENSG00000102144)	0.0255911	1.72948	NDUFAF8 (ENSG00000224877)	2.42379e-89	1.86199	C16orf72 (ENSG00000182831)	3.90029e-43	1.71695	CASTOR2 (ENSG00000274070)	3.21278e-08	2.55843	ITGA9 (ENSG00000144668)	2.48381e-49	3.02638	SCLT1 (ENSG00000151466)	4.18685e-40	2.08299	ZNF75A (ENSG00000162086)	0.000444193	1.7587	TSPAN14 (ENSG00000108219)	2.88098e-103	2.78432	EMB (ENSG00000170571)	4.87944e-05	3.70121
516	USP2 (ENSG00000036672)	1.09636e-11	2.44823	TANK (ENSG00000136560)	3.4383e-47	2.76099	UBE2L6 (ENSG00000156587)	4.04776e-18	1.51628	TRNP1 (ENSG00000253368)	0.0255941	2.29185	C11orf24 (ENSG00000171067)	3.28815e-89	1.69908	CHD2 (ENSG00000173575)	6.67945e-43	1.73165	CDK18 (ENSG00000117266)	3.47783e-08	1.90269	IL3RA (ENSG00000185291)	3.62695e-49	2.9763	SNRPB (ENSG00000125835)	6.57865e-40	1.91953	SLF2 (ENSG00000119906)	0.000449544	1.70904	TCIM (ENSG00000176907)	3.20481e-103	2.62028	TMEM14A (ENSG00000096092)	5.04287e-05	1.6546
517	SPA17 (ENSG00000064199)	1.2044e-11	1.77006	C2CD4A (ENSG00000198535)	4.12037e-47	5.14842	SRGN (ENSG00000122862)	4.11177e-18	31.2999	ELK1 (ENSG00000126767)	0.0256365	1.50563	L3HYPDH (ENSG00000126790)	3.96669e-89	2.36269	SMAD3 (ENSG00000166949)	7.36859e-43	1.80667	CD69 (ENSG00000110848)	3.48409e-08	2.77799	ICA1 (ENSG00000003147)	5.54964e-49	4.24681	H2AFY2 (ENSG00000099284)	1.18236e-39	1.68866	TDRD6 (ENSG00000180113)	0.000451311	3.41829	ADAMTS9 (ENSG00000163638)	3.29754e-103	2.45284	EXOC5 (ENSG00000070367)	5.22627e-05	1.58111
518	FXYD1 (ENSG00000266964)	1.58354e-11	2.24622	CYB561 (ENSG00000008283)	4.36277e-47	2.94327	ISOC2 (ENSG00000063241)	4.15966e-18	1.52466	AC092807.3 (ENSG00000282057)	0.0257841	2.30937	CISD3 (ENSG00000277972)	6.34538e-89	1.65266	NFATC4 (ENSG00000100968)	7.94679e-43	1.6747	AL356488.2 (ENSG00000270066)	4.24286e-08	1.97796	MAN1C1 (ENSG00000117643)	7.27613e-49	5.08934	G2E3 (ENSG00000092140)	1.19177e-39	2.41526	BRWD1 (ENSG00000185658)	0.000460645	1.79965	RIN3 (ENSG00000100599)	9.29451e-103	2.79903	FAM219A (ENSG00000164970)	5.35683e-05	2.81948
519	CSAG1 (ENSG00000198930)	1.62344e-11	3.00178	STIM2 (ENSG00000109689)	5.10422e-47	2.11245	AL354719.2 (ENSG00000236345)	4.47918e-18	3.04416	BMP2 (ENSG00000125845)	0.025952	1.5371	TIMM17A (ENSG00000134375)	6.42486e-89	1.76465	CAMK2N1 (ENSG00000162545)	9.95368e-43	1.63052	CBLB (ENSG00000114423)	4.25596e-08	1.61149	MYO5C (ENSG00000128833)	7.97258e-49	6.58878	HNRNPD (ENSG00000138668)	1.67382e-39	1.81093	EMC1 (ENSG00000127463)	0.000461036	1.694	ST6GAL1 (ENSG00000073849)	1.35781e-102	3.03998	MRPS28 (ENSG00000147586)	5.37196e-05	1.67056
520	KYAT3 (ENSG00000137944)	2.11524e-11	1.57964	C1GALT1C1 (ENSG00000171155)	5.65579e-47	2.6936	TMEM101 (ENSG00000091947)	4.62385e-18	1.53173	MRPL24 (ENSG00000143314)	0.026361	1.53944	HEYL (ENSG00000163909)	6.51937e-89	1.64172	DNMT3A (ENSG00000119772)	1.19147e-42	1.66422	BEND5 (ENSG00000162373)	4.48851e-08	1.9702	MYEF2 (ENSG00000104177)	9.24523e-49	3.05826	WBP11 (ENSG00000084463)	2.5266e-39	1.57008	ZNF37A (ENSG00000075407)	0.00046582	1.64361	SLC26A2 (ENSG00000155850)	1.48511e-102	2.89076	SIGIRR (ENSG00000185187)	5.41466e-05	2.63187
521	FRY-AS1 (ENSG00000237637)	2.85506e-11	2.35661	FAM129B (ENSG00000136830)	5.717e-47	2.03972	MOXD1 (ENSG00000079931)	4.63605e-18	2.5875	ARHGAP1 (ENSG00000175220)	0.026528	1.51369	FRY (ENSG00000073910)	8.93018e-89	2.55643	KCP (ENSG00000135253)	1.19672e-42	2.23624	HOXA11-AS (ENSG00000240990)	4.5027e-08	2.18573	GIPC3 (ENSG00000179855)	1.04489e-48	3.71269	HMGN3 (ENSG00000118418)	3.07174e-39	1.70414	ZCCHC14 (ENSG00000140948)	0.000466063	1.59694	DOCK6 (ENSG00000130158)	2.87612e-102	2.69029	TMEM184B (ENSG00000198792)	5.48036e-05	1.51953
522	CKMT2 (ENSG00000131730)	3.26448e-11	2.0119	UBALD2 (ENSG00000185262)	6.04071e-47	2.39833	ERP29 (ENSG00000089248)	4.93192e-18	1.54533	TNMD (ENSG00000000005)	0.0266642	1.86574	PPP1R7 (ENSG00000115685)	1.02545e-88	1.56833	FTX (ENSG00000230590)	1.25889e-42	1.51855	LRRTM4 (ENSG00000176204)	4.71622e-08	2.40306	SASH1 (ENSG00000111961)	1.66219e-48	2.70508	SDC1 (ENSG00000115884)	3.23906e-39	2.9799	PATZ1 (ENSG00000100105)	0.000466431	1.57197	SPTLC2 (ENSG00000100596)	3.071e-102	2.43919	VPS33A (ENSG00000139719)	5.61749e-05	1.54282
523	TRPC3 (ENSG00000138741)	3.35703e-11	1.8863	GDF15 (ENSG00000130513)	7.02313e-47	3.897	FCGR1B (ENSG00000198019)	5.30315e-18	2.11399	NLRP1 (ENSG00000091592)	0.0267265	1.52623	RCN1 (ENSG00000049449)	1.68939e-88	1.90836	TP53BP1 (ENSG00000067369)	1.32541e-42	1.622	MGMT (ENSG00000170430)	4.86074e-08	1.60071	LRP6 (ENSG00000070018)	1.85052e-48	2.98202	CNTFR (ENSG00000122756)	4.27901e-39	1.90726	SBF2 (ENSG00000133812)	0.000472794	1.80182	HIPK2 (ENSG00000064393)	3.49509e-102	2.91632	ESYT2 (ENSG00000117868)	5.67395e-05	1.61942
524	SPTY2D1OS (ENSG00000247595)	3.59879e-11	1.82915	LY96 (ENSG00000154589)	9.37874e-47	4.33552	ODF3B (ENSG00000177989)	5.38461e-18	2.65076	LINC00910 (ENSG00000188825)	0.0271397	3.05832	PLPP1 (ENSG00000067113)	2.4281e-88	1.99496	CDK18 (ENSG00000117266)	1.41659e-42	2.45617	CYTL1 (ENSG00000170891)	5.18125e-08	2.44691	LBR (ENSG00000143815)	2.62829e-48	3.02511	HNRNPA1 (ENSG00000135486)	5.27192e-39	1.66349	SLC2A12 (ENSG00000146411)	0.000481182	3.46116	ANGPTL2 (ENSG00000136859)	3.88202e-102	2.1988	HLA-A (ENSG00000206503)	5.72576e-05	1.80033
525	AL359504.2 (ENSG00000271576)	4.00905e-11	1.92025	CSF2RB (ENSG00000100368)	9.58714e-47	3.43236	SLCO2B1 (ENSG00000137491)	5.40397e-18	7.14118	COL4A2 (ENSG00000134871)	0.0277198	1.96358	HABP4 (ENSG00000130956)	2.53537e-88	1.87626	SNED1 (ENSG00000162804)	1.4254e-42	3.5151	ING4 (ENSG00000111653)	5.24813e-08	1.59379	SPNS2 (ENSG00000183018)	2.70468e-48	4.09987	CTNNAL1 (ENSG00000119326)	5.74534e-39	1.82013	USP34 (ENSG00000115464)	0.000482939	1.60303	STK10 (ENSG00000072786)	4.36094e-102	2.6894	FCMR (ENSG00000162894)	5.96159e-05	3.43413
526	KIAA0040 (ENSG00000235750)	4.10705e-11	2.00034	MARCH2 (ENSG00000099785)	1.11306e-46	2.68369	PCSK1 (ENSG00000175426)	5.76325e-18	4.83017	CAPN2 (ENSG00000162909)	0.0281033	1.99658	SLC3A2 (ENSG00000168003)	3.62885e-88	2.08442	SNRNP200 (ENSG00000144028)	1.43132e-42	1.5085	EFS (ENSG00000100842)	5.896e-08	1.68641	CD47 (ENSG00000196776)	3.86033e-48	3.00636	CDC25B (ENSG00000101224)	6.50183e-39	2.99351	MLH3 (ENSG00000119684)	0.000489224	1.67804	RB1 (ENSG00000139687)	5.45611e-102	2.66469	TMEM37 (ENSG00000171227)	6.01802e-05	3.71316
527	NOTCH2NL (ENSG00000264343)	4.68534e-11	1.50444	MTRNR2L1 (ENSG00000256618)	1.1228e-46	5.14108	MARCH1 (ENSG00000145416)	5.9578e-18	4.91183	PDE4C (ENSG00000105650)	0.0282098	1.82534	P2RX4 (ENSG00000135124)	3.78914e-88	1.89972	EHMT2 (ENSG00000204371)	1.50916e-42	1.70025	CA14 (ENSG00000118298)	6.81343e-08	2.22214	FAM43A (ENSG00000185112)	4.21725e-48	2.72671	NOP58 (ENSG00000055044)	7.24314e-39	1.66245	IGF2BP1 (ENSG00000159217)	0.000493703	1.72967	EGFL7 (ENSG00000172889)	5.77217e-102	3.4068	C2CD4B (ENSG00000205502)	6.10245e-05	4.13416
528	WARS2 (ENSG00000116874)	5.84157e-11	1.70311	ACOT7 (ENSG00000097021)	2.25044e-46	2.77389	PDLIM4 (ENSG00000131435)	6.03959e-18	1.64468	MAP1LC3B (ENSG00000140941)	0.0283455	1.83805	HYI (ENSG00000178922)	6.30922e-88	1.81501	ATF7IP (ENSG00000171681)	1.84973e-42	1.68334	CNTN5 (ENSG00000149972)	8.04213e-08	2.18872	PARP4 (ENSG00000102699)	4.34527e-48	3.45638	CEP57 (ENSG00000166037)	8.09958e-39	1.74147	ING5 (ENSG00000168395)	0.000502105	1.59656	STX6 (ENSG00000135823)	1.01038e-101	2.84068	B4GALT5 (ENSG00000158470)	6.1791e-05	2.7097
529	SLITRK1 (ENSG00000178235)	7.46309e-11	2.454	ZNF467 (ENSG00000181444)	3.32848e-46	2.12493	CCDC151 (ENSG00000198003)	6.90435e-18	2.03446	MYOSLID (ENSG00000229647)	0.0296582	2.90771	SLC35B2 (ENSG00000157593)	7.32244e-88	1.72101	COL23A1 (ENSG00000050767)	2.97322e-42	3.49274	FST (ENSG00000134363)	8.20337e-08	2.32237	GFOD1 (ENSG00000145990)	4.71602e-48	3.1077	ALDH7A1 (ENSG00000164904)	1.20078e-38	1.70298	EMCN (ENSG00000164035)	0.00050275	1.52579	CARTPT (ENSG00000164326)	1.45285e-101	9.07249	ACLY (ENSG00000131473)	6.37818e-05	1.59877
530	MTURN (ENSG00000180354)	9.6414e-11	1.54261	SH3TC1 (ENSG00000125089)	3.37942e-46	3.04661	TENT5C (ENSG00000183508)	7.30226e-18	2.60343	DEPDC7 (ENSG00000121690)	0.0299723	2.20088	MORC4 (ENSG00000133131)	7.96431e-88	1.94663	ARL5B (ENSG00000165997)	3.37578e-42	1.77191	ZSCAN2 (ENSG00000176371)	8.22052e-08	1.94196	FAM198B (ENSG00000164125)	6.5446e-48	2.46453	MAP3K20 (ENSG00000091436)	1.27595e-38	1.68312	INTU (ENSG00000164066)	0.000505416	1.76236	CDC42EP2 (ENSG00000149798)	1.65571e-101	2.74657	ABHD2 (ENSG00000140526)	6.80457e-05	1.60684
531	GBP1 (ENSG00000117228)	1.10899e-10	1.51106	LBH (ENSG00000213626)	5.96303e-46	2.45834	EEF1B2 (ENSG00000114942)	7.71024e-18	1.54675	LINC01508 (ENSG00000231107)	0.0302168	2.44754	TES (ENSG00000135269)	8.43707e-88	1.84918	TNFRSF21 (ENSG00000146072)	3.49904e-42	2.04998	SCN7A (ENSG00000136546)	9.08826e-08	2.05056	LAPTM4B (ENSG00000104341)	7.26664e-48	2.50592	CEP70 (ENSG00000114107)	1.49554e-38	2.59698	ZDHHC17 (ENSG00000186908)	0.000509542	1.65542	MYO1E (ENSG00000157483)	1.71151e-101	2.613	LAMP1 (ENSG00000185896)	6.93077e-05	1.58087
532	APELA (ENSG00000248329)	1.19827e-10	2.12921	SYNJ2 (ENSG00000078269)	6.2186e-46	2.27981	HTRA1 (ENSG00000166033)	7.72216e-18	1.53873	PHYHIP (ENSG00000168490)	0.0303229	2.41454	RAP1GDS1 (ENSG00000138698)	8.70157e-88	1.56325	GPSM1 (ENSG00000160360)	4.32995e-42	2.04255	NKAIN4 (ENSG00000101198)	9.38247e-08	2.09434	CPNE2 (ENSG00000140848)	8.5402e-48	2.69811	SNRNP40 (ENSG00000060688)	2.277e-38	1.7637	SCAI (ENSG00000173611)	0.00051224	1.60147	TTL (ENSG00000114999)	1.98498e-101	2.57212	DIAPH2 (ENSG00000147202)	6.95196e-05	2.92513
533	AC025164.1 (ENSG00000245904)	1.84581e-10	1.71143	RNPEPL1 (ENSG00000142327)	7.59935e-46	2.37433	SCPEP1 (ENSG00000121064)	8.01887e-18	1.61724	PHLDA3 (ENSG00000174307)	0.0306638	1.82037	FLYWCH2 (ENSG00000162076)	1.23537e-87	1.66838	CCDC144NL-AS1 (ENSG00000233098)	4.40816e-42	1.76093	EPHA6 (ENSG00000080224)	1.0631e-07	2.35567	SRPX (ENSG00000101955)	1.27199e-47	3.1867	H1FX (ENSG00000184897)	2.86847e-38	1.8704	PTCD3 (ENSG00000132300)	0.000519637	1.76251	FAM69B (ENSG00000165716)	2.78258e-101	2.69475	TLK1 (ENSG00000198586)	6.98285e-05	1.7331
534	SYTL2 (ENSG00000137501)	2.22443e-10	1.69442	SUSD6 (ENSG00000100647)	8.20889e-46	2.41235	LOXL4 (ENSG00000138131)	8.54949e-18	2.36195	MTCP1 (ENSG00000214827)	0.0308087	1.91689	HOXD10 (ENSG00000128710)	1.65714e-87	2.3427	USP11 (ENSG00000102226)	4.6076e-42	1.72962	FBN3 (ENSG00000142449)	1.06933e-07	2.34674	TBXA2R (ENSG00000006638)	1.28712e-47	4.08588	THOP1 (ENSG00000172009)	4.24448e-38	2.02932	ZNF791 (ENSG00000173875)	0.000521464	1.73522	ADCYAP1 (ENSG00000141433)	4.13685e-101	3.80744	TNFRSF1B (ENSG00000028137)	7.18949e-05	2.56441
535	AC004148.2 (ENSG00000263272)	2.69925e-10	1.73325	RAB29 (ENSG00000117280)	8.86986e-46	2.62612	PODN (ENSG00000174348)	1.01654e-17	3.20522	BHLHE41 (ENSG00000123095)	0.0308965	2.76419	BOLA3 (ENSG00000163170)	1.82381e-87	1.6637	NPC2 (ENSG00000119655)	4.92383e-42	1.64136	PLD5 (ENSG00000180287)	1.0832e-07	2.04068	PERP (ENSG00000112378)	1.3392e-47	2.88926	HNRNPAB (ENSG00000197451)	6.93703e-38	1.75518	MT-ND1 (ENSG00000198888)	0.000528546	1.51084	TANC2 (ENSG00000170921)	4.77369e-101	2.6001	GLTP (ENSG00000139433)	7.28087e-05	1.67094
536	THG1L (ENSG00000113272)	2.78556e-10	1.50613	HLA-C (ENSG00000204525)	1.21909e-45	1.79104	IER5L (ENSG00000188483)	1.05866e-17	1.50202	ZNF208 (ENSG00000160321)	0.0309288	3.86402	CD248 (ENSG00000174807)	1.88819e-87	1.71067	AL645608.3 (ENSG00000230699)	5.17852e-42	3.261	SHF (ENSG00000138606)	1.09304e-07	1.82053	WDR27 (ENSG00000184465)	1.98049e-47	4.4723	SRSF2 (ENSG00000161547)	1.12285e-37	1.81669	NSMF (ENSG00000165802)	0.000534546	1.65243	PHKB (ENSG00000102893)	4.98098e-101	2.67595	ARRDC3 (ENSG00000113369)	7.39017e-05	2.35664
537	FGF13 (ENSG00000129682)	3.15173e-10	2.11849	PRKAR2B (ENSG00000005249)	1.61107e-45	2.81729	AL162584.1 (ENSG00000227068)	1.09571e-17	2.38714	AL356417.2 (ENSG00000233682)	0.0309935	3.96158	PIM1 (ENSG00000137193)	2.61812e-87	2.07771	AFF3 (ENSG00000144218)	6.03676e-42	2.74916	SPOCK3 (ENSG00000196104)	1.17465e-07	2.60876	ATP8A1 (ENSG00000124406)	2.31817e-47	5.95161	CCP110 (ENSG00000103540)	1.33097e-37	2.06019	ANKZF1 (ENSG00000163516)	0.0005368	1.65695	CHST7 (ENSG00000147119)	5.46108e-101	3.00432	SLC22A23 (ENSG00000137266)	7.5881e-05	3.26532
538	AL645608.8 (ENSG00000272512)	3.50075e-10	1.53335	LAMA4 (ENSG00000112769)	1.88344e-45	2.47498	OSR1 (ENSG00000143867)	1.12635e-17	2.3535	AFAP1 (ENSG00000196526)	0.0311263	1.58073	SMIM37 (ENSG00000175701)	3.15373e-87	1.68967	NONO (ENSG00000147140)	6.21407e-42	1.57922	BLOC1S4 (ENSG00000186222)	1.22743e-07	1.60146	PTCHD4 (ENSG00000244694)	4.27034e-47	5.62737	POLR3K (ENSG00000161980)	1.70699e-37	2.04921	GAN (ENSG00000261609)	0.000538099	1.50753	NOTCH1 (ENSG00000148400)	6.7683e-101	2.70748	SHKBP1 (ENSG00000160410)	7.64994e-05	1.61799
539	SEPT1 (ENSG00000180096)	3.71523e-10	1.81229	TFPI2 (ENSG00000105825)	2.03072e-45	2.4333	EFEMP2 (ENSG00000172638)	1.37831e-17	1.5565	LINC01778 (ENSG00000223382)	0.0311403	1.91628	PUSL1 (ENSG00000169972)	4.25612e-87	1.97816	ADAM23 (ENSG00000114948)	6.3854e-42	2.40644	HOXB2 (ENSG00000173917)	1.43288e-07	1.56486	RELT (ENSG00000054967)	4.97582e-47	4.5701	THBS4 (ENSG00000113296)	1.74027e-37	2.89866	GPATCH8 (ENSG00000186566)	0.000540082	1.81581	ASAP2 (ENSG00000151693)	7.0309e-101	2.54967	PHLDB2 (ENSG00000144824)	7.67676e-05	1.68634
540	TMEM26 (ENSG00000196932)	4.18366e-10	1.59061	EGFL7 (ENSG00000172889)	2.41061e-45	2.15301	SIGLEC7 (ENSG00000168995)	1.39821e-17	3.2881	CKAP4 (ENSG00000136026)	0.031714	1.73512	TRIM32 (ENSG00000119401)	4.68665e-87	2.0514	FAM84B (ENSG00000168672)	6.93625e-42	2.89457	PAK1 (ENSG00000149269)	1.48338e-07	1.84466	TPP1 (ENSG00000166340)	5.15289e-47	2.96727	BRD8 (ENSG00000112983)	2.35199e-37	1.94363	PEAR1 (ENSG00000187800)	0.000542066	1.66569	SAMHD1 (ENSG00000101347)	2.4689e-100	2.81871	HDAC7 (ENSG00000061273)	7.71513e-05	1.62969
541	TMEM99 (ENSG00000167920)	4.92688e-10	1.53753	YPEL2 (ENSG00000175155)	2.88308e-45	2.96914	PPIF (ENSG00000108179)	1.42136e-17	1.72638	FAAP100 (ENSG00000185504)	0.0320829	1.50714	AKIP1 (ENSG00000166452)	6.75461e-87	1.75616	QSER1 (ENSG00000060749)	7.04648e-42	1.73858	HIST1H1C (ENSG00000187837)	1.5122e-07	1.54273	CREM (ENSG00000095794)	6.02303e-47	2.65427	TCF15 (ENSG00000125878)	2.35642e-37	1.73665	NUP160 (ENSG00000030066)	0.000542706	1.71421	RIPOR1 (ENSG00000039523)	2.48353e-100	2.55148	PIK3CG (ENSG00000105851)	7.76948e-05	3.4793
542	AP002360.1 (ENSG00000255135)	5.77402e-10	1.74999	TMEM9B (ENSG00000175348)	2.97576e-45	2.33196	PLAC8 (ENSG00000145287)	1.65828e-17	11.1258	HRASLS (ENSG00000127252)	0.0325311	3.13319	SLC25A4 (ENSG00000151729)	7.53367e-87	2.19716	TNRC18 (ENSG00000182095)	7.08071e-42	1.7797	IL1RAPL1 (ENSG00000169306)	1.57771e-07	2.09257	ADGRG1 (ENSG00000205336)	7.01439e-47	4.44003	ZNF273 (ENSG00000198039)	4.51637e-37	2.95594	IGHEP2 (ENSG00000254017)	0.000548252	2.51327	SLFN5 (ENSG00000166750)	3.18083e-100	2.55149	INO80E (ENSG00000169592)	7.77584e-05	1.51965
543	LRRC10B (ENSG00000204950)	6.02506e-10	2.10121	PRSS23 (ENSG00000150687)	3.04431e-45	2.5522	FOLR2 (ENSG00000165457)	1.78722e-17	4.71601	ALKAL1 (ENSG00000196711)	0.0328003	1.71415	HRAS (ENSG00000174775)	1.00166e-86	1.64716	PTGES (ENSG00000148344)	1.06468e-41	2.802	AL136088.1 (ENSG00000254489)	1.58197e-07	1.79107	XKR4 (ENSG00000206579)	7.29261e-47	5.75255	CEP295 (ENSG00000166004)	5.36659e-37	2.05914	PARM1 (ENSG00000169116)	0.000553646	2.7023	SLC27A3 (ENSG00000143554)	3.41354e-100	2.84128	OPTN (ENSG00000123240)	7.94321e-05	1.57655
544	C9orf153 (ENSG00000187753)	6.90203e-10	1.81955	SULF2 (ENSG00000196562)	3.63912e-45	1.91786	DNAJB9 (ENSG00000128590)	2.16117e-17	1.60358	THAP3 (ENSG00000041988)	0.0329478	1.69203	HOXC6 (ENSG00000197757)	1.0719e-86	1.85513	SLIT3 (ENSG00000184347)	1.11484e-41	1.82855	IFITM1 (ENSG00000185885)	1.62138e-07	1.75797	NEDD9 (ENSG00000111859)	1.05843e-46	3.4511	VBP1 (ENSG00000155959)	6.12976e-37	1.52911	NCOR2 (ENSG00000196498)	0.000553791	1.76369	HLA-E (ENSG00000204592)	4.17769e-100	3.10479	FCGRT (ENSG00000104870)	7.99534e-05	2.03944
545	CACNG4 (ENSG00000075461)	7.01314e-10	2.12855	RALA (ENSG00000006451)	3.71495e-45	2.57474	FO393401.1 (ENSG00000230155)	2.20534e-17	1.81833	LINC02062 (ENSG00000248489)	0.0330323	2.57443	FARP1 (ENSG00000152767)	1.07677e-86	1.97173	GPR20 (ENSG00000204882)	1.13339e-41	2.94469	NR2F2-AS1 (ENSG00000247809)	1.63076e-07	1.77482	COLEC12 (ENSG00000158270)	1.21575e-46	2.56859	BCL7A (ENSG00000110987)	6.2209e-37	1.82097	HEXDC (ENSG00000169660)	0.000556094	1.62875	CREM (ENSG00000095794)	5.45952e-100	3.09252	SIPA1 (ENSG00000213445)	8.28033e-05	2.88104
546	DNAJC6 (ENSG00000116675)	7.95544e-10	2.0678	ARRDC1 (ENSG00000197070)	3.89215e-45	2.80593	CD1C (ENSG00000158481)	2.5463e-17	1.86943	GBX2 (ENSG00000168505)	0.0334732	3.48196	MPC2 (ENSG00000143158)	1.20289e-86	1.67504	RBMS3 (ENSG00000144642)	1.48684e-41	1.91575	CISH (ENSG00000114737)	1.63505e-07	1.91721	ESYT1 (ENSG00000139641)	1.69424e-46	3.00999	NUP62 (ENSG00000213024)	8.73486e-37	1.78771	MLLT1 (ENSG00000130382)	0.000558326	1.5085	MAPK3 (ENSG00000102882)	6.28301e-100	2.78754	FAM222B (ENSG00000173065)	8.67304e-05	1.6088
547	LSR (ENSG00000105699)	8.85739e-10	1.84365	RIPK3 (ENSG00000129465)	4.49824e-45	4.7502	MTHFD2 (ENSG00000065911)	2.63557e-17	1.53926	PKD2L1 (ENSG00000107593)	0.0336019	1.74641	TMEM165 (ENSG00000134851)	4.47186e-86	1.93477	NPEPPS (ENSG00000141279)	1.5051e-41	1.69567	METTL7A (ENSG00000185432)	1.70076e-07	1.82175	NOX4 (ENSG00000086991)	2.2987e-46	3.72766	CU638689.4 (ENSG00000280145)	1.04653e-36	2.38044	GATC (ENSG00000257218)	0.000562619	1.59468	NLK (ENSG00000087095)	6.87209e-100	2.86237	ETV5 (ENSG00000244405)	8.93887e-05	1.64105
548	PALM2-AKAP2 (ENSG00000157654)	9.93369e-10	2.05257	SLC22A23 (ENSG00000137266)	4.49994e-45	2.66651	IL10RA (ENSG00000110324)	2.73764e-17	3.8848	GDF6 (ENSG00000156466)	0.0337049	2.08652	ARF4 (ENSG00000168374)	7.52698e-86	2.04748	TNC (ENSG00000041982)	1.51189e-41	1.68004	CACNA1G (ENSG00000006283)	1.83373e-07	2.13615	ANKRD13A (ENSG00000076513)	2.63496e-46	3.96052	RBBP4 (ENSG00000162521)	1.15426e-36	1.7003	XYLT2 (ENSG00000015532)	0.000571811	1.68562	PRSS2 (ENSG00000275896)	7.57274e-100	6.64238	BECN1 (ENSG00000126581)	9.03032e-05	1.66685
549	MOCS1 (ENSG00000124615)	1.08413e-09	1.72904	EVA1A (ENSG00000115363)	4.7715e-45	2.42366	SYNPO (ENSG00000171992)	3.13223e-17	1.54076	FGF5 (ENSG00000138675)	0.034078	3.98217	CCDC80 (ENSG00000091986)	7.69686e-86	2.64899	LRP4 (ENSG00000134569)	1.69743e-41	2.53514	SLC18A3 (ENSG00000187714)	1.9914e-07	2.38375	CHST7 (ENSG00000147119)	3.13418e-46	3.70795	NUP50 (ENSG00000093000)	1.58932e-36	1.8078	GATD1 (ENSG00000177225)	0.000572329	1.72593	CHKA (ENSG00000110721)	1.73504e-99	2.89801	ACOT8 (ENSG00000101473)	9.11837e-05	1.60114
550	AL360012.1 (ENSG00000270103)	1.12248e-09	2.33777	SPR (ENSG00000116096)	4.95908e-45	4.04467	ADGRG5 (ENSG00000159618)	3.46539e-17	2.69327	ZNF558 (ENSG00000167785)	0.0341511	2.36982	IAH1 (ENSG00000134330)	1e-85	1.75103	MBNL3 (ENSG00000076770)	1.9537e-41	2.45589	H1F0 (ENSG00000189060)	2.00856e-07	1.50228	EGF (ENSG00000138798)	4.19308e-46	7.20133	BZW2 (ENSG00000136261)	2.02664e-36	1.53821	PHF12 (ENSG00000109118)	0.000579848	1.61241	MTRF1L (ENSG00000112031)	3.53193e-99	2.6561	AC091563.1 (ENSG00000254343)	9.11948e-05	5.44339
551	SLIT1 (ENSG00000187122)	1.15087e-09	2.10902	ELOVL5 (ENSG00000012660)	5.47455e-45	2.29097	RGS1 (ENSG00000090104)	3.8504e-17	7.11238	GSTA1 (ENSG00000243955)	0.0343396	3.03067	AC090409.1 (ENSG00000267279)	1.26515e-85	3.73627	CACNA1G (ENSG00000006283)	2.22628e-41	2.89695	SCN2B (ENSG00000149575)	2.10942e-07	2.37731	PHKB (ENSG00000102893)	6.0697e-46	2.73718	HOXB2 (ENSG00000173917)	2.13639e-36	1.75209	ARHGEF10 (ENSG00000104728)	0.00058734	1.60917	CYYR1 (ENSG00000166265)	3.77723e-99	2.43279	TTC7B (ENSG00000165914)	9.1733e-05	1.55673
552	MAGEA12 (ENSG00000213401)	1.20875e-09	2.34399	GMFG (ENSG00000130755)	6.36435e-45	2.5109	PHPT1 (ENSG00000054148)	4.15474e-17	1.54055	AC009509.1 (ENSG00000256377)	0.0360897	1.94084	APCDD1L (ENSG00000198768)	1.27584e-85	6.46209	ELOVL3 (ENSG00000119915)	2.63899e-41	2.90021	ZBTB46 (ENSG00000130584)	2.12821e-07	1.53732	FSCN1 (ENSG00000075618)	7.51587e-46	2.12966	ACTL6A (ENSG00000136518)	2.73309e-36	1.81136	SEMA6D (ENSG00000137872)	0.000589165	2.79631	SLC35F2 (ENSG00000110660)	1.11839e-98	2.95308	JAM3 (ENSG00000166086)	9.21764e-05	2.44773
553	KMT2E-AS1 (ENSG00000239569)	1.20905e-09	1.53592	HEBP2 (ENSG00000051620)	6.97912e-45	2.45474	RCN3 (ENSG00000142552)	4.16092e-17	2.92996	AC025219.1 (ENSG00000259445)	0.0364879	1.57229	IFNGR2 (ENSG00000159128)	1.28123e-85	1.88232	SFT2D2 (ENSG00000213064)	2.96562e-41	1.99296	C21orf91 (ENSG00000154642)	2.15733e-07	1.69367	PRSS2 (ENSG00000275896)	9.94152e-46	7.37476	ARL6IP6 (ENSG00000177917)	3.16741e-36	1.82831	PDE7A (ENSG00000205268)	0.00059307	1.54706	SLC44A2 (ENSG00000129353)	2.49132e-98	2.6622	FAM172A (ENSG00000113391)	9.2908e-05	1.5596
554	TRDN (ENSG00000186439)	1.23939e-09	1.8984	KCNC4 (ENSG00000116396)	7.3858e-45	2.80047	GLT8D1 (ENSG00000016864)	4.72597e-17	1.54666	RCN1 (ENSG00000049449)	0.0366041	1.62423	WDR1 (ENSG00000071127)	1.57835e-85	1.80395	ITGAV (ENSG00000138448)	4.59583e-41	1.61694	CMTM5 (ENSG00000166091)	2.19306e-07	2.12996	SCN3B (ENSG00000166257)	1.50372e-45	5.20956	POLD2 (ENSG00000106628)	3.60662e-36	1.80153	KIAA1109 (ENSG00000138688)	0.000603419	1.67112	TSPAN13 (ENSG00000106537)	1.12355e-97	2.39286	IL16 (ENSG00000172349)	9.29104e-05	3.60445
555	MGAT4C (ENSG00000182050)	1.28121e-09	3.22884	FAM219A (ENSG00000164970)	8.74525e-45	2.0621	TEN1 (ENSG00000257949)	4.92344e-17	1.67645	CADPS (ENSG00000163618)	0.0368295	2.01563	HLA-B (ENSG00000234745)	1.65961e-85	1.9755	PLCB4 (ENSG00000101333)	4.9001e-41	2.08464	ADRA1A (ENSG00000120907)	2.30504e-07	2.31331	TCTEX1D1 (ENSG00000152760)	3.44192e-45	5.06938	LSM2 (ENSG00000204392)	3.82837e-36	1.66729	ZNF264 (ENSG00000083844)	0.000606635	1.60405	NUDT4 (ENSG00000173598)	1.39409e-97	3.43197	MTRF1L (ENSG00000112031)	9.30271e-05	3.018
556	PRR16 (ENSG00000184838)	1.5942e-09	1.74945	SLFN11 (ENSG00000172716)	1.00396e-44	4.2483	CD33 (ENSG00000105383)	5.28676e-17	3.48853	SLC39A13 (ENSG00000165915)	0.0371452	1.61963	CLTB (ENSG00000175416)	2.1016e-85	1.66737	DBP (ENSG00000105516)	5.03211e-41	2.07135	BICC1 (ENSG00000122870)	2.508e-07	1.76696	APP (ENSG00000142192)	4.5904e-45	1.9455	UQCC2 (ENSG00000137288)	4.72566e-36	1.60281	RHBDF1 (ENSG00000007384)	0.000616451	1.70427	PPARGC1A (ENSG00000109819)	1.68149e-97	3.56698	TTC9 (ENSG00000133985)	9.32797e-05	3.61502
557	AC006333.2 (ENSG00000272686)	1.90291e-09	1.77359	IFIH1 (ENSG00000115267)	1.07592e-44	3.37516	SPATC1L (ENSG00000160284)	6.06252e-17	1.50797	FERMT1 (ENSG00000101311)	0.0372405	2.49589	LY6E (ENSG00000160932)	2.47678e-85	1.55407	ZNF844 (ENSG00000223547)	5.17022e-41	2.35536	AC007938.3 (ENSG00000270953)	2.64128e-07	1.90228	PTPN4 (ENSG00000088179)	8.40485e-45	3.6983	PRPF4 (ENSG00000136875)	4.86242e-36	1.75508	CREBRF (ENSG00000164463)	0.000617398	1.73529	TDRP (ENSG00000180190)	6.28436e-97	3.17332	ABLIM1 (ENSG00000099204)	9.72702e-05	3.18415
558	WFDC2 (ENSG00000101443)	2.17769e-09	2.07129	YBX3 (ENSG00000060138)	1.23188e-44	2.61719	RPS27L (ENSG00000185088)	6.25184e-17	1.51175	LINC00520 (ENSG00000258791)	0.0373595	2.38734	METTL22 (ENSG00000067365)	2.81633e-85	1.86719	PDE1A (ENSG00000115252)	5.30397e-41	1.76741	CDO1 (ENSG00000129596)	2.94839e-07	2.82023	GIMAP6 (ENSG00000133561)	2.17709e-44	4.00753	JPT2 (ENSG00000206053)	5.15075e-36	1.68049	CHML (ENSG00000203668)	0.000629415	1.62132	GCA (ENSG00000115271)	1.27564e-96	3.09715	TNFAIP1 (ENSG00000109079)	9.74467e-05	1.58215
559	RAB6B (ENSG00000154917)	2.18154e-09	2.08237	NEDD9 (ENSG00000111859)	1.98376e-44	2.24694	FOS (ENSG00000170345)	6.48674e-17	1.54695	SMC1B (ENSG00000077935)	0.0375066	1.92541	ALPL (ENSG00000162551)	3.55152e-85	3.9793	MIR503HG (ENSG00000223749)	5.70075e-41	1.83145	PITX3 (ENSG00000107859)	3.13067e-07	2.22075	CHKA (ENSG00000110721)	3.22078e-44	3.04293	TBC1D31 (ENSG00000156787)	5.29264e-36	2.80078	UBR5 (ENSG00000104517)	0.000643191	1.71815	PLXNA2 (ENSG00000076356)	1.41034e-96	2.11183	GAPLINC (ENSG00000266835)	9.79655e-05	4.24374
560	SELENBP1 (ENSG00000143416)	2.29414e-09	1.54172	HTRA1 (ENSG00000166033)	2.01328e-44	2.38463	TNNI2 (ENSG00000130598)	6.84865e-17	2.60653	MICB (ENSG00000204516)	0.038504	2.6542	PRR16 (ENSG00000184838)	3.79158e-85	2.36398	GAREM1 (ENSG00000141441)	6.19841e-41	2.57681	LINC00476 (ENSG00000175611)	3.14651e-07	2.05482	MTRNR2L12 (ENSG00000269028)	3.50801e-44	2.17695	EFCAB11 (ENSG00000140025)	5.30436e-36	2.01452	MARF1 (ENSG00000166783)	0.000678247	1.53646	ZDHHC21 (ENSG00000175893)	1.41574e-96	2.55917	STON2 (ENSG00000140022)	9.91105e-05	4.19895
561	DLGAP1 (ENSG00000170579)	2.36161e-09	1.58678	HAGH (ENSG00000063854)	2.16681e-44	2.35933	PPP1R3C (ENSG00000119938)	6.90859e-17	2.19087	EDF1 (ENSG00000107223)	0.0385185	1.54333	RNH1 (ENSG00000023191)	3.87708e-85	1.93885	DDHD1 (ENSG00000100523)	7.14965e-41	2.14939	FMOD (ENSG00000122176)	3.17427e-07	3.54088	SIGIRR (ENSG00000185187)	5.88946e-44	2.69921	HIST1H3F (ENSG00000277775)	5.84367e-36	3.2771	MANBA (ENSG00000109323)	0.000680409	1.68269	DCBLD1 (ENSG00000164465)	2.618e-96	2.77576	TNFRSF14 (ENSG00000157873)	0.000100494	4.19476
562	GSTM4 (ENSG00000168765)	2.4491e-09	1.50781	ELMO1 (ENSG00000155849)	2.18369e-44	3.38748	PLPP5 (ENSG00000147535)	7.03956e-17	1.61691	AL590133.1 (ENSG00000231073)	0.0391495	1.67982	UBE2F (ENSG00000184182)	4.47455e-85	1.68446	CCDC14 (ENSG00000175455)	8.1218e-41	1.75825	LINC01873 (ENSG00000232164)	3.17442e-07	2.17399	HLA-DRB1 (ENSG00000196126)	7.50841e-44	3.35698	PASK (ENSG00000115687)	6.6747e-36	3.13784	STARD4-AS1 (ENSG00000246859)	0.000680441	1.7396	PALM (ENSG00000099864)	3.59782e-96	2.86686	PLEC (ENSG00000178209)	0.000100963	2.60148
563	C1QTNF5 (ENSG00000223953)	2.48999e-09	2.11787	LINC00964 (ENSG00000249816)	2.79594e-44	4.41289	DOCK2 (ENSG00000134516)	7.22787e-17	4.25913	SEPT4 (ENSG00000108387)	0.0391939	1.79526	HSPB6 (ENSG00000004776)	6.51207e-85	2.22735	HIST1H2BD (ENSG00000158373)	8.67688e-41	2.63036	ART5 (ENSG00000167311)	3.26516e-07	2.51993	IGF2R (ENSG00000197081)	7.74747e-44	2.55376	SFPQ (ENSG00000116560)	1.13272e-35	1.61577	RPRD2 (ENSG00000163125)	0.000693543	1.63554	HTRA3 (ENSG00000170801)	3.62753e-96	2.43357	SELENOW (ENSG00000178980)	0.00010149	2.05628
564	PPM1N (ENSG00000213889)	2.92975e-09	1.80709	SLFN5 (ENSG00000166750)	3.09496e-44	2.05576	CYTIP (ENSG00000115165)	7.304e-17	3.16921	KRT17 (ENSG00000128422)	0.0396121	2.44027	MIR22HG (ENSG00000186594)	7.00285e-85	1.83405	NFAT5 (ENSG00000102908)	1.34734e-40	1.50573	ASIC2 (ENSG00000108684)	3.30496e-07	1.83356	MYO5A (ENSG00000197535)	8.06921e-44	4.16075	UBA2 (ENSG00000126261)	1.16548e-35	1.65227	ST8SIA3 (ENSG00000177511)	0.000694043	3.70037	KCNJ2-AS1 (ENSG00000267365)	6.2794e-96	4.65024	TSPAN9 (ENSG00000011105)	0.000101499	1.61739
565	PCCB (ENSG00000114054)	3.28285e-09	1.60142	JAM3 (ENSG00000166086)	3.26569e-44	1.79204	TMIGD3 (ENSG00000121933)	8.1904e-17	9.55234	SLC24A3 (ENSG00000185052)	0.0401542	2.75527	RRP36 (ENSG00000124541)	7.2723e-85	1.61966	IRF2BP2 (ENSG00000168264)	1.51898e-40	1.57568	TNNT1 (ENSG00000105048)	3.36524e-07	2.16553	SYNJ2 (ENSG00000078269)	1.36439e-43	3.06541	LBR (ENSG00000143815)	1.32701e-35	1.56088	AKAP1 (ENSG00000121057)	0.000704527	1.60106	ANKRD13A (ENSG00000076513)	8.87552e-96	2.80132	ARFRP1 (ENSG00000101246)	0.00010181	1.70704
566	MS4A7 (ENSG00000166927)	3.31693e-09	1.84417	LUZP1 (ENSG00000169641)	3.31399e-44	2.15939	RAB33A (ENSG00000134594)	8.88395e-17	2.14278	AC092745.1 (ENSG00000256101)	0.0402026	2.56561	MTCH2 (ENSG00000109919)	1.01804e-84	1.64366	BEX2 (ENSG00000133134)	1.70157e-40	1.78788	AL353803.2 (ENSG00000230676)	3.63852e-07	1.84713	IL4R (ENSG00000077238)	1.64668e-43	2.9678	NUP205 (ENSG00000155561)	1.53551e-35	2.08803	TRO (ENSG00000067445)	0.000709629	1.80658	EMB (ENSG00000170571)	7.89855e-95	2.76497	STX4 (ENSG00000103496)	0.000106122	1.77762
567	L1TD1 (ENSG00000240563)	3.69414e-09	1.74978	PXN (ENSG00000089159)	3.70194e-44	2.19514	ZFAS1 (ENSG00000177410)	8.94782e-17	1.68419	INA (ENSG00000148798)	0.0403537	2.32886	MTRNR2L1 (ENSG00000256618)	1.80407e-84	2.4167	ADRA2A (ENSG00000150594)	1.84723e-40	2.77845	DMKN (ENSG00000161249)	3.88571e-07	2.27044	SPTAN1 (ENSG00000197694)	1.75016e-43	2.27163	RAN (ENSG00000132341)	1.56592e-35	1.73264	EHBP1 (ENSG00000115504)	0.00071007	1.7906	MBOAT7 (ENSG00000125505)	8.51562e-95	2.58744	EMC9 (ENSG00000100908)	0.000107574	1.51296
568	EFCAB1 (ENSG00000034239)	4.48851e-09	2.15323	BMPR2 (ENSG00000204217)	4.28863e-44	2.61929	CTSL (ENSG00000135047)	9.17489e-17	1.64794	RUBCNL (ENSG00000102445)	0.040901	1.68846	KRT7 (ENSG00000135480)	1.90629e-84	5.30709	STARD13 (ENSG00000133121)	1.98299e-40	1.9347	TLX1 (ENSG00000107807)	4.48268e-07	2.40197	SLC4A4 (ENSG00000080493)	2.33715e-43	5.71203	COPRS (ENSG00000172301)	1.88873e-35	1.55815	RASSF8-AS1 (ENSG00000246695)	0.000713794	1.61889	TDRD10 (ENSG00000163239)	1.63133e-94	4.18767	AP1AR (ENSG00000138660)	0.000108068	1.56543
569	FABP3 (ENSG00000121769)	4.49857e-09	1.98362	ZC3HAV1 (ENSG00000105939)	6.61002e-44	2.2497	LINGO2 (ENSG00000174482)	1.04878e-16	2.21203	AP000759.1 (ENSG00000255320)	0.0412834	1.94601	FERMT2 (ENSG00000073712)	2.25427e-84	1.93728	NF1 (ENSG00000196712)	2.23159e-40	1.57965	IRS2 (ENSG00000185950)	4.55367e-07	1.7372	EPHX4 (ENSG00000172031)	2.64385e-43	5.1844	SRSF1 (ENSG00000136450)	2.20314e-35	1.55407	ARAP1 (ENSG00000186635)	0.000720815	1.63766	ATP11C (ENSG00000101974)	1.72931e-94	2.64731	MPDZ (ENSG00000107186)	0.000112785	1.62712
570	PAXIP1-AS1 (ENSG00000273344)	4.77898e-09	1.5912	GCLM (ENSG00000023909)	7.82924e-44	2.66183	TNFAIP8 (ENSG00000145779)	1.05613e-16	1.8689	GPNMB (ENSG00000136235)	0.0416968	2.30683	CST3 (ENSG00000101439)	2.56932e-84	2.03079	ZBTB44 (ENSG00000196323)	2.25488e-40	1.91048	FAT3 (ENSG00000165323)	4.79271e-07	2.27582	ZDHHC2 (ENSG00000104219)	2.76301e-43	3.85169	CTCF (ENSG00000102974)	2.84158e-35	1.57868	SLITRK5 (ENSG00000165300)	0.000720903	3.3281	PLEKHA1 (ENSG00000107679)	1.84244e-94	2.51255	ITGB5 (ENSG00000082781)	0.000113841	1.50959
571	SLC29A2 (ENSG00000174669)	4.8004e-09	2.2533	VEPH1 (ENSG00000197415)	8.6779e-44	3.21204	NCF1 (ENSG00000158517)	1.09626e-16	27.8447	PCK2 (ENSG00000100889)	0.0418651	2.27473	ADAMTS15 (ENSG00000166106)	2.60681e-84	3.66267	SH3BP1 (ENSG00000100092)	2.64726e-40	2.10213	FOXP4-AS1 (ENSG00000234753)	4.80276e-07	2.31053	KLHL3 (ENSG00000146021)	2.92431e-43	4.53338	CAMK2N1 (ENSG00000162545)	3.56738e-35	1.57909	LINC02233 (ENSG00000250488)	0.0007246	2.87543	ARFGEF3 (ENSG00000112379)	2.81202e-94	3.76352	PATL1 (ENSG00000166889)	0.00011393	1.58381
572	KCNQ4 (ENSG00000117013)	4.99454e-09	1.80251	ITM2B (ENSG00000136156)	9.43631e-44	2.21445	EVI2A (ENSG00000126860)	1.38783e-16	3.52067	AC092958.1 (ENSG00000239922)	0.0425461	3.53265	FAM89A (ENSG00000182118)	2.76638e-84	1.86707	PRRC2A (ENSG00000204469)	2.77476e-40	1.55918	FREM3 (ENSG00000183090)	5.17805e-07	2.2778	EZR (ENSG00000092820)	3.59416e-43	2.70586	CEP192 (ENSG00000101639)	5.73488e-35	2.05369	MEIS2 (ENSG00000134138)	0.000725111	2.04238	DAB2 (ENSG00000153071)	2.89891e-94	2.61883	MAPK11 (ENSG00000185386)	0.000115693	3.31961
573	AC103591.3 (ENSG00000273338)	5.06472e-09	2.11291	LPAR6 (ENSG00000139679)	1.10671e-43	1.90544	IGFBP5 (ENSG00000115461)	1.48913e-16	1.84102	LY6E (ENSG00000160932)	0.0426295	1.63262	NXN (ENSG00000167693)	2.84988e-84	1.77101	TRIO (ENSG00000038382)	3.27161e-40	1.67943	RASL10B (ENSG00000270885)	5.52617e-07	1.6939	AL022323.4 (ENSG00000279110)	4.14969e-43	5.58227	RBBP7 (ENSG00000102054)	6.71322e-35	1.61305	NKTR (ENSG00000114857)	0.000746452	1.64802	CCNY (ENSG00000108100)	3.1961e-94	2.93817	TPRG1L (ENSG00000158109)	0.000121729	1.5834
574	AL357055.3 (ENSG00000238198)	5.68786e-09	2.009	RNF145 (ENSG00000145860)	1.1587e-43	2.45455	DAPP1 (ENSG00000070190)	1.67087e-16	2.57671	RNF121 (ENSG00000137522)	0.0428795	1.52744	RSU1 (ENSG00000148484)	4.05324e-84	1.54859	GAS2 (ENSG00000148935)	3.33529e-40	3.76064	AC239799.2 (ENSG00000276509)	6.08097e-07	2.42848	TMEM30A (ENSG00000112697)	7.85485e-43	2.68505	NUP85 (ENSG00000125450)	8.14847e-35	1.84453	CCDC8 (ENSG00000169515)	0.000748142	1.7542	GABRB2 (ENSG00000145864)	3.89719e-94	5.09156	PHKB (ENSG00000102893)	0.000122462	1.50208
575	BCAS3 (ENSG00000141376)	6.47099e-09	1.55877	DUSP6 (ENSG00000139318)	1.17073e-43	2.01453	AL035446.1 (ENSG00000234147)	1.72555e-16	2.204	REEP2 (ENSG00000132563)	0.043011	2.59168	SCARF2 (ENSG00000244486)	7.22204e-84	1.79729	P3H3 (ENSG00000110811)	3.38139e-40	1.7267	ZFP37 (ENSG00000136866)	6.77309e-07	2.00453	HOXB5 (ENSG00000120075)	1.43023e-42	3.4374	HIST1H2AI (ENSG00000196747)	8.24017e-35	3.13782	FAM193A (ENSG00000125386)	0.000749973	1.54832	KIAA0319L (ENSG00000142687)	5.65623e-94	2.55943	KCNQ3 (ENSG00000184156)	0.000126151	4.34036
576	CFAP300 (ENSG00000137691)	6.9728e-09	1.9082	KLHL2 (ENSG00000109466)	1.55243e-43	2.75893	CEACAM1 (ENSG00000079385)	1.874e-16	1.91551	SEPT5 (ENSG00000184702)	0.0430907	2.92065	RAC3 (ENSG00000169750)	9.47689e-84	1.69064	HIP1 (ENSG00000127946)	3.42981e-40	1.55368	AP000350.5 (ENSG00000272973)	6.88692e-07	2.56354	FES (ENSG00000182511)	1.6852e-42	4.04263	EFS (ENSG00000100842)	8.28624e-35	1.93158	RUNX1T1 (ENSG00000079102)	0.000759419	2.55657	GBP4 (ENSG00000162654)	5.68447e-94	3.33452	AFMID (ENSG00000183077)	0.000130012	1.54307
577	PLA2G5 (ENSG00000127472)	8.41265e-09	1.98924	NINJ1 (ENSG00000131669)	1.56373e-43	2.17246	FPR2 (ENSG00000171049)	1.9125e-16	1.66755	USP30-AS1 (ENSG00000256262)	0.0431016	2.15331	TGFB1I1 (ENSG00000140682)	2.02374e-83	2.04734	IGLON5 (ENSG00000142549)	3.43774e-40	1.6753	ENTPD3 (ENSG00000168032)	8.35122e-07	1.71958	PLP2 (ENSG00000102007)	2.03238e-42	2.39948	IMPDH2 (ENSG00000178035)	8.42933e-35	1.51587	TBC1D1 (ENSG00000065882)	0.000759441	1.6697	HLA-DRB1 (ENSG00000196126)	5.7136e-94	2.57247	PCDH1 (ENSG00000156453)	0.000131201	2.61106
578	MECR (ENSG00000116353)	8.76379e-09	1.50048	ATP2A3 (ENSG00000074370)	1.59892e-43	3.24489	PPP1R15A (ENSG00000087074)	2.21489e-16	1.56634	TRIM22 (ENSG00000132274)	0.0432576	2.34142	TRAF5 (ENSG00000082512)	2.34792e-83	1.72005	ABL1 (ENSG00000097007)	3.8632e-40	1.68261	PTGER2 (ENSG00000125384)	1.00698e-06	2.25512	SMAD1 (ENSG00000170365)	2.19528e-42	3.28875	SNRPA1 (ENSG00000131876)	8.71611e-35	1.6784	ELMO2 (ENSG00000062598)	0.000760902	1.64365	ANXA3 (ENSG00000138772)	7.5047e-94	3.31625	FAM167B (ENSG00000183615)	0.000133058	3.65022
579	NT5M (ENSG00000205309)	9.26122e-09	2.06878	PCDHB5 (ENSG00000113209)	2.12827e-43	4.14893	PRPH2 (ENSG00000112619)	2.27352e-16	2.42978	NACAD (ENSG00000136274)	0.0433545	2.75729	AL031058.1 (ENSG00000261189)	3.14001e-83	2.17766	SRSF6 (ENSG00000124193)	3.98331e-40	1.59916	PCDHGB7 (ENSG00000254122)	1.02056e-06	2.01642	ATF6 (ENSG00000118217)	2.42753e-42	2.70148	HNRNPM (ENSG00000099783)	1.046e-34	1.67593	GPR180 (ENSG00000152749)	0.000761284	1.75782	FAM126A (ENSG00000122591)	1.5193e-93	2.64124	FKBP9 (ENSG00000122642)	0.000137533	1.56549
580	SGCA (ENSG00000108823)	9.67756e-09	2.01825	YES1 (ENSG00000176105)	3.81397e-43	2.06995	FOXF1 (ENSG00000103241)	2.36112e-16	2.33032	WARS (ENSG00000140105)	0.0433983	2.05698	TRPC4 (ENSG00000133107)	4.92321e-83	3.5155	COLEC12 (ENSG00000158270)	4.12213e-40	1.92271	PGM5 (ENSG00000154330)	1.03045e-06	1.99439	KLF6 (ENSG00000067082)	2.90725e-42	2.15836	ING2 (ENSG00000168556)	1.05515e-34	1.71778	RBM19 (ENSG00000122965)	0.000783905	1.54026	ETS2 (ENSG00000157557)	2.66064e-93	2.6877	CNDP2 (ENSG00000133313)	0.000138708	1.68923
581	TMEM132C (ENSG00000181234)	1.13577e-08	1.78994	GRK5 (ENSG00000198873)	5.13719e-43	1.90484	FBXO32 (ENSG00000156804)	2.39421e-16	2.37005	NTS (ENSG00000133636)	0.0435081	2.32019	LSM10 (ENSG00000181817)	5.51285e-83	1.60834	PIK3IP1 (ENSG00000100100)	4.60652e-40	2.01034	LINC01370 (ENSG00000237767)	1.13187e-06	2.05499	RNASE6 (ENSG00000169413)	2.94613e-42	5.30712	FUZ (ENSG00000010361)	1.14107e-34	2.18765	ZNF3 (ENSG00000166526)	0.000791723	1.79697	KITLG (ENSG00000049130)	4.52823e-93	2.76881	NPDC1 (ENSG00000107281)	0.000139877	2.35956
582	TFAP4 (ENSG00000090447)	1.16744e-08	1.57815	ADAM10 (ENSG00000137845)	5.73068e-43	2.11652	PMM1 (ENSG00000100417)	2.40715e-16	1.58524	SNCB (ENSG00000074317)	0.0435848	1.64071	MPG (ENSG00000103152)	6.2021e-83	1.68139	TSHZ1 (ENSG00000179981)	4.93798e-40	2.16782	HCN1 (ENSG00000164588)	1.19166e-06	1.98522	FGFR1 (ENSG00000077782)	3.53722e-42	2.02555	C19orf57 (ENSG00000132016)	1.24699e-34	2.98185	OTX1 (ENSG00000115507)	0.000791775	2.04192	MYEF2 (ENSG00000104177)	5.04972e-93	2.3921	EIF5B (ENSG00000158417)	0.000142971	1.65826
583	OSER1-DT (ENSG00000223891)	1.20762e-08	1.63345	STK10 (ENSG00000072786)	6.44949e-43	2.15217	NTM (ENSG00000182667)	2.45596e-16	1.78371	TXNDC17 (ENSG00000129235)	0.0443848	1.60126	DPH3 (ENSG00000154813)	7.26487e-83	1.67015	VCAM1 (ENSG00000162692)	5.07298e-40	2.14522	ALDH2 (ENSG00000111275)	1.31853e-06	1.58042	TBX15 (ENSG00000092607)	3.69847e-42	5.03584	HNRNPA1P48 (ENSG00000224578)	2.2428e-34	1.73471	SAMD4A (ENSG00000020577)	0.000823966	1.59962	TTC28 (ENSG00000100154)	8.62878e-93	2.34935	ABCG2 (ENSG00000118777)	0.000152506	3.58954
584	B4GALNT1 (ENSG00000135454)	1.24948e-08	2.3096	CERK (ENSG00000100422)	7.07455e-43	2.32039	PLD4 (ENSG00000166428)	2.62897e-16	3.14138	ARHGAP15 (ENSG00000075884)	0.0445189	2.57629	C1orf122 (ENSG00000197982)	7.58517e-83	1.84018	GXYLT2 (ENSG00000172986)	5.22998e-40	2.50862	MIS18A (ENSG00000159055)	1.33448e-06	1.64243	MTMR12 (ENSG00000150712)	4.08374e-42	3.15825	LIN54 (ENSG00000189308)	2.31566e-34	2.13216	MDGA2 (ENSG00000139915)	0.000832021	3.45164	RAB29 (ENSG00000117280)	1.17143e-92	2.90008	SLC35A3 (ENSG00000117620)	0.000153371	1.64814
585	DNAAF4 (ENSG00000256061)	1.25573e-08	1.63052	SOCS3 (ENSG00000184557)	1.0061e-42	2.08771	LINC02081 (ENSG00000267123)	3.1269e-16	1.59002	VKORC1 (ENSG00000167397)	0.044753	1.94026	PFKP (ENSG00000067057)	1.05354e-82	1.56446	BCO2 (ENSG00000197580)	5.86892e-40	3.2816	RBM43 (ENSG00000184898)	1.43555e-06	2.00032	FCMR (ENSG00000162894)	6.64822e-42	5.70364	MRPL11 (ENSG00000174547)	2.33492e-34	1.5793	PLEKHG3 (ENSG00000126822)	0.000836513	1.59037	KCNN3 (ENSG00000143603)	2.45566e-92	3.1635	PTPN11 (ENSG00000179295)	0.000153978	1.85813
586	TBC1D30 (ENSG00000111490)	1.28628e-08	1.99016	OSMR (ENSG00000145623)	1.39643e-42	2.63215	CA3 (ENSG00000164879)	3.98337e-16	4.02391	URM1 (ENSG00000167118)	0.044919	1.52691	CCDC50 (ENSG00000152492)	1.63683e-82	1.8595	SALL4 (ENSG00000101115)	6.12707e-40	2.83158	DTX3 (ENSG00000178498)	1.43578e-06	1.69439	ARVCF (ENSG00000099889)	6.79528e-42	4.17762	RFC1 (ENSG00000035928)	2.65405e-34	1.61987	ZNF121 (ENSG00000197961)	0.000852609	1.85171	BTBD3 (ENSG00000132640)	2.52356e-92	2.52712	CCDC43 (ENSG00000180329)	0.000162446	1.91542
587	CHCHD4 (ENSG00000163528)	1.4347e-08	1.68721	SNX9 (ENSG00000130340)	1.40296e-42	2.27849	LILRB4 (ENSG00000186818)	4.13952e-16	2.77828	SLMAP (ENSG00000163681)	0.044938	1.60413	TRBC2 (ENSG00000211772)	1.88558e-82	6.00935	PGM5 (ENSG00000154330)	6.43197e-40	3.10552	CERS4 (ENSG00000090661)	1.59979e-06	1.77736	ZNF467 (ENSG00000181444)	7.26393e-42	2.93762	MAD2L2 (ENSG00000116670)	3.25103e-34	1.75863	PRH1 (ENSG00000231887)	0.00086416	1.651	ENTPD1 (ENSG00000138185)	4.49753e-92	2.58152	MAP1LC3B (ENSG00000140941)	0.000165326	1.57941
588	AGAP2 (ENSG00000135439)	1.50113e-08	1.65502	FOXO1 (ENSG00000150907)	1.75696e-42	1.95524	RAB42 (ENSG00000188060)	4.21247e-16	2.93197	SLC52A2 (ENSG00000185803)	0.0449706	1.50992	COX20 (ENSG00000203667)	2.0767e-82	1.7657	DLG5 (ENSG00000151208)	7.74309e-40	2.05438	PTPRN2 (ENSG00000155093)	1.65411e-06	1.77649	ETS1 (ENSG00000134954)	7.74782e-42	2.13959	CARHSP1 (ENSG00000153048)	3.71369e-34	1.64518	AGO1 (ENSG00000092847)	0.000864865	1.64828	LGR4 (ENSG00000205213)	5.32905e-92	2.91623	HSPH1 (ENSG00000120694)	0.00016557	1.58783
589	HIST3H2A (ENSG00000181218)	1.53252e-08	1.53404	EXOC6 (ENSG00000138190)	1.75885e-42	2.5176	HTR7 (ENSG00000148680)	5.65437e-16	2.78209	PLAC9 (ENSG00000189129)	0.0455475	2.05577	NRBF2 (ENSG00000148572)	4.09224e-82	1.59931	CTBP2 (ENSG00000175029)	9.57308e-40	1.64734	ADAMTS10 (ENSG00000142303)	1.67206e-06	1.55576	RIPOR1 (ENSG00000039523)	1.00486e-41	2.78023	CCDC167 (ENSG00000198937)	4.09112e-34	1.73423	BCLAF1 (ENSG00000029363)	0.000871722	1.61691	MGAT4A (ENSG00000071073)	9.13867e-92	2.77328	HTT (ENSG00000197386)	0.000166788	1.69626
590	PSMB10 (ENSG00000205220)	1.57694e-08	1.74862	MBNL2 (ENSG00000139793)	2.29231e-42	2.3182	CXCL10 (ENSG00000169245)	5.69597e-16	9.43764	ICAM5 (ENSG00000105376)	0.0464545	2.34154	P4HA3 (ENSG00000149380)	5.72641e-82	3.27854	PABPC4 (ENSG00000090621)	9.62008e-40	1.52899	CITED1 (ENSG00000125931)	1.67759e-06	2.39317	GSN (ENSG00000148180)	1.09363e-41	2.14675	CCDC138 (ENSG00000163006)	4.75547e-34	2.90034	EPHB3 (ENSG00000182580)	0.000880962	3.06391	RELT (ENSG00000054967)	1.01357e-91	2.86765	SLC22A17 (ENSG00000092096)	0.000169257	1.52594
591	ZBTB16 (ENSG00000109906)	1.62344e-08	2.22816	LIMS1 (ENSG00000169756)	2.61263e-42	2.53938	ART5 (ENSG00000167311)	5.86609e-16	2.52398	MAP6 (ENSG00000171533)	0.0479814	2.80877	SH3GLB1 (ENSG00000097033)	5.93051e-82	1.79458	KHDRBS1 (ENSG00000121774)	1.06113e-39	1.56747	PTGS2 (ENSG00000073756)	1.69409e-06	1.50116	ATP2A3 (ENSG00000074370)	1.67606e-41	4.67131	YEATS4 (ENSG00000127337)	4.99322e-34	1.91382	CEP85L (ENSG00000111860)	0.000884979	1.61926	LYN (ENSG00000254087)	3.65517e-91	2.78621	FAM171A1 (ENSG00000148468)	0.000182995	1.73969
592	DLG3 (ENSG00000082458)	1.70055e-08	1.54957	NQO1 (ENSG00000181019)	2.63971e-42	3.43134	FBXO2 (ENSG00000116661)	6.07896e-16	2.85452	ITGB3 (ENSG00000259207)	0.0486078	2.55533	UBE2V2 (ENSG00000169139)	7.11886e-82	1.62596	EPHA7 (ENSG00000135333)	1.10099e-39	3.02244	LRRC1 (ENSG00000137269)	1.82207e-06	1.86565	GFOD2 (ENSG00000141098)	2.18853e-41	2.9671	PARP2 (ENSG00000129484)	5.68208e-34	1.98833	PDPR (ENSG00000090857)	0.00089051	1.69239	DCHS1 (ENSG00000166341)	4.89743e-91	2.2978	USP7 (ENSG00000187555)	0.000183854	1.72293
593	MPZ (ENSG00000158887)	1.70495e-08	2.03238	PLA2G4C (ENSG00000105499)	2.85201e-42	3.57038	PENK (ENSG00000181195)	6.52369e-16	2.50803	RGS4 (ENSG00000117152)	0.0494506	2.75105	GFPT2 (ENSG00000131459)	7.78511e-82	3.44436	ZNF618 (ENSG00000157657)	1.37907e-39	1.73593	LETMD1 (ENSG00000050426)	1.88004e-06	1.68398	DCBLD1 (ENSG00000164465)	2.90638e-41	3.45176	HIST1H2BO (ENSG00000274641)	5.8931e-34	2.98334	ZNF609 (ENSG00000180357)	0.000902346	1.75988	MBNL2 (ENSG00000139793)	6.12808e-91	2.65416	ARL2 (ENSG00000213465)	0.000188348	1.5836
594	AC067735.1 (ENSG00000257718)	1.73036e-08	2.1002	DGKH (ENSG00000102780)	2.97016e-42	1.81702	AL133453.1 (ENSG00000258757)	8.16134e-16	1.69698	AL136379.1 (ENSG00000276255)	0.049608	2.1804	PRSS35 (ENSG00000146250)	9.36431e-82	2.00565	CPVL (ENSG00000106066)	1.4316e-39	2.27681	GLP2R (ENSG00000065325)	1.89884e-06	2.13357	ELK4 (ENSG00000158711)	3.66401e-41	2.96113	SRSF10 (ENSG00000188529)	6.17202e-34	1.58943	TOM1L2 (ENSG00000175662)	0.00090782	1.52215	PTP4A3 (ENSG00000184489)	6.83165e-91	2.97832	MIEN1 (ENSG00000141741)	0.000189412	1.58503
595	AC026369.2 (ENSG00000256694)	1.89443e-08	2.0457	FHOD1 (ENSG00000135723)	2.99009e-42	2.38651	FUCA1 (ENSG00000179163)	8.87194e-16	4.17807	C15orf48 (ENSG00000166920)	0.0498841	2.27504	DCUN1D5 (ENSG00000137692)	1.15081e-81	1.61375	ARHGAP5-AS1 (ENSG00000258655)	1.69601e-39	2.17852	AL136307.1 (ENSG00000233064)	1.90673e-06	1.52413	SLC35F2 (ENSG00000110660)	3.83052e-41	3.71658	PMF1 (ENSG00000160783)	9.41346e-34	1.66883	ZMYM6 (ENSG00000163867)	0.000923143	1.55091	GPAT3 (ENSG00000138678)	1.88736e-90	4.42391	RNF144A (ENSG00000151692)	0.000195851	2.85723
596	TMEM177 (ENSG00000144120)	2.13275e-08	1.57924	MYL12B (ENSG00000118680)	3.05489e-42	2.34289	ARHGAP30 (ENSG00000186517)	9.47957e-16	2.26458	ACOT4 (ENSG00000177465)	0.0501818	2.648	PDLIM7 (ENSG00000196923)	1.35054e-81	1.92382	ZNF770 (ENSG00000198146)	1.81501e-39	1.88865	ITPR1 (ENSG00000150995)	1.92945e-06	1.58692	MT-ND2 (ENSG00000198763)	4.2449e-41	2.02502	TENM3 (ENSG00000218336)	1.08944e-33	1.70471	TBC1D8B (ENSG00000133138)	0.00092401	1.57567	SH3PXD2A (ENSG00000107957)	2.17246e-90	2.61547	GNG7 (ENSG00000176533)	0.000199293	3.3504
597	SUPT3H (ENSG00000196284)	2.1532e-08	1.51133	TBRG1 (ENSG00000154144)	4.09619e-42	2.39369	CNIH2 (ENSG00000174871)	1.08246e-15	2.0797	CHCHD10 (ENSG00000250479)	0.0502223	1.67635	MT2A (ENSG00000125148)	1.38777e-81	1.96141	TRIM9 (ENSG00000100505)	1.99304e-39	2.89307	CPVL (ENSG00000106066)	2.26831e-06	1.79702	KCNE3 (ENSG00000175538)	4.35683e-41	4.31181	NAE1 (ENSG00000159593)	1.12618e-33	1.58726	UNC5C (ENSG00000182168)	0.000924449	2.80576	PARVB (ENSG00000188677)	2.73222e-90	2.58034	REPIN1 (ENSG00000214022)	0.000201914	1.75322
598	AC114760.2 (ENSG00000272211)	2.41077e-08	2.05163	ACOT11 (ENSG00000162390)	4.49961e-42	2.65513	DISP1 (ENSG00000154309)	1.29901e-15	1.8609	LMO7 (ENSG00000136153)	0.0502915	2.01947	CBR3 (ENSG00000159231)	1.54088e-81	4.04999	ROR2 (ENSG00000169071)	2.16088e-39	2.37675	NOB1 (ENSG00000141101)	2.30621e-06	1.61688	GBP4 (ENSG00000162654)	6.64853e-41	4.13814	HIST1H4I (ENSG00000276180)	1.2031e-33	3.21233	STARD4 (ENSG00000164211)	0.000934119	1.71118	FLNB (ENSG00000136068)	3.47085e-90	2.1976	MBOAT7 (ENSG00000125505)	0.000203498	2.50903
599	PDCD2L (ENSG00000126249)	3.45861e-08	1.6771	NLK (ENSG00000087095)	4.92585e-42	2.26019	TGIF1 (ENSG00000177426)	1.3322e-15	1.65193	SSPN (ENSG00000123096)	0.0514754	2.10602	PSMB8 (ENSG00000204264)	1.61672e-81	1.72884	ABCA8 (ENSG00000141338)	2.55174e-39	2.91985	UNC119 (ENSG00000109103)	2.38238e-06	1.66891	FAM214A (ENSG00000047346)	7.12249e-41	3.51792	TPRKB (ENSG00000144034)	1.502e-33	1.65879	IL27RA (ENSG00000104998)	0.00095644	1.59863	CARD8-AS1 (ENSG00000268001)	3.87181e-90	3.05298	LAPTM4B (ENSG00000104341)	0.000207602	2.24995
600	NET1 (ENSG00000173848)	3.57549e-08	1.6104	IQGAP1 (ENSG00000140575)	5.46324e-42	2.00399	NGFR (ENSG00000064300)	1.45793e-15	1.69843	LINC00470 (ENSG00000132204)	0.0514805	2.68754	ARPC2 (ENSG00000163466)	1.97316e-81	1.85631	PITPNB (ENSG00000180957)	2.829e-39	1.61235	LINC01096 (ENSG00000246095)	2.52903e-06	2.01112	SOX5 (ENSG00000134532)	8.76214e-41	3.57134	FABP5 (ENSG00000164687)	1.51166e-33	1.96601	ZNF652 (ENSG00000198740)	0.000958241	1.73358	HSPA12B (ENSG00000132622)	6.43796e-90	3.22713	SNCG (ENSG00000173267)	0.000210414	2.99968
601	RTN4R (ENSG00000040608)	3.60588e-08	1.86205	TNFAIP1 (ENSG00000109079)	5.61515e-42	2.2767	FST (ENSG00000134363)	1.49985e-15	2.42205	MRC2 (ENSG00000011028)	0.0529626	1.57793	ZFYVE21 (ENSG00000100711)	2.12892e-81	1.56769	RNF207 (ENSG00000158286)	3.17952e-39	2.44462	GAL3ST3 (ENSG00000175229)	2.60742e-06	2.34409	MBNL2 (ENSG00000139793)	8.79413e-41	2.97175	EMILIN1 (ENSG00000138080)	1.7199e-33	1.52655	STOX2 (ENSG00000173320)	0.000986779	3.38122	SOX5 (ENSG00000134532)	1.30979e-89	2.84697	NKIRAS2 (ENSG00000168256)	0.000212519	1.74022
602	GRIN2C (ENSG00000161509)	3.81995e-08	2.0357	WSCD1 (ENSG00000179314)	8.76197e-42	1.80002	SFRP2 (ENSG00000145423)	1.52652e-15	5.39842	AC006449.6 (ENSG00000277969)	0.0532506	1.78599	TMBIM1 (ENSG00000135926)	2.17669e-81	1.60279	SNX18 (ENSG00000178996)	3.1801e-39	1.70526	SPRY4-AS1 (ENSG00000231185)	2.77256e-06	1.98501	PEA15 (ENSG00000162734)	8.84785e-41	2.01847	GUCY1B1 (ENSG00000061918)	2.01992e-33	1.75397	RALGAPA1 (ENSG00000174373)	0.0010128	1.68244	NCOA3 (ENSG00000124151)	1.36516e-89	2.47924	ABHD17A (ENSG00000129968)	0.000219529	2.44661
603	AL731661.1 (ENSG00000213863)	4.51966e-08	1.9466	FCN3 (ENSG00000142748)	1.00888e-41	5.82595	AC046168.2 (ENSG00000259420)	1.58082e-15	2.77592	ADAM9 (ENSG00000168615)	0.0539189	2.35388	TRIB3 (ENSG00000101255)	3.18062e-81	2.09582	PFKM (ENSG00000152556)	4.36026e-39	1.82764	HIST1H2BD (ENSG00000158373)	2.8107e-06	1.68484	AP000459.2 (ENSG00000228592)	8.97519e-41	5.78201	POLE3 (ENSG00000148229)	2.99237e-33	1.76741	SOSTDC1 (ENSG00000171243)	0.00101579	2.30721	TBX15 (ENSG00000092607)	1.53744e-89	3.85463	KIF26A (ENSG00000066735)	0.000221751	3.06884
604	FAM27C (ENSG00000154537)	4.62955e-08	1.95838	CHAC1 (ENSG00000128965)	1.77092e-41	3.16092	P4HTM (ENSG00000178467)	1.83954e-15	1.58889	JPH2 (ENSG00000149596)	0.0539604	2.61405	METRNL (ENSG00000176845)	3.95469e-81	1.65923	MCC (ENSG00000171444)	4.85652e-39	1.99644	HOXA6 (ENSG00000106006)	2.8227e-06	2.22308	SERINC3 (ENSG00000132824)	1.49703e-40	2.41923	SMC6 (ENSG00000163029)	3.84458e-33	1.59411	UBN2 (ENSG00000157741)	0.00101659	1.67113	CSF2RB (ENSG00000100368)	1.92649e-89	3.69698	CACNA1F (ENSG00000102001)	0.000225816	2.83456
605	ADIRF (ENSG00000148671)	4.9679e-08	2.11898	MGAT1 (ENSG00000131446)	2.27741e-41	1.95747	IGDCC4 (ENSG00000103742)	1.89769e-15	1.59379	FAM177A1 (ENSG00000151327)	0.0540027	1.90441	PDHB (ENSG00000168291)	6.45854e-81	1.77224	DACT1 (ENSG00000165617)	5.27335e-39	1.85985	NBPF14 (ENSG00000270629)	2.93042e-06	1.51268	HEXA (ENSG00000213614)	1.63429e-40	2.51198	EBP (ENSG00000147155)	4.10808e-33	1.79894	XPO4 (ENSG00000132953)	0.00101659	1.55093	SIGIRR (ENSG00000185187)	2.18157e-89	2.66056	MKNK1 (ENSG00000079277)	0.000234689	1.54034
606	STUM (ENSG00000203685)	5.2746e-08	1.77797	ST8SIA4 (ENSG00000113532)	2.62805e-41	2.29142	C11orf1 (ENSG00000137720)	1.98934e-15	1.54455	NAV2 (ENSG00000166833)	0.0543201	2.37947	GSS (ENSG00000100983)	7.37833e-81	1.65349	CNOT2 (ENSG00000111596)	1.09834e-38	1.60442	NTRK2 (ENSG00000148053)	3.00448e-06	2.11358	NR5A2 (ENSG00000116833)	1.70548e-40	4.39159	ZNF85 (ENSG00000105750)	5.20766e-33	2.29925	KMT2C (ENSG00000055609)	0.00102368	1.66869	CCNYL1 (ENSG00000163249)	2.58301e-89	2.53427	TSPAN11 (ENSG00000110900)	0.00023569	2.92397
607	HPDL (ENSG00000186603)	5.37013e-08	2.05314	CCSER2 (ENSG00000107771)	3.11865e-41	2.37308	RCN1 (ENSG00000049449)	2.03916e-15	1.52329	C12orf50 (ENSG00000165805)	0.0550548	1.61907	DDR1 (ENSG00000204580)	8.27316e-81	1.81322	HNRNPUL2 (ENSG00000214753)	1.38974e-38	1.65671	LEMD1 (ENSG00000186007)	3.03174e-06	2.49511	CEP68 (ENSG00000011523)	1.87383e-40	3.28993	HAUS5 (ENSG00000249115)	5.3011e-33	2.28041	TYRO3 (ENSG00000092445)	0.00103604	1.51371	RNASE6 (ENSG00000169413)	4.52984e-89	2.99329	NTHL1 (ENSG00000065057)	0.000236354	1.70453
608	ADK (ENSG00000156110)	5.55602e-08	1.62458	AC004918.1 (ENSG00000244701)	4.37681e-41	2.74963	ASGR2 (ENSG00000161944)	2.28552e-15	2.8508	CALM2 (ENSG00000143933)	0.0550738	1.56868	ACTC1 (ENSG00000159251)	8.98505e-81	18.5686	PTGER3 (ENSG00000050628)	1.56328e-38	3.18436	SATB1 (ENSG00000182568)	3.14893e-06	1.67767	SLC12A2 (ENSG00000064651)	1.87957e-40	3.06633	BAZ1B (ENSG00000009954)	5.66232e-33	1.6226	SYNE1 (ENSG00000131018)	0.00105342	1.69849	GPR85 (ENSG00000164604)	9.36429e-89	4.275	EZR (ENSG00000092820)	0.000240552	2.9178
609	ARHGAP15 (ENSG00000075884)	6.08843e-08	1.94679	JUP (ENSG00000173801)	4.73006e-41	2.05259	MOV10L1 (ENSG00000073146)	2.3351e-15	2.72326	SIL1 (ENSG00000120725)	0.0551287	1.51095	FAM3A (ENSG00000071889)	9.28915e-81	1.68008	AC103702.2 (ENSG00000272763)	1.7216e-38	1.76805	CHN2 (ENSG00000106069)	3.24702e-06	2.08597	MYH9 (ENSG00000100345)	1.94557e-40	1.90273	PA2G4 (ENSG00000170515)	6.54473e-33	1.65404	ZFYVE1 (ENSG00000165861)	0.00106004	1.52319	MAVS (ENSG00000088888)	1.0255e-88	2.5493	TNIP1 (ENSG00000145901)	0.000241064	1.73562
610	FAM178B (ENSG00000168754)	6.95193e-08	1.80325	FBXO39 (ENSG00000177294)	5.103e-41	4.45445	NTF4 (ENSG00000225950)	2.3636e-15	2.39081	RBCK1 (ENSG00000125826)	0.055368	1.57285	MPC1 (ENSG00000060762)	1.04975e-80	1.591	NEFM (ENSG00000104722)	1.72925e-38	2.10673	BRINP1 (ENSG00000078725)	3.31911e-06	1.5882	GABRB2 (ENSG00000145864)	4.1367e-40	6.80048	RTTN (ENSG00000176225)	9.01369e-33	2.38703	PHTF2 (ENSG00000006576)	0.00106147	1.59043	CROT (ENSG00000005469)	1.0368e-88	3.10796	BLCAP (ENSG00000166619)	0.000247877	1.78465
611	RAB20 (ENSG00000139832)	7.4799e-08	1.73934	CAV2 (ENSG00000105971)	5.13912e-41	1.77929	NKX3-1 (ENSG00000167034)	2.96061e-15	2.82279	AC079209.1 (ENSG00000253214)	0.0554551	1.69772	SFT2D1 (ENSG00000198818)	1.22395e-80	1.53936	FZD3 (ENSG00000104290)	1.73597e-38	1.98235	CLEC7A (ENSG00000172243)	3.52514e-06	2.06984	IL16 (ENSG00000172349)	4.39001e-40	4.92972	RASL12 (ENSG00000103710)	1.19781e-32	1.7649	TRMT13 (ENSG00000122435)	0.00106183	1.54825	PLP2 (ENSG00000102007)	1.08858e-88	2.09839	HOXB4 (ENSG00000182742)	0.000251578	1.62688
612	MYCBP (ENSG00000214114)	7.91331e-08	1.50508	LRRC8A (ENSG00000136802)	6.99872e-41	2.27036	ATP2B1-AS1 (ENSG00000271614)	3.18314e-15	1.77313	DDX49 (ENSG00000105671)	0.0555219	1.51778	LINC01943 (ENSG00000280721)	1.36739e-80	3.07108	ZNF292 (ENSG00000188994)	2.40603e-38	1.51771	EPHA4 (ENSG00000116106)	3.69156e-06	1.57593	TGFB1 (ENSG00000105329)	4.6546e-40	2.01413	AC026401.3 (ENSG00000280206)	1.80735e-32	2.74061	CHODL (ENSG00000154645)	0.0010642	2.724	IGFBP4 (ENSG00000141753)	1.12619e-88	3.14907	GAB1 (ENSG00000109458)	0.000251866	1.52537
613	AP001527.2 (ENSG00000277459)	8.12526e-08	1.92082	CTNNB1 (ENSG00000168036)	8.12496e-41	2.37959	FKBP10 (ENSG00000141756)	3.22358e-15	1.5513	ALDH2 (ENSG00000111275)	0.0557288	1.54548	CHCHD10 (ENSG00000250479)	1.44428e-80	1.9126	NR1H3 (ENSG00000025434)	2.77144e-38	2.25382	CBFA2T3 (ENSG00000129993)	3.83178e-06	1.95599	HECW2 (ENSG00000138411)	4.8033e-40	2.76648	PKDCC (ENSG00000162878)	1.94783e-32	1.57991	VHL (ENSG00000134086)	0.00107069	1.70839	RXRA (ENSG00000186350)	1.86284e-88	2.46322	PCYT1A (ENSG00000161217)	0.000253977	1.51227
614	AC022035.1 (ENSG00000263637)	1.04309e-07	2.06859	CPM (ENSG00000135678)	1.14057e-40	2.28674	MMP12 (ENSG00000262406)	4.56822e-15	15.6201	HBQ1 (ENSG00000086506)	0.0569963	2.61694	PHYH (ENSG00000107537)	1.54806e-80	1.6876	IL11RA (ENSG00000137070)	3.00597e-38	1.58477	LINC02506 (ENSG00000251129)	3.9038e-06	2.08723	CTSD (ENSG00000117984)	5.18457e-40	2.28674	HNRNPR (ENSG00000125944)	2.10768e-32	1.63295	PRDM4 (ENSG00000110851)	0.00107697	1.52804	ECE1 (ENSG00000117298)	3.87096e-88	2.4966	RGS19 (ENSG00000171700)	0.000258004	1.60422
615	RASD1 (ENSG00000108551)	1.37951e-07	2.112	ZNF710 (ENSG00000140548)	1.28637e-40	2.6949	TGDS (ENSG00000088451)	4.62003e-15	1.77465	RORB (ENSG00000198963)	0.0571763	2.7835	JAZF1 (ENSG00000153814)	1.63162e-80	2.10849	PDE10A (ENSG00000112541)	3.05796e-38	2.15377	AC007563.2 (ENSG00000236886)	3.92862e-06	2.51043	ASAP2 (ENSG00000151693)	5.61989e-40	2.83755	HIST1H4F (ENSG00000274618)	2.24657e-32	3.1375	AL450998.2 (ENSG00000179743)	0.00108179	1.57701	RGS14 (ENSG00000169220)	4.36822e-88	2.82042	DLGAP4 (ENSG00000080845)	0.000258446	1.54298
616	CCNB3 (ENSG00000147082)	1.52992e-07	1.53671	CLCN3 (ENSG00000109572)	1.60771e-40	2.17509	GPBAR1 (ENSG00000179921)	4.76785e-15	1.68164	PARVA (ENSG00000197702)	0.0572808	1.95024	DNASE2 (ENSG00000105612)	1.67476e-80	1.83948	PFKFB3 (ENSG00000170525)	3.53204e-38	2.17124	ARMCX1 (ENSG00000126947)	4.00984e-06	1.54438	C15orf39 (ENSG00000167173)	8.18303e-40	3.43805	GPN3 (ENSG00000111231)	2.66152e-32	1.67694	ALDH1B1 (ENSG00000137124)	0.00108591	1.53594	FAM214A (ENSG00000047346)	5.27021e-88	2.57099	HOMER3-AS1 (ENSG00000269019)	0.000261988	3.38104
617	MEGF10 (ENSG00000145794)	1.56644e-07	2.01826	FLOT2 (ENSG00000132589)	1.65268e-40	2.13078	HSD17B14 (ENSG00000087076)	5.13787e-15	1.96653	PSMB9 (ENSG00000240065)	0.0575243	2.88252	ATG101 (ENSG00000123395)	1.84448e-80	1.57028	PAM (ENSG00000145730)	3.62083e-38	1.55562	KCNIP1 (ENSG00000182132)	4.05911e-06	2.16578	DENND4C (ENSG00000137145)	8.46818e-40	3.17755	STAG2 (ENSG00000101972)	2.86844e-32	1.54075	FGFR1OP (ENSG00000213066)	0.0011267	1.51819	SAT1 (ENSG00000130066)	5.9058e-88	3.42901	DBNDD1 (ENSG00000003249)	0.000262907	3.92817
618	SNHG10 (ENSG00000247092)	1.62656e-07	1.68482	CEMIP2 (ENSG00000135048)	1.96543e-40	1.50687	FAM184B (ENSG00000047662)	5.25898e-15	2.46717	EPS8L2 (ENSG00000177106)	0.0580333	3.41861	SARS (ENSG00000031698)	2.32827e-80	1.89623	TMEM8B (ENSG00000137103)	4.05698e-38	2.26679	SLC16A12 (ENSG00000152779)	4.08423e-06	2.73943	KITLG (ENSG00000049130)	8.61751e-40	2.99394	AC011447.3 (ENSG00000267383)	3.76282e-32	3.59042	COL18A1 (ENSG00000182871)	0.00112696	1.75278	GATA3 (ENSG00000107485)	6.77659e-88	2.34112	CCL14 (ENSG00000276409)	0.000268735	3.44793
619	FAHD2B (ENSG00000144199)	1.68255e-07	1.61913	PNPLA6 (ENSG00000032444)	2.05626e-40	2.12749	TCEA3 (ENSG00000204219)	5.67032e-15	2.50317	ADAM23 (ENSG00000114948)	0.0592888	2.27783	RFNG (ENSG00000169733)	2.40746e-80	1.63339	DDX6 (ENSG00000110367)	4.37031e-38	1.50486	ROBO2 (ENSG00000185008)	4.27904e-06	1.57427	RGS12 (ENSG00000159788)	8.69491e-40	2.90381	BUD13 (ENSG00000137656)	3.94846e-32	2.11433	ADCY6 (ENSG00000174233)	0.00115354	1.7559	KLHL3 (ENSG00000146021)	7.5328e-88	2.93901	MAP3K3 (ENSG00000198909)	0.000269266	1.55445
620	AC087500.1 (ENSG00000261879)	1.93542e-07	1.84738	SLC25A4 (ENSG00000151729)	2.99314e-40	1.84347	GATA4 (ENSG00000136574)	6.11432e-15	2.74411	TGFBR1 (ENSG00000106799)	0.060316	2.22313	SLC25A1 (ENSG00000100075)	2.43397e-80	1.51721	RDH10 (ENSG00000121039)	4.67895e-38	3.13807	KCNK2 (ENSG00000082482)	4.79303e-06	2.36116	MT-ND5 (ENSG00000198786)	9.24394e-40	2.12235	ZNF530 (ENSG00000183647)	4.64065e-32	3.28837	NBPF19 (ENSG00000271383)	0.00115441	3.20468	NRAS (ENSG00000213281)	8.13628e-88	2.61754	PSKH1 (ENSG00000159792)	0.000271644	1.57336
621	DACH2 (ENSG00000126733)	2.15345e-07	1.53314	RIPOR1 (ENSG00000039523)	4.15915e-40	2.06736	SPSB1 (ENSG00000171621)	6.14045e-15	1.77092	AC015971.1 (ENSG00000228363)	0.0613617	1.66627	IFI35 (ENSG00000068079)	2.51995e-80	2.93929	CHD4 (ENSG00000111642)	5.15325e-38	1.52009	LINC01456 (ENSG00000225882)	4.86112e-06	1.81662	CLPTM1 (ENSG00000104853)	9.81622e-40	2.69652	ILF3 (ENSG00000129351)	4.86412e-32	1.52613	RBM41 (ENSG00000089682)	0.00120757	1.64895	PIEZO1 (ENSG00000103335)	1.30299e-87	2.47016	DGAT1 (ENSG00000185000)	0.00028326	1.6342
622	RRS1 (ENSG00000179041)	2.2133e-07	1.57931	TNFRSF10B (ENSG00000120889)	4.99627e-40	1.92506	FKBP11 (ENSG00000134285)	6.37833e-15	1.83748	PVALB (ENSG00000100362)	0.0618929	1.73447	UBTD1 (ENSG00000165886)	2.93804e-80	1.50139	NBR1 (ENSG00000188554)	6.44728e-38	1.5746	ZFR2 (ENSG00000105278)	5.1127e-06	2.18897	PNPLA6 (ENSG00000032444)	1.29472e-39	3.29184	INAFM1 (ENSG00000257704)	5.22824e-32	1.56561	R3HDM2 (ENSG00000179912)	0.00121399	1.82527	CAVIN3 (ENSG00000170955)	2.85152e-87	2.4929	ARL15 (ENSG00000185305)	0.00029382	2.84291
623	COLCA1 (ENSG00000196167)	2.46214e-07	1.82768	GABRE (ENSG00000102287)	5.52654e-40	2.69387	PCDHB5 (ENSG00000113209)	6.58384e-15	2.33814	BX322562.1 (ENSG00000273796)	0.0620027	3.06604	TMEM11 (ENSG00000178307)	2.96751e-80	1.5036	DOK6 (ENSG00000206052)	6.63555e-38	2.59664	ESYT3 (ENSG00000158220)	5.19894e-06	1.75494	CSF2RB (ENSG00000100368)	1.59922e-39	5.69353	PAFAH1B3 (ENSG00000079462)	5.47847e-32	1.58994	LINC01184 (ENSG00000245937)	0.00122201	1.59462	FAM198B (ENSG00000164125)	3.33202e-87	2.29934	DDB2 (ENSG00000134574)	0.000301879	1.70098
624	AC005730.2 (ENSG00000261033)	2.51388e-07	1.95331	RDX (ENSG00000137710)	5.53031e-40	2.35256	SLC22A18 (ENSG00000110628)	6.96756e-15	1.99567	GRIA3 (ENSG00000125675)	0.0626884	2.96955	SSSCA1 (ENSG00000173465)	3.03405e-80	1.58209	DENND2A (ENSG00000146966)	8.00168e-38	1.8036	PEX2 (ENSG00000164751)	5.22272e-06	1.68074	HIF1A (ENSG00000100644)	1.83052e-39	2.20411	KMT5A (ENSG00000183955)	5.65815e-32	1.59153	PPIL2 (ENSG00000100023)	0.00122405	1.66156	CALM1 (ENSG00000198668)	5.97676e-87	2.76933	REEP5 (ENSG00000129625)	0.000305051	1.57857
625	CETP (ENSG00000087237)	2.5997e-07	1.7227	ARHGAP23 (ENSG00000275832)	6.74685e-40	2.21152	CD14 (ENSG00000170458)	6.96842e-15	34.6848	APOL6 (ENSG00000221963)	0.0650448	3.70633	HOXC9 (ENSG00000180806)	3.68914e-80	1.57555	ARMC9 (ENSG00000135931)	9.36576e-38	1.92701	KLF14 (ENSG00000266265)	5.24169e-06	2.27834	KIAA0319L (ENSG00000142687)	1.93737e-39	2.78808	CALM2 (ENSG00000143933)	6.00276e-32	1.5937	TNKS (ENSG00000173273)	0.00125471	1.71418	ARID3A (ENSG00000116017)	6.42521e-87	2.48983	ALDOB (ENSG00000136872)	0.000306248	3.77281
626	TFB2M (ENSG00000162851)	2.6835e-07	1.50858	BCAM (ENSG00000187244)	6.97643e-40	1.55031	GMPR (ENSG00000137198)	7.77929e-15	2.43569	PALM2-AKAP2 (ENSG00000157654)	0.0653541	2.98164	RUNX1 (ENSG00000159216)	6.43676e-80	1.56407	PTGFRN (ENSG00000134247)	9.56374e-38	1.6518	LINC01574 (ENSG00000248859)	5.33714e-06	1.69877	SH3PXD2A (ENSG00000107957)	2.69734e-39	2.49404	CEP97 (ENSG00000182504)	6.04983e-32	2.10931	SGPL1 (ENSG00000166224)	0.00126523	1.73653	TRAF6 (ENSG00000175104)	7.32596e-87	3.24312	VEPH1 (ENSG00000197415)	0.000317628	3.95467
627	AL050341.2 (ENSG00000259943)	3.06695e-07	1.50424	SCAMP3 (ENSG00000116521)	7.0667e-40	2.25168	HCFC1R1 (ENSG00000103145)	8.8518e-15	1.51623	TGFB1I1 (ENSG00000140682)	0.0671996	1.52355	LINC00672 (ENSG00000263874)	1.04056e-79	2.55364	BTBD2 (ENSG00000133243)	1.06064e-37	1.70381	AC005332.3 (ENSG00000267731)	5.34294e-06	1.96686	CANX (ENSG00000127022)	4.53245e-39	2.12782	AC091057.4 (ENSG00000269974)	7.75149e-32	2.80579	RMI1 (ENSG00000178966)	0.00127304	1.54172	HOXB5 (ENSG00000120075)	7.48334e-87	2.73008	DLAT (ENSG00000150768)	0.000319172	1.5995
628	LINC01006 (ENSG00000182648)	3.07584e-07	1.55557	MSL3 (ENSG00000005302)	7.94669e-40	2.14582	C5AR1 (ENSG00000197405)	8.86306e-15	8.41144	C9orf3 (ENSG00000148120)	0.0672804	2.22867	TSPAN5 (ENSG00000168785)	1.14112e-79	1.75993	BCL9 (ENSG00000116128)	1.33167e-37	2.19535	C2CD4C (ENSG00000183186)	5.39497e-06	2.06157	PCDHB2 (ENSG00000112852)	4.56151e-39	2.75023	HINT2 (ENSG00000137133)	9.07521e-32	1.71131	WBP1L (ENSG00000166272)	0.00127314	1.7691	TGM2 (ENSG00000198959)	8.77135e-87	2.68685	DAG1 (ENSG00000173402)	0.000319501	1.50301
629	TMEM114 (ENSG00000232258)	3.59826e-07	2.03575	INPP5D (ENSG00000168918)	8.81073e-40	1.89793	TMEM63C (ENSG00000165548)	9.33867e-15	2.70486	PDGFA (ENSG00000197461)	0.0690856	1.66197	METRN (ENSG00000103260)	1.2315e-79	1.61305	CREBBP (ENSG00000005339)	1.38944e-37	1.66555	WIF1 (ENSG00000156076)	5.46807e-06	2.69036	CEPT1 (ENSG00000134255)	5.82753e-39	3.50479	SNRPD3 (ENSG00000100028)	1.00428e-31	1.62602	XRN1 (ENSG00000114127)	0.00127693	1.6353	TNK2 (ENSG00000061938)	1.02853e-86	2.50455	SERPINB6 (ENSG00000124570)	0.000320635	2.20058
630	MYL5 (ENSG00000215375)	3.75464e-07	1.51782	GRAMD1B (ENSG00000023171)	1.13165e-39	2.92365	KDELR2 (ENSG00000136240)	1.25714e-14	1.51113	FSTL1 (ENSG00000163430)	0.069099	2.08474	RDH14 (ENSG00000240857)	1.36268e-79	1.67553	SOX8 (ENSG00000005513)	1.41816e-37	2.59992	TRHDE (ENSG00000072657)	5.62047e-06	1.75578	SULT1C4 (ENSG00000198075)	8.03186e-39	3.15423	TIMM10 (ENSG00000134809)	1.03404e-31	1.63466	IL1RAP (ENSG00000196083)	0.00127939	1.71591	CNOT6L (ENSG00000138767)	2.81412e-86	2.38566	BTC (ENSG00000174808)	0.000321199	2.26598
631	RHBDL2 (ENSG00000158315)	3.91648e-07	1.94356	PON2 (ENSG00000105854)	1.59873e-39	1.90084	LDHA (ENSG00000134333)	1.26596e-14	1.56111	DPP6 (ENSG00000130226)	0.0691262	2.11945	RAB34 (ENSG00000109113)	1.72715e-79	1.63643	ASH1L (ENSG00000116539)	1.86628e-37	1.53996	HRC (ENSG00000130528)	5.8883e-06	1.55309	TNK2 (ENSG00000061938)	9.55223e-39	3.31875	TWIST1 (ENSG00000122691)	1.17863e-31	1.63511	STXBP4 (ENSG00000166263)	0.00128324	1.58637	FRMD8 (ENSG00000126391)	4.2192e-86	2.59414	LYPLA1 (ENSG00000120992)	0.000322485	1.776
632	SEPT5 (ENSG00000184702)	4.03259e-07	1.88234	ARRDC3 (ENSG00000113369)	1.93431e-39	1.9401	SNHG7 (ENSG00000233016)	1.26881e-14	1.83443	GAMT (ENSG00000130005)	0.0695417	1.98278	SLC2A4RG (ENSG00000125520)	2.02252e-79	1.58936	CDCA7L (ENSG00000164649)	2.06356e-37	1.85567	KCP (ENSG00000135253)	5.93117e-06	1.72095	ARFGEF3 (ENSG00000112379)	1.0783e-38	5.44205	TCERG1 (ENSG00000113649)	1.21646e-31	1.54282	ZNF507 (ENSG00000168813)	0.00128339	1.51877	IL3RA (ENSG00000185291)	4.68002e-86	2.2537	ANKRD40 (ENSG00000154945)	0.000328982	1.70397
633	SLC26A10 (ENSG00000135502)	4.04208e-07	1.92228	NIPA1 (ENSG00000170113)	2.13045e-39	2.8691	P2RY6 (ENSG00000171631)	1.43167e-14	4.46647	PADI2 (ENSG00000117115)	0.0707849	1.72047	UFD1 (ENSG00000070010)	2.10305e-79	1.59393	RUNX2 (ENSG00000124813)	2.37788e-37	2.98892	AL935212.1 (ENSG00000204814)	6.07622e-06	1.94631	HBEGF (ENSG00000113070)	1.21017e-38	2.42094	HSPD1 (ENSG00000144381)	1.27796e-31	1.68952	TRAF3IP2-AS1 (ENSG00000231889)	0.00128554	1.53687	ZNF521 (ENSG00000198795)	5.13051e-86	2.53081	HLX (ENSG00000136630)	0.000337481	2.46464
634	PSORS1C2 (ENSG00000204538)	4.25352e-07	1.59035	SLC41A1 (ENSG00000133065)	2.16951e-39	2.58583	MAP1A (ENSG00000166963)	1.52634e-14	1.50529	FABP3 (ENSG00000121769)	0.0711028	3.0852	AC010327.3 (ENSG00000267577)	2.36468e-79	4.00865	EPHB2 (ENSG00000133216)	2.59533e-37	2.7467	THG1L (ENSG00000113272)	6.32119e-06	1.64531	HIPK2 (ENSG00000064393)	1.41375e-38	2.53476	ORC3 (ENSG00000135336)	1.33e-31	1.98825	FBXO31 (ENSG00000103264)	0.00130898	1.51125	SLC7A7 (ENSG00000155465)	5.39099e-86	2.67972	APLN (ENSG00000171388)	0.000341096	3.54977
635	LINC00467 (ENSG00000153363)	5.04697e-07	1.64641	TANC2 (ENSG00000170921)	4.43586e-39	2.36096	TMEM54 (ENSG00000121900)	1.77099e-14	1.6549	NOCT (ENSG00000151014)	0.0722385	2.38273	PSMD8 (ENSG00000099341)	2.52668e-79	2.02686	AC078909.2 (ENSG00000274444)	2.67351e-37	3.40213	C11orf1 (ENSG00000137720)	6.40568e-06	1.77506	HMCN2 (ENSG00000148357)	1.60553e-38	6.08806	NUDT21 (ENSG00000167005)	1.46247e-31	1.59683	RAB11FIP2 (ENSG00000107560)	0.00131076	1.56935	ARHGEF12 (ENSG00000196914)	8.60061e-86	2.60943	AL139021.1 (ENSG00000258378)	0.000341484	2.33871
636	CCDC51 (ENSG00000164051)	6.14486e-07	1.508	CD47 (ENSG00000196776)	4.77079e-39	2.04681	FHIT (ENSG00000189283)	1.79894e-14	1.71071	SHARPIN (ENSG00000179526)	0.0725001	1.5026	ACOT13 (ENSG00000112304)	2.97156e-79	1.56144	DNAJC12 (ENSG00000108176)	2.88995e-37	1.79799	C9orf47 (ENSG00000186354)	6.5563e-06	1.81007	ACSS1 (ENSG00000154930)	2.03333e-38	4.18669	RNF26 (ENSG00000173456)	1.71565e-31	2.06486	AP003352.1 (ENSG00000245970)	0.00131483	3.50075	PLEC (ENSG00000178209)	1.15085e-85	2.30318	DCBLD1 (ENSG00000164465)	0.000348032	1.56286
637	MT1M (ENSG00000205364)	6.53703e-07	1.68551	ANO10 (ENSG00000160746)	5.78065e-39	2.40467	KRT17 (ENSG00000128422)	1.82256e-14	2.90375	SLC5A2 (ENSG00000140675)	0.0727052	2.87985	TRIP6 (ENSG00000087077)	3.03682e-79	1.62297	VMO1 (ENSG00000182853)	3.21196e-37	2.79673	DET1 (ENSG00000140543)	6.55789e-06	1.87066	NECTIN2 (ENSG00000130202)	2.58704e-38	2.2604	NUP188 (ENSG00000095319)	2.36347e-31	1.74249	KIAA1328 (ENSG00000150477)	0.00135025	1.52944	MYORG (ENSG00000164976)	1.50037e-85	3.15506	CSTB (ENSG00000160213)	0.000348973	2.11059
638	FAM81A (ENSG00000157470)	6.57947e-07	1.70928	NSMCE3 (ENSG00000185115)	6.95943e-39	2.51387	IFI6 (ENSG00000126709)	1.83101e-14	1.56713	MRVI1-AS1 (ENSG00000177112)	0.0734702	2.66723	SACS (ENSG00000151835)	4.78121e-79	1.61495	DCAF7 (ENSG00000136485)	3.25617e-37	1.53544	MFSD3 (ENSG00000167700)	6.59098e-06	1.736	MPZL1 (ENSG00000197965)	2.98378e-38	2.445	ERH (ENSG00000100632)	2.46192e-31	1.64347	MRE11 (ENSG00000020922)	0.00135361	1.5434	ATF6 (ENSG00000118217)	1.75725e-85	2.39225	SNX9 (ENSG00000130340)	0.000356288	1.58936
639	RDH12 (ENSG00000139988)	6.73688e-07	1.7194	TUBB6 (ENSG00000176014)	7.45074e-39	2.18461	ZNF208 (ENSG00000160321)	2.00239e-14	2.8419	ERFE (ENSG00000178752)	0.0738676	2.76488	PALM2 (ENSG00000243444)	4.99963e-79	2.188	NFIC (ENSG00000141905)	3.60426e-37	1.64629	SULT1A1 (ENSG00000196502)	6.66226e-06	2.02101	GLS (ENSG00000115419)	3.41961e-38	2.51217	BRIX1 (ENSG00000113460)	2.55366e-31	1.61927	BAZ2B (ENSG00000123636)	0.00136363	1.73472	GABRE (ENSG00000102287)	1.91089e-85	3.21273	MYLIP (ENSG00000007944)	0.000356723	1.5316
640	MPRIP-AS1 (ENSG00000225442)	7.39297e-07	1.62058	DAB2IP (ENSG00000136848)	7.87841e-39	2.34846	AVPI1 (ENSG00000119986)	2.0911e-14	2.2888	RNASE2 (ENSG00000169385)	0.074054	1.6392	SEMA5B (ENSG00000082684)	6.63901e-79	1.70018	SYNE1 (ENSG00000131018)	3.6049e-37	1.64479	DKK1 (ENSG00000107984)	6.70981e-06	1.9768	GJB3 (ENSG00000188910)	3.46329e-38	6.22866	ERI1 (ENSG00000104626)	2.87382e-31	2.38599	EVI5L (ENSG00000142459)	0.00141685	1.51442	LLGL2 (ENSG00000073350)	1.92997e-85	3.03096	AK1 (ENSG00000106992)	0.000359691	1.53368
641	KCNIP3 (ENSG00000115041)	7.93467e-07	1.87195	TMC7 (ENSG00000170537)	1.04288e-38	2.88532	MCRIP2 (ENSG00000172366)	2.11587e-14	1.65906	DRAP1 (ENSG00000175550)	0.074195	1.52538	MTX1 (ENSG00000173171)	7.61824e-79	1.50092	PSMA3-AS1 (ENSG00000257621)	3.95046e-37	1.56102	GYPA (ENSG00000170180)	6.72616e-06	1.79824	TSPAN11 (ENSG00000110900)	4.02531e-38	3.44421	IFT22 (ENSG00000128581)	2.93512e-31	1.61882	C4orf46 (ENSG00000205208)	0.0014368	1.53141	GAS2L3 (ENSG00000139354)	2.01247e-85	3.0321	ARHGEF3 (ENSG00000163947)	0.000359744	3.54966
642	ALX4 (ENSG00000052850)	8.01289e-07	1.72962	CYBA (ENSG00000051523)	1.17029e-38	2.2874	EPHA3 (ENSG00000044524)	2.13774e-14	2.16332	SBF1 (ENSG00000100241)	0.0756935	1.51974	ABHD12 (ENSG00000100997)	7.64228e-79	1.60745	SGCD (ENSG00000170624)	3.97369e-37	3.81458	AC080038.1 (ENSG00000274565)	6.78352e-06	1.99497	AGPAT5 (ENSG00000155189)	6.32902e-38	2.99501	PAXX (ENSG00000148362)	2.94104e-31	1.65689	TRAK1 (ENSG00000182606)	0.00143744	1.70935	ZDHHC12 (ENSG00000160446)	2.04033e-85	2.50699	CENPB (ENSG00000125817)	0.000370296	1.60799
643	SPSB4 (ENSG00000175093)	8.313e-07	1.8399	PHACTR2 (ENSG00000112419)	1.51254e-38	2.20712	TNIK (ENSG00000154310)	2.1386e-14	1.61433	HCG9 (ENSG00000204625)	0.0768919	1.63135	DMD (ENSG00000198947)	1.21074e-78	1.91823	CLIC6 (ENSG00000159212)	4.13202e-37	4.11634	LRP1B (ENSG00000168702)	6.79884e-06	1.93838	SLC8A3 (ENSG00000100678)	1.05881e-37	5.34275	ANAPC11 (ENSG00000141552)	3.25675e-31	1.56473	MAP3K20 (ENSG00000091436)	0.00143976	1.85371	GFM1 (ENSG00000168827)	2.13367e-85	2.45224	ARHGAP18 (ENSG00000146376)	0.000373606	2.53339
644	B3GALT1 (ENSG00000172318)	8.92607e-07	1.60068	IRAK2 (ENSG00000134070)	1.6401e-38	3.79141	SPDL1 (ENSG00000040275)	2.15388e-14	2.22634	AP2M1 (ENSG00000161203)	0.0780388	1.53453	PHLDA1 (ENSG00000139289)	1.34948e-78	1.89979	SRSF8 (ENSG00000263465)	4.14724e-37	1.86443	PDE11A (ENSG00000128655,ENSG00000284741)	6.8059e-06	1.85172	GNPTAB (ENSG00000111670)	1.0855e-37	2.46291	SLC25A5 (ENSG00000005022)	3.46614e-31	1.72056	SUCO (ENSG00000094975)	0.00145159	1.85197	LYSMD2 (ENSG00000140280)	2.80228e-85	2.75796	RASGRF2 (ENSG00000113319)	0.000378097	3.84292
645	NR4A2 (ENSG00000153234)	9.32587e-07	1.76509	KIAA1549L (ENSG00000110427)	1.65953e-38	3.23112	SLC39A4 (ENSG00000147804)	2.23123e-14	2.8619	BLNK (ENSG00000095585)	0.0781517	1.69916	CDKN2A (ENSG00000147889)	1.44226e-78	3.40879	SLITRK5 (ENSG00000165300)	4.48123e-37	2.67988	EDN3 (ENSG00000124205)	7.19192e-06	2.20754	C20orf204 (ENSG00000196421)	1.22247e-37	4.79054	TCF21 (ENSG00000118526)	4.57395e-31	2.03171	ELOVL6 (ENSG00000170522)	0.00148296	1.61023	SOX6 (ENSG00000110693)	3.74615e-85	2.63782	KATNAL1 (ENSG00000102781)	0.00038156	1.51117
646	CCDC69 (ENSG00000198624)	9.98207e-07	1.84043	CCM2L (ENSG00000101331)	1.94973e-38	2.71551	CD28 (ENSG00000178562)	2.40184e-14	2.8679	SHISA6 (ENSG00000188803)	0.0785618	2.64671	EMC6 (ENSG00000127774)	1.54274e-78	1.6261	LRRC1 (ENSG00000137269)	4.58271e-37	2.89036	TUB (ENSG00000166402)	7.62116e-06	1.95636	NKTR (ENSG00000114857)	1.90612e-37	2.41569	CTDSPL2 (ENSG00000137770)	6.06994e-31	1.6297	TMEM44 (ENSG00000145014)	0.00149887	1.50325	PRR5L (ENSG00000135362)	3.82479e-85	3.297	PHF2 (ENSG00000197724)	0.000384368	1.53873
647	GDNF-AS1 (ENSG00000248587)	1.14391e-06	1.7425	CROT (ENSG00000005469)	2.35201e-38	2.43917	NAV2-AS2 (ENSG00000254453)	2.40193e-14	2.29606	GNGT2 (ENSG00000167083)	0.0790086	2.82862	CYBRD1 (ENSG00000071967)	1.72394e-78	1.63373	TEAD2 (ENSG00000074219)	5.04432e-37	1.66126	PLCXD1 (ENSG00000182378)	7.70854e-06	1.61151	CTNNB1 (ENSG00000168036)	3.63067e-37	1.91789	XKR5 (ENSG00000275591)	6.86527e-31	2.85746	AC022784.6 (ENSG00000254235)	0.00151477	1.92548	TMEM127 (ENSG00000135956)	4.35102e-85	2.47198	GALNS (ENSG00000141012)	0.000393335	1.56928
648	PPP1R12B (ENSG00000077157)	1.21232e-06	1.59219	RAP2B (ENSG00000181467)	3.3824e-38	2.33809	SEMA3C (ENSG00000075223)	2.59358e-14	2.42675	GEM (ENSG00000164949)	0.0792881	2.13981	ITGB1BP1 (ENSG00000119185)	1.88178e-78	1.58711	ASAP3 (ENSG00000088280)	5.20027e-37	2.34449	CCDC88B (ENSG00000168071)	7.85645e-06	2.11903	TDRD10 (ENSG00000163239)	4.17712e-37	5.76033	SNRPG (ENSG00000143977)	6.89769e-31	1.58779	RHNO1 (ENSG00000171792)	0.00152034	1.64012	SRGAP2 (ENSG00000266028)	5.02832e-85	2.51854	BTNL9 (ENSG00000165810)	0.000396199	2.34789
649	AC023794.4 (ENSG00000250432)	1.33539e-06	1.59743	SHISA5 (ENSG00000164054)	5.82422e-38	2.01593	ASCL2 (ENSG00000183734)	2.60989e-14	2.51186	ARFRP1 (ENSG00000101246)	0.0794227	1.52177	ERLEC1 (ENSG00000068912)	2.75987e-78	1.52076	TRA2B (ENSG00000136527)	5.41224e-37	1.50354	TMEM200C (ENSG00000206432)	8.64645e-06	2.08836	FUT11 (ENSG00000196968)	4.28668e-37	2.83623	HSPA14 (ENSG00000284024,ENSG00000187522)	7.15611e-31	1.68118	GNG12-AS1 (ENSG00000232284)	0.00152859	3.56084	NHSL1 (ENSG00000135540)	7.30608e-85	2.6108	TMTC3 (ENSG00000139324)	0.000402723	1.80889
650	SLC25A21-AS1 (ENSG00000258708)	1.35479e-06	1.67892	REEP5 (ENSG00000129625)	6.53915e-38	2.06679	HK3 (ENSG00000160883)	2.73075e-14	2.4635	C11orf91 (ENSG00000205177)	0.079589	1.77948	LRRFIP2 (ENSG00000093167)	2.79139e-78	1.59659	ZMYM3 (ENSG00000147130)	6.17415e-37	1.98089	OAS1 (ENSG00000089127)	9.10151e-06	2.56779	PROS1 (ENSG00000184500)	4.65446e-37	3.01493	HNRNPA2B1 (ENSG00000122566)	8.88835e-31	1.55338	CTBP1 (ENSG00000159692)	0.00152897	1.83677	ZNF813 (ENSG00000198346)	7.67615e-85	2.90862	AP000787.1 (ENSG00000245552)	0.000405774	4.73174
651	RADIL (ENSG00000157927)	1.43436e-06	1.69131	BCL2L1 (ENSG00000171552)	6.59805e-38	2.40454	CCDC74A (ENSG00000163040)	3.07699e-14	1.88668	DGCR6 (ENSG00000183628)	0.0797753	2.75311	OSBPL6 (ENSG00000079156)	3.04904e-78	2.33249	EP300 (ENSG00000100393)	9.93296e-37	1.59441	CALY (ENSG00000130643)	9.28392e-06	2.03456	TTL (ENSG00000114999)	5.58697e-37	2.84797	NOP56 (ENSG00000101361)	9.943e-31	1.60498	AP000915.1 (ENSG00000264514)	0.00152976	2.42954	YES1 (ENSG00000176105)	8.69478e-85	2.40482	HECA (ENSG00000112406)	0.000421923	1.51515
652	LRRC34 (ENSG00000171757)	1.4582e-06	1.63569	AC110799.1 (ENSG00000250863)	7.2281e-38	3.83516	CTSD (ENSG00000117984)	3.37157e-14	1.66322	GALNT2 (ENSG00000143641)	0.0799027	2.1624	NUDT22 (ENSG00000149761)	3.76448e-78	1.61103	UBA7 (ENSG00000182179)	1.06e-36	2.38634	SYNGR1 (ENSG00000100321)	9.37916e-06	1.57227	CXADR (ENSG00000154639)	5.60837e-37	4.66382	JPT1 (ENSG00000189159)	1.12312e-30	1.75369	SLC10A1 (ENSG00000100652)	0.00153208	1.64659	HDAC7 (ENSG00000061273)	1.26225e-84	2.51194	AGAP3 (ENSG00000133612)	0.000424629	1.6411
653	HDHD5-AS1 (ENSG00000185837)	2.12052e-06	1.86872	ATP6AP1 (ENSG00000071553)	7.42871e-38	2.10381	KRT3 (ENSG00000186442)	3.40862e-14	1.95425	CCIN (ENSG00000185972)	0.0800641	2.01688	MRPL40 (ENSG00000185608)	5.86895e-78	1.62696	EFNB3 (ENSG00000108947)	1.06861e-36	2.02561	MBIP (ENSG00000151332)	9.94198e-06	1.62932	MSN (ENSG00000147065)	5.68833e-37	2.10971	TXNDC16 (ENSG00000087301)	1.14729e-30	2.07982	OSGEPL1 (ENSG00000128694)	0.00154878	1.66658	RAMP2 (ENSG00000131477)	1.32236e-84	2.81516	PLCG1 (ENSG00000124181)	0.000433793	1.59765
654	GSTO2 (ENSG00000065621)	2.21412e-06	1.76342	GIT2 (ENSG00000139436)	7.56715e-38	1.858	CHRDL2 (ENSG00000054938)	3.44718e-14	2.09695	NLRC4 (ENSG00000091106)	0.0803255	1.73097	PLAC9 (ENSG00000189129)	6.35854e-78	2.16609	SOX12 (ENSG00000177732)	1.17866e-36	1.684	IGDCC4 (ENSG00000103742)	1.12807e-05	1.69742	KCNQ1 (ENSG00000053918)	5.77966e-37	4.29551	MCMBP (ENSG00000197771)	1.17693e-30	1.63617	WWC2 (ENSG00000151718)	0.00156077	1.74654	EDEM1 (ENSG00000134109)	1.44007e-84	2.44893	PYCR2 (ENSG00000143811)	0.000436818	1.5593
655	ZNF804A (ENSG00000170396)	2.53659e-06	1.97554	RAB5C (ENSG00000108774)	8.22096e-38	2.25488	CLEC7A (ENSG00000172243)	3.58911e-14	5.88009	RNH1 (ENSG00000023191)	0.0806889	1.70602	TOR1A (ENSG00000136827)	8.05574e-78	1.54242	EML6 (ENSG00000214595)	1.18473e-36	2.80958	SYCE1L (ENSG00000205078)	1.22833e-05	1.89612	SLC7A7 (ENSG00000155465)	6.14826e-37	3.38574	TDP1 (ENSG00000042088)	1.20425e-30	2.02125	PLAGL2 (ENSG00000126003)	0.00156614	1.55077	TMEM8A (ENSG00000129925)	2.57628e-84	2.33169	ECPAS (ENSG00000136813)	0.000442373	1.74328
656	GDNF (ENSG00000168621)	2.6018e-06	1.95737	JPH1 (ENSG00000104369)	8.53104e-38	2.79515	UPK3BL1 (ENSG00000267368)	3.81462e-14	2.81325	UPK1A-AS1 (ENSG00000226510)	0.0813428	2.30078	CARD19 (ENSG00000165233)	1.34246e-77	1.64968	AKT2 (ENSG00000105221)	1.3533e-36	1.75311	HES1 (ENSG00000114315)	1.23812e-05	1.55954	GNS (ENSG00000135677)	6.21934e-37	2.58488	HIST1H2AK (ENSG00000275221)	1.46774e-30	2.95956	SPICE1 (ENSG00000163611)	0.00157008	1.54539	AGPAT5 (ENSG00000155189)	2.85273e-84	2.36971	RALA (ENSG00000006451)	0.000446414	1.79759
657	SYPL2 (ENSG00000143028)	2.7439e-06	1.90074	CHST7 (ENSG00000147119)	8.63976e-38	2.46432	ADAM28 (ENSG00000042980)	3.84268e-14	2.42972	CCDC80 (ENSG00000091986)	0.0814177	2.01251	NTMT1 (ENSG00000148335)	2.01803e-77	1.58863	LARGE1 (ENSG00000133424)	1.52046e-36	2.09	RAB3IL1 (ENSG00000167994)	1.28335e-05	1.82777	RFK (ENSG00000135002)	9.62537e-37	2.63844	TCOF1 (ENSG00000070814)	1.53512e-30	1.59474	DNAJC16 (ENSG00000116138)	0.00159622	1.67381	RGS12 (ENSG00000159788)	3.02807e-84	2.38527	ZKSCAN5 (ENSG00000196652)	0.000450336	1.54072
658	AC005746.2 (ENSG00000267131)	2.80011e-06	1.82347	CCDC85B (ENSG00000175602)	8.89078e-38	2.23747	CYP3A7 (ENSG00000160870)	3.85309e-14	2.46362	HOXD-AS2 (ENSG00000237380)	0.0820384	2.47653	C8orf82 (ENSG00000213563)	2.20349e-77	1.5965	HLA-DOA (ENSG00000204252)	1.63252e-36	3.15782	ZNF703 (ENSG00000183779)	1.33632e-05	1.53815	PXN (ENSG00000089159)	1.16542e-36	2.89077	PBX3 (ENSG00000167081)	2.05408e-30	1.57851	KANSL1 (ENSG00000120071)	0.00160622	1.73789	MAP3K3 (ENSG00000198909)	3.98904e-84	2.49859	EVA1A (ENSG00000115363)	0.000450701	1.75307
659	AF127577.1 (ENSG00000229047)	2.99512e-06	1.74288	HSPH1 (ENSG00000120694)	1.25439e-37	2.2391	PRKCB (ENSG00000166501)	4.07247e-14	2.7726	RAB33A (ENSG00000134594)	0.0821498	2.19421	TMEM267 (ENSG00000151881)	2.50416e-77	1.9927	PDE7B (ENSG00000171408)	1.82149e-36	3.08049	SMO (ENSG00000128602)	1.34189e-05	1.60945	TOR4A (ENSG00000198113)	1.77977e-36	3.49652	IPO5 (ENSG00000065150)	2.54576e-30	1.58502	PLXNA1 (ENSG00000114554)	0.00162835	1.90603	FAM129B (ENSG00000136830)	5.79007e-84	2.31766	CMTM7 (ENSG00000153551)	0.000451932	1.59849
660	DTX4 (ENSG00000110042)	3.05118e-06	1.66103	JAK1 (ENSG00000162434)	1.34357e-37	2.35149	EPB41L3 (ENSG00000082397)	4.39982e-14	2.54393	ATG4D (ENSG00000130734)	0.0821589	1.57596	C19orf24 (ENSG00000228300)	2.85459e-77	1.66628	WBP1L (ENSG00000166272)	1.83584e-36	1.59171	NEFL (ENSG00000277586)	1.43556e-05	2.30714	GRAP (ENSG00000154016)	1.81535e-36	4.23582	HAUS1 (ENSG00000152240)	3.05954e-30	1.64518	MYO9A (ENSG00000066933)	0.00165125	1.68876	CLEC2B (ENSG00000110852)	6.45894e-84	2.64226	FGF11 (ENSG00000161958)	0.000456138	1.54428
661	AC073050.1 (ENSG00000228222)	3.24644e-06	1.77443	PITPNC1 (ENSG00000154217)	1.592e-37	2.39751	RNASE2 (ENSG00000169385)	4.45868e-14	3.3758	WWC1 (ENSG00000113645)	0.0825511	3.55998	PPP1R3C (ENSG00000119938)	2.87853e-77	2.94241	HOXB13 (ENSG00000159184)	1.87164e-36	2.92075	CACNB4 (ENSG00000182389)	1.4579e-05	2.16327	PPP2R2A (ENSG00000221914)	2.2314e-36	2.34681	FAM162B (ENSG00000183807)	3.12797e-30	2.10258	PIK3R1 (ENSG00000145675)	0.00167454	1.71371	ZC3H12C (ENSG00000149289)	6.72395e-84	2.91454	LINC01031 (ENSG00000232077)	0.000457907	1.84521
662	AC008267.5 (ENSG00000237310)	3.28444e-06	1.562	VANGL1 (ENSG00000173218)	2.05255e-37	2.23052	AL034397.3 (ENSG00000274536)	4.61987e-14	2.83156	ADAMTS16 (ENSG00000145536)	0.0825973	2.84356	ACVR1 (ENSG00000115170)	3.25215e-77	1.79391	ARID1A (ENSG00000117713)	2.0759e-36	1.54561	GTF2B (ENSG00000137947)	1.58891e-05	1.58365	KLHL6 (ENSG00000172578)	3.01631e-36	4.83636	CAMK4 (ENSG00000152495)	3.39235e-30	1.5906	PCNX1 (ENSG00000100731)	0.00167742	1.82523	TPP1 (ENSG00000166340)	7.98751e-84	2.34787	NAPA (ENSG00000105402)	0.000464333	1.69861
663	AC044849.1 (ENSG00000272256)	3.29946e-06	1.88759	RNF19A (ENSG00000034677)	2.09344e-37	1.71914	AC067930.4 (ENSG00000254859)	5.05645e-14	2.47846	FBN1 (ENSG00000166147)	0.0830169	2.53872	HSPB1 (ENSG00000106211)	3.41092e-77	1.99776	LOXL4 (ENSG00000138131)	2.18376e-36	3.6843	THAP2 (ENSG00000173451)	1.60773e-05	1.80138	ABTB2 (ENSG00000166016)	3.58128e-36	3.95493	PPM1G (ENSG00000115241)	3.55795e-30	1.50231	TP53BP2 (ENSG00000143514)	0.00167975	1.68809	PARP4 (ENSG00000102699)	1.42234e-83	2.4164	ARRDC1 (ENSG00000197070)	0.000469083	1.56711
664	CNBD2 (ENSG00000149646)	3.84743e-06	1.59876	ATP11A (ENSG00000068650)	2.70109e-37	1.94796	NINJ1 (ENSG00000131669)	5.13424e-14	1.95199	ANPEP (ENSG00000166825)	0.0839447	2.30247	ARFRP1 (ENSG00000101246)	4.68863e-77	1.55638	TSPYL2 (ENSG00000184205)	2.30342e-36	2.43987	LRRC55 (ENSG00000183908)	1.60993e-05	1.8407	KIAA0355 (ENSG00000166398)	4.3903e-36	2.56541	SLC7A3 (ENSG00000165349)	3.61781e-30	3.17984	NPRL3 (ENSG00000103148)	0.00168055	1.63226	ISG20 (ENSG00000172183)	2.48883e-83	3.25732	SENCR (ENSG00000254703)	0.000494038	5.0247
665	DHODH (ENSG00000102967)	3.91387e-06	1.60242	C15orf39 (ENSG00000167173)	2.89677e-37	2.3083	CPZ (ENSG00000109625)	5.72587e-14	1.71766	AL359182.1 (ENSG00000226334)	0.0840699	1.50152	LINC00623 (ENSG00000226067)	4.71752e-77	1.85763	NTRK2 (ENSG00000148053)	2.32204e-36	2.4471	ATOH8 (ENSG00000168874)	1.69779e-05	1.9049	ZDHHC14 (ENSG00000175048)	4.78733e-36	3.36721	SPRY2 (ENSG00000136158)	5.86226e-30	1.52944	CPXM1 (ENSG00000088882)	0.00170027	1.80405	AP2A2 (ENSG00000183020)	2.61383e-83	2.5259	LRRC4 (ENSG00000128594)	0.000494427	3.04432
666	GAL (ENSG00000069482)	4.07734e-06	1.78522	TMEM30A (ENSG00000112697)	3.01124e-37	2.03497	AC004687.1 (ENSG00000265206)	6.2294e-14	4.31833	PRKRA (ENSG00000180228)	0.0847861	1.5847	GSTT2B (ENSG00000133433)	5.27213e-77	2.83493	RHOU (ENSG00000116574)	2.41425e-36	2.46552	OSR1 (ENSG00000143867)	1.7931e-05	2.24982	OSTM1 (ENSG00000081087)	5.48242e-36	3.23607	SF3B3 (ENSG00000189091)	1.09852e-29	1.51643	ATG13 (ENSG00000175224)	0.00172054	1.5874	ACSS1 (ENSG00000154930)	2.87036e-83	2.98866	ABCG1 (ENSG00000160179)	0.000494813	2.61902
667	NEURL2 (ENSG00000124257)	4.28309e-06	1.77665	ARGLU1 (ENSG00000134884)	3.70161e-37	2.15582	AL358154.1 (ENSG00000280485)	6.33873e-14	2.0103	LRRN4 (ENSG00000125872)	0.0847975	2.25727	FBLIM1 (ENSG00000162458)	5.70413e-77	1.62514	USP9X (ENSG00000124486)	2.73441e-36	1.55355	HOXC10 (ENSG00000180818)	1.90515e-05	1.76822	SLC16A3 (ENSG00000141526)	5.63518e-36	2.18962	BANF1 (ENSG00000175334)	1.14446e-29	1.63144	LRRC58 (ENSG00000163428)	0.00173357	1.88056	DUSP6 (ENSG00000139318)	4.41083e-83	2.31165	SLC35A4 (ENSG00000176087)	0.000495671	1.70326
668	COQ8A (ENSG00000163050)	4.41666e-06	1.52632	PDE8A (ENSG00000073417)	3.70991e-37	2.07916	TNFSF9 (ENSG00000125657)	7.27643e-14	2.93252	RABGGTA (ENSG00000100949)	0.0850698	1.57393	TMEM59L (ENSG00000105696)	5.7859e-77	2.96468	CYP27C1 (ENSG00000186684)	2.76617e-36	2.26988	VIPR2 (ENSG00000106018)	1.94095e-05	1.6818	NEIL1 (ENSG00000140398)	7.25692e-36	4.42226	CORO1A (ENSG00000102879)	1.18888e-29	2.71397	LRP12 (ENSG00000147650)	0.00173417	1.72642	SYNJ2 (ENSG00000078269)	4.56938e-83	2.41372	SEMA7A (ENSG00000138623)	0.000498597	4.09676
669	PHF21B (ENSG00000056487)	4.64746e-06	1.86063	ZDHHC21 (ENSG00000175893)	5.43169e-37	1.82298	KCNH2 (ENSG00000055118)	8.01462e-14	1.7533	AC124254.1 (ENSG00000264015)	0.0864257	1.53428	SWI5 (ENSG00000175854)	6.108e-77	1.55733	HOXB9 (ENSG00000170689)	3.00319e-36	1.74552	NCAM1 (ENSG00000149294)	1.96066e-05	1.52687	ACOT11 (ENSG00000162390)	1.02408e-35	4.0818	HMGN1 (ENSG00000205581)	1.19795e-29	1.56171	HEPN1 (ENSG00000221932)	0.00175318	2.10136	RFLNB (ENSG00000183688)	7.5711e-83	2.63894	EIF4EBP1 (ENSG00000187840)	0.000499846	1.95584
670	AC104986.2 (ENSG00000253948)	4.8777e-06	1.58037	RGL2 (ENSG00000237441)	5.59195e-37	1.9326	MMP2 (ENSG00000087245)	8.55162e-14	1.52452	OSTN (ENSG00000188729)	0.0865978	1.67823	TMEM45A (ENSG00000181458)	6.23025e-77	1.63563	TMEM108 (ENSG00000144868)	3.95916e-36	2.45763	CDC42EP4 (ENSG00000179604)	1.97151e-05	1.59593	NID1 (ENSG00000116962)	1.33042e-35	2.13536	LINC01572 (ENSG00000261008)	1.44218e-29	3.22165	ABCC1 (ENSG00000103222)	0.001764	1.7219	BNIP2 (ENSG00000140299)	7.72536e-83	2.32385	ITLN1 (ENSG00000179914)	0.000504585	2.01941
671	MT1X (ENSG00000187193)	5.03129e-06	1.94682	ARHGAP45 (ENSG00000180448)	5.9568e-37	3.31794	LINC01119 (ENSG00000239332)	9.34688e-14	2.61944	RGPD8 (ENSG00000169629)	0.0875799	1.78761	NTAN1 (ENSG00000157045)	7.83597e-77	1.59271	PYGO1 (ENSG00000171016)	4.12841e-36	2.36324	TMTC2 (ENSG00000179104)	1.9955e-05	1.95132	TCIRG1 (ENSG00000110719)	1.35604e-35	2.97781	HNRNPF (ENSG00000169813)	1.69676e-29	1.54442	PURB (ENSG00000146676)	0.00182154	1.82274	ZC3HAV1 (ENSG00000105939)	9.05737e-83	2.38699	MPZL3 (ENSG00000160588)	0.000513202	4.31644
672	LINC00526 (ENSG00000264575)	5.54663e-06	1.57677	TP53TG1 (ENSG00000182165)	6.06926e-37	2.15684	CXCL2 (ENSG00000081041)	9.61302e-14	4.05403	PRAF2 (ENSG00000243279)	0.0898763	1.51268	ACTR10 (ENSG00000131966)	7.89071e-77	1.6133	BICC1 (ENSG00000122870)	4.47358e-36	2.09526	RGS7BP (ENSG00000186479)	2.04955e-05	2.15771	KIAA1217 (ENSG00000120549)	1.55821e-35	3.19267	RAD1 (ENSG00000113456)	1.73639e-29	1.71828	NAA16 (ENSG00000172766)	0.00182949	1.50525	COLEC12 (ENSG00000158270)	2.31492e-82	2.07379	TMEM132A (ENSG00000006118)	0.00051503	1.74803
673	NRIP2 (ENSG00000053702)	6.27337e-06	2.05858	SLC44A2 (ENSG00000129353)	6.32611e-37	1.80255	ARHGAP5-AS1 (ENSG00000258655)	1.00735e-13	1.66998	TLR2 (ENSG00000137462)	0.0901099	1.71604	MALSU1 (ENSG00000156928)	7.95511e-77	1.52834	VAT1L (ENSG00000171724)	4.56529e-36	4.37778	RASL11B (ENSG00000128045)	2.11997e-05	1.91112	LYL1 (ENSG00000104903)	1.6644e-35	3.29185	RUVBL2 (ENSG00000183207)	1.84484e-29	1.55181	HOXB3 (ENSG00000120093)	0.00183165	1.54944	KLHL6 (ENSG00000172578)	3.08534e-82	3.50303	NBL1 (ENSG00000158747)	0.000516179	1.62119
674	AL121944.1 (ENSG00000272009)	7.45879e-06	1.61081	CD59 (ENSG00000085063)	7.46182e-37	1.77218	LINC00626 (ENSG00000225826)	1.1777e-13	1.84515	KLHL35 (ENSG00000149243)	0.0903139	2.58139	PSMC2 (ENSG00000161057)	8.30953e-77	1.57163	PCDH17 (ENSG00000118946)	4.67565e-36	1.71808	SRRM3 (ENSG00000177679)	2.2842e-05	1.91483	TTC28 (ENSG00000100154)	1.73871e-35	2.8219	CEP57L1 (ENSG00000183137)	2.02678e-29	1.69316	CNTN4 (ENSG00000144619)	0.00183624	2.84466	PROS1 (ENSG00000184500)	3.48791e-82	2.23693	UBE2J1 (ENSG00000198833)	0.000516936	2.37013
675	AC008393.1 (ENSG00000245317)	7.47087e-06	1.65028	BAG3 (ENSG00000151929)	7.57144e-37	2.30976	INSIG1 (ENSG00000186480)	1.43357e-13	1.89564	TUBB2A (ENSG00000137267)	0.090528	1.85944	OAZ1 (ENSG00000104904)	1.06425e-76	1.9694	LRRC8D (ENSG00000171492)	4.83497e-36	2.32854	SARDH (ENSG00000123453)	2.28938e-05	2.26706	UXS1 (ENSG00000115652)	1.97005e-35	2.71804	PHTF2 (ENSG00000006576)	2.03219e-29	1.7979	CLCN7 (ENSG00000103249)	0.00184245	1.80725	GNS (ENSG00000135677)	3.81524e-82	2.23023	ZDHHC2 (ENSG00000104219)	0.000528791	3.24436
676	SYT5 (ENSG00000129990)	7.5721e-06	1.82417	SEMA7A (ENSG00000138623)	8.2135e-37	3.27972	APOC1 (ENSG00000130208)	1.45275e-13	1.7622	LRRC25 (ENSG00000175489)	0.0907299	3.07358	PAPSS2 (ENSG00000198682)	1.09528e-76	1.53149	VANGL2 (ENSG00000162738)	4.97546e-36	2.00691	CPE (ENSG00000109472)	2.3457e-05	1.79634	SETX (ENSG00000107290)	2.11218e-35	2.60022	PAQR4 (ENSG00000162073)	2.14498e-29	2.01196	AHDC1 (ENSG00000126705)	0.00184617	1.67219	EPB41L4A (ENSG00000129595)	6.35534e-82	3.13496	SMCO4 (ENSG00000166002)	0.000530473	1.5991
677	PPM1J (ENSG00000155367)	7.83998e-06	1.74618	ETS1 (ENSG00000134954)	8.38585e-37	1.84905	TRPM2 (ENSG00000142185)	1.4622e-13	2.68699	CNN2 (ENSG00000064666)	0.090948	1.56521	MCRIP2 (ENSG00000172366)	1.12321e-76	1.7364	AUTS2 (ENSG00000158321)	5.3809e-36	1.81777	SEMA3D (ENSG00000153993)	2.38343e-05	2.11368	PTP4A3 (ENSG00000184489)	2.27824e-35	2.24172	CETN3 (ENSG00000153140)	2.39054e-29	1.61929	RANBP17 (ENSG00000204764)	0.00185395	1.64286	SEMA7A (ENSG00000138623)	7.16299e-82	3.84559	ABHD17B (ENSG00000107362)	0.000532763	1.51547
678	PRPH (ENSG00000135406)	7.95108e-06	1.59718	SLC2A6 (ENSG00000160326)	8.74452e-37	2.40569	RTL1 (ENSG00000254656)	1.47889e-13	1.66828	EHD3 (ENSG00000013016)	0.0911051	2.04804	DAP (ENSG00000112977)	1.45278e-76	1.56933	ANK2 (ENSG00000145362)	5.6643e-36	2.3055	ADGRB1 (ENSG00000181790)	2.40069e-05	1.99163	NUDT3 (ENSG00000272325)	2.32478e-35	2.85274	MRPL57 (ENSG00000173141)	2.57085e-29	1.52274	ZFYVE27 (ENSG00000155256)	0.00185818	1.521	VPS13A (ENSG00000197969)	8.04987e-82	2.48936	AL451042.2 (ENSG00000227959)	0.000545771	1.95196
679	EPHX3 (ENSG00000105131)	8.16394e-06	1.99221	TAGLN2 (ENSG00000158710)	1.02797e-36	2.1257	TMEM200A (ENSG00000164484)	2.07258e-13	2.08601	S100Z (ENSG00000171643)	0.091107	1.50448	NPTN (ENSG00000156642)	1.69763e-76	1.61439	DPY19L3 (ENSG00000178904)	5.78202e-36	1.79393	SELENBP1 (ENSG00000143416)	2.44346e-05	1.81484	CELF2 (ENSG00000048740)	2.68241e-35	3.5741	LIN9 (ENSG00000183814)	2.75011e-29	2.47275	SSFA2 (ENSG00000138434)	0.00188296	1.83707	PPP2R2A (ENSG00000221914)	8.78677e-82	2.6053	MRPL17 (ENSG00000158042)	0.000547068	1.87469
680	LINC01197 (ENSG00000248441)	8.23421e-06	1.94502	GNS (ENSG00000135677)	1.05971e-36	1.83003	MRAS (ENSG00000158186)	2.22492e-13	1.9362	MICALL2 (ENSG00000164877)	0.0915409	1.53972	EMILIN2 (ENSG00000132205)	2.20508e-76	2.40844	ZNF219 (ENSG00000165804)	6.50213e-36	2.00722	ZNF280C (ENSG00000056277)	2.44805e-05	1.99381	TMEM8A (ENSG00000129925)	2.90052e-35	2.43537	CEP85 (ENSG00000130695)	3.25602e-29	2.62442	SHF (ENSG00000138606)	0.00188751	1.57934	KIAA1324L (ENSG00000164659)	1.13449e-81	2.44766	APBB1 (ENSG00000166313)	0.000561034	1.80286
681	C8orf88 (ENSG00000253250)	8.44318e-06	1.54691	CD2AP (ENSG00000198087)	1.20746e-36	2.04243	CTSF (ENSG00000174080)	2.25155e-13	1.81012	GRK6 (ENSG00000198055)	0.0917717	1.55336	CTSB (ENSG00000164733)	3.36881e-76	1.78228	MMP23B (ENSG00000189409)	7.28569e-36	1.62197	P3H2 (ENSG00000090530)	2.48969e-05	1.75837	PGM2L1 (ENSG00000165434)	3.16458e-35	3.15311	MAPT (ENSG00000186868)	3.76614e-29	1.65518	IRX4 (ENSG00000113430)	0.00189968	3.00871	GAPLINC (ENSG00000266835)	1.63264e-81	3.19824	SCO2 (ENSG00000284194,ENSG00000130489)	0.000569942	1.75824
682	KIF21A (ENSG00000139116)	8.53491e-06	1.53827	PHACTR1 (ENSG00000112137)	1.20827e-36	2.38939	MMAB (ENSG00000139428)	2.31563e-13	1.61876	TBC1D2 (ENSG00000095383)	0.092318	3.237	CTHRC1 (ENSG00000164932)	4.03077e-76	4.19888	DNM1 (ENSG00000106976)	7.88758e-36	2.35493	GSTM5 (ENSG00000134201)	2.51985e-05	2.13663	UBA6 (ENSG00000033178)	3.34077e-35	2.75413	PAXIP1 (ENSG00000157212)	5.09425e-29	1.93821	SLC35G1 (ENSG00000176273)	0.00190603	2.58018	ACOT11 (ENSG00000162390)	2.94163e-81	3.02232	ATP8B1 (ENSG00000081923)	0.000572501	1.64028
683	CD79B (ENSG00000007312)	9.99104e-06	1.81618	AL139246.5 (ENSG00000272449)	1.22142e-36	3.07	SMIM25 (ENSG00000224397)	2.48675e-13	2.42068	TUBA1C (ENSG00000167553)	0.094036	1.74691	SERF2 (ENSG00000140264)	4.24096e-76	1.54641	LINC02024 (ENSG00000241213)	8.77274e-36	3.67929	HAUS1 (ENSG00000152240)	2.54847e-05	1.50799	SLC26A6 (ENSG00000225697)	4.36273e-35	3.87677	PPAT (ENSG00000128059)	5.68773e-29	1.92451	RAI2 (ENSG00000131831)	0.00191805	1.61136	SMIM10L2A (ENSG00000178947)	5.0574e-81	3.34434	MIF4GD (ENSG00000125457)	0.000574808	1.54588
684	P2RX3 (ENSG00000109991)	1.03631e-05	1.74842	ZDHHC3 (ENSG00000163812)	1.49706e-36	2.1802	SIGLEC5 (ENSG00000105501)	2.65931e-13	1.89674	MNDA (ENSG00000163563)	0.0941385	1.62459	PFDN1 (ENSG00000113068)	4.55626e-76	1.86861	SCPEP1 (ENSG00000121064)	9.0309e-36	1.65875	TARID (ENSG00000227954)	2.57333e-05	2.03063	ADGRV1 (ENSG00000164199)	6.50534e-35	4.84804	APOC1 (ENSG00000130208)	5.69967e-29	1.91899	RFX4 (ENSG00000111783)	0.00191884	2.29379	DMTN (ENSG00000158856)	1.44216e-80	4.04271	NDUFB1 (ENSG00000183648)	0.000582478	1.60262
685	GPR176 (ENSG00000166073)	1.08189e-05	1.67422	TMCC3 (ENSG00000057704)	1.55247e-36	2.73363	LAYN (ENSG00000204381)	3.04929e-13	1.54035	CAP1 (ENSG00000131236)	0.0950524	1.63177	TNFAIP6 (ENSG00000123610)	4.61133e-76	3.91234	FAT3 (ENSG00000165323)	9.55511e-36	2.49448	ABAT (ENSG00000183044)	2.86704e-05	2.00978	CTDSPL (ENSG00000144677)	6.96543e-35	2.59561	TTYH1 (ENSG00000167614)	5.84667e-29	2.02757	ZNF608 (ENSG00000168916)	0.00193246	1.51817	CRIP2 (ENSG00000182809)	1.45305e-80	2.47897	MFSD6 (ENSG00000151690)	0.000588574	3.45417
686	THSD7B (ENSG00000144229)	1.31264e-05	1.80183	BCAP31 (ENSG00000185825)	1.72522e-36	2.07747	CST7 (ENSG00000077984)	3.11912e-13	1.63569	RNF141 (ENSG00000110315)	0.095244	1.69846	CRAT (ENSG00000095321)	4.77565e-76	1.74513	HMBOX1 (ENSG00000147421)	1.16523e-35	1.75895	ACSS3 (ENSG00000111058)	2.87743e-05	1.74223	EDEM3 (ENSG00000116406)	8.50848e-35	2.72051	NUP54 (ENSG00000138750)	5.94451e-29	1.60428	TMEM69 (ENSG00000159596)	0.00193525	1.71351	VOPP1 (ENSG00000154978)	1.73999e-80	2.38871	B4GALT3 (ENSG00000158850)	0.000598685	1.75426
687	N4BP2L1 (ENSG00000139597)	1.43191e-05	1.69157	MSN (ENSG00000147065)	2.1033e-36	2.11426	SCIMP (ENSG00000161929)	3.43888e-13	4.16688	PSMF1 (ENSG00000125818)	0.0970871	1.70387	ADRM1 (ENSG00000130706)	5.50385e-76	1.63282	ISL1 (ENSG00000016082)	1.58259e-35	2.17085	PANCR (ENSG00000250103)	2.91008e-05	2.0667	DDX17 (ENSG00000100201)	9.75896e-35	1.92193	ID2 (ENSG00000115738)	6.72618e-29	1.55442	WEE1 (ENSG00000166483)	0.00195837	1.62937	ELK4 (ENSG00000158711)	3.60601e-80	2.35539	PIH1D3 (ENSG00000080572)	0.000607554	3.66767
688	PCOLCE2 (ENSG00000163710)	1.4399e-05	1.75513	TMEM181 (ENSG00000146433)	3.11604e-36	2.01309	MIR4458HG (ENSG00000247516)	3.64439e-13	2.22621	PLA2G15 (ENSG00000103066)	0.0986581	1.99266	FADD (ENSG00000168040)	5.59072e-76	1.67044	MLLT6 (ENSG00000275023)	1.99003e-35	1.59779	CH25H (ENSG00000138135)	2.97705e-05	2.52659	FIGNL2 (ENSG00000261308)	1.13734e-34	3.79913	LDHB (ENSG00000111716)	7.10555e-29	1.60104	TLN2 (ENSG00000171914)	0.00198229	1.68747	FRYL (ENSG00000075539)	3.85933e-80	2.19919	MPPE1 (ENSG00000154889)	0.000621306	1.89995
689	CCDC153 (ENSG00000248712)	1.47098e-05	1.73211	MCF2L (ENSG00000126217)	3.14265e-36	2.78879	TIFAB (ENSG00000255833)	3.7622e-13	1.62221	GPR65 (ENSG00000140030)	0.0987628	1.97028	DAAM2 (ENSG00000146122)	6.7155e-76	1.64987	RARRES2 (ENSG00000106538)	2.02162e-35	1.72126	CFI (ENSG00000205403)	3.13076e-05	2.01628	POLR2J3 (ENSG00000168255,ENSG00000285437)	1.2807e-34	2.47723	EMC9 (ENSG00000100908)	7.65653e-29	2.28929	COBLL1 (ENSG00000082438)	0.00198366	1.66286	TMCC1 (ENSG00000172765)	6.02301e-80	2.50656	ARMCX3 (ENSG00000102401)	0.000625911	1.76474
690	CCDC146 (ENSG00000135205)	1.56485e-05	1.6678	PLAUR (ENSG00000011422)	3.60999e-36	2.08883	HOXD10 (ENSG00000128710)	3.90669e-13	1.90811	PTP4A1 (ENSG00000112245)	0.0987722	1.50989	SPATS2L (ENSG00000196141)	7.57585e-76	1.81642	HNMT (ENSG00000150540)	2.02708e-35	1.76373	DOK6 (ENSG00000206052)	3.22828e-05	1.70429	LGR4 (ENSG00000205213)	1.59865e-34	3.25422	RNF157 (ENSG00000141576)	1.05272e-28	2.48627	ATP7A (ENSG00000165240)	0.00198974	1.76355	SASH1 (ENSG00000111961)	7.15059e-80	2.29266	AF250324.1 (ENSG00000272566)	0.000629095	2.14003
691	BVES-AS1 (ENSG00000203808)	1.60427e-05	1.64037	TIGAR (ENSG00000078237)	3.73553e-36	2.47833	EEF1AKMT4 (ENSG00000284753)	4.06089e-13	1.70703	RNF212 (ENSG00000178222)	0.0989563	3.21357	ASPHD1 (ENSG00000174939)	8.37536e-76	2.77786	KLHL13 (ENSG00000003096)	2.18494e-35	2.59673	NXNL2 (ENSG00000130045)	3.35387e-05	2.31814	NHSL1 (ENSG00000135540)	2.71845e-34	3.41786	ZNF100 (ENSG00000197020)	1.1611e-28	2.44672	PTPRK (ENSG00000152894)	0.00200028	1.61492	SLC35A3 (ENSG00000117620)	1.37899e-79	2.5331	RNF38 (ENSG00000137075)	0.000645431	1.52005
692	AL022069.1 (ENSG00000261420)	1.67732e-05	1.60548	DEGS1 (ENSG00000143753)	4.01126e-36	2.01705	ADGRE1 (ENSG00000174837)	4.26516e-13	1.58684	ATCAY (ENSG00000167654)	0.0994113	1.89941	WASHC3 (ENSG00000120860)	9.45402e-76	1.68277	PTEN (ENSG00000171862)	2.21674e-35	1.56991	AC100786.1 (ENSG00000246731)	3.38259e-05	2.2006	CBX2 (ENSG00000173894)	3.29921e-34	3.27177	EED (ENSG00000074266)	1.16668e-28	1.75272	NABP1 (ENSG00000173559)	0.0020156	1.63694	LRP6 (ENSG00000070018)	1.54859e-79	2.23343	DCTPP1 (ENSG00000179958)	0.000658267	1.88276
693	FARS2 (ENSG00000145982)	1.67914e-05	1.50503	GNPTAB (ENSG00000111670)	5.97549e-36	1.92314	PKD2L1 (ENSG00000107593)	4.46117e-13	2.00899	CCL20 (ENSG00000115009)	0.10024	4.71874	MXRA8 (ENSG00000162576)	9.73426e-76	1.53654	SCARA3 (ENSG00000168077)	3.17323e-35	2.24698	SLC18A2 (ENSG00000165646)	3.39869e-05	1.83986	MAPK11 (ENSG00000185386)	3.53673e-34	3.44153	ETV4 (ENSG00000175832)	1.66215e-28	1.74145	DMXL1 (ENSG00000172869)	0.00202712	1.83564	RASSF3 (ENSG00000153179)	1.58364e-79	2.47959	OSBPL11 (ENSG00000144909)	0.000658873	1.60917
694	UBE2E1-AS1 (ENSG00000223791)	1.85124e-05	1.80558	PROS1 (ENSG00000184500)	6.2532e-36	1.91439	CXCL12 (ENSG00000107562)	4.60708e-13	1.79657	WIPI1 (ENSG00000070540)	0.10028	2.07094	EVI5 (ENSG00000067208)	1.20211e-75	1.56674	ATP9A (ENSG00000054793)	3.50103e-35	2.04601	VPS9D1-AS1 (ENSG00000261373)	3.46884e-05	2.06949	GFM1 (ENSG00000168827)	4.21611e-34	2.86333	ZNF90 (ENSG00000213988)	1.79856e-28	2.1972	TTC31 (ENSG00000115282)	0.00203528	1.52052	MYO5A (ENSG00000197535)	1.93012e-79	2.79424	SLC16A1 (ENSG00000155380)	0.000662117	1.85932
695	SDSL (ENSG00000139410)	1.97925e-05	1.55638	MARK4 (ENSG00000007047)	7.36028e-36	2.1497	RANBP3L (ENSG00000164188)	4.84121e-13	2.28352	EBNA1BP2 (ENSG00000117395)	0.100442	1.58431	EIF1 (ENSG00000173812)	1.39728e-75	1.59671	RBM12 (ENSG00000244462)	3.63734e-35	1.70132	BCL9 (ENSG00000116128)	3.52835e-05	1.61333	SRGAP2 (ENSG00000266028)	5.24073e-34	3.13149	IPO9 (ENSG00000198700)	1.86181e-28	1.53798	DHFR (ENSG00000228716)	0.00206502	1.58313	HOMER1 (ENSG00000152413)	3.46284e-79	2.76071	HRAS (ENSG00000174775)	0.000680665	1.72204
696	CDK5R1 (ENSG00000176749)	2.00941e-05	1.67366	TM2D2 (ENSG00000169490)	7.79129e-36	2.05437	B9D1 (ENSG00000108641)	4.85595e-13	1.68921	CDK7 (ENSG00000134058)	0.100586	1.5066	TRIAP1 (ENSG00000170855)	1.40813e-75	1.56409	ZDBF2 (ENSG00000204186)	3.89827e-35	1.71837	SLC7A10 (ENSG00000130876)	3.5802e-05	2.17097	ENPP2 (ENSG00000136960)	5.43415e-34	6.26354	HNRNPA0 (ENSG00000177733)	1.89522e-28	1.51574	EPB41L5 (ENSG00000115109)	0.002067	1.60208	PBX2 (ENSG00000204304)	3.51175e-79	2.38426	VAMP4 (ENSG00000117533)	0.000680997	1.54205
697	FFAR2 (ENSG00000126262)	2.04202e-05	2.27025	ELOVL1 (ENSG00000066322)	7.90643e-36	2.14123	DUSP10 (ENSG00000143507)	4.91458e-13	1.82012	AC010976.2 (ENSG00000272789)	0.101103	1.77187	ZPR1 (ENSG00000109917)	1.92899e-75	1.59563	ASPH (ENSG00000198363)	4.35532e-35	1.56113	AL691515.1 (ENSG00000237283)	3.74152e-05	1.94851	MPZL2 (ENSG00000149573)	6.68149e-34	6.20359	MTBP (ENSG00000172167)	2.33958e-28	2.76195	NFIA (ENSG00000162599)	0.0020691	2.69754	KIAA1551 (ENSG00000174718)	4.55964e-79	2.32889	FRMD4B (ENSG00000114541)	0.000682095	2.87304
698	EID2B (ENSG00000176401)	2.0492e-05	1.51548	PNPLA2 (ENSG00000177666)	8.56524e-36	2.26361	ADGRB2 (ENSG00000121753)	5.19626e-13	2.10945	COX20 (ENSG00000203667)	0.10188	1.52645	ITGAE (ENSG00000083457)	2.31787e-75	1.53004	ADRB2 (ENSG00000169252)	5.12745e-35	2.68181	EPHX2 (ENSG00000120915)	3.83838e-05	1.80168	JUP (ENSG00000173801)	8.35226e-34	2.19378	DAXX (ENSG00000204209)	2.41027e-28	1.55007	ZBTB40 (ENSG00000184677)	0.00207767	1.53114	TMEM19 (ENSG00000139291)	4.90572e-79	2.70713	NECTIN2 (ENSG00000130202)	0.000684286	1.52961
699	TEX30 (ENSG00000151287)	2.09968e-05	1.5602	ITPR3 (ENSG00000096433)	8.5876e-36	2.20552	MAFG-DT (ENSG00000265688)	5.46878e-13	1.74584	AGAP2-AS1 (ENSG00000255737)	0.102221	2.7485	STX2 (ENSG00000111450)	2.42922e-75	1.50879	PKDCC (ENSG00000162878)	5.20767e-35	1.74076	NFXL1 (ENSG00000170448)	3.89403e-05	1.65691	SLC16A1 (ENSG00000155380)	9.64645e-34	2.93107	HIST1H2BM (ENSG00000273703)	2.42313e-28	2.99976	SORCS1 (ENSG00000108018)	0.00208673	3.01873	TIMP3 (ENSG00000100234)	4.99487e-79	2.33263	KIF3B (ENSG00000101350)	0.000695412	1.54369
700	LINC01142 (ENSG00000224286)	2.18799e-05	1.68406	LIPA (ENSG00000107798)	1.17553e-35	1.93753	IL18 (ENSG00000150782)	5.61808e-13	3.35224	MAD2L2 (ENSG00000116670)	0.102283	1.51243	THOC7 (ENSG00000163634)	3.39276e-75	1.56023	MNT (ENSG00000070444)	5.24514e-35	1.96893	ALKAL2 (ENSG00000189292)	3.9136e-05	2.27884	HEG1 (ENSG00000173706)	9.80809e-34	2.69296	FUS (ENSG00000089280)	2.44629e-28	1.53968	MAN2A1 (ENSG00000112893)	0.00208839	1.78516	FAM221A (ENSG00000188732)	5.22498e-79	4.12354	LINC01116 (ENSG00000163364)	0.000701339	1.70742
701	AL121601.1 (ENSG00000232412)	2.23903e-05	1.78642	HEXB (ENSG00000049860)	1.2029e-35	2.21299	FAM71E1 (ENSG00000142530)	5.7047e-13	2.55114	UGP2 (ENSG00000169764)	0.102409	1.89627	ECI1 (ENSG00000167969)	3.64311e-75	1.61119	SIAH3 (ENSG00000215475)	6.06443e-35	3.43999	CYP27C1 (ENSG00000186684)	4.07108e-05	1.69654	MYSM1 (ENSG00000162601)	1.2436e-33	3.03594	HOXB-AS1 (ENSG00000230148)	2.8614e-28	2.43234	PARD6G (ENSG00000178184)	0.00209086	1.75146	IL4R (ENSG00000077238)	1.23015e-78	2.20782	TUBD1 (ENSG00000108423)	0.000703631	1.63413
702	BX322562.1 (ENSG00000273796)	2.29186e-05	1.60994	UCK2 (ENSG00000143179)	1.53147e-35	2.47027	AC020922.1 (ENSG00000267706)	6.74356e-13	1.76362	AC011484.1 (ENSG00000204850)	0.102576	1.85089	ACSL4 (ENSG00000068366)	6.57001e-75	1.85103	SMAD7 (ENSG00000101665)	6.531e-35	2.0138	SELENOV (ENSG00000186838)	4.26386e-05	1.896	TRIP12 (ENSG00000153827)	1.30643e-33	2.19413	CHCHD3 (ENSG00000106554)	4.14715e-28	1.54628	SCAF4 (ENSG00000156304)	0.00209131	1.61576	NINL (ENSG00000101004)	1.51358e-78	2.50718	TCIRG1 (ENSG00000110719)	0.000707823	1.67215
703	FBXO15 (ENSG00000141665)	2.40046e-05	1.60678	TECPR1 (ENSG00000205356)	1.90313e-35	2.16308	CDH15 (ENSG00000129910)	6.88613e-13	2.34032	PDXK (ENSG00000160209)	0.103511	1.56376	SNTB2 (ENSG00000168807)	6.6431e-75	1.84164	RFTN2 (ENSG00000162944)	7.21941e-35	2.02969	YAE1D1 (ENSG00000241127)	4.30804e-05	1.68502	CCDC85C (ENSG00000205476)	1.42363e-33	3.75244	KIAA0586 (ENSG00000100578)	4.15392e-28	1.84978	PLXNB2 (ENSG00000196576)	0.00211828	1.75798	MGAT1 (ENSG00000131446)	1.65328e-78	2.40111	TRH (ENSG00000170893)	0.000709493	4.06627
704	EIF5AL1 (ENSG00000253626)	2.6019e-05	1.63648	FAM89A (ENSG00000182118)	2.27179e-35	1.76074	BLVRA (ENSG00000106605)	6.97223e-13	1.56494	SNTG2 (ENSG00000172554)	0.103774	1.87143	TXNDC15 (ENSG00000113621)	7.3465e-75	1.50774	DYNC2H1 (ENSG00000187240)	7.96793e-35	1.93896	DUSP9 (ENSG00000130829)	4.32813e-05	2.12054	BAALC (ENSG00000164929)	1.69379e-33	2.022	WRAP53 (ENSG00000141499)	6.59761e-28	2.05729	GORASP1 (ENSG00000114745)	0.00211979	1.68984	UNC5B-AS1 (ENSG00000237512)	1.82138e-78	2.93586	FBXL2 (ENSG00000153558)	0.000730005	1.53923
705	WNT6 (ENSG00000115596)	2.739e-05	1.52589	PLEKHO2 (ENSG00000241839)	2.80635e-35	2.57335	TYW1B (ENSG00000277149)	7.57707e-13	2.17714	CDH12 (ENSG00000154162)	0.104405	1.63509	EMC7 (ENSG00000134153)	1.25907e-74	1.66304	CREBRF (ENSG00000164463)	8.54292e-35	1.73813	PTGER3 (ENSG00000050628)	4.48726e-05	2.12494	PHACTR1 (ENSG00000112137)	2.06176e-33	3.97712	EGFR (ENSG00000146648)	6.72812e-28	1.53487	SNHG12 (ENSG00000197989)	0.00213799	1.5471	GNG11 (ENSG00000127920)	1.83704e-78	2.75408	HEBP2 (ENSG00000051620)	0.000736017	1.63157
706	AC090061.1 (ENSG00000247363)	2.76117e-05	1.54582	RFK (ENSG00000135002)	3.58439e-35	2.03327	TLR6 (ENSG00000174130)	7.82688e-13	2.87868	HAR1B (ENSG00000231133)	0.104735	1.75709	GALK1 (ENSG00000108479)	1.41534e-74	1.58206	CBLB (ENSG00000114423)	1.1091e-34	1.64472	DSEL (ENSG00000171451)	4.49143e-05	1.84028	CDS2 (ENSG00000101290)	2.18677e-33	2.66322	SCML1 (ENSG00000047634)	6.74974e-28	1.70464	NPEPPS (ENSG00000141279)	0.00214605	1.69589	BAIAP2-DT (ENSG00000226137)	2.21896e-78	2.6047	BTBD10 (ENSG00000148925)	0.000749793	1.73807
707	SH2B2 (ENSG00000160999)	2.76297e-05	1.53647	GFOD2 (ENSG00000141098)	5.38863e-35	1.84058	GPR183 (ENSG00000169508)	8.19305e-13	3.50452	RFNG (ENSG00000169733)	0.104736	1.52997	SLC2A6 (ENSG00000160326)	1.70419e-74	1.64182	DUSP1 (ENSG00000120129)	1.19983e-34	1.68652	IL13RA2 (ENSG00000123496)	4.79584e-05	2.5198	MFSD4A (ENSG00000174514)	2.60813e-33	6.01054	PTGES3 (ENSG00000110958)	1.0655e-27	1.50666	DBP (ENSG00000105516)	0.00215791	1.52299	PHACTR1 (ENSG00000112137)	2.36201e-78	2.73508	MAP6D1 (ENSG00000180834)	0.000756593	1.92528
708	AC037487.1 (ENSG00000265912)	2.77402e-05	1.80753	ZDHHC20 (ENSG00000180776)	6.42235e-35	2.02435	THG1L (ENSG00000113272)	1.13086e-12	1.54855	ME1 (ENSG00000065833)	0.105394	2.30478	EBNA1BP2 (ENSG00000117395)	1.74327e-74	1.63189	SLC7A8 (ENSG00000092068)	1.24731e-34	2.0131	ASXL3 (ENSG00000141431)	4.79795e-05	1.76974	ARL10 (ENSG00000175414)	2.8057e-33	3.01723	CCSAP (ENSG00000154429)	1.10058e-27	2.55481	ZNF846 (ENSG00000196605)	0.00216152	1.52576	PPP2R5A (ENSG00000066027)	2.76324e-78	2.9409	C11orf94 (ENSG00000234776)	0.000763145	1.56176
709	SAMD13 (ENSG00000203943)	2.81879e-05	1.59384	CSTB (ENSG00000160213)	6.52865e-35	2.17094	MEFV (ENSG00000103313)	1.1984e-12	1.82758	FHL5 (ENSG00000112214)	0.105748	1.7465	TIMM44 (ENSG00000104980)	1.74466e-74	1.50461	ST8SIA1 (ENSG00000111728)	1.3279e-34	2.54632	SYNC (ENSG00000162520)	4.83387e-05	1.57486	TTC29 (ENSG00000137473)	3.28519e-33	6.62542	NUP153 (ENSG00000124789)	1.18023e-27	1.68806	LHFPL2 (ENSG00000145685)	0.00219767	1.67704	CORO2B (ENSG00000103647)	3.36049e-78	2.98625	FDX1 (ENSG00000137714)	0.000769403	1.82319
710	AMZ1 (ENSG00000174945)	3.04688e-05	1.97282	SH3BP4 (ENSG00000130147)	7.4871e-35	2.58947	LCN1 (ENSG00000160349)	1.20745e-12	2.94356	SLC44A3 (ENSG00000143036)	0.106183	1.9714	CALU (ENSG00000128595)	1.89254e-74	1.99567	HEXIM1 (ENSG00000186834)	1.35584e-34	1.77529	RTL5 (ENSG00000242732)	4.98646e-05	1.81421	CD276 (ENSG00000103855)	3.47854e-33	2.15219	SYNC (ENSG00000162520)	1.86123e-27	1.63878	ADAMTS12 (ENSG00000151388)	0.00224608	1.70702	SWAP70 (ENSG00000133789)	4.02632e-78	2.39413	HDAC1 (ENSG00000116478)	0.000777429	1.71797
711	LENG9 (ENSG00000275183)	3.16149e-05	1.53549	PSEN2 (ENSG00000143801)	8.92982e-35	2.63267	F2RL1 (ENSG00000164251)	1.20892e-12	2.01821	MYL3 (ENSG00000160808)	0.10681	1.64826	BTG3 (ENSG00000154640)	1.89385e-74	1.51616	ZMYM2 (ENSG00000121741)	1.46623e-34	1.50678	SH3BP1 (ENSG00000100092)	5.00445e-05	1.54578	MLKL (ENSG00000168404)	5.14431e-33	3.93961	TP73 (ENSG00000078900)	2.05813e-27	2.75396	MATR3 (ENSG00000280987,ENSG00000015479)	0.00225444	1.52814	PPP1R9B (ENSG00000108819)	4.04619e-78	2.283	LEPROTL1 (ENSG00000104660)	0.00078682	1.87595
712	LINC00472 (ENSG00000233237)	3.31707e-05	1.70348	PPP2R2A (ENSG00000221914)	9.29544e-35	1.93109	SPINT1 (ENSG00000166145)	1.33416e-12	2.51674	INPP5A (ENSG00000068383)	0.107774	1.63199	CDC37L1 (ENSG00000106993)	1.99526e-74	1.77279	ATM (ENSG00000149311)	1.79031e-34	1.55953	RNF175 (ENSG00000145428)	5.00551e-05	2.09692	NOL4L (ENSG00000197183)	7.38398e-33	2.6768	GGCT (ENSG00000006625)	2.44439e-27	1.61112	DDHD2 (ENSG00000085788)	0.0022761	1.74048	CD55 (ENSG00000196352)	6.34588e-78	1.97659	ABRACL (ENSG00000146386)	0.000787802	2.76884
713	CNNM1 (ENSG00000119946)	3.43926e-05	2.01494	HOPX (ENSG00000171476)	1.28187e-34	2.1321	CCDC183 (ENSG00000213213)	1.37304e-12	1.84977	TLN1 (ENSG00000137076)	0.107953	1.66185	MYDGF (ENSG00000074842)	2.318e-74	1.90399	SMARCC2 (ENSG00000139613)	2.04588e-34	1.63287	TOX3 (ENSG00000103460)	5.10902e-05	2.19178	TMEM132A (ENSG00000006118)	7.59572e-33	2.45781	TAC1 (ENSG00000006128)	2.66927e-27	1.55532	ZBTB34 (ENSG00000177125)	0.00229908	1.55186	GBA2 (ENSG00000070610)	8.79731e-78	2.34483	ARPIN (ENSG00000242498)	0.000801801	1.56671
714	RPE65 (ENSG00000116745)	3.61131e-05	1.58469	CCNY (ENSG00000108100)	1.38026e-34	1.92553	SLC7A4 (ENSG00000099960)	1.50945e-12	2.10148	HGD (ENSG00000113924)	0.108329	1.66926	VKORC1 (ENSG00000167397)	2.87603e-74	1.95948	IRF1 (ENSG00000125347)	2.29695e-34	2.07285	TWIST1 (ENSG00000122691)	5.2242e-05	1.54355	OSMR (ENSG00000145623)	7.97658e-33	3.33866	BMPR1A (ENSG00000107779)	2.66931e-27	1.55116	DENND5B (ENSG00000170456)	0.00232646	1.5164	XPR1 (ENSG00000143324)	9.37661e-78	2.49009	AC007388.1 (ENSG00000231312)	0.000812179	1.67989
715	WDR4 (ENSG00000160193)	3.70981e-05	1.56017	B4GALT5 (ENSG00000158470)	1.39274e-34	1.68047	IFI35 (ENSG00000068079)	1.5971e-12	2.33866	SLC22A18 (ENSG00000110628)	0.108443	2.6745	BHLHE41 (ENSG00000123095)	4.35976e-74	3.32401	PPP1R9A (ENSG00000158528)	3.52058e-34	1.97158	SSC4D (ENSG00000146700)	5.30075e-05	1.94242	PLCG2 (ENSG00000197943)	1.82261e-32	2.48388	ETV1 (ENSG00000006468)	2.76188e-27	1.64832	KLHL36 (ENSG00000135686)	0.00232763	1.7314	CTNND1 (ENSG00000198561)	1.16799e-77	2.32957	KITLG (ENSG00000049130)	0.000837954	2.62325
716	SORCS2 (ENSG00000184985)	3.92196e-05	1.58845	LIMCH1 (ENSG00000064042)	1.54039e-34	1.65073	EGR2 (ENSG00000122877)	1.69954e-12	2.57332	DDAH1 (ENSG00000153904)	0.109013	2.60292	S100A4 (ENSG00000196154)	4.56226e-74	2.30932	ZNF445 (ENSG00000185219)	4.02105e-34	1.8301	AC106869.1 (ENSG00000234690)	5.39517e-05	1.97668	MCUB (ENSG00000005059)	1.91049e-32	3.61147	SRP9 (ENSG00000143742)	2.9679e-27	1.52007	CACTIN (ENSG00000105298)	0.00233102	1.51953	SRPX (ENSG00000101955)	1.20392e-77	2.37303	AL353152.1 (ENSG00000230631)	0.000843217	1.67462
717	AP000919.4 (ENSG00000272625)	4.84255e-05	1.58051	TPM3 (ENSG00000143549)	1.79009e-34	2.02144	HHIP (ENSG00000164161)	1.8994e-12	2.3292	F8A1 (ENSG00000277203)	0.109092	1.5397	AIMP2 (ENSG00000106305)	1.43537e-73	1.70868	ZNF853 (ENSG00000236609)	4.08467e-34	2.1685	MAPK10 (ENSG00000109339)	5.70002e-05	1.78557	ARHGEF3 (ENSG00000163947)	1.92136e-32	3.39678	RPP30 (ENSG00000148688)	3.02874e-27	1.66067	ZBTB25 (ENSG00000089775)	0.0023386	1.58107	GDF3 (ENSG00000184344)	1.49447e-77	4.61278	PLCB2 (ENSG00000137841)	0.000844234	3.36057
718	PRMT3 (ENSG00000185238)	4.99407e-05	1.56107	TMEM204 (ENSG00000131634)	2.56094e-34	2.01906	IRF5 (ENSG00000128604)	2.36056e-12	2.09739	QSOX1 (ENSG00000116260)	0.109137	1.61319	METTL23 (ENSG00000181038)	1.51713e-73	1.54448	DSE (ENSG00000111817)	4.26555e-34	1.77015	GLYATL1 (ENSG00000166840)	5.97863e-05	1.76554	IL32 (ENSG00000008517)	2.07865e-32	2.15707	SFMBT1 (ENSG00000163935)	3.44561e-27	3.49322	KCP (ENSG00000135253)	0.00236162	3.37989	CDS2 (ENSG00000101290)	2.79521e-77	2.24722	ADGRG1 (ENSG00000205336)	0.000864518	3.52367
719	SLC2A4 (ENSG00000181856)	5.02989e-05	1.80023	AC004540.2 (ENSG00000225792)	2.64329e-34	3.95312	NFIL3 (ENSG00000165030)	2.37058e-12	1.80132	BACH1-AS1 (ENSG00000232118)	0.1102	1.81658	PCBD1 (ENSG00000166228)	1.52565e-73	1.54928	TUB (ENSG00000166402)	4.38936e-34	2.47063	CPB1 (ENSG00000153002)	6.18107e-05	1.78384	LRIG3 (ENSG00000139263)	2.08268e-32	3.17119	SF3B4 (ENSG00000143368)	4.97289e-27	1.5203	N4BP2 (ENSG00000078177)	0.00236907	1.57576	CA8 (ENSG00000178538)	4.46124e-77	3.55139	TAT-AS1 (ENSG00000260886)	0.000880286	2.05276
720	CLDND2 (ENSG00000160318)	5.17081e-05	1.92391	HLX (ENSG00000136630)	2.7576e-34	1.75739	TPMT (ENSG00000137364)	2.4807e-12	1.74908	LINC01703 (ENSG00000225518)	0.110494	2.06157	FAM174A (ENSG00000174132)	2.04854e-73	1.66072	CPS1 (ENSG00000021826)	5.43441e-34	2.26176	CPAMD8 (ENSG00000160111)	6.23021e-05	1.71196	OAZ2 (ENSG00000180304)	2.14357e-32	2.10348	AL162231.1 (ENSG00000187186)	7.54369e-27	1.82931	RUFY3 (ENSG00000018189)	0.00238851	1.85663	NFIB (ENSG00000147862)	4.90276e-77	2.23927	FES (ENSG00000182511)	0.000888133	2.99363
721	LINC00702 (ENSG00000233117)	5.70717e-05	1.82887	RUNX3 (ENSG00000020633)	2.86141e-34	3.44895	ARHGAP9 (ENSG00000123329)	2.64725e-12	3.0296	FBLN7 (ENSG00000144152)	0.11208	2.31112	APLP1 (ENSG00000105290)	2.76069e-73	1.99075	COL12A1 (ENSG00000111799)	5.76038e-34	1.73101	PCAT6 (ENSG00000228288)	6.44709e-05	1.90806	NRROS (ENSG00000174004)	2.18592e-32	4.93287	HIST1H3J (ENSG00000197153)	9.42085e-27	2.6215	UBR1 (ENSG00000159459)	0.00239207	1.61055	CMIP (ENSG00000153815)	5.53252e-77	2.3237	CLASP2 (ENSG00000163539)	0.000900476	1.54341
722	AC008443.5 (ENSG00000250222)	5.96164e-05	1.76093	CD81 (ENSG00000110651)	3.2958e-34	1.84642	ANG (ENSG00000214274)	2.67287e-12	2.05933	DLX2 (ENSG00000115844)	0.112694	2.87247	TMEM263 (ENSG00000151135)	2.92188e-73	1.51253	VMP1 (ENSG00000062716)	7.10602e-34	1.53809	VWDE (ENSG00000146530)	6.47153e-05	1.68329	CCNY (ENSG00000108100)	4.61339e-32	2.27766	UMPS (ENSG00000114491)	1.08237e-26	1.59926	SLC35E2B (ENSG00000189339)	0.00240908	1.54183	PGS1 (ENSG00000087157)	7.43717e-77	2.33261	AP000866.5 (ENSG00000255045)	0.000901094	2.37508
723	RYR1 (ENSG00000196218)	6.22182e-05	1.54372	LNPEP (ENSG00000113441)	3.43686e-34	2.1088	BDKRB2 (ENSG00000168398)	3.02692e-12	2.57971	AL034417.2 (ENSG00000238290)	0.113401	2.02212	BUD31 (ENSG00000106245)	3.11312e-73	1.68581	PHC1 (ENSG00000111752)	7.9024e-34	1.86337	MIR181A2HG (ENSG00000224020)	6.51155e-05	2.02301	CPT1C (ENSG00000169169)	5.14196e-32	3.565	RBPMS2 (ENSG00000166831)	1.23286e-26	1.58769	TMEM67 (ENSG00000164953)	0.00241616	1.60773	RFX8 (ENSG00000196460)	1.43308e-76	3.45343	C1QTNF6 (ENSG00000133466)	0.000936227	1.59232
724	RBM20 (ENSG00000203867)	6.76715e-05	1.54581	IFITM2 (ENSG00000185201)	4.80919e-34	2.10831	TMEM120A (ENSG00000189077)	3.04458e-12	1.52362	ZNF667-AS1 (ENSG00000166770)	0.114011	1.50114	IL15 (ENSG00000164136)	3.74393e-73	3.31338	RCC2 (ENSG00000179051)	8.98039e-34	1.60425	LOR (ENSG00000203782)	6.83547e-05	1.77463	GAS2L3 (ENSG00000139354)	6.07274e-32	4.04996	ATP2A1-AS1 (ENSG00000260442)	1.45712e-26	2.62288	MRVI1 (ENSG00000072952)	0.00243918	1.64918	CD47 (ENSG00000196776)	1.50928e-76	2.26133	EFCC1 (ENSG00000114654)	0.000936577	4.04982
725	MOCS3 (ENSG00000124217)	6.97866e-05	1.51464	ATF6 (ENSG00000118217)	5.48204e-34	1.86405	METTL27 (ENSG00000165171)	3.22101e-12	2.52668	HHIP (ENSG00000164161)	0.11464	2.56129	TBC1D10A (ENSG00000099992)	4.06532e-73	1.97335	MLLT3 (ENSG00000171843)	9.04344e-34	2.00444	SNX32 (ENSG00000172803)	7.09862e-05	2.03643	MFAP3L (ENSG00000198948)	7.95568e-32	4.15378	NUDCD2 (ENSG00000170584)	1.56765e-26	1.53654	GPC1 (ENSG00000063660)	0.00243954	1.78937	LRCH1 (ENSG00000136141)	1.65691e-76	2.25654	DNAJC10 (ENSG00000077232)	0.000938781	1.65062
726	BMP2 (ENSG00000125845)	7.86985e-05	1.56237	ABLIM1 (ENSG00000099204)	6.71393e-34	1.852	FGL1 (ENSG00000104760)	3.33128e-12	1.80598	AL353740.1 (ENSG00000203434)	0.117416	1.67918	AP002884.1 (ENSG00000250303)	4.35438e-73	3.16018	BRSK1 (ENSG00000160469)	1.04259e-33	2.2145	GSPT2 (ENSG00000189369)	7.18075e-05	1.70589	SPG7 (ENSG00000197912)	8.00055e-32	2.52707	TAF5 (ENSG00000148835)	1.59204e-26	2.31688	ING3 (ENSG00000071243)	0.00245223	1.67842	DUSP5 (ENSG00000138166)	1.71686e-76	2.28072	ORMDL2 (ENSG00000123353)	0.000941931	1.60199
727	DNAH11 (ENSG00000105877)	8.43135e-05	1.6912	TMOD3 (ENSG00000138594)	6.82537e-34	1.97778	JAM2 (ENSG00000154721)	3.44945e-12	1.76768	DRAIC (ENSG00000245750)	0.118875	2.18055	LRRC42 (ENSG00000116212)	4.94098e-73	1.53182	CUL4B (ENSG00000158290)	1.28028e-33	1.76697	ST8SIA3 (ENSG00000177511)	7.3228e-05	1.97489	FAM49A (ENSG00000197872)	9.15691e-32	2.66678	NUP160 (ENSG00000030066)	1.76977e-26	1.59977	PHF21A (ENSG00000135365)	0.0024557	1.83819	SOX13 (ENSG00000143842)	2.31392e-76	2.83297	ME2 (ENSG00000082212)	0.000946543	1.72789
728	AL138762.1 (ENSG00000272572)	8.62952e-05	1.70502	VPS13C (ENSG00000129003)	7.03329e-34	1.78844	SPAG4 (ENSG00000061656)	3.95994e-12	2.32947	RPS6KB2 (ENSG00000175634)	0.119521	1.5059	CAPN2 (ENSG00000162909)	4.96076e-73	1.50798	ZNF652 (ENSG00000198740)	1.34057e-33	1.7153	MAPKAPK3 (ENSG00000114738)	7.44921e-05	1.65002	EPB41L4A (ENSG00000129595)	1.37599e-31	4.07543	ACD (ENSG00000102977)	1.84609e-26	1.76815	AC093323.1 (ENSG00000170846)	0.0024576	1.55136	VPS13C (ENSG00000129003)	2.55164e-76	2.26373	ITPR2 (ENSG00000123104)	0.000953661	1.62175
729	SCGN (ENSG00000079689)	0.000103506	1.97717	TMEM123 (ENSG00000152558)	8.12263e-34	1.98351	CSDC2 (ENSG00000172346)	4.00795e-12	2.68313	CALU (ENSG00000128595)	0.119992	1.66966	FOSL1 (ENSG00000175592)	5.38575e-73	2.87351	PRICKLE1 (ENSG00000139174)	1.34227e-33	2.46038	GNPDA1 (ENSG00000113552)	7.48673e-05	1.52305	EMB (ENSG00000170571)	1.42661e-31	3.26285	CALM3 (ENSG00000160014)	2.36361e-26	1.51095	MATN4 (ENSG00000124159)	0.00249353	3.35546	SECISBP2L (ENSG00000138593)	2.61286e-76	2.1074	DAW1 (ENSG00000123977)	0.000965445	2.15793
730	USP2-AS1 (ENSG00000245248)	0.000112135	1.58998	SPRY4 (ENSG00000187678)	8.9726e-34	2.01065	ARHGAP22 (ENSG00000128805)	4.13683e-12	1.84358	RXRG (ENSG00000143171)	0.120374	1.53457	PTGES3L (ENSG00000267060)	7.40617e-73	2.87459	C1S (ENSG00000182326)	1.46717e-33	2.70047	AP002026.1 (ENSG00000246090)	7.52017e-05	1.98789	NFE2L1 (ENSG00000082641)	2.4962e-31	2.23376	PSMC3 (ENSG00000165916)	2.40267e-26	1.51522	AC087392.5 (ENSG00000277491)	0.0024938	2.08209	HTR1F (ENSG00000179097)	3.01703e-76	3.62229	TAF2 (ENSG00000064313)	0.0009657	1.60015
731	AC099850.1 (ENSG00000224738)	0.000114908	1.73459	SPP1 (ENSG00000118785)	9.24014e-34	6.58721	GLRX (ENSG00000173221)	4.19108e-12	1.57317	DYNC1I1 (ENSG00000158560)	0.120819	2.14804	PSMG1 (ENSG00000183527)	8.90033e-73	1.56199	NEK6 (ENSG00000119408)	1.46976e-33	1.68333	MCF2 (ENSG00000101977)	7.86283e-05	1.58968	SMAD6 (ENSG00000137834)	2.72552e-31	2.19926	SUZ12 (ENSG00000178691)	3.09912e-26	1.5245	VWA1 (ENSG00000179403)	0.00251447	1.53037	UBE2Q1 (ENSG00000160714)	3.04574e-76	2.13888	GLS (ENSG00000115419)	0.0010023	1.65835
732	CEP83-DT (ENSG00000278916)	0.000116406	1.68613	RNF149 (ENSG00000163162)	1.00034e-33	2.21246	PODNL1 (ENSG00000132000)	4.49137e-12	2.55082	GPR183 (ENSG00000169508)	0.121278	2.8436	RER1 (ENSG00000157916)	9.38384e-73	1.68632	SERINC2 (ENSG00000168528)	1.57365e-33	1.61837	AL645608.3 (ENSG00000230699)	8.15483e-05	1.87682	ABHD17A (ENSG00000129968)	2.89229e-31	2.07415	CBX3 (ENSG00000122565)	3.45353e-26	1.51214	ZNF516 (ENSG00000101493)	0.00253534	1.79192	ZNF33A (ENSG00000189180)	4.12574e-76	2.31796	SSTR1 (ENSG00000139874)	0.00101029	2.87426
733	ELAVL3 (ENSG00000196361)	0.00011689	1.53397	PARP4 (ENSG00000102699)	1.25471e-33	1.86189	SC5D (ENSG00000109929)	4.57898e-12	1.55726	POLR3B (ENSG00000013503)	0.12237	1.58936	LOXL3 (ENSG00000115318)	1.1819e-72	1.6223	NFXL1 (ENSG00000170448)	1.58753e-33	2.12105	ADGRL3 (ENSG00000150471)	8.3251e-05	2.40068	CDC42EP2 (ENSG00000149798)	3.20598e-31	2.86353	COX8A (ENSG00000176340)	3.54046e-26	1.52279	MLLT6 (ENSG00000275023)	0.002542	1.77035	SH3BP2 (ENSG00000087266)	4.1581e-76	2.21942	NEK3 (ENSG00000136098)	0.00102506	1.54976
734	JMJD1C-AS1 (ENSG00000272767)	0.000118439	1.51718	CARD8-AS1 (ENSG00000268001)	1.28218e-33	2.60745	MORC4 (ENSG00000133131)	4.82517e-12	1.56949	HIVEP3 (ENSG00000127124)	0.122892	2.41336	TNIK (ENSG00000154310)	1.18802e-72	1.96485	DCX (ENSG00000077279)	1.63444e-33	3.42942	AL391097.1 (ENSG00000223492)	8.39606e-05	1.87623	SHISA5 (ENSG00000164054)	5.79375e-31	2.12514	THAP10 (ENSG00000129028)	4.20791e-26	2.66524	L3MBTL3 (ENSG00000198945)	0.00256893	1.62038	LIMCH1 (ENSG00000064042)	5.89219e-76	2.27065	KCNQ1 (ENSG00000053918)	0.00103267	3.35665
735	ATP6V1G2 (ENSG00000213760)	0.000126295	1.74459	PDP1 (ENSG00000164951)	1.39793e-33	2.37474	NCF2 (ENSG00000116701)	5.8187e-12	3.84379	PRR13 (ENSG00000205352)	0.122899	1.54175	CHIC2 (ENSG00000109220)	1.21643e-72	1.63715	NWD2 (ENSG00000174145)	1.79429e-33	3.62662	DNM3 (ENSG00000197959)	8.87907e-05	1.83433	CASKIN2 (ENSG00000177303)	6.88735e-31	2.96922	AAAS (ENSG00000094914)	4.41483e-26	1.59053	DACT1 (ENSG00000165617)	0.00257287	1.55706	C20orf194 (ENSG00000088854)	6.09576e-76	2.35184	CAPNS1 (ENSG00000126247)	0.00106489	1.56344
736	LINC00310 (ENSG00000227456)	0.000128415	1.51057	PKN1 (ENSG00000123143)	1.5277e-33	1.90652	PRELP (ENSG00000188783)	6.22274e-12	3.28069	CST2 (ENSG00000170369)	0.125071	2.075	CYC1 (ENSG00000179091)	1.48695e-72	1.55339	LIMK1 (ENSG00000106683)	2.45058e-33	1.8834	FGF7 (ENSG00000140285)	9.09364e-05	1.63593	DAPK2 (ENSG00000035664)	7.68561e-31	4.34511	AHI1 (ENSG00000135541)	5.58431e-26	1.68889	OBSL1 (ENSG00000124006)	0.00260448	1.79603	UPB1 (ENSG00000100024)	6.86707e-76	3.95035	MYO1B (ENSG00000128641)	0.00107552	1.66171
737	AC017002.1 (ENSG00000224959)	0.000132958	1.60064	MET (ENSG00000105976)	1.66983e-33	2.52064	TMEM92 (ENSG00000167105)	7.15696e-12	2.59858	HLCS (ENSG00000159267)	0.126424	1.5154	PLAUR (ENSG00000011422)	1.58921e-72	1.78647	URI1 (ENSG00000105176)	2.798e-33	1.56392	MIR4500HG (ENSG00000228824)	9.19162e-05	1.8202	RNF213 (ENSG00000173821)	7.78199e-31	2.5009	TBL1X (ENSG00000101849)	5.7069e-26	1.53853	MON2 (ENSG00000061987)	0.00260638	1.69058	TLNRD1 (ENSG00000140406)	7.60017e-76	2.34181	HEG1 (ENSG00000173706)	0.00108599	1.5291
738	CSTF2 (ENSG00000101811)	0.000133907	1.54233	NDST1 (ENSG00000070614)	1.7094e-33	1.68946	HAS1 (ENSG00000105509)	7.25401e-12	2.19097	GALR2 (ENSG00000182687)	0.128245	1.82366	AC106897.1 (ENSG00000249679)	1.80495e-72	2.98739	ZNF703 (ENSG00000183779)	3.69325e-33	2.01878	AC012645.1 (ENSG00000250616)	0.000100788	2.73853	PIAS2 (ENSG00000078043)	8.10938e-31	2.78075	SAAL1 (ENSG00000166788)	9.35347e-26	1.74432	DCBLD2 (ENSG00000057019)	0.00260839	1.64845	TRIB3 (ENSG00000101255)	8.04627e-76	1.96817	ACSF3 (ENSG00000176715)	0.00108808	1.56626
739	RAB7B (ENSG00000276600)	0.000134342	1.58455	ABHD17A (ENSG00000129968)	1.87649e-33	1.96743	NCKAP1L (ENSG00000123338)	7.35565e-12	4.30927	EIF2B3 (ENSG00000070785)	0.129067	1.55772	FBLN7 (ENSG00000144152)	2.0216e-72	3.6171	RBM15B (ENSG00000259956)	4.04979e-33	1.6467	AL354993.1 (ENSG00000231703)	0.000101861	1.60141	NFE2L3 (ENSG00000050344)	9.37796e-31	3.65546	NCL (ENSG00000115053)	1.07107e-25	1.50318	KDM2B (ENSG00000089094)	0.00263031	1.6828	SYT11 (ENSG00000132718)	1.31321e-75	2.2782	DAB2IP (ENSG00000136848)	0.00111803	1.56187
740	PPIL6 (ENSG00000185250)	0.000137524	1.56556	GAS6 (ENSG00000183087)	1.99504e-33	2.03904	TEX11 (ENSG00000120498)	8.46477e-12	1.60098	AC007638.1 (ENSG00000262079)	0.12935	1.59905	SLMAP (ENSG00000163681)	2.05634e-72	2.0726	KCTD16 (ENSG00000183775)	4.17935e-33	3.25234	WT1 (ENSG00000184937)	0.00010298	1.62046	LAMB2 (ENSG00000172037)	1.27521e-30	2.40475	BRI3BP (ENSG00000184992)	1.12446e-25	2.43312	AL354793.1 (ENSG00000230105)	0.00264246	3.46403	HYAL2 (ENSG00000068001)	1.76944e-75	2.52204	TNFRSF4 (ENSG00000186827)	0.00114482	3.92005
[truncated: 4,361 more rows]
