# Supplementary material for: Unveiling impaired vascular function and cellular heterogeneity in diabetic donor-derived vascular organoids
Source: Stem Cells. 2024 Jul 25;42(9):791–808. doi: 10.1093/stmcls/sxae043 (PMC11384901; doi:10.1093/stmcls/sxae043)
Supplement: sxae043_suppl_Supplementary_Materials [file sxae043_suppl_supplementary_materials.zip › sxae043/Supp Excel sheet 5_Biomarkers-2D_Cell types.xlsx]

## Sheet: Biomarkers-NEW final subtypes
Endothelial-1	Endothelial-1_ID	Endothelial-1 p-value	Endothelial-1 fold change	Endothelial-2	Endothelial-2_ID	Endothelial-2 p-value	Endothelial-2 fold change	Endothelial-3	Endothelial-3_ID	Endothelial-3 p-value	Endothelial-3 fold change	Endothelial-4	Endothelial-4_ID	Endothelial-4 p-value	Endothelial-4 fold change	Pericytes-1	Pericytes-1_ID	Pericytes-1 p-value	Pericytes-1 fold change	Pericytes-2	Pericytes-2_ID	Pericytes-2 p-value	Pericytes-2 fold change	vSMCs-1	vSMCs-1_ID	vSMCs-1 p-value	vSMCs-1 fold change	vSMCs-2	vSMCs-2_ID	vSMCs-2 p-value	vSMCs-2 fold change	Macrophage	Macrophage_ID	Macrophage p-value	Macrophage fold change
ICAM2	ENSG00000108622	0	8.78292	CARTPT	ENSG00000164326	0	8.48128	RASGRP3	ENSG00000152689	1.82129e-204	2.56707	HPGD	ENSG00000164120	0	24.2605	REN	ENSG00000143839	0	26.3189	PRAC1	ENSG00000159182	0	25.7303	NNMT	ENSG00000166741	0	68.3344	NEFM	ENSG00000104722	0	18.645	TMEM52B	ENSG00000165685	0	293.214
NOTCH4	ENSG00000204301	0	8.08252	KCNE3	ENSG00000175538	0	8.03029	KDR	ENSG00000128052	7.86842e-203	2.33661	COL15A1	ENSG00000204291	0	12.6598	SERPINI1	ENSG00000163536	0	13.7736	COLEC10	ENSG00000184374	0	25.1676	ACTG2	ENSG00000163017	0	60.8905	SCX	ENSG00000260428	0	16.1365	CLDN3	ENSG00000165215	0	251.189
ROBO4	ENSG00000154133	0	8.03451	CA2	ENSG00000104267	0	7.9886	PECAM1	ENSG00000261371	2.3623e-202	2.13264	CDH20	ENSG00000101542	0	11.4376	FAM162B	ENSG00000183807	0	11.9343	HGF	ENSG00000019991	0	23.9794	C5orf46	ENSG00000178776	0	49.2289	SOSTDC1	ENSG00000171243	0	14.7986	S100A9	ENSG00000163220	0	247.528
DLL4	ENSG00000128917	0	7.96624	SPOCK2	ENSG00000107742	0	7.95711	ECSCR	ENSG00000249751	4.44067e-199	2.47614	SSTR1	ENSG00000139874	0	10.0989	PHYHIPL	ENSG00000165443	0	11.1184	VSNL1	ENSG00000163032	0	20.4678	SERPINE1	ENSG00000106366	0	40.0467	CORIN	ENSG00000145244	0	12.6321	MAL	ENSG00000172005	0	244.227
MMRN1	ENSG00000138722	0	7.9344	ESM1	ENSG00000164283	0	7.91024	CD93	ENSG00000125810	2.41313e-198	2.35627	MANCR	ENSG00000231298	0	9.84145	TPPP3	ENSG00000159713	0	10.3252	DIO3	ENSG00000197406	0	20.1071	PAPPA	ENSG00000182752	0	37.2468	CRABP1	ENSG00000166426	0	10.9323	CLDN4	ENSG00000189143	0	219.74
PCDH12	ENSG00000113555	0	7.81012	BCL6B	ENSG00000161940	0	7.58941	CDH5	ENSG00000179776	3.95908e-198	2.13526	LYVE1	ENSG00000133800	0	9.23596	HOXB-AS1	ENSG00000230148	0	9.7463	ABCA8	ENSG00000141338	0	14.9137	PDLIM3	ENSG00000154553	0	33.7466	ALDH1A2	ENSG00000128918	0	9.47464	WFDC2	ENSG00000101443	0	191.81
CLEC14A	ENSG00000176435	0	7.7471	CD93	ENSG00000125810	0	7.56567	RNASE1	ENSG00000129538	5.99211e-196	2.25176	TM4SF18	ENSG00000163762	0	8.88359	ADAP2	ENSG00000184060	0	9.71408	DLK1	ENSG00000185559	0	14.7815	ANKRD1	ENSG00000148677	0	32.3304	GPC3	ENSG00000147257	0	9.15207	DEFB1	ENSG00000164825	0	174.524
FLT4	ENSG00000037280	0	7.58336	ABTB2	ENSG00000166016	0	7.47591	TIE1	ENSG00000066056	5.64532e-190	2.17481	LRRC4	ENSG00000128594	0	8.46114	OR51E1	ENSG00000180785	0	8.79006	COL14A1	ENSG00000187955	0	13.8605	CRYAB	ENSG00000109846	0	28.967	CLMP	ENSG00000166250	0	9.0325	CLDN6	ENSG00000184697	0	158.765
PTPRB	ENSG00000127329	0	7.49689	HOXD1	ENSG00000128645	0	7.43922	ADGRL4	ENSG00000162618	1.35857e-185	2.24147	MSMP	ENSG00000215183	0	8.37111	CCR10	ENSG00000184451	0	8.54207	SLITRK6	ENSG00000184564	0	13.6044	PTX3	ENSG00000163661	0	25.7856	FLRT3	ENSG00000125848	0	8.6413	POU3F3	ENSG00000198914	0	150.063
NPR3	ENSG00000113389	0	7.47994	CREG2	ENSG00000175874	0	7.37633	MMRN2	ENSG00000173269	3.57784e-185	2.09433	ELOVL7	ENSG00000164181	0	8.36098	CD36	ENSG00000135218	0	8.06709	HSD11B1	ENSG00000117594	0	13.4031	INHBA	ENSG00000122641	0	24.3326	DKK1	ENSG00000107984	0	8.16863	SIM1	ENSG00000112246	0	137.626
CDH5	ENSG00000179776	0	7.4463	THBD	ENSG00000178726	0	7.35231	MYCT1	ENSG00000120279	1.58936e-183	2.26339	PLA2G16	ENSG00000176485	0	8.23315	RASL12	ENSG00000103710	0	8.00578	MATN2	ENSG00000132561	0	13.0736	SPOCD1	ENSG00000134668	0	23.0504	EPHA4	ENSG00000116106	0	8.06976	KRT19	ENSG00000171345	0	133.176
EFNA1	ENSG00000169242	0	7.3042	C2CD4B	ENSG00000205502	0	7.28334	PCDH12	ENSG00000113555	1.81089e-183	2.28134	TNFRSF11A	ENSG00000141655	0	7.59162	KCNJ8	ENSG00000121361	0	7.72191	GNAO1	ENSG00000087258	0	12.6237	LOX	ENSG00000113083	0	22.1843	SAMD11	ENSG00000187634	0	7.9706	PAX2	ENSG00000075891	0	132.23
TIE1	ENSG00000066056	0	7.30196	SOX7	ENSG00000171056	0	7.24506	AFAP1L1	ENSG00000157510	1.8595e-181	2.29596	KLHL4	ENSG00000102271	0	6.97343	NDUFA4L2	ENSG00000185633	0	7.49497	LRRN4	ENSG00000125872	0	12.6233	FAP	ENSG00000078098	0	21.7209	LPAR1	ENSG00000198121	0	7.72193	DCDC2	ENSG00000146038	0	129.786
DOCK9	ENSG00000088387	0	7.29847	SOX17	ENSG00000164736	0	7.16446	FLT4	ENSG00000037280	5.06359e-177	2.22137	CLEC2B	ENSG00000110852	0	6.7705	TTYH1	ENSG00000167614	0	7.27201	CHODL	ENSG00000154645	0	12.0287	TAGLN	ENSG00000149591	0	20.5099	MEOX2	ENSG00000106511	0	6.89821	PAPPA2	ENSG00000116183	0	123.271
CPXM2	ENSG00000121898	0	7.26472	INHBB	ENSG00000163083	0	7.10677	TMEM255B	ENSG00000184497	1.36774e-176	2.34963	ITGA6	ENSG00000091409	0	6.75151	GFRA2	ENSG00000168546	0	7.13848	LUZP2	ENSG00000187398	0	11.4183	STC2	ENSG00000113739	0	19.6886	KCNQ2	ENSG00000075043	0	6.79118	ERBB4	ENSG00000178568	0	119.495
KDR	ENSG00000128052	0	7.24061	TMEM233	ENSG00000224982	0	7.01333	CD34	ENSG00000174059	9.56109e-176	2.21414	FGF12	ENSG00000114279	0	6.73797	SLCO3A1	ENSG00000176463	0	7.05487	IL7R	ENSG00000168685	0	10.2852	SPOCK1	ENSG00000152377	0	19.6109	C1QTNF4	ENSG00000172247	0	6.38376	KCNJ16	ENSG00000153822	0	118.715
GJA5	ENSG00000265107	0	7.22951	AC087627.1	ENSG00000253983	0	6.88006	NOVA2	ENSG00000104967	1.17462e-173	2.56141	CLDN5	ENSG00000184113	0	6.36556	PLN	ENSG00000198523	0	6.64947	LUM	ENSG00000139329	0	9.55213	THBS2	ENSG00000186340	0	19.1731	ZFHX4	ENSG00000091656	0	6.21217	EPCAM	ENSG00000119888	0	117.98
PECAM1	ENSG00000261371	0	7.20748	RNASE1	ENSG00000129538	0	6.83596	NOTCH4	ENSG00000204301	2.23906e-171	2.05137	PLPP3	ENSG00000162407	0	6.01866	MT1E	ENSG00000169715	0	6.62016	IL1R1	ENSG00000115594	0	9.30293	ANOS1	ENSG00000011201	0	19.1008	PEG10	ENSG00000242265	0	5.62761	PRSS8	ENSG00000052344	0	115.141
JAG2	ENSG00000184916	0	7.15934	STC1	ENSG00000159167	0	6.81253	CXorf36	ENSG00000147113	2.6887e-169	2.23597	SCN3B	ENSG00000166257	0	6.01226	ABCC9	ENSG00000069431	0	6.55121	COLEC11	ENSG00000118004	0	8.40968	P2RY14	ENSG00000174944	0	18.9942	PDGFRA	ENSG00000134853	0	5.6208	LHX1	ENSG00000273706	0	112.697
PRND	ENSG00000171864	0	7.13751	IL32	ENSG00000008517	0	6.79568	STC1	ENSG00000159167	1.72792e-167	2.33397	STEAP1	ENSG00000164647	0	5.90576	NGF	ENSG00000134259	0	6.48012	FOXF1	ENSG00000103241	0	8.23197	TNFRSF12A	ENSG00000006327	0	18.7957	BEX1	ENSG00000133169	0	5.61613	EMX2	ENSG00000170370	0	109.19
N4BP3	ENSG00000145911	0	7.10461	PRND	ENSG00000171864	0	6.65917	GIMAP4	ENSG00000133574	1.9509e-164	2.16361	TSPAN7	ENSG00000156298	0	5.82269	HSD11B2	ENSG00000176387	0	6.44882	EGFLAM	ENSG00000164318	0	8.11533	ACAN	ENSG00000157766	0	18.502	COL26A1	ENSG00000160963	0	5.61043	RAB25	ENSG00000132698	0	108.506
MMRN2	ENSG00000173269	0	6.98541	EMP1	ENSG00000134531	0	6.64492	SOX17	ENSG00000164736	3.55263e-164	2.31393	BACE2	ENSG00000182240	0	5.60085	2004-09-01	ENSG00000108387	0	5.28166	DCN	ENSG00000011465	0	7.95877	ACTA2	ENSG00000107796	0	17.543	NPW	ENSG00000183971	0	5.60723	TFCP2L1	ENSG00000115112	0	96.7999
LAPTM5	ENSG00000162511	0	6.90873	HAGLR	ENSG00000224189	0	6.64302	CLDN5	ENSG00000184113	7.67898e-164	2.14022	SLC35F2	ENSG00000110660	0	5.5981	FAM167A	ENSG00000154319	0	5.24302	FREM1	ENSG00000164946	0	7.89192	COL8A1	ENSG00000144810	0	17.0393	PTGIS	ENSG00000124212	0	5.58907	SPP1	ENSG00000118785	0	91.4608
RNASE1	ENSG00000129538	0	6.84414	ACKR3	ENSG00000144476	0	6.61708	ESM1	ENSG00000164283	2.0915e-161	2.01806	NR5A2	ENSG00000116833	0	5.50851	LYPD1	ENSG00000150551	0	4.90617	LAMC3	ENSG00000050555	0	7.78805	MAP3K7CL	ENSG00000156265	0	16.9658	AMOT	ENSG00000126016	0	5.48101	LHX1-DT	ENSG00000277268	0	91.2194
CSGALNACT1	ENSG00000147408	0	6.78815	PNP	ENSG00000198805	0	6.60573	DLL4	ENSG00000128917	1.20911e-158	1.93403	TMOD2	ENSG00000128872	0	5.495	NRGN	ENSG00000154146	0	4.6923	TENT5A	ENSG00000112773	0	7.45914	MSC	ENSG00000178860	0	16.6902	ATRNL1	ENSG00000107518	0	5.44593	TMPRSS4	ENSG00000137648	0	85.4414
CLDN5	ENSG00000184113	0	6.72204	FAM124B	ENSG00000124019	0	6.57632	PLVAP	ENSG00000130300	2.73168e-156	2.37789	THEM6	ENSG00000130193	0	5.43061	MT2A	ENSG00000125148	0	4.67528	HOXB13	ENSG00000159184	0	7.45889	SCG2	ENSG00000171951	0	16.6059	NTRK2	ENSG00000148053	0	5.43005	CDH1	ENSG00000039068	0	83.1185
ADAM15	ENSG00000143537	0	6.70374	ABCG1	ENSG00000160179	0	6.55855	SHANK3	ENSG00000251322	2.95122e-156	2.2744	LRRC36	ENSG00000159708	0	5.39385	PDE1B	ENSG00000123360	0	4.62284	TFPI2	ENSG00000105825	0	7.3319	CNN1	ENSG00000130176	0	16.5969	RGS2	ENSG00000116741	0	5.31985	HNF1B	ENSG00000275410	0	82.0358
SLC45A4	ENSG00000022567	0	6.65425	ADGRL4	ENSG00000162618	0	6.54308	KLHL4	ENSG00000102271	4.32147e-155	2.69362	GIPC3	ENSG00000179855	0	5.38851	RGS5	ENSG00000143248,ENSG00000232995	0	4.55209	CCDC3	ENSG00000151468	0	7.30703	LMO7-AS1	ENSG00000261105	0	16.5122	GAS1	ENSG00000180447	0	5.17193	MAL2	ENSG00000147676	0	72.9346
GDPD5	ENSG00000158555	0	6.57929	PODXL	ENSG00000128567	0	6.51316	RASIP1	ENSG00000105538	1.04908e-152	2.24544	SCAMP5	ENSG00000198794	0	5.21011	AC100793.2	ENSG00000267042	0	4.42756	FOXD1	ENSG00000251493	0	7.06089	CTGF	ENSG00000118523	0	16.2266	TSHZ2	ENSG00000182463	0	5.16579	GRB14	ENSG00000115290	0	72.2517
CD34	ENSG00000174059	0	6.57408	RASSF2	ENSG00000101265	0	6.50985	PODXL	ENSG00000128567	3.57824e-149	2.24346	GIMAP8	ENSG00000171115	0	5.08107	MYH11	ENSG00000133392	0	4.31596	CDH10	ENSG00000040731	0	6.78131	KCNG1	ENSG00000026559	0	16.1659	DNM3OS	ENSG00000230630	0	5.1346	BMP7	ENSG00000101144	0	71.6336
ARHGEF15	ENSG00000198844	0	6.55722	PPP1R16B	ENSG00000101445	0	6.43312	DYSF	ENSG00000135636	5.4609e-148	2.58548	IPO11	ENSG00000086200	0	4.9834	LGALS3	ENSG00000131981	0	4.23871	FAM20A	ENSG00000108950	0	6.74634	WFDC1	ENSG00000103175	0	15.1088	FNDC5	ENSG00000160097	0	5.10703	HPN	ENSG00000105707	0	71.4305
HSPG2	ENSG00000142798	0	6.46566	RP1	ENSG00000104237	0	6.35394	F11R	ENSG00000158769	3.27201e-147	2.08018	SLITRK4	ENSG00000179542	0	4.96933	GUCY1B1	ENSG00000061918	0	4.15922	EDNRB	ENSG00000136160	0	6.6374	ITGA11	ENSG00000137809	0	14.678	TAC1	ENSG00000006128	0	5.0782	PTPN3	ENSG00000070159	0	66.8958
ESM1	ENSG00000164283	0	6.41282	PDE2A	ENSG00000186642	0	6.29082	EMP1	ENSG00000134531	3.06131e-146	2.01314	BTNL9	ENSG00000165810	0	4.86984	MIR4435-2HG	ENSG00000172965	0	4.12227	STXBP5	ENSG00000164506	0	6.37248	VGLL3	ENSG00000206538	0	14.3209	PCDH9	ENSG00000184226	0	4.86589	ITGB6	ENSG00000115221	0	62.4112
CXCR4	ENSG00000121966	0	6.40542	SCGB3A1	ENSG00000161055	0	6.28996	ROBO4	ENSG00000154133	3.64964e-146	2.12778	DEPTOR	ENSG00000155792	0	4.81533	CCDC102B	ENSG00000150636	0	3.97776	SORL1	ENSG00000137642	0	6.29607	LMOD1	ENSG00000163431	0	14.2059	SEMA3A	ENSG00000075213	0	4.84243	RBM47	ENSG00000163694	0	61.9846
GIMAP4	ENSG00000133574	0	6.33151	NOVA2	ENSG00000104967	0	6.22864	ADAM15	ENSG00000143537	6.56776e-146	2.08434	SLC1A4	ENSG00000115902	0	4.7801	LINC02381	ENSG00000250742	0	3.97495	ADAM23	ENSG00000114948	0	6.2416	FGF1	ENSG00000113578	0	13.9765	COL25A1	ENSG00000188517	0	4.76002	CDH16	ENSG00000166589	0	60.2853
CXorf36	ENSG00000147113	0	6.31291	DOCK9	ENSG00000088387	0	6.20435	TM4SF18	ENSG00000163762	1.7494e-145	2.77912	DYSF	ENSG00000135636	0	4.75309	SLC8A1	ENSG00000183023	0	3.94	GUCY1A2	ENSG00000152402	0	5.76341	LIMS2	ENSG00000072163	0	13.9577	TRIL	ENSG00000255690	0	4.63287	AP1M2	ENSG00000129354	0	59.3349
PLVAP	ENSG00000130300	0	6.30694	TCIM	ENSG00000176907	0	6.18785	BCL6B	ENSG00000161940	4.32959e-145	2.25986	PRKCH	ENSG00000027075	0	4.75258	PPARG	ENSG00000132170	0	3.92838	ANK3	ENSG00000151150	0	5.65032	NEXN	ENSG00000162614	0	13.6532	FBN2	ENSG00000138829	0	4.58844	S100A14	ENSG00000189334	0	58.9996
TNFSF10	ENSG00000121858	0	6.29844	ECSCR	ENSG00000249751	0	6.1817	DOCK9	ENSG00000088387	6.79796e-145	2.0484	STX3	ENSG00000166900	0	4.71966	AC108463.3	ENSG00000271590	0	3.84788	CDH13	ENSG00000140945	0	5.60352	TRBC2	ENSG00000211772	0	13.5894	HTR2B	ENSG00000135914	0	4.50839	ELF3	ENSG00000163435	0	56.068
AFAP1L1	ENSG00000157510	0	6.26629	PDE4B	ENSG00000184588	0	6.17589	ICAM2	ENSG00000108622	9.41448e-144	2.08168	GPR4	ENSG00000177464	0	4.70362	CYTOR	ENSG00000222041	0	3.84454	CEBPD	ENSG00000221869	0	5.58636	TNFAIP8L3	ENSG00000183578	0	12.6024	FLRT2	ENSG00000185070	0	4.39837	SULT1C2	ENSG00000198203	0	55.223
GIMAP8	ENSG00000171115	0	6.22263	TNFSF10	ENSG00000121858	0	6.17233	TSPAN18	ENSG00000157570	6.20101e-141	2.16133	ADGRL4	ENSG00000162618	0	4.69361	MYC	ENSG00000136997	0	3.61911	TGFBR3	ENSG00000069702	0	5.53628	DKK3	ENSG00000050165	0	12.3491	SHROOM3	ENSG00000138771	0	4.30359	TMEM72	ENSG00000187783	0	54.7703
MYCT1	ENSG00000120279	0	6.21407	VEPH1	ENSG00000197415	0	6.1611	CPXM2	ENSG00000121898	1.06489e-138	2.20553	CXorf36	ENSG00000147113	0	4.65642	OLFML2A	ENSG00000185585	0	3.55688	SRPX2	ENSG00000102359	0	5.4118	MLPH	ENSG00000115648	0	11.8336	RUNX1T1	ENSG00000079102	0	4.26808	LINC01896	ENSG00000263146	0	52.4417
CD93	ENSG00000125810	0	6.16628	AL391261.2	ENSG00000258847	0	6.13883	RPS6KA2	ENSG00000071242	2.46608e-137	2.20278	MCUB	ENSG00000005059	0	4.63321	GPRC5C	ENSG00000170412	0	3.52354	PROM1	ENSG00000007062	0	5.28107	MYL4	ENSG00000198336	0	11.747	MAP3K1	ENSG00000095015	0	4.26284	SPINT1	ENSG00000166145	0	51.7199
DYSF	ENSG00000135636	0	6.0425	N4BP3	ENSG00000145911	0	6.12319	PTPRB	ENSG00000127329	1.39526e-134	2.04305	TMEM255B	ENSG00000184497	0	4.53291	LHFPL6	ENSG00000183722	0	3.51912	P2RY1	ENSG00000169860	0	5.227	PTPRN	ENSG00000054356	0	11.6463	PTN	ENSG00000105894	0	3.99558	HOOK1	ENSG00000134709	0	50.8564
GJA4	ENSG00000187513	0	6.03049	PIK3CG	ENSG00000105851	0	6.11276	ITGA2	ENSG00000164171	7.64745e-133	2.19011	GIMAP4	ENSG00000133574	0	4.48964	LINGO1	ENSG00000169783	0	3.51674	COL4A6	ENSG00000197565	0	5.19257	NTN4	ENSG00000074527	0	11.6281	MEST	ENSG00000106484	0	3.90907	CCDC198	ENSG00000100557	0	50.599
SOX7	ENSG00000171056	0	6.02615	LXN	ENSG00000079257	0	6.0985	GDPD5	ENSG00000158555	5.95762e-132	2.23218	MYCT1	ENSG00000120279	0	4.46426	SEMA5B	ENSG00000082684	0	3.4322	SLIT2	ENSG00000145147	0	5.13343	APCDD1L	ENSG00000198768	0	11.602	EGR1	ENSG00000120738	0	3.78537	FREM2	ENSG00000150893	0	50.4045
ECSCR	ENSG00000249751	0	6.02548	MYCT1	ENSG00000120279	0	6.04665	GIMAP8	ENSG00000171115	8.25446e-129	2.22342	ACVRL1	ENSG00000139567	0	4.40905	PLEKHH3	ENSG00000068137	0	3.40524	ECM1	ENSG00000143369	0	4.91251	HSPB7	ENSG00000173641	0	11.2032	HAND2	ENSG00000164107	0	3.70956	TMEM213	ENSG00000214128	0	50.1821
F11R	ENSG00000158769	0	6.01955	ISG20	ENSG00000172183	0	6.03685	BTNL9	ENSG00000165810	1.07797e-128	2.26635	PECAM1	ENSG00000261371	0	4.40655	KLHL23	ENSG00000213160	0	3.37694	CNTFR	ENSG00000122756	0	4.7685	PLPP4	ENSG00000203805	0	10.9191	TMSB15A	ENSG00000158164	0	3.70475	CTSH	ENSG00000103811	0	49.8574
BCL6B	ENSG00000161940	0	5.97803	CHST1	ENSG00000175264	0	6.03638	PLEKHG1	ENSG00000120278	9.59484e-128	2.08873	ITGA2	ENSG00000164171	0	4.36948	LURAP1L	ENSG00000153714	0	3.33562	TCF21	ENSG00000118526	0	4.40668	MYL9	ENSG00000101335	0	10.7525	CRABP2	ENSG00000143320	0	3.57082	SCNN1A	ENSG00000111319	0	49.5671
SERINC5	ENSG00000164300	0	5.8843	S1PR1	ENSG00000170989	0	6.03394	PROCR	ENSG00000101000	2.24546e-127	2.06271	RASIP1	ENSG00000105538	0	4.2708	FABP5	ENSG00000164687	0	3.33032	SFRP1	ENSG00000104332	0	4.32336	BST1	ENSG00000109743	0	10.4557	ISLR	ENSG00000129009	0	3.51531	HLA-DMB	ENSG00000242574	0	49.1533
PDE4B	ENSG00000184588	0	5.87987	MFSD6	ENSG00000151690	0	6.03352	IPO11	ENSG00000086200	1.24159e-126	2.14161	CD34	ENSG00000174059	0	4.19135	EBF1	ENSG00000164330	0	3.22557	BAMBI	ENSG00000095739	0	4.07248	C12orf75	ENSG00000235162	0	10.1893	SPRY2	ENSG00000136158	0	3.49448	PAX8	ENSG00000125618	0	48.6332
RASGRP3	ENSG00000152689	0	5.87455	SEMA3G	ENSG00000010319	0	6.03112	PREX1	ENSG00000124126	1.71119e-126	2.15025	F11R	ENSG00000158769	0	4.18366	PDGFA	ENSG00000197461	0	3.21475	KLHL14	ENSG00000197705	0	7.78144	LTBP2	ENSG00000119681	0	10.1708	ID2	ENSG00000115738	0	3.47165	NKX6-2	ENSG00000148826	0	46.9672
ACKR3	ENSG00000144476	0	5.86763	KCNJ2	ENSG00000123700	0	6.02935	SLC45A4	ENSG00000022567	1.03547e-125	2.13395	MMP15	ENSG00000102996	0	4.16567	CSPG4	ENSG00000173546	0	3.16687	ZNF208	ENSG00000160321	0	8.06771	C3orf80	ENSG00000180044	0	10.156	PCDH18	ENSG00000189184	0	3.39948	DNER	ENSG00000187957	0	46.3651
PROCR	ENSG00000101000	0	5.85379	AFAP1L1	ENSG00000157510	0	5.99294	GJA1	ENSG00000152661	1.32114e-125	2.12485	RASGRP3	ENSG00000152689	0	4.16161	TBX2-AS1	ENSG00000267280	0	3.12616	PRLR	ENSG00000113494	9.80476e-299	5.78735	MYLK	ENSG00000065534	0	9.53922	TGFBI	ENSG00000120708	0	3.37013	EMX2OS	ENSG00000229847	0	45.0377
FLT1	ENSG00000102755	0	5.82674	UNC5B-AS1	ENSG00000237512	0	5.94647	CD40	ENSG00000101017	3.21653e-125	2.2055	SHANK3	ENSG00000251322	0	4.13166	FOXS1	ENSG00000179772	0	3.05095	DIO3OS	ENSG00000258498	1.80062e-296	7.61124	FNDC1	ENSG00000164694	0	9.16814	ATP2B1	ENSG00000070961	0	3.3591	EPHA8	ENSG00000070886	0	44.2763
CRIM1	ENSG00000150938	0	5.79417	AC002070.1	ENSG00000248636	0	5.94063	DOCK4	ENSG00000128512	1.32364e-124	2.17328	KDR	ENSG00000128052	0	4.10667	EPB41L1	ENSG00000088367	0	3.03384	G0S2	ENSG00000123689	3.39515e-293	3.87283	CREB3L1	ENSG00000157613	0	9.1579	LMO4	ENSG00000143013	0	3.28648	ESPN	ENSG00000187017	0	43.9569
RAPGEF5	ENSG00000136237	0	5.74508	RASGRP3	ENSG00000152689	0	5.92395	SEMA6B	ENSG00000167680	3.21564e-124	2.13214	SLC46A3	ENSG00000139508	0	4.04494	PLXDC1	ENSG00000161381	0	2.99888	DACH1	ENSG00000276644	2.53999e-292	4.50024	SERPINE2	ENSG00000135919	0	9.1325	IGDCC3	ENSG00000174498	0	3.12405	PRSS22	ENSG00000005001	0	43.6877
SOX17	ENSG00000164736	0	5.74082	PRDM1	ENSG00000057657	0	5.89053	CA2	ENSG00000104267	8.69981e-124	2.66469	ECSCR	ENSG00000249751	0	4.02292	PPA1	ENSG00000180817	0	2.98697	RPS7	ENSG00000171863	8.8386e-289	2.31466	HACD1	ENSG00000165996	0	9.06356	CXCL12	ENSG00000107562	0	3.02508	EPS8L2	ENSG00000177106	0	43.3916
ADGRL4	ENSG00000162618	0	5.73515	GRB10	ENSG00000106070	0	5.85983	SOX18	ENSG00000203883	1.07701e-120	1.95857	CPXM2	ENSG00000121898	0	3.96398	NRARP	ENSG00000198435	0	2.95648	PAG1	ENSG00000076641	9.86753e-281	4.00821	MSC-AS1	ENSG00000235531	0	8.8876	HMGA2	ENSG00000149948	0	2.92362	UGT8	ENSG00000174607	0	43.3566
PODXL	ENSG00000128567	0	5.65224	JAG2	ENSG00000184916	0	5.84943	S1PR1	ENSG00000170989	1.78176e-120	2.12056	PROCR	ENSG00000101000	0	3.92172	C11orf96	ENSG00000187479	0	2.9532	CCDC68	ENSG00000166510	3.06181e-266	4.14559	HSPA2	ENSG00000126803	0	8.81188	EMILIN1	ENSG00000138080	0	2.90809	LAMA1	ENSG00000101680	0	42.6663
GALNT18	ENSG00000110328	0	5.64074	CHRM3	ENSG00000133019	0	5.83927	RAPGEF5	ENSG00000136237	3.60331e-120	1.99702	ARHGEF15	ENSG00000198844	0	3.89525	ATP1B2	ENSG00000129244	0	2.90334	PTN	ENSG00000105894	3.03864e-262	3.31988	AC092807.3	ENSG00000282057	0	8.73111	SFRP1	ENSG00000104332	0	2.86872	ST14	ENSG00000149418	0	40.7652
EMP1	ENSG00000134531	0	5.62511	SHE	ENSG00000169291	0	5.8311	JAG2	ENSG00000184916	4.28966e-120	2.00562	S1PR1	ENSG00000170989	0	3.87529	HES4	ENSG00000188290	0	2.87854	ST6GAL2	ENSG00000144057	5.77401e-260	4.33815	MYOCD	ENSG00000141052	0	8.66721	MEIS2	ENSG00000134138	0	2.81858	C1orf210	ENSG00000253313	0	40.6369
INSR	ENSG00000171105	0	5.59279	ADGRG1	ENSG00000205336	0	5.82832	CXCR4	ENSG00000121966	6.55143e-120	1.97386	MMRN2	ENSG00000173269	0	3.831	AC083967.1	ENSG00000254337	0	2.85269	OLFML3	ENSG00000116774	1.29416e-256	3.3697	TGFBR3L	ENSG00000260001	0	8.57396	KCNQ1OT1	ENSG00000269821	0	2.59556	GRB7	ENSG00000141738	0	39.7777
SLC1A4	ENSG00000115902	0	5.59201	MPZL2	ENSG00000149573	0	5.81443	CAVIN1	ENSG00000177469	2.69915e-118	1.93706	NOVA2	ENSG00000104967	0	3.82847	AFAP1L2	ENSG00000169129	0	2.83565	C7	ENSG00000112936	1.62464e-256	4.07767	IGFBP7	ENSG00000163453	0	8.41342	BASP1	ENSG00000176788	0	2.47357	GPRC5A	ENSG00000013588	0	39.2936
NOVA2	ENSG00000104967	0	5.56755	THSD1	ENSG00000136114	0	5.81219	PNP	ENSG00000198805	3.16934e-117	2.10389	PTPRB	ENSG00000127329	0	3.80445	CYGB	ENSG00000161544	0	2.779	IGF2	ENSG00000167244,ENSG00000284779	5.9996e-255	3.84856	IER3	ENSG00000137331	0	8.40329	RBP1	ENSG00000114115	0	2.46432	AC011298.1	ENSG00000219159	0	39.2275
PTPRM	ENSG00000173482	0	5.5388	MFNG	ENSG00000100060	0	5.80674	EHD4	ENSG00000103966	5.02957e-117	2.18461	PODXL	ENSG00000128567	0	3.76503	MEF2C	ENSG00000081189	0	2.74708	SERPINF1	ENSG00000132386	1.42209e-251	3.42362	PSMB9	ENSG00000240065	0	8.33426	SOX4	ENSG00000124766	0	2.36555	TSPAN33	ENSG00000158457	0	38.6304
GRB10	ENSG00000106070	0	5.5241	TMEM255B	ENSG00000184497	0	5.78377	ESAM	ENSG00000149564	5.70182e-117	2.0861	AFAP1L1	ENSG00000157510	0	3.75191	FKBP5	ENSG00000096060	0	2.71978	STAR	ENSG00000147465	9.55163e-241	10.5733	MICAL2	ENSG00000133816	0	8.3312	HNRNPA1	ENSG00000135486	0	2.34991	UNCX	ENSG00000164853	0	37.6638
PREX2	ENSG00000046889	0	5.48578	CSGALNACT1	ENSG00000147408	0	5.75918	GPR4	ENSG00000177464	1.72141e-116	2.35599	CDH5	ENSG00000179776	0	3.74649	UBA2	ENSG00000126261	0	2.61913	GAS7	ENSG00000007237	4.69708e-238	3.78345	CCDC81	ENSG00000149201	0	8.17953	MDK	ENSG00000110492	0	2.30667	TMEM125	ENSG00000179178	0	37.5729
SEMA6B	ENSG00000167680	0	5.48054	TBXA2R	ENSG00000006638	0	5.73928	PLPP3	ENSG00000162407	2.16694e-116	2.58889	TIE1	ENSG00000066056	0	3.6879	CYSTM1	ENSG00000120306	0	2.59043	TIMP3	ENSG00000100234	4.37704e-236	4.04939	MEDAG	ENSG00000102802	0	8.17247	CDH11	ENSG00000140937	0	2.10285	ERBB3	ENSG00000065361	0	37.0837
TMEM255B	ENSG00000184497	0	5.47901	SV2B	ENSG00000185518	0	5.73044	ARHGEF15	ENSG00000198844	3.56489e-116	2.2066	SLC45A4	ENSG00000022567	0	3.60779	ARHGAP42	ENSG00000165895	0	2.49782	ANGPT1	ENSG00000154188	3.58961e-235	3.02338	ALDH1L2	ENSG00000136010	0	8.10199	MFAP4	ENSG00000166482	0	2.07983	RASSF6	ENSG00000169435	0	36.7595
SHANK3	ENSG00000251322	0	5.44111	CDH5	ENSG00000179776	0	5.72515	CSGALNACT1	ENSG00000147408	4.31495e-115	2.01177	FLT4	ENSG00000037280	0	3.31097	GUCY1A1	ENSG00000164116	0	2.46789	COL6A3	ENSG00000163359	7.87558e-234	2.76414	COL1A1	ENSG00000108821	0	8.01441	COL3A1	ENSG00000168542	0	1.94722	GAL3ST1	ENSG00000128242	0	36.2466
PLEKHG1	ENSG00000120278	0	5.441	ANXA3	ENSG00000138772	0	5.71779	TGFBR2	ENSG00000163513	1.87262e-114	2.19833	SOX17	ENSG00000164736	0	3.227	PDLIM1	ENSG00000107438	0	2.24291	ITGA8	ENSG00000077943	2.7523e-226	3.07749	PPP1R14A	ENSG00000167641	0	7.99375	H3F3A	ENSG00000163041	0	1.9058	EMX1	ENSG00000135638	0	36.2418
EFCAB14	ENSG00000159658	0	5.23014	GIMAP4	ENSG00000133574	0	5.71109	HSPG2	ENSG00000142798	8.08524e-114	1.96381	PCDH12	ENSG00000113555	0	3.07432	PDGFRB	ENSG00000113721	0	2.21093	MSX1	ENSG00000163132	5.48145e-224	3.68797	RAMP1	ENSG00000132329	0	7.74214	TBX2	ENSG00000121068	0	1.86603	PPP1R1B	ENSG00000131771	0	36.003
CEMIP2	ENSG00000135048	0	5.20186	CYP26B1	ENSG00000003137	0	5.70753	RASSF2	ENSG00000101265	1.29162e-113	2.11608	ROBO4	ENSG00000154133	0	3.07678	MCAM	ENSG00000076706	0	2.19744	MFAP4	ENSG00000166482	6.87451e-224	2.76198	GDF6	ENSG00000156466	0	7.71956	NPM1	ENSG00000181163	0	1.8346	KIF12	ENSG00000136883	0	34.5756
STC1	ENSG00000159167	0	5.17565	CXorf36	ENSG00000147113	0	5.68802	LRRC4	ENSG00000128594	1.40675e-113	2.75088	HAPLN1	ENSG00000145681	0	7.20377	NOTCH3	ENSG00000074181	0	2.17375	KCNK1	ENSG00000135750	4.09169e-218	5.03481	LGALS1	ENSG00000100097	0	7.62392	RPL5	ENSG00000122406	0	1.79545	UCP2	ENSG00000175567	0	34.5254
ESAM	ENSG00000149564	0	5.12998	CPNE5	ENSG00000124772	0	5.65811	PLXNA2	ENSG00000076356	7.59245e-113	2.24978	CSGALNACT1	ENSG00000147408	0	3.47209	KLHDC8B	ENSG00000185909	0	2.16092	TBX3	ENSG00000135111	1.18622e-216	2.85361	ARL4C	ENSG00000188042	0	7.55962	H3F3B	ENSG00000132475	0	1.7609	BLNK	ENSG00000095585	0	34.4641
TSPAN18	ENSG00000157570	0	5.11399	CLEC14A	ENSG00000176435	0	5.64297	S100A16	ENSG00000188643	8.69579e-113	1.98947	CXADR	ENSG00000154639	0	5.382	CARMN	ENSG00000249669	0	2.12989	CHRM2	ENSG00000181072	4.55564e-216	3.99617	CAP2	ENSG00000112186	0	7.40053	RPL23	ENSG00000125691	0	1.71462	SMIM24	ENSG00000095932	0	33.8118
GJA1	ENSG00000152661	0	5.0412	HHEX	ENSG00000152804	0	5.62259	GRB10	ENSG00000106070	1.05215e-111	2.02843	CD93	ENSG00000125810	0	2.98355	NR2F1	ENSG00000175745	0	2.0833	ISLR	ENSG00000129009	6.24466e-215	2.96722	COPZ2	ENSG00000005243	0	7.34117	RPL30	ENSG00000156482	0	1.70181	CGN	ENSG00000143375	0	33.7799
SOX18	ENSG00000203883	0	5.02911	DLL4	ENSG00000128917	0	5.61812	SCARF1	ENSG00000074660	1.17602e-111	2.19987	LMO2	ENSG00000135363	0	4.62425	TBX2	ENSG00000121068	0	2.07215	METTL7A	ENSG00000185432	1.73515e-213	4.16644	SPHK1	ENSG00000176170	0	7.15346	RPL24	ENSG00000114391	0	1.6915	SCIN	ENSG00000006747	0	32.9943
EGFL7	ENSG00000172889	0	5.01072	INSR	ENSG00000171105	0	5.60971	LMO2	ENSG00000135363	3.62717e-111	2.11436	TP53INP2	ENSG00000078804	0	4.53089	NR2F2	ENSG00000185551	0	1.91701	PAMR1	ENSG00000149090	2.99004e-211	4.74395	MYOF	ENSG00000138119	0	7.07666	RPL34	ENSG00000109475	0	1.68348	ESRP1	ENSG00000104413	0	32.9095
ACVRL1	ENSG00000139567	0	4.98707	CD34	ENSG00000174059	0	5.60701	SIPA1L2	ENSG00000116991	1.08601e-110	2.06289	SEMA6B	ENSG00000167680	0	3.83456	EDNRA	ENSG00000151617	0	1.77013	BCO2	ENSG00000197580	4.45416e-208	4.90427	NUPR1	ENSG00000176046	0	7.00677	RPS11	ENSG00000142534	0	1.66513	CRB3	ENSG00000130545	0	32.4294
ITGA2	ENSG00000164171	0	4.86425	ARHGEF15	ENSG00000198844	0	5.60635	TMOD2	ENSG00000128872	1.29808e-110	2.29799	SLC23A2	ENSG00000089057	0	4.36964	TPM2	ENSG00000198467	0	1.72644	RPS26	ENSG00000197728	8.73687e-208	2.13873	COL5A3	ENSG00000080573	0	7.00389	RPL6	ENSG00000089009	0	1.66462	NEBL	ENSG00000078114	0	31.9395
ITGA5	ENSG00000161638	0	4.81908	PDGFB	ENSG00000100311	0	5.60102	FLT1	ENSG00000102755	7.28799e-110	2.0587	TSPAN18	ENSG00000157570	0	4.03681	RPL8	ENSG00000161016	0	1.59278	EMILIN1	ENSG00000138080	1.28769e-205	2.55755	EFEMP1	ENSG00000115380	0	6.79602	RPL10A	ENSG00000198755	0	1.6484	FGFR4	ENSG00000160867	0	31.7101
S100A16	ENSG00000188643	0	4.79094	WSCD1	ENSG00000179314	0	5.59629	SOX7	ENSG00000171056	2.23665e-109	2.14662	ERG	ENSG00000157554	0	3.58914	RPS2	ENSG00000140988	0	1.52958	PRAC2	ENSG00000229637	2.37627e-205	6.13474	GLIPR1	ENSG00000139278	0	6.76239	RPS8	ENSG00000142937	0	1.64097	SLCO2A1	ENSG00000174640	0	31.3189
DOCK4	ENSG00000128512	0	4.74398	LAPTM5	ENSG00000162511	0	5.58292	TNFRSF10D	ENSG00000173530	3.22064e-109	2.10847	GDPD5	ENSG00000158555	0	3.53562	IGFBP7	ENSG00000163453	0	1.50514	PLAT	ENSG00000104368	4.53662e-202	3.10001	KDELR3	ENSG00000100196	0	6.67454	RPS4X	ENSG00000198034	0	1.63929	VTCN1	ENSG00000134258	0	31.2574
RASIP1	ENSG00000105538	0	4.72974	RGCC	ENSG00000102760	0	5.57922	PRDM1	ENSG00000057657	3.27008e-109	2.44023	SCARF1	ENSG00000074660	0	3.91496	HEYL	ENSG00000163909	0	2.62677	KCNK3	ENSG00000171303	7.93396e-202	6.26242	BAG2	ENSG00000112208	0	6.66751	RPL7	ENSG00000147604	0	1.62363	KCNJ1	ENSG00000151704	0	31.0124
SNRK	ENSG00000163788	0	4.71935	ITGA2	ENSG00000164171	0	5.57146	MECOM	ENSG00000085276	1.238e-108	1.85492	RPS6KA2	ENSG00000071242	0	4.33173	RGS16	ENSG00000143333	0	2.47842	LY6E	ENSG00000160932	3.86519e-201	3.2642	PDCD1LG2	ENSG00000197646	0	6.63502	RPL18	ENSG00000063177	0	1.61267	FXYD3	ENSG00000089356	0	30.8066
PLXND1	ENSG00000004399	0	4.71436	F11R	ENSG00000158769	0	5.55992	PTPRM	ENSG00000173482	2.11557e-108	1.91834	PREX1	ENSG00000124126	0	3.90238	SDC2	ENSG00000169439	0	1.78957	IGFBP3	ENSG00000146674	5.32784e-199	2.41544	BATF3	ENSG00000123685	0	6.56006	RPL35A	ENSG00000182899	0	1.59948	S100A1	ENSG00000160678	0	30.5849
EHD4	ENSG00000103966	0	4.69477	PECAM1	ENSG00000261371	0	5.54798	GJA4	ENSG00000187513	2.34231e-108	1.88278	LYSMD2	ENSG00000140280	0	4.41726	EPHB6	ENSG00000106123	0	3.90184	AK5	ENSG00000154027	3.78347e-197	7.16092	SUGCT	ENSG00000175600	0	6.52968	RPS15A	ENSG00000134419	0	1.59792	PRR15L	ENSG00000167183	0	29.0873
CHST1	ENSG00000175264	0	4.68778	RPS6KA2	ENSG00000071242	0	5.49515	EXOC3L1	ENSG00000179044	9.19533e-108	2.19355	SPNS2	ENSG00000183018	0	4.6817	RASSF4	ENSG00000107551	0	2.7655	COL3A1	ENSG00000168542	6.63457e-197	2.91799	C7orf69	ENSG00000136275	0	6.42716	RPL21	ENSG00000122026	0	1.59559	ADGRF1	ENSG00000153292	0	28.7895
RPS6KA2	ENSG00000071242	0	4.67181	GIMAP6	ENSG00000133561	0	5.46605	MMP15	ENSG00000102996	9.70302e-108	2.11115	DLL4	ENSG00000128917	4.12997e-308	2.70985	IL3RA	ENSG00000185291	0	3.11068	FXYD5	ENSG00000089327	2.54239e-196	3.2561	AC083967.1	ENSG00000254337	0	6.3279	PTMA	ENSG00000187514	0	1.59353	CLDN19	ENSG00000164007	0	28.6208
MECOM	ENSG00000085276	0	4.66558	ACSM3	ENSG00000005187	0	5.46565	CRIM1	ENSG00000150938	1.0809e-107	1.78962	RASSF2	ENSG00000101265	5.14015e-308	3.5838	PGF	ENSG00000119630	1.37128e-304	2.0026	GFRA1	ENSG00000151892	5.46077e-195	3.51801	SOD3	ENSG00000109610	0	6.29867	RPS14	ENSG00000164587	0	1.56192	SLCO4A1	ENSG00000101187	0	28.2198
ARHGAP29	ENSG00000137962	0	4.66283	PCDH12	ENSG00000113555	0	5.45685	MMRN1	ENSG00000138722	2.27008e-107	1.92348	PROX1	ENSG00000117707	1.73645e-307	6.52496	SEMA5A	ENSG00000112902	8.11727e-304	2.16954	HAND2	ENSG00000164107	9.22827e-194	2.45924	FSTL3	ENSG00000070404	0	6.09168	RPS29	ENSG00000213741	0	1.54422	FOLR1	ENSG00000110195	0	27.1661
PREX1	ENSG00000124126	0	4.61047	MMRN2	ENSG00000173269	0	5.44738	VAMP5	ENSG00000168899	5.35849e-107	2.17578	MAPK11	ENSG00000185386	2.22025e-303	3.74663	CD248	ENSG00000174807	6.16265e-303	1.99452	GATA4	ENSG00000136574	5.55695e-193	6.87571	NT5E	ENSG00000135318	0	6.07292	RPL3	ENSG00000100316	0	1.54412	TSPAN1	ENSG00000117472	0	26.843
CD40	ENSG00000101017	0	4.57976	NOTCH4	ENSG00000204301	0	5.44088	SLC1A4	ENSG00000115902	1.16436e-106	2.21112	NOTCH4	ENSG00000204301	2.66873e-303	2.77735	FJX1	ENSG00000179431	4.94342e-295	2.40718	COL6A1	ENSG00000142156	1.95485e-192	2.91809	ADAMTS2	ENSG00000087116	0	5.93842	RPL23A	ENSG00000198242	0	1.53296	SALL3	ENSG00000256463	0	25.6042
PNP	ENSG00000198805	0	4.55802	GIMAP8	ENSG00000171115	0	5.43885	PDE4B	ENSG00000184588	7.12463e-106	1.84668	TGFBR2	ENSG00000163513	7.27446e-302	6.30654	CSRP2	ENSG00000175183	1.08683e-293	2.84876	MEST	ENSG00000106484	8.31196e-192	2.60629	GBP1	ENSG00000117228	0	5.8994	RPL13A	ENSG00000142541	0	1.53079	AGR3	ENSG00000173467	0	24.9546
VAMP5	ENSG00000168899	0	4.37583	FLT4	ENSG00000037280	0	5.43632	MANSC1	ENSG00000111261	1.6844e-105	2.13405	PLXNA2	ENSG00000076356	2.67296e-301	3.77814	SPON2	ENSG00000159674	1.89635e-289	4.25656	LINC02228	ENSG00000251273	6.13914e-190	6.92736	CFH	ENSG00000000971	0	5.84804	EEF1A1	ENSG00000156508	0	1.51914	KCNJ10	ENSG00000177807	0	24.6007
UTRN	ENSG00000152818	0	4.31385	ADCYAP1	ENSG00000141433	0	5.42597	ARHGAP29	ENSG00000137962	5.76853e-104	1.94081	TEK	ENSG00000120156	5.51259e-301	3.92143	EPS8	ENSG00000151491	3.43546e-286	1.9191	IGDCC3	ENSG00000174498	3.54735e-186	2.78609	ERRFI1	ENSG00000116285	0	5.7935	RPL10	ENSG00000147403	0	1.51247	PKHD1	ENSG00000170927	0	24.3484
NRP1	ENSG00000099250	0	4.28179	TM4SF1	ENSG00000169908	0	5.40689	PRND	ENSG00000171864	1.05367e-103	1.9838	NETO2	ENSG00000171208	1.4002e-300	4.32658	SLC5A7	ENSG00000115665	7.68288e-286	6.55686	NKD2	ENSG00000145506	1.94977e-185	5.66977	PRSS35	ENSG00000146250	0	5.75499	RPL9	ENSG00000163682	0	1.51236	MCCD1	ENSG00000204511	0	24.0482
EFNB2	ENSG00000125266	0	4.18338	INPP5D	ENSG00000168918	0	5.40269	N4BP3	ENSG00000145911	1.70984e-103	2.04873	ABCA3	ENSG00000167972	1.27991e-299	4.31357	KCNIP4-IT1	ENSG00000280650	1.44016e-284	5.099	TMEM229A	ENSG00000234224	1.44408e-183	3.95155	TPM1	ENSG00000140416	0	5.70709	RPS24	ENSG00000138326	0	1.51148	ATP6V0A4	ENSG00000105929	0	23.8926
TGFBR2	ENSG00000163513	0	4.12142	KDR	ENSG00000128052	0	5.40256	EFCAB14	ENSG00000159658	2.20845e-103	1.88176	EHD4	ENSG00000103966	3.48026e-299	3.72203	FABP4	ENSG00000170323	1.8029e-282	7.33331	PLTP	ENSG00000100979	6.46396e-181	2.87518	COL12A1	ENSG00000111799	0	5.45872	RPL7A	ENSG00000148303	0	1.51102	GALNT3	ENSG00000115339	0	23.6908
CAVIN1	ENSG00000177469	0	3.92969	PREX1	ENSG00000124126	0	5.39757	NPAS2	ENSG00000170485	2.53926e-103	2.23831	EMP1	ENSG00000134531	2.38986e-298	3.2133	CD9	ENSG00000010278	1.98161e-279	1.67418	ENTPD3	ENSG00000168032	1.66973e-180	4.4187	COL5A1	ENSG00000130635	0	5.44621	RPS27	ENSG00000177954	0	1.50987	LAD1	ENSG00000159166	0	23.2256
WWTR1	ENSG00000018408	0	3.91413	ICAM2	ENSG00000108622	0	5.39528	PDGFB	ENSG00000100311	5.50922e-103	2.07176	FRMD4B	ENSG00000114541	1.39378e-297	3.6331	C8orf34	ENSG00000165084	1.03611e-276	4.75643	C1QTNF7	ENSG00000163145	1.49802e-179	4.32246	ACTN1	ENSG00000072110	0	5.33682	OLFML3	ENSG00000116774	0	2.5339	FAM83B	ENSG00000168143	0	22.0014
TMSB10	ENSG00000034510	0	1.79089	PTPRB	ENSG00000127329	0	5.39269	HAPLN1	ENSG00000145681	7.48413e-103	2.80369	EXOC3L1	ENSG00000179044	4.88284e-297	3.52414	S1PR5	ENSG00000180739	3.13858e-274	2.77714	HAS2	ENSG00000170961	2.21302e-177	3.93119	LMCD1	ENSG00000071282	0	5.2917	BCL11A	ENSG00000119866	0	4.15496	BSPRY	ENSG00000119411	0	21.75
CLSTN3	ENSG00000139182	0	5.13	RASGRF2	ENSG00000113319	0	5.38716	TM4SF1	ENSG00000169908	1.95202e-101	2.01159	THBD	ENSG00000178726	8.29006e-297	4.00742	IFIT3	ENSG00000119917	9.81988e-274	2.6269	PCDH7	ENSG00000169851	3.93185e-177	2.60701	MMP23B	ENSG00000189409	0	5.03029	IGFBP5	ENSG00000115461	0	3.52268	AC010503.4	ENSG00000275234	0	21.5202
ERG	ENSG00000157554	0	5.62988	APOLD1	ENSG00000178878	0	5.36857	SNRK	ENSG00000163788	6.0773e-101	1.93958	LINC01480	ENSG00000270164	4.74538e-296	5.88777	CXXC5	ENSG00000171604	3.84134e-273	1.91625	CLEC11A	ENSG00000105472	3.15942e-175	3.01082	CD59	ENSG00000085063	0	5.02731	HAND2-AS1	ENSG00000237125	0	3.64161	UGT2B7	ENSG00000171234	0	21.4038
BTNL9	ENSG00000165810	0	6.67498	KLHL4	ENSG00000102271	0	5.34947	MTSS1	ENSG00000170873	2.41626e-100	1.93993	PLVAP	ENSG00000130300	1.83078e-294	4.70371	JAG1	ENSG00000101384	2.28378e-272	1.81971	FTL	ENSG00000087086	6.55187e-175	1.85179	ANXA1	ENSG00000135046	0	4.9746	RPL31	ENSG00000071082	0	1.69535	SERPINF2	ENSG00000167711	0	20.9322
SIPA1L2	ENSG00000116991	0	4.19893	ALPK3	ENSG00000136383	0	5.34576	GJA5	ENSG00000265107	5.47196e-100	1.57718	NPAS2	ENSG00000170485	2.03626e-294	4.15901	MFGE8	ENSG00000140545	7.31666e-272	1.75928	BEGAIN	ENSG00000183092	7.10902e-175	6.04263	HTRA1	ENSG00000166033	0	4.93126	CPED1	ENSG00000106034	0	3.6614	SYNE4	ENSG00000181392	0	18.7809
RASSF2	ENSG00000101265	0	5.2953	TIE1	ENSG00000066056	0	5.34099	EFNA1	ENSG00000169242	8.67847e-100	1.74327	NRN1	ENSG00000124785	5.67575e-294	4.2972	VASN	ENSG00000168140	3.2864e-266	2.38709	NPY5R	ENSG00000164129	8.20888e-175	5.48115	KCNK6	ENSG00000099337	0	4.90624	PCDH7	ENSG00000169851	0	3.09951	TMPRSS2	ENSG00000184012	0	18.69
TP53I11	ENSG00000175274	0	4.09895	KCNQ1	ENSG00000053918	0	5.33268	CLSTN3	ENSG00000139182	1.04198e-99	2.05894	GIMAP1	ENSG00000213203	8.98967e-294	3.66321	C20orf27	ENSG00000101220	2.91981e-262	2.37804	SYT4	ENSG00000132872	2.21803e-172	4.05576	TPM2	ENSG00000198467	0	4.86534	HIC1	ENSG00000177374	0	2.60675	NEURL3	ENSG00000163121	0	18.2774
HLA-E	ENSG00000204592	0	3.91894	KCNJ2-AS1	ENSG00000267365	0	5.30973	ITGA6	ENSG00000091409	1.78862e-99	2.30101	CCM2L	ENSG00000101331	2.78475e-293	4.3617	PRKG1	ENSG00000185532	1.18226e-261	1.96827	POSTN	ENSG00000133110	1.86181e-170	2.02137	SYNPO	ENSG00000171992	0	4.85782	CHCHD2	ENSG00000106153	0	1.57533	PRR35	ENSG00000161992	0	16.5885
FAM107B	ENSG00000065809	7.01623e-308	3.84305	ROBO4	ENSG00000154133	0	5.3003	LXN	ENSG00000079257	1.79018e-99	1.98333	PIK3C2B	ENSG00000133056	1.31179e-291	3.84694	SOD3	ENSG00000109610	2.76542e-260	2.62462	FENDRR	ENSG00000268388	5.3983e-168	5.45722	CDKN2B	ENSG00000147883	0	4.8479	FAM110B	ENSG00000169122	0	4.01727	TFAP2B	ENSG00000008196	0	16.2573
FILIP1	ENSG00000118407	2.26665e-307	4.11696	SOX18	ENSG00000203883	0	5.29657	LIFR	ENSG00000113594	2.31735e-99	1.90885	MANSC1	ENSG00000111261	3.3334e-290	3.46606	SNHG18	ENSG00000250786	9.81287e-258	2.19725	ADI1	ENSG00000182551	5.88372e-166	2.97784	RAB33A	ENSG00000134594	0	4.82622	SLC35G1	ENSG00000176273	3.46751e-306	3.97935	OVOL1	ENSG00000172818	0	15.3149
LXN	ENSG00000079257	2.87003e-306	4.56854	TSTD1	ENSG00000215845	0	5.2963	JCAD	ENSG00000165757	6.23064e-99	2.02768	PLEKHG1	ENSG00000120278	2.43221e-287	3.29003	PTGIR	ENSG00000160013	1.15611e-256	2.84372	COL1A1	ENSG00000108821	1.36002e-165	1.66335	BGN	ENSG00000182492	0	4.82255	AFF3	ENSG00000144218	1.68457e-301	6.04079	GRHL2	ENSG00000083307	0	15.3072
APLP2	ENSG00000084234	8.53976e-305	3.92704	NOX4	ENSG00000086991	0	5.29472	SHE	ENSG00000169291	3.35805e-98	2.13326	VEGFC	ENSG00000150630	1.11252e-285	3.67978	AC068491.3	ENSG00000270190	8.14446e-255	3.19068	NGFR	ENSG00000064300	2.53002e-163	4.05564	TAP1	ENSG00000168394	0	4.72188	RPL26	ENSG00000161970	1.7802e-301	1.52256	KDF1	ENSG00000175707	0	11.7832
CALM1	ENSG00000198668	3.53576e-304	2.86802	MANSC1	ENSG00000111261	0	5.29267	CEMIP2	ENSG00000135048	5.07771e-98	1.96613	RNASE1	ENSG00000129538	1.11452e-285	2.69619	AC007406.3	ENSG00000256540	2.95016e-251	6.63788	FBLN1	ENSG00000077942	6.57017e-162	2.37282	FHL1	ENSG00000022267	0	4.65203	FZD2	ENSG00000180340	2.00436e-300	3.09723	CDH3	ENSG00000062038	0	26.8351
TACC1	ENSG00000147526	3.9119e-303	4.23981	SLC45A4	ENSG00000022567	0	5.29189	PREX2	ENSG00000046889	1.65765e-97	1.73789	KCNC4	ENSG00000116396	1.39001e-285	4.81631	FRMD3	ENSG00000172159	3.31911e-250	4.50109	COL4A5	ENSG00000188153	1.47131e-161	2.80262	LMO7	ENSG00000136153	0	4.63705	PCOLCE	ENSG00000106333	2.94582e-300	2.2765	SGK2	ENSG00000101049	0	23.5022
MAST4	ENSG00000069020	2.23996e-299	4.41415	GIMAP1	ENSG00000213203	0	5.28979	MAST4	ENSG00000069020	3.95814e-97	1.86768	CA2	ENSG00000104267	2.82446e-284	3.63153	FKBP1B	ENSG00000119782	1.19774e-245	2.33154	NRK	ENSG00000123572	5.2998e-161	3.67347	NTM	ENSG00000182667	0	4.62928	KAZALD1	ENSG00000107821	3.15728e-300	6.14396	SLC12A1	ENSG00000074803	0	28.1035
VEGFC	ENSG00000150630	6.2509e-299	4.69853	CPXM2	ENSG00000121898	0	5.28521	FAM107B	ENSG00000065809	4.8162e-97	2.20467	NBEAL2	ENSG00000160796	3.1433e-283	3.55495	HIGD1B	ENSG00000131097	4.13689e-245	6.83304	SGK1	ENSG00000118515	5.48154e-161	2.45313	ZNF469	ENSG00000225614	0	4.61398	NRXN1	ENSG00000179915	1.49637e-299	5.1249	SPINT2	ENSG00000167642	0	28.165
WSCD1	ENSG00000179314	3.53918e-295	6.6928	RASIP1	ENSG00000105538	0	5.27433	PPP1R16B	ENSG00000101445	7.54211e-97	2.21872	EOGT	ENSG00000163378	1.67295e-282	3.37221	LDHB	ENSG00000111716	2.25712e-244	1.7559	PDE8B	ENSG00000113231	2.85421e-160	5.31225	SPSB1	ENSG00000171621	0	4.54445	LGI1	ENSG00000108231	5.53518e-299	7.19266	FOXQ1	ENSG00000164379	0	13.1535
CD109	ENSG00000156535	2.8756e-293	6.85145	FMNL1	ENSG00000184922	0	5.22958	EOGT	ENSG00000163378	9.15182e-97	2.08568	CEMIP2	ENSG00000135048	3.35161e-282	3.72538	FAM13C	ENSG00000148541	1.2463e-242	3.09663	NUPR1	ENSG00000176046	2.20453e-158	2.21282	MAP1A	ENSG00000166963	0	4.52764	IL17RD	ENSG00000144730	3.55607e-298	5.13637	NECTIN4	ENSG00000143217	0	19.1173
MTSS1	ENSG00000170873	4.56025e-290	4.96482	CD109	ENSG00000156535	0	5.21547	SEMA4C	ENSG00000168758	6.70743e-96	2.02348	HOXB8	ENSG00000120068	1.37226e-280	4.15408	GNAS	ENSG00000087460	3.30406e-242	1.66712	BST2	ENSG00000130303	5.16722e-158	2.18664	ALCAM	ENSG00000170017	0	4.41796	TCF24	ENSG00000261787	8.14195e-298	12.3062	CLDN10	ENSG00000134873	0	43.7574
SH3BP5	ENSG00000131370	5.44835e-290	4.1631	TNFRSF10A	ENSG00000104689	0	5.20335	WSCD1	ENSG00000179314	1.18003e-95	2.08451	LIFR	ENSG00000113594	2.18424e-280	4.48815	MYOM2	ENSG00000036448	8.26301e-241	4.19847	IL6ST	ENSG00000134352	3.94838e-157	2.97732	COL1A2	ENSG00000164692	0	4.38501	TLE4	ENSG00000106829	1.17494e-295	2.98884	AIF1L	ENSG00000126878	0	29.9401
SMTN	ENSG00000183963	6.9832e-285	4.16757	DOCK4	ENSG00000128512	0	5.18924	ERG	ENSG00000157554	1.5058e-95	1.93064	NLGN4Y	ENSG00000165246	7.18835e-278	3.58318	DCBLD2	ENSG00000057019	8.79486e-237	1.78687	NOSTRIN	ENSG00000163072	9.65321e-156	3.06181	FILIP1L	ENSG00000168386	0	4.32146	MXRA5	ENSG00000101825	3.27739e-295	3.3746	GCGR	ENSG00000215644	3.61477e-293	15.0729
IGFBP3	ENSG00000146674	1.34451e-284	3.03973	TSPAN18	ENSG00000157570	0	5.1862	CLEC14A	ENSG00000176435	2.41768e-95	1.61615	JAG2	ENSG00000184916	3.85771e-277	2.96471	MAP3K20	ENSG00000091436	2.51769e-233	2.16067	CDH11	ENSG00000140937	2.61017e-155	2.18956	CD44	ENSG00000026508	0	4.31606	BEX2	ENSG00000133134	5.98284e-293	3.07906	HKDC1	ENSG00000156510	5.66524e-292	16.919
IPO11	ENSG00000086200	1.90835e-284	4.18658	PLEKHG1	ENSG00000120278	0	5.16615	NBEAL2	ENSG00000160796	4.16338e-95	2.24903	HHEX	ENSG00000152804	1.31633e-276	3.50151	RBPMS2	ENSG00000166831	7.39055e-233	2.4021	SOCS1	ENSG00000185338	2.89823e-155	2.80319	CERCAM	ENSG00000167123	0	4.28731	SYT1	ENSG00000067715	9.36688e-293	4.29049	SPINT1-AS1	ENSG00000261183	1.01775e-291	23.0239
TM4SF1	ENSG00000169908	1.97752e-272	4.78084	OSBPL3	ENSG00000070882	0	5.16613	FAM124B	ENSG00000124019	7.72736e-95	2.2565	GIMAP6	ENSG00000133561	2.72969e-276	4.81381	HRC	ENSG00000130528	2.27374e-232	2.61618	CDK18	ENSG00000117266	1.53379e-154	3.72767	ECM1	ENSG00000143369	0	4.24808	PID1	ENSG00000153823	6.09745e-288	5.83655	RIMBP2	ENSG00000060709	1.16663e-291	21.8836
EPAS1	ENSG00000116016	5.21295e-272	3.94356	FAM84A	ENSG00000162981	0	5.15354	LAPTM5	ENSG00000162511	9.34733e-95	1.86771	PPP1R16B	ENSG00000101445	3.8878e-276	3.51831	GRIA4	ENSG00000152578	4.87662e-229	1.80004	TBX1	ENSG00000184058	1.03705e-152	6.31683	MVP	ENSG00000013364	0	4.16977	ID1	ENSG00000125968	7.80812e-280	1.79471	TACSTD2	ENSG00000184292	4.2661e-277	24.9067
S1PR1	ENSG00000170989	2.05129e-269	5.36316	CHST15	ENSG00000182022	0	5.1473	PPM1F	ENSG00000100034	1.54277e-94	1.96623	MFAP3L	ENSG00000198948	7.97452e-275	4.65765	AP3M2	ENSG00000070718	1.83086e-227	1.99295	LHX8	ENSG00000162624	1.116e-149	4.70483	STK38L	ENSG00000211455	0	4.15939	HOXA10	ENSG00000253293	1.67319e-276	3.27769	ARHGEF38	ENSG00000236699	2.62593e-272	12.2254
SCN9A	ENSG00000169432	7.51799e-267	6.84035	IL16	ENSG00000172349	0	5.14464	CHST1	ENSG00000175264	3.27443e-94	2.03425	ENPP2	ENSG00000136960	4.1699e-273	8.54911	OR51E2	ENSG00000167332	2.57721e-226	5.5205	RHOU	ENSG00000116574	1.33337e-149	3.39686	OLFM2	ENSG00000105088	0	4.03425	G0S2	ENSG00000123689	3.06594e-276	3.51203	RAB11FIP1	ENSG00000156675	5.29513e-269	24.3698
SHE	ENSG00000169291	7.13769e-266	5.97698	EFCAB14	ENSG00000159658	0	5.14369	TP53INP2	ENSG00000078804	4.57171e-94	2.18965	ITPR3	ENSG00000096433	6.12679e-273	4.05028	TESC	ENSG00000088992	1.11723e-221	3.18786	LINGO2	ENSG00000174482	2.60624e-148	5.03787	LOXL1	ENSG00000129038	0	4.01863	TET1	ENSG00000138336	6.1803e-275	2.86473	TPD52	ENSG00000076554	1.99043e-266	21.2889
CRIP2	ENSG00000182809	4.40943e-263	3.3874	EOGT	ENSG00000163378	0	5.14316	PLXND1	ENSG00000004399	7.54965e-94	2.03139	FES	ENSG00000182511	5.16795e-272	3.99987	MGST3	ENSG00000143198	2.36979e-220	1.86341	NPY1R	ENSG00000164128	1.2287e-146	2.45229	LGALS3BP	ENSG00000108679	0	3.9797	KIF5C	ENSG00000168280	2.63811e-274	3.63383	CASR	ENSG00000036828	8.96642e-265	14.0106
DEPP1	ENSG00000165507	2.75288e-262	6.98897	EPHX4	ENSG00000172031	0	5.09483	DGKD	ENSG00000077044	1.78009e-92	2.15756	APLN	ENSG00000171388	8.91164e-270	6.40779	MAPT	ENSG00000186868	5.5948e-220	2.44104	CYGB	ENSG00000161544	7.66769e-146	2.00674	TNC	ENSG00000041982	0	3.96666	ZFAS1	ENSG00000177410	5.29372e-274	1.8601	RHBG	ENSG00000132677	2.91846e-262	15.4967
LIFR	ENSG00000113594	4.17757e-262	4.26984	GJA1	ENSG00000152661	0	5.08631	FURIN	ENSG00000140564	2.19397e-92	2.00163	EPAS1	ENSG00000116016	2.11177e-269	3.94489	METRN	ENSG00000103260	1.29059e-219	1.92284	HAND2-AS1	ENSG00000237125	1.01142e-145	2.53052	LARP6	ENSG00000166173	0	3.9271	KIF26B	ENSG00000162849	3.1212e-273	4.05625	TOX3	ENSG00000103460	5.42331e-262	32.0342
GNG11	ENSG00000127920	2.07981e-259	3.20159	EHD4	ENSG00000103966	0	5.07899	EPAS1	ENSG00000116016	3.22816e-92	1.86602	PCAT19	ENSG00000267107	3.38396e-269	3.83825	KCNB1	ENSG00000158445	2.17007e-219	4.42018	NTRK2	ENSG00000148053	1.3743e-143	2.11554	P4HA2	ENSG00000072682	0	3.88548	PLPPR3	ENSG00000129951	1.97235e-270	3.44253	DUSP9	ENSG00000130829	1.65335e-252	30.6753
ADGRF5	ENSG00000069122	2.06496e-258	4.09831	RASL10A	ENSG00000100276	0	5.06997	GPRIN3	ENSG00000185477	9.46357e-92	1.95233	RAPGEF1	ENSG00000107263	4.85778e-268	3.52884	CLIC1	ENSG00000213719	4.42205e-219	1.67856	ZMAT3	ENSG00000172667	1.16058e-139	2.45872	SP100	ENSG00000067066	0	3.80995	SCUBE3	ENSG00000146197	2.18102e-268	3.89926	PNOC	ENSG00000168081	1.74188e-248	37.8535
IGFBP4	ENSG00000141753	2.46578e-258	3.40121	DBNDD1	ENSG00000003249	0	5.06545	TACC1	ENSG00000147526	1.81497e-91	1.85188	MTSS1	ENSG00000170873	4.86676e-268	3.17813	ARHGAP26	ENSG00000145819	1.38005e-218	2.44554	FN1	ENSG00000115414	4.35106e-139	2.02666	VCAN	ENSG00000038427	0	3.76895	NREP	ENSG00000134986	3.58332e-268	2.04461	AC018730.1	ENSG00000239587	4.34082e-239	6.47936
TM4SF18	ENSG00000163762	1.28367e-257	4.33963	RAB38	ENSG00000123892	0	5.0459	KCNJ2	ENSG00000123700	4.24478e-91	2.23609	DOCK9	ENSG00000088387	4.67532e-267	2.61776	FAM241A	ENSG00000174749	4.18372e-217	2.21821	RBMS3	ENSG00000144642	4.01787e-138	2.61298	LGALS3	ENSG00000131981	0	3.75926	HMCN1	ENSG00000143341	1.3031e-267	3.26202	CLDN16	ENSG00000113946	1.1358e-238	18.6336
TEK	ENSG00000120156	4.26782e-257	6.18399	FLT1	ENSG00000102755	0	5.03511	WWTR1	ENSG00000018408	1.09164e-90	2.16892	CELF2	ENSG00000048740	5.55899e-267	4.50082	RERG	ENSG00000134533	6.49662e-216	1.76405	PCDHB5	ENSG00000113209	3.56468e-136	3.57206	CHPF	ENSG00000123989	0	3.74301	RSPO3	ENSG00000146374	2.82309e-265	4.2735	CRYBG2	ENSG00000176092	6.54766e-238	8.52741
KCNJ2	ENSG00000123700	9.30243e-257	5.95223	HSPG2	ENSG00000142798	0	5.03242	PIK3C2B	ENSG00000133056	1.62947e-90	2.23719	TOX2	ENSG00000124191	3.56977e-266	4.34415	HLF	ENSG00000108924	4.8794e-210	3.51811	ADGRL2	ENSG00000117114	5.63158e-136	2.33942	HLA-C	ENSG00000204525	0	3.6698	RNF150	ENSG00000170153	1.59065e-264	4.38434	CLDN9	ENSG00000213937	2.14895e-236	8.47447
ITGA6	ENSG00000091409	6.66574e-255	5.66285	GPR4	ENSG00000177464	0	5.00638	UTRN	ENSG00000152818	3.86761e-90	1.91351	STC1	ENSG00000159167	2.38842e-265	3.27319	PIP5K1B	ENSG00000107242	2.60282e-209	5.32801	PURPL	ENSG00000250337	8.00206e-136	2.82343	FBN1	ENSG00000166147	0	3.653	NAP1L1	ENSG00000187109	2.29573e-255	1.74116	MUC1	ENSG00000185499	4.22571e-236	28.3089
FAM124B	ENSG00000124019	9.9553e-253	6.05938	TM4SF18	ENSG00000163762	0	5.00479	SH3BP5	ENSG00000131370	9.47727e-90	2.01531	SIPA1L2	ENSG00000116991	2.39965e-265	3.833	RRAS	ENSG00000126458	1.58035e-208	1.63944	QPRT	ENSG00000103485	1.07823e-135	2.01073	MSRB3	ENSG00000174099	0	3.63222	CNTNAP2	ENSG00000174469	4.86127e-255	7.44858	TSTD1	ENSG00000215845	1.45998e-234	19.7028
JCAD	ENSG00000165757	8.81728e-250	5.18039	ADAM15	ENSG00000143537	0	4.98835	CDK17	ENSG00000059758	1.80608e-89	1.90876	GNA14	ENSG00000156049	3.05363e-265	5.40159	RASGRP2	ENSG00000068831	3.40905e-208	2.6077	COL6A6	ENSG00000206384	9.53247e-135	5.10558	HLA-B	ENSG00000234745	0	3.55553	TRIB2	ENSG00000071575	1.33876e-252	2.64611	TFAP2A	ENSG00000137203	2.413e-233	23.4293
LMO2	ENSG00000135363	3.61431e-248	3.75649	PTCHD1	ENSG00000165186	0	4.98425	CLDN7	ENSG00000181885	2.27437e-89	1.94785	FGD5	ENSG00000154783	4.50308e-264	3.52333	OSBPL1A	ENSG00000141447	1.22376e-207	2.23685	CDH23	ENSG00000107736	1.19226e-133	5.7291	RUNX1	ENSG00000159216	0	3.46234	BOC	ENSG00000144857	6.54821e-252	3.83159	MITF	ENSG00000187098	3.80968e-232	22.3494
HHEX	ENSG00000152804	7.65298e-247	5.83725	IPO11	ENSG00000086200	0	4.9831	GIMAP1	ENSG00000213203	1.06721e-88	2.008	ARHGAP23	ENSG00000275832	4.5359e-263	4.10653	CA4	ENSG00000167434	2.1658e-207	5.41844	COL5A1	ENSG00000130635	3.33218e-132	1.52507	AC245595.1	ENSG00000232527	0	3.44999	SGK1	ENSG00000118515	7.5715e-252	2.81348	SLC6A13	ENSG00000010379	2.27365e-224	22.0062
PLK2	ENSG00000145632	1.34935e-243	3.33661	ARHGAP27	ENSG00000159314	0	4.97845	TP53I11	ENSG00000175274	1.25735e-88	2.18171	SHE	ENSG00000169291	8.90034e-263	3.35559	SPATS2L	ENSG00000196141	8.05095e-207	1.73164	APOE	ENSG00000130203	9.04583e-132	2.06466	PYCR1	ENSG00000183010	0	3.36541	SELENOP	ENSG00000250722	3.22586e-250	2.19201	PPP1R1A	ENSG00000135447	2.23308e-222	18.321
TNFRSF10D	ENSG00000173530	1.71423e-243	3.76147	SLC22A23	ENSG00000137266	0	4.97462	CALCRL	ENSG00000064989	1.36834e-88	2.00779	CXCR4	ENSG00000121966	5.86601e-262	4.05623	HES5	ENSG00000197921	2.80199e-206	9.13504	SP8	ENSG00000164651	2.82949e-130	4.02733	SELENOM	ENSG00000198832	0	3.35343	IL11RA	ENSG00000137070	2.90254e-249	2.80601	PATJ	ENSG00000132849	1.44179e-220	18.8796
CDC42EP3	ENSG00000163171	1.06271e-242	3.75853	SCN3B	ENSG00000166257	0	4.9745	VEGFC	ENSG00000150630	2.3709e-88	1.90075	GJA1	ENSG00000152661	9.59464e-261	4.36854	GPBAR1	ENSG00000179921	1.43456e-204	3.1827	EHD3	ENSG00000013016	3.19214e-130	3.12626	TSPO	ENSG00000100300	0	3.34135	NAV3	ENSG00000067798	4.55078e-249	3.75124	LINC00472	ENSG00000233237	9.0306e-220	23.2875
SEC14L1	ENSG00000129657	4.9942e-239	3.42403	MMRN1	ENSG00000138722	0	4.95997	SCAMP5	ENSG00000198794	3.28281e-88	2.31006	BCAM	ENSG00000187244	1.73543e-260	3.73522	TGFB1I1	ENSG00000140682	6.56469e-204	1.67267	VCAN	ENSG00000038427	3.13248e-128	1.67051	PMM1	ENSG00000100417	0	3.20724	CLDN11	ENSG00000013297	6.53059e-247	9.56514	GJB1	ENSG00000169562	1.32498e-219	8.24395
GIMAP7	ENSG00000179144	5.63731e-239	8.2217	TP53I11	ENSG00000175274	0	4.95199	ACVRL1	ENSG00000139567	3.60689e-88	1.79961	ADAM15	ENSG00000143537	2.44705e-260	2.9283	CYC1	ENSG00000179091	2.78857e-203	1.8004	DMKN	ENSG00000161249	2.33339e-127	4.79221	FAM114A1	ENSG00000197712	0	3.09915	CNTN4	ENSG00000144619	2.43337e-246	3.08204	RAB17	ENSG00000124839	2.11633e-219	16.3726
LDB2	ENSG00000169744	1.2789e-238	3.31924	DEPP1	ENSG00000165507	0	4.95097	ACKR3	ENSG00000144476	4.8687e-88	1.88222	SAMD12	ENSG00000177570	3.90705e-259	4.1522	SLC35F1	ENSG00000196376	6.82869e-203	3.31861	LSAMP	ENSG00000185565	6.7994e-126	2.19725	PRRX1	ENSG00000116132	0	3.02333	EIF3E	ENSG00000104408	1.03103e-245	1.91323	MARVELD2	ENSG00000152939	4.48239e-215	20.045
INPP5D	ENSG00000168918	3.94864e-238	7.48472	GJA4	ENSG00000187513	0	4.93928	ADGRF5	ENSG00000069122	3.87827e-87	1.81909	SEL1L3	ENSG00000091490	1.2366e-258	3.52995	RPA3	ENSG00000106399	7.57315e-202	2.18377	PLSCR4	ENSG00000114698	6.03557e-125	4.1148	GLIPR2	ENSG00000122694	0	3.01074	EPB41L4A-AS1	ENSG00000224032	4.85011e-242	2.65384	USH1C	ENSG00000006611	3.18888e-214	7.7301
PPP1R16B	ENSG00000101445	1.06714e-237	5.78738	KBTBD11	ENSG00000176595	0	4.93592	NETO2	ENSG00000171208	8.33929e-87	2.00247	PNP	ENSG00000198805	3.25576e-258	2.88957	LZTS1	ENSG00000061337	5.64852e-201	2.1327	KIF26B	ENSG00000162849	2.32257e-124	2.28746	CAVIN1	ENSG00000177469	0	2.01821	TFDP2	ENSG00000114126	6.9857e-242	2.71121	PARD6B	ENSG00000124171	4.5182e-212	19.509
CALCRL	ENSG00000064989	2.00683e-237	3.95704	CLDN7	ENSG00000181885	0	4.92698	CFLAR	ENSG00000003402	8.51962e-87	1.87171	PSEN2	ENSG00000143801	6.66685e-258	4.67818	TMEM74B	ENSG00000125895	9.52975e-200	2.84964	COL6A2	ENSG00000142173	3.07912e-123	2.33084	GAPDH	ENSG00000111640	0	1.93483	LGR5	ENSG00000139292	1.3514e-235	7.83895	AL390719.2	ENSG00000272141	9.65292e-212	13.4193
ENG	ENSG00000106991	2.56246e-237	4.65442	ESAM	ENSG00000149564	0	4.91525	NDST1	ENSG00000070614	3.02451e-86	1.94909	RAPGEF5	ENSG00000136237	3.24816e-257	2.93189	ARHGEF17	ENSG00000110237	2.20242e-195	1.77252	DNAJC1	ENSG00000136770	1.4609e-122	2.53834	LTBP1	ENSG00000049323	0	3.74899	SVEP1	ENSG00000165124	6.17801e-235	4.15268	DOC2B	ENSG00000272636	4.39937e-211	22.9618
MANSC1	ENSG00000111261	1.84015e-236	5.37375	KLHL6	ENSG00000172578	0	4.91034	SEL1L3	ENSG00000091490	6.74001e-86	2.05362	TTC9	ENSG00000133985	4.29933e-257	3.9825	ARHGEF6	ENSG00000129675	7.46134e-194	2.66105	CAVIN2	ENSG00000168497	2.5201e-122	3.74258	ANGPTL4	ENSG00000167772	0	5.79651	LSAMP	ENSG00000185565	1.55357e-234	3.12903	KISS1R	ENSG00000116014	6.85635e-209	16.2163
IL32	ENSG00000008517	2.94091e-234	5.02036	XKR4	ENSG00000206579	0	4.90273	TSPAN13	ENSG00000106537	3.17306e-85	1.92096	PERP	ENSG00000112378	4.75298e-257	3.57791	CRIP1	ENSG00000213145	3.44669e-192	5.16436	TRIL	ENSG00000255690	3.826e-122	2.28207	IGFBP6	ENSG00000167779	0	4.07761	TWIST1	ENSG00000122691	6.73617e-234	2.78197	MYH14	ENSG00000105357	4.80681e-208	18.5251
MYO10	ENSG00000145555	5.14171e-233	3.38085	CXCR4	ENSG00000121966	0	4.8927	FZD4	ENSG00000174804	4.3018e-85	1.95096	TM4SF1	ENSG00000169908	9.97436e-255	3.38101	CAMK2N1	ENSG00000162545	8.18988e-192	1.86536	ADAMTSL2	ENSG00000197859	7.44361e-122	4.56964	AXL	ENSG00000167601	0	2.70997	DBP	ENSG00000105516	9.07692e-233	3.50077	RPRM	ENSG00000177519	6.11796e-208	15.2665
GIMAP1	ENSG00000213203	7.96235e-233	6.28727	FGF12	ENSG00000114279	0	4.88515	INSR	ENSG00000171105	6.21029e-85	1.79143	SYT17	ENSG00000103528	1.07885e-254	3.93806	SLC25A5	ENSG00000005022	7.94513e-191	1.69468	CCL7	ENSG00000108688	2.63245e-121	4.44913	ADM2	ENSG00000128165	0	4.76555	MEOX1	ENSG00000005102	2.70985e-231	12.2805	CYS1	ENSG00000205795	1.51445e-206	19.9636
STAB1	ENSG00000010327	4.461e-232	6.69151	GPRIN3	ENSG00000185477	0	4.88172	ATP13A2	ENSG00000159363	1.09439e-84	1.99303	ESM1	ENSG00000164283	3.93185e-254	2.60154	SH2D3C	ENSG00000095370	3.57582e-186	1.64764	AEBP1	ENSG00000106624	2.72074e-121	2.127	ADAM9	ENSG00000168615	0	3.05738	FBLN5	ENSG00000140092	3.50217e-231	4.17573	HMGCS2	ENSG00000134240	2.35826e-205	9.32429
IVNS1ABP	ENSG00000116679	2.44244e-229	4.45197	PRKCH	ENSG00000027075	0	4.88153	SMTN	ENSG00000183963	1.93044e-83	1.88484	CD40	ENSG00000101017	5.53673e-254	3.53718	AC022035.1	ENSG00000263637	7.18061e-186	5.41365	H2AFJ	ENSG00000246705	1.52995e-118	2.30614	STMN2	ENSG00000104435	0	2.1161	LRRC4C	ENSG00000148948	9.69446e-227	4.41126	NEFL	ENSG00000277586	7.19918e-203	22.444
CA2	ENSG00000104267	1.50696e-226	3.95861	KIAA1147	ENSG00000257093	0	4.88068	ITGA5	ENSG00000161638	2.68486e-83	1.756	GNG7	ENSG00000176533	5.99077e-254	4.06925	SUSD4	ENSG00000143502	2.20492e-185	3.95799	MASP1	ENSG00000127241	4.09943e-118	3.36772	FN1	ENSG00000115414	0	4.86621	CIRBP	ENSG00000099622	1.59815e-226	2.07299	AL035661.1	ENSG00000274173	1.05732e-201	6.36007
TMOD2	ENSG00000128872	8.56742e-223	4.37937	PLVAP	ENSG00000130300	0	4.87541	VSIR	ENSG00000107738	3.2701e-83	2.08244	DOCK4	ENSG00000128512	3.05112e-253	3.10065	AC004816.2	ENSG00000275630	1.5003e-184	3.66522	CDX2	ENSG00000165556	2.06892e-117	3.62016	OLFML2B	ENSG00000162745	9.01527e-308	4.42202	CSRNP3	ENSG00000178662	2.92914e-225	3.95956	FBXO2	ENSG00000116661	1.52975e-201	21.2125
THSD1	ENSG00000136114	7.12702e-222	6.15239	GDPD5	ENSG00000158555	0	4.86857	LDB2	ENSG00000169744	7.52455e-83	1.88974	KITLG	ENSG00000049130	1.20662e-252	3.71486	FHL3	ENSG00000183386	2.0319e-183	1.74461	TSPAN5	ENSG00000168785	1.83127e-116	2.1614	ST6GALNAC5	ENSG00000117069	5.70043e-307	7.02095	NFIA	ENSG00000162599	1.12631e-224	3.05465	CBLC	ENSG00000142273	7.12535e-201	9.671
ARHGAP18	ENSG00000146376	7.94191e-222	4.05669	ERG	ENSG00000157554	0	4.85447	IVNS1ABP	ENSG00000116679	1.60191e-82	1.84806	TSPAN11	ENSG00000110900	5.13596e-252	4.01275	ATP5MC3	ENSG00000154518	2.64029e-183	1.55844	ST3GAL1	ENSG00000008513	8.85042e-116	2.62183	ARSJ	ENSG00000180801	7.73718e-306	4.3329	MXRA8	ENSG00000162576	1.0859e-223	2.07932	MACC1	ENSG00000183742	5.7285e-200	12.9908
EXOC3L1	ENSG00000179044	8.75396e-218	5.64894	AC008556.1	ENSG00000277013	0	4.85242	ADAMTS9	ENSG00000163638	1.04924e-81	1.99556	SYNGR2	ENSG00000108639	2.47517e-251	3.22302	IMPA2	ENSG00000141401	5.29883e-183	2.45217	NID1	ENSG00000116962	8.47551e-115	1.85303	SPARC	ENSG00000113140	1.20339e-302	3.81615	GSC	ENSG00000133937	1.58137e-223	9.38078	WWC1	ENSG00000113645	5.59836e-198	18.2461
FAM69B	ENSG00000165716	1.68399e-217	3.43842	C20orf204	ENSG00000196421	0	4.84475	CCDC88C	ENSG00000015133	1.21591e-81	2.1379	PIEZO1	ENSG00000103335	2.95255e-251	3.58827	AL139246.5	ENSG00000272449	6.65328e-182	3.73288	TMEM141	ENSG00000244187	8.91352e-115	2.59819	PHLDA2	ENSG00000181649	1.5057e-301	4.63112	RPS20	ENSG00000008988	2.94998e-222	1.52419	NEBL-AS1	ENSG00000231920	1.70658e-195	4.89157
PDGFB	ENSG00000100311	3.55239e-216	4.41933	PCAT19	ENSG00000267107	0	4.83349	THBD	ENSG00000178726	1.78883e-81	2.40564	NDST1	ENSG00000070614	5.41428e-251	3.68447	POMP	ENSG00000132963	5.56005e-181	1.58658	ITGA1	ENSG00000213949	2.3449e-114	1.91275	LMNA	ENSG00000160789	5.02084e-300	3.01543	MGST1	ENSG00000008394	7.97387e-222	3.68484	SHANK2	ENSG00000162105	2.10221e-195	20.7345
TSPAN7	ENSG00000156298	7.13119e-215	5.33183	CRIM1	ENSG00000150938	0	4.83277	NRP1	ENSG00000099250	2.63542e-81	1.93638	TNFRSF10D	ENSG00000173530	7.22474e-251	3.68641	HOXB2	ENSG00000173917	1.15012e-177	2.08818	CST3	ENSG00000101439	6.15254e-114	2.12759	MXRA8	ENSG00000162576	3.40869e-299	2.67126	PLEKHH2	ENSG00000152527	1.78772e-221	4.29925	GPR34	ENSG00000171659	2.64201e-195	21.661
CFLAR	ENSG00000003402	1.13032e-214	4.3943	CACNG8	ENSG00000142408	0	4.83272	HHEX	ENSG00000152804	3.10557e-81	2.0922	EPHX4	ENSG00000172031	2.39523e-250	4.06761	GINS2	ENSG00000131153	3.52894e-176	2.50451	TIMP1	ENSG00000102265	7.76422e-114	1.78259	CAV2	ENSG00000105971	1.27008e-298	3.37902	MEIS3	ENSG00000105419	7.03545e-220	2.47624	MMP7	ENSG00000137673	1.38364e-193	60.1371
MFNG	ENSG00000100060	1.37279e-213	7.89071	S100A16	ENSG00000188643	0	4.82785	KIAA1147	ENSG00000257093	3.73292e-81	1.87005	SERINC5	ENSG00000164300	3.07625e-250	3.14293	THY1	ENSG00000154096	6.34743e-176	1.63948	MIR503HG	ENSG00000223749	5.29879e-113	2.30211	GREM1	ENSG00000166923	3.74437e-297	5.32139	SGCD	ENSG00000170624	1.41785e-217	8.9539	TJP3	ENSG00000105289	6.06681e-193	8.95861
ADM	ENSG00000148926	1.26992e-212	5.28799	DEPTOR	ENSG00000155792	0	4.82769	SH3PXD2A	ENSG00000107957	3.98804e-81	1.91419	FAM189A1	ENSG00000104059	1.0421e-249	5.9618	COX7B	ENSG00000131174	7.45544e-175	1.60044	TMTC4	ENSG00000125247	2.51856e-112	2.59123	EDN1	ENSG00000078401	4.76323e-297	3.9403	FRZB	ENSG00000162998	2.08077e-217	2.61232	PPY	ENSG00000108849	1.12096e-190	9.79399
BCAM	ENSG00000187244	6.60814e-212	4.45571	GRAP	ENSG00000154016	0	4.82729	FRMD4B	ENSG00000114541	4.30626e-81	1.88983	MTRF1L	ENSG00000112031	4.85918e-249	4.84329	WDFY2	ENSG00000139668	1.27691e-174	2.04294	PIEZO2	ENSG00000154864	3.20554e-112	2.08086	PLN	ENSG00000198523	1.6673e-296	2.44582	CCDC80	ENSG00000091986	2.73885e-217	1.69093	HGD	ENSG00000113924	3.42887e-189	17.8193
PLPP3	ENSG00000162407	1.5225e-211	3.70593	DYSF	ENSG00000135636	0	4.82622	PEA15	ENSG00000162734	8.33153e-81	1.82846	PRDM1	ENSG00000057657	3.08841e-248	3.44376	ZEB2	ENSG00000169554	6.07548e-170	1.50396	PRKG2	ENSG00000138669	8.58994e-112	4.63425	GSTT2B	ENSG00000133433	3.38982e-296	5.11888	TMEM98	ENSG00000006042	5.49801e-217	2.30199	ARHGEF28	ENSG00000214944	1.32062e-188	19.7937
GPRIN3	ENSG00000185477	6.614e-210	4.16875	VSIR	ENSG00000107738	0	4.81207	CDC42EP3	ENSG00000163171	9.23626e-81	1.79432	SOX7	ENSG00000171056	6.51945e-248	2.578	HPRT1	ENSG00000165704	6.09294e-169	2.18726	CEBPB	ENSG00000172216	3.37615e-111	2.62948	PLXDC1	ENSG00000161381	1.22014e-294	3.51496	RASSF9	ENSG00000198774	9.86581e-217	5.79655	PAQR5	ENSG00000137819	2.02869e-187	12.2587
ABCG1	ENSG00000160179	2.37519e-209	5.97912	CXCL2	ENSG00000081041	0	4.80978	THSD1	ENSG00000136114	2.2102e-80	2.12537	HBEGF	ENSG00000113070	4.92303e-247	3.17292	C1QBP	ENSG00000108561	1.8614e-168	1.74893	CER1	ENSG00000147869	1.596e-109	4.71174	S100A10	ENSG00000197747	3.9905e-294	4.17702	COL6A3	ENSG00000163359	7.70511e-216	1.82627	CD86	ENSG00000114013	6.11956e-186	14.5431
RICTOR	ENSG00000164327	1.0293e-208	4.48758	PROCR	ENSG00000101000	0	4.80904	TNFRSF10A	ENSG00000104689	2.61313e-80	2.44976	ABLIM3	ENSG00000173210	1.07274e-246	4.60423	RNASEH2B	ENSG00000136104	1.25902e-166	2.1001	PRCP	ENSG00000137509	2.9196e-108	1.98149	CCDC80	ENSG00000091986	2.93466e-291	3.79656	HUNK	ENSG00000142149	1.67701e-215	5.20935	FCGR1A	ENSG00000150337	5.22521e-184	6.61854
TCF4	ENSG00000196628	7.67432e-208	3.17938	USP31	ENSG00000103404	0	4.80846	MAP3K11	ENSG00000173327	3.05625e-80	1.83149	EFNA1	ENSG00000169242	1.26272e-246	2.58649	CHST2	ENSG00000175040	4.55311e-166	1.81522	CCL2	ENSG00000108691	1.07531e-107	2.48797	SLC22A18	ENSG00000110628	4.66328e-291	3.73899	CDH7	ENSG00000081138	2.55e-213	10.137	GPX3	ENSG00000211445	5.88397e-183	23.8765
PEA15	ENSG00000162734	1.17118e-206	3.37919	ACE	ENSG00000159640	0	4.79668	HECW2	ENSG00000138411	3.07602e-80	2.05342	RASGRF2	ENSG00000113319	6.744e-245	4.30097	VSTM4	ENSG00000165633	1.21388e-165	2.71014	RAB27B	ENSG00000041353	3.29998e-107	4.95008	KLF9	ENSG00000119138	1.17176e-290	3.64382	2006-09-01	ENSG00000125354	5.90621e-213	2.32879	PKP3	ENSG00000184363	8.27683e-183	8.03108
SEMA3G	ENSG00000010319	5.3719e-206	6.42884	MTSS1	ENSG00000170873	0	4.77557	SIPA1	ENSG00000213445	6.26184e-80	1.84744	AGFG2	ENSG00000106351	3.72634e-244	3.85857	NPY1R	ENSG00000164128	3.02055e-164	2.52597	KRT18	ENSG00000111057	2.6432e-106	1.8654	TRIM22	ENSG00000132274	2.19041e-290	4.10651	SMAD9	ENSG00000120693	1.00635e-210	3.3478	RASSF10	ENSG00000189431	9.97696e-183	11.3591
PCDH1	ENSG00000156453	9.76945e-205	4.04374	CLDN5	ENSG00000184113	0	4.77394	MAP4K2	ENSG00000168067	8.93673e-80	1.9063	CALCRL	ENSG00000064989	5.92547e-244	3.39657	GMNN	ENSG00000112312	1.69188e-163	2.11906	AC011632.1	ENSG00000253706	3.42287e-106	4.75448	GPC4	ENSG00000076716	6.20115e-290	4.57218	HIST1H4C	ENSG00000197061	3.9917e-206	2.06882	CD300LF	ENSG00000186074	1.32589e-182	8.77893
MMP15	ENSG00000102996	8.49419e-204	5.00771	GJA5	ENSG00000265107	0	4.7659	RAPGEF1	ENSG00000107263	9.56785e-80	1.94197	ACE	ENSG00000159640	2.09772e-243	4.04455	OLFML2B	ENSG00000162745	3.20717e-163	2.30374	FBLN2	ENSG00000163520	7.45205e-104	3.05598	DYNLT3	ENSG00000165169	3.81473e-289	3.28559	GABRR1	ENSG00000146276	2.62435e-205	6.12932	TMEM139	ENSG00000178826	3.25641e-182	9.32042
FRMD4B	ENSG00000114541	1.85439e-202	5.25617	FAM78A	ENSG00000126882	0	4.7601	ABL2	ENSG00000143322	1.37332e-79	1.98619	ATP11A	ENSG00000068650	4.03444e-242	3.29896	FKBP4	ENSG00000004478	3.70976e-161	1.78968	SCN7A	ENSG00000136546	1.9808e-103	4.0531	MGP	ENSG00000111341	2.02824e-288	12.9722	HNRNPA1P48	ENSG00000224578	2.82821e-203	2.7355	PTAFR	ENSG00000169403	4.21745e-181	12.5849
EOGT	ENSG00000163378	1.66361e-201	5.08512	PLXND1	ENSG00000004399	0	4.74762	TNFSF10	ENSG00000121858	1.89033e-79	1.93581	VAMP5	ENSG00000168899	4.66672e-242	4.66896	SNRPB	ENSG00000125835	1.41404e-160	1.58471	ADAMTS1	ENSG00000154734	3.32499e-103	2.62939	RAB23	ENSG00000112210	2.84243e-288	3.55277	CDKN1C	ENSG00000129757	4.36797e-201	2.32305	RSPH1	ENSG00000160188	1.20287e-180	12.6676
HID1	ENSG00000167861	7.57088e-201	7.00738	CCDC88C	ENSG00000015133	0	4.73646	ARHGAP18	ENSG00000146376	5.89926e-79	1.98537	CASC10	ENSG00000204682	9.53753e-242	4.41192	ARL3	ENSG00000138175	8.15724e-159	1.59955	ADAMTS12	ENSG00000151388	5.58631e-103	3.01211	FOXD1	ENSG00000251493	1.91928e-284	3.8793	DPP10	ENSG00000175497	9.78432e-201	4.43068	TINAG	ENSG00000137251	3.96413e-180	5.9657
JAM3	ENSG00000166086	7.11665e-199	3.73717	NCKAP5	ENSG00000176771	0	4.70825	TTC9	ENSG00000133985	1.10628e-78	2.11299	PRND	ENSG00000171864	3.51878e-241	2.91668	CCT5	ENSG00000150753	1.37973e-156	1.61116	AC005224.3	ENSG00000266378	9.46696e-103	3.89799	DSTN	ENSG00000125868	3.4124e-284	3.02772	TENM4	ENSG00000149256	2.30369e-200	5.00173	CEBPA	ENSG00000245848	2.82201e-179	18.6257
SEL1L3	ENSG00000091490	1.15254e-197	5.78573	ENPP4	ENSG00000001561	0	4.69794	FGD5	ENSG00000154783	3.08292e-78	1.91742	ATP13A2	ENSG00000159363	1.43136e-240	3.34935	STOML2	ENSG00000165283	9.25454e-156	1.5692	SLITRK3	ENSG00000121871	5.15775e-102	5.17058	PMP22	ENSG00000109099	1.13891e-283	3.0757	TCEAL5	ENSG00000204065	3.43501e-200	3.95726	GALNT14	ENSG00000158089	5.97554e-179	16.5278
ECE1	ENSG00000117298	2.96521e-195	3.43319	SYTL4	ENSG00000102362	0	4.69	HBEGF	ENSG00000113070	3.41038e-78	1.9102	ELMO1	ENSG00000155849	6.39286e-240	4.40827	CBR1	ENSG00000159228	2.72741e-155	1.75997	FBN1	ENSG00000166147	2.56961e-101	1.68088	FHL2	ENSG00000115641	4.72063e-283	3.07562	ANGPT1	ENSG00000154188	8.67492e-200	2.24585	SPRR3	ENSG00000163209	2.11062e-178	35.5458
SYNGR2	ENSG00000108639	1.73842e-193	4.94895	SCARF1	ENSG00000074660	0	4.67852	HPGD	ENSG00000164120	4.4256e-78	2.24205	TNFRSF10A	ENSG00000104689	8.56238e-240	4.08809	SDCBP2	ENSG00000125775	3.0578e-155	2.19222	AC103706.1	ENSG00000261220	1.07895e-100	4.44452	TCEA3	ENSG00000204219	6.61296e-283	4.57349	SBK1	ENSG00000188322	2.10356e-199	3.65296	RBBP8NL	ENSG00000130701	4.38971e-178	10.7609
PRSS23	ENSG00000150687	1.05239e-192	2.57016	CEMIP2	ENSG00000135048	0	4.67716	ECE1	ENSG00000117298	7.93319e-78	1.77103	HOPX	ENSG00000171476	2.7126e-239	3.61093	FARP1	ENSG00000152767	2.21096e-154	1.53705	PPIC	ENSG00000168938	1.96968e-100	1.9578	SCRG1	ENSG00000164106	5.73776e-281	4.57629	MYCN	ENSG00000134323	1.52588e-198	5.73615	SFN	ENSG00000175793	4.99256e-176	26.4438
RNF19A	ENSG00000034677	2.92817e-192	4.25799	ADCY1	ENSG00000164742	0	4.66233	OSBPL10	ENSG00000144645	9.41033e-78	2.00721	PCDH17	ENSG00000118946	5.37947e-239	3.97075	NT5C	ENSG00000125458	2.55543e-154	1.65519	IL18R1	ENSG00000115604	3.27515e-100	3.79962	HIVEP3	ENSG00000127124	6.22187e-281	3.39794	KCTD12	ENSG00000178695	2.29682e-198	3.23984	SPON1	ENSG00000262655	7.72942e-175	27.7458
HLX	ENSG00000136630	8.82521e-190	4.0592	KANK3	ENSG00000186994	0	4.64783	PCDH17	ENSG00000118946	1.15505e-77	2.13469	MMRN1	ENSG00000138722	9.11746e-239	2.90875	TLE1	ENSG00000196781	1.11387e-152	1.60729	ANTXR1	ENSG00000169604	4.76921e-100	2.03994	GPR183	ENSG00000169508	4.06824e-279	6.09142	MFAP2	ENSG00000117122	3.07498e-194	1.86695	VGLL1	ENSG00000102243	3.18799e-174	4.97902
HEY1	ENSG00000164683	4.0656e-189	3.4178	SHANK3	ENSG00000251322	0	4.64616	HEY1	ENSG00000164683	1.80406e-77	1.73065	RRM2B	ENSG00000048392	3.07468e-238	3.72931	KHDRBS3	ENSG00000131773	1.20115e-152	2.06906	CDH2	ENSG00000170558	4.78801e-100	1.57262	VIM	ENSG00000026025	3.39569e-278	1.86381	CXXC4	ENSG00000168772	5.62503e-193	3.89419	CCL4L2	ENSG00000276070	1.23495e-172	187.488
PRDM1	ENSG00000057657	4.72384e-189	4.93094	ARFGEF3	ENSG00000112379	0	4.64361	VAMP8	ENSG00000118640	3.87484e-77	1.93195	FAM43A	ENSG00000185112	1.15331e-237	3.54351	MDH1	ENSG00000014641	2.00208e-152	1.5236	ITGA11	ENSG00000137809	2.11597e-99	1.51106	MME	ENSG00000196549	4.99909e-278	5.3458	GLI3	ENSG00000106571	2.75144e-192	3.5625	ESRP2	ENSG00000103067	3.53491e-170	11.3749
KANK3	ENSG00000186994	4.72851e-189	5.95873	EXOC3L1	ENSG00000179044	0	4.64358	FILIP1	ENSG00000118407	5.60162e-77	1.712	GATA2-AS1	ENSG00000244300	1.72201e-237	4.40573	S100A4	ENSG00000196154	4.44471e-152	2.4055	CCL21	ENSG00000137077	1.66536e-98	5.10932	UCHL1	ENSG00000154277	1.25243e-277	3.02704	PTPRD	ENSG00000153707	1.55002e-190	3.52138	PPL	ENSG00000118898	5.89793e-170	19.9984
MGST2	ENSG00000085871	1.10659e-188	3.90921	TUBA4A	ENSG00000127824	0	4.64038	BICD1	ENSG00000151746	6.21026e-77	1.72933	BCL6B	ENSG00000161940	2.28444e-237	2.71024	RPL39L	ENSG00000163923	6.34268e-152	2.01417	AP007216.2	ENSG00000260679	2.96434e-98	4.51222	MTHFD2	ENSG00000065911	4.87628e-277	2.87551	SCUBE1	ENSG00000159307	1.71743e-190	8.758	LINC02121	ENSG00000250529	4.54069e-168	5.59818
ADAMTS9	ENSG00000163638	3.0206e-187	3.40247	ARHGEF3	ENSG00000163947	0	4.61501	CPNE2	ENSG00000140848	6.37653e-77	1.97672	LAPTM5	ENSG00000162511	3.29218e-237	2.66714	STK17B	ENSG00000081320	3.53745e-151	2.12167	ADGRG6	ENSG00000112414	6.99066e-98	2.32722	COL19A1	ENSG00000082293	1.01875e-276	6.4961	CDC42EP5	ENSG00000167617	7.41975e-187	1.94235	FOXJ1	ENSG00000129654	3.01116e-167	13.3853
CLDN7	ENSG00000181885	6.2838e-187	4.381	HAGLROS	ENSG00000226363	0	4.61307	HLX	ENSG00000136630	7.41918e-77	1.80452	FURIN	ENSG00000140564	9.70276e-237	4.26012	NXPH4	ENSG00000182379	5.61714e-151	3.3068	NR4A1	ENSG00000123358	1.87965e-97	2.7926	BMP1	ENSG00000168487	6.02643e-276	2.99826	PBX1	ENSG00000185630	6.90078e-186	2.03393	SLC34A2	ENSG00000157765	4.57526e-167	3.67072
MAP3K11	ENSG00000173327	1.1835e-185	3.76867	HID1	ENSG00000167861	0	4.61062	SERINC5	ENSG00000164300	1.66198e-76	1.60857	MAP3K11	ENSG00000173327	1.24791e-235	3.46992	IMPDH2	ENSG00000178035	4.92881e-150	1.53107	ADD3	ENSG00000148700	2.63449e-97	1.90335	TGFBI	ENSG00000120708	1.00663e-275	2.29261	C6orf48	ENSG00000204387	2.4359e-185	1.9423	HOGA1	ENSG00000241935	1.29526e-166	11.5173
KIAA1147	ENSG00000257093	1.36018e-185	4.64394	SERINC5	ENSG00000164300	0	4.60763	MYO10	ENSG00000145555	7.93657e-76	1.77481	SLC20A1	ENSG00000144136	1.58246e-235	3.36595	EIF5A	ENSG00000132507	5.70182e-150	1.5861	C1QL1	ENSG00000131094	3.04207e-97	4.67053	KRT7	ENSG00000135480	1.22842e-274	9.02585	PRSS12	ENSG00000164099	6.17862e-184	7.94283	CCR1	ENSG00000163823	3.99992e-165	16.6107
AC087627.1	ENSG00000253983	2.65323e-184	6.88236	GABRE	ENSG00000102287	0	4.59975	NR5A2	ENSG00000116833	1.01318e-75	2.56706	GMFG	ENSG00000130755	1.28152e-234	3.52602	FRK	ENSG00000111816	7.80626e-150	4.25682	PRKCA	ENSG00000154229	5.00876e-97	2.31779	CALD1	ENSG00000122786	5.88577e-274	2.97374	PBX3	ENSG00000167081	7.2508e-184	3.14105	RASSF7	ENSG00000099849	9.13658e-164	15.3638
GPR4	ENSG00000177464	5.99732e-182	4.36248	TNFRSF10D	ENSG00000173530	0	4.59147	GALNT18	ENSG00000110328	1.04294e-75	1.67508	FLOT2	ENSG00000132589	5.97287e-234	3.38593	EIF3K	ENSG00000178982	2.71398e-149	1.50291	GREM2	ENSG00000180875	6.34289e-97	4.32324	FADS3	ENSG00000221968	1.053e-272	3.47725	ROR1	ENSG00000185483	8.85424e-184	3.19153	SLC27A2	ENSG00000140284	2.46696e-163	5.35926
MAP4K2	ENSG00000168067	2.91521e-181	3.75291	PLXNA2	ENSG00000076356	0	4.59083	ATP11A	ENSG00000068650	2.40734e-75	1.83577	CLEC14A	ENSG00000176435	1.47465e-233	3.58739	BMP5	ENSG00000112175	2.81878e-149	2.3091	KHDRBS2	ENSG00000112232	7.09457e-97	4.75381	LINC01583	ENSG00000259518	1.78256e-272	5.49752	GDF10	ENSG00000266524	5.88614e-181	8.79898	ATP2C2	ENSG00000064270	7.58254e-163	7.41565
NBEAL2	ENSG00000160796	3.59452e-181	5.08919	RAPGEF5	ENSG00000136237	0	4.58776	APLP2	ENSG00000084234	2.97638e-75	2.03407	FAM84A	ENSG00000162981	2.99616e-233	4.15427	NIT2	ENSG00000114021	5.44541e-149	2.03177	IGDCC4	ENSG00000103742	9.95294e-97	2.62367	SLC7A5	ENSG00000103257	8.22872e-272	3.6528	TOX	ENSG00000198846	7.29401e-181	7.09419	SYTL1	ENSG00000142765	9.77311e-163	15.9673
VASH1	ENSG00000071246	3.90342e-181	3.34312	PLPP3	ENSG00000162407	0	4.58119	SH2B3	ENSG00000111252	4.17224e-75	1.91637	ANGPT2	ENSG00000091879	3.38402e-233	4.63667	MMP9	ENSG00000100985	9.37603e-149	5.81247	UNC5C	ENSG00000182168	1.63842e-96	2.18414	PXDC1	ENSG00000168994	1.81088e-270	3.04984	EDNRA	ENSG00000151617	6.33423e-180	1.9032	LINC02532	ENSG00000235142	3.25672e-160	5.8331
KLHL4	ENSG00000102271	5.34918e-181	4.08258	SH3BP5	ENSG00000131370	0	4.57639	ZSWIM6	ENSG00000130449	4.64835e-75	1.95913	KIAA1147	ENSG00000257093	4.06864e-233	3.03613	AGTR1	ENSG00000144891	1.18443e-148	3.01889	C11orf96	ENSG00000187479	1.96827e-96	1.88722	PPIC	ENSG00000168938	1.13674e-269	2.84996	QPRT	ENSG00000103485	1.72621e-179	1.63667	NCF4	ENSG00000100365	2.25807e-159	27.505
CDK17	ENSG00000059758	2.81357e-180	4.03945	GALNT18	ENSG00000110328	0	4.57046	PIEZO1	ENSG00000103335	7.10045e-75	1.88165	RAB29	ENSG00000117280	8.0424e-233	3.70593	LSM6	ENSG00000164167	6.78152e-148	1.61613	THBS1	ENSG00000137801	2.01184e-96	1.59462	PLAC9	ENSG00000189129	1.19718e-269	5.09115	FGF7	ENSG00000140285	2.46188e-179	3.21787	FAM131C	ENSG00000185519	2.10355e-158	16.9548
PLEC	ENSG00000178209	1.62296e-179	3.68202	KLHL2	ENSG00000109466	0	4.54636	MAPK11	ENSG00000185386	7.37678e-75	2.09055	ICAM2	ENSG00000108622	2.97835e-231	2.45286	SLC6A9	ENSG00000196517	4.44441e-147	3.16913	EIF1AY	ENSG00000198692	2.94353e-95	2.09568	THBS1	ENSG00000137801	1.31449e-269	2.94787	FOS	ENSG00000170345	4.92831e-179	2.0276	SEMA4D	ENSG00000187764	6.30231e-158	15.1898
USP31	ENSG00000103404	2.75965e-179	4.52513	STAB1	ENSG00000010327	0	4.54153	MGST2	ENSG00000085871	7.39317e-75	1.77117	EZR	ENSG00000092820	5.98855e-231	3.55535	ISYNA1	ENSG00000105655	7.86984e-147	1.63903	HSPB6	ENSG00000004776	3.1949e-95	2.83953	AC109479.1	ENSG00000253163	1.48351e-268	6.00994	LRFN5	ENSG00000165379	9.77966e-179	3.57995	MBP	ENSG00000197971	4.92287e-157	15.1693
SCARF1	ENSG00000074660	7.9609e-177	4.37423	CLSTN3	ENSG00000139182	0	4.5301	DEPTOR	ENSG00000155792	1.03848e-74	2.21242	HOMER1	ENSG00000152413	6.49424e-231	4.22744	H2AFZ	ENSG00000164032	4.38846e-146	1.61135	SPRY1	ENSG00000164056	5.47243e-95	1.81944	LOXL2	ENSG00000134013	5.75722e-268	4.04529	KCNMB4	ENSG00000135643	5.42216e-178	2.56602	SDC4	ENSG00000124145	1.47644e-156	15.7638
FURIN	ENSG00000140564	1.7938e-174	3.21393	DGKD	ENSG00000077044	0	4.52862	TEK	ENSG00000120156	1.34667e-74	2.1119	TFAP2A	ENSG00000137203	5.37426e-230	4.97739	SMAP2	ENSG00000084070	1.58201e-144	1.94249	SHISA6	ENSG00000188803	6.33159e-95	3.9023	SDC2	ENSG00000169439	9.02393e-267	2.80086	DDR2	ENSG00000162733	1.68935e-177	2.4285	LILRB2	ENSG00000131042	2.18516e-156	8.10611
PPM1F	ENSG00000100034	2.7869e-174	3.81483	LYL1	ENSG00000104903	0	4.52462	PIK3CG	ENSG00000105851	1.69122e-74	2.42627	SMAGP	ENSG00000170545	7.52164e-230	3.7156	DUT	ENSG00000128951	2.30802e-144	2.03902	CASP1	ENSG00000137752	2.53636e-94	4.41655	HSPB6	ENSG00000004776	2.3363e-265	4.25002	ETV1	ENSG00000006468	2.70975e-175	2.91807	TMEM207	ENSG00000198398	4.55886e-156	3.95811
NUDT4	ENSG00000173598	2.68839e-173	3.06051	CPEB2	ENSG00000137449	0	4.5216	RIPOR1	ENSG00000039523	1.98886e-74	1.77613	SOX18	ENSG00000203883	1.92214e-229	3.19447	HIST1H4C	ENSG00000197061	2.72108e-144	1.69637	DIXDC1	ENSG00000150764	6.56718e-94	2.50096	NUAK1	ENSG00000074590	5.96087e-265	3.51807	PRKCA	ENSG00000154229	6.57543e-173	3.1733	C1QA	ENSG00000173372	1.65257e-155	136.882
PLXNA2	ENSG00000076356	9.5162e-170	4.21587	JPH1	ENSG00000104369	0	4.51802	STAB2	ENSG00000136011	2.81529e-74	4.3811	IQGAP2	ENSG00000145703	3.47485e-229	3.42073	CAMK1	ENSG00000134072	2.42163e-143	2.17517	SIRPA	ENSG00000198053	7.03926e-94	2.3508	PDGFRL	ENSG00000104213	1.2281e-262	6.39993	TCF21	ENSG00000118526	1.23091e-172	3.34295	VSIG4	ENSG00000155659	1.76423e-155	50.2533
GNAI2	ENSG00000114353	1.4605e-169	2.47697	SNRK	ENSG00000163788	0	4.50398	FLI1	ENSG00000151702	3.34818e-74	1.7867	LIPA	ENSG00000107798	6.82879e-229	3.49049	WNK2	ENSG00000165238	7.68753e-143	3.71119	MDK	ENSG00000110492	6.32098e-93	1.81299	PHLDA3	ENSG00000174307	7.64804e-261	2.62653	DKKL1	ENSG00000104901	4.14587e-172	3.81612	CYBB	ENSG00000165168	2.15064e-155	22.0106
ANGPT2	ENSG00000091879	2.62038e-169	3.94557	SLC1A4	ENSG00000115902	0	4.50207	PERP	ENSG00000112378	3.68223e-74	1.76369	EIF1AY	ENSG00000198692	4.48625e-228	2.86034	CYCS	ENSG00000172115	7.86878e-143	1.68729	HIF3A	ENSG00000124440	1.0545e-92	2.0899	TCEAL3	ENSG00000196507	1.20727e-260	2.6808	FBLN1	ENSG00000077942	9.35572e-172	1.81938	KRT23	ENSG00000108244	6.74183e-155	48.6633
ARGLU1	ENSG00000134884	5.00132e-169	4.45367	MET	ENSG00000105976	0	4.49609	COL15A1	ENSG00000204291	4.71486e-74	2.59458	OSBPL10	ENSG00000144645	5.28484e-227	3.27508	RUVBL1	ENSG00000175792	1.27788e-142	1.71325	AC010907.2	ENSG00000237370	1.2601e-91	3.49473	C1orf198	ENSG00000119280	2.54716e-260	3.46559	OAF	ENSG00000184232	1.21621e-169	2.74765	AC020978.5	ENSG00000262160	6.20348e-154	9.80282
DCHS1	ENSG00000166341	5.02511e-169	3.36597	PALD1	ENSG00000107719	0	4.47246	GMFG	ENSG00000130755	7.32399e-74	1.94109	DMTN	ENSG00000158856	1.40359e-226	5.54446	EPHA3	ENSG00000044524	1.92017e-142	1.92829	ASIC2	ENSG00000108684	3.0585e-90	2.96429	NPNT	ENSG00000168743	1.52693e-259	6.80968	CNTFR	ENSG00000122756	2.04519e-169	2.45298	NAALADL2	ENSG00000177694	8.27745e-154	18.0838
SLC46A3	ENSG00000139508	5.69003e-167	5.31957	MCUB	ENSG00000005059	0	4.45815	BACE2	ENSG00000182240	9.72083e-74	1.94779	CCDC88C	ENSG00000015133	3.93428e-226	3.2845	MKL2	ENSG00000186260	2.29543e-142	1.91189	KANK2	ENSG00000197256	1.24622e-89	2.0296	STK17A	ENSG00000164543	4.56334e-259	2.79635	CENPV	ENSG00000166582	1.69087e-168	2.77037	TCIM	ENSG00000176907	9.07702e-154	14.7931
ARRDC3	ENSG00000113369	1.33013e-166	3.71737	EFNA1	ENSG00000169242	0	4.45288	GRK5	ENSG00000198873	1.11161e-73	1.85509	TFPT	ENSG00000105619	1.90402e-225	3.60231	LSM5	ENSG00000106355	1.16605e-140	1.57124	MAPT	ENSG00000186868	4.05012e-89	2.26969	CPQ	ENSG00000104324	2.7522e-258	3.07852	LRRC17	ENSG00000128606	5.9018e-168	2.21957	SERPINA1	ENSG00000197249	1.71033e-153	4.34183
BICD1	ENSG00000151746	2.26286e-166	4.73724	LRRC4	ENSG00000128594	0	4.45259	FGF12	ENSG00000114279	1.15294e-73	2.57555	SLC22A23	ENSG00000137266	6.71985e-225	3.70802	PALM2	ENSG00000243444	1.97945e-140	2.80111	COL18A1	ENSG00000182871	1.71206e-88	1.50434	SGMS2	ENSG00000164023	3.73393e-258	4.82728	SKIL	ENSG00000136603	6.49522e-167	2.22018	C1QB	ENSG00000173369	2.91424e-153	163.842
RGS3	ENSG00000138835	5.70358e-166	3.48181	KIAA1671	ENSG00000197077	0	4.44656	PLEKHA1	ENSG00000107679	1.55023e-73	1.75489	ARHGAP27	ENSG00000159314	1.0624e-224	3.80154	RGL3	ENSG00000205517	3.73511e-140	2.78139	CNTN4	ENSG00000144619	2.87377e-88	1.88083	GPC1	ENSG00000063660	2.88371e-255	3.57913	SOX9	ENSG00000125398	9.08969e-167	3.91565	TNFAIP8L2	ENSG00000163154	1.7139e-152	7.96948
FYN	ENSG00000010810	1.9457e-165	3.14819	ARL15	ENSG00000185305	0	4.44114	SEC14L1	ENSG00000129657	3.6594e-73	1.90778	FAM49A	ENSG00000197872	2.10557e-224	3.37492	MYOZ1	ENSG00000177791	4.5868e-139	3.93783	EMP3	ENSG00000142227	3.04854e-88	1.8563	PCK2	ENSG00000100889	1.95618e-254	3.60248	EGFR	ENSG00000146648	1.06016e-166	2.9421	P2RX2	ENSG00000187848	3.52662e-152	10.6424
CHST15	ENSG00000182022	2.02025e-164	5.25977	NOS3	ENSG00000164867	0	4.43166	ICA1	ENSG00000003147	4.27093e-73	2.02391	ATP8A1	ENSG00000124406	3.92204e-224	4.24636	CHCHD2	ENSG00000106153	1.04605e-138	1.67251	TNC	ENSG00000041982	6.93022e-88	1.87648	TIMP1	ENSG00000102265	1.3611e-253	5.51534	RPL36A	ENSG00000241343	1.03161e-165	1.59248	ATP12A	ENSG00000075673	1.27569e-151	10.3212
CPNE5	ENSG00000124772	3.35985e-164	7.1125	NRN1	ENSG00000124785	0	4.42561	SULF2	ENSG00000196562	4.35949e-73	1.85961	VSIR	ENSG00000107738	5.5836e-223	3.21628	PDE1A	ENSG00000115252	1.0651e-135	1.6812	EPS8	ENSG00000151491	8.31909e-88	1.68534	PLAUR	ENSG00000011422	2.95806e-253	2.97352	HNRNPDL	ENSG00000152795	3.09971e-164	1.68391	LSR	ENSG00000105699	2.69103e-151	14.5558
DIAPH2	ENSG00000147202	2.16175e-163	4.12325	PIK3C2B	ENSG00000133056	0	4.42266	JAM3	ENSG00000166086	7.80498e-73	1.75707	MAP4K2	ENSG00000168067	1.04724e-222	3.41265	RAC3	ENSG00000169750	1.66249e-135	1.75447	GATD3A	ENSG00000160221	3.00792e-87	3.85146	JOSD2	ENSG00000161677	1.77987e-252	2.47306	TSHZ1	ENSG00000179981	4.57882e-164	3.23985	C1QC	ENSG00000159189	4.01229e-151	164.973
DOCK6	ENSG00000130158	8.5321e-161	3.25341	SEL1L3	ENSG00000091490	0	4.42032	TECPR1	ENSG00000205356	1.17762e-72	2.03608	ATP11C	ENSG00000101974	2.31441e-222	3.48126	SNRPD1	ENSG00000167088	3.17672e-135	1.51201	SYT6	ENSG00000134207	3.68623e-87	3.87253	SHISA4	ENSG00000198892	4.78358e-252	2.87284	SSFA2	ENSG00000138434	8.42565e-163	2.32929	LILRA5	ENSG00000187116	2.11245e-149	9.7746
SV2B	ENSG00000185518	2.8881e-159	6.54839	VEGFC	ENSG00000150630	0	4.4192	ETS2	ENSG00000157557	1.38477e-72	1.96935	PLD1	ENSG00000075651	2.96667e-222	3.44865	CHMP4C	ENSG00000164695	1.11637e-134	4.25544	DDX3Y	ENSG00000067048	9.81513e-87	2.08481	ITGA3	ENSG00000005884	9.85982e-252	3.03311	CCNB1IP1	ENSG00000100814	4.28588e-162	2.0679	AC109826.1	ENSG00000226791	2.56652e-149	5.27842
ATP13A2	ENSG00000159363	5.81519e-157	4.1359	TTC9	ENSG00000133985	0	4.41448	TMEM233	ENSG00000224982	1.46353e-72	2.42717	MECOM	ENSG00000085276	4.50803e-222	2.85865	TK1	ENSG00000167900	1.34222e-134	2.56723	SPARC	ENSG00000113140	1.68919e-86	1.63145	NFIX	ENSG00000008441	1.02183e-250	4.03877	GPR37	ENSG00000170775	7.13105e-161	3.28061	NTSR1	ENSG00000101188	6.20817e-148	10.9031
SULF2	ENSG00000196562	6.92785e-157	3.2827	MMP15	ENSG00000102996	0	4.40547	SEMA3G	ENSG00000010319	1.96843e-72	2.1002	SPTBN5	ENSG00000137877	6.25066e-221	5.19166	MAD2L1	ENSG00000164109	2.80671e-134	2.17696	DNM3OS	ENSG00000230630	3.54185e-86	1.63667	ANXA2	ENSG00000182718	7.66954e-250	3.08865	EDN3	ENSG00000124205	1.15231e-160	8.08789	FPR1	ENSG00000171051	1.71434e-147	12.6507
SPTBN1	ENSG00000115306	1.51904e-156	2.74967	TMC8	ENSG00000167895	0	4.39518	ZEB1	ENSG00000148516	7.54795e-72	1.72115	ZNF710	ENSG00000140548	3.24127e-220	3.39372	NUDC	ENSG00000090273	1.08129e-133	1.53167	PARM1	ENSG00000169116	4.02041e-86	2.25681	SERTAD4-AS1	ENSG00000203706	3.64017e-249	3.32663	UNC5D	ENSG00000156687	5.36276e-159	5.72491	RAB11FIP4	ENSG00000131242	2.32849e-147	13.1216
ZEB1	ENSG00000148516	3.36497e-156	3.46731	SNTB1	ENSG00000172164	0	4.38294	EFNB2	ENSG00000125266	1.09579e-71	1.82361	ILDR2	ENSG00000143195	5.25141e-220	6.1597	BLVRA	ENSG00000106605	1.52968e-133	1.87918	RADIL	ENSG00000157927	1.53596e-85	3.27494	GPNMB	ENSG00000136235	1.04198e-248	5.24307	CRISPLD2	ENSG00000103196	5.81389e-159	3.10127	FGFR3	ENSG00000068078	9.82004e-147	13.9009
BAALC	ENSG00000164929	5.49599e-155	3.25563	FAM107B	ENSG00000065809	0	4.36256	NOS3	ENSG00000164867	2.77836e-71	2.09778	FAM124B	ENSG00000124019	8.67363e-220	2.9457	ARHGAP24	ENSG00000138639	3.8402e-133	1.96318	ATRNL1	ENSG00000107518	1.12691e-84	2.05489	JDP2	ENSG00000140044	4.27861e-248	2.80355	EBF3	ENSG00000108001	2.41204e-158	3.90792	KREMEN2	ENSG00000131650	2.87618e-146	7.11576
FZD6	ENSG00000164930	3.35356e-154	4.59672	ABLIM3	ENSG00000173210	0	4.35705	RICTOR	ENSG00000164327	2.78696e-71	1.68517	GRB10	ENSG00000106070	1.22481e-219	2.57278	EMP2	ENSG00000213853	6.38676e-133	1.8668	CDKN2B	ENSG00000147883	1.12454e-83	2.03138	GADD45B	ENSG00000099860	5.69486e-248	2.74865	GAS2	ENSG00000148935	2.7837e-158	5.06915	PAK6	ENSG00000137843	8.78402e-146	9.13423
HPGD	ENSG00000164120	3.38771e-154	3.92962	NBEAL2	ENSG00000160796	0	4.3476	EZR	ENSG00000092820	3.61903e-71	1.84246	GIMAP7	ENSG00000179144	7.0683e-219	4.12883	SDHD	ENSG00000204370	1.22041e-132	1.62816	ATP8A2	ENSG00000132932	1.2459e-83	3.09241	REXO2	ENSG00000076043	1.42803e-247	2.92257	COL2A1	ENSG00000139219	9.05912e-157	6.93223	LINC00996	ENSG00000242258	8.94796e-146	8.8655
ITPR3	ENSG00000096433	3.5768e-153	5.79194	TMOD2	ENSG00000128872	0	4.34647	HLA-E	ENSG00000204592	5.84147e-71	1.73455	S100A16	ENSG00000188643	2.14483e-218	2.78275	DNAJC12	ENSG00000108176	1.65981e-132	1.69867	SLC7A2	ENSG00000003989	2.51479e-83	3.68182	CHPT1	ENSG00000111666	2.43144e-247	2.56984	DACT3	ENSG00000197380	6.96661e-156	2.13259	SLC12A3	ENSG00000070915	1.86455e-144	11.5049
HYAL2	ENSG00000068001	5.61571e-152	3.0901	SEMA6B	ENSG00000167680	0	4.33394	LIMK2	ENSG00000182541	1.24532e-70	1.84371	NOS3	ENSG00000164867	3.02905e-218	3.34488	SEMA6D	ENSG00000137872	4.52789e-132	1.64255	RGS17	ENSG00000091844	1.5463e-82	3.31951	NUMBL	ENSG00000105245	2.79109e-247	2.72711	SMIM3	ENSG00000256235	1.39038e-155	1.92999	EPHA1	ENSG00000146904	1.78903e-143	11.2259
ACSM3	ENSG00000005187	1.68385e-151	6.98267	CAVIN1	ENSG00000177469	0	4.33161	TMC6	ENSG00000141524	3.21432e-70	1.74722	FZD4	ENSG00000174804	5.59348e-218	3.07392	NDUFS7	ENSG00000115286	3.73863e-131	1.542	RGL1	ENSG00000143344	1.74161e-82	1.93764	UGP2	ENSG00000169764	7.25575e-246	2.59466	GABRA2	ENSG00000151834	3.62339e-155	6.34168	S100A8	ENSG00000143546	1.57113e-142	18.31
SLC9A3R2	ENSG00000065054	1.89264e-151	2.79309	MECOM	ENSG00000085276	0	4.33106	CHRM3	ENSG00000133019	4.76355e-70	2.18518	PPM1F	ENSG00000100034	1.59369e-217	3.06126	PDE3A	ENSG00000172572	7.89225e-130	1.74825	TAC1	ENSG00000006128	4.05735e-82	2.34862	POSTN	ENSG00000133110	5.27984e-244	4.25161	NCAM1	ENSG00000149294	3.35557e-154	4.45122	MPEG1	ENSG00000197629	2.34259e-142	21.6147
PIK3C2B	ENSG00000133056	6.41043e-148	4.60734	CASP10	ENSG00000003400	0	4.32931	FYN	ENSG00000010810	4.76768e-70	1.78657	SH3BP5	ENSG00000131370	1.81194e-217	3.28553	PCLAF	ENSG00000166803	8.65266e-130	1.99238	IL1RAPL2	ENSG00000189108	1.02826e-81	3.66096	ADAMTS12	ENSG00000151388	1.23218e-241	3.52842	SNHG8	ENSG00000269893	3.41829e-153	2.08914	CXorf21	ENSG00000120280	7.40784e-142	6.4018
ANXA2	ENSG00000182718	1.88841e-147	1.89261	OSBPL10	ENSG00000144645	0	4.32383	ATP2B4	ENSG00000058668	8.21718e-70	1.7355	PLCB2	ENSG00000137841	2.46703e-217	3.55697	PSME1	ENSG00000092010	1.33884e-128	1.55628	SP9	ENSG00000217236	1.61806e-81	3.04933	MIR4458HG	ENSG00000247516	1.63494e-240	3.8407	HMGN1	ENSG00000205581	6.3611e-152	1.5699	CSF1R	ENSG00000182578	7.90156e-142	32.0968
SEMA4C	ENSG00000168758	2.46126e-146	3.79134	WWTR1	ENSG00000018408	0	4.315	PCDH1	ENSG00000156453	8.59388e-70	1.67811	STAB1	ENSG00000010327	3.53483e-217	3.47489	AL590617.2	ENSG00000225177	9.49579e-128	2.5401	MT-ATP6	ENSG00000198899	8.39213e-81	1.54519	CA12	ENSG00000074410	3.00394e-240	7.71409	BEND5	ENSG00000162373	7.44533e-152	3.20948	TMEM61	ENSG00000143001	3.91241e-141	5.72937
ABCA3	ENSG00000167972	2.72522e-145	6.24725	FZD6	ENSG00000164930	0	4.30765	MTRF1L	ENSG00000112031	1.18695e-69	1.92882	B4GALT5	ENSG00000158470	5.71001e-217	3.47435	CISD1	ENSG00000122873	5.62008e-127	1.60122	HIC1	ENSG00000177374	2.36891e-80	1.69885	ENAH	ENSG00000154380	4.54139e-240	2.96644	GOLM1	ENSG00000135052	7.54465e-152	2.42237	CADPS2	ENSG00000081803	4.5439e-141	21.9001
CYBA	ENSG00000051523	4.5181e-145	2.51807	CCM2L	ENSG00000101331	0	4.30447	OSBPL3	ENSG00000070882	1.34638e-69	2.15777	PGPEP1	ENSG00000130517	1.67376e-216	3.30695	PRRX2	ENSG00000167157	9.58111e-127	2.32314	LARGE1	ENSG00000133424	4.12134e-80	2.6246	AL390957.1	ENSG00000285280	1.54676e-239	5.77392	SMO	ENSG00000128602	8.57273e-152	2.92916	KNG1	ENSG00000113889	7.87449e-140	7.8831
FAM219A	ENSG00000164970	4.94498e-145	3.79717	CDK17	ENSG00000059758	0	4.29677	ANGPT2	ENSG00000091879	2.77274e-69	1.81446	PTPRM	ENSG00000173482	1.52918e-215	2.54843	KCNE4	ENSG00000152049	7.16262e-126	1.76187	PHLDA3	ENSG00000174307	4.6594e-80	1.79858	CYR61	ENSG00000142871	2.85941e-239	3.72432	MAML2	ENSG00000184384	1.71858e-150	2.19173	DMKN	ENSG00000161249	2.20227e-139	11.9057
TSPAN13	ENSG00000106537	1.40308e-144	3.47086	ARHGAP18	ENSG00000146376	0	4.29619	KIAA1671	ENSG00000197077	3.81963e-69	1.76958	ADAMTS9	ENSG00000163638	1.63459e-215	4.14779	CENPK	ENSG00000123219	1.07764e-125	1.95423	GMPR	ENSG00000137198	4.89219e-80	3.13623	EHD2	ENSG00000024422	4.35561e-238	2.41621	MYH10	ENSG00000133026	2.52642e-150	2.03215	ITGAM	ENSG00000169896	7.34031e-139	6.67271
NPDC1	ENSG00000107281	3.33012e-144	2.94804	NPR3	ENSG00000113389	0	4.29509	ARHGEF3	ENSG00000163947	4.88061e-69	2.10765	TSPAN13	ENSG00000106537	3.35022e-215	3.77683	IFIT2	ENSG00000119922	1.33989e-125	2.79458	KCTD12	ENSG00000178695	5.53699e-80	1.80225	MTHFD1L	ENSG00000120254	1.20508e-236	2.37964	STOX2	ENSG00000173320	4.71301e-150	4.24848	DAPP1	ENSG00000070190	1.01241e-138	14.5796
CAV1	ENSG00000105974	5.47818e-144	1.99954	CD40	ENSG00000101017	0	4.29334	FAM219A	ENSG00000164970	1.25687e-68	1.88685	LYN	ENSG00000254087	3.18673e-214	3.61279	KCNMB1	ENSG00000145936	9.13242e-125	2.18384	TMEM51	ENSG00000171729	3.12819e-79	2.73579	GSTM3	ENSG00000134202	2.11542e-236	2.30104	ITGA4	ENSG00000115232	1.48564e-149	2.1245	PLA2G4F	ENSG00000168907	1.76096e-138	6.17804
BACE2	ENSG00000182240	1.47342e-143	3.79769	PTPRM	ENSG00000173482	0	4.29269	CCM2L	ENSG00000101331	2.71407e-68	2.55548	TRIB3	ENSG00000101255	7.97382e-214	2.78471	PIP4P2	ENSG00000155099	5.86271e-124	1.96985	CAMK1G	ENSG00000008118	4.56677e-79	2.89509	ASNS	ENSG00000070669	3.59001e-233	3.12995	GAS7	ENSG00000007237	2.58288e-149	3.13999	GPNMB	ENSG00000136235	5.86469e-138	27.2565
RAPGEF1	ENSG00000107263	1.73507e-143	3.87409	GIPC3	ENSG00000179855	0	4.28926	ARHGEF7	ENSG00000102606	3.09401e-68	1.7725	AHR	ENSG00000106546	9.50436e-214	3.35283	DAAM2	ENSG00000146122	1.0379e-123	1.72643	MYO6	ENSG00000196586	4.00085e-78	1.58684	CDKN2A	ENSG00000147889	6.93916e-232	5.37948	TENM3	ENSG00000218336	9.96948e-147	3.76348	TTLL10	ENSG00000162571	9.85802e-137	8.52744
KIF5B	ENSG00000170759	6.4231e-143	2.63161	PREX2	ENSG00000046889	0	4.28253	DOCK6	ENSG00000130158	3.41586e-68	1.57544	IVNS1ABP	ENSG00000116679	3.72191e-213	3.50447	ID3	ENSG00000117318	1.28248e-123	1.5608	ZEB2	ENSG00000169554	4.70399e-78	1.60184	ASS1	ENSG00000130707	1.56937e-231	5.88608	EBF2	ENSG00000221818	9.61335e-146	4.81754	AP001207.3	ENSG00000254024	1.21232e-136	9.21461
ALPK3	ENSG00000136383	1.45153e-141	5.29977	LCP2	ENSG00000043462	0	4.2675	TMEM65	ENSG00000164983	5.75874e-68	1.8205	RFLNB	ENSG00000183688	1.22342e-212	4.83524	MRPS26	ENSG00000125901	1.49944e-122	1.50667	RHOBTB2	ENSG00000008853	7.40395e-78	2.9558	RGS4	ENSG00000117152	3.07068e-230	5.60411	VCAM1	ENSG00000162692	1.137e-145	2.47315	ATP6V1B1	ENSG00000116039	2.65841e-136	8.179
ATP2B4	ENSG00000058668	1.6371e-139	3.54529	VAMP5	ENSG00000168899	0	4.2673	STAB1	ENSG00000010327	1.57334e-67	2.12073	FGD4	ENSG00000139132	1.36812e-212	3.43182	LSM3	ENSG00000170860	1.03371e-121	1.52246	SLC5A3	ENSG00000198743	1.17212e-77	1.89955	TTLL7	ENSG00000137941	1.54175e-229	2.81018	BMPR1A	ENSG00000107779	1.50808e-145	2.88534	ANO9	ENSG00000185101	5.09234e-136	9.46472
DENND3	ENSG00000105339	3.98851e-139	7.05054	BAALC	ENSG00000164929	0	4.25344	DGKH	ENSG00000102780	2.89255e-67	1.78918	ENPP4	ENSG00000001561	2.32959e-212	3.81279	CKS1B	ENSG00000173207	2.62071e-121	1.96544	ARHGAP8	ENSG00000241484	1.94183e-77	3.82157	LRRC32	ENSG00000137507	5.63223e-229	3.41343	TRPS1	ENSG00000104447	2.94585e-144	2.66593	BARX2	ENSG00000043039	1.79949e-135	7.81594
CGNL1	ENSG00000128849	4.40652e-139	5.56507	ARHGAP29	ENSG00000137962	0	4.25107	NOTCH1	ENSG00000148400	3.03283e-67	1.77045	ABCG2	ENSG00000118777	2.77309e-212	4.22885	RRAGD	ENSG00000025039	2.64597e-121	1.90649	ADORA2B	ENSG00000170425	2.06704e-77	2.13743	DCBLD2	ENSG00000057019	5.17679e-227	2.99296	AC009041.2	ENSG00000260807	5.33515e-144	3.17561	KLC3	ENSG00000104892	7.56432e-135	12.9854
ACE	ENSG00000159640	5.74716e-139	6.20629	SP6	ENSG00000189120	0	4.24698	HOPX	ENSG00000171476	5.63154e-67	1.9882	MYO5A	ENSG00000197535	3.25589e-212	3.9436	NRIP1	ENSG00000180530	5.78591e-121	1.5764	SUB1	ENSG00000113387	2.46487e-77	1.72396	NEK6	ENSG00000119408	1.5365e-226	2.47394	H2AFY2	ENSG00000099284	1.61291e-143	2.25523	STXBP2	ENSG00000076944	1.31902e-133	15.0606
AHNAK	ENSG00000124942	3.4962e-138	3.23095	JCAD	ENSG00000165757	0	4.23166	AFDN	ENSG00000130396	1.0541e-66	1.62621	CDC42EP3	ENSG00000163171	3.67797e-212	3.03701	MPC1	ENSG00000060762	7.27721e-121	1.72952	MMP2	ENSG00000087245	2.5081e-77	1.80567	SLIT3	ENSG00000184347	2.54973e-226	2.79713	SLITRK5	ENSG00000165300	2.21203e-143	4.18771	ZFP42	ENSG00000179059	2.34942e-133	7.32107
S100A10	ENSG00000197747	4.76714e-138	1.80725	MAPK11	ENSG00000185386	0	4.22545	ADAMTS5	ENSG00000154736	1.06929e-66	2.05822	FAM198B	ENSG00000164125	6.58722e-212	3.35998	RANBP1	ENSG00000099901	9.45894e-120	1.56899	SSR4	ENSG00000180879	3.57499e-77	1.75498	2004-09-01	ENSG00000108387	6.76832e-226	2.65794	PLEKHA5	ENSG00000052126	3.03406e-143	2.38454	TMC4	ENSG00000167608	3.5717e-133	14.2915
AFDN	ENSG00000130396	8.42341e-138	3.19685	ADM	ENSG00000148926	0	4.22076	LAMA5	ENSG00000130702	2.82496e-66	1.74287	AP1B1	ENSG00000100280	1.17593e-210	3.15158	PLCE1	ENSG00000138193	1.07958e-119	2.62494	ITGB5	ENSG00000082781	3.82005e-77	1.79297	NOL3	ENSG00000140939	7.73509e-226	3.07194	SNAI1	ENSG00000124216	5.8002e-143	4.11649	TNF	ENSG00000232810	9.4979e-133	18.7551
MAGI1	ENSG00000151276	1.37343e-137	4.41139	TMEM37	ENSG00000171227	0	4.21914	ATP6V0A1	ENSG00000033627	2.95934e-66	1.71807	RICTOR	ENSG00000164327	2.76098e-210	3.58609	CACNA1D	ENSG00000157388	1.51844e-119	3.40951	SVIL	ENSG00000197321	4.14584e-77	1.78693	TINAGL1	ENSG00000142910	1.80935e-225	4.82813	TCF7L2	ENSG00000148737	1.99916e-142	2.72837	ESRRB	ENSG00000119715	3.81417e-132	15.1282
VSIR	ENSG00000107738	9.38065e-137	4.68363	MAST4	ENSG00000069020	0	4.20968	GRPEL2	ENSG00000164284	4.81367e-66	1.9199	RAPGEF3	ENSG00000079337	2.89688e-210	3.49572	ZWINT	ENSG00000122952	1.9776e-119	2.10454	LITAF	ENSG00000189067	5.61088e-77	1.72979	EXT1	ENSG00000182197	5.00816e-225	2.59319	BCAN	ENSG00000132692	3.25789e-142	3.20169	AC004233.3	ENSG00000272079	1.62853e-131	6.47713
MMP14	ENSG00000157227	7.29671e-136	2.85251	CDYL2	ENSG00000166446	0	4.20601	LRRC8C	ENSG00000171488	5.97518e-66	1.87116	ESAM	ENSG00000149564	3.1463e-210	3.53556	TOMM40	ENSG00000130204	2.29544e-119	1.64571	DHCR24	ENSG00000116133	8.23471e-77	3.07279	NCS1	ENSG00000107130	1.4707e-223	2.49678	CSMD3	ENSG00000164796	3.97644e-140	6.96401	HLA-DRA	ENSG00000204287	3.91824e-131	77.4473
HEY2	ENSG00000135547	4.42195e-134	3.91819	SPNS2	ENSG00000183018	0	4.20488	RAPGEF2	ENSG00000109756	6.32419e-66	1.74553	TGFBR3	ENSG00000069702	7.47179e-210	2.79783	FSD1	ENSG00000105255	9.80892e-119	1.90526	CRISPLD2	ENSG00000103196	1.03837e-76	1.8925	COL16A1	ENSG00000084636	1.73862e-223	2.88101	AL691515.1	ENSG00000237283	2.73212e-139	6.71601	EXPH5	ENSG00000110723	4.05359e-131	11.4602
NDST1	ENSG00000070614	9.14597e-134	3.43996	ABL2	ENSG00000143322	0	4.19846	ABTB2	ENSG00000166016	7.50831e-66	2.28614	APCDD1	ENSG00000154856	8.39917e-210	4.51548	NEURL1B	ENSG00000214357	5.45076e-118	2.34898	NAV3	ENSG00000067798	2.81074e-76	2.01009	AC010327.3	ENSG00000267577	3.75791e-222	4.66072	JPH4	ENSG00000092051	1.73382e-138	3.64473	RETN	ENSG00000104918	2.16034e-130	62.4249
CD9	ENSG00000010278	2.59574e-133	2.45138	HECW2	ENSG00000138411	0	4.1896	FMNL3	ENSG00000161791	8.59343e-66	1.70684	MYORG	ENSG00000164976	9.09574e-210	4.01595	GAMT	ENSG00000130005	7.27521e-118	1.62735	JDP2	ENSG00000140044	6.81405e-76	2.30342	CYBRD1	ENSG00000071967	1.17239e-221	2.31221	TUT4	ENSG00000134744	1.10862e-137	2.19412	GOLT1A	ENSG00000174567	1.1996e-129	5.6524
SSTR1	ENSG00000139874	2.7228e-133	5.12646	TSPAN13	ENSG00000106537	0	4.18788	RAPH1	ENSG00000173166	1.28345e-65	1.77365	CROT	ENSG00000005469	3.18769e-209	3.88159	STK39	ENSG00000198648	3.35619e-117	1.93416	PTGS2	ENSG00000073756	1.19744e-75	2.54716	CCDC74A	ENSG00000163040	2.74198e-221	3.0486	SOX8	ENSG00000005513	1.81636e-137	4.00177	FXYD2	ENSG00000137731	3.96645e-129	15.9399
FMNL3	ENSG00000161791	4.20332e-131	3.52551	VAMP8	ENSG00000118640	0	4.18785	PTP4A3	ENSG00000184489	1.36986e-65	1.86316	TNFSF10	ENSG00000121858	8.10522e-209	2.48055	CLDN15	ENSG00000106404	2.83407e-116	2.37111	SDK2	ENSG00000069188	1.66278e-75	2.82573	GARS	ENSG00000106105	1.87519e-220	2.63429	BAMBI	ENSG00000095739	1.93791e-137	1.6239	AP006284.1	ENSG00000254815	5.5623e-129	7.98694
ANGPTL2	ENSG00000136859	4.23981e-131	4.19562	CYB561	ENSG00000008283	0	4.18366	IGFBP3	ENSG00000146674	2.19105e-65	1.80968	SELP	ENSG00000174175	2.12327e-208	5.82115	CENPH	ENSG00000153044	1.05971e-115	2.06369	FLRT2	ENSG00000185070	2.26816e-75	1.73768	COL18A1	ENSG00000182871	3.73398e-220	2.94767	EIF3F	ENSG00000175390	2.27756e-136	1.60181	CDH4	ENSG00000179242	1.15967e-128	13.946
HOXD1	ENSG00000128645	4.38973e-131	5.61132	ATP2A3	ENSG00000074370	0	4.17357	GFOD1	ENSG00000145990	2.19986e-65	1.82935	CAVIN1	ENSG00000177469	2.80481e-208	2.78499	BID	ENSG00000015475	4.99503e-114	2.01638	CCND1	ENSG00000110092	5.28082e-75	1.98883	TMEM176B	ENSG00000106565	8.3518e-220	5.91416	ISL1	ENSG00000016082	2.54117e-136	4.73269	TMEM30B	ENSG00000182107	4.43663e-128	10.6945
ABL2	ENSG00000143322	7.29462e-131	3.53425	CAVIN3	ENSG00000170955	0	4.1562	ENG	ENSG00000106991	2.48468e-65	1.59737	DOCK8	ENSG00000107099	3.2704e-208	5.26018	RIPOR2	ENSG00000111913	1.15568e-113	2.53208	SPRY2	ENSG00000136158	8.04247e-75	1.60127	BLVRB	ENSG00000090013	1.78147e-219	2.34304	TNNI1	ENSG00000159173	7.20971e-136	4.5829	PRRG4	ENSG00000135378	8.85601e-128	12.2155
NPAS2	ENSG00000170485	1.38894e-130	4.01522	KCNN3	ENSG00000143603	0	4.15491	ITPKB	ENSG00000143772	6.51776e-65	1.79745	ARHGAP29	ENSG00000137962	3.44177e-208	3.24968	PDE1C	ENSG00000154678	3.63855e-113	2.66124	NR4A3	ENSG00000119508	6.63828e-73	4.14217	SNTA1	ENSG00000101400	8.29103e-219	2.91894	DNAJC12	ENSG00000108176	9.67557e-136	2.18152	SHISA9	ENSG00000237515	4.23048e-127	5.17282
TAOK2	ENSG00000149930	1.78744e-130	3.91264	SAMD12	ENSG00000177570	0	4.1462	AP1B1	ENSG00000100280	1.2162e-64	1.74804	TACC1	ENSG00000147526	1.69407e-207	3.06641	PHYHD1	ENSG00000175287	7.19685e-113	1.97552	ABCC4	ENSG00000125257	1.24599e-72	3.37147	MRAS	ENSG00000158186	4.49877e-217	3.15363	TCEAL7	ENSG00000182916	2.02032e-135	1.91331	LARGE2	ENSG00000165905	9.76302e-127	6.40991
LRP10	ENSG00000197324	6.5825e-130	2.92514	HEY2	ENSG00000135547	0	4.14469	CDKN1A	ENSG00000124762	1.43336e-64	1.72667	MID1	ENSG00000101871	4.06148e-207	3.30969	ECHDC3	ENSG00000134463	1.2294e-112	3.73666	CTSC	ENSG00000109861	5.19112e-72	1.68204	SLC1A5	ENSG00000105281	5.30545e-217	2.56343	SERINC2	ENSG00000168528	7.15316e-135	2.26294	CRYM	ENSG00000103316	1.54214e-126	15.0968
LYL1	ENSG00000104903	2.89273e-128	4.89519	MFAP3L	ENSG00000198948	0	4.14102	PXN	ENSG00000089159	1.50224e-64	1.82201	THSD1	ENSG00000136114	7.12585e-207	2.84264	NR2F1-AS1	ENSG00000237187	1.39426e-112	1.67812	DPP10	ENSG00000175497	8.11785e-72	2.10327	DNASE2	ENSG00000105612	5.63707e-217	2.63257	MSI2	ENSG00000153944	7.08718e-133	2.36321	LINC01976	ENSG00000261514	2.03922e-126	7.73834
MBOAT7	ENSG00000125505	3.30252e-128	3.12554	GRPEL2	ENSG00000164284	0	4.13813	SLC20A1	ENSG00000144136	2.62449e-64	1.69883	PITPNC1	ENSG00000154217	3.05832e-206	3.26768	DBI	ENSG00000155368	4.06635e-112	1.52251	COL1A2	ENSG00000164692	9.45273e-72	1.54948	C9orf3	ENSG00000148120	6.04852e-217	2.71856	ADRA2A	ENSG00000150594	2.11302e-132	5.45378	AOAH	ENSG00000136250	5.91844e-126	9.2088
MAP4K4	ENSG00000071054	8.08353e-128	2.63171	GIMAP7	ENSG00000179144	0	4.13584	LYN	ENSG00000254087	4.95844e-64	1.95515	TMC8	ENSG00000167895	4.10313e-206	3.81798	GPM6B	ENSG00000046653	4.68676e-112	1.58844	MTUS1	ENSG00000129422	1.85556e-71	1.7184	RAB32	ENSG00000118508	5.31836e-216	2.75275	BNC2	ENSG00000173068	6.52286e-131	4.38568	SGPP2	ENSG00000163082	2.16069e-125	12.8893
CCDC88C	ENSG00000015133	3.55293e-127	4.94489	ZDHHC2	ENSG00000104219	0	4.13547	FGD4	ENSG00000139132	5.30234e-64	1.95028	ARHGAP18	ENSG00000146376	9.50196e-206	3.4165	CMAS	ENSG00000111726	6.68297e-112	1.69978	SMIM1	ENSG00000235169	2.38996e-71	2.4324	ACTB	ENSG00000075624	4.16773e-214	1.55938	SYK	ENSG00000165025	1.09874e-129	4.12598	ADGRG1	ENSG00000205336	4.01182e-125	11.4965
ARHGDIB	ENSG00000111348	5.16576e-127	2.6497	TACC1	ENSG00000147526	0	4.13369	C15orf39	ENSG00000167173	5.48887e-64	1.90623	EFCAB14	ENSG00000159658	2.51081e-205	2.76725	LGALSL	ENSG00000119862	1.16873e-111	1.96254	BDNF	ENSG00000176697	5.81065e-71	2.05239	IL11	ENSG00000095752	5.6842e-214	5.37166	ZNF462	ENSG00000148143	2.08957e-129	2.44707	LY86	ENSG00000112799	5.29012e-124	13.4202
CASP10	ENSG00000003400	7.07399e-127	6.82308	USHBP1	ENSG00000130307	0	4.12909	RALGAPA2	ENSG00000188559	7.72088e-64	1.98456	GRAMD1B	ENSG00000023171	1.78657e-204	3.49869	MRPL36	ENSG00000171421	7.76642e-111	1.50871	GULP1	ENSG00000144366	7.54854e-71	2.12536	UACA	ENSG00000137831	1.45876e-213	3.15331	CBX1	ENSG00000108468	2.36321e-129	1.93615	ARHGAP30	ENSG00000186517	1.30236e-123	5.69092
PLEKHA1	ENSG00000107679	3.81077e-126	3.11422	CARD8-AS1	ENSG00000268001	0	4.12277	TAOK2	ENSG00000149930	9.49549e-64	1.67985	NUDT14	ENSG00000183828	2.55985e-204	3.09137	RASL11A	ENSG00000122035	1.06855e-109	2.93267	KCNIP1	ENSG00000182132	1.14887e-70	3.18415	GEM	ENSG00000164949	2.24616e-213	3.01672	SUMO2	ENSG00000188612	2.40037e-129	1.53982	SMIM6	ENSG00000259120	3.7998e-123	6.85193
SLC22A23	ENSG00000137266	4.22537e-126	5.60244	TCF4	ENSG00000196628	0	4.12152	STX3	ENSG00000166900	1.24215e-63	1.84792	ZDHHC2	ENSG00000104219	3.57509e-204	3.39018	CDK1	ENSG00000170312	2.03528e-109	2.29955	CDK6	ENSG00000105810	9.20228e-70	1.66524	FIBIN	ENSG00000176971	3.71151e-213	2.8309	EFS	ENSG00000100842	5.18901e-129	3.04702	CD24	ENSG00000272398	4.93038e-123	15.6683
RP1	ENSG00000104237	9.3548e-126	6.19472	TSPAN2	ENSG00000134198	0	4.10929	CDC42EP2	ENSG00000149798	1.49782e-63	1.8043	ZIC4	ENSG00000174963	1.61943e-203	4.99728	IFIT1	ENSG00000185745	2.2831e-109	2.30379	FCGRT	ENSG00000104870	1.03025e-69	1.55261	CAV1	ENSG00000105974	8.98155e-213	2.9604	IRS1	ENSG00000169047	4.28777e-128	2.71293	TNNT1	ENSG00000105048	6.12927e-123	11.1508
UNC5B-AS1	ENSG00000237512	3.79846e-125	5.60361	SYT17	ENSG00000103528	0	4.10269	SLC46A3	ENSG00000139508	2.66988e-63	1.9344	ATP2A3	ENSG00000074370	5.23965e-203	4.24233	CENPM	ENSG00000100162	2.4194e-109	2.11723	OTULINL	ENSG00000145569	2.00937e-69	2.90531	BCL2A1	ENSG00000140379	1.25698e-211	7.97694	ARHGAP5-AS1	ENSG00000258655	4.36744e-128	3.07804	TNFRSF11B	ENSG00000164761	4.53487e-122	16.0699
OSBPL10	ENSG00000144645	5.23782e-125	4.24768	LIMK2	ENSG00000182541	0	4.09174	KITLG	ENSG00000049130	4.25554e-63	1.85154	ADCY1	ENSG00000164742	6.51275e-203	3.80023	LEF1	ENSG00000138795	2.7148e-109	2.18302	PLD3	ENSG00000105223	3.13414e-69	1.70923	GPR176	ENSG00000166073	1.85997e-210	4.01244	PKDCC	ENSG00000162878	1.02409e-127	2.4474	ALOX5	ENSG00000012779	2.20225e-121	7.71862
ATP6V0A1	ENSG00000033627	2.44076e-124	3.80526	SIPA1L2	ENSG00000116991	0	4.0646	UBE2J1	ENSG00000198833	6.5648e-63	1.93827	C1orf116	ENSG00000182795	1.05159e-202	5.38982	FGF13	ENSG00000129682	9.15811e-109	3.1255	ATP2B1	ENSG00000070961	5.79645e-69	1.57185	PSAT1	ENSG00000135069	2.92671e-210	3.52623	DIRC3	ENSG00000231672	3.29806e-127	5.393	TREM2	ENSG00000095970	1.3673e-120	21.1334
MET	ENSG00000105976	3.82824e-124	7.03285	EFNB2	ENSG00000125266	0	4.06196	STIM2	ENSG00000109689	8.61254e-63	1.76405	OSTM1	ENSG00000081087	1.30229e-202	3.12895	NPAS1	ENSG00000130751	4.64038e-107	1.90832	CHPF	ENSG00000123989	9.82669e-68	1.81486	GALNT2	ENSG00000143641	1.63457e-208	2.38144	GAREM1	ENSG00000141441	2.25169e-126	3.37332	TRIM29	ENSG00000137699	4.29424e-120	3.77558
FGD5	ENSG00000154783	4.86765e-124	3.49576	FILIP1	ENSG00000118407	0	4.05441	PNPLA6	ENSG00000032444	9.95967e-63	1.66502	AP000459.2	ENSG00000228592	3.41572e-202	5.10614	ARHGEF25	ENSG00000240771	7.51268e-106	1.87469	C1orf116	ENSG00000182795	1.10046e-67	3.89849	ANXA4	ENSG00000196975	2.67229e-208	2.41747	CACNA1G	ENSG00000006283	4.74291e-124	4.69014	ADGRG5	ENSG00000159618	4.53542e-120	4.23927
TUBA4A	ENSG00000127824	6.80112e-124	4.76387	ITGA5	ENSG00000161638	0	4.05281	MYO1E	ENSG00000157483	1.30971e-62	1.74775	CTSG	ENSG00000100448	3.77998e-202	4.69286	RERGL	ENSG00000111404	1.07087e-105	5.28241	PDZD2	ENSG00000133401	1.11904e-67	2.18266	CDH2	ENSG00000170558	4.3383e-208	2.14111	FBXO17	ENSG00000269190	5.07223e-124	2.21784	GPR160	ENSG00000173890	6.07765e-120	14.4522
LIMK2	ENSG00000182541	8.94966e-124	3.9306	TOR4A	ENSG00000198113	0	4.05114	MAGI1	ENSG00000151276	1.31054e-62	1.7307	MAST4	ENSG00000069020	1.78404e-201	2.7077	ELOVL2	ENSG00000197977	1.42017e-105	2.88802	SVEP1	ENSG00000165124	3.93797e-67	1.76272	MORC4	ENSG00000133131	9.4346e-208	2.64157	CBFB	ENSG00000067955	3.07181e-123	2.50513	IVL	ENSG00000163207	9.67547e-120	17.6403
RB1	ENSG00000139687	1.87527e-122	3.25954	ABCA3	ENSG00000167972	0	4.04948	USP31	ENSG00000103404	1.60618e-62	1.77392	PREX2	ENSG00000046889	3.24227e-201	2.56266	SDHAF3	ENSG00000196636	2.63432e-105	1.66809	IRF2BPL	ENSG00000119669	4.22165e-67	1.86486	GFPT2	ENSG00000131459	2.77098e-207	4.02917	CADM1	ENSG00000182985	5.87718e-123	2.50621	IL2RA	ENSG00000134460	9.65065e-119	4.93998
STX3	ENSG00000166900	3.16032e-122	3.81664	ANGPT2	ENSG00000091879	0	4.04482	PGM2L1	ENSG00000165434	1.65228e-62	1.74223	GALNT18	ENSG00000110328	3.5032e-201	2.44989	EGFL6	ENSG00000198759	4.10615e-105	3.20705	ICAM4	ENSG00000105371	6.95108e-67	3.75169	PDGFC	ENSG00000145431	7.93781e-207	2.51868	ROR2	ENSG00000169071	6.263e-123	3.25426	CRLF1	ENSG00000006016	9.97438e-119	22.7484
MTUS1	ENSG00000129422	4.16478e-122	3.65937	ARHGAP4	ENSG00000089820	0	4.03597	APOLD1	ENSG00000178878	3.34934e-62	2.04979	CDK17	ENSG00000059758	3.97195e-201	2.86608	CDKN2D	ENSG00000129355	5.86217e-105	1.9869	PCDHGA3	ENSG00000254245	7.04283e-66	3.74424	FLNC	ENSG00000128591	2.00451e-206	2.58717	KIAA1549	ENSG00000122778	1.16803e-122	2.88261	PCSK1N	ENSG00000102109	1.76223e-118	9.69184
GRN	ENSG00000030582	4.73441e-122	2.85564	SCAMP5	ENSG00000198794	0	4.02976	DIAPH2	ENSG00000147202	4.50874e-62	1.61293	DUSP3	ENSG00000108861	4.04971e-201	3.07493	CKS2	ENSG00000123975	6.60725e-105	1.77909	LINC02147	ENSG00000249797	4.31067e-65	2.36175	PRKAG2	ENSG00000106617	1.22517e-205	3.54918	DCX	ENSG00000077279	1.28094e-122	5.56275	WDR72	ENSG00000166415	1.89945e-118	9.71774
NRN1	ENSG00000124785	5.07774e-121	5.83011	ITGA6	ENSG00000091409	0	4.02149	ATP11C	ENSG00000101974	4.57723e-62	1.77388	GAP43	ENSG00000172020	1.69454e-200	3.68742	FH	ENSG00000091483	9.12873e-105	1.64166	SYNGR1	ENSG00000100321	7.92761e-65	1.84397	MIR4435-2HG	ENSG00000172965	2.08201e-205	2.16144	FST	ENSG00000134363	1.96802e-122	5.23013	SIGLEC1	ENSG00000088827	2.8665e-118	5.47353
PRKCH	ENSG00000027075	1.5026e-120	4.94779	FGD4	ENSG00000139132	0	4.01029	TCF4	ENSG00000196628	5.35938e-62	1.93852	TMEM181	ENSG00000146433	3.74866e-200	3.10453	ITGA7	ENSG00000135424	5.88475e-104	3.19902	TMEM87B	ENSG00000153214	1.65967e-64	2.09467	MYL6	ENSG00000092841	4.18255e-204	1.75096	TMEM229A	ENSG00000234224	1.04846e-121	3.62135	SPTBN2	ENSG00000173898	6.83879e-118	17.4409
GABRE	ENSG00000102287	2.27599e-119	6.00459	SMAD6	ENSG00000137834	0	3.99024	KCNQ1	ENSG00000053918	6.68946e-62	2.38777	HIP1R	ENSG00000130787	5.30024e-200	3.42755	CLSPN	ENSG00000092853	6.9383e-104	2.06053	AKR1C3	ENSG00000196139	2.19026e-64	2.971	CSRP1	ENSG00000159176	5.00829e-204	3.25134	UBE2E3	ENSG00000170035	2.5006e-121	1.85346	SERPINA5	ENSG00000188488	3.16707e-117	12.6005
VAMP8	ENSG00000118640	4.88982e-119	3.94983	DIAPH2	ENSG00000147202	0	3.98736	ARHGEF12	ENSG00000196914	6.71924e-62	1.70075	ARHGAP31	ENSG00000031081	7.1578e-200	2.86651	NUDT1	ENSG00000106268	8.32815e-104	1.74471	ZNF736	ENSG00000234444	3.27593e-64	3.61669	PDLIM4	ENSG00000131435	2.04322e-202	2.27872	CA14	ENSG00000118298	1.71599e-120	4.62321	TMEM40	ENSG00000088726	8.00262e-117	8.81025
PIEZO1	ENSG00000103335	6.25601e-119	3.82738	ANGPTL2	ENSG00000136859	0	3.97501	PLK2	ENSG00000145632	7.74851e-62	1.61005	CLDN1	ENSG00000163347	1.50306e-199	4.15137	STMN2	ENSG00000104435	4.47745e-103	1.54748	FADS2	ENSG00000134824	4.83849e-64	1.99346	GBP3	ENSG00000117226	2.40848e-202	3.183	MDFI	ENSG00000112559	1.07715e-119	1.76313	CARMIL1	ENSG00000079691	1.42382e-116	13.6028
GRK5	ENSG00000198873	8.29438e-119	3.16647	RNF19A	ENSG00000034677	0	3.97359	SCN3B	ENSG00000166257	1.00159e-61	2.45356	HECW2	ENSG00000138411	3.17987e-199	3.00032	MRPL4	ENSG00000105364	5.56089e-103	1.51519	CCDC178	ENSG00000166960	5.95798e-64	3.3919	PLP2	ENSG00000102007	2.68039e-202	2.24666	WISP1	ENSG00000104415	1.5944e-119	2.67603	AC007906.2	ENSG00000277639	4.88743e-115	14.2297
CCDC85B	ENSG00000175602	4.56466e-118	2.57228	SCN9A	ENSG00000169432	0	3.97058	FAM43A	ENSG00000185112	1.29033e-61	1.63868	FLI1	ENSG00000151702	3.51292e-199	2.90364	MRPL12	ENSG00000262814	1.59125e-102	1.50483	MRPS6	ENSG00000243927	6.76872e-64	1.57113	PLPP1	ENSG00000067113	8.21751e-202	2.87641	RBMX	ENSG00000147274	3.92669e-119	1.7449	CAPN13	ENSG00000162949	5.22987e-115	4.41451
NOS3	ENSG00000164867	1.02176e-117	4.07427	CD55	ENSG00000196352	0	3.95379	BAALC	ENSG00000164929	1.53345e-61	1.75777	FAM78A	ENSG00000126882	5.62684e-199	3.81038	BCHE	ENSG00000114200	3.21306e-102	2.3139	RERG	ENSG00000134533	1.13986e-63	1.67048	FAT1	ENSG00000083857	1.03857e-201	2.96131	SESN3	ENSG00000149212	4.1142e-119	2.13511	MCOLN3	ENSG00000055732	5.25105e-115	11.3236
TP53INP2	ENSG00000078804	1.17456e-117	3.60309	RHPN1	ENSG00000158106	0	3.95041	TLE2	ENSG00000065717	1.76683e-61	1.8574	GJA5	ENSG00000265107	9.81921e-199	3.07723	ALKBH2	ENSG00000189046	5.80108e-102	1.82837	PDE1A	ENSG00000115252	1.7801e-63	1.68753	PPP1R13L	ENSG00000104881	1.41503e-201	2.80908	SERTAD4	ENSG00000082497	4.90016e-119	3.58843	PLA1A	ENSG00000144837	5.83739e-115	3.47868
GIT2	ENSG00000139436	2.80322e-117	3.81974	EPAS1	ENSG00000116016	0	3.94461	ARHGAP31	ENSG00000031081	2.02266e-61	1.83008	TBRG1	ENSG00000154144	1.33367e-198	3.5099	AVPR1A	ENSG00000166148	6.61428e-102	3.62348	INPP5F	ENSG00000198825	3.0288e-63	2.28709	AC090409.1	ENSG00000267279	3.53024e-201	4.73616	MEX3A	ENSG00000254726	8.3474e-119	2.15358	ADORA3	ENSG00000282608	4.91369e-114	10.9477
USHBP1	ENSG00000130307	6.046e-117	6.22428	MLKL	ENSG00000168404	0	3.94113	HID1	ENSG00000167861	2.0989e-61	2.00963	FAM219A	ENSG00000164970	3.20974e-198	2.97564	CDH6	ENSG00000113361	6.92343e-102	3.10535	PRCD	ENSG00000214140	3.71587e-63	2.16645	LY6E	ENSG00000160932	8.54209e-199	1.82406	GRIP1	ENSG00000155974	1.16399e-118	4.58905	PGBD5	ENSG00000177614	6.58758e-114	11.4303
TFPI	ENSG00000003436	1.36089e-116	2.71025	KITLG	ENSG00000049130	0	3.93827	PRKCH	ENSG00000027075	3.12427e-61	2.18912	HEY1	ENSG00000164683	4.69894e-198	3.27025	C12orf45	ENSG00000151131	8.33258e-102	1.59926	CRTAP	ENSG00000170275	2.73221e-62	1.70878	PDLIM2	ENSG00000120913	1.63476e-198	2.5252	LIX1	ENSG00000145721	1.25685e-118	8.95303	KCTD8	ENSG00000183783	1.49839e-113	6.01461
SIPA1	ENSG00000213445	1.40544e-116	3.49844	CCDC85C	ENSG00000205476	0	3.9147	FAM49A	ENSG00000197872	3.29612e-61	1.96863	WSCD1	ENSG00000179314	1.32861e-197	2.75668	HOXC9	ENSG00000180806	9.15769e-102	1.63107	GMFG	ENSG00000130755	3.18369e-62	1.77703	WIPI1	ENSG00000070540	1.92801e-198	2.28202	FREM1	ENSG00000164946	3.26634e-118	1.99487	ANXA9	ENSG00000143412	1.84556e-113	4.8626
RAMP2	ENSG00000131477	1.47707e-116	2.40045	TP53INP2	ENSG00000078804	0	3.91314	ABCG1	ENSG00000160179	3.51583e-61	1.98323	ASAP2	ENSG00000151693	1.78694e-197	2.94043	CDT1	ENSG00000167513	1.00823e-101	2.04385	IGF2-AS	ENSG00000099869	3.36948e-62	2.10344	S100A6	ENSG00000197956	5.11179e-198	4.53281	LRP1B	ENSG00000168702	9.19184e-118	4.98033	SIGLEC14	ENSG00000254415	1.24039e-112	3.73204
DEPTOR	ENSG00000155792	1.68608e-116	4.12076	CDC42EP3	ENSG00000163171	0	3.90418	NOX4	ENSG00000086991	3.72749e-61	1.92567	CRIM1	ENSG00000150938	3.01578e-197	2.51624	ADAMTS5	ENSG00000154736	1.55061e-101	1.92662	COL16A1	ENSG00000084636	4.92277e-62	1.66528	PDPN	ENSG00000162493	6.02505e-197	7.34882	TNS3	ENSG00000136205	4.62901e-117	2.20633	PLAC8	ENSG00000145287	2.86953e-112	21.9419
EXOC3L2	ENSG00000283632	3.67478e-116	4.52659	DENND3	ENSG00000105339	0	3.89964	PLCB2	ENSG00000137841	4.80511e-61	2.19677	RASL10A	ENSG00000100276	3.5769e-197	3.60452	ORC6	ENSG00000091651	3.64395e-101	1.88834	LINC00839	ENSG00000185904	4.51718e-61	3.85837	HOXC8	ENSG00000037965	3.08754e-196	2.67497	AIF1	ENSG00000204472	1.21935e-116	2.34049	PLEKHA7	ENSG00000166689	2.32399e-111	9.38544
UNC5B	ENSG00000107731	6.86982e-116	2.57269	NPAS2	ENSG00000170485	0	3.89932	LBH	ENSG00000213626	5.48244e-61	1.94079	VAV3	ENSG00000134215	2.16823e-196	3.2553	ATAD2	ENSG00000156802	8.1554e-101	1.94739	HMCN1	ENSG00000143341	6.568e-61	1.74919	JPH2	ENSG00000149596	3.3766e-196	3.67455	NKAIN4	ENSG00000101198	9.29443e-116	3.40285	RAP1GAP2	ENSG00000132359	3.15556e-110	13.7994
SERPINB6	ENSG00000124570	2.59449e-115	2.82053	SULF2	ENSG00000196562	0	3.89218	VEPH1	ENSG00000197415	6.08273e-61	2.41936	NPR3	ENSG00000113389	3.14664e-196	2.83369	ACAT2	ENSG00000120437	1.18583e-100	2.12091	ZFP36L1	ENSG00000185650	7.81828e-61	1.60022	GRIA3	ENSG00000125675	3.68736e-196	3.75045	SPRY1	ENSG00000164056	2.38581e-115	1.82673	ATP6V0D2	ENSG00000147614	3.73928e-110	9.93701
FGD4	ENSG00000139132	1.04906e-114	4.70459	FRMD4B	ENSG00000114541	0	3.88394	RRM2B	ENSG00000048392	7.33016e-61	1.75179	PCTP	ENSG00000141179	8.91385e-196	3.49812	EIF4A3	ENSG00000141543	6.81256e-100	1.50663	SNHG7	ENSG00000233016	8.63714e-61	1.77486	MT2A	ENSG00000125148	6.18558e-196	2.7198	EPHB3	ENSG00000182580	8.20532e-114	2.49443	MS4A4A	ENSG00000110079	9.57808e-110	21.3607
MAPK11	ENSG00000185386	2.34653e-114	4.5789	ICA1	ENSG00000003147	0	3.87244	MGAT5	ENSG00000152127	8.60429e-61	1.94599	TPP1	ENSG00000166340	1.03685e-195	3.15864	DTX1	ENSG00000135144	8.92005e-100	2.38649	AMIGO2	ENSG00000139211	1.76742e-60	2.19736	EDIL3	ENSG00000164176	2.56901e-195	2.44475	CHRM2	ENSG00000181072	1.35478e-113	3.24118	ARL4C	ENSG00000188042	1.49441e-109	11.9682
PTP4A3	ENSG00000184489	8.16391e-114	2.66436	NFE2L3	ENSG00000050344	0	3.87212	ANXA3	ENSG00000138772	1.22622e-60	2.11281	HLX	ENSG00000136630	1.36543e-195	2.85697	KIF21B	ENSG00000116852	2.66259e-98	2.33797	LTBP3	ENSG00000168056	2.3008e-60	1.76851	CYP1B1	ENSG00000138061	5.50221e-195	4.92547	AKR1C1	ENSG00000187134	1.45183e-113	5.51114	LILRB4	ENSG00000186818	9.14335e-109	5.38585
SPOCK2	ENSG00000107742	4.12749e-113	5.52287	KCNC4	ENSG00000116396	0	3.86878	TTL	ENSG00000114999	1.24177e-60	1.77363	CPNE2	ENSG00000140848	2.00255e-195	3.00503	ACYP1	ENSG00000119640	5.25721e-98	1.919	SLC40A1	ENSG00000138449	6.6806e-60	2.08617	HSD17B6	ENSG00000025423	1.31276e-194	4.68641	MOXD1	ENSG00000079931	5.67224e-113	3.08474	CCL4	ENSG00000275302	1.12251e-108	210.796
TNFAIP8L1	ENSG00000185361	4.65268e-113	3.72077	APLP2	ENSG00000084234	0	3.86374	RHOJ	ENSG00000126785	1.33629e-60	1.69811	SEC14L1	ENSG00000129657	3.03192e-195	4.08278	TYMS	ENSG00000176890	1.13431e-97	1.80839	C11orf87	ENSG00000185742	7.64969e-60	3.59271	MTCL1	ENSG00000168502	1.74217e-194	3.83162	TNC	ENSG00000041982	2.91554e-112	1.72733	COL4A4	ENSG00000081052	1.22414e-108	10.2849
LRRC36	ENSG00000159708	6.51005e-113	6.60796	TEK	ENSG00000120156	0	3.85941	BCAM	ENSG00000187244	1.51267e-60	1.58844	EPHA2	ENSG00000142627	6.64336e-195	3.13125	CMSS1	ENSG00000184220	1.27937e-97	1.56306	CHST2	ENSG00000175040	8.83704e-60	1.74393	SMOC2	ENSG00000112562	2.72807e-194	4.46612	KCNH2	ENSG00000055118	5.34911e-112	3.22024	P2RY13	ENSG00000181631	3.26955e-108	6.00373
MTRNR2L8	ENSG00000255823	6.77032e-113	3.79578	BTNL9	ENSG00000165810	0	3.85389	AP1S2	ENSG00000182287	1.7205e-60	1.71373	GJA4	ENSG00000187513	7.24943e-195	2.88795	PSMB8	ENSG00000204264	1.87593e-97	1.63326	CASP4	ENSG00000196954	9.90872e-60	2.44268	LGMN	ENSG00000100600	6.32965e-194	2.69933	ETV4	ENSG00000175832	7.3319e-112	2.15231	CDS1	ENSG00000163624	5.58293e-108	11.9671
SIGIRR	ENSG00000185187	9.13387e-113	3.12516	NRP1	ENSG00000099250	0	3.85168	RFLNB	ENSG00000183688	1.9995e-60	1.66719	CAV1	ENSG00000105974	1.29298e-194	3.11522	UBE2C	ENSG00000175063	4.23e-97	2.33178	SLC27A3	ENSG00000143554	1.70012e-59	2.01537	RRAS	ENSG00000126458	1.43243e-193	2.26236	PDZRN3	ENSG00000121440	3.19782e-111	2.91846	AC107373.2	ENSG00000272157	9.69228e-108	7.40704
PCAT19	ENSG00000267107	9.45725e-113	5.67386	HLX	ENSG00000136630	0	3.85144	LIPA	ENSG00000107798	2.65953e-60	1.63405	PDGFB	ENSG00000100311	1.54077e-194	2.56847	CCNB2	ENSG00000157456	5.23322e-97	2.2177	FAM213A	ENSG00000122378	1.95013e-59	1.50275	SLC12A8	ENSG00000221955	1.89143e-193	4.72338	TENM1	ENSG00000009694	3.01869e-110	4.09827	GRHL3	ENSG00000158055	1.61717e-107	4.07358
TGFB1	ENSG00000105329	1.47462e-112	2.61073	ACVRL1	ENSG00000139567	0	3.8505	FAM69B	ENSG00000165716	2.92156e-60	1.66326	SERPINB9	ENSG00000170542	2.80498e-194	3.70749	FAM20C	ENSG00000177706	1.74637e-96	1.51957	STRA6	ENSG00000137868	2.44919e-59	2.45171	YIF1A	ENSG00000174851	7.39766e-192	2.28124	NET1	ENSG00000173848	1.11598e-109	2.76583	WNT7A	ENSG00000154764	2.53115e-107	5.67489
DGKD	ENSG00000077044	2.21474e-112	3.65922	ZSWIM6	ENSG00000130449	0	3.84576	PALD1	ENSG00000107719	3.05366e-60	1.77227	SH2B3	ENSG00000111252	4.32161e-193	2.93961	CDC45	ENSG00000093009	1.8477e-96	2.57214	LRRTM4	ENSG00000176204	6.77857e-59	3.55373	VASN	ENSG00000168140	1.13865e-191	2.06472	RASL11B	ENSG00000128045	6.96681e-109	3.63883	RNF43	ENSG00000108375	1.7679e-106	18.4457
OSBPL3	ENSG00000070882	6.48256e-112	5.09217	HLA-E	ENSG00000204592	0	3.83677	EMB	ENSG00000170571	3.19852e-60	1.98194	CHRM3	ENSG00000133019	1.39906e-192	3.34767	CHCHD3	ENSG00000106554	1.8852e-96	1.50745	ALCAM	ENSG00000170017	7.80076e-59	2.82479	TFPI2	ENSG00000105825	1.12358e-190	4.29828	BZW2	ENSG00000136261	1.20281e-108	1.85347	ZNF503-AS2	ENSG00000237149	1.95594e-106	18.2844
ATP11A	ENSG00000068650	1.25474e-111	3.67665	TSPAN7	ENSG00000156298	0	3.82899	DUSP5	ENSG00000138166	3.44882e-60	1.75163	KCNJ2	ENSG00000123700	1.68897e-192	2.81059	PELI1	ENSG00000197329	2.62984e-96	1.69287	SLC16A12	ENSG00000152779	3.30617e-58	3.23323	SFTA1P	ENSG00000225383	1.13622e-189	5.80241	ZNF704	ENSG00000164684	1.3644e-108	2.67594	ECHDC2	ENSG00000121310	1.56658e-105	10.6075
ACTN4	ENSG00000130402	2.31683e-111	2.54959	EXOC3L2	ENSG00000283632	0	3.81839	SMAGP	ENSG00000170545	3.58262e-60	2.20939	LDB2	ENSG00000169744	2.51635e-192	3.74444	HAT1	ENSG00000128708	3.44453e-96	1.69606	DENND2A	ENSG00000146966	4.63765e-58	1.89684	OPTN	ENSG00000123240	8.14809e-189	2.06118	EIF3L	ENSG00000100129	1.93537e-108	1.65402	TMEM252	ENSG00000181778	1.72865e-105	5.07376
GIPC3	ENSG00000179855	2.44384e-111	4.89922	FURIN	ENSG00000140564	0	3.81156	TMEM8A	ENSG00000129925	4.16577e-60	1.6053	ANXA3	ENSG00000138772	3.59981e-192	3.22564	IL1RAP	ENSG00000196083	3.98352e-96	1.72044	PDIA6	ENSG00000143870	9.60249e-58	1.61153	TRADD	ENSG00000102871	1.63283e-188	2.4407	FAT3	ENSG00000165323	3.42776e-108	3.98307	ILDR1	ENSG00000145103	2.63901e-104	2.71941
SLC20A1	ENSG00000144136	6.86731e-111	3.22343	QPCT	ENSG00000115828	0	3.81015	HIPK2	ENSG00000064393	4.26516e-60	1.77148	ADGRF5	ENSG00000069122	1.30012e-191	2.89782	C1orf21	ENSG00000116667	5.42539e-96	1.52191	LDLR	ENSG00000130164	1.00588e-57	2.12432	PPP1R3C	ENSG00000119938	1.6736e-188	4.19541	MAB21L2	ENSG00000181541	2.5799e-107	3.03716	HOXB-AS3	ENSG00000233101	5.18948e-104	14.7424
DST	ENSG00000151914	2.94742e-110	2.84136	TGFBR2	ENSG00000163513	0	3.79893	TMEM189	ENSG00000240849	4.71408e-60	1.70887	RIPOR1	ENSG00000039523	2.99875e-191	2.92413	CDC20	ENSG00000117399	1.00362e-95	2.47427	SERPINB9	ENSG00000170542	1.02875e-57	2.19662	TMEM176A	ENSG00000002933	1.91024e-188	5.76233	PLXNA4	ENSG00000221866	2.70486e-107	4.56959	OTOF	ENSG00000115155	2.71202e-103	7.18248
SELENON	ENSG00000162430	5.48751e-110	3.63479	AGFG2	ENSG00000106351	0	3.77939	MMP14	ENSG00000157227	5.28074e-60	1.75135	BRSK2	ENSG00000174672	5.23768e-191	3.94807	HIST1H1E	ENSG00000168298	1.96382e-95	1.75448	DRAM1	ENSG00000136048	1.12524e-57	1.91528	MRC2	ENSG00000011028	6.91447e-188	2.17835	MDGA2	ENSG00000139915	5.98899e-107	4.04923	NUP62CL	ENSG00000198088	7.51111e-103	15.8371
SAMD12	ENSG00000177570	6.53242e-110	5.08051	ARID3B	ENSG00000179361	0	3.77861	SLC9A1	ENSG00000090020	5.47006e-60	1.89241	SYT14	ENSG00000143469	7.44703e-191	4.88171	MAB21L2	ENSG00000181541	7.13051e-95	1.66247	SERPING1	ENSG00000149131	1.7044e-57	1.61447	LASP1	ENSG00000002834	7.55429e-188	2.86507	SNCAIP	ENSG00000064692	1.62417e-106	3.24031	MT1F	ENSG00000198417	1.79772e-102	6.97155
CYP26B1	ENSG00000003137	2.13437e-109	5.17854	UTRN	ENSG00000152818	0	3.77541	TSPAN14	ENSG00000108219	6.40976e-60	1.66882	SUSD1	ENSG00000106868	7.4633e-191	3.79671	TBXAS1	ENSG00000059377	7.74534e-95	2.435	ROBO2	ENSG00000185008	5.56635e-57	2.43522	YIF1B	ENSG00000167645	2.9434e-187	2.19047	NOTCH2	ENSG00000134250	3.00238e-106	2.04635	GAD2	ENSG00000136750	2.31609e-102	6.90228
CPEB2	ENSG00000137449	2.42005e-109	4.63968	LMO2	ENSG00000135363	0	3.74882	PLEC	ENSG00000178209	1.37506e-59	1.57466	FLT1	ENSG00000102755	1.55106e-190	3.16187	C19orf48	ENSG00000167747	1.29647e-94	1.54831	TENT5C	ENSG00000183508	7.19985e-57	3.46274	COTL1	ENSG00000103187	5.63536e-187	2.53599	GFRA1	ENSG00000151892	5.60065e-106	3.05327	EPN3	ENSG00000049283	5.29498e-100	4.412
PLP2	ENSG00000102007	4.69289e-109	3.11383	CALM1	ENSG00000198668	0	3.7438	CREM	ENSG00000095794	1.56091e-59	1.81503	KLHL2	ENSG00000109466	1.96583e-190	3.34069	SPC25	ENSG00000152253	2.53098e-94	2.37447	PITX2	ENSG00000164093	1.45332e-56	1.74671	CFL2	ENSG00000165410	8.00187e-187	2.41011	NKX2-5	ENSG00000183072	6.56756e-106	4.45094	C5AR1	ENSG00000197405	2.51296e-99	26.3145
RFLNB	ENSG00000183688	1.11536e-108	2.76088	ITPKB	ENSG00000143772	0	3.74228	TGFBR3	ENSG00000069702	2.39939e-59	1.88431	WWTR1	ENSG00000018408	2.20562e-190	3.98285	MAP2	ENSG00000078018	2.992e-94	1.63767	PROK1	ENSG00000143125	7.66821e-56	3.04865	RCAN1	ENSG00000159200	7.96497e-186	3.3339	INAVA	ENSG00000163362	8.7977e-106	3.46237	PLA2G7	ENSG00000146070	3.07895e-99	20.1583
THBD	ENSG00000178726	2.99182e-108	4.03242	MGST2	ENSG00000085871	0	3.73905	SLC22A23	ENSG00000137266	2.53366e-59	1.94769	SHROOM1	ENSG00000164403	2.89121e-189	3.61255	MYOM1	ENSG00000101605	5.25418e-94	3.0026	SCPEP1	ENSG00000121064	1.43955e-55	1.80731	ARSI	ENSG00000183876	2.91129e-185	3.13378	FZD7	ENSG00000155760	1.46677e-105	2.7191	INHA	ENSG00000123999	4.02649e-99	9.0363
IQGAP1	ENSG00000140575	3.36404e-108	2.81027	LPCAT2	ENSG00000087253	0	3.73584	SLC43A3	ENSG00000134802	2.57696e-59	1.72153	CD9	ENSG00000010278	3.09434e-189	3.50332	FMC1	ENSG00000164898	8.92363e-94	1.57339	2009-09-01	ENSG00000184640	2.01295e-55	1.56026	BACH1	ENSG00000156273	6.64108e-185	2.4787	C1R	ENSG00000159403	5.71754e-105	2.41614	TNNI3	ENSG00000129991	6.91626e-99	14.5394
PALD1	ENSG00000107719	4.90035e-108	3.88897	CALCRL	ENSG00000064989	0	3.7249	RNF19A	ENSG00000034677	2.67115e-59	1.59962	PTCHD4	ENSG00000244694	3.16825e-189	3.51978	FEN1	ENSG00000168496	1.99967e-93	1.99098	ASPH	ENSG00000198363	5.04152e-55	1.60284	TNFAIP6	ENSG00000123610	1.40577e-184	4.46092	GSE1	ENSG00000131149	8.10774e-105	2.29126	LEMD1	ENSG00000186007	7.61185e-99	12.3683
DPEP1	ENSG00000015413	5.78757e-108	7.56949	TNFAIP8L1	ENSG00000185361	0	3.71708	DAB2	ENSG00000153071	6.39297e-59	1.71306	AL845472.1	ENSG00000275450	1.7571e-188	5.28916	TBRG4	ENSG00000136270	2.22599e-93	1.65153	FKBP10	ENSG00000141756	8.66533e-55	1.58315	MYO1D	ENSG00000176658	1.69713e-184	2.82593	TCF12	ENSG00000140262	1.48979e-104	2.04785	MAP7	ENSG00000135525	8.26396e-99	11.3546
HBEGF	ENSG00000113070	6.95462e-108	2.99585	SYNGR2	ENSG00000108639	0	3.71281	FZD6	ENSG00000164930	9.2424e-59	1.63279	EXOC6	ENSG00000138190	2.33919e-188	3.57771	EXOSC5	ENSG00000077348	3.37855e-93	1.77829	TENM1	ENSG00000009694	2.03293e-54	2.47678	RAI14	ENSG00000039560	2.15856e-184	2.18093	NEFL	ENSG00000277586	3.21319e-104	3.52707	CATIP	ENSG00000158428	8.44884e-99	3.97143
ARHGEF12	ENSG00000196914	1.57399e-107	2.7647	PERP	ENSG00000112378	0	3.7013	FOXO1	ENSG00000150907	9.55118e-59	1.70932	CAV2	ENSG00000105971	4.69289e-188	2.5218	RCSD1	ENSG00000198771	4.33516e-93	1.8486	HOPX	ENSG00000171476	2.91125e-54	2.19876	SCARF2	ENSG00000244486	2.59691e-184	2.51067	COL9A2	ENSG00000049089	1.55331e-103	4.29055	CELSR1	ENSG00000075275	4.82132e-98	15.0961
HAGLR	ENSG00000224189	3.017e-107	5.28756	PLCB2	ENSG00000137841	0	3.69703	ABCA3	ENSG00000167972	1.12136e-58	2.091	ITM2A	ENSG00000078596	2.15085e-187	3.09972	NAB1	ENSG00000138386	4.80302e-93	1.81692	AC007495.1	ENSG00000246379	5.39788e-54	3.07838	ATF3	ENSG00000162772	2.02975e-183	2.51329	RAB34	ENSG00000109113	5.40156e-103	1.70281	SLC16A12	ENSG00000152779	7.85852e-98	14.9856
ARHGEF7	ENSG00000102606	3.6824e-107	2.92206	FAM49A	ENSG00000197872	0	3.69314	LRP10	ENSG00000197324	1.36757e-58	1.61206	SNRK	ENSG00000163788	8.48324e-187	2.62241	ADCY6	ENSG00000174233	8.80321e-93	1.65131	C1orf21	ENSG00000116667	2.06679e-53	1.74254	RARRES1	ENSG00000118849	9.13035e-183	4.61727	SCML2	ENSG00000102098	6.54666e-102	3.81571	FOXB1	ENSG00000171956	8.07713e-98	2.81081
GFOD1	ENSG00000145990	1.63658e-106	3.49229	NR5A2	ENSG00000116833	0	3.68883	ZNF467	ENSG00000181444	1.86903e-58	1.67451	CPM	ENSG00000135678	8.64447e-187	3.17681	TUBA1B	ENSG00000123416	2.82085e-92	1.53886	PHTF2	ENSG00000006576	2.27539e-53	1.96585	FUOM	ENSG00000148803	1.05968e-182	2.15013	RNF175	ENSG00000145428	7.56573e-102	4.92099	AC064805.1	ENSG00000261222	1.24468e-97	2.36159
SVIP	ENSG00000198168	2.75239e-106	3.67826	NEDD9	ENSG00000111859	0	3.68747	CACNG8	ENSG00000142408	2.35625e-58	1.89389	DRAM1	ENSG00000136048	1.29903e-186	3.04144	EMILIN2	ENSG00000132205	1.55365e-91	2.31707	NFKBIZ	ENSG00000144802	2.42521e-53	1.85736	TPST1	ENSG00000169902	1.3726e-182	2.45296	PLEKHA4	ENSG00000105559	3.11914e-101	2.70147	GPR87	ENSG00000138271	1.58857e-97	6.38573
ADCY4	ENSG00000129467	2.79827e-106	5.21858	PGM2L1	ENSG00000165434	0	3.6768	PRKD2	ENSG00000105287	2.66287e-58	1.69458	ZDHHC14	ENSG00000175048	2.24936e-186	3.38727	TPX2	ENSG00000088325	4.21639e-91	1.76692	CCNG1	ENSG00000113328	4.03181e-53	1.61462	RFTN1	ENSG00000131378	2.26617e-182	2.10914	CDH2	ENSG00000170558	9.82297e-101	2.05602	SLC7A4	ENSG00000099960	3.03434e-97	6.36692
TMC6	ENSG00000141524	5.83304e-106	3.09491	PLD1	ENSG00000075651	0	3.6709	ZDHHC21	ENSG00000175893	3.08635e-58	1.63568	TBC1D9	ENSG00000109436	4.40975e-186	3.06619	MND1	ENSG00000121211	4.59716e-91	1.92701	LHX1	ENSG00000273706	9.53835e-53	2.49512	SRPX2	ENSG00000102359	5.51038e-182	2.58761	BST2	ENSG00000130303	1.32605e-100	1.52784	FPR3	ENSG00000187474	3.91944e-97	6.29295
CHRM3	ENSG00000133019	6.65829e-106	4.76299	SMTN	ENSG00000183963	0	3.66093	B4GALT5	ENSG00000158470	3.68928e-58	1.67242	TTL	ENSG00000114999	5.24992e-186	2.90957	SHISA8	ENSG00000234965	1.38342e-90	3.81873	EFEMP2	ENSG00000172638	1.81237e-52	1.54314	CTHRC1	ENSG00000164932	7.50345e-182	5.92504	BACH2	ENSG00000112182	3.8051e-100	3.81007	IL1RN	ENSG00000136689	4.11465e-97	4.45165
IGFBP2	ENSG00000115457	8.4929e-105	1.90491	SLC46A3	ENSG00000139508	0	3.66023	MTMR12	ENSG00000150712	5.56808e-58	1.77239	SVIP	ENSG00000198168	8.1901e-186	2.8039	NECTIN1	ENSG00000110400	1.73018e-90	2.14947	AC091806.1	ENSG00000236393	2.3668e-52	3.65401	XRCC4	ENSG00000152422	1.02659e-181	4.50246	HOXA11	ENSG00000005073	6.65032e-100	2.99124	IKZF1	ENSG00000185811	9.80692e-97	8.01518
PSAP	ENSG00000197746	1.10357e-104	2.63891	IL4R	ENSG00000077238	0	3.6435	GIPC3	ENSG00000179855	6.33314e-58	2.12435	MAP2K1	ENSG00000169032	1.42751e-185	3.09096	CHRD	ENSG00000090539	6.64814e-90	2.56288	PPIB	ENSG00000166794	2.42221e-52	1.52771	CBR3	ENSG00000159231	1.26303e-181	4.52656	AUTS2	ENSG00000158321	1.30813e-99	2.45752	LINC00113	ENSG00000225298	1.28362e-96	3.18221
SCAMP5	ENSG00000198794	6.67393e-104	4.10066	TMEM246	ENSG00000165152	0	3.64295	KBTBD11	ENSG00000176595	7.25493e-58	2.30598	HSPG2	ENSG00000142798	2.3829e-185	2.64992	CMC2	ENSG00000103121	7.11054e-90	1.56144	SMURF2	ENSG00000108854	6.6991e-52	1.5718	STK17B	ENSG00000081320	1.40575e-181	2.15435	AC090152.1	ENSG00000167912	1.3191e-99	4.22294	AP002884.1	ENSG00000250303	2.4314e-96	14.4636
CACNG8	ENSG00000142408	1.29763e-103	4.71168	LRRC8C	ENSG00000171488	0	3.64134	ADAM10	ENSG00000137845	1.07525e-57	1.60937	SCD5	ENSG00000145284	2.62679e-185	3.59593	FAIM	ENSG00000158234	7.71381e-90	1.87942	FSIP2	ENSG00000188738	1.10636e-51	2.48942	SMIM3	ENSG00000256235	1.86711e-181	1.95963	LHX9	ENSG00000143355	1.90452e-99	8.06208	FAM160A1	ENSG00000164142	3.652e-96	6.72113
NOTCH1	ENSG00000148400	6.29246e-103	2.79907	PEA15	ENSG00000162734	0	3.63916	NUDT14	ENSG00000183828	1.32482e-57	1.63639	PRKAR2B	ENSG00000005249	3.40195e-185	3.32136	IL17B	ENSG00000127743	2.10946e-89	2.74231	CYP3A7	ENSG00000160870	1.49557e-51	3.02858	GOLT1B	ENSG00000111711	2.1072e-181	2.14801	BCL9	ENSG00000116128	6.21208e-99	2.63874	LINC01781	ENSG00000234184	5.73023e-96	2.86343
MSMP	ENSG00000215183	2.84914e-102	6.55148	SLC30A1	ENSG00000170385	0	3.63617	ARHGAP23	ENSG00000275832	1.34135e-57	1.78081	PNPLA6	ENSG00000032444	6.91501e-185	2.85523	SCN4A	ENSG00000007314	2.17957e-89	3.22576	KIF5C	ENSG00000168280	1.55371e-51	1.60309	MMP11	ENSG00000099953	3.9272e-181	3.49862	CENPF	ENSG00000117724	1.44746e-98	2.5684	LINC00500	ENSG00000249381	6.70776e-96	2.51642
KIAA1671	ENSG00000197077	4.42501e-102	3.78985	LYSMD2	ENSG00000140280	0	3.63148	SMAD1	ENSG00000170365	1.36373e-57	1.78207	STK10	ENSG00000072786	9.62978e-184	2.79986	PTGDR	ENSG00000168229	3.51877e-89	2.94358	MAGED1	ENSG00000179222	1.83667e-51	1.55953	ADAM23	ENSG00000114948	4.91994e-181	2.15985	SSBP2	ENSG00000145687	1.50873e-98	2.01629	SPRR1B	ENSG00000169469	8.26756e-96	7.49134
JPH1	ENSG00000104369	1.86244e-101	6.77116	EMB	ENSG00000170571	0	3.62131	RASL10A	ENSG00000100276	2.22482e-57	2.19447	FZD6	ENSG00000164930	2.56547e-183	2.50363	LPL	ENSG00000175445	1.68614e-88	2.11919	CD4	ENSG00000010610	4.84496e-51	3.0298	ME1	ENSG00000065833	5.61435e-181	4.00059	MIS18BP1	ENSG00000129534	9.75584e-98	2.35196	C2orf54	ENSG00000172478	2.80884e-95	3.0041
LIMCH1	ENSG00000064042	5.01686e-101	2.32965	HEY1	ENSG00000164683	0	3.6209	ADCY1	ENSG00000164742	3.02367e-57	2.19782	PPP1R13B	ENSG00000088808	4.68207e-183	3.08254	CDCA7	ENSG00000144354	1.83475e-87	1.84568	DOK4	ENSG00000125170	7.32157e-51	1.83921	MFGE8	ENSG00000140545	6.07548e-181	2.41123	TMTC1	ENSG00000133687	3.45726e-97	4.79949	NR0B2	ENSG00000131910	4.51367e-95	4.0044
CDC42EP2	ENSG00000149798	9.83654e-101	4.12367	SLC23A2	ENSG00000089057	0	3.61783	STK10	ENSG00000072786	3.50616e-57	1.69523	LINC00839	ENSG00000185904	2.10946e-182	4.96189	THOC6	ENSG00000131652	2.03203e-87	1.70744	SNCA	ENSG00000145335	2.40077e-50	1.73398	CYTOR	ENSG00000222041	2.01565e-180	2.03298	SOX11	ENSG00000176887	6.90277e-97	1.79718	FAM110C	ENSG00000184731	5.02098e-95	7.1006
HECW2	ENSG00000138411	1.07641e-100	3.91982	TMEM65	ENSG00000164983	0	3.6166	HEG1	ENSG00000173706	4.31388e-57	1.69023	IL6R	ENSG00000160712	3.44797e-182	5.49265	EXOSC8	ENSG00000120699	4.18767e-87	1.56812	DGKI	ENSG00000157680	2.47636e-50	3.39928	ADAMTS16	ENSG00000145536	8.97407e-180	4.50065	CYTL1	ENSG00000170891	1.07593e-95	3.9379	CAMSAP3	ENSG00000076826	1.51919e-94	11.3893
TMC8	ENSG00000167895	1.51093e-100	6.07874	PCDH1	ENSG00000156453	0	3.60303	DCHS1	ENSG00000166341	5.40305e-57	1.53024	UBTD1	ENSG00000165886	1.81028e-181	2.77905	SYTL2	ENSG00000137501	1.71677e-86	2.09231	MAGEH1	ENSG00000187601	3.10196e-50	1.6988	SCG5	ENSG00000166922	3.51393e-179	5.12619	AC007938.3	ENSG00000270953	3.18736e-95	4.25951	VAV1	ENSG00000141968	1.55818e-94	3.26702
RALB	ENSG00000144118	2.16101e-100	2.71362	CFLAR	ENSG00000003402	0	3.58851	NUDT4	ENSG00000173598	6.17353e-57	1.74108	BTBD11	ENSG00000151136	2.37234e-181	4.40153	AC100830.1	ENSG00000259635	4.7757e-86	2.33433	CHSY1	ENSG00000131873	4.59968e-50	1.82367	EFHD1	ENSG00000115468	1.64248e-178	4.3128	SEMA6A	ENSG00000092421	1.65774e-94	1.8291	FRAS1	ENSG00000138759	3.34063e-94	12.8178
ETS1	ENSG00000134954	2.49519e-100	2.50602	SIPA1	ENSG00000213445	0	3.58518	FAM171A1	ENSG00000148468	6.38815e-57	1.7045	FAM107B	ENSG00000065809	5.90087e-181	3.47335	HMGB2	ENSG00000164104	5.65334e-86	1.57143	RABL6	ENSG00000196642	5.15719e-50	1.6402	HSPB8	ENSG00000152137	2.3491e-178	3.55193	GPC6	ENSG00000183098	1.95906e-94	2.30324	SIGLEC12	ENSG00000254521	5.21631e-94	5.92859
LPCAT2	ENSG00000087253	8.47349e-100	3.7552	IVNS1ABP	ENSG00000116679	0	3.58254	NLK	ENSG00000087095	8.79384e-57	1.79269	RAPH1	ENSG00000173166	1.48157e-180	3.0811	PACSIN3	ENSG00000165912	5.79577e-86	1.5842	ENDOD1	ENSG00000149218	6.64017e-50	1.90616	KRT18	ENSG00000111057	2.42159e-178	4.23361	ZBTB20	ENSG00000181722	4.91313e-94	2.31279	MS4A6A	ENSG00000110077	1.22357e-93	45.9327
FAM129B	ENSG00000136830	4.37134e-99	2.94124	LDB2	ENSG00000169744	0	3.5808	IQGAP1	ENSG00000140575	9.35089e-57	1.60445	GFOD1	ENSG00000145990	1.70787e-180	2.93236	CENPU	ENSG00000151725	6.53595e-86	1.81914	SNED1	ENSG00000162804	7.07667e-50	2.91195	TMEM54	ENSG00000121900	2.48429e-178	2.14637	ASIC2	ENSG00000108684	1.14812e-93	3.45512	LINC00511	ENSG00000227036	1.30009e-93	13.8075
TNFRSF1B	ENSG00000028137	2.55609e-98	3.48145	CDC42EP2	ENSG00000149798	0	3.58022	PON2	ENSG00000105854	9.45735e-57	1.64345	NLK	ENSG00000087095	7.91858e-180	2.88195	ADCY5	ENSG00000173175	1.44232e-85	2.40958	SEZ6L2	ENSG00000174938	7.28869e-50	1.56258	CBR1	ENSG00000159228	3.11457e-178	2.02304	DLX5	ENSG00000105880	1.1628e-93	3.83565	RASEF	ENSG00000165105	8.13339e-93	9.10064
ATP1A1	ENSG00000163399	6.36791e-98	2.67839	SHROOM4	ENSG00000158352	0	3.57488	GIT2	ENSG00000139436	1.01029e-56	1.6551	TMC6	ENSG00000141524	1.43029e-179	2.69657	HSPB11	ENSG00000081870	1.72006e-85	1.52139	CACNA2D1	ENSG00000153956	1.35827e-49	2.36903	CDH13	ENSG00000140945	8.66138e-178	2.68427	HMGB2	ENSG00000164104	1.21224e-93	2.07176	FCGBP	ENSG00000275395	8.8596e-93	16.7868
LPAR6	ENSG00000139679	1.39149e-97	3.97026	ZNF710	ENSG00000140548	0	3.56901	EGFL7	ENSG00000172889	1.02312e-56	1.71039	PHACTR1	ENSG00000112137	1.46135e-179	3.078	C8orf88	ENSG00000253250	1.72327e-85	2.12757	MXD4	ENSG00000123933	2.55854e-49	1.61196	KCNMB1	ENSG00000145936	1.85249e-177	3.6804	ZADH2	ENSG00000180011	1.2663e-93	2.30769	LILRB5	ENSG00000105609	3.95336e-92	14.3856
AL390728.6	ENSG00000259865	1.77115e-97	4.52331	CPNE2	ENSG00000140848	0	3.56715	GNG7	ENSG00000176533	1.09053e-56	1.92887	GRK5	ENSG00000198873	2.73299e-179	2.7418	MIR181A1HG	ENSG00000229989	2.85176e-85	1.7999	HMGCS1	ENSG00000112972	7.28223e-49	2.12221	CTSB	ENSG00000164733	3.38835e-177	2.31019	S1PR3	ENSG00000213694	4.70499e-93	1.86643	LINC01055	ENSG00000235366	9.49305e-92	7.32628
VPS13C	ENSG00000129003	3.03547e-97	3.25097	BACE2	ENSG00000182240	0	3.56238	SVIP	ENSG00000198168	1.14064e-56	1.60433	ICAM1	ENSG00000090339	4.21753e-179	3.07562	HIST1H1C	ENSG00000187837	4.76085e-85	1.68487	IRS1	ENSG00000169047	1.25726e-48	1.73098	DDIT3	ENSG00000175197	9.62775e-177	2.83934	NOP53	ENSG00000105373	1.07126e-92	1.58305	KRT15	ENSG00000171346	1.16121e-91	6.22158
SHROOM4	ENSG00000158352	9.0409e-97	4.60459	ARHGAP31	ENSG00000031081	0	3.55924	CRIP2	ENSG00000182809	1.17091e-56	1.54276	PEA15	ENSG00000162734	5.06089e-179	2.95696	ITGB3BP	ENSG00000142856	1.94773e-84	1.63015	SCUBE3	ENSG00000146197	1.53717e-48	2.14307	MTRNR2L1	ENSG00000256618	1.7139e-176	3.80234	EPB41L3	ENSG00000082397	1.63304e-92	3.13054	CRYL1	ENSG00000165475	1.98603e-91	13.0974
MACF1	ENSG00000127603	9.79846e-97	2.66539	ARRDC3	ENSG00000113369	0	3.5553	ATP2A3	ENSG00000074370	1.63904e-56	2.50506	CDKN1A	ENSG00000124762	7.81098e-179	2.76765	HAUS8	ENSG00000131351	3.96456e-84	2.16837	MIS18BP1	ENSG00000129534	4.87692e-48	1.67502	TGFBR1	ENSG00000106799	1.86411e-176	2.47866	ITGA8	ENSG00000077943	3.50451e-92	2.29723	P2RY6	ENSG00000171631	3.1916e-91	12.7404
B4GALT5	ENSG00000158470	3.53318e-96	3.09479	SOX6	ENSG00000110693	0	3.55493	CHD7	ENSG00000171316	1.64538e-56	1.67669	TRIM47	ENSG00000132481	1.09536e-178	3.14584	CENPN	ENSG00000166451	4.03214e-84	2.07517	PLEKHA5	ENSG00000052126	5.80885e-48	1.56703	NTF3	ENSG00000185652	2.58518e-176	3.96877	WDR86	ENSG00000187260	8.42728e-92	2.38398	PRKAA2	ENSG00000162409	3.64675e-90	9.65549
MYO1E	ENSG00000157483	6.48579e-96	3.21604	GRK5	ENSG00000198873	0	3.54167	GABRE	ENSG00000102287	2.01104e-56	2.23054	RAPGEF2	ENSG00000109756	2.46697e-178	2.80222	ADRA2B	ENSG00000274286	5.61312e-84	3.1066	TRPS1	ENSG00000104447	7.18554e-48	1.79231	TP53I13	ENSG00000167543	1.02682e-175	2.00364	KHDRBS1	ENSG00000121774	1.06379e-91	1.67283	S100B	ENSG00000160307	1.4955e-89	31.6344
LAMC1	ENSG00000135862	1.11783e-95	2.82094	ZDHHC14	ENSG00000175048	0	3.54091	SHC1	ENSG00000160691	2.18033e-56	1.7335	TECPR1	ENSG00000205356	4.53769e-178	2.76434	HMGCLL1	ENSG00000146151	8.56625e-84	3.01828	MXRA5	ENSG00000101825	1.90443e-47	1.54237	DOK5	ENSG00000101134	1.29229e-175	3.73502	LINC00632	ENSG00000203930	1.58591e-91	2.42656	RAB3IP	ENSG00000127328	1.57698e-89	10.0555
RHOC	ENSG00000155366	3.43805e-95	1.91808	CELF2	ENSG00000048740	0	3.53463	PCAT19	ENSG00000267107	2.24711e-56	2.17291	CYB561	ENSG00000008283	2.03006e-177	3.55674	PLAC9	ENSG00000189129	1.0961e-83	1.85597	CPXM1	ENSG00000088882	1.9991e-47	1.60292	MIR22HG	ENSG00000186594	9.36035e-175	2.3772	FOXP4	ENSG00000137166	1.2934e-90	2.77187	COL17A1	ENSG00000065618	7.1809e-89	19.9172
FOLH1	ENSG00000086205	4.45846e-95	6.15124	KIF13B	ENSG00000197892	0	3.53375	RGS3	ENSG00000138835	3.58321e-56	1.54122	NACC2	ENSG00000148411	3.44091e-177	3.10661	RFC4	ENSG00000163918	1.46427e-83	1.77679	KCP	ENSG00000135253	4.84226e-47	2.16569	SMARCD3	ENSG00000082014	2.89711e-174	2.00084	ADGRA3	ENSG00000152990	1.36128e-90	2.52264	CD180	ENSG00000134061	1.26084e-88	5.46291
LRRC4	ENSG00000128594	8.13718e-95	4.08404	RELT	ENSG00000054967	0	3.5293	TMEM181	ENSG00000146433	4.18391e-56	1.74363	JCAD	ENSG00000165757	1.50789e-176	2.54207	MCM5	ENSG00000100297	2.65497e-83	1.8266	CNPY4	ENSG00000166997	2.27208e-46	1.64733	DDAH1	ENSG00000153904	3.37322e-174	2.69149	CDO1	ENSG00000129596	1.64268e-90	3.62547	COBLL1	ENSG00000082438	1.73045e-88	10.7194
FZD4	ENSG00000174804	1.00843e-94	3.3181	NUDT4	ENSG00000173598	0	3.51338	PRSS23	ENSG00000150687	5.12441e-56	1.71923	CFLAR	ENSG00000003402	1.76793e-176	2.63492	PPIH	ENSG00000171960	6.83731e-83	1.56205	AC104051.2	ENSG00000254139	5.37163e-46	3.6518	DCLK1	ENSG00000133083	5.43443e-174	4.29873	RPL17	ENSG00000265681	2.33629e-90	1.63931	THRB	ENSG00000151090	2.35489e-88	6.65606
TCIM	ENSG00000176907	3.55573e-94	4.04507	IGFBP3	ENSG00000146674	0	3.50464	VASH1	ENSG00000071246	7.69159e-56	1.57952	SMAD1	ENSG00000170365	1.29037e-175	2.8187	MACROD1	ENSG00000133315	8.4928e-83	1.6097	TBX5	ENSG00000089225	2.18643e-45	2.83388	HTATIP2	ENSG00000109854	7.94468e-174	2.53106	COL9A3	ENSG00000092758	2.70139e-89	3.08745	LLGL2	ENSG00000073350	2.73461e-88	9.97166
KITLG	ENSG00000049130	4.33951e-94	3.83584	ITPR3	ENSG00000096433	0	3.50089	SYNGR2	ENSG00000108639	1.30704e-55	1.64806	TLE2	ENSG00000065717	1.53579e-175	2.61868	NTRK3	ENSG00000140538	9.427e-83	3.39784	ARHGAP42	ENSG00000165895	4.95774e-45	1.63749	TMEM200A	ENSG00000164484	3.54746e-173	3.12057	APEX1	ENSG00000100823	1.10329e-88	1.63326	MUC16	ENSG00000181143	2.74947e-88	4.73747
NETO2	ENSG00000171208	4.59274e-94	3.04706	TECPR1	ENSG00000205356	0	3.49715	TSPAN7	ENSG00000156298	1.52557e-55	1.80017	AC091563.1	ENSG00000254343	3.70256e-175	4.6886	PPIF	ENSG00000108179	1.32822e-82	1.61849	SESN3	ENSG00000149212	2.01543e-44	1.71075	TIMP2	ENSG00000035862	4.04798e-172	2.04254	SORCS1	ENSG00000108018	1.13783e-88	3.68237	RIPK4	ENSG00000183421	2.81552e-88	8.30671
MYH9	ENSG00000100345	6.32006e-94	2.36446	PPM1F	ENSG00000100034	0	3.48997	SETBP1	ENSG00000152217	1.59868e-55	1.56852	MGST2	ENSG00000085871	1.17928e-174	2.87042	TUBB4B	ENSG00000188229	1.37678e-82	1.67128	PDE7B	ENSG00000171408	2.35772e-44	2.48981	CREB3	ENSG00000107175	8.07782e-172	2.06942	PARM1	ENSG00000169116	1.705e-88	3.32498	SMPDL3B	ENSG00000130768	4.90819e-88	7.63075
NUDT14	ENSG00000183828	6.35185e-94	3.32656	GMFG	ENSG00000130755	0	3.48866	FAM129B	ENSG00000136830	3.13168e-55	1.62819	RHOJ	ENSG00000126785	1.35628e-174	2.83316	SNRNP40	ENSG00000060688	1.79715e-82	1.52213	C4orf48	ENSG00000243449	2.38508e-44	1.5609	HCFC1R1	ENSG00000103145	1.46383e-171	2.19454	ANGPTL1	ENSG00000116194	3.40357e-88	3.51954	HCK	ENSG00000101336	5.61811e-87	11.1336
RASL10A	ENSG00000100276	9.49021e-94	4.77576	SH2B3	ENSG00000111252	0	3.47382	NUDT3	ENSG00000272325	3.59579e-55	1.66845	HID1	ENSG00000167861	2.72076e-174	2.95083	FRY	ENSG00000073910	5.91715e-82	2.19093	ABCA10	ENSG00000154263	4.96438e-44	3.291	SLC22A3	ENSG00000146477	1.84496e-171	4.56785	SULT1E1	ENSG00000109193	7.55658e-88	3.05983	FYB1	ENSG00000082074	6.54738e-87	9.69707
ZDHHC21	ENSG00000175893	1.15077e-93	3.58674	SLC43A3	ENSG00000134802	0	3.47067	CD9	ENSG00000010278	9.50072e-55	1.55933	TAOK2	ENSG00000149930	9.73442e-174	2.6437	CENPW	ENSG00000203760	9.7792e-82	1.78873	RGS18	ENSG00000150681	9.3665e-44	2.34993	LINC01943	ENSG00000280721	2.36286e-171	3.60426	ANK3	ENSG00000151150	8.3749e-88	1.83127	AC147651.2	ENSG00000229380	1.60343e-85	4.11415
MTRF1L	ENSG00000112031	1.54824e-93	2.86931	RFK	ENSG00000135002	0	3.4639	ZDHHC12	ENSG00000160446	1.16004e-54	1.6801	FYN	ENSG00000010810	1.15997e-172	3.10661	HIST1H1D	ENSG00000124575	6.29405e-81	1.77223	TNFSF15	ENSG00000181634	1.16992e-43	2.28514	LINC00702	ENSG00000233117	1.06373e-170	4.16891	JAKMIP2	ENSG00000176049	1.20523e-87	3.63598	KCNN4	ENSG00000104783	3.46681e-85	7.08924
DAB2	ENSG00000153071	2.09515e-93	2.87891	ATP13A2	ENSG00000159363	0	3.46177	ADCY4	ENSG00000129467	1.2142e-54	1.97557	BNC1	ENSG00000169594	2.59237e-172	5.47617	ATG4D	ENSG00000130734	7.83704e-81	1.88861	AL078590.3	ENSG00000232310	1.22787e-43	3.20227	TAGLN2	ENSG00000158710	7.59149e-169	2.05693	CD74	ENSG00000019582	1.29424e-86	2.29323	PRR15	ENSG00000176532	2.06586e-84	8.51228
TMEM189	ENSG00000240849	4.30936e-93	3.19149	MYO5A	ENSG00000197535	0	3.45782	KIF26A	ENSG00000066735	1.67667e-54	1.85234	CYYR1	ENSG00000166265	3.58256e-172	2.85539	PTRHD1	ENSG00000184924	9.91782e-81	1.51023	ASAH1	ENSG00000104763	5.06787e-43	1.6519	IFI35	ENSG00000068079	1.55095e-168	3.89904	EIF3H	ENSG00000147677	1.90648e-86	1.55428	KLF5	ENSG00000102554	2.1651e-84	11.3127
CLEC2B	ENSG00000110852	1.02397e-92	4.36322	GNG7	ENSG00000176533	0	3.45583	TNFAIP8L1	ENSG00000185361	2.09529e-54	1.64214	HOXB5	ENSG00000120075	4.70055e-172	2.94607	KIF20B	ENSG00000138182	1.17897e-80	1.79145	FGL1	ENSG00000104760	9.11941e-43	2.34856	TMEM173	ENSG00000184584	2.37385e-168	2.24462	ST13	ENSG00000100380	2.81533e-86	1.60475	CDKL2	ENSG00000138769	3.51955e-83	8.4464
TLE2	ENSG00000065717	1.19255e-92	3.534	ATP2B4	ENSG00000058668	0	3.45218	PDE8A	ENSG00000073417	2.53078e-54	1.77192	ABLIM1	ENSG00000099204	4.84559e-172	2.75143	PPP1R14C	ENSG00000198729	1.59083e-80	3.382	ZFP36	ENSG00000128016	1.39582e-42	1.60599	ILK	ENSG00000166333	2.91562e-168	2.32074	ADAMTSL3	ENSG00000156218	3.98205e-86	5.25049	PLEK	ENSG00000115956	6.09762e-83	8.29606
FAM43A	ENSG00000185112	1.36956e-92	3.16979	HBEGF	ENSG00000113070	0	3.451	TSPAN11	ENSG00000110900	2.53413e-54	1.96025	CORO2B	ENSG00000103647	5.37881e-172	3.28117	ACAT1	ENSG00000075239	1.81354e-80	1.59902	CD48	ENSG00000117091	3.20957e-42	3.24351	PQLC3	ENSG00000162976	4.57654e-168	2.73721	C1QTNF12	ENSG00000184163	5.02723e-86	3.95721	AC129507.2	ENSG00000262294	6.8772e-83	5.73067
ARHGAP31	ENSG00000031081	4.63794e-92	3.78902	HOPX	ENSG00000171476	0	3.44965	FLOT2	ENSG00000132589	4.1968e-54	1.75486	AC022075.1	ENSG00000245648	2.02045e-171	7.4916	MAPRE2	ENSG00000166974	3.03896e-80	1.70855	ALDH2	ENSG00000111275	3.5619e-42	1.6223	COL3A1	ENSG00000168542	1.01219e-167	1.94991	TMEFF2	ENSG00000144339	2.86642e-85	5.6796	KIF1A	ENSG00000130294	8.02954e-83	13.7631
ITSN2	ENSG00000198399	1.74375e-91	3.43739	PTP4A3	ENSG00000184489	0	3.44924	CREG2	ENSG00000175874	4.34325e-54	2.17217	RNF103	ENSG00000239305	4.34104e-171	2.78305	CETN3	ENSG00000153140	1.22249e-79	1.61863	FKBP7	ENSG00000079150	3.56547e-42	1.5404	ADAMTS15	ENSG00000166106	1.73747e-167	4.63496	AL645608.3	ENSG00000230699	3.91951e-85	3.96324	SLC52A3	ENSG00000101276	2.92618e-82	6.16019
SLC2A3	ENSG00000059804	2.99625e-91	2.70217	FOXO1	ENSG00000150907	0	3.44648	SLC23A2	ENSG00000089057	4.75079e-54	1.91835	GCNT2	ENSG00000111846	5.33793e-171	3.80404	COL5A3	ENSG00000080573	1.27795e-79	1.78132	SQLE	ENSG00000104549	4.59712e-42	1.70246	BEND6	ENSG00000151917	4.62037e-167	3.63733	HLA-DPB1	ENSG00000223865	4.08188e-85	2.22595	C21orf62	ENSG00000205929	2.9713e-82	9.16024
UBE2J1	ENSG00000198833	3.18125e-91	2.47521	ATP11A	ENSG00000068650	0	3.44143	INPP5D	ENSG00000168918	5.10313e-54	2.00094	SLC9A1	ENSG00000090020	7.04678e-171	2.74241	NUF2	ENSG00000143228	8.02937e-79	2.15746	SREBF2	ENSG00000198911	6.4562e-42	1.8056	BLVRA	ENSG00000106605	4.7734e-167	2.07682	ST6GALNAC3	ENSG00000184005	4.50419e-85	2.39288	BICDL2	ENSG00000162069	4.48296e-82	8.48681
CCM2L	ENSG00000101331	7.865e-91	4.81931	MAP3K11	ENSG00000173327	0	3.4368	VOPP1	ENSG00000154978	5.31551e-54	1.67837	LIPG	ENSG00000101670	1.12027e-170	3.8766	OSBPL6	ENSG00000079156	2.21514e-78	2.91018	ZFPM2	ENSG00000169946	6.51347e-42	2.48573	CDH11	ENSG00000140937	4.9284e-167	1.61853	MAB21L1	ENSG00000180660	6.19501e-85	5.06086	LINC00958	ENSG00000251381	1.38612e-81	8.46903
TECPR1	ENSG00000205356	8.16138e-91	3.8362	NDST1	ENSG00000070614	0	3.43202	LPCAT2	ENSG00000087253	5.83095e-54	1.64244	TMEM65	ENSG00000164983	1.52716e-170	2.81457	RILPL2	ENSG00000150977	3.15472e-78	1.89356	ZFY	ENSG00000067646	7.17814e-42	2.40042	PITX1	ENSG00000069011	5.27131e-167	2.07685	ALX3	ENSG00000156150	6.28353e-85	4.77964	ITGB7	ENSG00000139626	1.5747e-81	20.4412
NOX4	ENSG00000086991	8.3891e-91	4.099	MMP14	ENSG00000157227	0	3.43063	ZNF710	ENSG00000140548	7.60924e-54	1.88834	LIMK2	ENSG00000182541	1.66058e-170	2.62893	UBE2T	ENSG00000077152	5.12508e-78	1.82795	KDM5D	ENSG00000012817	9.69547e-42	2.3267	ALPK2	ENSG00000198796	6.03383e-167	3.87257	C7	ENSG00000112936	9.86055e-85	1.91528	LINC00919	ENSG00000260268	1.69098e-81	2.72515
ENPP4	ENSG00000001561	8.51906e-91	5.59858	LIFR	ENSG00000113594	0	3.42914	MYO5A	ENSG00000197535	9.46131e-54	2.0872	2002-03-01	ENSG00000099785	2.14094e-170	2.79786	RAB30	ENSG00000137502	1.46682e-77	1.79253	ZNF99	ENSG00000213973	1.09223e-41	2.94914	S100A11	ENSG00000163191	9.47271e-167	1.80758	LDLRAD4	ENSG00000168675	1.13048e-84	3.00851	UBXN10	ENSG00000162543	6.19353e-81	11.5652
PERP	ENSG00000112378	9.83304e-91	2.77267	SCHIP1	ENSG00000151967	0	3.42463	RP1	ENSG00000104237	1.08782e-53	2.2652	KIF13B	ENSG00000197892	2.67887e-170	3.07981	NR2F2-AS1	ENSG00000247809	2.06216e-77	1.75975	LZTS1	ENSG00000061337	2.09618e-41	1.83171	AP002884.1	ENSG00000250303	1.47061e-166	2.99509	IFI44L	ENSG00000137959	1.65321e-84	5.55207	RIPPLY1	ENSG00000147223	1.01712e-80	6.07065
ABHD17A	ENSG00000129968	1.07371e-90	2.49857	NLK	ENSG00000087095	0	3.41382	ACE	ENSG00000159640	1.09044e-53	2.17347	GFOD2	ENSG00000141098	8.44767e-170	2.68467	PHF5A	ENSG00000100410	3.06444e-77	1.513	HMGCR	ENSG00000113161	3.87769e-41	1.94558	TMEM158	ENSG00000249992	2.67886e-166	3.7688	VASH2	ENSG00000143494	3.42573e-84	2.83654	IRS2	ENSG00000185950	1.4673e-80	9.16663
FLI1	ENSG00000151702	1.1435e-90	3.23106	FYN	ENSG00000010810	0	3.40921	RGS12	ENSG00000159788	1.22787e-53	1.71579	LCP2	ENSG00000043462	1.22244e-169	3.57404	MORN2	ENSG00000188010	4.04337e-77	1.55387	LOXL3	ENSG00000115318	4.47277e-41	1.96132	MALL	ENSG00000144063	3.7319e-166	6.46066	CYP39A1	ENSG00000146233	4.63965e-84	3.96891	EHF	ENSG00000135373	4.25025e-80	3.89035
TMEM30A	ENSG00000112697	1.96945e-90	2.86345	RGS3	ENSG00000138835	0	3.39747	CARD8	ENSG00000105483	1.96176e-53	1.72115	VOPP1	ENSG00000154978	1.2688e-169	2.88665	DLEU2	ENSG00000231607	1.08332e-76	2.17667	WNT5A	ENSG00000114251	4.57669e-41	1.59366	UAP1	ENSG00000117143	7.78296e-166	2.2567	DNM3	ENSG00000197959	7.12836e-84	2.99551	CLEC4E	ENSG00000166523	8.08007e-80	8.04149
MCUB	ENSG00000005059	1.97153e-90	4.91078	MTMR12	ENSG00000150712	0	3.39725	SHROOM1	ENSG00000164403	2.12912e-53	2.07186	ARHGAP28	ENSG00000088756	1.82349e-169	2.82687	RAD51AP1	ENSG00000111247	1.12974e-76	1.91472	RET	ENSG00000165731	6.7168e-41	2.99225	PDXK	ENSG00000160209	9.23992e-166	1.9989	SOBP	ENSG00000112320	1.23069e-83	2.58661	PLEKHH1	ENSG00000054690	8.16364e-80	10.7291
SLC43A3	ENSG00000134802	2.49605e-90	3.59774	ENG	ENSG00000106991	0	3.39237	HEY2	ENSG00000135547	3.16578e-53	1.60252	TNFAIP8L1	ENSG00000185361	3.69271e-169	2.53994	PDE6D	ENSG00000156973	1.48775e-76	1.67535	PSD3	ENSG00000156011	7.90921e-41	1.94408	TRNP1	ENSG00000253368	1.97325e-165	2.57436	TMEM119	ENSG00000183160	1.48107e-83	3.16987	RHPN2	ENSG00000131941	9.07382e-80	10.9552
KLF6	ENSG00000067082	4.30873e-90	2.43157	SVIP	ENSG00000198168	0	3.39157	RAB3D	ENSG00000105514	3.90245e-53	1.81805	CDYL2	ENSG00000166446	4.86097e-169	3.3308	PGM2	ENSG00000169299	3.29883e-76	1.82682	BMP2	ENSG00000125845	8.91801e-41	2.34231	GPX8	ENSG00000164294	2.15925e-165	2.06822	RAB3C	ENSG00000152932	2.81583e-83	3.532	IRF8	ENSG00000140968	2.04472e-79	10.7604
CD55	ENSG00000196352	1.26798e-89	3.22785	MLF1	ENSG00000178053	0	3.39101	SIGIRR	ENSG00000185187	4.34284e-53	1.63127	APOLD1	ENSG00000178878	5.43304e-169	2.98799	MIS18A	ENSG00000159055	4.98579e-76	1.51022	SNHG18	ENSG00000250786	1.38463e-40	1.51045	CCL26	ENSG00000006606	8.84981e-165	3.94631	KAT6B	ENSG00000156650	4.07201e-83	2.15337	SOX9	ENSG00000125398	7.70737e-79	10.6941
RHOJ	ENSG00000126785	1.33177e-89	3.0856	RAB3D	ENSG00000105514	0	3.39021	RB1	ENSG00000139687	6.08065e-53	1.51195	USHBP1	ENSG00000130307	5.82949e-169	3.37737	MCM7	ENSG00000166508	8.52989e-76	1.60763	CNPY1	ENSG00000146910	4.96487e-40	1.83851	SSR3	ENSG00000114850	4.1425e-164	2.3348	B4GALNT4	ENSG00000182272	9.99374e-83	2.05615	ITGB8	ENSG00000105855	1.00058e-78	12.3198
KCNC4	ENSG00000116396	1.53692e-89	5.23619	GCA	ENSG00000115271	0	3.38897	LYL1	ENSG00000104903	7.16194e-53	1.81409	XKR4	ENSG00000206579	2.51761e-168	4.06558	LSR	ENSG00000105699	1.02834e-75	2.25795	FAM183A	ENSG00000186973	6.53751e-40	3.18922	CDKN1A	ENSG00000124762	7.16131e-164	2.19996	AL645608.1	ENSG00000223764	1.00058e-82	3.6921	EPB41L4B	ENSG00000095203	1.03033e-78	8.12489
IL4R	ENSG00000077238	1.87918e-89	3.40839	SEC14L1	ENSG00000129657	0	3.38595	RALB	ENSG00000144118	7.2655e-53	1.68591	MAGI1	ENSG00000151276	3.8559e-168	2.45852	COX4I2	ENSG00000131055	1.07363e-75	4.0236	SERTM2	ENSG00000260802	1.3687e-39	2.92582	LRRC59	ENSG00000108829	8.18616e-164	2.04064	SRGAP3	ENSG00000196220	1.60734e-82	3.45084	TGFA	ENSG00000163235	1.88521e-78	9.29032
ICA1	ENSG00000003147	3.41377e-89	4.43634	TNFRSF1B	ENSG00000028137	0	3.38443	MAVS	ENSG00000088888	7.59263e-53	1.58558	TMEM189	ENSG00000240849	5.88877e-168	2.58582	RFTN1	ENSG00000131378	1.55869e-75	1.51211	JUNB	ENSG00000171223	2.62819e-39	1.61	RRAS2	ENSG00000133818	1.95077e-163	2.52657	SORL1	ENSG00000137642	1.73658e-82	2.44508	BAIAP2L1	ENSG00000006453	3.92598e-78	12.3982
FCGRT	ENSG00000104870	3.62045e-89	2.2533	FAM219A	ENSG00000164970	0	3.37524	SLC35F2	ENSG00000110660	8.19452e-53	1.96032	CLSTN3	ENSG00000139182	1.15171e-167	2.10737	FAM122A	ENSG00000187866	1.82787e-75	1.73646	CMKLR1	ENSG00000174600	2.73891e-39	2.83799	PGM3	ENSG00000013375	6.27107e-163	1.97454	LPIN2	ENSG00000101577	2.20472e-82	2.14863	ALOX5AP	ENSG00000132965	4.66643e-78	96.2747
LYVE1	ENSG00000133800	4.16663e-89	5.93831	HYAL2	ENSG00000068001	0	3.37352	NPDC1	ENSG00000107281	9.68075e-53	1.55206	JAM3	ENSG00000166086	3.06231e-167	3.03078	APIP	ENSG00000149089	2.5169e-75	1.55557	HS3ST3B1	ENSG00000125430	3.05245e-39	2.20842	MXRA7	ENSG00000182534	3.26896e-162	2.06839	ATP2B1-AS1	ENSG00000271614	2.63346e-82	2.66177	FCGR3A	ENSG00000203747	5.14786e-78	12.3172
LAMA5	ENSG00000130702	1.91787e-88	3.6559	HLA-DRB1	ENSG00000196126	0	3.37246	AGFG2	ENSG00000106351	1.03302e-52	1.93147	LINC00323	ENSG00000226496	4.95578e-167	4.9757	MNS1	ENSG00000138587	3.51217e-75	1.90079	STARD13	ENSG00000133121	3.58483e-39	1.80529	TMED3	ENSG00000166557	4.85553e-162	1.97428	RNF207	ENSG00000158286	5.05933e-82	3.16689	SMIM5	ENSG00000204323	7.38595e-78	11.4001
CREG2	ENSG00000175874	3.42737e-88	5.55831	FAM69B	ENSG00000165716	0	3.37189	HOXD1	ENSG00000128645	1.10206e-52	2.01345	UTRN	ENSG00000152818	6.37956e-167	2.65028	TCTEX1D2	ENSG00000213123	2.40961e-74	1.50427	INSIG1	ENSG00000186480	3.69574e-39	2.09831	FOXC2	ENSG00000176692	5.45403e-162	2.36657	MEG3	ENSG00000214548	5.36387e-82	3.12523	MAPK4	ENSG00000141639	1.01163e-77	8.09592
ZDHHC2	ENSG00000104219	4.00311e-88	4.42419	ST3GAL6	ENSG00000064225	0	3.36934	ADM	ENSG00000148926	1.26244e-52	1.5454	FOXO1	ENSG00000150907	1.33677e-166	2.46868	LINC02001	ENSG00000267321	2.56912e-74	1.67858	DPP10-AS1	ENSG00000235026	4.14495e-39	2.37574	NAV2	ENSG00000166833	6.10252e-162	2.50912	AFF2	ENSG00000155966	1.2257e-81	3.96157	BICDL1	ENSG00000135127	1.99037e-77	7.47562
ABCA9-AS1	ENSG00000231749	6.67001e-88	7.41077	NETO2	ENSG00000171208	0	3.36696	EXOC3L2	ENSG00000283632	1.44429e-52	1.81867	LRRC8C	ENSG00000171488	1.97512e-166	2.85805	ATP8B1	ENSG00000081923	3.6229e-74	1.52482	SPRED2	ENSG00000198369	6.27578e-39	1.58616	TMBIM1	ENSG00000135926	7.16567e-162	2.15279	GNG3	ENSG00000162188	1.9107e-81	4.11052	CTNNA2	ENSG00000066032	2.56759e-77	8.218
CARTPT	ENSG00000164326	1.11221e-87	5.75373	FLI1	ENSG00000151702	0	3.36082	ZDHHC14	ENSG00000175048	2.09981e-52	1.87748	WWP1	ENSG00000123124	2.34542e-166	2.87715	THBS4	ENSG00000113296	7.72197e-74	2.35271	CNKSR3	ENSG00000153721	6.524e-39	1.97114	SNAI2	ENSG00000019549	1.28731e-161	1.963	TMEM97	ENSG00000109084	7.21383e-81	2.26917	CXADR	ENSG00000154639	6.59771e-77	8.09634
ADAM10	ENSG00000137845	1.22366e-87	2.75887	PCTP	ENSG00000141179	0	3.3569	IL4R	ENSG00000077238	2.52999e-52	1.65487	FAM241A	ENSG00000174749	3.48032e-166	2.48269	C17orf58	ENSG00000186665	1.52908e-73	1.87721	LRFN5	ENSG00000165379	9.62229e-39	1.72553	PCGF5	ENSG00000180628	2.39047e-161	2.93024	PNISR	ENSG00000132424	8.15995e-81	1.53161	CCDC33	ENSG00000140481	9.64177e-77	9.81425
FAM198B	ENSG00000164125	1.2789e-87	2.91864	FIGNL2	ENSG00000261308	0	3.35404	SCN9A	ENSG00000169432	2.93613e-52	1.60541	EXOC2	ENSG00000112685	4.94834e-166	2.97443	MRPL39	ENSG00000154719	1.54471e-73	1.56081	DDAH1	ENSG00000153904	1.14964e-38	1.89756	APOL6	ENSG00000221963	4.76428e-161	4.49366	POLR2M	ENSG00000255529	1.61961e-80	2.20918	MFSD6L	ENSG00000185156	9.8392e-77	2.81328
TSPAN2	ENSG00000134198	7.97843e-87	3.89299	TBC1D9	ENSG00000109436	0	3.35207	MAP2K1	ENSG00000169032	3.96698e-52	1.71576	TEAD4	ENSG00000197905	5.16291e-166	3.02713	IFRD2	ENSG00000214706	3.68989e-73	1.59975	CDKL1	ENSG00000100490	1.3309e-38	2.58485	HAPLN3	ENSG00000140511	5.3162e-161	2.99478	SMIM1	ENSG00000235169	3.38269e-78	2.43018	S100P	ENSG00000163993	1.04697e-76	18.1884
FSCN1	ENSG00000075618	9.11913e-86	2.19732	RALGAPA2	ENSG00000188559	0	3.35043	FES	ENSG00000182511	4.50874e-52	1.8401	N4BP3	ENSG00000145911	6.7626e-166	2.49289	UBE2S	ENSG00000108106	3.95437e-73	1.53794	NR2F1-AS1	ENSG00000237187	2.05066e-38	1.54438	CD151	ENSG00000177697	5.57031e-161	2.46302	ART5	ENSG00000167311	4.04051e-78	3.81127	SASH3	ENSG00000122122	1.97427e-76	5.45051
YBX3	ENSG00000060138	2.46496e-85	2.17717	UBE2J1	ENSG00000198833	0	3.34874	ARID3B	ENSG00000179361	4.71236e-52	1.90616	BICD1	ENSG00000151746	1.07973e-165	2.40108	NOC3L	ENSG00000173145	8.94526e-73	1.59899	MME	ENSG00000196549	2.54514e-38	1.91859	PKIB	ENSG00000135549	1.24818e-160	2.31573	TOP2B	ENSG00000077097	4.37803e-78	1.89758	CST6	ENSG00000175315	2.29262e-76	10.6014
GIMAP6	ENSG00000133561	2.9692e-85	4.91131	GFOD1	ENSG00000145990	0	3.34118	TLNRD1	ENSG00000140406	5.39577e-52	1.71661	SP6	ENSG00000189120	1.12633e-165	3.35824	MOCS1	ENSG00000124615	1.04965e-72	2.36019	PRKAR2B	ENSG00000005249	3.24508e-38	1.89164	PIM1	ENSG00000137193	1.88987e-160	2.71563	ADRB2	ENSG00000169252	4.46125e-78	4.3525	OCLN	ENSG00000197822	6.88953e-76	10.1999
GRPEL2	ENSG00000164284	3.59677e-85	4.11046	STX3	ENSG00000166900	0	3.33563	MLKL	ENSG00000168404	5.49259e-52	2.16334	CYP1A1	ENSG00000140465	1.82843e-165	6.5845	JPH2	ENSG00000149596	3.58942e-72	2.36128	CSRNP1	ENSG00000144655	5.48053e-38	1.95917	DDR1	ENSG00000204580	6.15676e-160	2.30288	METTL7A	ENSG00000185432	5.96086e-78	2.55867	AOC1	ENSG00000002726	7.69517e-76	2.6778
SASH1	ENSG00000111961	4.36016e-85	2.94306	PLP2	ENSG00000102007	0	3.33259	PPP1R13B	ENSG00000088808	9.46919e-52	1.83452	PRKD2	ENSG00000105287	2.17268e-165	2.6098	KCNIP4	ENSG00000185774	4.89631e-72	1.95438	SDC3	ENSG00000162512	6.70229e-38	1.73027	HAGHL	ENSG00000103253	7.73317e-160	2.33552	EIF4A2	ENSG00000156976	7.89348e-78	1.51029	S100A4	ENSG00000196154	1.31976e-75	11.6929
FAM84A	ENSG00000162981	4.58404e-85	4.45396	BICD1	ENSG00000151746	0	3.32686	HYAL2	ENSG00000068001	1.07914e-51	1.72431	APLP2	ENSG00000084234	2.22832e-165	3.84125	HSPA14	ENSG00000284024,ENSG00000187522	5.08015e-72	1.58872	LRRN3	ENSG00000173114	9.89569e-38	2.95659	CEBPD	ENSG00000221869	9.90324e-160	2.54936	HMGN3	ENSG00000118418	9.05682e-78	1.67306	ITGB2	ENSG00000160255	6.80389e-75	41.2727
SCHIP1	ENSG00000151967	7.34805e-85	4.69467	ITM2A	ENSG00000078596	0	3.32431	FAM198B	ENSG00000164125	1.09565e-51	1.53963	VAMP8	ENSG00000118640	1.14086e-164	2.85517	TMEM47	ENSG00000147027	5.94861e-72	1.64359	PRR16	ENSG00000184838	1.37676e-37	2.32186	PLIN3	ENSG00000105355	2.44121e-159	1.98981	CALY	ENSG00000130643	1.69547e-77	3.01576	GRM4	ENSG00000124493	4.353e-74	5.60582
MSN	ENSG00000147065	7.92999e-85	2.3304	LYN	ENSG00000254087	0	3.32143	BNIP2	ENSG00000140299	1.24274e-51	1.59673	GPRIN3	ENSG00000185477	2.06788e-164	2.35024	VRK1	ENSG00000100749	2.0748e-71	1.77069	LCN1	ENSG00000160349	1.50293e-37	3.20848	LRIG1	ENSG00000144749	3.03852e-159	2.74719	ATOH8	ENSG00000168874	2.30791e-77	3.32222	JAML	ENSG00000160593	4.39279e-74	22.3554
AP1B1	ENSG00000100280	1.22633e-84	3.08222	TMEM189	ENSG00000240849	0	3.3199	SYT17	ENSG00000103528	1.71603e-51	1.84794	MAVS	ENSG00000088888	4.7227e-164	2.7132	SLC15A4	ENSG00000139370	1.2042e-70	1.84484	SPIN4	ENSG00000186767	2.25688e-37	1.78504	AMIGO2	ENSG00000139211	4.18868e-159	4.26244	CBLN2	ENSG00000141668	4.47168e-77	5.77984	SAT1	ENSG00000130066	7.37543e-74	9.2625
ABLIM1	ENSG00000099204	1.78037e-84	3.43278	MYO10	ENSG00000145555	0	3.3136	GAP43	ENSG00000172020	1.77165e-51	2.4956	TMEM100	ENSG00000166292	1.53627e-163	5.26166	L1CAM	ENSG00000198910	1.63558e-70	2.11373	ZNF492	ENSG00000229676	4.41241e-37	2.62237	ADAMTSL5	ENSG00000185761	5.08317e-159	3.80364	ACSS3	ENSG00000111058	5.76656e-77	3.20126	AC011899.2	ENSG00000233038	9.88281e-74	1.60007
RAPGEF2	ENSG00000109756	1.9404e-84	3.15305	B4GALT5	ENSG00000158470	0	3.30569	HDAC7	ENSG00000061273	2.15823e-51	1.58467	DGKD	ENSG00000077044	3.09128e-163	2.43731	AURKB	ENSG00000178999	1.79065e-70	2.02912	ZNF676	ENSG00000196109	6.67925e-37	3.03992	ANXA5	ENSG00000164111	7.19065e-159	2.25603	P3H2	ENSG00000090530	6.91681e-77	2.7641	HCAR2	ENSG00000182782	1.25345e-73	2.09704
PIK3CG	ENSG00000105851	6.3049e-84	5.04796	MYO1E	ENSG00000157483	0	3.30562	ARID3A	ENSG00000116017	2.49171e-51	1.66202	UBE2J1	ENSG00000198833	3.28625e-163	3.56971	TEX30	ENSG00000151287	2.13028e-70	1.91124	PLAU	ENSG00000122861	7.17307e-37	2.01189	TMEM47	ENSG00000147027	1.93186e-158	2.28496	HDDC2	ENSG00000111906	1.12922e-76	1.58672	TMEM270	ENSG00000175877	2.64428e-73	2.66902
SH2B3	ENSG00000111252	6.44737e-84	3.02181	GIT2	ENSG00000139436	0	3.30487	AL390728.6	ENSG00000259865	2.84244e-51	1.74992	PTCHD1	ENSG00000165186	3.81238e-163	3.39262	SLC12A5	ENSG00000124140	4.89055e-70	1.64549	EN2	ENSG00000164778	1.14049e-36	2.68137	FAM129A	ENSG00000135842	3.33858e-158	3.02128	LRP3	ENSG00000130881	1.35751e-76	2.11873	CXCR3	ENSG00000186810	2.7591e-73	2.02164
GSN	ENSG00000148180	8.65779e-84	2.24506	FGD5	ENSG00000154783	0	3.29847	YES1	ENSG00000176105	3.11054e-51	1.57725	ZC3HAV1	ENSG00000105939	3.92217e-163	2.75546	CCNB1	ENSG00000134057	1.34544e-69	1.99446	SOWAHC	ENSG00000198142	1.74455e-36	2.26871	PSMB8	ENSG00000204264	3.34517e-158	1.92952	ALDH1A1	ENSG00000165092	2.58031e-76	5.4244	HOXD8	ENSG00000175879	2.83226e-73	10.9944
C2CD4B	ENSG00000205502	1.20715e-83	4.60586	TLE2	ENSG00000065717	0	3.29414	CTDSPL	ENSG00000144677	3.28726e-51	1.63725	PLXND1	ENSG00000004399	8.31581e-163	2.85461	GIPR	ENSG00000010310	1.58389e-69	2.56537	PLEKHH2	ENSG00000152527	1.84445e-36	1.59602	AGAP2-AS1	ENSG00000255737	5.35381e-157	3.03593	CBLB	ENSG00000114423	6.00923e-76	2.17243	AC025263.1	ENSG00000247131	3.53004e-73	6.70136
FLNB	ENSG00000136068	1.82931e-83	2.91602	TRIM47	ENSG00000132481	0	3.29162	SELENON	ENSG00000162430	4.25321e-51	1.53251	NIPA1	ENSG00000170113	1.29136e-162	3.36845	MED30	ENSG00000164758	9.76508e-69	1.54789	NFKBIA	ENSG00000100906	1.96515e-36	1.7822	MRVI1	ENSG00000072952	1.44085e-156	2.66125	UNC5C	ENSG00000182168	1.53407e-75	2.07558	BCAM	ENSG00000187244	4.00369e-73	7.37255
AGFG2	ENSG00000106351	2.61984e-83	4.20519	KIF26A	ENSG00000066735	0	3.28971	GNG11	ENSG00000127920	4.47494e-51	1.75227	FAS	ENSG00000026103	8.7412e-162	3.03096	TOM1L1	ENSG00000141198	2.29987e-68	2.12425	DNAJC22	ENSG00000178401	2.04948e-36	2.76293	XBP1	ENSG00000100219	2.22714e-156	2.0566	CAMK1G	ENSG00000008118	2.4501e-75	2.82457	XAGE2	ENSG00000155622	7.77534e-73	1.86908
SMAD6	ENSG00000137834	3.6077e-83	3.84718	ZEB1	ENSG00000148516	0	3.2861	CD55	ENSG00000196352	6.67119e-51	1.55716	RFK	ENSG00000135002	1.49388e-161	2.57521	TINAGL1	ENSG00000142910	2.66442e-68	2.10479	GINS4	ENSG00000147536	2.69185e-36	2.2634	PDLIM7	ENSG00000196923	4.63553e-156	2.05469	RAB3IL1	ENSG00000167994	5.35674e-75	2.75697	CKB	ENSG00000166165	1.09328e-72	14.2215
DEGS1	ENSG00000143753	2.57661e-82	2.81261	MTRF1L	ENSG00000112031	0	3.27883	LGALS8	ENSG00000116977	6.90245e-51	1.57539	MLKL	ENSG00000168404	2.4254e-161	3.36313	MYBL2	ENSG00000101057	6.8333e-68	1.95486	ATP2B1-AS1	ENSG00000271614	2.87017e-36	1.85042	SLC39A13	ENSG00000165915	3.47196e-155	1.94305	NKX3-2	ENSG00000109705	1.23911e-74	4.72491	SLAMF7	ENSG00000026751	2.53585e-72	4.55217
ARHGAP4	ENSG00000089820	1.43252e-81	5.39144	ADGRF5	ENSG00000069122	0	3.2737	RAPGEF3	ENSG00000079337	8.96229e-51	2.13323	FOLH1	ENSG00000086205	5.31449e-161	3.10933	BCAS3	ENSG00000141376	7.02483e-68	1.83275	SLITRK5	ENSG00000165300	6.69074e-36	2.06188	HERPUD1	ENSG00000051108	4.84684e-155	2.16417	ST8SIA1	ENSG00000111728	1.42142e-74	3.05149	ADGRF4	ENSG00000153294	3.21334e-72	6.1809
PRCP	ENSG00000137509	1.6324e-81	2.40932	TRIB3	ENSG00000101255	0	3.27226	BCAP29	ENSG00000075790	1.03932e-50	1.55715	SIPA1	ENSG00000213445	6.19415e-161	2.53905	ARHGAP10	ENSG00000071205	1.28954e-67	1.61791	RAET1G	ENSG00000203722	2.20868e-35	2.54545	ADAM12	ENSG00000148848	1.52465e-154	2.16108	S1PR2	ENSG00000267534	1.86688e-74	2.47705	PNMT	ENSG00000141744	3.71914e-72	7.97365
TMEM181	ENSG00000146433	1.7363e-81	3.11876	FZD4	ENSG00000174804	0	3.25726	LYSMD2	ENSG00000140280	1.06171e-50	1.73593	SETBP1	ENSG00000152217	9.11393e-161	2.60563	NOP16	ENSG00000048162	3.57329e-67	1.71776	PLA2G4A	ENSG00000116711	3.04441e-35	1.74377	JAG1	ENSG00000101384	6.3227e-154	2.26913	STARD4-AS1	ENSG00000246859	2.13513e-74	2.39713	DDR1	ENSG00000204580	4.08288e-72	8.71439
CAVIN3	ENSG00000170955	1.87978e-80	3.16197	SEMA4C	ENSG00000168758	0	3.25678	ITGA9	ENSG00000144668	1.55446e-50	1.53013	MTMR12	ENSG00000150712	1.57469e-160	2.66202	FAM20A	ENSG00000108950	7.38317e-67	1.97923	PRDM6	ENSG00000061455	3.05042e-35	2.42984	NR2F1-AS1	ENSG00000237187	6.56442e-154	2.21164	FIBIN	ENSG00000176971	3.35702e-74	2.71923	FOLR2	ENSG00000165457	5.4102e-72	9.78108
SH3PXD2A	ENSG00000107957	2.16307e-80	2.77049	CD82	ENSG00000085117	0	3.25621	KANK3	ENSG00000186994	1.98357e-50	1.66446	ZC3H12C	ENSG00000149289	1.9286e-160	3.0502	DHODH	ENSG00000102967	1.2059e-65	2.1109	LBX2	ENSG00000179528	3.922e-35	2.92366	UPP1	ENSG00000183696	1.06525e-153	2.07562	PCAT7	ENSG00000231806	1.34689e-73	2.44609	PIK3R5	ENSG00000141506	6.92882e-72	5.93605
TNFRSF10A	ENSG00000104689	2.8923e-80	4.60882	AHR	ENSG00000106546	0	3.25153	KIAA0100	ENSG00000007202	2.0336e-50	1.56446	DCHS1	ENSG00000166341	1.18668e-159	2.90085	GPN3	ENSG00000111231	1.51445e-65	1.54991	IMPAD1	ENSG00000104331	4.8314e-35	1.63786	GAL	ENSG00000069482	7.88104e-153	4.37705	CAMK4	ENSG00000152495	2.84743e-73	2.6362	SERPINA4	ENSG00000100665	1.95774e-71	3.00885
CPNE2	ENSG00000140848	1.28865e-79	2.90546	CREM	ENSG00000095794	0	3.25101	ARHGDIB	ENSG00000111348	2.16004e-50	1.53724	TMEM127	ENSG00000135956	1.81353e-159	2.71375	GEM	ENSG00000164949	2.52169e-65	1.55414	LRRC4C	ENSG00000148948	5.78963e-35	1.71197	TNFRSF11B	ENSG00000164761	9.72492e-153	6.02484	HIST1H4E	ENSG00000276966	3.52607e-73	2.29921	AC119427.1	ENSG00000282221	3.16481e-71	3.59129
SLC23A2	ENSG00000089057	3.53168e-79	3.60022	RICTOR	ENSG00000164327	0	3.24909	ABLIM1	ENSG00000099204	2.36535e-50	1.56415	SYNJ2	ENSG00000078269	2.59055e-159	2.55799	NAF1	ENSG00000145414	2.54354e-64	1.72387	ARHGAP44	ENSG00000006740	7.49358e-35	2.09834	ITGAV	ENSG00000138448	1.24457e-152	2.02143	HOXA6	ENSG00000106006	4.14142e-73	3.06575	AC129507.4	ENSG00000262920	4.74498e-71	7.31905
TMC7	ENSG00000170537	5.5772e-79	5.32154	AP1B1	ENSG00000100280	0	3.2458	SPNS2	ENSG00000183018	2.6643e-50	2.0494	RALB	ENSG00000144118	3.9909e-159	3.1303	CYP4X1	ENSG00000186377	3.11925e-64	2.45316	FNDC5	ENSG00000160097	9.73246e-35	1.59517	CLEC11A	ENSG00000105472	1.63381e-152	2.15056	LRP1	ENSG00000123384	4.77146e-73	1.73011	GPR132	ENSG00000183484	5.35141e-71	4.77458
SH3TC1	ENSG00000125089	1.08494e-78	4.70101	TSPAN11	ENSG00000110900	0	3.24548	BMP2K	ENSG00000138756	3.60113e-50	1.82669	EMB	ENSG00000170571	4.45512e-159	2.97767	POC1A	ENSG00000164087	6.93967e-64	2.11743	GLIS3	ENSG00000107249	1.48472e-34	2.32125	SPATS2L	ENSG00000196141	2.61268e-152	1.96602	CLIP3	ENSG00000105270	5.26083e-73	2.1648	NT5DC4	ENSG00000144130	9.40803e-71	5.00099
ADAM19	ENSG00000135074	1.42814e-78	3.13304	MAGI1	ENSG00000151276	0	3.23341	SMAD6	ENSG00000137834	4.27216e-50	1.66369	ITGA5	ENSG00000161638	5.48716e-158	2.66607	LRRC10B	ENSG00000204950	7.92428e-64	3.03599	LINC00649	ENSG00000237945	1.68586e-34	2.367	KDELR2	ENSG00000136240	1.3891e-151	2.19297	PDGFD	ENSG00000170962	1.14585e-72	2.61392	CP	ENSG00000047457	9.95064e-71	9.15907
DGKH	ENSG00000102780	1.50479e-78	2.76202	C15orf39	ENSG00000167173	0	3.22543	ARHGAP27	ENSG00000159314	4.63694e-50	2.18391	PXN	ENSG00000089159	6.05227e-158	2.68183	AARD	ENSG00000205002	1.00215e-63	2.98432	ABCA6	ENSG00000154262	2.77782e-34	3.0166	HRH1	ENSG00000196639	1.39507e-151	3.20664	FBN3	ENSG00000142449	1.65465e-72	3.77407	FAM181B	ENSG00000182103	1.02689e-70	10.9409
HIP1R	ENSG00000130787	1.85024e-78	4.10955	CASKIN2	ENSG00000177303	0	3.22356	MBOAT7	ENSG00000125505	5.26314e-50	1.56728	MBOAT7	ENSG00000125505	6.2258e-158	2.85244	LINC02202	ENSG00000245812	1.14364e-63	2.83538	SCGN	ENSG00000079689	1.03876e-33	3.09595	EPS8	ENSG00000151491	3.74216e-151	2.17204	PAK1	ENSG00000149269	2.44221e-72	2.32465	KCNH3	ENSG00000135519	1.45773e-70	8.90467
ANXA3	ENSG00000138772	2.19645e-77	4.17409	PXN	ENSG00000089159	0	3.21903	CELF2	ENSG00000048740	6.56168e-50	1.88854	CHST7	ENSG00000147119	6.26448e-158	2.82244	TOP2A	ENSG00000131747	2.352e-63	1.59058	GFOD1	ENSG00000145990	1.09385e-33	1.50281	WDR41	ENSG00000164253	4.25709e-151	1.92584	ADGRG6	ENSG00000112414	2.81651e-72	2.40823	CD53	ENSG00000143119	1.93614e-70	14.1955
PLD1	ENSG00000075651	2.43437e-77	4.43465	ARHGEF7	ENSG00000102606	0	3.21308	ARPC1B	ENSG00000130429	6.83277e-50	1.55624	FBXL7	ENSG00000183580	1.11558e-157	2.70895	COBLL1	ENSG00000082438	4.24863e-63	1.80835	AEN	ENSG00000181026	2.25282e-33	1.8646	CD248	ENSG00000174807	4.41135e-151	2.03583	SH3GL3	ENSG00000140600	5.42019e-72	3.63011	CEBPE	ENSG00000092067	1.95464e-70	5.47317
ST3GAL6	ENSG00000064225	3.84481e-77	3.78432	TAOK2	ENSG00000149930	0	3.2078	TBC1D9	ENSG00000109436	6.86485e-50	1.62159	BRINP1	ENSG00000078725	1.12807e-157	2.75245	FOXD2	ENSG00000186564	4.73245e-63	3.2373	LMF1-AS1	ENSG00000260439	3.3415e-33	2.7312	B4GALT7	ENSG00000027847	5.58111e-151	1.91254	DNM1	ENSG00000106976	2.36532e-71	2.58716	NMRK2	ENSG00000077009	3.31882e-70	2.98788
AHR	ENSG00000106546	7.83136e-77	3.33822	FLOT2	ENSG00000132589	0	3.20449	HIP1R	ENSG00000130787	7.36943e-50	1.93226	KIAA1324L	ENSG00000164659	1.14714e-157	2.7579	PLA2G5	ENSG00000127472	4.99821e-63	2.98255	FDFT1	ENSG00000079459	3.49088e-33	1.59806	STK32B	ENSG00000152953	9.95361e-151	3.87381	GNAI1	ENSG00000127955	6.92836e-71	1.87324	LINC01762	ENSG00000233154	1.72775e-69	3.63622
APOLD1	ENSG00000178878	2.04115e-76	3.88741	ADAM19	ENSG00000135074	0	3.20123	PRCP	ENSG00000137509	8.19003e-50	1.71592	MYO1E	ENSG00000157483	1.26115e-157	2.6246	NDC80	ENSG00000080986	7.21572e-63	1.8794	DBH	ENSG00000123454	3.7905e-33	2.0313	BHLHE40	ENSG00000134107	1.99613e-150	2.35693	POU3F1	ENSG00000185668	9.56334e-71	4.13322	TRPM2	ENSG00000142185	2.707e-69	6.70026
RGCC	ENSG00000102760	2.156e-76	3.88835	RNF144A	ENSG00000151692	0	3.20064	EPHX4	ENSG00000172031	8.34752e-50	2.1365	MAN2A2	ENSG00000196547	2.0676e-157	3.01701	PDE5A	ENSG00000138735	1.36119e-62	1.78421	EPS15	ENSG00000085832	4.67829e-33	1.56281	ARF4	ENSG00000168374	2.59976e-150	2.11928	SSC4D	ENSG00000146700	1.06104e-70	3.76976	LILRA1	ENSG00000104974	3.58405e-69	2.46075
FES	ENSG00000182511	2.17915e-76	4.16911	NUDT14	ENSG00000183828	0	3.19919	CDYL2	ENSG00000166446	1.09889e-49	2.00906	AC010737.1	ENSG00000229308	8.34768e-157	3.96408	MCM10	ENSG00000065328	1.54258e-62	1.96968	LHX1-DT	ENSG00000277268	9.27591e-33	2.05763	EPPK1	ENSG00000261150	4.01835e-150	3.94113	NSA2	ENSG00000164346	1.45762e-70	1.54674	MAB21L3	ENSG00000173212	3.80911e-69	9.06656
TMEM8A	ENSG00000129925	2.77713e-76	2.70771	CARD10	ENSG00000100065	0	3.19594	DUSP4	ENSG00000120875	1.22184e-49	1.7741	ECE1	ENSG00000117298	3.87636e-156	2.76984	CITED2	ENSG00000164442	1.71329e-62	1.56969	TSPAN12	ENSG00000106025	1.07845e-32	1.95118	RIPOR2	ENSG00000111913	3.26405e-149	2.61067	GPC2	ENSG00000213420	1.63941e-70	2.67112	RHOV	ENSG00000104140	3.86538e-69	10.3418
CD46	ENSG00000117335	3.88302e-76	2.6679	ITGA9	ENSG00000144668	0	3.19043	INF2	ENSG00000203485	1.42842e-49	1.57251	ERMP1	ENSG00000099219	4.86498e-156	3.42596	PTH1R	ENSG00000160801	2.06974e-62	1.56768	BMP4	ENSG00000125378	1.26859e-32	1.60363	SLC24A3	ENSG00000185052	3.2756e-149	3.36089	ABAT	ENSG00000183044	3.7821e-70	3.72681	MUC15	ENSG00000169550	4.39303e-69	4.01316
COL4A1	ENSG00000187498	4.4719e-76	1.78403	FES	ENSG00000182511	0	3.18926	GIT1	ENSG00000108262	2.03438e-49	1.69376	KIAA1671	ENSG00000197077	6.20853e-156	2.36913	HSPA12A	ENSG00000165868	2.27211e-62	2.09805	AC003092.1	ENSG00000236453	1.62672e-32	2.42936	F2RL1	ENSG00000164251	4.38122e-149	3.86752	HMGN2	ENSG00000198830	4.03471e-70	1.68132	NCCRP1	ENSG00000188505	5.63129e-69	11.1109
SYTL4	ENSG00000102362	6.12743e-76	4.57777	CORO7	ENSG00000262246	0	3.18681	RGL2	ENSG00000237441	2.05992e-49	1.53552	LPCAT2	ENSG00000087253	9.7008e-156	2.4731	BIRC5	ENSG00000089685	4.06131e-62	1.74171	PITX1	ENSG00000069011	1.66022e-32	1.62761	CMPK1	ENSG00000162368	6.73121e-149	1.89584	ATP10D	ENSG00000145246	4.80254e-70	2.42543	APBB1IP	ENSG00000077420	1.1902e-68	5.91171
RAB38	ENSG00000123892	1.42181e-75	4.45554	PLEKHA1	ENSG00000107679	0	3.16934	RASAL2	ENSG00000075391	2.12911e-49	1.63502	SHC3	ENSG00000148082	1.25075e-155	3.13215	KCNK17	ENSG00000124780	8.5272e-62	1.84603	CCDC8	ENSG00000169515	2.37818e-32	1.65099	PALLD	ENSG00000129116	6.82615e-149	1.89182	CCDC144NL-AS1	ENSG00000233098	6.90943e-70	2.08946	CNKSR1	ENSG00000142675	1.57974e-68	11.1363
FAM49A	ENSG00000197872	2.45162e-75	3.16638	ETS2	ENSG00000157557	0	3.16837	ETS1	ENSG00000134954	2.32491e-49	1.55719	SENCR	ENSG00000254703	1.55006e-155	3.43747	TRPC3	ENSG00000138741	8.71828e-62	2.52746	FASN	ENSG00000169710	4.56753e-32	1.56929	P4HA3	ENSG00000149380	8.70512e-149	3.10779	LINC02384	ENSG00000251301	8.0391e-70	3.74856	CD14	ENSG00000170458	2.24943e-68	79.6115
AP2A2	ENSG00000183020	2.73843e-75	2.65724	MAP4K2	ENSG00000168067	0	3.16299	SLC2A3	ENSG00000059804	2.3275e-49	1.53961	LYL1	ENSG00000104903	1.60552e-155	2.62745	HMMR	ENSG00000072571	8.96907e-62	2.18082	IRF1	ENSG00000125347	5.05489e-32	1.67723	KCNE4	ENSG00000152049	1.12332e-148	2.4949	ROBO2	ENSG00000185008	9.20302e-70	2.81777	VAMP8	ENSG00000118640	2.75683e-68	7.5627
EZR	ENSG00000092820	3.26841e-75	2.71923	ATP6V0A1	ENSG00000033627	0	3.1516	SLC9A3R2	ENSG00000065054	3.35758e-49	1.73188	SEMA4C	ENSG00000168758	1.71571e-155	2.51237	DCPS	ENSG00000110063	1.05667e-61	1.68064	GAS6	ENSG00000183087	6.11103e-32	1.75989	PCYT2	ENSG00000185813	1.37218e-148	2.45768	TRANK1	ENSG00000168016	9.44017e-70	3.13639	LILRA6	ENSG00000244482	1.05671e-67	2.92275
RIPOR1	ENSG00000039523	4.55766e-75	2.95608	ADCY4	ENSG00000129467	0	3.14984	HMOX2	ENSG00000103415	3.36403e-49	1.6054	SORT1	ENSG00000134243	1.78291e-155	2.60815	TNFAIP8	ENSG00000145779	1.59124e-61	1.70732	RBMS3-AS3	ENSG00000235904	8.09205e-32	2.76963	FTH1	ENSG00000167996	2.45238e-148	1.78321	SLC29A4	ENSG00000164638	2.99424e-69	2.71746	IL10RA	ENSG00000110324	1.51419e-67	7.60213
CHD7	ENSG00000171316	5.14488e-75	2.88408	RAPGEF1	ENSG00000107263	0	3.147	TNFAIP1	ENSG00000109079	3.85311e-49	1.61426	HLA-DMB	ENSG00000242574	2.38778e-155	3.64931	PRKCD	ENSG00000163932	1.76796e-61	2.09097	DLX5	ENSG00000105880	9.09022e-32	2.05475	YIPF2	ENSG00000130733	2.81094e-148	1.86755	GRIA4	ENSG00000152578	3.42432e-69	2.04795	S100A5	ENSG00000196420	1.57654e-67	4.39164
TPM3	ENSG00000143549	6.81553e-75	2.09694	AL390728.6	ENSG00000259865	0	3.14334	SP6	ENSG00000189120	4.02577e-49	2.25722	RNPEPL1	ENSG00000142327	2.63625e-155	2.62362	GSTM4	ENSG00000168765	7.40944e-61	1.66568	TIAM1	ENSG00000156299	1.46039e-31	1.85362	HSPB1	ENSG00000106211	2.84713e-148	2.11978	LMO3	ENSG00000048540	3.975e-69	4.24811	KCTD1	ENSG00000134504	1.58208e-67	8.64044
CREM	ENSG00000095794	8.15831e-75	2.63326	CHST7	ENSG00000147119	0	3.13984	ATP1A1	ENSG00000163399	4.06744e-49	1.50807	FMNL2	ENSG00000157827	3.23457e-155	2.6578	SPA17	ENSG00000064199	1.63212e-60	1.86373	PELI1	ENSG00000197329	1.59352e-31	1.5281	FAM50A	ENSG00000071859	3.21091e-148	1.94873	GHR	ENSG00000112964	9.86676e-69	2.89269	PRKCQ	ENSG00000065675	2.69271e-67	10.5865
SHISA5	ENSG00000164054	1.90804e-74	2.46497	HIP1R	ENSG00000130787	0	3.13704	RFK	ENSG00000135002	4.11174e-49	1.62478	GIT2	ENSG00000139436	3.78902e-155	2.33086	KCNS3	ENSG00000170745	2.30769e-60	2.0664	ACAT2	ENSG00000120437	1.60625e-31	1.6791	FOXS1	ENSG00000179772	4.16879e-148	2.34909	AL078639.1	ENSG00000281508	1.14911e-68	2.62225	SLCO2B1	ENSG00000137491	3.58284e-67	15.0251
ITPKB	ENSG00000143772	2.32197e-74	3.44077	JAM3	ENSG00000166086	0	3.13379	HOXB8	ENSG00000120068	4.38139e-49	1.80001	C15orf39	ENSG00000167173	6.02376e-155	2.49707	NCAPH	ENSG00000121152	3.2173e-60	1.8991	GBP4	ENSG00000162654	1.83048e-31	2.05365	NXPH4	ENSG00000182379	5.33849e-148	2.76137	MMP2	ENSG00000087245	1.34903e-68	1.57774	LEFTY1	ENSG00000243709	4.68537e-67	8.1652
FOXO1	ENSG00000150907	6.32648e-74	3.12372	FAM43A	ENSG00000185112	0	3.13257	IQGAP2	ENSG00000145703	5.99078e-49	1.70438	SLC44A1	ENSG00000070214	6.23319e-155	2.6824	NXN	ENSG00000167693	8.0196e-60	1.56921	IDI1	ENSG00000067064	1.86868e-31	1.68153	A1BG	ENSG00000121410	7.05248e-148	1.87166	LYPD6	ENSG00000187123	1.35435e-68	3.44577	AL023284.4	ENSG00000260418	2.95897e-66	5.22088
SOX6	ENSG00000110693	8.20241e-74	4.26036	CARD8	ENSG00000105483	0	3.1222	SLC44A1	ENSG00000070214	6.33031e-49	1.57078	SASH1	ENSG00000111961	1.09845e-154	2.48193	HIST1H1B	ENSG00000184357	1.10366e-59	2.14277	HTR2A	ENSG00000102468	1.95606e-31	2.83823	FOXP1	ENSG00000114861	1.76853e-147	1.88436	TMTC2	ENSG00000179104	1.87564e-68	3.3127	IL10	ENSG00000136634	3.80689e-66	18.9048
KIT	ENSG00000157404	8.68726e-74	5.69737	LGALS8	ENSG00000116977	0	3.11877	IGFBP4	ENSG00000141753	7.73189e-49	1.67575	CMTM8	ENSG00000170293	1.15444e-154	3.41845	KIF22	ENSG00000079616	1.86499e-59	1.71011	SC5D	ENSG00000109929	2.11015e-31	1.66918	ANO4	ENSG00000151572	3.3014e-147	2.55898	PAFAH1B3	ENSG00000079462	2.97759e-68	1.74296	TYROBP	ENSG00000011600	4.09002e-66	86.3349
SPNS2	ENSG00000183018	1.36272e-73	4.21869	PLK2	ENSG00000145632	0	3.11624	CPNE5	ENSG00000124772	9.73368e-49	1.86747	TP53I11	ENSG00000175274	3.04482e-154	2.64592	ERICH4	ENSG00000204978	9.1049e-59	2.55255	SCD	ENSG00000099194	4.32204e-31	1.71528	2003-03-01	ENSG00000173926	5.78979e-147	3.08989	CUX2	ENSG00000111249	7.84573e-68	3.89796	AC023300.2	ENSG00000277749	7.93121e-66	6.24275
TSPAN11	ENSG00000110900	3.99731e-73	3.50392	SNN	ENSG00000184602	0	3.11112	KCNC4	ENSG00000116396	1.37651e-48	2.02428	VANGL1	ENSG00000173218	3.37129e-154	2.86592	CEP55	ENSG00000138180	7.93507e-58	2.01191	CYBRD1	ENSG00000071967	4.44881e-31	1.60468	PDLIM5	ENSG00000163110	3.28491e-146	2.07086	METTL9	ENSG00000197006	1.15955e-67	1.61831	ASGR2	ENSG00000161944	2.27586e-65	3.7349
TMEM65	ENSG00000164983	5.12765e-73	3.16204	SLC9A1	ENSG00000090020	0	3.08715	ARL15	ENSG00000185305	1.73195e-48	1.75542	RPP25	ENSG00000178718	6.50556e-154	3.14923	MCM4	ENSG00000104738	1.01535e-57	1.51678	AC010980.2	ENSG00000267034	5.90451e-31	2.40908	EFEMP2	ENSG00000172638	6.29561e-146	1.97561	MYL6B	ENSG00000196465	2.68752e-67	1.58165	C17orf77	ENSG00000182352	5.87246e-65	4.62443
TSPAN14	ENSG00000108219	8.49954e-73	2.77281	TMEM181	ENSG00000146433	0	3.08446	CDS2	ENSG00000101290	1.77052e-48	1.54421	TAL1	ENSG00000162367	6.63703e-154	3.62579	GRP	ENSG00000134443	1.88147e-57	4.21416	CRELD2	ENSG00000184164	8.28366e-31	1.55915	CEBPB	ENSG00000172216	7.31972e-146	2.04639	SPIN4	ENSG00000186767	3.17736e-67	2.21827	ALDH3B2	ENSG00000132746	7.57986e-65	2.60248
SCN3B	ENSG00000166257	1.75968e-72	4.30867	RB1	ENSG00000139687	0	3.0815	UBTD1	ENSG00000165886	1.79277e-48	1.5529	RGS10	ENSG00000148908	1.35036e-153	2.87675	HIST2H2AC	ENSG00000184260	3.06435e-57	1.62611	SRRM3	ENSG00000177679	8.4327e-31	2.2377	CDKN2B-AS1	ENSG00000240498	1.10316e-145	4.23856	HOXA3	ENSG00000105997	3.94272e-67	2.6809	RNASE2	ENSG00000169385	7.6654e-65	5.06334
RASGRF2	ENSG00000113319	1.86002e-72	4.86541	FBXL7	ENSG00000183580	0	3.07338	LAMC1	ENSG00000135862	2.64289e-48	1.51852	OSTF1	ENSG00000134996	1.93618e-153	2.66202	PBK	ENSG00000168078	4.28604e-57	1.82153	LHFPL2	ENSG00000145685	1.35957e-30	1.76361	RCN1	ENSG00000049449	1.11856e-145	2.04931	MIS18A	ENSG00000159055	4.28176e-67	2.02096	CSF3R	ENSG00000119535	1.1788e-64	5.53519
COL11A1	ENSG00000060718	6.77658e-72	2.71403	RHOJ	ENSG00000126785	0	3.06169	TEAD4	ENSG00000197905	2.91569e-48	2.08433	ITSN2	ENSG00000198399	1.99968e-153	2.55609	AC004148.2	ENSG00000263272	5.37311e-57	1.71126	FAM20C	ENSG00000177706	2.48684e-30	1.61115	EPDR1	ENSG00000086289	2.11697e-145	2.92753	EPHA7	ENSG00000135333	4.89926e-67	2.91103	MYO5B	ENSG00000167306	1.73241e-64	6.84711
MFAP3L	ENSG00000198948	1.28065e-71	4.47667	CRIP2	ENSG00000182809	0	3.0585	CALM1	ENSG00000198668	3.8963e-48	1.75111	MON1B	ENSG00000103111	2.45683e-153	2.98471	TBC1D1	ENSG00000065882	7.36717e-57	1.58372	AC099786.1	ENSG00000224127	4.75664e-30	1.71872	LINC01638	ENSG00000233521	3.4059e-145	4.27024	LINC01918	ENSG00000226508	5.41125e-67	3.54906	LYZ	ENSG00000090382	2.77499e-64	44.2041
LCP2	ENSG00000043462	2.10481e-71	5.36423	SIGIRR	ENSG00000185187	0	3.05115	MPZL2	ENSG00000149573	6.89389e-48	2.46701	NRP1	ENSG00000099250	3.04683e-153	3.22379	MELK	ENSG00000165304	8.63638e-57	1.92472	RXRG	ENSG00000143171	4.81916e-30	2.45156	NEGR1	ENSG00000172260	1.1904e-144	4.24537	GLT8D2	ENSG00000120820	1.35107e-66	2.54189	NTNG1	ENSG00000162631	3.20367e-64	10.4045
LRRC8C	ENSG00000171488	2.28812e-71	3.28969	PIEZO1	ENSG00000103335	0	3.04425	MCUB	ENSG00000005059	7.72463e-48	1.94068	SULF2	ENSG00000196562	4.37073e-153	2.7817	TRIP13	ENSG00000071539	8.7152e-57	1.88667	TPCN1	ENSG00000186815	5.2201e-30	1.80182	PTGIR	ENSG00000160013	1.48867e-144	2.31096	COLGALT2	ENSG00000198756	1.29819e-65	3.20356	GDF15	ENSG00000130513	4.19197e-64	8.77165
MPZL1	ENSG00000197965	2.87274e-71	2.47859	AFDN	ENSG00000130396	0	3.04406	EEA1	ENSG00000102189	8.3845e-48	1.54367	C2CD4A	ENSG00000198535	5.14235e-153	5.38966	RASD2	ENSG00000100302	2.88948e-56	2.39609	MMAB	ENSG00000139428	7.5656e-30	1.78924	PLOD2	ENSG00000152952	2.0848e-144	2.18683	SSBP3	ENSG00000157216	4.36166e-65	1.78238	CCDC160	ENSG00000203952	1.0624e-63	11.1625
BCAP29	ENSG00000075790	3.27612e-71	2.66362	ARHGDIB	ENSG00000111348	0	3.03986	KLHL5	ENSG00000109790	9.7512e-48	1.6807	TMEM8A	ENSG00000129925	5.90388e-153	2.72852	MCM3	ENSG00000112118	3.78469e-56	1.5251	APOBEC3G	ENSG00000239713	8.74352e-30	2.16572	IL15	ENSG00000164136	2.60502e-144	3.62677	COL9A1	ENSG00000112280	5.11904e-65	3.89429	ADAP1	ENSG00000105963	1.62265e-63	10.0225
PXN	ENSG00000089159	4.59828e-71	3.30167	RAPGEF2	ENSG00000109756	0	3.03769	ITSN2	ENSG00000198399	1.37427e-47	1.59112	CTNNBIP1	ENSG00000178585	1.12508e-152	3.08963	PSMC3IP	ENSG00000131470	4.82896e-56	1.72457	GPR153	ENSG00000158292	9.09947e-30	1.81929	PDIA5	ENSG00000065485	2.77259e-144	1.99878	LHX2	ENSG00000106689	9.00709e-65	4.53824	FGD2	ENSG00000146192	2.60714e-63	2.74856
PALMD	ENSG00000099260	9.23456e-71	3.8881	ZDHHC12	ENSG00000160446	0	3.01773	AC002070.1	ENSG00000248636	1.40766e-47	2.61564	PLEC	ENSG00000178209	1.23033e-152	2.44714	KIF23	ENSG00000137807	4.86394e-56	1.8164	BMP5	ENSG00000112175	1.68318e-29	1.90545	TGFB1I1	ENSG00000140682	4.45388e-144	2.03461	NWD2	ENSG00000174145	1.21848e-64	4.1875	SPI1	ENSG00000066336	5.76807e-63	21.3747
PPP1R13B	ENSG00000088808	5.96364e-70	3.46968	PARVB	ENSG00000188677	0	3.01711	ASAP2	ENSG00000151693	1.42874e-47	1.53427	CISD3	ENSG00000277972	1.58199e-152	2.61756	CD300A	ENSG00000167851	4.88062e-56	2.59277	LINC00473	ENSG00000223414	1.90611e-29	2.81663	WARS	ENSG00000140105	2.59632e-142	1.95764	ARHGAP5	ENSG00000100852	1.31826e-64	1.76851	CD84	ENSG00000066294	7.8182e-63	5.67021
TTC9	ENSG00000133985	2.90561e-69	3.79744	DOCK6	ENSG00000130158	0	3.00515	ITPRIPL2	ENSG00000205730	1.45592e-47	1.56419	IL17RA	ENSG00000177663	1.52704e-151	2.5246	POLE2	ENSG00000100479	6.8229e-56	2.0035	TMEM26	ENSG00000196932	2.20528e-29	1.91214	ANXA11	ENSG00000122359	4.95358e-142	1.80811	HS3ST5	ENSG00000249853	1.74879e-64	4.02962	SALL1	ENSG00000103449	2.92332e-62	10.2482
TMEM37	ENSG00000171227	4.73494e-69	4.0779	SMAD1	ENSG00000170365	0	3.00116	HAGLR	ENSG00000224189	1.61577e-47	1.85918	PLEKHA1	ENSG00000107679	1.69823e-151	2.64401	GPATCH4	ENSG00000160818	9.35072e-56	1.50122	PDK4	ENSG00000004799	4.22766e-29	2.15281	SLC35B2	ENSG00000157593	3.49481e-141	1.8945	LTBP4	ENSG00000090006	2.75886e-64	1.68467	PRR36	ENSG00000183248	3.21716e-62	7.9998
CYB561	ENSG00000008283	5.85761e-69	4.58511	FMNL3	ENSG00000161791	0	2.99605	CHST15	ENSG00000182022	1.83781e-47	1.75888	OSMR	ENSG00000145623	3.05269e-151	2.7787	LINC01099	ENSG00000251504	1.01153e-55	2.59141	GPR19	ENSG00000183150	4.56797e-29	2.09385	ASPHD1	ENSG00000174939	4.74985e-140	2.95362	GAREM2	ENSG00000157833	4.56967e-64	2.85004	PLCXD2	ENSG00000240891	5.29815e-62	11.3529
FAM213A	ENSG00000122378	6.92675e-69	2.28207	SLC35F2	ENSG00000110660	0	2.99457	EPHA2	ENSG00000142627	2.02394e-47	1.7845	RGL2	ENSG00000237441	3.57871e-151	2.65709	RFC2	ENSG00000049541	1.74712e-55	1.55753	GATA2	ENSG00000179348	1.53894e-28	1.6449	CST3	ENSG00000101439	9.0934e-140	2.05756	FCGR2A	ENSG00000143226	5.90426e-64	2.48332	ALOX15B	ENSG00000179593	5.54848e-62	5.27177
MTRNR2L12	ENSG00000269028	7.07539e-69	2.63242	CHKA	ENSG00000110721	0	2.98142	MFSD12	ENSG00000161091	2.69151e-47	1.55786	SMTN	ENSG00000183963	5.66878e-151	2.44673	MED14OS	ENSG00000234636	7.44913e-55	2.32463	SLC2A13	ENSG00000151229	2.02634e-28	1.87371	NBL1	ENSG00000158747	1.1264e-139	2.24387	WT1	ENSG00000184937	6.87692e-64	2.62924	TRPV6	ENSG00000165125	7.49458e-62	5.03497
ARL15	ENSG00000185305	1.07001e-68	3.47564	IL17RA	ENSG00000177663	0	2.97803	PTCHD1	ENSG00000165186	2.84871e-47	2.23108	RB1	ENSG00000139687	1.77284e-150	2.52931	CDKN3	ENSG00000100526	1.20672e-54	1.86133	AC002511.2	ENSG00000233214	2.04339e-28	1.54259	PDLIM1	ENSG00000107438	1.57808e-139	2.20281	TMEM200C	ENSG00000206432	2.23975e-63	3.04822	HOXD3	ENSG00000128652	1.37458e-61	10.074
PRKD2	ENSG00000105287	3.26461e-68	3.03224	MAP2K1	ENSG00000169032	0	2.97372	SRGAP1	ENSG00000196935	3.04713e-47	1.62468	ARFGEF3	ENSG00000112379	2.15131e-150	3.2974	2001-09-01	ENSG00000180096	1.64576e-54	1.90435	CCDC183	ENSG00000213213	2.68026e-28	2.17408	ARPC1B	ENSG00000130429	2.04164e-139	1.61539	SCARA3	ENSG00000168077	2.39057e-63	2.59123	NUP210	ENSG00000132182	2.47103e-61	8.46165
GRAP	ENSG00000154016	4.18239e-68	5.17312	SLC20A1	ENSG00000144136	0	2.97278	MDM2	ENSG00000135679	4.4146e-47	1.53824	SMURF2	ENSG00000108854	9.24643e-150	2.54522	FAM81A	ENSG00000157470	1.86872e-54	2.46997	CLN8	ENSG00000182372	3.07707e-28	1.75333	KRT17	ENSG00000128422	6.27375e-139	5.17443	PROM1	ENSG00000007062	1.12714e-62	2.52109	SST	ENSG00000157005	2.48384e-61	75.7485
PRSS2	ENSG00000275896	6.06812e-68	7.70444	ECE1	ENSG00000117298	0	2.97171	SASH1	ENSG00000111961	4.77673e-47	1.54223	ITPKB	ENSG00000143772	1.09785e-149	2.38703	PALM2-AKAP2	ENSG00000157654	2.7171e-54	2.34081	SMO	ENSG00000128602	3.73246e-28	1.53352	C7orf50	ENSG00000146540	7.78149e-139	1.84125	SPIN2A	ENSG00000147059	1.57002e-62	3.07801	SPRR2A	ENSG00000241794	3.62412e-61	71.573
IL17RA	ENSG00000177663	6.30012e-68	3.59111	CCNY	ENSG00000108100	0	2.97101	PLAU	ENSG00000122861	6.97834e-47	1.73518	LAMA5	ENSG00000130702	1.15558e-149	2.47874	HIRIP3	ENSG00000149929	5.68702e-54	1.71787	SOCS2	ENSG00000120833	4.03422e-28	1.8397	SIAH2	ENSG00000181788	9.80179e-139	2.08264	CCNG2	ENSG00000138764	2.64433e-62	2.05505	CCL3L1	ENSG00000276085	3.7551e-61	57.1934
KCNQ1	ENSG00000053918	1.47288e-66	4.77806	SH3PXD2A	ENSG00000107957	0	2.95827	SH2D3C	ENSG00000095370	8.79531e-47	1.56468	CHKA	ENSG00000110721	2.17762e-149	2.57042	ENTPD2	ENSG00000054179	7.15368e-54	3.34055	AL354719.2	ENSG00000236345	4.24915e-28	2.51779	METRNL	ENSG00000176845	1.07652e-138	1.91645	SMARCC1	ENSG00000173473	3.20566e-62	1.69057	LINC01606	ENSG00000253301	3.78937e-61	4.84454
SYNJ2	ENSG00000078269	2.52106e-66	3.08945	SRPX	ENSG00000101955	0	2.95175	CARTPT	ENSG00000164326	1.13649e-46	2.37893	KIF5B	ENSG00000170759	4.54561e-149	4.18134	AGAP2	ENSG00000135439	1.27553e-53	1.98203	ZNF726	ENSG00000213967	5.10111e-28	2.4134	AIFM2	ENSG00000042286	1.10735e-138	2.92133	ZMYND8	ENSG00000101040	4.30413e-62	1.72817	CD28	ENSG00000178562	4.30849e-61	5.81966
FAM78A	ENSG00000126882	4.73461e-66	4.7537	ETS1	ENSG00000134954	0	2.94673	ZC3HAV1	ENSG00000105939	1.23079e-46	1.76154	SELENON	ENSG00000162430	7.4447e-149	2.39072	MRVI1	ENSG00000072952	2.18647e-53	1.74667	HCST	ENSG00000126264	9.02683e-28	2.44933	AVEN	ENSG00000169857	3.06329e-138	2.02288	IGSF10	ENSG00000152580	4.69527e-62	3.88858	MFHAS1	ENSG00000147324	1.3111e-60	8.13494
RALGAPA2	ENSG00000188559	7.64832e-66	3.70276	RIPOR1	ENSG00000039523	0	2.94134	ORAI1	ENSG00000276045	1.45094e-46	1.58678	SNN	ENSG00000184602	1.84469e-148	2.54995	TMEM121	ENSG00000184986	2.27876e-53	1.62926	NCK2	ENSG00000071051	1.11395e-27	1.50567	COL4A1	ENSG00000187498	3.32044e-138	2.90221	IGSF9	ENSG00000085552	6.92036e-62	3.04878	SLC38A4	ENSG00000139209	1.98919e-60	9.26024
PTPRE	ENSG00000132334	1.92491e-65	3.01774	UBTD1	ENSG00000165886	0	2.93265	FAM78A	ENSG00000126882	1.45196e-46	2.06499	FAM174B	ENSG00000185442	9.88989e-148	3.43488	C9orf3	ENSG00000148120	2.78383e-53	1.56802	MVB12B	ENSG00000196814	1.18795e-27	1.88694	CIB1	ENSG00000185043	3.79286e-138	1.78053	PLEKHA6	ENSG00000143850	7.06308e-62	3.13259	GPR84	ENSG00000139572	2.39804e-60	14.0627
TMEM246	ENSG00000165152	3.28813e-65	3.23902	TSPAN14	ENSG00000108219	0	2.9299	RAB38	ENSG00000123892	1.61254e-46	1.92572	DGKH	ENSG00000102780	1.43941e-147	2.45977	CCDC151	ENSG00000198003	7.5181e-53	1.80404	EBF4	ENSG00000088881	1.26356e-27	1.73702	MSANTD3	ENSG00000066697	5.48197e-137	1.90223	PTPN13	ENSG00000163629	1.91675e-61	2.08411	CCDC151	ENSG00000198003	3.09157e-60	8.11332
SLC44A2	ENSG00000129353	4.41648e-65	2.91667	ABLIM1	ENSG00000099204	0	2.92799	FUT11	ENSG00000196968	1.6415e-46	1.54974	DEGS1	ENSG00000143753	1.85125e-147	3.35455	ASF1B	ENSG00000105011	8.39879e-53	1.87589	ZNF257	ENSG00000197134	2.08143e-27	2.40446	ST6GAL2	ENSG00000144057	2.24097e-136	1.93649	ENTPD3	ENSG00000168032	2.71481e-61	3.36249	CALB1	ENSG00000104327	3.45307e-60	19.8414
SLC9A1	ENSG00000090020	5.31894e-65	3.52171	TMC6	ENSG00000141524	0	2.91897	SRGAP2	ENSG00000266028	2.04727e-46	1.72718	FILIP1	ENSG00000118407	4.03639e-147	2.31295	RMI2	ENSG00000175643	2.12787e-52	1.68389	SMTNL2	ENSG00000188176	3.87208e-27	2.6072	SH3BGRL3	ENSG00000142669	4.03353e-136	2.24226	DOCK7	ENSG00000116641	4.35345e-61	2.0324	KCNK3	ENSG00000171303	5.1489e-60	12.4512
CARD10	ENSG00000100065	5.34426e-65	3.88377	NOL4L	ENSG00000197183	0	2.90368	NOL4L	ENSG00000197183	2.0846e-46	1.52877	MTUS2	ENSG00000132938	8.81043e-147	4.24446	ADORA2B	ENSG00000170425	2.27835e-52	1.74688	CPVL	ENSG00000106066	4.04519e-27	1.88001	FAM177A1	ENSG00000151327	4.09649e-136	1.8627	C10orf82	ENSG00000165863	5.69815e-61	3.86243	TAGAP	ENSG00000164691	2.28832e-59	7.21269
NFE2L3	ENSG00000050344	1.14477e-64	4.43904	ADAMTS9	ENSG00000163638	0	2.89956	SUSD6	ENSG00000100647	2.24195e-46	1.63242	GNPTAB	ENSG00000111670	5.51979e-146	2.61412	DDX39A	ENSG00000123136	2.70789e-52	1.50352	DHCR7	ENSG00000172893	5.64696e-27	1.97306	PRKAB2	ENSG00000131791	2.463e-135	2.08195	TCEAL2	ENSG00000184905	7.63045e-61	3.67263	TIFAB	ENSG00000255833	2.46272e-59	2.02835
PGM2L1	ENSG00000165434	1.5595e-64	3.23523	VASH1	ENSG00000071246	0	2.89736	TANC2	ENSG00000170921	2.47215e-46	1.54795	ABL2	ENSG00000143322	7.33805e-146	2.2463	DNAJC9	ENSG00000213551	2.99646e-52	1.57696	F2RL1	ENSG00000164251	7.88634e-27	2.13455	TMEM159	ENSG00000011638	8.15473e-135	1.9408	ZFR2	ENSG00000105278	9.33464e-61	3.5605	KIAA1522	ENSG00000162522	3.50859e-59	7.29399
SLC44A1	ENSG00000070214	1.80964e-64	2.81386	PPP1R13B	ENSG00000088808	0	2.8812	MAPK1	ENSG00000100030	2.63828e-46	1.56609	SPTLC2	ENSG00000100596	9.79966e-146	2.44048	CHEK1	ENSG00000149554	3.88406e-52	1.59708	ARHGEF6	ENSG00000129675	9.3907e-27	1.91165	ALDOA	ENSG00000149925	1.0772e-134	1.97166	CFI	ENSG00000205403	1.01235e-60	2.12995	CLDN7	ENSG00000181885	4.66751e-59	6.19993
CTNNB1	ENSG00000168036	4.91751e-64	2.28901	SUSD6	ENSG00000100647	0	2.8799	PTPRE	ENSG00000132334	5.78317e-46	1.5519	KANK3	ENSG00000186994	1.17761e-145	2.43798	RFC5	ENSG00000111445	7.22217e-52	1.70462	MAPKAPK3	ENSG00000114738	1.02079e-26	1.65369	CARS	ENSG00000110619	1.14533e-134	2.052	PLA2R1	ENSG00000153246	1.28773e-60	2.90953	CORO2A	ENSG00000106789	1.79552e-58	6.4749
LBH	ENSG00000213626	6.52052e-64	2.10177	SLC12A2	ENSG00000064651	0	2.8779	ACER3	ENSG00000078124	6.04037e-46	1.73693	ARPC1B	ENSG00000130429	1.77462e-145	2.7469	RAB20	ENSG00000139832	1.15925e-51	1.98363	VGF	ENSG00000128564	1.14528e-26	3.00912	SLC6A1	ENSG00000157103	1.4686e-134	3.68474	MEX3B	ENSG00000183496	1.51234e-60	2.36985	MEFV	ENSG00000103313	4.49518e-58	2.43609
CD151	ENSG00000177697	6.67401e-64	2.17681	RALB	ENSG00000144118	0	2.87289	DCBLD1	ENSG00000164465	6.90899e-46	1.70181	SMIM10L2A	ENSG00000178947	1.93538e-145	3.57958	IL17RE	ENSG00000163701	1.66347e-51	2.16781	MIR4500HG	ENSG00000228824	3.09487e-26	2.32421	SLC2A1	ENSG00000117394	1.968e-134	1.96854	FRRS1L	ENSG00000260230	2.43689e-60	3.8201	SIGLEC5	ENSG00000105501	6.414e-58	2.67753
CTSD	ENSG00000117984	7.4847e-64	2.46496	LRP10	ENSG00000197324	0	2.86365	MPZL1	ENSG00000197965	7.68485e-46	1.56403	TM2D2	ENSG00000169490	3.5625e-145	2.71317	RTN4RL2	ENSG00000186907	4.12775e-51	2.31102	SORBS1	ENSG00000095637	4.47743e-26	1.85598	NOTCH3	ENSG00000074181	2.77943e-134	2.06638	SYT10	ENSG00000110975	2.6253e-60	5.25276	TMEM238	ENSG00000233493	1.14813e-57	8.42451
SAT1	ENSG00000130066	9.30939e-64	5.3459	MAP1S	ENSG00000130479	0	2.86115	TNFRSF25	ENSG00000215788	7.88472e-46	1.76465	PLAU	ENSG00000122861	5.44784e-145	3.00822	KIFC1	ENSG00000237649	5.58553e-51	1.67418	HSD17B2	ENSG00000086696	5.612e-26	2.55851	ZNF703	ENSG00000183779	4.1273e-134	1.92004	SYT9	ENSG00000170743	3.93748e-60	3.48972	IRF5	ENSG00000128604	1.27492e-57	3.2114
TMEM233	ENSG00000224982	2.32419e-63	4.66695	ITSN2	ENSG00000198399	0	2.85271	DIAPH1	ENSG00000131504	8.25646e-46	1.50731	PRR5L	ENSG00000135362	5.8835e-145	3.36925	PRC1	ENSG00000198901	5.5922e-51	1.74887	SPEF2	ENSG00000152582	7.47596e-26	2.06248	C11orf24	ENSG00000171067	8.21405e-134	1.85847	AC126773.2	ENSG00000260577	5.59497e-60	3.5801	TPPP	ENSG00000171368	1.32041e-57	5.35428
PCDH17	ENSG00000118946	2.39037e-63	2.61914	MBOAT7	ENSG00000125505	0	2.85107	SHISA5	ENSG00000164054	1.03698e-45	1.55852	RNF144B	ENSG00000137393	7.59666e-145	4.15441	CCDC86	ENSG00000110104	5.66503e-51	1.62674	PCDHGA10	ENSG00000253846	9.08584e-26	1.60507	GLRX2	ENSG00000023572	2.44959e-133	2.11437	RNF165	ENSG00000141622	1.30461e-59	2.71835	SUSD3	ENSG00000157303	2.03234e-57	5.78082
TBXA2R	ENSG00000006638	2.64526e-63	4.19795	ZDHHC21	ENSG00000175893	0	2.8443	TRIB3	ENSG00000101255	1.16506e-45	1.50232	PIGZ	ENSG00000119227	8.40455e-144	4.04982	HDAC9	ENSG00000048052	2.2698e-50	1.66345	EMID1	ENSG00000186998	1.31502e-25	1.72946	GXYLT2	ENSG00000172986	2.71234e-133	2.8168	FOXP2	ENSG00000128573	2.26609e-59	3.15796	USP44	ENSG00000136014	2.39774e-57	6.5267
RHPN1	ENSG00000158106	3.68015e-63	4.94957	PTPRE	ENSG00000132334	0	2.84384	CCNY	ENSG00000108100	1.34184e-45	1.57522	GATD3A	ENSG00000160221	1.18694e-143	4.11118	TRPC6	ENSG00000137672	4.02288e-50	2.52052	SOCS3	ENSG00000184557	1.50814e-25	1.67834	PLS3	ENSG00000102024	4.33155e-133	1.9886	GREB1	ENSG00000196208	3.80273e-59	2.55725	FOXA3	ENSG00000170608	3.14533e-57	7.46476
ADGRG1	ENSG00000205336	3.79317e-63	4.10739	DCHS1	ENSG00000166341	0	2.84332	WDR26	ENSG00000162923	1.73627e-45	1.54332	CASKIN2	ENSG00000177303	1.34074e-143	2.56217	SGO1	ENSG00000129810	5.31935e-50	1.70233	TTTY15	ENSG00000233864	1.50941e-25	1.76606	FBLN5	ENSG00000140092	1.1899e-132	2.12873	CXCL14	ENSG00000145824	3.97088e-59	4.49862	AC022240.1	ENSG00000254438	4.48539e-57	3.51179
KLHL6	ENSG00000172578	4.6078e-63	5.78456	LAMA5	ENSG00000130702	0	2.83786	ACOT11	ENSG00000162390	1.8001e-45	2.07292	FAM184A	ENSG00000111879	2.08921e-143	3.85107	DSN1	ENSG00000149636	6.03692e-50	1.76536	LINC02024	ENSG00000241213	3.20698e-25	2.62462	CALU	ENSG00000128595	1.32891e-132	2.12305	ADAM22	ENSG00000008277	7.51169e-59	2.90615	PSD4	ENSG00000125637	5.80328e-57	8.37863
PLCB2	ENSG00000137841	5.11017e-63	4.11474	HMOX2	ENSG00000103415	0	2.8347	GBA2	ENSG00000070610	1.97263e-45	1.6038	PIK3CG	ENSG00000105851	2.7151e-143	2.83576	METRNL	ENSG00000176845	1.12135e-49	1.7446	SYT8	ENSG00000149043	4.3206e-25	2.1723	FBXO32	ENSG00000156804	2.8744e-132	3.85916	PYGO1	ENSG00000171016	7.90783e-59	2.49616	KSR2	ENSG00000171435	6.80387e-57	2.82574
MYO6	ENSG00000196586	1.13687e-62	2.4053	PON2	ENSG00000105854	0	2.8335	DST	ENSG00000151914	2.17988e-45	1.54387	NLGN4X	ENSG00000146938	3.71596e-143	2.82038	LAYN	ENSG00000204381	1.19299e-49	1.77644	KCNIP4	ENSG00000185774	4.4925e-25	1.59562	IL7R	ENSG00000168685	4.29196e-132	2.08404	KDM1A	ENSG00000004487	8.23473e-59	1.7329	CIB4	ENSG00000157884	7.80625e-57	4.0088
TIMP3	ENSG00000100234	1.49233e-62	1.96363	BCAM	ENSG00000187244	0	2.83245	RGS14	ENSG00000169220	2.31467e-45	1.62476	LXN	ENSG00000079257	4.4406e-143	1.82853	GABRG1	ENSG00000163285	1.26168e-49	2.4781	TLR6	ENSG00000174130	5.4057e-25	2.35724	S100A3	ENSG00000188015	4.36128e-132	3.0346	GRIK5	ENSG00000105737	1.13462e-58	2.70001	TMIGD3	ENSG00000121933	1.86382e-56	18.5247
CYYR1	ENSG00000166265	1.52655e-62	2.37543	PRKD2	ENSG00000105287	0	2.82496	PAFAH1B2	ENSG00000168092	2.39605e-45	1.50686	DNAJC5	ENSG00000101152	5.03107e-143	2.56782	NT5DC1	ENSG00000178425	1.38041e-49	1.50012	GIMAP2	ENSG00000106560	6.28961e-25	2.64638	NUDT18	ENSG00000275074	1.00741e-131	2.69939	NPC2	ENSG00000119655	1.82703e-58	1.63072	IRX1	ENSG00000170549	1.92004e-56	13.7461
ADCY1	ENSG00000164742	3.77277e-62	4.19152	FAM129B	ENSG00000136830	0	2.80126	GNAQ	ENSG00000156052	3.57551e-45	1.56064	ACOT11	ENSG00000162390	6.12798e-143	2.97379	PRIM1	ENSG00000198056	1.54761e-49	1.73656	GPBAR1	ENSG00000179921	7.20041e-25	1.93987	GCAT	ENSG00000100116	1.47378e-131	2.31998	CEP70	ENSG00000114107	2.42616e-58	2.40619	F13A1	ENSG00000124491	2.12063e-56	21.8939
RAPH1	ENSG00000173166	3.87532e-62	2.75273	SYNJ2	ENSG00000078269	0	2.79906	ARHGAP28	ENSG00000088756	3.70798e-45	1.50977	ZNF467	ENSG00000181444	7.03334e-143	2.44667	NCAPG	ENSG00000109805	1.84276e-49	1.63793	LMO7	ENSG00000136153	1.59222e-24	1.59539	ARHGAP22	ENSG00000128805	1.73802e-131	3.32802	NTF4	ENSG00000225950	4.24237e-58	3.38611	SH2D3A	ENSG00000125731	3.40839e-56	9.13229
MEF2C	ENSG00000081189	7.97967e-62	1.55895	PLAUR	ENSG00000011422	0	2.79388	RNPEPL1	ENSG00000142327	4.38602e-45	1.58788	RPS6KA1	ENSG00000117676	9.61977e-143	2.97336	DLGAP5	ENSG00000126787	2.08167e-49	1.72797	FLRT1	ENSG00000126500	1.65978e-24	2.43374	IMPDH1	ENSG00000106348	2.85373e-131	2.00413	HOXD11	ENSG00000128713	4.24957e-58	2.22899	CWH43	ENSG00000109182	3.89424e-56	2.53184
CCDC85C	ENSG00000205476	8.45913e-62	4.10559	ARPC1B	ENSG00000130429	0	2.79028	ABLIM3	ENSG00000173210	5.59503e-45	2.1087	CDC42EP2	ENSG00000149798	1.13703e-142	2.67478	AL645608.8	ENSG00000272512	2.39196e-49	1.76598	TMEM51-AS1	ENSG00000175147	1.83682e-24	2.2459	RNH1	ENSG00000023191	4.46219e-131	1.90409	HAPLN2	ENSG00000132702	8.79813e-58	2.81074	IL18	ENSG00000150782	4.25468e-56	6.70757
PNPLA6	ENSG00000032444	2.07462e-61	3.09324	NOTCH1	ENSG00000148400	0	2.78437	MINDY2	ENSG00000128923	6.43904e-45	1.66178	CPEB2	ENSG00000137449	2.86319e-142	2.47299	BRCA1	ENSG00000012048	2.64973e-49	1.64164	RNASET2	ENSG00000026297	3.39063e-24	1.58961	COL4A2	ENSG00000134871	7.06097e-131	2.53134	AKR1C2	ENSG00000151632	9.24304e-58	3.64363	FMN1	ENSG00000248905	4.32447e-56	11.6334
ITGA9	ENSG00000144668	2.80388e-61	2.96481	LIPA	ENSG00000107798	0	2.77494	RAB29	ENSG00000117280	6.9362e-45	1.80677	RAB3D	ENSG00000105514	3.36932e-142	2.47631	MAPK10	ENSG00000109339	4.53837e-49	1.65573	HAND1	ENSG00000113196	3.87562e-24	2.11155	RARRES3	ENSG00000133321	8.32753e-131	4.93079	NTS	ENSG00000133636	1.45637e-57	4.54046	CCKBR	ENSG00000110148	5.506e-56	2.60212
AKAP13	ENSG00000170776	5.25514e-61	2.38637	CYYR1	ENSG00000166265	0	2.77335	TUBA4A	ENSG00000127824	7.41851e-45	1.83684	FRMD8	ENSG00000126391	3.71554e-142	2.71909	E2F1	ENSG00000101412	4.94165e-49	1.83633	OLFML1	ENSG00000183801	4.35077e-24	2.10262	LUM	ENSG00000139329	5.10815e-130	1.63747	RCOR2	ENSG00000167771	1.54165e-57	2.378	EVI2B	ENSG00000185862	7.40528e-56	11.8275
HDAC7	ENSG00000061273	5.94809e-61	2.63236	BCAP29	ENSG00000075790	0	2.77176	C2CD4B	ENSG00000205502	7.4805e-45	1.90319	GATA2	ENSG00000179348	4.3319e-142	2.8531	KPNA2	ENSG00000182481	5.73778e-49	1.53201	LRRK1	ENSG00000154237	4.98843e-24	2.64228	APOBEC3C	ENSG00000244509	7.791e-130	2.24291	WIF1	ENSG00000156076	2.16402e-57	4.14444	FGL2	ENSG00000127951	1.28482e-55	29.1732
PXDN	ENSG00000130508	6.74408e-61	2.30129	EZR	ENSG00000092820	0	2.76864	DNAJC5	ENSG00000101152	9.63017e-45	1.61099	KIF1C	ENSG00000129250	1.00163e-141	2.44364	FABP3	ENSG00000121769	7.51841e-49	2.50438	USP9Y	ENSG00000114374	5.81546e-24	1.9907	IL13RA1	ENSG00000131724	2.07197e-129	1.81868	GAL3ST3	ENSG00000175229	2.26446e-57	3.32806	AC019197.1	ENSG00000236283	2.15145e-55	4.89867
APP	ENSG00000142192	6.81718e-61	2.01632	TMEM30A	ENSG00000112697	0	2.76773	ATP8A1	ENSG00000124406	1.05434e-44	2.18435	HPCAL1	ENSG00000115756	1.21797e-141	3.49671	CDCA8	ENSG00000134690	7.52183e-49	1.84537	AL078639.1	ENSG00000281508	5.98858e-24	1.50587	AL356234.3	ENSG00000283265	4.46783e-129	3.97792	SNRPE	ENSG00000182004	3.94395e-57	1.50144	LRRC25	ENSG00000175489	2.18181e-55	6.00838
ARHGAP27	ENSG00000159314	8.09558e-61	4.8405	TMEM8A	ENSG00000129925	0	2.76663	DEGS1	ENSG00000143753	1.06714e-44	1.53214	EPB41L4A	ENSG00000129595	1.86545e-141	3.2713	DACH2	ENSG00000126733	1.22699e-48	2.5972	AKAP6	ENSG00000151320	6.15705e-24	2.20848	ZFAND2A	ENSG00000178381	5.63371e-129	1.95272	DPP10-AS1	ENSG00000235026	6.41817e-57	3.03282	SIM2	ENSG00000159263	3.76324e-55	9.07148
KIF13B	ENSG00000197892	8.34035e-61	4.00984	SELENON	ENSG00000162430	0	2.75388	EMC10	ENSG00000161671	1.2741e-44	1.53051	EFNB2	ENSG00000125266	2.10199e-141	2.67717	MS4A7	ENSG00000166927	1.25245e-48	2.27559	ELOVL3	ENSG00000119915	6.39915e-24	2.19631	DACT1	ENSG00000165617	7.89193e-129	1.99851	IRS2	ENSG00000185950	8.54683e-57	2.27076	AC097478.1	ENSG00000251095	4.51574e-55	9.80649
CRACR2B	ENSG00000177685	1.54002e-60	4.23064	ARHGAP23	ENSG00000275832	0	2.74708	SRGAP2C	ENSG00000171943	1.29622e-44	1.73782	PTPN14	ENSG00000152104	3.48765e-141	2.68732	CCDC181	ENSG00000117477	2.26945e-48	2.05359	NEK7	ENSG00000151414	1.26777e-23	1.57746	OSTN-AS1	ENSG00000233308	9.90871e-129	3.85683	HS3ST3A1	ENSG00000153976	1.0441e-56	2.85985	TM7SF2	ENSG00000149809	5.28778e-55	6.49625
FLOT2	ENSG00000132589	1.60006e-60	3.00927	STX6	ENSG00000135823	0	2.74598	SRGAP2B	ENSG00000196369	1.44622e-44	1.7794	STIM2	ENSG00000109689	1.09461e-140	2.21792	PPFIBP2	ENSG00000166387	3.56806e-48	1.50201	CTSV	ENSG00000136943	1.28805e-23	2.4933	FAH	ENSG00000103876	1.09685e-128	2.26526	MEG8	ENSG00000225746	1.47912e-56	3.2488	CSTA	ENSG00000121552	6.75198e-55	8.98114
FMNL1	ENSG00000184922	2.09398e-60	5.60181	SASH1	ENSG00000111961	0	2.729	CMIP	ENSG00000153815	2.09794e-44	1.66617	GNG11	ENSG00000127920	3.44901e-140	3.6865	PPARGC1B	ENSG00000155846	4.20049e-48	2.0117	SAPCD2	ENSG00000186193	1.48932e-23	2.23001	ASPH	ENSG00000198363	3.47697e-128	1.83938	CCDC8	ENSG00000169515	1.80766e-56	2.09675	CAMK2N1	ENSG00000162545	8.87939e-55	8.98837
CDYL2	ENSG00000166446	2.71554e-60	4.38517	ATP1A1	ENSG00000163399	0	2.71856	GRIN2A	ENSG00000183454	2.23544e-44	2.79807	SV2B	ENSG00000185518	5.55885e-140	3.04743	DEPDC1	ENSG00000024526	5.84449e-48	1.89954	TREM1	ENSG00000124731	2.06216e-23	2.48697	P4HB	ENSG00000185624	1.37021e-127	2.09517	TWIST2	ENSG00000233608	2.04765e-56	2.71034	MAGIX	ENSG00000269313	9.15605e-55	9.67541
MGAT1	ENSG00000131446	5.09894e-60	2.53158	NPDC1	ENSG00000107281	0	2.71678	SV2B	ENSG00000185518	2.90859e-44	1.99498	AC011632.1	ENSG00000253706	9.68668e-140	4.31761	MYO3A	ENSG00000095777	1.41074e-47	2.70013	CRYBA4	ENSG00000196431	3.01786e-23	1.95134	HEYL	ENSG00000163909	1.48444e-127	1.97364	IL1RAPL1	ENSG00000169306	2.60269e-56	3.40542	GCHFR	ENSG00000137880	9.8598e-55	6.17798
CLEC1A	ENSG00000150048	6.36125e-60	3.94615	ARHGAP28	ENSG00000088756	0	2.7058	SNN	ENSG00000184602	3.38346e-44	1.64963	PTPN4	ENSG00000088179	1.07529e-139	2.65507	ARID5A	ENSG00000196843	2.04956e-47	1.77657	PCED1B	ENSG00000179715	5.4724e-23	2.39967	ATP10A	ENSG00000206190	2.55463e-127	3.83303	ASXL3	ENSG00000141431	1.0308e-55	2.51553	SLC44A3	ENSG00000143036	1.09288e-54	8.12492
CORO7	ENSG00000262246	8.50128e-60	3.23221	PARP4	ENSG00000102699	0	2.69764	CORO7	ENSG00000262246	3.49751e-44	1.61053	LBH	ENSG00000213626	1.54681e-139	3.44702	CCNA2	ENSG00000145386	2.07486e-47	1.80085	AC012123.1	ENSG00000228835	6.11153e-23	2.27809	IL34	ENSG00000157368	3.23777e-127	4.21109	MAN1A1	ENSG00000111885	1.11077e-55	2.4197	GPRC5C	ENSG00000170412	1.16831e-54	5.84154
PARP4	ENSG00000102699	1.12018e-59	3.19423	BNIP2	ENSG00000140299	0	2.69118	CPM	ENSG00000135678	3.55254e-44	1.58268	GDF7	ENSG00000143869	1.94085e-139	3.06225	CHAF1A	ENSG00000167670	2.11217e-47	1.5984	ENPEP	ENSG00000138792	6.68904e-23	2.50987	PRR16	ENSG00000184838	1.07632e-126	2.45829	ELOVL3	ENSG00000119915	1.17742e-55	2.91488	LINC02381	ENSG00000250742	2.2585e-54	7.18204
NEDD9	ENSG00000111859	1.21325e-59	3.5236	DGKH	ENSG00000102780	0	2.68165	VANGL1	ENSG00000173218	4.78272e-44	1.77644	CASP10	ENSG00000003400	2.47623e-139	3.07969	WDR76	ENSG00000092470	2.53444e-47	1.83462	ZP3	ENSG00000188372	7.90886e-23	2.45115	CKAP4	ENSG00000136026	1.23676e-126	2.07975	DSE	ENSG00000111817	1.17785e-55	2.05799	CLMN	ENSG00000165959	2.27984e-54	8.59157
ITM2A	ENSG00000078596	1.49385e-59	3.11281	IQGAP1	ENSG00000140575	0	2.67808	MOB3A	ENSG00000172081	4.85757e-44	1.67549	ETS2	ENSG00000157557	2.77558e-139	2.39182	LRR1	ENSG00000165501	4.4279e-47	1.74072	HMX1	ENSG00000215612	9.58199e-23	2.18635	NUCB2	ENSG00000070081	1.62816e-126	1.85516	TMEM216	ENSG00000187049	1.22736e-55	2.05508	SH3YL1	ENSG00000035115	2.41333e-54	6.57073
SLC30A1	ENSG00000170385	1.49941e-59	3.94488	ADAM10	ENSG00000137845	0	2.67636	SYNJ2	ENSG00000078269	5.4038e-44	1.51411	FGD6	ENSG00000180263	3.28412e-139	2.62479	TMEM132C	ENSG00000181234	5.15658e-47	2.45307	NPTX1	ENSG00000171246	9.99592e-23	2.968	AP003062.1	ENSG00000255327	5.50377e-126	2.86812	LINC01224	ENSG00000269416	1.50986e-55	3.19966	ACPP	ENSG00000014257	2.41758e-54	7.58218
TAGLN2	ENSG00000158710	4.86946e-59	1.7834	SETBP1	ENSG00000152217	0	2.67359	CLCN3	ENSG00000109572	5.92495e-44	1.50762	CRACR2B	ENSG00000177685	4.18658e-139	2.92033	TNN	ENSG00000120332	6.13441e-47	2.25666	B4GALT6	ENSG00000118276	1.53783e-22	1.76522	AC073611.1	ENSG00000257605	7.2463e-126	3.05848	PDE11A	ENSG00000128655,ENSG00000284741	1.51526e-55	2.60713	C5orf38	ENSG00000186493	2.56596e-54	10.1161
CTNND1	ENSG00000198561	7.33297e-59	2.54409	VOPP1	ENSG00000154978	0	2.67344	KIF5B	ENSG00000170759	6.49183e-44	1.68987	SLC16A7	ENSG00000118596	4.41419e-139	3.66349	LYAR	ENSG00000145220	6.1784e-47	1.5206	APOBEC3C	ENSG00000244509	1.70636e-22	1.71341	ALPL	ENSG00000162551	1.16857e-125	3.75027	DIXDC1	ENSG00000150764	3.48782e-55	1.86267	LNX1	ENSG00000072201	4.22051e-54	7.7833
RAPGEF3	ENSG00000079337	8.50965e-59	4.09119	DAB2	ENSG00000153071	0	2.65935	GFOD2	ENSG00000141098	6.96633e-44	1.59012	CHST1	ENSG00000175264	4.69599e-139	2.27441	HIST1H2AG	ENSG00000196787	6.39189e-47	1.70785	LRRC4B	ENSG00000131409	1.86788e-22	1.50136	OSMR	ENSG00000145623	2.35331e-125	2.15539	GCHFR	ENSG00000137880	5.18038e-55	2.02353	MNDA	ENSG00000163563	4.76595e-54	5.29876
CD82	ENSG00000085117	8.65139e-59	3.79724	NUDT3	ENSG00000272325	0	2.65756	KIF1C	ENSG00000129250	8.88494e-44	1.59605	IGFBP3	ENSG00000146674	2.06281e-138	2.91541	PARPBP	ENSG00000185480	6.50014e-47	1.64773	KRTDAP	ENSG00000188508	2.78174e-22	2.28049	TMEM45A	ENSG00000181458	2.58035e-125	1.8659	LRRC1	ENSG00000137269	1.22543e-54	2.84519	SMIM25	ENSG00000224397	9.85735e-54	3.44238
C15orf39	ENSG00000167173	1.48423e-58	3.52873	RFLNB	ENSG00000183688	0	2.64967	RAMP2	ENSG00000131477	9.71405e-44	1.7114	NUDT4	ENSG00000173598	2.77721e-138	2.87286	GLCCI1	ENSG00000106415	1.1539e-46	1.60474	RIPOR3	ENSG00000042062	4.36719e-22	2.23151	SH3GLB1	ENSG00000097033	1.45647e-124	1.79175	SEMA3E	ENSG00000170381	2.3961e-54	3.75018	PLPPR1	ENSG00000148123	2.65722e-53	8.81451
GCNT2	ENSG00000111846	3.12668e-58	4.91295	MBNL2	ENSG00000139793	0	2.64888	TUBB6	ENSG00000176014	1.74239e-43	1.54221	ATP6V0A1	ENSG00000033627	1.93303e-137	2.17207	CACNA1H	ENSG00000196557	1.32777e-46	1.68792	AC027306.1	ENSG00000253647	4.55128e-22	2.29557	IFI27L2	ENSG00000119632	2.60088e-124	1.72939	COL16A1	ENSG00000084636	3.24944e-54	2.26311	AC016705.2	ENSG00000259495	3.80834e-53	8.50102
FKBP1A	ENSG00000088832	3.58606e-58	1.82981	YES1	ENSG00000176105	0	2.63835	MAP3K3	ENSG00000198909	1.83277e-43	1.61647	CLCN3	ENSG00000109572	2.03756e-137	2.31804	CPNE8	ENSG00000139117	2.59886e-46	1.57033	HOXD10	ENSG00000128710	4.65488e-22	1.81655	MAP7D3	ENSG00000129680	3.75947e-124	1.87388	BARD1	ENSG00000138376	8.26605e-54	2.2964	CAPG	ENSG00000042493	4.58921e-53	5.97094
HERC1	ENSG00000103657	4.43669e-58	2.77734	MAPK3	ENSG00000102882	0	2.63062	PTPN4	ENSG00000088179	2.38256e-43	1.62641	MGAT5	ENSG00000152127	2.43121e-137	2.4738	RND2	ENSG00000108830	6.50537e-46	1.74683	RUNX2	ENSG00000124813	5.84869e-22	2.2094	NLRP1	ENSG00000091592	9.50667e-124	1.96318	NIPSNAP1	ENSG00000184117	8.28514e-54	1.82775	SCNN1B	ENSG00000168447	9.11048e-53	2.23998
FO393415.1	ENSG00000175967	1.55992e-57	5.80525	STIM2	ENSG00000109689	0	2.61519	TUBB2A	ENSG00000137267	2.58034e-43	1.53462	PCDHB5	ENSG00000113209	2.87803e-137	2.99638	PKMYT1	ENSG00000127564	2.26944e-45	1.75975	TOP1MT	ENSG00000184428	7.20256e-22	1.87808	LRP1	ENSG00000123384	1.07906e-123	1.62803	ESRRG	ENSG00000196482	1.07451e-53	3.07607	CLU	ENSG00000120885	1.10355e-52	5.06587
MLKL	ENSG00000168404	2.09213e-57	4.36438	STK10	ENSG00000072786	0	2.61438	CPEB2	ENSG00000137449	3.6937e-43	1.63859	TRIML2	ENSG00000179046	3.24799e-137	7.03597	KNSTRN	ENSG00000128944	2.57672e-45	1.65715	HCRTR2	ENSG00000137252	9.06438e-22	1.91005	PRNP	ENSG00000171867	1.35003e-123	1.81712	TUB	ENSG00000166402	1.08923e-53	3.01535	CA4	ENSG00000167434	1.50351e-52	9.27226
C20orf204	ENSG00000196421	3.12671e-57	5.10947	CCPG1	ENSG00000260916	0	2.60387	RASGRF2	ENSG00000113319	4.23993e-43	2.21285	SWAP70	ENSG00000133789	4.59021e-137	2.47745	CDCA3	ENSG00000111665	2.94918e-45	2.05412	AC092691.1	ENSG00000239268	1.22339e-21	2.06078	TMEM151A	ENSG00000179292	1.59394e-123	3.18872	DGKB	ENSG00000136267	1.27653e-53	3.5625	NLRC4	ENSG00000091106	2.65304e-52	2.53751
EMB	ENSG00000170571	5.54211e-57	3.78015	ASAP2	ENSG00000151693	0	2.55418	PTCHD4	ENSG00000244694	4.99287e-43	2.09513	ATP2B4	ENSG00000058668	5.20838e-137	2.245	FANCB	ENSG00000181544	3.2678e-45	1.85185	AC078880.3	ENSG00000271579	1.31539e-21	1.72952	C2orf27B	ENSG00000186825	2.44828e-123	3.35819	BDH2	ENSG00000164039	1.60602e-53	1.78576	MUC3A	ENSG00000169894	3.48971e-52	3.71807
KCNN3	ENSG00000143603	6.55879e-57	3.61323	CDKN1A	ENSG00000124762	0	2.54129	PCNX3	ENSG00000197136	7.8344e-43	1.72928	KIAA0100	ENSG00000007202	6.15852e-137	2.41285	SLC26A7	ENSG00000147606	3.5787e-45	3.19787	XXYLT1	ENSG00000173950	1.96942e-21	1.56286	S100A2	ENSG00000196754	3.77381e-123	3.21417	BICC1	ENSG00000122870	1.65864e-53	2.31243	MAP3K21	ENSG00000143674	6.77608e-52	5.30626
HAPLN1	ENSG00000145681	7.57825e-57	2.75838	CTSZ	ENSG00000101160	0	2.51453	SHROOM4	ENSG00000158352	9.88964e-43	1.73813	FDX1	ENSG00000137714	9.06438e-137	2.70616	HIST1H3B	ENSG00000274267	7.01954e-45	1.84909	LINC01905	ENSG00000267057	2.31644e-21	2.26374	NMT2	ENSG00000152465	5.12394e-123	2.04855	CPVL	ENSG00000106066	2.52159e-53	2.27925	L1CAM	ENSG00000198910	8.90682e-52	7.62603
SLC12A2	ENSG00000064651	7.8559e-57	3.01503	PLEC	ENSG00000178209	0	2.51381	MBNL2	ENSG00000139793	1.08822e-42	1.50032	SLC9A3R2	ENSG00000065054	1.00326e-136	3.38057	MARK1	ENSG00000116141	1.36059e-44	1.82502	PHYHD1	ENSG00000175287	2.78058e-21	1.53021	TRIM32	ENSG00000119401	6.25068e-123	2.29679	NUSAP1	ENSG00000137804	3.45385e-53	2.68211	HS3ST6	ENSG00000162040	1.1022e-51	2.20723
ADCYAP1	ENSG00000141433	1.09735e-56	4.85833	CD9	ENSG00000010278	0	2.50131	CORO2B	ENSG00000103647	1.12469e-42	1.907	ORAI1	ENSG00000276045	1.92419e-136	2.42891	C17orf82	ENSG00000187013	2.26751e-44	2.10905	LMX1B	ENSG00000136944	2.88393e-21	2.44281	MANBA	ENSG00000109323	6.43616e-123	2.05764	TLX1	ENSG00000107807	3.53379e-53	4.13886	TFEC	ENSG00000105967	2.34546e-51	3.70377
ZDHHC14	ENSG00000175048	1.29856e-56	3.42911	COLEC12	ENSG00000158270	0	2.46018	PCTP	ENSG00000141179	1.72448e-42	1.66202	HLA-E	ENSG00000204592	2.00935e-136	2.65062	ANLN	ENSG00000011426	2.71686e-44	1.714	HS3ST4	ENSG00000182601	3.06053e-21	2.03811	CSPG4	ENSG00000173546	1.99816e-122	1.99661	CDK6	ENSG00000105810	3.95914e-53	1.93607	NSUN7	ENSG00000179299	2.89624e-51	6.76785
ISG20	ENSG00000172183	1.31318e-56	4.05857	CAV2	ENSG00000105971	0	2.21109	HOMER1	ENSG00000152413	1.96005e-42	1.80823	HMOX2	ENSG00000103415	2.04031e-136	2.58872	UNC13C	ENSG00000137766	5.17855e-44	2.33988	C3AR1	ENSG00000171860	3.28678e-21	2.19066	P2RX4	ENSG00000135124	2.63087e-122	2.00065	KLHL13	ENSG00000003096	9.67253e-53	2.26307	FAAH2	ENSG00000165591	3.55962e-51	6.40728
ASAP2	ENSG00000151693	1.41098e-56	2.82053	TMSB10	ENSG00000034510	0	1.97862	HAGLROS	ENSG00000226363	2.67674e-42	2.05882	MICALL1	ENSG00000100139	2.06704e-136	2.67081	RNF180	ENSG00000164197	5.90957e-44	1.75412	GADD45G	ENSG00000130222	3.94852e-21	2.4583	SMIM37	ENSG00000175701	3.06251e-122	1.76937	IER5L	ENSG00000188483	1.36969e-52	1.5796	C2orf15	ENSG00000273045	4.28573e-51	4.87501
KCNE3	ENSG00000175538	3.52725e-56	4.40757	SWAP70	ENSG00000133789	0	2.8265	MFAP3L	ENSG00000198948	2.72975e-42	1.85596	BMP2K	ENSG00000138756	3.13917e-136	2.63424	NR6A1	ENSG00000148200	7.78244e-44	1.65637	BMP10	ENSG00000163217	4.06089e-21	1.52211	SLC16A3	ENSG00000141526	6.5684e-122	1.81853	OLFM3	ENSG00000118733	1.389e-52	3.76941	TMEM92	ENSG00000167105	4.49003e-51	8.05007
PTCHD4	ENSG00000244694	5.46285e-56	4.43308	TM6SF1	ENSG00000136404	0	4.81478	ADIPOR1	ENSG00000159346	3.28643e-42	1.51618	RGS14	ENSG00000169220	3.87966e-136	2.54983	SCGN	ENSG00000079689	2.59471e-43	2.78711	HS3ST1	ENSG00000002587	4.35438e-21	1.93589	TBC1D8B	ENSG00000133138	8.99614e-122	2.25314	CISH	ENSG00000114737	1.67313e-52	2.59892	TMCO4	ENSG00000162542	7.3178e-51	8.76552
SPTAN1	ENSG00000197694	6.42926e-56	2.34737	CLCN3	ENSG00000109572	0	2.52639	EPHB4	ENSG00000196411	4.17943e-42	1.50873	IL3RA	ENSG00000185291	9.06799e-136	2.06819	SHCBP1	ENSG00000171241	2.68832e-43	1.77774	GATA2-AS1	ENSG00000244300	6.17082e-21	1.64438	PARVA	ENSG00000197702	9.51869e-122	1.76477	HLA-DOA	ENSG00000204252	1.79859e-52	3.40396	PLS1	ENSG00000120756	1.20867e-50	10.8598
COL15A1	ENSG00000204291	7.04459e-56	3.16834	CCNYL1	ENSG00000163249	0	2.76927	PGPEP1	ENSG00000130517	4.62595e-42	1.65047	LRP10	ENSG00000197324	1.84532e-135	2.53597	RFC3	ENSG00000133119	3.15413e-43	1.57315	PITPNM3	ENSG00000091622	7.42822e-21	2.6453	SRPX	ENSG00000101955	1.12326e-121	1.8002	OR51D1	ENSG00000197428	3.65238e-52	3.54717	PKP2	ENSG00000057294	2.40719e-50	7.45752
STK10	ENSG00000072786	2.21784e-55	2.79149	SOX5	ENSG00000134532	0	3.017	MACF1	ENSG00000127603	5.39803e-42	1.50683	COL11A1	ENSG00000060718	9.02815e-135	2.66736	GTSE1	ENSG00000075218	3.72672e-43	1.53155	TNFRSF21	ENSG00000146072	8.69625e-21	1.543	XYLT1	ENSG00000103489	1.32317e-121	2.94328	IGLON5	ENSG00000142549	5.87668e-52	1.76757	SLC43A2	ENSG00000167703	3.13189e-50	7.47945
SMAD1	ENSG00000170365	2.3243e-55	3.13109	SAMSN1	ENSG00000155307	0	3.55925	RNF149	ENSG00000163162	5.5203e-42	1.53023	SUSD6	ENSG00000100647	1.09509e-134	2.45046	NOTCH2NL	ENSG00000264343	3.92252e-43	1.52128	TSHZ3	ENSG00000121297	9.77235e-21	1.79634	METTL22	ENSG00000067365	1.76656e-121	1.9459	PODXL2	ENSG00000114631	8.90077e-52	2.06083	PGA5	ENSG00000256713	3.56635e-50	2.47678
FGF12	ENSG00000114279	3.10834e-55	3.982	LDLRAP1	ENSG00000157978	0	3.56119	OSTM1	ENSG00000081087	6.51977e-42	1.61358	ARHGEF12	ENSG00000196914	1.44698e-134	2.58174	SLC6A12	ENSG00000111181	5.62908e-43	2.24129	VNN2	ENSG00000112303	1.07421e-20	2.32269	SSC5D	ENSG00000179954	2.85842e-121	2.92598	APOC1	ENSG00000130208	1.22731e-51	1.95864	FGF9	ENSG00000102678	4.27937e-50	5.29848
SYT17	ENSG00000103528	5.29218e-55	3.52573	RIN3	ENSG00000100599	0	3.01651	NLGN4X	ENSG00000146938	7.44304e-42	1.5563	TDRP	ENSG00000180190	1.74499e-134	2.87219	KIF4A	ENSG00000090889	6.40914e-43	1.71788	TPST1	ENSG00000169902	1.81502e-20	1.74195	P4HA1	ENSG00000122884	3.87717e-121	2.04088	GABPB1-AS1	ENSG00000244879	1.52909e-51	1.67892	AC104794.4	ENSG00000271787	6.17546e-50	3.63839
MYEF2	ENSG00000104177	5.88745e-55	2.97295	FLNB	ENSG00000136068	0	2.42556	KLHL2	ENSG00000109466	7.44772e-42	1.9573	TTC13	ENSG00000143643	2.95141e-134	2.84994	B4GALNT1	ENSG00000135454	1.47204e-42	2.43537	PGM5	ENSG00000154330	1.85887e-20	2.08002	SRA1	ENSG00000213523	5.14603e-121	1.78779	ZNF738	ENSG00000172687	2.2711e-51	1.95611	MAPK15	ENSG00000181085	7.42471e-50	9.33532
SLC35F2	ENSG00000110660	6.2832e-55	3.68695	CHD7	ENSG00000171316	0	2.52082	TBRG1	ENSG00000154144	8.1877e-42	1.50263	GRPEL2	ENSG00000164284	5.66865e-134	2.44769	TMEM26	ENSG00000196932	2.37007e-42	1.70999	COPS7A	ENSG00000111652	1.94068e-20	1.53122	PPDPF	ENSG00000125534	8.47551e-121	1.86329	SPIN1	ENSG00000106723	2.56488e-51	1.82446	LTB	ENSG00000227507	7.90345e-50	11.2278
PPP2R2A	ENSG00000221914	7.84533e-55	2.46474	GNG11	ENSG00000127920	0	3.41212	CYB5B	ENSG00000103018	1.03062e-41	1.50627	TMSB10	ENSG00000034510	8.16418e-134	1.68245	KIF2C	ENSG00000142945	2.48354e-42	1.62773	EMC1	ENSG00000127463	2.64069e-20	1.5526	ANTXR1	ENSG00000169604	9.26829e-121	1.64216	CLEC7A	ENSG00000172243	1.25935e-50	3.55624	FAM83F	ENSG00000133477	9.47634e-50	7.87212
IGF2R	ENSG00000197081	1.14313e-54	2.45576	SERPINB1	ENSG00000021355	0	3.26	VAV3	ENSG00000134215	1.13323e-41	1.65115	TRAM2	ENSG00000065308	1.10404e-133	2.56912	FAM111B	ENSG00000189057	2.98299e-42	1.77243	NTF3	ENSG00000185652	2.88353e-20	2.02176	SMCO3	ENSG00000179256	1.35032e-120	3.04983	SNED1	ENSG00000162804	1.28172e-50	2.75601	LCN2	ENSG00000148346	1.32384e-49	9.73682
ATP11C	ENSG00000101974	1.61451e-54	2.89214	IGFBP4	ENSG00000141753	0	3.44893	CD276	ENSG00000103855	1.1399e-41	1.60112	MAP3K3	ENSG00000198909	1.35545e-133	2.40095	DIAPH3	ENSG00000139734	3.13166e-42	1.62843	KRT3	ENSG00000186442	3.10046e-20	1.89695	GALK1	ENSG00000108479	1.63276e-120	1.70297	EPHA6	ENSG00000080224	2.47711e-50	3.80328	EVI2A	ENSG00000126860	1.33164e-49	6.21173
SHROOM1	ENSG00000164403	1.64772e-54	3.73893	PNPLA6	ENSG00000032444	0	2.62308	CHKA	ENSG00000110721	1.18342e-41	1.65965	PRSS23	ENSG00000150687	1.98306e-133	3.35785	PHF19	ENSG00000119403	3.53962e-42	1.62496	CCDC71L	ENSG00000253276	3.30464e-20	1.62896	YIPF5	ENSG00000145817	3.41794e-120	1.86554	CLNS1A	ENSG00000074201	3.55826e-50	1.59454	SAA1	ENSG00000173432	1.46275e-49	13.8024
IL16	ENSG00000172349	1.86286e-54	5.11213	EDEM1	ENSG00000134109	0	2.87965	NCOA3	ENSG00000124151	1.39991e-41	1.53878	VPS13C	ENSG00000129003	3.40741e-133	2.35892	USP2	ENSG00000036672	6.57813e-42	2.33826	PANCR	ENSG00000250103	6.19818e-20	2.04576	MICA	ENSG00000204520	6.07038e-120	1.93143	ERBB2	ENSG00000141736	7.20249e-50	2.05163	S100A12	ENSG00000163221	1.49795e-49	2.65824
TUBB6	ENSG00000176014	2.04726e-54	2.00563	RIN2	ENSG00000132669	0	2.60972	2002-03-01	ENSG00000099785	1.66318e-41	1.65757	SERPINB4	ENSG00000206073	5.92045e-133	7.1802	PPP1R1A	ENSG00000135447	8.26133e-42	2.28894	IFNAR2	ENSG00000159110	6.94947e-20	1.60798	IGSF8	ENSG00000162729	7.43106e-120	1.98744	HIST1H1D	ENSG00000124575	1.36606e-49	1.90396	VAV3	ENSG00000134215	1.53344e-49	7.31457
TTC13	ENSG00000143643	4.7083e-54	4.27354	PRSS23	ENSG00000150687	0	3.16359	CAVIN3	ENSG00000170955	1.92955e-41	1.64116	FAM129B	ENSG00000136830	7.08617e-133	2.32942	CDCA5	ENSG00000146670	8.62958e-42	1.61506	KCNH2	ENSG00000055118	8.08451e-20	1.57741	SIL1	ENSG00000120725	2.06697e-119	1.71417	GLI2	ENSG00000074047	1.66488e-49	2.53119	AC245041.1	ENSG00000273760	1.73425e-49	1.91042
ELMO1	ENSG00000155849	9.62329e-54	4.50224	CYB5R1	ENSG00000159348	0	2.75911	ATL3	ENSG00000184743	2.56422e-41	1.57874	RALGAPA2	ENSG00000188559	7.59809e-133	2.93306	DDN-AS1	ENSG00000257913	1.2168e-41	2.13562	STAMBPL1	ENSG00000138134	8.98764e-20	1.98586	LOXL3	ENSG00000115318	2.49192e-119	1.9472	SCRG1	ENSG00000164106	1.89203e-49	1.75553	AC243773.1	ENSG00000276707	1.75256e-49	2.71218
IFNAR1	ENSG00000142166	9.96825e-54	2.66389	GCNT2	ENSG00000111846	0	3.99399	MAP2K3	ENSG00000034152	3.14214e-41	1.65376	NOL4L	ENSG00000197183	7.9218e-133	2.4439	C9orf153	ENSG00000187753	1.63624e-41	2.02792	SIGLEC9	ENSG00000129450	9.93002e-20	1.89773	L1CAM	ENSG00000198910	4.50772e-119	2.75954	ATXN7L3B	ENSG00000253719	2.45947e-49	1.71114	SYT7	ENSG00000011347	2.17181e-49	7.95207
ABTB2	ENSG00000166016	1.06858e-53	3.88076	RAPH1	ENSG00000173166	0	2.65308	BTBD3	ENSG00000132640	4.4212e-41	1.52001	MT-ND2	ENSG00000198763	8.68347e-133	2.50871	SRSF12	ENSG00000154548	1.65771e-41	1.64844	PXK	ENSG00000168297	1.05865e-19	1.5619	C19orf24	ENSG00000228300	7.7285e-119	1.76259	SYDE2	ENSG00000097096	2.64867e-49	2.8053	DOK5	ENSG00000101134	2.61928e-49	7.79367
CELF2	ENSG00000048740	1.1573e-53	3.37299	CAV1	ENSG00000105974	0	1.85074	NPR1	ENSG00000169418	4.76554e-41	1.91613	TMEM9B	ENSG00000175348	9.92041e-133	2.25988	DSCC1	ENSG00000136982	1.89031e-41	1.73315	AC013470.2	ENSG00000226690	1.18678e-19	2.41982	EMP3	ENSG00000142227	1.09081e-118	1.77911	MIR181A2HG	ENSG00000224020	3.27053e-49	2.6781	CLDN8	ENSG00000156284	3.08224e-49	1.93588
GAPLINC	ENSG00000266835	1.70197e-53	4.93229	PLAU	ENSG00000122861	0	3.15382	UNC5B-AS1	ENSG00000237512	4.87767e-41	1.69392	ADIPOR1	ENSG00000159346	1.32124e-132	2.3769	ATP1A2	ENSG00000018625	1.1362e-40	2.54074	GABRG2	ENSG00000113327	1.19896e-19	2.54276	DAP	ENSG00000112977	3.36195e-118	1.69186	ZIC2	ENSG00000043355	3.86433e-49	3.93317	OVCH2	ENSG00000183378	3.09862e-49	3.19985
GMFG	ENSG00000130755	2.30297e-53	2.56622	VAV3	ENSG00000134215	0	2.87701	ACLY	ENSG00000131473	6.46848e-41	1.53833	CHST15	ENSG00000182022	1.48762e-132	2.17389	NPTX1	ENSG00000171246	3.15804e-40	1.85677	ZIC1	ENSG00000152977	1.50771e-19	2.23835	FOSL1	ENSG00000175592	4.20091e-118	3.1914	PRTG	ENSG00000166450	1.0499e-48	1.9821	F11-AS1	ENSG00000251165	3.53812e-49	1.80724
TPP1	ENSG00000166340	3.28493e-53	3.07218	ZC3HAV1	ENSG00000105939	0	2.68456	GIMAP6	ENSG00000133561	7.92263e-41	2.13029	LINC01235	ENSG00000270547	2.73567e-132	4.78619	SLF1	ENSG00000133302	3.3944e-40	1.55622	PCDHB15	ENSG00000113248	2.21182e-19	2.01903	MED8	ENSG00000159479	4.55351e-118	1.70774	MN1	ENSG00000169184	1.22498e-48	2.42698	GJB4	ENSG00000189433	3.55324e-49	1.73078
INHBB	ENSG00000163083	4.65139e-53	5.22882	PTPN4	ENSG00000088179	0	2.80674	GATA2	ENSG00000179348	8.79878e-41	1.68749	ARID3A	ENSG00000116017	3.41989e-132	2.40731	FAM27C	ENSG00000154537	8.83099e-40	2.15144	GGT5	ENSG00000099998	2.41764e-19	1.93646	SARS	ENSG00000031698	6.78179e-118	1.9331	EHMT2	ENSG00000204371	1.52822e-48	1.82381	IL12RB1	ENSG00000096996	3.87758e-49	1.60517
COLEC12	ENSG00000158270	5.51083e-53	2.49967	RRM2B	ENSG00000048392	0	2.77753	AHR	ENSG00000106546	1.14996e-40	1.56753	PTP4A3	ENSG00000184489	3.73647e-132	2.57424	AP002360.1	ENSG00000255135	1.08092e-39	1.63431	TTLL6	ENSG00000170703	2.86373e-19	2.38215	SPRYD7	ENSG00000123178	1.05644e-117	1.82504	DPH5	ENSG00000117543	2.59099e-48	2.01812	CHMP4C	ENSG00000164695	3.92906e-49	6.641
VEPH1	ENSG00000197415	8.64544e-53	4.20344	MFSD12	ENSG00000161091	0	2.53697	NHSL1	ENSG00000135540	1.15043e-40	1.76057	CPNE8	ENSG00000139117	4.30865e-132	2.42748	CCDC51	ENSG00000164051	1.71809e-39	1.51421	LY6H	ENSG00000176956	3.34295e-19	1.84752	IFNGR2	ENSG00000159128	1.15278e-117	1.86782	MPP6	ENSG00000105926	3.27731e-48	2.36676	KRT7	ENSG00000135480	6.65469e-49	31.7998
RFX8	ENSG00000196460	1.62633e-52	5.62175	SLC2A3	ENSG00000059804	0	2.86372	MAML3	ENSG00000196782	1.20723e-40	1.54757	ELAVL2	ENSG00000107105	5.38025e-132	3.54738	PAMR1	ENSG00000149090	1.84865e-39	1.59497	LRRC69	ENSG00000214954	3.51807e-19	2.16123	ARID5B	ENSG00000150347	1.24994e-117	2.17478	TRERF1	ENSG00000124496	6.79635e-48	2.50245	AC092306.1	ENSG00000285128	6.73964e-49	1.57561
ATP2A3	ENSG00000074370	2.4432e-52	4.07146	KLHL5	ENSG00000109790	0	2.70665	MAP2K6	ENSG00000108984	1.90965e-40	1.59703	GNS	ENSG00000135677	1.28798e-131	2.29771	PPM1J	ENSG00000155367	3.80738e-39	2.10143	BAIAP3	ENSG00000007516	4.29388e-19	1.80215	AC106897.1	ENSG00000249679	1.3716e-116	3.10936	CHRNB4	ENSG00000117971	8.55868e-48	3.28998	CD244	ENSG00000122223	7.28703e-49	2.71888
VAV3	ENSG00000134215	2.84973e-52	3.37326	ZNF467	ENSG00000181444	0	2.44154	PHACTR1	ENSG00000112137	1.94522e-40	1.90783	WBP2	ENSG00000132471	2.0442e-131	2.4176	CNTNAP1	ENSG00000108797	4.09514e-39	1.73077	PKIA	ENSG00000171033	5.26574e-19	1.51756	SGCG	ENSG00000102683	1.40325e-116	3.05834	CAPN6	ENSG00000077274	1.01067e-47	3.57545	PROX1	ENSG00000117707	1.36392e-48	9.23755
TOR4A	ENSG00000198113	3.33536e-52	3.59777	MGAT1	ENSG00000131446	0	2.59088	GNA11	ENSG00000088256	3.43278e-40	1.54659	HAGH	ENSG00000063854	2.61798e-131	2.41731	PYGM	ENSG00000068976	5.57054e-39	2.18857	PLEKHG3	ENSG00000126822	5.31598e-19	1.61788	TMEM263	ENSG00000151135	1.52108e-116	1.65669	CYP27C1	ENSG00000186684	1.3875e-47	2.47505	TRIM55	ENSG00000147573	1.98443e-48	4.53639
CDKN1A	ENSG00000124762	3.61026e-52	2.16136	SLC9A3R2	ENSG00000065054	0	3.27084	FAM214A	ENSG00000047346	4.20886e-40	1.53812	TLNRD1	ENSG00000140406	3.40353e-131	2.2951	FARSB	ENSG00000116120	1.68202e-38	1.5004	ZC3H7B	ENSG00000100403	5.4841e-19	1.50341	TWF2	ENSG00000247596	3.34423e-116	1.78576	LINC02303	ENSG00000258616	1.80866e-47	4.00236	ADAMDEC1	ENSG00000134028	4.9735e-48	5.52426
ARHGAP28	ENSG00000088756	3.75932e-52	2.66496	AP1S2	ENSG00000182287	0	2.79949	SAMSN1	ENSG00000155307	4.34464e-40	1.7666	BNIP2	ENSG00000140299	3.42124e-131	2.35212	GRM3	ENSG00000198822	1.93267e-38	2.10108	LRRC8D	ENSG00000171492	9.03453e-19	1.66478	QSOX1	ENSG00000116260	4.67655e-116	1.841	AC078909.2	ENSG00000274444	1.80902e-47	2.92439	BX547991.1	ENSG00000264404	5.74672e-48	8.00737
LIPA	ENSG00000107798	6.1563e-52	2.90844	TANC2	ENSG00000170921	0	2.61596	SEMA3F	ENSG00000001617	4.92189e-40	1.82863	VWF	ENSG00000110799	5.62933e-131	4.4993	FAM129A	ENSG00000135842	2.84069e-38	1.64104	ZNF641	ENSG00000167528	1.08301e-18	1.67776	SBDS	ENSG00000126524	4.96751e-116	1.90844	ZNF711	ENSG00000147180	1.98846e-47	1.95359	OBSL1	ENSG00000124006	1.63782e-47	5.94453
EPHX4	ENSG00000172031	1.01892e-51	4.18918	ST3GAL4	ENSG00000110080	0	2.89542	PAPSS2	ENSG00000198682	4.962e-40	1.68083	SNAP23	ENSG00000092531	5.71326e-131	2.42331	AC012368.1	ENSG00000225889	3.97669e-38	1.84086	TOB1	ENSG00000141232	1.1337e-18	1.60635	MAP1B	ENSG00000131711	6.70871e-116	2.11101	SLA	ENSG00000155926	2.22656e-47	2.48806	ZNRF3	ENSG00000183579	1.82866e-47	6.72268
CLCN3	ENSG00000109572	1.17209e-51	2.69569	S100A10	ENSG00000197747	0	2.34569	PITPNC1	ENSG00000154217	6.15626e-40	1.51667	GRASP	ENSG00000161835	6.28519e-131	2.2891	AC026369.2	ENSG00000256694	4.11758e-38	2.03028	MANBA	ENSG00000109323	2.16781e-18	1.53257	PANX2	ENSG00000073150	8.91521e-116	3.43278	SLC7A8	ENSG00000092068	2.91571e-47	1.96598	FGFBP1	ENSG00000137440	4.12126e-47	3.01897
CROT	ENSG00000005469	1.83156e-51	3.6555	MTUS1	ENSG00000129422	0	3.01835	ACTN4	ENSG00000130402	6.56093e-40	1.51933	PAPSS2	ENSG00000198682	6.93779e-131	2.65687	CNNM1	ENSG00000119946	4.80537e-38	2.34482	PTGER4	ENSG00000171522	2.55718e-18	1.96817	B4GALT4	ENSG00000121578	1.25582e-115	1.86706	SIAH3	ENSG00000215475	3.31207e-47	2.95136	AC016526.1	ENSG00000258402	6.16316e-47	2.51252
EXOC6	ENSG00000138190	2.58418e-51	3.63636	ARHGEF12	ENSG00000196914	0	2.50245	RNF103	ENSG00000239305	6.59132e-40	1.74962	ICA1	ENSG00000003147	1.20069e-130	2.48056	RTKN2	ENSG00000182010	7.37792e-38	1.71271	NR1H3	ENSG00000025434	3.19476e-18	1.72573	LAYN	ENSG00000204381	2.96668e-115	1.98904	IRF2BPL	ENSG00000119669	4.03588e-47	1.86638	CD163	ENSG00000177575	8.79089e-47	7.67672
ZSWIM6	ENSG00000130449	4.12099e-51	2.95027	SH3TC1	ENSG00000125089	0	3.20812	C20orf194	ENSG00000088854	6.83276e-40	1.60119	UBE2Q1	ENSG00000160714	1.93309e-130	2.37834	SUV39H2	ENSG00000152455	9.11547e-38	1.69394	AC140912.1	ENSG00000261227	3.19881e-18	2.03783	TGFB1	ENSG00000105329	6.30509e-115	1.57849	KAZN	ENSG00000189337	4.11597e-47	1.97563	AP006333.2	ENSG00000256481	8.8982e-47	5.31231
MBNL2	ENSG00000139793	4.51242e-51	2.87662	EGFL7	ENSG00000172889	0	3.00546	FAM84A	ENSG00000162981	7.11531e-40	1.84201	CADM4	ENSG00000105767	2.37265e-130	2.48062	AC013553.3	ENSG00000277351	1.0586e-37	2.10868	LLGL1	ENSG00000131899	3.58215e-18	1.77926	DEF8	ENSG00000140995	8.64225e-115	1.69473	EPHB2	ENSG00000133216	4.61809e-47	2.36239	HMGA1	ENSG00000137309	1.20934e-46	4.57183
ARHGEF3	ENSG00000163947	5.43954e-51	3.72279	SERP2	ENSG00000151778	0	3.54633	CLEC2B	ENSG00000110852	7.20016e-40	1.77613	ENG	ENSG00000106991	6.13129e-130	2.504	RNASEH1-AS1	ENSG00000234171	1.13209e-37	1.52668	GGT1	ENSG00000100031	3.776e-18	2.27654	LMF2	ENSG00000100258	2.68468e-114	1.71094	LYPD6B	ENSG00000150556	1.77344e-46	2.72772	ELF3-AS1	ENSG00000234678	1.21046e-46	2.17609
ITM2B	ENSG00000136156	8.54135e-51	1.95523	PPP2R5A	ENSG00000066027	0	3.27069	SLC35G2	ENSG00000168917	7.86882e-40	1.77849	ARHGDIB	ENSG00000111348	1.05775e-129	2.45297	CCDC153	ENSG00000248712	1.56773e-37	2.07192	SETD9	ENSG00000155542	4.83643e-18	1.51545	CTSZ	ENSG00000101160	6.10903e-114	1.92581	GSTM5	ENSG00000134201	4.36188e-46	3.14488	HOXA10-AS	ENSG00000253187	1.50888e-46	7.94185
LGALS8	ENSG00000116977	1.06588e-50	2.96015	SLC44A2	ENSG00000129353	0	2.647	MSN	ENSG00000147065	7.9325e-40	1.56273	MTHFD2L	ENSG00000163738	1.53251e-129	2.56249	NT5M	ENSG00000205309	1.72028e-37	2.00375	UTY	ENSG00000183878	6.21644e-18	1.76536	FKBP14	ENSG00000106080	8.43457e-114	1.75581	PRDX2	ENSG00000167815	4.6096e-46	1.55944	C3	ENSG00000125730	2.16554e-46	13.8262
CCNY	ENSG00000108100	1.5299e-50	2.32952	LPAR6	ENSG00000139679	0	2.73166	OIT3	ENSG00000138315	9.11606e-40	6.64295	SRGAP2C	ENSG00000171943	2.13571e-129	2.60183	UHRF1	ENSG00000276043	2.39538e-37	1.5133	NCALD	ENSG00000104490	9.10085e-18	1.60425	TPM4	ENSG00000167460	9.14962e-114	1.71935	SYT4	ENSG00000132872	4.72535e-46	3.15921	ATP1B1	ENSG00000143153	2.45213e-46	5.73778
ABCG2	ENSG00000118777	2.76641e-50	4.35914	DEGS1	ENSG00000143753	0	2.72449	GAK	ENSG00000178950	1.03788e-39	1.62155	CYB5D2	ENSG00000167740	2.21e-129	2.28736	FANCD2	ENSG00000144554	2.9652e-37	1.52881	EFHD2	ENSG00000142634	1.0716e-17	1.52581	CRLF1	ENSG00000006016	1.69718e-113	4.70371	C11orf1	ENSG00000137720	4.80766e-46	1.924	TMEM37	ENSG00000171227	3.38823e-46	6.79784
KLHL2	ENSG00000109466	5.62357e-50	3.70539	PCSK5	ENSG00000099139	0	3.78868	CYP26B1	ENSG00000003137	1.14068e-39	1.67714	SPR	ENSG00000116096	2.7069e-129	3.61582	CENPE	ENSG00000138778	3.23134e-37	1.52804	CDKN2C	ENSG00000123080	1.25885e-17	2.08449	TMEM59L	ENSG00000105696	2.17459e-113	2.8758	CREB3L4	ENSG00000143578	1.72365e-45	2.40853	GABRP	ENSG00000094755	4.96666e-46	10.8797
RNF144A	ENSG00000151692	8.23186e-50	2.87899	COMT	ENSG00000093010	0	2.46721	ARFGEF3	ENSG00000112379	1.44695e-39	2.18182	MTUS1	ENSG00000129422	2.9657e-129	2.13867	TTK	ENSG00000112742	4.55535e-37	1.67544	BDKRB1	ENSG00000100739	1.26511e-17	2.16466	KRT8	ENSG00000170421	3.01869e-113	2.70191	BDNF	ENSG00000176697	2.24254e-45	1.90723	AC013275.1	ENSG00000231013	6.18918e-46	5.42838
TM6SF1	ENSG00000136404	1.11192e-49	4.81282	MAML3	ENSG00000196782	0	2.59822	MAPKAPK2	ENSG00000162889	1.7968e-39	1.50854	STEAP2	ENSG00000157214	6.6475e-129	4.27676	ESCO2	ENSG00000171320	1.31672e-36	1.66982	ANGPTL6	ENSG00000130812	1.42259e-17	2.22656	PRDX6	ENSG00000117592	2.45495e-112	1.93985	AL365181.4	ENSG00000272971	2.50699e-45	2.87702	SLC29A1	ENSG00000112759	1.08243e-45	6.60733
MYO5A	ENSG00000197535	1.53995e-49	3.76703	GNAI2	ENSG00000114353	0	3.23207	ANO10	ENSG00000160746	2.22159e-39	1.5331	PROS1	ENSG00000184500	7.20809e-129	2.31903	ADCY3	ENSG00000138031	1.50298e-36	1.56072	TNIK	ENSG00000154310	1.42709e-17	1.75828	RER1	ENSG00000157916	3.14746e-112	1.68987	FLNC	ENSG00000128591	3.05805e-45	1.85644	AC121338.2	ENSG00000278385	1.16239e-45	4.45289
CAV2	ENSG00000105971	1.55665e-49	2.14447	SLFN5	ENSG00000166750	0	2.36697	ICOSLG	ENSG00000160223	2.32354e-39	1.86535	TMEM19	ENSG00000139291	1.05527e-128	2.79086	NUDT8	ENSG00000167799	1.65675e-36	1.58026	GAB2	ENSG00000033327	1.70614e-17	1.64378	FRMD6	ENSG00000139926	3.36431e-112	1.898	RBFOX3	ENSG00000167281	3.08356e-45	3.09332	ARFGEF3	ENSG00000112379	2.43918e-45	8.01235
TNFRSF25	ENSG00000215788	2.47604e-49	4.00853	FUT11	ENSG00000196968	0	2.55925	ITPR3	ENSG00000096433	2.42044e-39	1.84657	ZDHHC21	ENSG00000175893	1.23313e-128	2.23376	TROAP	ENSG00000135451	2.46532e-36	1.86303	AC104041.1	ENSG00000259692	1.75649e-17	2.05446	IL33	ENSG00000137033	3.97054e-112	3.02345	CELF5	ENSG00000161082	3.45056e-45	3.03815	SLC19A3	ENSG00000135917	2.73553e-45	5.64342
CCPG1	ENSG00000260916	2.90065e-49	2.57763	TTL	ENSG00000114999	0	2.42194	CRK	ENSG00000167193	2.55678e-39	1.50205	RETSAT	ENSG00000042445	1.23977e-128	2.89221	NRIP2	ENSG00000053702	2.88731e-36	2.30853	PWP2	ENSG00000241945	1.88714e-17	2.02454	BCAT1	ENSG00000060982	8.12256e-112	1.58779	GULP1	ENSG00000144366	5.19004e-45	1.93444	EFNA5	ENSG00000184349	2.92568e-45	6.56969
SUSD6	ENSG00000100647	5.07167e-49	3.00332	CD2AP	ENSG00000198087	0	2.48607	CCDC85B	ENSG00000175602	3.24917e-39	1.60447	KIF26A	ENSG00000066735	1.84957e-128	2.46211	CCDC146	ENSG00000135205	3.35282e-36	1.98217	SAMD5	ENSG00000203727	2.09837e-17	1.66886	ADAMTS14	ENSG00000138316	1.36521e-111	3.38088	TAC3	ENSG00000166863	5.4363e-45	3.1423	PLA2G2F	ENSG00000158786	3.41776e-45	18.6355
CASKIN2	ENSG00000177303	9.60975e-49	3.28726	TLNRD1	ENSG00000140406	0	2.57164	FBXL7	ENSG00000183580	3.32888e-39	1.65214	NRG1	ENSG00000157168	2.54711e-128	3.65404	KNL1	ENSG00000137812	4.31251e-36	1.54804	ERVH48-1	ENSG00000233056	2.22793e-17	2.26757	TUBA1C	ENSG00000167553	1.86958e-111	2.0244	CNTN5	ENSG00000149972	5.81534e-45	3.46576	RDH10	ENSG00000121039	3.81156e-45	7.89452
VANGL1	ENSG00000173218	1.07446e-48	3.39833	FAM126A	ENSG00000122591	0	2.84978	CASKIN2	ENSG00000177303	3.83606e-39	1.67103	RIN3	ENSG00000100599	2.72e-128	2.48469	ADK	ENSG00000156110	4.40393e-36	1.54101	PVT1	ENSG00000249859	2.30253e-17	1.89847	TUBB2A	ENSG00000137267	2.27557e-111	1.8845	HSD17B11	ENSG00000198189	8.91881e-45	1.94175	TNFRSF18	ENSG00000186891	4.91459e-45	8.34462
APLN	ENSG00000171388	1.22927e-48	4.47719	SLC26A2	ENSG00000155850	0	2.63764	MAP4K4	ENSG00000071054	4.30955e-39	1.59771	MAP2K3	ENSG00000034152	3.3211e-128	2.61609	HTR1A	ENSG00000178394	7.92211e-36	1.99346	ZNF439	ENSG00000171291	2.77136e-17	2.05484	SYTL2	ENSG00000137501	1.13635e-110	2.35287	BIK	ENSG00000100290	1.08755e-44	3.61727	SLC44A4	ENSG00000204385	5.18962e-45	6.37697
TCIRG1	ENSG00000110719	1.61164e-48	3.17089	ATF6	ENSG00000118217	0	2.41975	ZC3H12C	ENSG00000149289	4.54455e-39	1.85761	NBL1	ENSG00000158747	4.6123e-128	2.55676	SPC24	ENSG00000161888	8.75776e-36	1.55316	SLC39A2	ENSG00000165794	3.09209e-17	1.6143	MMP24OS	ENSG00000126005	4.53062e-110	1.63303	AGTR2	ENSG00000180772	2.32675e-44	2.86603	RGS18	ENSG00000150681	1.44728e-44	4.92733
TRIB3	ENSG00000101255	2.80762e-48	2.69271	SHC1	ENSG00000160691	0	2.55131	AAED1	ENSG00000158122	5.25711e-39	1.67989	LMX1B	ENSG00000136944	9.34566e-128	4.37133	AL024508.2	ENSG00000272189	9.83543e-36	2.26223	CSF1	ENSG00000184371	3.2956e-17	1.66555	CPA4	ENSG00000128510	4.92437e-110	4.09641	FAM13A	ENSG00000138640	3.42698e-44	1.95989	IGFALS	ENSG00000099769	3.29992e-44	7.91511
TANC2	ENSG00000170921	3.58172e-48	2.90854	PHACTR1	ENSG00000112137	0	3.12048	KCNN3	ENSG00000143603	5.75312e-39	1.77824	ARHGEF7	ENSG00000102606	9.40912e-128	2.29408	SLITRK2	ENSG00000185985	9.85901e-36	2.17095	C17orf51	ENSG00000212719	3.49515e-17	1.72436	NFIL3	ENSG00000165030	6.2587e-110	2.0934	PHIP	ENSG00000146247	3.98041e-44	1.73113	CLDN10-AS1	ENSG00000223392	6.33767e-44	4.19016
KIF26A	ENSG00000066735	6.95457e-48	3.04785	MPZL1	ENSG00000197965	0	2.64287	MGLL	ENSG00000074416	7.51167e-39	1.66369	TBX15	ENSG00000092607	1.0005e-127	3.38705	PCCB	ENSG00000114054	1.57365e-35	1.55293	ARSI	ENSG00000183876	5.21537e-17	1.82444	POLD4	ENSG00000175482	1.97761e-109	2.23526	PLPPR5	ENSG00000117598	4.41288e-44	3.32101	LMTK3	ENSG00000142235	7.53727e-44	7.82946
XKR4	ENSG00000206579	1.34675e-47	4.75175	ACOT11	ENSG00000162390	0	3.29178	PRKX	ENSG00000183943	8.32791e-39	1.59058	TNFAIP1	ENSG00000109079	1.08032e-127	2.25855	FAHD2B	ENSG00000144199	2.53729e-35	1.54807	PHF24	ENSG00000122733	5.64688e-17	2.0935	TRAF1	ENSG00000056558	2.81152e-109	3.16792	SLC8A2	ENSG00000118160	5.69989e-44	2.99585	CD38	ENSG00000004468	8.45475e-44	4.42125
TCTEX1D1	ENSG00000152760	3.09153e-47	4.52161	OSTF1	ENSG00000134996	0	2.48563	ABHD17A	ENSG00000129968	9.16869e-39	1.50032	SLC26A2	ENSG00000155850	1.15431e-127	2.29405	SALRNA2	ENSG00000280515	2.69778e-35	2.21592	ASXL3	ENSG00000141431	6.54611e-17	1.50586	FTL	ENSG00000087086	2.94051e-109	1.69672	XIST	ENSG00000229807	7.15255e-44	1.57394	APOBR	ENSG00000184730	9.14109e-44	3.83846
BCAP31	ENSG00000185825	3.77984e-47	2.19017	RGS14	ENSG00000169220	0	2.83974	KCTD15	ENSG00000153885	9.87992e-39	1.54626	VASH1	ENSG00000071246	2.72058e-127	2.54416	SRR	ENSG00000167720	3.59341e-35	1.57198	UBA7	ENSG00000182179	6.78749e-17	1.61992	CAVIN3	ENSG00000170955	3.97578e-109	1.67669	RSL1D1	ENSG00000171490	7.31839e-44	1.55808	AC010997.4	ENSG00000272692	1.6905e-43	4.61164
MTMR12	ENSG00000150712	4.74794e-47	3.04506	CLEC1A	ENSG00000150048	0	3.23813	XKR4	ENSG00000206579	1.16774e-38	2.22351	PGM2L1	ENSG00000165434	4.27419e-127	2.27174	SLC41A2	ENSG00000136052	3.86616e-35	1.7722	MYH13	ENSG00000006788	1.00576e-16	1.63891	ARHGAP24	ENSG00000138639	4.67806e-109	1.7817	ALX1	ENSG00000180318	1.46088e-43	3.23046	LRTM1	ENSG00000144771	1.83175e-43	2.27432
AC004918.1	ENSG00000244701	5.15354e-47	4.49777	FAM198B	ENSG00000164125	0	2.51113	CARD8-AS1	ENSG00000268001	1.87181e-38	1.91263	OSBPL3	ENSG00000070882	8.62581e-127	2.76261	CKAP2L	ENSG00000169607	4.00223e-35	1.62914	HLA-DPA1	ENSG00000231389	1.0958e-16	1.64993	DGCR6	ENSG00000183628	5.27079e-109	2.81383	VEGFD	ENSG00000165197	1.76227e-43	5.38049	ADAM28	ENSG00000042980	1.86375e-43	5.79588
AP1S2	ENSG00000182287	7.11878e-47	2.1337	SPTLC2	ENSG00000100596	0	2.47158	USHBP1	ENSG00000130307	1.93514e-38	1.96151	PARVB	ENSG00000188677	9.10089e-127	2.39045	C9orf40	ENSG00000135045	5.50412e-35	1.52248	IMPA2	ENSG00000141401	1.14445e-16	1.62777	RHOQ	ENSG00000119729	6.36176e-109	1.66683	RSPO4	ENSG00000101282	2.21928e-43	2.74423	CD1C	ENSG00000158481	3.04287e-43	1.98453
GBA2	ENSG00000070610	1.45151e-46	3.09102	SMAGP	ENSG00000170545	0	2.92572	HOXB5	ENSG00000120075	2.30088e-38	1.65217	PPT2	ENSG00000221988	1.01284e-126	2.7416	TNFRSF13C	ENSG00000159958	5.70021e-35	1.96443	ROR2	ENSG00000169071	1.16485e-16	1.54909	FBLN2	ENSG00000163520	6.51265e-109	2.49317	LPAR4	ENSG00000147145	2.68519e-43	2.4546	AL034397.3	ENSG00000274536	3.50079e-43	6.53114
UBTD1	ENSG00000165886	1.51788e-46	2.79672	GFOD2	ENSG00000141098	0	2.54467	STXBP1	ENSG00000136854	3.03678e-38	1.66298	SAMHD1	ENSG00000101347	1.67147e-126	2.67201	BUB1B	ENSG00000156970	8.85451e-35	1.52446	DOCK11	ENSG00000147251	1.27909e-16	1.777	FXYD5	ENSG00000089327	7.5883e-109	1.59067	FGD1	ENSG00000102302	3.0236e-43	2.13772	WDFY4	ENSG00000128815	6.36575e-43	3.24261
SHC1	ENSG00000160691	2.18767e-46	2.24138	2002-03-01	ENSG00000099785	0	2.61484	PARP4	ENSG00000102699	3.19399e-38	1.50376	GIT1	ENSG00000108262	2.19974e-126	2.24273	MPZ	ENSG00000158887	1.17237e-34	2.11031	ANO1	ENSG00000131620	1.34799e-16	1.67711	ELL2	ENSG00000118985	8.26137e-109	2.0578	HIST3H2A	ENSG00000181218	3.22654e-43	1.94479	ADGRL3	ENSG00000150471	7.10519e-43	6.23029
KCNQ3	ENSG00000184156	3.70975e-46	5.10784	RPA4	ENSG00000204086	0	4.05819	ACOT7	ENSG00000097021	3.63413e-38	1.77467	ADAM10	ENSG00000137845	4.3344e-126	2.43884	AC131025.2	ENSG00000275871	2.12957e-34	2.10418	CHST11	ENSG00000171310	1.46874e-16	1.71845	SMPD1	ENSG00000166311	1.04102e-108	1.81013	PGAP1	ENSG00000197121	4.16681e-43	1.98424	PTPRJ	ENSG00000149177	8.70879e-43	7.19835
F2RL3	ENSG00000127533	7.27097e-46	5.042	KCNQ3	ENSG00000184156	0	5.73235	CCNYL1	ENSG00000163249	4.60457e-38	1.61222	GCH1	ENSG00000131979	5.42918e-126	4.21078	SNTA1	ENSG00000101400	2.20501e-34	1.50889	TMEM191B	ENSG00000278558	2.02458e-16	2.14433	ARPC2	ENSG00000163466	1.30343e-108	1.62117	COL22A1	ENSG00000169436	5.11261e-43	2.62125	CLEC18C	ENSG00000157335	9.55292e-43	4.73354
STIM2	ENSG00000109689	8.15021e-46	2.62743	LAMC1	ENSG00000135862	0	2.61479	ZDHHC2	ENSG00000104219	5.04498e-38	1.76262	MARK4	ENSG00000007047	6.81543e-126	2.34906	DTL	ENSG00000143476	4.0883e-34	1.54758	LINC01091	ENSG00000249464	2.72202e-16	2.11675	ACAP1	ENSG00000072818	2.13411e-108	2.62703	LINC00379	ENSG00000229557	6.21535e-43	3.19302	RGL3	ENSG00000205517	2.77516e-42	6.52927
ARID3B	ENSG00000179361	1.40543e-45	3.57308	SHROOM1	ENSG00000164403	0	3.12198	TBXA2R	ENSG00000006638	5.09627e-38	1.8647	MYOZ2	ENSG00000172399	7.39333e-126	4.54534	ITPRIPL1	ENSG00000198885	4.41802e-34	1.84351	TOX2	ENSG00000124191	2.72592e-16	1.68091	AQP3	ENSG00000165272	2.66913e-108	3.25878	KIF15	ENSG00000163808	6.60283e-43	2.42789	ZNF385D	ENSG00000151789	3.58078e-42	9.43895
CSF2RB	ENSG00000100368	1.49897e-45	4.94966	SLC35G2	ENSG00000168917	0	2.78371	KIF13B	ENSG00000197892	5.70036e-38	1.64637	ESYT1	ENSG00000139641	8.11949e-126	2.38935	MAP3K5	ENSG00000197442	5.14832e-34	1.99537	KCNMB2	ENSG00000197584	2.92712e-16	2.20888	P3H3	ENSG00000110811	2.98287e-108	1.67504	GNG8	ENSG00000167414	6.8384e-43	2.23637	SLC9A3	ENSG00000066230	7.90967e-42	8.5236
BNIP2	ENSG00000140299	1.70573e-45	2.66618	MINDY2	ENSG00000128923	0	2.41064	WWP1	ENSG00000123124	6.72196e-38	1.5186	PRCP	ENSG00000137509	8.522e-126	2.59958	GPAT2	ENSG00000186281	8.21751e-34	2.10578	DUSP7	ENSG00000164086	2.97171e-16	1.50302	GCNT4	ENSG00000176928	3.70221e-108	3.04388	EML6	ENSG00000214595	1.32915e-42	3.04312	GRHL1	ENSG00000134317	1.45335e-41	9.18801
CD99	ENSG00000002586	2.45341e-45	1.80004	DCBLD1	ENSG00000164465	0	2.61587	FHOD1	ENSG00000135723	6.75552e-38	1.5282	DUSP5	ENSG00000138166	8.98566e-126	2.35337	CHDH	ENSG00000016391	1.0829e-33	2.06332	PTPRJ	ENSG00000149177	3.38163e-16	2.08751	COQ10B	ENSG00000115520	4.91625e-108	1.68529	LMO1	ENSG00000166407	1.34472e-42	5.28835	ZNF488	ENSG00000265763	1.54039e-41	8.94191
QPCT	ENSG00000115828	2.71751e-45	3.18084	PYCARD	ENSG00000103490	0	2.70917	TRAM2	ENSG00000065308	7.45642e-38	1.57759	CREM	ENSG00000095794	1.43285e-125	2.75367	SGO2	ENSG00000163535	1.42482e-33	1.54027	TAGAP	ENSG00000164691	3.45698e-16	1.97215	SWI5	ENSG00000175854	5.82996e-108	1.63134	LRP5	ENSG00000162337	1.65723e-42	1.98081	LGR4	ENSG00000205213	1.61783e-41	6.59663
NR5A2	ENSG00000116833	3.36037e-45	3.42805	GAPLINC	ENSG00000266835	0	3.92031	LCP2	ENSG00000043462	7.51887e-38	2.08212	SORBS2	ENSG00000154556	1.51985e-125	4.34219	PDSS1	ENSG00000148459	1.54028e-33	1.72596	CARD16	ENSG00000204397	3.50348e-16	2.48429	VKORC1	ENSG00000167397	6.02351e-108	1.91352	NFXL1	ENSG00000170448	1.76412e-42	2.19467	KCNC3	ENSG00000131398	1.80011e-41	7.89608
PTCHD1	ENSG00000165186	8.21023e-45	3.59257	IFNAR1	ENSG00000142166	0	2.38046	TNFRSF11A	ENSG00000141655	1.23178e-37	2.77238	NPDC1	ENSG00000107281	2.07976e-125	2.5746	NRXN2	ENSG00000110076	1.75218e-33	1.77621	GLI2	ENSG00000074047	3.75247e-16	1.60683	PLXDC2	ENSG00000120594	8.45168e-108	2.06221	PHF6	ENSG00000156531	2.3659e-42	1.73762	SPATA13	ENSG00000182957	3.98366e-41	8.02867
NID1	ENSG00000116962	1.40213e-44	2.11275	SLC7A7	ENSG00000155465	0	3.20174	SPOCK2	ENSG00000107742	1.37342e-37	1.95101	ELOVL5	ENSG00000012660	2.87207e-125	2.30739	MGAT4C	ENSG00000182050	7.1821e-33	2.72138	SIK1	ENSG00000142178	5.34187e-16	2.05794	TMEM165	ENSG00000134851	1.14417e-107	1.86535	MSI1	ENSG00000135097	2.87007e-42	2.64976	AL590764.1	ENSG00000228427	5.86471e-41	2.04825
MID1	ENSG00000101871	2.0731e-44	3.02595	VANGL1	ENSG00000173218	0	3.08061	MCCC2	ENSG00000131844	1.47371e-37	1.75766	MYO10	ENSG00000145555	3.55431e-125	2.16285	NR2C2AP	ENSG00000184162	1.09115e-32	1.63154	NFATC1	ENSG00000131196	7.56098e-16	1.73607	SLC25A1	ENSG00000100075	1.22988e-107	1.58339	DLX6	ENSG00000006377	3.98098e-42	2.96338	SLAMF8	ENSG00000158714	8.37601e-41	5.25999
ST6GALNAC1	ENSG00000070526	2.13637e-44	5.59683	SLC44A1	ENSG00000070214	0	2.33818	GNAI2	ENSG00000114353	1.81709e-37	1.61867	IRAK2	ENSG00000134070	3.76176e-125	3.50181	MINCR	ENSG00000253716	1.17271e-32	1.6949	DBH-AS1	ENSG00000225756	8.41918e-16	2.14649	WDR1	ENSG00000071127	1.44032e-107	1.80522	DLG5	ENSG00000151208	4.58793e-42	1.99323	COL4A3	ENSG00000169031	1.14211e-40	4.52127
NFIB	ENSG00000147862	2.78896e-44	2.08999	PRCP	ENSG00000137509	0	2.60185	CASC10	ENSG00000204682	1.98817e-37	1.89243	SERINC3	ENSG00000132824	4.81389e-125	2.37794	ENOX1	ENSG00000120658	1.17343e-32	1.784	GALNT14	ENSG00000158089	8.50316e-16	2.12903	CHCHD10	ENSG00000250479	2.43466e-107	1.79617	NASP	ENSG00000132780	8.8421e-42	1.63584	NCKAP1L	ENSG00000123338	1.26134e-40	10.1154
ZNF467	ENSG00000181444	3.0715e-44	2.56439	PCDH17	ENSG00000118946	0	2.92258	TOR4A	ENSG00000198113	2.45029e-37	1.71548	DCBLD1	ENSG00000164465	6.12565e-125	2.34681	KLF8	ENSG00000102349	1.56117e-32	1.96519	UBASH3B	ENSG00000154127	1.12689e-15	1.58434	IAH1	ENSG00000134330	3.0341e-107	1.62378	CDKL5	ENSG00000008086	1.13143e-41	2.01482	MLXIPL	ENSG00000009950	1.37731e-40	8.651
CXADR	ENSG00000154639	3.94725e-44	3.75347	CSF2RB	ENSG00000100368	0	4.52306	ISG20	ENSG00000172183	2.65516e-37	1.86628	MPZL1	ENSG00000197965	7.00372e-125	2.60871	C9orf47	ENSG00000186354	1.65018e-32	1.57432	WDR25	ENSG00000176473	1.16352e-15	1.58542	TNFAIP3	ENSG00000118503	3.18831e-107	2.26184	FOXC1	ENSG00000054598	1.80001e-41	2.09646	PCSK1	ENSG00000175426	1.70686e-40	9.9693
RDX	ENSG00000137710	6.98052e-44	2.11985	RNF149	ENSG00000163162	0	2.56135	SOX13	ENSG00000143842	3.39645e-37	1.76347	YES1	ENSG00000176105	1.74553e-124	2.35	TEDC1	ENSG00000185347	1.66035e-32	1.59581	LINC01305	ENSG00000231453	2.0167e-15	1.70745	ANXA6	ENSG00000197043	3.70344e-107	1.78687	SCN3A	ENSG00000153253	1.86103e-41	3.29808	EVPL	ENSG00000167880	2.23707e-40	3.79262
MAP1S	ENSG00000130479	7.76204e-44	2.80201	TGM2	ENSG00000198959	0	2.76133	NID2	ENSG00000087303	3.48097e-37	1.52386	LGR4	ENSG00000205213	2.55674e-124	2.56922	AP001347.1	ENSG00000224905	1.8177e-32	1.55294	TGM3	ENSG00000125780	2.40969e-15	1.64651	AFAP1	ENSG00000196526	4.22228e-107	1.79707	PLA2G4A	ENSG00000116711	2.06052e-41	2.30164	SLC16A6	ENSG00000108932	2.89083e-40	8.59101
YES1	ENSG00000176105	7.86921e-44	2.32366	BMP2K	ENSG00000138756	0	2.84245	PLD1	ENSG00000075651	3.54564e-37	1.72495	MINDY2	ENSG00000128923	3.17116e-124	2.34913	EFCAB1	ENSG00000034239	1.89513e-32	1.90895	GXYLT2	ENSG00000172986	2.92409e-15	1.57505	ITGB5	ENSG00000082781	9.15261e-107	1.5716	TOP2A	ENSG00000131747	3.3689e-41	2.24425	CYTH4	ENSG00000100055	3.74085e-40	4.08706
MT-ND5	ENSG00000198786	1.61686e-43	2.14886	CD46	ENSG00000117335	0	2.50928	MID1	ENSG00000101871	4.73259e-37	1.7198	PCGF5	ENSG00000180628	5.02846e-124	2.97006	TCF19	ENSG00000137310	2.41982e-32	1.65187	ZNF728	ENSG00000269067	3.19702e-15	1.63379	CRNDE	ENSG00000245694	1.13318e-106	1.85637	PCDH10	ENSG00000138650	4.43325e-41	1.56293	CD33	ENSG00000105383	3.88465e-40	6.98011
WDR1	ENSG00000071127	1.71693e-43	1.96642	PDE8A	ENSG00000073417	0	2.50753	MAN2A2	ENSG00000196547	5.2008e-37	1.7097	PCSK6	ENSG00000140479	5.24371e-124	4.4385	NEK2	ENSG00000117650	2.90903e-32	1.74297	CD1D	ENSG00000158473	3.48747e-15	1.89005	PELO	ENSG00000152684	5.38911e-106	1.75037	GPM6B	ENSG00000046653	6.04649e-41	1.71149	WAS	ENSG00000015285	4.68854e-40	7.37937
SETBP1	ENSG00000152217	1.80623e-43	2.5507	FRMD8	ENSG00000126391	0	2.83736	RNF38	ENSG00000137075	5.27727e-37	1.61361	HECA	ENSG00000112406	6.16888e-124	2.52415	IGSF1	ENSG00000147255	2.96311e-32	1.5192	PDCD4-AS1	ENSG00000203497	4.21515e-15	1.93979	CLTB	ENSG00000175416	1.29303e-105	1.67624	PNRC2	ENSG00000189266	7.80187e-41	1.7001	IRF6	ENSG00000117595	4.7972e-40	5.98972
MFSD6	ENSG00000151690	3.12579e-43	4.39123	FOSL2	ENSG00000075426	0	2.80276	DPEP1	ENSG00000015413	6.83127e-37	1.92393	GNAQ	ENSG00000156052	1.04724e-123	2.31231	PIMREG	ENSG00000129195	6.57052e-32	1.53029	IL18	ENSG00000150782	4.3272e-15	1.86755	SYDE1	ENSG00000105137	1.45801e-105	1.70668	LRRC61	ENSG00000127399	9.03811e-41	2.19016	C10orf99	ENSG00000188373	5.04965e-40	5.21797
GFOD2	ENSG00000141098	3.28354e-43	2.71752	TNFAIP1	ENSG00000109079	0	2.39681	ATG4A	ENSG00000101844	7.6501e-37	1.77544	SLC9A3R1	ENSG00000109062	1.277e-123	2.69881	SMIM10	ENSG00000184785	7.67607e-32	1.71202	RNASEH1-AS1	ENSG00000234171	5.041e-15	1.58463	HOXD11	ENSG00000128713	1.75724e-105	1.59144	PGRMC1	ENSG00000101856	1.01503e-40	1.61384	GDPD2	ENSG00000130055	5.38423e-40	3.83053
CDC37	ENSG00000105401	3.62625e-43	2.04674	IFNGR1	ENSG00000027697	0	2.53573	HAGH	ENSG00000063854	7.68745e-37	1.50199	PCDHB15	ENSG00000113248	1.52617e-123	4.19063	CDC6	ENSG00000094804	1.65542e-31	1.53242	U2AF1L5	ENSG00000275895	5.20475e-15	2.32196	FKBP10	ENSG00000141756	2.00202e-105	1.85031	GSTA4	ENSG00000170899	1.55423e-40	1.7931	C4orf19	ENSG00000154274	7.25535e-40	4.80451
ZDHHC12	ENSG00000160446	6.89375e-43	2.95432	SH3BGRL2	ENSG00000198478	0	3.69461	RIN3	ENSG00000100599	8.1409e-37	1.78533	FOXA1	ENSG00000129514	2.10663e-123	5.29166	NMUR1	ENSG00000171596	1.77063e-31	2.06889	ZNF229	ENSG00000278318	5.50223e-15	1.87333	MCRIP2	ENSG00000172366	2.09011e-105	1.84272	CPXM1	ENSG00000088882	1.58392e-40	1.64762	FCER1G	ENSG00000158869	1.60944e-39	54.3698
MYORG	ENSG00000164976	7.57049e-43	3.75258	LBH	ENSG00000213626	0	2.97767	TMEM127	ENSG00000135956	8.28555e-37	1.51486	CD46	ENSG00000117335	2.73955e-123	2.64155	PSRC1	ENSG00000134222	1.86674e-31	1.55993	HOTAIR	ENSG00000228630	6.43743e-15	1.67528	LAMB1	ENSG00000091136	4.59404e-105	1.56073	ADAMTS19	ENSG00000145808	1.7618e-40	2.77652	LYPD6B	ENSG00000150556	2.76824e-39	5.99877
ARPC1B	ENSG00000130429	1.37795e-42	2.12803	ATL3	ENSG00000184743	0	2.4661	PIGG	ENSG00000174227	8.99639e-37	1.60073	TMEM150A	ENSG00000168890	3.74255e-123	2.53718	COQ3	ENSG00000132423	2.53523e-31	1.72951	CD163L1	ENSG00000177675	8.38225e-15	2.09274	DMD	ENSG00000198947	8.03085e-105	1.90468	KLF10	ENSG00000155090	2.01395e-40	1.87079	ABHD11	ENSG00000106077	3.10087e-39	5.90903
MARCKSL1	ENSG00000175130	1.46097e-42	1.52144	GIT1	ENSG00000108262	0	2.48844	IL17RA	ENSG00000177663	1.47975e-36	1.5411	CLPTM1	ENSG00000104853	4.33525e-123	2.25772	SKA3	ENSG00000165480	2.63926e-31	1.68411	SLC28A3	ENSG00000197506	8.4143e-15	1.74745	F8A1	ENSG00000277203	8.79351e-105	2.15697	GPR20	ENSG00000204882	2.30799e-40	2.76542	MARVELD3	ENSG00000140832	3.31366e-39	7.60387
CHST7	ENSG00000147119	4.12676e-42	3.06741	CYB5D2	ENSG00000167740	0	2.56394	BTBD11	ENSG00000151136	1.48554e-36	2.07657	VAX2	ENSG00000116035	4.42419e-123	4.43541	PTTG1	ENSG00000164611	7.82502e-31	1.67469	DDTL	ENSG00000099974	8.41515e-15	2.15145	CCPG1	ENSG00000260916	1.19492e-104	1.57658	CCDC68	ENSG00000166510	2.8515e-40	1.8238	S100A6	ENSG00000197956	4.1329e-39	5.33911
ARVCF	ENSG00000099889	4.99674e-42	3.76041	B3GNT2	ENSG00000170340	0	2.39154	MICALL1	ENSG00000100139	2.70692e-36	1.60083	DBNDD1	ENSG00000003249	4.50535e-123	3.1285	CENPA	ENSG00000115163	1.1716e-30	1.73287	HHIP-AS1	ENSG00000248890	9.09689e-15	2.12521	RAB9A	ENSG00000123595	1.7898e-104	1.71709	SALL2	ENSG00000165821	3.75989e-40	2.31376	RLN2	ENSG00000107014	5.32649e-39	5.27295
FCMR	ENSG00000162894	7.6826e-42	4.91469	ANXA2R	ENSG00000177721	0	3.40562	SDC3	ENSG00000162512	2.98998e-36	1.51881	PANCR	ENSG00000250103	6.38677e-123	3.2668	AC019270.1	ENSG00000253932	1.45402e-30	1.99063	AF130417.1	ENSG00000227330	1.17043e-14	1.84706	OAT	ENSG00000065154	2.5022e-104	1.6206	EBPL	ENSG00000123179	3.87695e-40	1.60352	SEMA3B	ENSG00000012171	6.74415e-39	5.95558
FCGR2B	ENSG00000072694	1.29525e-41	7.64621	PPP1R18	ENSG00000146112	0	2.38414	SNTB1	ENSG00000172164	3.02748e-36	1.99578	ARHGEF3	ENSG00000163947	1.02667e-122	2.63207	AL031058.1	ENSG00000261189	1.61786e-30	1.52746	AC098650.1	ENSG00000283563	1.27841e-14	1.91492	PCSK1N	ENSG00000102109	3.58266e-104	3.86395	ZNF703	ENSG00000183779	4.13108e-40	2.15225	PLEKHG6	ENSG00000008323	7.06653e-39	7.32132
ICOSLG	ENSG00000160223	1.68139e-41	3.56603	HIPK2	ENSG00000064393	0	2.4365	GATA2-AS1	ENSG00000244300	3.22363e-36	1.84525	MICA	ENSG00000204520	1.84557e-122	2.68818	BUB1	ENSG00000169679	1.81656e-30	1.59171	AL365361.1	ENSG00000259834	1.50119e-14	1.98397	L3HYPDH	ENSG00000126790	4.22102e-104	1.96945	PDE10A	ENSG00000112541	5.1401e-40	2.11288	SIGLEC10	ENSG00000142512	9.25777e-39	5.21011
NLK	ENSG00000087095	2.29257e-41	2.92811	ICAM1	ENSG00000090339	0	2.93096	ZSWIM4	ENSG00000132003	4.24044e-36	1.55405	LDLRAP1	ENSG00000157978	2.59023e-122	2.85382	SPSB4	ENSG00000175093	1.83352e-30	1.96065	FAM102A	ENSG00000167106	1.55974e-14	1.51062	P3H4	ENSG00000141696	5.6598e-104	1.68958	DTX3	ENSG00000178498	8.0463e-40	1.96481	FAM84B	ENSG00000168672	1.35639e-38	5.93923
PARVB	ENSG00000188677	3.17597e-41	3.04435	DHX32	ENSG00000089876	0	2.6031	SCGB3A1	ENSG00000161055	4.35044e-36	2.11849	ATL3	ENSG00000184743	2.71859e-122	2.32035	NIF3L1	ENSG00000196290	2.08445e-30	1.50241	HOXA13	ENSG00000106031	2.31099e-14	2.0029	TMEM120A	ENSG00000189077	1.46346e-103	1.83869	DLGAP1	ENSG00000170579	8.94632e-40	2.78817	IFI30	ENSG00000216490	1.46253e-38	8.14871
SEMA7A	ENSG00000138623	3.78308e-41	4.66265	GNS	ENSG00000135677	0	2.35079	LDLRAP1	ENSG00000157978	5.10907e-36	1.98559	HIPK2	ENSG00000064393	3.47223e-122	2.52911	C1QTNF5	ENSG00000223953	3.96409e-30	2.08204	2002-03-01	ENSG00000117791	3.3628e-14	1.89492	RFNG	ENSG00000169733	2.12458e-103	1.64115	TMEM8B	ENSG00000137103	9.63357e-40	2.23433	MATK	ENSG00000007264	1.86951e-38	4.40116
ARFGEF3	ENSG00000112379	4.10849e-41	4.10757	AQP1	ENSG00000240583	0	3.21169	ITGA10	ENSG00000143127	6.13205e-36	2.0959	DOCK6	ENSG00000130158	5.07489e-122	1.91072	RADIL	ENSG00000157927	1.5043e-29	1.64612	CD83	ENSG00000112149	3.45108e-14	1.56365	P3H1	ENSG00000117385	3.01386e-103	1.67109	VMO1	ENSG00000182853	1.14649e-39	2.5293	AC092611.2	ENSG00000251603	1.99751e-38	1.84275
MAN1C1	ENSG00000117643	8.87079e-41	4.40581	ZSWIM4	ENSG00000132003	0	2.68463	SOX5	ENSG00000134532	6.95762e-36	1.68051	ZMPSTE24	ENSG00000084073	5.51491e-122	2.42548	ENHO	ENSG00000168913	1.71612e-29	1.89864	IGSF1	ENSG00000147255	3.48281e-14	1.67865	C1S	ENSG00000182326	4.29531e-103	3.94738	SH3BP1	ENSG00000100092	1.27252e-39	2.00509	KLHL13	ENSG00000003096	2.28714e-38	6.58751
HEXA	ENSG00000213614	1.16502e-40	2.4602	RAB29	ENSG00000117280	0	2.93591	STARD8	ENSG00000130052	7.42705e-36	1.65251	ELOA	ENSG00000011007	1.51462e-121	2.39216	KYNU	ENSG00000115919	9.55369e-29	2.37582	GREB1	ENSG00000196208	4.27362e-14	1.51097	KCTD11	ENSG00000213859	5.03224e-103	2.48073	MKI67	ENSG00000148773	1.46462e-39	2.33439	WNT6	ENSG00000115596	2.31209e-38	11.7491
LDLRAP1	ENSG00000157978	1.31244e-40	4.35373	TBX15	ENSG00000092607	0	4.26753	CPD	ENSG00000108582	7.44228e-36	1.5731	CCDC85C	ENSG00000205476	1.75573e-121	2.62725	AL358473.1	ENSG00000229191	1.06961e-28	1.99926	LRP11	ENSG00000120256	4.94412e-14	1.76786	ACTC1	ENSG00000159251	6.59488e-103	10.948	LRRN3	ENSG00000173114	1.48393e-39	2.74993	KLRG2	ENSG00000188883	2.74239e-38	1.50603
NRROS	ENSG00000174004	1.56629e-40	4.18146	CRACR2B	ENSG00000177685	0	3.25518	PCSK5	ENSG00000099139	8.62448e-36	1.99227	DGKE	ENSG00000153933	2.08207e-121	2.46103	AC090337.1	ENSG00000264705	1.07392e-28	1.83962	FBXO10	ENSG00000147912	6.95557e-14	1.65735	NPTN	ENSG00000156642	6.80641e-103	1.67011	FOSB	ENSG00000125740	1.58282e-39	1.86522	HLA-DMA	ENSG00000204257	3.04403e-38	10.1299
GFM1	ENSG00000168827	1.63311e-40	2.77543	RAMP2	ENSG00000131477	0	3.01427	FAM174B	ENSG00000185442	1.23092e-35	1.93757	TMC7	ENSG00000170537	3.90801e-121	2.89586	STXBP6	ENSG00000168952	2.00607e-28	1.60896	NTRK1	ENSG00000198400	7.10861e-14	2.17634	GGT5	ENSG00000099998	2.07993e-102	2.71876	HEPH	ENSG00000089472	2.01042e-39	1.94864	PKD2L1	ENSG00000107593	3.42665e-38	2.57496
IL3RA	ENSG00000185291	1.63512e-40	2.18986	GFM1	ENSG00000168827	0	2.52749	EDEM1	ENSG00000134109	1.29755e-35	1.53785	SRGAP2B	ENSG00000196369	3.9747e-121	2.48332	MXD3	ENSG00000213347	3.1333e-28	1.62879	PCDHA3	ENSG00000255408	7.82176e-14	1.97417	DNASE1L1	ENSG00000013563	2.57808e-102	2.12589	SHF	ENSG00000138606	3.45974e-39	2.07217	WNT10A	ENSG00000135925	3.43468e-38	4.14806
PHGDH	ENSG00000092621	1.69069e-40	1.82377	LRRC8A	ENSG00000136802	0	2.38772	SERPINB8	ENSG00000166401	1.42982e-35	2.02518	NRAS	ENSG00000213281	4.24368e-121	2.26702	C3orf70	ENSG00000187068	4.0831e-28	1.69792	C5orf38	ENSG00000186493	7.87073e-14	1.78638	EIF5A	ENSG00000132507	3.89846e-102	1.74637	ASAP3	ENSG00000088280	3.67912e-39	2.3339	FCGR1B	ENSG00000198019	4.93192e-38	2.77222
C1orf61	ENSG00000125462	1.96546e-40	5.14533	SERPINB8	ENSG00000166401	0	3.67173	BAIAP2-DT	ENSG00000226137	1.48569e-35	1.73754	TANC1	ENSG00000115183	8.6204e-121	2.12893	SLCO1C1	ENSG00000139155	6.28069e-28	1.82684	KCNA2	ENSG00000177301	9.58664e-14	1.72705	PLPPR4	ENSG00000117600	4.54395e-102	3.82883	MCM7	ENSG00000166508	5.08594e-39	1.68858	PRKAG2-AS1	ENSG00000239911	9.80808e-38	5.28083
HLA-DQB1	ENSG00000179344	2.40686e-40	4.87465	AP2A2	ENSG00000183020	0	2.40406	RMND5A	ENSG00000153561	1.65996e-35	1.53413	EXTL3	ENSG00000012232	8.93068e-121	2.20498	DCLK3	ENSG00000163673	1.46833e-27	1.87059	ARSE	ENSG00000157399	1.17606e-13	2.04218	TNFSF15	ENSG00000181634	4.60112e-102	2.49642	CDH24	ENSG00000139880	5.2836e-39	2.3893	LCP1	ENSG00000136167	1.10524e-37	15.3124
TBC1D9	ENSG00000109436	5.15699e-40	2.74493	HDAC7	ENSG00000061273	0	2.29164	RHPN1	ENSG00000158106	2.46024e-35	1.91926	SIGIRR	ENSG00000185187	9.23706e-121	2.43429	HAPLN3	ENSG00000140511	1.72579e-27	1.8139	EDA2R	ENSG00000131080	1.37005e-13	1.64308	TXNDC15	ENSG00000113621	4.86976e-102	1.55365	AC090673.1	ENSG00000197301	5.61814e-39	2.84669	NPNT	ENSG00000168743	2.02463e-37	6.05968
SWAP70	ENSG00000133789	5.52847e-40	2.89338	CTDSPL	ENSG00000144677	0	2.54561	FOSL2	ENSG00000075426	2.59589e-35	1.56524	GCLM	ENSG00000023909	1.49857e-120	2.73003	AURKA	ENSG00000087586	3.08167e-27	1.62775	HHIP	ENSG00000164161	1.412e-13	2.38984	IKBIP	ENSG00000166130	7.14374e-102	1.65985	CBFA2T3	ENSG00000129993	9.91349e-39	2.95737	KLRB1	ENSG00000111796	2.07827e-37	6.93619
MRC1	ENSG00000260314	8.39323e-40	4.73953	DUSP5	ENSG00000138166	0	2.47083	ENPP4	ENSG00000001561	2.72375e-35	1.93186	MT-CYB	ENSG00000198727	2.78547e-120	2.30449	ZNRF2	ENSG00000180233	4.88211e-27	1.59728	DTD2	ENSG00000129480	1.41556e-13	1.58175	JAZF1	ENSG00000153814	1.04481e-101	2.08541	CBX5	ENSG00000094916	1.29692e-38	1.60076	CD7	ENSG00000173762	2.36463e-37	3.869
TMEM132A	ENSG00000006118	1.22109e-39	2.43009	KIF1C	ENSG00000129250	0	2.36982	ILDR2	ENSG00000143195	2.91947e-35	2.59296	SLC4A11	ENSG00000088836	3.32205e-120	3.86453	ECM2	ENSG00000106823	7.15821e-27	1.74565	TBX20	ENSG00000164532	1.43169e-13	1.64916	ITGA1	ENSG00000213949	1.14148e-101	2.04576	TBX3	ENSG00000135111	1.30848e-38	1.60147	IL36RN	ENSG00000136695	2.79934e-37	2.19939
RNASE6	ENSG00000169413	1.91088e-39	4.32084	LLGL2	ENSG00000073350	0	3.12313	CRACR2B	ENSG00000177685	4.80834e-35	1.67751	RIN2	ENSG00000132669	3.80889e-120	2.17693	TIPARP-AS1	ENSG00000243926	7.67139e-27	2.00615	IL1R2	ENSG00000115590	1.48788e-13	1.77354	SLC52A2	ENSG00000185803	1.20353e-101	1.70495	SATB1	ENSG00000182568	1.33965e-38	2.10421	CD48	ENSG00000117091	3.07636e-37	10.3148
TDRD10	ENSG00000163239	2.09322e-39	4.55859	AHNAK	ENSG00000124942	0	2.59994	FRMD8	ENSG00000126391	6.61433e-35	1.77003	AP5Z1	ENSG00000242802	4.61878e-120	2.60918	FRY-AS1	ENSG00000237637	1.0732e-26	2.03634	GRPR	ENSG00000126010	1.69305e-13	1.74491	AGPAT2	ENSG00000169692	1.42738e-101	1.56546	ZNF92	ENSG00000146757	1.5125e-38	2.09526	USP18	ENSG00000184979	3.30297e-37	6.80213
UPB1	ENSG00000100024	2.99675e-39	4.78155	AP000695.2	ENSG00000233818	0	4.68062	SSTR1	ENSG00000139874	9.70701e-35	1.83818	SPRED3	ENSG00000188766	4.86437e-120	3.0236	PLK4	ENSG00000142731	1.12299e-26	1.67616	MDGA2	ENSG00000139915	1.90379e-13	1.59288	AC020571.1	ENSG00000229056	1.58968e-101	3.68554	FAT4	ENSG00000196159	2.23259e-38	2.12762	SPRR2D	ENSG00000163216	3.30404e-37	52.645
FNDC3B	ENSG00000075420	4.25473e-39	2.12173	PAPSS2	ENSG00000198682	0	2.76339	ABHD5	ENSG00000011198	1.00945e-34	1.53871	TMEM30A	ENSG00000112697	5.95799e-120	2.17761	FAM83D	ENSG00000101447	1.52513e-26	1.71787	CTNND2	ENSG00000169862	2.31943e-13	1.65997	DSP	ENSG00000096696	2.3638e-101	2.93969	GRIN2D	ENSG00000105464	2.43873e-38	2.59631	ARNT2	ENSG00000172379	3.52271e-37	8.51871
RAB3D	ENSG00000105514	5.56398e-39	2.89448	NRAS	ENSG00000213281	0	2.46595	MAPK12	ENSG00000188130	1.34727e-34	1.539	MAPK12	ENSG00000188130	1.15683e-119	2.28162	MTFP1	ENSG00000242114	4.94481e-26	1.5658	ALPK1	ENSG00000073331	2.66463e-13	1.76521	ERLEC1	ENSG00000068912	3.97174e-101	1.59313	PTPRD-AS1	ENSG00000225706	2.84069e-38	2.83897	MMP12	ENSG00000262406	6.02288e-37	18.4465
JUP	ENSG00000173801	7.21228e-39	2.26423	KLF6	ENSG00000067082	0	2.54561	NOD1	ENSG00000106100	1.66553e-34	2.11607	DGKZ	ENSG00000149091	1.51958e-119	2.21142	AC106881.1	ENSG00000271474	6.08203e-26	1.5871	DLX6	ENSG00000006377	2.6823e-13	2.02475	VMP1	ENSG00000062716	4.74753e-101	1.69417	IRX1	ENSG00000170549	3.01441e-38	2.2642	ADRA2C	ENSG00000184160	6.49299e-37	6.54289
GJB3	ENSG00000188910	7.74547e-39	5.33868	CHAC1	ENSG00000128965	0	3.5483	MFSD6	ENSG00000151690	2.1981e-34	2.04641	PCSK5	ENSG00000099139	2.14759e-119	2.99146	CENPS	ENSG00000175279	1.08412e-25	1.50308	SLC6A6	ENSG00000131389	3.07193e-13	1.75818	NANS	ENSG00000095380	4.82122e-101	1.6113	EPC2	ENSG00000135999	4.0486e-38	1.98158	FAM169A	ENSG00000198780	6.53662e-37	7.92969
FAM214A	ENSG00000047346	9.5028e-39	3.27933	UBALD2	ENSG00000185262	0	2.39213	SH3TC1	ENSG00000125089	2.70022e-34	1.7882	UHMK1	ENSG00000152332	2.55555e-119	2.58112	FXYD1	ENSG00000266964	1.09854e-25	1.91525	NKX3-1	ENSG00000167034	3.38018e-13	1.87771	PLA2G15	ENSG00000103066	5.32537e-101	1.80975	CASD1	ENSG00000127995	4.60112e-38	1.85929	TP63	ENSG00000073282	6.62483e-37	2.81574
SLC16A3	ENSG00000141526	9.69619e-39	2.15767	MID1	ENSG00000101871	0	2.79229	SLC2A6	ENSG00000160326	3.17575e-34	1.52034	TUBB2A	ENSG00000137267	2.98816e-119	2.36886	POLA2	ENSG00000014138	2.14028e-25	1.53335	AC087477.2	ENSG00000259275	3.51286e-13	2.15475	LINC00511	ENSG00000227036	1.64897e-100	3.10383	FRMD6	ENSG00000139926	4.6633e-38	1.81932	CA12	ENSG00000074410	7.02237e-37	11.5539
HMOX2	ENSG00000103415	1.04852e-38	2.38442	SEMA7A	ENSG00000138623	0	4.17313	SYTL4	ENSG00000102362	3.49075e-34	1.65531	FAM69B	ENSG00000165716	3.633e-119	2.21593	GINS3	ENSG00000181938	5.17964e-25	1.60014	PELI2	ENSG00000139946	4.98212e-13	1.65316	FAM3A	ENSG00000071889	2.12516e-100	1.64657	HIST1H1B	ENSG00000184357	4.87267e-38	1.91452	SCEL	ENSG00000136155	7.29681e-37	1.62297
GABRB2	ENSG00000145864	1.13069e-38	5.32695	AC004918.1	ENSG00000244701	0	3.63496	YBX3	ENSG00000060138	4.34228e-34	1.52446	DPEP1	ENSG00000015413	3.73651e-119	3.17809	CACNG4	ENSG00000075461	5.27695e-25	1.89588	CASC9	ENSG00000249395	5.09758e-13	1.96176	EIF4EBP1	ENSG00000187840	2.52015e-100	1.75433	EPHX2	ENSG00000120915	8.39398e-38	2.25176	GUCY2D	ENSG00000132518	9.91767e-37	3.71747
GNPTAB	ENSG00000111670	1.54208e-38	2.40659	PPP2R2A	ENSG00000221914	0	2.36993	SERP2	ENSG00000151778	4.46917e-34	1.77819	SEMA3G	ENSG00000010319	4.25522e-119	2.44231	EXO1	ENSG00000174371	7.66883e-25	1.69243	DUSP10	ENSG00000143507	5.56399e-13	1.66979	BX322562.1	ENSG00000273796	3.3154e-100	2.73106	NUDT11	ENSG00000196368	8.76099e-38	2.15626	DNAH7	ENSG00000118997	1.12669e-36	10.4819
GNG7	ENSG00000176533	1.95387e-38	2.94291	CD47	ENSG00000196776	0	2.36812	CCDC85C	ENSG00000205476	5.01384e-34	1.66116	CCNYL1	ENSG00000163249	6.29308e-119	2.27942	SMTNL2	ENSG00000188176	1.03956e-24	1.93424	PTPRT	ENSG00000196090	6.02475e-13	1.8441	FKBP11	ENSG00000134285	6.35535e-100	2.12699	PLSCR5	ENSG00000231213	1.08239e-37	2.7897	GLS2	ENSG00000135423	1.67051e-36	4.23129
RIN3	ENSG00000100599	1.98131e-38	3.26015	DIAPH1	ENSG00000131504	0	2.42809	INPP1	ENSG00000151689	5.0505e-34	1.58769	SLC30A1	ENSG00000170385	1.20461e-118	2.47588	MEF2C-AS1	ENSG00000248309	1.40044e-24	1.84879	AC092535.4	ENSG00000273179	7.35482e-13	1.828	GIPC1	ENSG00000123159	7.42047e-100	1.61112	HOTAIR	ENSG00000228630	1.5788e-37	2.70195	TPD52L1	ENSG00000111907	2.40574e-36	4.8882
SAMSN1	ENSG00000155307	3.38887e-38	3.64915	IGFBP1	ENSG00000146678	0	5.57266	APLNR	ENSG00000134817	5.35443e-34	7.67634	WDFY3	ENSG00000163625	1.41615e-118	2.3132	ZBTB16	ENSG00000109906	1.73857e-24	1.9145	SGSH	ENSG00000181523	7.68938e-13	1.54841	IL1B	ENSG00000125538	2.03854e-99	5.93923	MAP2	ENSG00000078018	1.59726e-37	1.85512	NOS1AP	ENSG00000198929	2.44918e-36	8.50956
TRIP12	ENSG00000153827	3.55626e-38	2.28071	SAT1	ENSG00000130066	0	3.55471	PACSIN2	ENSG00000100266	5.94824e-34	1.52148	PVR	ENSG00000073008	1.87408e-118	2.76228	PIP4K2C	ENSG00000166908	4.15187e-24	1.51652	MVK	ENSG00000110921	8.92782e-13	1.57549	TLCD1	ENSG00000160606	2.14917e-99	2.72254	FKBP7	ENSG00000079150	1.89755e-37	1.65086	ADAM8	ENSG00000151651	2.69782e-36	5.58924
CARD8-AS1	ENSG00000268001	5.21269e-38	3.63854	ARID3A	ENSG00000116017	0	2.27427	EPB41L4A	ENSG00000129595	7.03488e-34	1.99523	SRGAP2	ENSG00000266028	2.76045e-118	2.23657	DTX4	ENSG00000110042	1.28416e-23	1.55726	ALDH1L1	ENSG00000144908	9.85758e-13	1.89292	POPDC2	ENSG00000121577	3.09571e-99	3.27549	LINC01370	ENSG00000237767	2.18977e-37	2.78151	TLR8	ENSG00000101916	4.61634e-36	1.58921
HOPX	ENSG00000171476	5.25338e-38	2.53857	LIMCH1	ENSG00000064042	0	2.34119	CXADR	ENSG00000154639	1.1659e-33	1.98631	IRGQ	ENSG00000167378	3.0696e-118	2.3712	RDH12	ENSG00000139988	1.41783e-23	1.90111	ALKAL2	ENSG00000189292	1.01377e-12	2.04893	NME2	ENSG00000243678	6.2143e-99	2.19888	EZH2	ENSG00000106462	3.25578e-37	1.93679	UPK1B	ENSG00000114638	4.71873e-36	7.72715
HTRA3	ENSG00000170801	5.96695e-38	2.74463	ABRACL	ENSG00000146386	0	2.53898	NDRG1	ENSG00000104419	1.6792e-33	1.66681	GRN	ENSG00000030582	3.16951e-118	2.77146	KCNA5	ENSG00000130037	1.48374e-23	1.87577	GRIK4	ENSG00000149403	1.07758e-12	1.84319	MT1E	ENSG00000169715	6.97807e-99	2.4935	SHISA3	ENSG00000178343	4.91939e-37	2.97527	AC023794.4	ENSG00000250432	5.2018e-36	7.8611
CARD8	ENSG00000105483	7.62754e-38	2.96613	ELOVL5	ENSG00000012660	0	2.32298	TMC7	ENSG00000170537	2.06753e-33	1.88587	MED15	ENSG00000099917	4.20804e-118	2.18284	GAL	ENSG00000069482	1.78278e-23	1.54368	C1QTNF1	ENSG00000173918	1.08329e-12	1.72184	SLC39A4	ENSG00000147804	9.18839e-99	3.4161	FANCL	ENSG00000115392	5.62842e-37	1.94253	IL1B	ENSG00000125538	7.25347e-36	34.1933
FAM174B	ENSG00000185442	8.53462e-38	3.82988	CTNND1	ENSG00000198561	0	2.34921	SAMD12	ENSG00000177570	3.91914e-33	1.74048	BTBD3	ENSG00000132640	6.04004e-118	2.19922	COLCA1	ENSG00000196167	4.22279e-23	1.80551	CILP	ENSG00000138615	1.08671e-12	1.84519	TNIK	ENSG00000154310	1.34335e-98	1.93813	HOXA11-AS	ENSG00000240990	6.27654e-37	2.44948	CXCL16	ENSG00000161921	8.34137e-36	7.68047
ARID3A	ENSG00000116017	1.35603e-37	2.2519	CBX2	ENSG00000173894	0	2.68984	SPRED3	ENSG00000188766	6.01836e-33	1.80992	GOLGA3	ENSG00000090615	6.11334e-118	2.19192	HPSE2	ENSG00000172987	4.43212e-23	1.89064	SH3RF3	ENSG00000172985	1.52782e-12	1.76899	BDKRB1	ENSG00000100739	2.0961e-98	4.52865	MPPED2	ENSG00000066382	1.10526e-36	2.55827	PLCB1	ENSG00000182621	9.26336e-36	5.29253
HIF1A	ENSG00000100644	1.77195e-37	2.11695	RIOK3	ENSG00000101782	0	2.4162	CYBA	ENSG00000051523	6.6438e-33	1.56783	ABCG1	ENSG00000160179	7.75363e-118	2.24588	PRMT3	ENSG00000185238	5.60018e-23	1.51353	TGFB3	ENSG00000119699	1.67068e-12	1.86245	ZYX	ENSG00000159840	2.23849e-98	1.70314	GRIA2	ENSG00000120251	1.40404e-36	2.98797	MAATS1	ENSG00000183833	1.1255e-35	8.9575
CYB5R3	ENSG00000100243	1.78172e-37	2.11362	SPRED3	ENSG00000188766	0	3.31263	TPM3	ENSG00000143549	7.2586e-33	1.53367	PHLDA2	ENSG00000181649	8.24693e-118	2.19353	IQCD	ENSG00000166578	6.28855e-23	1.75952	AC005725.1	ENSG00000264727	2.33345e-12	1.66521	OAZ1	ENSG00000104904	2.35924e-98	1.69037	HIST1H2AC	ENSG00000180573	1.64093e-36	2.00183	AC245123.1	ENSG00000277526	1.2307e-35	2.40921
TAL1	ENSG00000162367	2.2108e-37	4.29755	NRARP	ENSG00000198435	0	2.2315	RDX	ENSG00000137710	7.39576e-33	1.51496	RGS19	ENSG00000171700	1.57048e-117	2.38081	B3GNT8	ENSG00000177191	7.1073e-23	1.62887	CCNE1	ENSG00000105173	2.43028e-12	1.57936	SEC24D	ENSG00000150961	2.38723e-98	1.53868	ADGRL1	ENSG00000072071	1.68922e-36	1.97266	AC010501.1	ENSG00000271714	1.25591e-35	3.35316
STX6	ENSG00000135823	2.58032e-37	2.52404	MYEF2	ENSG00000104177	0	2.35988	ABI3	ENSG00000108798	7.71717e-33	1.93213	RGS12	ENSG00000159788	1.58688e-117	2.20812	TEDC2	ENSG00000162062	7.19161e-23	1.50608	ABCA9	ENSG00000154258	2.52271e-12	1.75366	IFITM1	ENSG00000185885	6.70804e-98	2.32472	CNIH2	ENSG00000174871	1.76934e-36	2.17782	SLPI	ENSG00000124107	1.30347e-35	33.1822
FSTL4	ENSG00000053108	2.89063e-37	4.71318	MGLL	ENSG00000074416	0	3.03463	RAP2A	ENSG00000125249	9.53227e-33	1.56185	TMEM163	ENSG00000152128	2.54231e-117	3.46895	EPHX3	ENSG00000105131	1.06626e-22	1.86173	ACP5	ENSG00000102575	3.11754e-12	1.66159	ADGRE5	ENSG00000123146	1.13762e-97	2.03757	CAMLG	ENSG00000164615	2.12741e-36	1.54024	CYB5R2	ENSG00000166394	1.63221e-35	8.49278
TBX15	ENSG00000092607	3.25882e-37	4.03918	TTC13	ENSG00000143643	0	3.15961	GCLM	ENSG00000023909	1.07549e-32	1.58349	ANO10	ENSG00000160746	3.78332e-117	2.19094	NPNT	ENSG00000168743	1.4458e-22	1.56672	IL2RB	ENSG00000100385	3.18313e-12	1.85265	PITX2	ENSG00000164093	4.20797e-97	1.89134	MND1	ENSG00000121211	3.09432e-36	1.97359	PDZK1	ENSG00000174827	2.37176e-35	5.82136
BMX	ENSG00000102010	7.02478e-37	4.45378	AGPAT5	ENSG00000155189	0	2.33409	DENND3	ENSG00000105339	1.18773e-32	1.58214	RASAL2	ENSG00000075391	3.97584e-117	2.2997	RAB6B	ENSG00000154917	2.54533e-22	1.87478	CDKN3	ENSG00000100526	3.39542e-12	1.81379	KIAA1755	ENSG00000149633	4.21277e-97	3.10058	PRICKLE1	ENSG00000139174	3.52709e-36	2.18001	SIGLEC7	ENSG00000168995	2.96071e-35	5.47774
LYSMD2	ENSG00000140280	7.34343e-37	2.9241	TMEM127	ENSG00000135956	0	2.50724	TRIM47	ENSG00000132481	1.31985e-32	1.54156	C12orf49	ENSG00000111412	5.07312e-117	2.37475	APELA	ENSG00000248329	2.54737e-22	1.85569	AL512625.3	ENSG00000234665	3.51026e-12	2.03368	PLEKHF1	ENSG00000166289	4.5638e-97	2.88691	PDE1A	ENSG00000115252	4.65533e-36	1.96079	AC128687.2	ENSG00000273394	3.59515e-35	1.86285
CCSER1	ENSG00000184305	7.35596e-37	4.32885	CNOT6L	ENSG00000138767	0	2.41594	SGMS1	ENSG00000198964	1.76457e-32	1.62062	P2RY1	ENSG00000169860	7.76354e-117	2.41664	MT1M	ENSG00000205364	3.74282e-22	1.73864	SPATA18	ENSG00000163071	4.19147e-12	1.59955	NAGLU	ENSG00000108784	5.7165e-97	1.58161	PLD5	ENSG00000180287	5.88025e-36	2.92943	ASIC4	ENSG00000072182	4.7793e-35	4.99649
MGLL	ENSG00000074416	8.03465e-37	3.20305	SLC4A7	ENSG00000033867	0	2.35862	EPS8L1	ENSG00000131037	1.83294e-32	2.06529	CYB5B	ENSG00000103018	9.15274e-117	2.34839	TBC1D31	ENSG00000156787	3.78096e-22	1.50208	TP73	ENSG00000078900	4.7412e-12	1.78962	MSMO1	ENSG00000052802	6.39722e-97	1.90041	HIST1H2AE	ENSG00000277075	7.42813e-36	2.30537	EEF1A2	ENSG00000101210	5.90222e-35	6.26699
ZNF710	ENSG00000140548	8.28445e-37	3.16903	ADIPOR1	ENSG00000159346	0	2.38221	SHC3	ENSG00000148082	2.36505e-32	1.72748	WDR26	ENSG00000162923	1.636e-116	2.14442	LINC02507	ENSG00000251688	9.98413e-22	1.77757	UAP1L1	ENSG00000197355	6.16636e-12	1.75252	SUCNR1	ENSG00000198829	1.11805e-96	4.34576	ASPM	ENSG00000066279	9.60093e-36	2.32504	ABHD17C	ENSG00000136379	5.93355e-35	7.02143
PON2	ENSG00000105854	8.72363e-37	2.49974	ATP11C	ENSG00000101974	0	2.36788	SUSD1	ENSG00000106868	3.05661e-32	1.79505	SLC17A5	ENSG00000119899	2.67757e-116	2.5207	NAAA	ENSG00000138744	1.56658e-21	1.60884	ALK	ENSG00000171094	6.95119e-12	1.71094	AQP1	ENSG00000240583	2.12521e-96	3.33947	KDM5B	ENSG00000117139	1.06481e-35	1.54598	PGLYRP4	ENSG00000163218	6.16368e-35	1.86107
KIF1B	ENSG00000054523	1.02957e-36	2.31589	ACTB	ENSG00000075624	0	1.55626	WIPF1	ENSG00000115935	3.42276e-32	1.54611	MMP14	ENSG00000157227	5.9691e-116	2.46885	CFAP300	ENSG00000137691	2.53778e-21	1.55399	CLIP4	ENSG00000115295	7.71345e-12	1.95155	CCDC107	ENSG00000159884	2.20175e-96	1.72482	PTTG1	ENSG00000164611	1.4315e-35	1.79292	AL590483.2	ENSG00000237759	6.37357e-35	2.75649
NCKAP5	ENSG00000176771	1.03842e-36	4.00354	TOX2	ENSG00000124191	0	3.40464	GRAMD1B	ENSG00000023171	3.70025e-32	1.6635	ATP1A1	ENSG00000163399	6.8852e-116	2.37676	HES6	ENSG00000144485	2.74913e-21	1.88039	LINC01807	ENSG00000232023	1.02601e-11	1.59785	ACVR1	ENSG00000115170	3.18847e-96	1.76793	LMNB1	ENSG00000113368	2.06898e-35	1.90408	MPP7	ENSG00000150054	1.87975e-34	4.45333
MYO5C	ENSG00000128833	1.55693e-36	4.53651	RGS12	ENSG00000159788	0	2.23033	ABCG2	ENSG00000118777	4.21385e-32	1.91965	AGAP3	ENSG00000133612	7.6809e-116	2.14348	KIAA0040	ENSG00000235750	4.31237e-21	1.66169	CYP4V2	ENSG00000145476	1.25108e-11	1.71676	CPPED1	ENSG00000103381	3.31402e-96	1.85349	HOXA5	ENSG00000106004	2.20465e-35	2.13137	TEC	ENSG00000135605	2.08068e-34	5.24928
PLAUR	ENSG00000011422	2.7289e-36	2.22829	TMC7	ENSG00000170537	0	3.6435	ELMO1	ENSG00000155849	4.35171e-32	2.12261	TNK2	ENSG00000061938	8.78459e-116	2.30504	CRHR2	ENSG00000106113	4.61206e-21	1.65741	ACPP	ENSG00000014257	1.58533e-11	1.77597	TUBB6	ENSG00000176014	3.89969e-96	1.57102	CHRNA5	ENSG00000169684	2.29933e-35	2.55019	CD209	ENSG00000090659	2.56146e-34	1.67568
SPTLC2	ENSG00000100596	2.77973e-36	2.71525	PDZD2	ENSG00000133401	0	2.37117	QPCT	ENSG00000115828	4.83418e-32	1.51051	MFSD5	ENSG00000182544	1.13995e-115	2.58825	TEX15	ENSG00000133863	4.71612e-21	1.70717	TBX5-AS1	ENSG00000255399	1.67933e-11	1.8125	RNF128	ENSG00000133135	6.79513e-96	2.58025	GINS4	ENSG00000147536	5.07233e-35	2.0156	EDDM3B	ENSG00000181552	5.30586e-34	2.77163
CMTM8	ENSG00000170293	2.82412e-36	3.53963	MAVS	ENSG00000088888	0	2.27064	PKP4	ENSG00000144283	4.9239e-32	1.59999	PPM1H	ENSG00000111110	2.18225e-115	3.85944	AC008267.5	ENSG00000237310	8.65943e-21	1.53283	NR4A2	ENSG00000153234	1.68049e-11	2.02474	FGF5	ENSG00000138675	1.27691e-95	3.22841	TLE1	ENSG00000196781	7.31272e-35	1.64464	RASGRP1	ENSG00000172575	7.14126e-34	5.58337
CLPTM1	ENSG00000104853	3.15954e-36	2.47692	PRR5L	ENSG00000135362	0	3.67486	DDI2	ENSG00000197312	6.55952e-32	1.62224	SAMSN1	ENSG00000155307	2.77349e-115	2.60902	PCOLCE2	ENSG00000163710	1.21707e-20	1.66653	EFNA5	ENSG00000184349	1.79545e-11	1.60125	PSPH	ENSG00000146733	1.39836e-95	1.96349	SPACA6	ENSG00000182310	8.12733e-35	2.36519	AC063926.1	ENSG00000256064	8.75897e-34	2.78053
LIMS1	ENSG00000169756	3.27039e-36	1.86759	WDR26	ENSG00000162923	0	2.21529	FIGNL2	ENSG00000261308	6.96086e-32	1.68878	AC083964.1	ENSG00000272293	3.10529e-115	3.90848	CABP1	ENSG00000157782	1.75893e-20	1.69623	LINC01695	ENSG00000236532	1.86112e-11	1.87046	CKB	ENSG00000166165	1.63347e-95	1.70271	APPL2	ENSG00000136044	8.59232e-35	1.94009	STYK1	ENSG00000060140	1.01973e-33	3.9151
PHACTR1	ENSG00000112137	4.74513e-36	3.54309	S100A6	ENSG00000197956	0	2.78681	FKBP1A	ENSG00000088832	7.42737e-32	1.53867	MAPK3	ENSG00000102882	3.31051e-115	2.06661	MT1X	ENSG00000187193	1.92785e-20	1.94545	SDC1	ENSG00000115884	2.41332e-11	1.51908	SYTL5	ENSG00000147041	3.30078e-95	3.45429	PTGES	ENSG00000148344	9.15499e-35	1.97168	SNX20	ENSG00000167208	1.06816e-33	1.73101
MCAM	ENSG00000076706	1.50501e-35	1.77685	A4GALT	ENSG00000128274	0	3.83556	MINK1	ENSG00000141503	2.04586e-31	1.51804	CORO7	ENSG00000262246	3.34901e-115	2.16602	OR2A1-AS1	ENSG00000244479	2.7242e-20	1.64903	CDC25B	ENSG00000101224	3.06928e-11	1.71479	MAFG-DT	ENSG00000265688	3.74624e-95	2.02736	ARMC9	ENSG00000135931	1.09635e-34	1.86873	ATP1A1	ENSG00000163399	1.14278e-33	4.61656
GDF3	ENSG00000184344	1.80613e-35	5.04405	RGL2	ENSG00000237441	0	2.19148	BRSK2	ENSG00000174672	2.21712e-31	2.06366	NDFIP2	ENSG00000102471	3.47518e-115	2.23055	IL2RB	ENSG00000100385	4.44372e-20	1.60404	HSD17B7	ENSG00000132196	4.83554e-11	1.56714	PCBD1	ENSG00000166228	4.13051e-95	1.57896	RIOX2	ENSG00000170854	1.22245e-34	2.11658	PPM1H	ENSG00000111110	1.33653e-33	8.31089
TRIM47	ENSG00000132481	2.29659e-35	3.03077	CEP68	ENSG00000011523	0	2.49242	DUSP3	ENSG00000108861	2.28408e-31	1.55864	HK1	ENSG00000156515	5.11367e-115	2.28909	NEURL2	ENSG00000124257	4.45557e-20	1.64071	BTN3A3	ENSG00000111801	4.98651e-11	1.72223	TMED2	ENSG00000086598	9.31649e-95	1.5908	CACNB4	ENSG00000182389	1.26397e-34	2.73655	AC141928.1	ENSG00000250986	1.3676e-33	3.47772
CYB5D2	ENSG00000167740	2.39014e-35	2.74528	TUBB2A	ENSG00000137267	0	2.50037	STEAP1	ENSG00000164647	3.19829e-31	1.78156	NT5E	ENSG00000135318	5.26144e-115	2.46094	CD79B	ENSG00000007312	6.5039e-20	1.77844	LRRC1	ENSG00000137269	5.6973e-11	1.50706	MAP4	ENSG00000047849	9.46108e-95	1.60037	MGARP	ENSG00000137463	1.29425e-34	2.95756	LRG1	ENSG00000171236	1.50637e-33	7.7765
RRM2B	ENSG00000048392	2.50642e-34	2.73844	RNASE6	ENSG00000169413	0	3.80631	TDRP	ENSG00000180190	3.22378e-31	1.69918	ADAM19	ENSG00000135074	5.59171e-115	2.04731	GPR176	ENSG00000166073	8.03707e-20	1.67015	KIF21A	ENSG00000139116	5.81158e-11	1.68634	ITGA4	ENSG00000115232	1.07706e-94	1.63059	CCDC14	ENSG00000175455	1.42802e-34	1.83474	KCNJ15	ENSG00000157551	1.74241e-33	7.74496
RELT	ENSG00000054967	3.59093e-34	3.45471	TNFSF12	ENSG00000239697	0	2.63218	UCK2	ENSG00000143179	3.39891e-31	1.52035	ZDHHC12	ENSG00000160446	5.61576e-115	2.26733	CA10	ENSG00000154975	8.07348e-20	2.21184	LINC01099	ENSG00000251504	5.96997e-11	2.02295	CCL2	ENSG00000108691	1.09998e-94	2.24837	LRP4	ENSG00000134569	1.92981e-34	2.38447	PRSS16	ENSG00000112812	1.86982e-33	4.81462
SOX5	ENSG00000134532	3.79455e-34	2.99519	GPRC5B	ENSG00000167191	0	2.81468	KCNJ2-AS1	ENSG00000267365	3.48289e-31	2.23422	MDM2	ENSG00000135679	6.55009e-115	2.26695	NPY5R	ENSG00000164129	1.64482e-19	1.56888	C16orf74	ENSG00000154102	5.99715e-11	1.67011	CASP1	ENSG00000137752	1.42202e-94	3.09327	OSR1	ENSG00000143867	2.18175e-34	2.61865	2001-03-01	ENSG00000145416	2.05341e-33	9.22114
ENPP2	ENSG00000136960	4.12271e-34	4.14136	DNAJC5	ENSG00000101152	0	2.4956	CHST7	ENSG00000147119	3.95531e-31	1.60545	RPS6KA3	ENSG00000177189	6.83042e-115	2.27145	SBSPON	ENSG00000164764	1.68321e-19	1.95807	PIM1	ENSG00000137193	6.86387e-11	1.51536	C15orf48	ENSG00000166920	1.66646e-94	3.94486	PNMA8A	ENSG00000182013	2.36775e-34	2.05328	VWA1	ENSG00000179403	2.49577e-33	5.55441
TTL	ENSG00000114999	4.27371e-34	2.56253	PFKP	ENSG00000067057	0	2.40654	RELT	ENSG00000054967	4.30684e-31	1.55975	SCAMP3	ENSG00000116521	1.46143e-114	2.24139	PDCD2L	ENSG00000126249	2.38937e-19	1.50731	TNFAIP3	ENSG00000118503	9.4707e-11	1.76425	BAK1	ENSG00000030110	2.03179e-94	1.67749	DOK6	ENSG00000206052	5.27039e-34	2.2246	HOXD9	ENSG00000128709	4.17635e-33	5.99338
OSTM1	ENSG00000081087	4.76419e-34	2.90205	DUSP4	ENSG00000120875	0	2.65249	TNK2	ENSG00000061938	5.33095e-31	1.51548	GPRC5B	ENSG00000167191	1.63036e-114	2.4077	MEGF10	ENSG00000145794	2.93116e-19	1.69188	TYRP1	ENSG00000107165	9.8509e-11	1.75668	TEX41	ENSG00000226674	3.70514e-94	2.76653	AC027031.2	ENSG00000254615	5.36607e-34	1.97252	NAT8L	ENSG00000185818	4.31627e-33	9.75319
NFE2L1	ENSG00000082641	1.01763e-33	2.33455	NDRG1	ENSG00000104419	0	3.68374	JPH1	ENSG00000104369	6.20579e-31	1.8127	PALD1	ENSG00000107719	1.66162e-114	2.21807	ARTN	ENSG00000117407	3.02368e-19	1.79075	WDR81	ENSG00000167716	1.05605e-10	1.57331	SRM	ENSG00000116649	7.46455e-94	1.79437	CDC42EP4	ENSG00000179604	5.63622e-34	1.8831	TEKT2	ENSG00000092850	5.57409e-33	7.25403
MAP1B	ENSG00000131711	1.12098e-33	1.75602	GRIN2A	ENSG00000183454	0	5.14016	IQSEC1	ENSG00000144711	6.88407e-31	1.52038	AFDN	ENSG00000130396	2.06028e-114	1.95109	SPIRE2	ENSG00000204991	3.2214e-19	1.60136	KRT17	ENSG00000128422	1.14955e-10	1.54456	FSTL1	ENSG00000163430	1.03914e-93	1.85977	ZCCHC24	ENSG00000165424	6.69793e-34	1.82754	HOXA9	ENSG00000078399	6.40861e-33	5.53413
RNF145	ENSG00000145860	1.26936e-33	2.36281	TAL1	ENSG00000162367	0	3.64499	CLDN1	ENSG00000163347	7.24748e-31	1.78475	MCTP1	ENSG00000175471	2.43575e-114	3.20379	RTN4R	ENSG00000040608	5.38902e-19	1.6773	AC027449.1	ENSG00000273348	1.49791e-10	1.67788	LDHA	ENSG00000134333	1.09479e-93	1.86186	DDX25	ENSG00000109832	7.66735e-34	2.74447	NCF2	ENSG00000116701	6.45851e-33	6.88263
RFK	ENSG00000135002	1.44645e-33	2.59416	DST	ENSG00000151914	0	2.1932	NFE2L3	ENSG00000050344	7.32055e-31	1.67155	UNC13B	ENSG00000198722	5.29221e-114	2.60338	LINC01006	ENSG00000182648	6.67543e-19	1.5111	GPR183	ENSG00000169508	1.66773e-10	1.6871	CYB5R2	ENSG00000166394	1.84219e-93	2.2157	UBE2C	ENSG00000175063	8.74396e-34	1.75835	BIN2	ENSG00000110934	8.3653e-33	1.90094
ATP8A1	ENSG00000124406	1.49345e-33	3.74618	RIMKLA	ENSG00000177181	0	4.93912	PTDSS1	ENSG00000156471	1.1209e-30	1.511	VPS18	ENSG00000104142	1.10559e-113	2.56906	ITIH5	ENSG00000123243	1.0446e-18	2.08208	SLC1A2	ENSG00000110436	1.71187e-10	1.76096	PLK3	ENSG00000173846	2.59126e-93	1.63098	RASL10B	ENSG00000270885	1.01845e-33	2.05538	PILRA	ENSG00000085514	1.13184e-32	6.76566
FAM167B	ENSG00000183615	2.01895e-33	4.70415	C1orf61	ENSG00000125462	0	5.65135	EXOC6	ENSG00000138190	1.35041e-30	1.64769	FAM155A	ENSG00000204442	1.16154e-113	3.24332	EME1	ENSG00000154920	1.38611e-18	1.55022	TNFSF18	ENSG00000120337	1.81588e-10	1.90374	PFKP	ENSG00000067057	5.08614e-93	1.59589	TBC1D4	ENSG00000136111	1.06211e-33	2.00434	SECTM1	ENSG00000141574	1.92932e-32	4.05603
TMEM163	ENSG00000152128	3.3865e-33	3.8996	KIF1B	ENSG00000054523	0	2.1729	ANXA2R	ENSG00000177721	1.61598e-30	1.8295	IFNAR1	ENSG00000142166	1.16934e-113	2.16244	DSC3	ENSG00000134762	1.59626e-18	1.67517	PAXIP1-AS2	ENSG00000214106	1.85664e-10	1.96922	C1orf122	ENSG00000197982	6.72407e-93	1.65924	SMARCA5	ENSG00000153147	1.46463e-33	1.78235	TLR2	ENSG00000137462	2.2692e-32	4.87408
ACOT11	ENSG00000162390	3.86912e-33	3.5178	SRGAP2	ENSG00000266028	0	2.45515	SLC30A1	ENSG00000170385	1.7634e-30	1.56452	FAM89A	ENSG00000182118	1.47248e-113	2.09651	IQSEC3	ENSG00000120645	1.6572e-18	1.60539	ATP2B3	ENSG00000067842	1.99358e-10	1.61665	LAMP2	ENSG00000005893	7.5886e-93	1.51667	AC005162.3	ENSG00000272568	1.52914e-33	2.87447	SLC29A2	ENSG00000174669	2.5335e-32	8.44076
ENTPD1	ENSG00000138185	6.82089e-33	2.95404	TGFB1	ENSG00000105329	0	2.41859	SENCR	ENSG00000254703	1.82085e-30	1.99437	TACR1	ENSG00000115353	2.09707e-113	3.73298	HPDL	ENSG00000186603	2.48679e-18	1.75323	KCNF1	ENSG00000162975	2.21204e-10	1.64074	WISP1	ENSG00000104415	1.02748e-92	1.96838	TBX4	ENSG00000121075	1.84962e-33	2.59576	PLCH1	ENSG00000114805	3.55302e-32	6.67235
HIPK2	ENSG00000064393	6.9413e-33	2.12323	PRDM16	ENSG00000142611	0	2.87452	TTC7B	ENSG00000165914	2.09847e-30	1.61613	PPP1R9A	ENSG00000158528	2.16184e-113	2.29465	STEAP1B	ENSG00000105889	2.56714e-18	1.9985	PROX1	ENSG00000117707	2.28569e-10	1.58206	POFUT2	ENSG00000186866	1.39956e-92	1.56304	STAMBPL1	ENSG00000138134	2.45014e-33	2.5047	NFKBID	ENSG00000167604	3.94343e-32	6.45597
ZC3HAV1	ENSG00000105939	1.08685e-32	2.81016	NID1	ENSG00000116962	0	2.32992	UNC5B	ENSG00000107731	2.11185e-30	1.53797	SH3PXD2A	ENSG00000107957	2.39678e-113	2.02701	GRIN2C	ENSG00000161509	2.80992e-18	1.77613	IGFL4	ENSG00000204869	3.15423e-10	1.74736	ATP6V1D	ENSG00000100554	2.79988e-92	1.62035	MBNL3	ENSG00000076770	3.72583e-33	2.24266	CD300LB	ENSG00000178789	3.96104e-32	2.16141
PROS1	ENSG00000184500	1.09001e-32	2.66967	MAPK13	ENSG00000156711	0	3.25678	SKAP1	ENSG00000141293	2.27601e-30	2.63122	AP1S2	ENSG00000182287	2.68396e-113	2.17172	MPRIP-AS1	ENSG00000225442	2.85857e-18	1.56417	PLSCR5	ENSG00000231213	3.2381e-10	1.97127	CDKN2D	ENSG00000129355	4.32965e-92	1.66939	DUSP9	ENSG00000130829	5.60597e-33	1.8518	PTPN22	ENSG00000134242	5.07142e-32	3.29313
ITGB1	ENSG00000150093	1.09951e-32	1.64928	HEXA	ENSG00000213614	0	2.26767	PROS1	ENSG00000184500	2.45828e-30	1.50713	TMCC3	ENSG00000057704	3.13512e-113	2.78352	PLK1	ENSG00000166851	3.38606e-18	1.50893	SLC47A1	ENSG00000142494	3.89789e-10	1.71302	EPSTI1	ENSG00000133106	4.51476e-92	3.16003	ARHGAP33	ENSG00000004777	5.73656e-33	2.3414	PALM3	ENSG00000187867	5.7337e-32	9.98655
DGKE	ENSG00000153933	1.14683e-32	3.06429	RNPEPL1	ENSG00000142327	0	2.23533	SPTBN5	ENSG00000137877	2.84441e-30	2.29957	PHACTR2	ENSG00000112419	3.82936e-113	2.78671	SYT5	ENSG00000129990	3.77066e-18	1.80591	LINC00648	ENSG00000259129	4.12423e-10	1.85567	CCL7	ENSG00000108688	6.79018e-92	4.25961	PCDHGB6	ENSG00000253305	6.11807e-33	1.77613	HNF4G	ENSG00000164749	7.0779e-32	5.36699
REEP3	ENSG00000165476	1.15301e-32	2.09413	SUN2	ENSG00000100242	0	2.29503	ARHGEF10	ENSG00000104728	3.25079e-30	1.51088	GNA11	ENSG00000088256	4.39155e-113	2.19835	RASD1	ENSG00000108551	4.57357e-18	1.76578	LINC00972	ENSG00000225128	5.45072e-10	1.90982	MYDGF	ENSG00000074842	8.88896e-92	1.80534	SCPEP1	ENSG00000121064	6.76894e-33	1.6915	AC144831.1	ENSG00000261888	7.32466e-32	4.82637
CD47	ENSG00000196776	1.17499e-32	2.35534	SERINC3	ENSG00000132824	0	2.23246	ZNFX1	ENSG00000124201	3.39648e-30	1.55433	LRCH1	ENSG00000136141	7.21467e-113	2.16088	GATA3-AS1	ENSG00000197308	4.72524e-18	1.95316	PCDHGA6	ENSG00000253731	5.76194e-10	1.88959	SPON2	ENSG00000159674	1.02968e-91	2.37571	FGF14	ENSG00000102466	6.93374e-33	2.83983	CDHR2	ENSG00000074276	9.69638e-32	3.96079
ELK4	ENSG00000158711	1.32758e-32	2.65341	GLS	ENSG00000115419	0	2.155	GRAP	ENSG00000154016	5.10458e-30	1.99633	PNPLA2	ENSG00000177666	8.63914e-113	2.40719	TMEM132B	ENSG00000139364	8.77006e-18	1.87781	AC006305.1	ENSG00000206129	5.96841e-10	1.80681	DUSP10	ENSG00000143507	1.59793e-91	2.16461	PCLAF	ENSG00000166803	7.00316e-33	1.78105	OGDHL	ENSG00000197444	1.12596e-31	7.20552
DBNDD1	ENSG00000003249	1.453e-32	3.60661	RPP25	ENSG00000178718	0	2.68268	LRRC36	ENSG00000159708	5.42201e-30	1.92907	SRD5A3	ENSG00000128039	1.00858e-112	2.20904	AC105020.4	ENSG00000260892	1.14202e-17	1.56303	POU6F2	ENSG00000106536	6.39836e-10	1.88027	CNN2	ENSG00000064666	1.60292e-91	1.51393	CDKN2B-AS1	ENSG00000240498	9.38154e-33	2.15057	AC004687.1	ENSG00000265206	1.23763e-31	6.31312
PKN1	ENSG00000123143	1.47462e-32	2.24402	NOD1	ENSG00000106100	0	3.50711	GDF15	ENSG00000130513	6.25255e-30	1.58295	CDS2	ENSG00000101290	1.39094e-112	2.14035	E2F8	ENSG00000129173	2.65868e-17	1.57621	TNNI2	ENSG00000130598	6.74068e-10	1.64838	DSEL	ENSG00000171451	1.82901e-91	1.62708	COL12A1	ENSG00000111799	1.20048e-32	1.56109	SLC16A10	ENSG00000112394	1.46504e-31	6.12708
MT-ND4	ENSG00000198886	1.49642e-32	1.6638	WWP1	ENSG00000123124	0	2.53931	TSTD1	ENSG00000215845	6.65858e-30	1.72263	PDP1	ENSG00000164951	1.45925e-112	2.3933	AP003555.2	ENSG00000254605	2.92304e-17	1.66181	AC015712.2	ENSG00000259583	8.89972e-10	1.71908	FEZ1	ENSG00000149557	1.85043e-91	1.63747	CRHBP	ENSG00000145708	2.92289e-32	1.88036	PCLO	ENSG00000186472	1.66192e-31	8.18913
GNS	ENSG00000135677	1.51817e-32	2.49356	TNFAIP2	ENSG00000185215	0	2.73535	LLGL2	ENSG00000073350	6.8235e-30	1.6253	GLRX	ENSG00000173221	1.48327e-112	2.34129	SPX	ENSG00000134548	3.00205e-17	2.08684	PKNOX2	ENSG00000165495	8.92804e-10	1.57983	LTBR	ENSG00000111321	2.65174e-91	1.64762	ASPN	ENSG00000106819	3.56336e-32	1.8622	FZD5	ENSG00000163251	1.82435e-31	7.32939
B3GNT2	ENSG00000170340	1.54238e-32	2.47067	CLIC4	ENSG00000169504	0	2.45934	INHBB	ENSG00000163083	8.28539e-30	2.15259	TAF1C	ENSG00000103168	2.25169e-112	2.44267	SLIT1	ENSG00000187122	4.02282e-17	1.72292	AL117339.5	ENSG00000283930	9.07708e-10	1.66075	AC092745.1	ENSG00000256101	2.90061e-91	2.75131	CPS1	ENSG00000021826	4.05202e-32	2.17852	FAT2	ENSG00000086570	2.225e-31	1.78782
GPRC5B	ENSG00000167191	1.5834e-32	3.11294	GRN	ENSG00000030582	0	2.39698	PNPLA2	ENSG00000177666	8.66115e-30	1.54186	IGF2R	ENSG00000197081	2.81462e-112	2.44397	ADIRF	ENSG00000148671	4.30966e-17	1.84813	KCNA3	ENSG00000177272	9.41256e-10	1.5891	LIF	ENSG00000128342	5.14257e-91	3.72465	PMEL	ENSG00000185664	4.11321e-32	2.24872	PADI2	ENSG00000117115	2.54013e-31	2.39466
SRGAP2	ENSG00000266028	1.59631e-32	2.9475	ABHD17A	ENSG00000129968	0	2.66444	KLHL6	ENSG00000172578	9.41634e-30	1.99626	ATP6AP1	ENSG00000071553	3.03775e-112	2.2944	LINC00882	ENSG00000242759	4.36692e-17	1.68927	APOBEC3F	ENSG00000128394	1.26002e-09	1.72603	AC145124.1	ENSG00000255495	5.42228e-91	1.98644	SLC5A3	ENSG00000198743	4.41996e-32	1.63046	CNGA1	ENSG00000198515	2.67689e-31	6.87793
KLHL3	ENSG00000146021	2.01005e-32	3.35224	TMEM178A	ENSG00000152154	0	4.03596	MON1B	ENSG00000103111	1.1836e-29	1.57081	CCNY	ENSG00000108100	5.5163e-112	2.28964	SFRP2	ENSG00000145423	5.79549e-17	2.89681	AC012368.1	ENSG00000225889	1.4555e-09	1.51616	NUDT22	ENSG00000149761	1.59578e-90	1.56301	CPAMD8	ENSG00000160111	5.30465e-32	2.2831	MYO3B	ENSG00000071909	2.71653e-31	4.18448
CHKA	ENSG00000110721	2.01089e-32	2.75127	SNORC	ENSG00000182600	0	4.66738	KMT2D	ENSG00000167548	1.22442e-29	1.51345	PLK2	ENSG00000145632	8.64458e-112	2.23921	LINC01317	ENSG00000203386	6.28521e-17	1.51145	SLCO6A1	ENSG00000205359	1.48754e-09	1.88759	UBE2E2	ENSG00000182247	1.98754e-90	1.50389	SPRY4-AS1	ENSG00000231185	5.59178e-32	2.38957	SPN	ENSG00000197471	2.87554e-31	5.8098
LRCH1	ENSG00000136141	2.07504e-32	2.71595	CDS2	ENSG00000101290	0	2.26072	ICAM1	ENSG00000090339	1.82341e-29	1.7426	HEY2	ENSG00000135547	9.20527e-112	2.34307	AC007325.4	ENSG00000278817	6.38286e-17	1.59689	AL513318.2	ENSG00000269994	1.89813e-09	1.83042	NR1H2	ENSG00000131408	3.15859e-90	1.57037	HIST1H2AH	ENSG00000274997	6.26171e-32	2.18376	ATAD3C	ENSG00000215915	3.10305e-31	5.89546
AGPAT5	ENSG00000155189	2.21503e-32	2.49495	TCIRG1	ENSG00000110719	0	2.27828	TRPM4	ENSG00000130529	1.93752e-29	1.58271	SLC48A1	ENSG00000211584	1.04874e-111	2.44049	ACOT2	ENSG00000119673	8.60226e-17	1.58509	SAMD9	ENSG00000205413	2.22974e-09	1.62898	RIPK2	ENSG00000104312	4.94218e-90	1.93473	HOXC10	ENSG00000180818	7.31937e-32	1.92611	MISP	ENSG00000099812	3.28646e-31	4.41589
HMCN2	ENSG00000148357	2.35971e-32	4.94694	AGPAT1	ENSG00000204310	0	2.29133	ENTPD1	ENSG00000138185	2.13986e-29	1.60341	PPP2R2A	ENSG00000221914	1.44984e-111	2.22083	SGCA	ENSG00000108823	9.45288e-17	1.8321	AJM1	ENSG00000232434	2.2754e-09	1.7396	KIFC3	ENSG00000140859	7.77806e-90	1.7141	SMOC1	ENSG00000198732	9.12336e-32	3.07083	KLHDC9	ENSG00000162755	4.0622e-31	5.90125
GRASP	ENSG00000161835	2.77134e-32	2.66792	TAOK1	ENSG00000160551	0	2.12328	UBASH3B	ENSG00000154127	2.18247e-29	1.70489	GPR160	ENSG00000173890	3.90885e-111	3.80394	HIST1H3G	ENSG00000273983	1.31894e-16	1.527	HOMER2	ENSG00000103942	2.48303e-09	1.96243	SLC12A4	ENSG00000124067	1.10892e-89	1.75733	AL662796.1	ENSG00000225914	1.17373e-31	2.58305	AC074327.1	ENSG00000228651	4.30333e-31	3.84566
KBTBD11	ENSG00000176595	3.34958e-32	3.83317	MAPK14	ENSG00000112062	0	2.42705	RPP25	ENSG00000178718	2.25396e-29	1.52697	FAM91A1	ENSG00000176853	4.12656e-111	2.20849	CLDND2	ENSG00000160318	1.33825e-16	1.6425	FXYD7	ENSG00000221946	2.57894e-09	1.89207	ZFPL1	ENSG00000162300	1.45331e-89	1.53766	MCM2	ENSG00000073111	1.31084e-31	2.00374	TOM1L1	ENSG00000141198	4.41358e-31	6.19321
PCTP	ENSG00000141179	3.45159e-32	2.74459	PDCD6IP	ENSG00000170248	0	2.22718	SLC9A3R1	ENSG00000109062	2.46086e-29	1.54187	SLC18B1	ENSG00000146409	5.29321e-111	2.58093	LINC01929	ENSG00000267013	1.6261e-16	1.80489	SOWAHD	ENSG00000187808	2.65335e-09	1.67134	POU2F2	ENSG00000028277	2.21454e-89	2.01331	KCNIP1	ENSG00000182132	1.3912e-31	2.53643	EZR	ENSG00000092820	4.95282e-31	3.84111
AP000695.2	ENSG00000233818	4.45092e-32	4.57045	PBX2	ENSG00000204304	0	2.27178	ATG16L2	ENSG00000168010	2.93118e-29	1.76733	MGAT4B	ENSG00000161013	5.68629e-111	2.43343	AL121601.1	ENSG00000232412	1.90962e-16	1.67688	RPS6KA6	ENSG00000072133	3.21092e-09	1.64652	CAPN2	ENSG00000162909	2.30535e-89	1.55169	RRM2	ENSG00000171848	1.57329e-31	1.96666	RIC3	ENSG00000166405	6.02416e-31	8.7627
PTTG1IP	ENSG00000183255	5.02547e-32	1.99733	ESYT1	ENSG00000139641	0	2.31759	SLC29A3	ENSG00000198246	2.98935e-29	1.93242	EDEM1	ENSG00000134109	7.98264e-111	2.29162	AC008443.5	ENSG00000250222	1.96502e-16	1.70339	ANKRD55	ENSG00000164512	4.24146e-09	1.7094	AC018647.1	ENSG00000227544	2.73624e-89	3.34741	MLLT3	ENSG00000171843	1.62386e-31	1.94932	DENND2D	ENSG00000162777	6.09024e-31	6.32737
PCSK5	ENSG00000099139	5.1387e-32	3.70181	SHISA5	ENSG00000164054	0	2.35538	ST3GAL4	ENSG00000110080	4.42208e-29	1.51525	GPR85	ENSG00000164604	1.01557e-110	3.52739	AC005746.2	ENSG00000267131	2.86683e-16	1.94973	OAS3	ENSG00000111331	5.46572e-09	1.67082	DUSP14	ENSG00000276023	3.07464e-89	1.6741	OXER1	ENSG00000162881	1.95911e-31	2.67367	C15orf48	ENSG00000166920	6.51917e-31	32.2473
ARHGAP23	ENSG00000275832	5.19103e-32	2.55042	MMP24	ENSG00000125966	0	4.45132	MSMP	ENSG00000215183	4.49101e-29	1.81334	NPR1	ENSG00000169418	1.07042e-110	2.37901	LINC01411	ENSG00000249306	7.54753e-16	1.6659	ADAMTS15	ENSG00000166106	5.67763e-09	1.83873	FNDC10	ENSG00000228594	4.45364e-89	1.72884	KIF11	ENSG00000138160	3.82719e-31	2.25018	IQANK1	ENSG00000203499	6.87133e-31	6.42795
NAALAD2	ENSG00000077616	5.46907e-32	3.34912	NHSL1	ENSG00000135540	0	2.69752	TMEM37	ENSG00000171227	6.0043e-29	1.56582	PPP1R18	ENSG00000146112	1.10476e-110	2.0943	ADRA2C	ENSG00000184160	9.38099e-16	1.82431	IFIT2	ENSG00000119922	5.98961e-09	1.54147	TEAD3	ENSG00000007866	5.0299e-89	1.5944	ZNF280B	ENSG00000275004	4.50723e-31	2.25268	SRGN	ENSG00000122862	9.48639e-31	44.5987
PHKB	ENSG00000102893	5.88068e-32	2.39728	ACOT7	ENSG00000097021	0	2.55745	LYVE1	ENSG00000133800	6.40941e-29	2.67628	ELK4	ENSG00000158711	1.194e-110	2.10503	NACAD	ENSG00000136274	1.19856e-15	1.55326	MAMDC4	ENSG00000177943	6.29623e-09	1.61542	ADAMTS6	ENSG00000049192	8.63634e-89	1.90506	LINC01122	ENSG00000233723	5.00453e-31	2.53765	AK7	ENSG00000140057	1.1822e-30	5.89408
HOXB5	ENSG00000120075	1.16807e-31	2.71125	GATA2	ENSG00000179348	0	2.72914	SERPINB9	ENSG00000170542	7.98737e-29	1.67714	STRN4	ENSG00000090372	1.24977e-110	2.16951	UTF1	ENSG00000171794	1.29454e-15	1.60044	TOM1L1	ENSG00000141198	6.44484e-09	1.53796	SLC25A43	ENSG00000077713	1.13229e-88	2.25259	FAM53C	ENSG00000120709	5.09211e-31	1.81432	CLEC12A	ENSG00000172322	1.47116e-30	1.78448
LLGL2	ENSG00000073350	1.424e-31	3.30619	APLN	ENSG00000171388	0	4.38726	AC004918.1	ENSG00000244701	9.32456e-29	1.81662	XPR1	ENSG00000143324	1.41846e-110	2.30997	AC005383.1	ENSG00000275024	1.49582e-15	1.56824	GLP2R	ENSG00000065325	6.85944e-09	1.69016	MID1IP1	ENSG00000165175	1.71319e-88	1.75049	HIST1H2BH	ENSG00000275713	6.87554e-31	2.38938	PLXNB1	ENSG00000164050	1.61574e-30	5.75966
PSEN2	ENSG00000143801	1.76188e-31	3.37384	LRCH1	ENSG00000136141	0	2.25849	NT5E	ENSG00000135318	1.02015e-28	1.6091	TDRD10	ENSG00000163239	1.73492e-110	3.31674	CHAC2	ENSG00000143942	1.78526e-15	1.52887	LINC02104	ENSG00000271334	6.9299e-09	1.77601	PLTP	ENSG00000100979	2.84697e-88	1.68322	AL121821.1	ENSG00000258636	8.37736e-31	2.36596	ARSD	ENSG00000006756	1.66177e-30	5.21545
NORAD	ENSG00000260032	2.9841e-31	1.89864	OSTM1	ENSG00000081087	0	2.50721	RABEP2	ENSG00000177548	1.12716e-28	1.54286	NADK	ENSG00000008130	2.25893e-110	2.40839	DNAJC6	ENSG00000116675	2.34569e-15	1.56472	CYSLTR2	ENSG00000152207	8.31729e-09	1.73344	SLC3A2	ENSG00000168003	2.94265e-88	1.95281	IP6K2	ENSG00000068745	8.43895e-31	1.61462	PCK1	ENSG00000124253	1.69125e-30	3.94157
EFCC1	ENSG00000114654	3.12647e-31	4.40949	PKN1	ENSG00000123143	0	2.27944	PPP2R5A	ENSG00000066027	1.28583e-28	1.59893	TUBA4A	ENSG00000127824	2.44014e-110	2.68296	AC108047.1	ENSG00000233654	2.63849e-15	1.65554	CRB2	ENSG00000148204	8.65759e-09	1.67302	TNFSF4	ENSG00000117586	4.62751e-88	3.35213	THSD4	ENSG00000187720	8.85017e-31	2.99837	KRT16	ENSG00000186832	1.69886e-30	18.2696
DUSP6	ENSG00000139318	3.81802e-31	1.88201	ELK4	ENSG00000158711	0	2.29387	FGD6	ENSG00000180263	1.75125e-28	1.5819	KCNJ2-AS1	ENSG00000267365	2.64613e-110	3.54814	KIRREL2	ENSG00000126259	3.44128e-15	1.65607	LINC00311	ENSG00000179219	1.42506e-08	1.58299	CARD19	ENSG00000165233	5.47644e-88	1.57916	AC020916.1	ENSG00000267519	9.3358e-31	1.82598	NEDD4L	ENSG00000049759	1.73244e-30	4.72233
NPR1	ENSG00000169418	4.36046e-31	2.83095	ENO2	ENSG00000111674	0	2.56772	ARHGAP26	ENSG00000145819	1.99489e-28	1.52764	KIF3B	ENSG00000101350	3.59105e-110	2.32368	LINC00971	ENSG00000242641	3.54378e-15	1.64198	RDH10	ENSG00000121039	1.53192e-08	1.52515	FRY	ENSG00000073910	6.69199e-88	2.38891	SVBP	ENSG00000177868	1.09569e-30	1.61932	BDH1	ENSG00000161267	2.03252e-30	6.72524
PTPN4	ENSG00000088179	5.21016e-31	2.87259	RNF38	ENSG00000137075	0	2.48203	APLN	ENSG00000171388	2.23082e-28	1.9569	BCAP29	ENSG00000075790	4.8795e-110	2.04171	NR4A2	ENSG00000153234	3.98072e-15	1.71121	AC112229.3	ENSG00000257207	1.58481e-08	1.68539	BDNF	ENSG00000176697	1.00454e-87	1.9455	CNOT2	ENSG00000111596	1.23879e-30	1.64863	ACADL	ENSG00000115361	2.29161e-30	2.51536
EGF	ENSG00000138798	5.4484e-31	4.29139	QSOX1	ENSG00000116260	0	2.25281	NEAT1	ENSG00000245532	3.53614e-28	1.50635	MT-ND4	ENSG00000198886	5.38895e-110	2.05615	KCNIP3	ENSG00000115041	4.24351e-15	1.75854	C1QTNF2	ENSG00000145861	1.82419e-08	1.85844	SORBS2	ENSG00000154556	1.19788e-87	2.76312	FMOD	ENSG00000122176	1.97392e-30	2.70997	IRX4	ENSG00000113430	3.7313e-30	5.33932
AC243960.1	ENSG00000268027	7.14074e-31	4.07729	TUBB6	ENSG00000176014	0	2.35883	KLHL3	ENSG00000146021	4.86917e-28	1.67052	GDF15	ENSG00000130513	1.17361e-109	3.07558	NCK1-DT	ENSG00000239213	4.84476e-15	1.50335	PLA2G2A	ENSG00000188257	1.99307e-08	1.67169	SDC4	ENSG00000124145	1.56098e-87	1.93563	TNNT1	ENSG00000105048	1.99864e-30	2.08651	PTPRF	ENSG00000142949	3.89091e-30	5.02208
ANKRD13A	ENSG00000076513	7.5443e-31	3.01207	NRROS	ENSG00000174004	0	4.1512	TMEM51	ENSG00000171729	6.82146e-28	1.62692	GAS2L1	ENSG00000185340	1.36032e-109	2.29321	KHK	ENSG00000138030	5.37294e-15	1.59914	IFIT1	ENSG00000185745	2.13819e-08	1.55771	ENDOG	ENSG00000167136	2.35112e-87	1.56158	RBP4	ENSG00000138207	2.16888e-30	4.55263	ANXA3	ENSG00000138772	5.114e-30	4.95677
PLA2G4C	ENSG00000105499	7.93479e-31	3.826	KIT	ENSG00000157404	0	3.88196	AFTPH	ENSG00000119844	6.98749e-28	1.56909	RNF38	ENSG00000137075	1.73441e-109	2.2618	LURAP1	ENSG00000171357	7.09019e-15	1.63084	LIN28A	ENSG00000131914	2.40784e-08	1.70282	GAMT	ENSG00000130005	1.14912e-86	1.52414	AC080038.1	ENSG00000274565	3.58881e-30	2.58849	EFHC2	ENSG00000183690	5.31665e-30	7.12867
FRYL	ENSG00000075539	1.17692e-30	2.51172	SSH1	ENSG00000084112	0	2.24346	AL035071.1	ENSG00000260257	7.85334e-28	1.73351	WDFY1	ENSG00000085449	2.5821e-109	2.17241	CSAG1	ENSG00000198930	9.42625e-15	2.03709	SYPL2	ENSG00000143028	2.44382e-08	2.05691	GBE1	ENSG00000114480	1.95198e-86	1.83295	RBBP4	ENSG00000162521	3.98624e-30	1.6091	SYNE2	ENSG00000054654	6.3582e-30	3.78972
MT-ND2	ENSG00000198763	1.45311e-30	1.90394	STXBP1	ENSG00000136854	0	2.6054	ADGRG1	ENSG00000205336	9.23796e-28	2.02629	CTSA	ENSG00000064601	4.19484e-109	2.19045	SNAP25	ENSG00000132639	1.21865e-14	1.6462	DISP1	ENSG00000154309	2.55803e-08	1.55386	ZDHHC24	ENSG00000174165	2.40867e-86	1.67909	NKAIN1	ENSG00000084628	4.06339e-30	2.56843	CST7	ENSG00000077984	9.04465e-30	1.82248
NEIL1	ENSG00000140398	1.49093e-30	3.65069	IL3RA	ENSG00000185291	0	1.93287	CARD6	ENSG00000132357	1.09167e-27	2.0862	CRK	ENSG00000167193	5.45929e-109	2.33323	STUM	ENSG00000203685	2.1796e-14	1.58395	HOXA-AS2	ENSG00000253552	2.61948e-08	1.56683	SP140L	ENSG00000185404	3.01501e-86	1.98983	STK26	ENSG00000134602	5.00236e-30	1.90573	TRIB1	ENSG00000173334	9.72154e-30	5.43339
IFNGR1	ENSG00000027697	1.54722e-30	2.63228	PGPEP1	ENSG00000130517	0	2.31362	OSMR	ENSG00000145623	1.11231e-27	1.6404	ZSWIM6	ENSG00000130449	7.63979e-109	2.03939	C19orf73	ENSG00000221916	2.56507e-14	1.59454	FAM27C	ENSG00000154537	2.62981e-08	1.76322	ZBTB38	ENSG00000177311	7.9293e-86	1.56114	AC007563.2	ENSG00000236886	5.66469e-30	2.61818	ADGRE3	ENSG00000131355	1.00816e-29	1.62248
VOPP1	ENSG00000154978	1.56945e-30	2.42082	SYT11	ENSG00000132718	0	2.81677	NRN1	ENSG00000124785	1.1356e-27	1.71443	RGS3	ENSG00000138835	8.09442e-109	1.87198	AUNIP	ENSG00000127423	2.97674e-14	1.52581	THSD7B	ENSG00000144229	2.91826e-08	1.89262	B3GAT3	ENSG00000149541	8.05754e-86	1.569	SULF1	ENSG00000137573	6.29747e-30	1.77597	AC136628.4	ENSG00000253652	1.40612e-29	1.56107
TOX2	ENSG00000124191	1.70932e-30	3.54649	DHRS3	ENSG00000162496	0	2.60405	SLC39A14	ENSG00000104635	1.32951e-27	1.65123	SSH1	ENSG00000084112	9.89573e-109	2.09143	RAP1GAP2	ENSG00000132359	3.38977e-14	1.70006	PLA2G5	ENSG00000127472	3.29274e-08	1.92996	LINC00973	ENSG00000240476	8.65216e-86	3.12719	AC110285.6	ENSG00000275966	8.48499e-30	2.04702	PLEKHA1	ENSG00000107679	1.51944e-29	4.59935
KIAA0355	ENSG00000166398	2.19097e-30	2.43917	CLIC5	ENSG00000112782	0	5.08329	PDP1	ENSG00000164951	1.94806e-27	1.57174	NOTCH1	ENSG00000148400	1.23224e-108	2.00252	HSPB8	ENSG00000152137	3.70221e-14	1.63766	NAAA	ENSG00000138744	3.31607e-08	1.51243	SNAPC2	ENSG00000104976	1.33143e-85	1.55212	HIST1H4D	ENSG00000277157	8.63321e-30	2.20588	MECOM	ENSG00000085276	1.77377e-29	4.94562
MT-ND4L	ENSG00000212907	3.87714e-30	2.2686	SLC16A3	ENSG00000141526	0	2.13571	TACC2	ENSG00000138162	2.15356e-27	1.59968	ST8SIA4	ENSG00000113532	1.37635e-108	2.20712	AL133163.3	ENSG00000259017	3.98865e-14	1.53263	BISPR	ENSG00000282851	3.33789e-08	1.72316	SIPA1L1	ENSG00000197555	1.72906e-85	1.80388	ARID2	ENSG00000189079	1.1299e-29	1.80522	SLC9A2	ENSG00000115616	2.15287e-29	2.94159
INF2	ENSG00000203485	5.38097e-30	2.43297	MSN	ENSG00000147065	0	2.61952	GIMAP7	ENSG00000179144	2.41682e-27	1.66277	ARSA	ENSG00000100299	1.44275e-108	2.51346	CCDC69	ENSG00000198624	4.5154e-14	1.60826	LRRC2	ENSG00000163827	3.46093e-08	1.90079	C8orf82	ENSG00000213563	2.91928e-85	1.56921	SSPN	ENSG00000123096	1.29142e-29	2.10147	BIRC7	ENSG00000101197	2.48828e-29	5.75301
TNK2	ENSG00000061938	6.9603e-30	2.91464	FNDC3B	ENSG00000075420	0	2.23353	UHMK1	ENSG00000152332	5.3307e-27	1.61926	CAB39	ENSG00000135932	1.97437e-108	2.19774	ESR2	ENSG00000140009	7.53233e-14	1.58996	SLC12A8	ENSG00000221955	3.48534e-08	1.72802	2008-09-01	ENSG00000164402	3.66209e-85	1.60477	ASCL2	ENSG00000183734	1.43933e-29	2.68817	AC004816.1	ENSG00000259153	2.81063e-29	6.00762
TDGF1	ENSG00000241186	7.24399e-30	4.07239	TNFRSF25	ENSG00000215788	0	2.66263	AL365203.2	ENSG00000273038	6.09397e-27	1.90769	FHOD1	ENSG00000135723	2.19782e-108	2.21014	2005-09-01	ENSG00000184702	9.74709e-14	1.59093	SARDH	ENSG00000123453	3.73916e-08	1.6786	JTB	ENSG00000143543	5.85746e-85	1.57118	ENC1	ENSG00000171617	1.91324e-29	2.00154	ASCL1	ENSG00000139352	2.85089e-29	2.71353
TJP1	ENSG00000104067	1.02679e-29	1.97765	SNX9	ENSG00000130340	0	2.21126	JPH3	ENSG00000154118	7.35977e-27	1.52882	EPHB4	ENSG00000196411	2.24699e-108	2.11244	ARHGEF7-AS2	ENSG00000235875	1.11462e-13	1.67105	NTNG2	ENSG00000196358	3.85712e-08	1.86423	WSB2	ENSG00000176871	7.38771e-85	1.59016	GATA5	ENSG00000130700	2.91623e-29	2.18105	S100A2	ENSG00000196754	3.36636e-29	7.31356
AC002070.1	ENSG00000248636	1.06687e-29	4.0574	GRAMD1A	ENSG00000089351	0	2.27264	DENND4A	ENSG00000174485	9.97922e-27	1.55796	EXOC3L2	ENSG00000283632	2.30964e-108	2.15244	AC015468.3	ENSG00000254092	1.34436e-13	1.59061	PLXNC1	ENSG00000136040	4.11802e-08	1.67889	FBLIM1	ENSG00000162458	1.17694e-84	1.59842	AC132192.2	ENSG00000268403	4.1183e-29	2.22781	KLK6	ENSG00000167755	4.06929e-29	14.4054
GIT1	ENSG00000108262	1.20255e-29	2.62482	RFX8	ENSG00000196460	0	3.85105	FAM221A	ENSG00000188732	9.99125e-27	1.92359	RAB1B	ENSG00000174903	2.72989e-108	2.16925	PIF1	ENSG00000140451	1.61638e-13	1.53054	AC022390.1	ENSG00000254271	4.3358e-08	1.58919	MAGEH1	ENSG00000187601	1.64394e-84	1.5614	BOD1	ENSG00000145919	4.84601e-29	1.51835	SYNGR2	ENSG00000108639	4.18439e-29	3.29772
ATF6	ENSG00000118217	1.2048e-29	2.41012	ORAI1	ENSG00000276045	0	2.3529	TBX15	ENSG00000092607	1.12389e-26	2.01564	GGCX	ENSG00000115486	3.18791e-108	2.28777	AC069185.1	ENSG00000255046	2.37847e-13	1.56625	AL121821.1	ENSG00000258636	4.38696e-08	1.55852	PPIB	ENSG00000166794	3.60258e-84	1.68412	AC015522.1	ENSG00000254202	6.24601e-29	2.53241	ITGAX	ENSG00000140678	4.86057e-29	1.60893
LRP6	ENSG00000070018	1.27093e-29	2.41346	HAPLN1	ENSG00000145681	0	3.37145	CLEC1B	ENSG00000165682	1.51068e-26	4.23674	PARP4	ENSG00000102699	3.3427e-108	2.03154	AC007406.4	ENSG00000256577	3.55779e-13	1.52171	CASS4	ENSG00000087589	4.66591e-08	1.68925	CXCL12	ENSG00000107562	3.83416e-84	2.25291	OBSL1	ENSG00000124006	7.09443e-29	1.6703	PARVG	ENSG00000138964	4.91365e-29	4.14317
ATG16L2	ENSG00000168010	1.37966e-29	3.75895	COL15A1	ENSG00000204291	0	2.76761	TRIM71	ENSG00000206557	1.55695e-26	1.6881	CALM1	ENSG00000198668	3.61701e-108	2.46795	LRRC39	ENSG00000122477	5.29235e-13	1.65109	PANK1	ENSG00000152782	5.5631e-08	1.55128	HYI	ENSG00000178922	4.26081e-84	1.62556	HS6ST2	ENSG00000171004	7.16103e-29	2.55203	KCNK13	ENSG00000152315	5.59417e-29	2.02125
ESYT1	ENSG00000139641	1.67523e-29	2.59314	GNAQ	ENSG00000156052	0	2.16589	KIF3C	ENSG00000084731	1.65703e-26	1.50778	NCEH1	ENSG00000144959	3.98398e-108	3.23271	AC000067.1	ENSG00000225007	5.48422e-13	1.59818	THNSL2	ENSG00000144115	7.47855e-08	1.6399	KLF2	ENSG00000127528	5.0422e-84	1.96189	DCC	ENSG00000187323	8.57377e-29	2.48424	HLA-DQA1	ENSG00000196735	6.5873e-29	4.17932
CYP1A1	ENSG00000140465	2.17759e-29	4.59128	ELMO1	ENSG00000155849	0	3.82332	CLPB	ENSG00000162129	1.77051e-26	1.52778	CRIP2	ENSG00000182809	4.59837e-108	2.11924	AC067735.1	ENSG00000257718	6.10501e-13	1.65195	RARRES3	ENSG00000133321	7.69094e-08	1.59432	TIMM44	ENSG00000104980	5.80365e-84	1.50442	HCN1	ENSG00000164588	8.9931e-29	2.77355	LRCOL1	ENSG00000204583	6.69392e-29	3.07747
MFSD12	ENSG00000161091	3.48117e-29	2.59158	FAM214A	ENSG00000047346	0	2.55842	TEX9	ENSG00000151575	1.87855e-26	1.55678	NUMB	ENSG00000133961	1.03818e-107	2.14756	ATP6V1G2	ENSG00000213760	6.13547e-13	1.52262	ACTN2	ENSG00000077522	8.74634e-08	1.75209	TSPAN5	ENSG00000168785	6.46121e-84	1.59689	NKAIN3	ENSG00000185942	9.01855e-29	2.71097	HOXB4	ENSG00000182742	9.67401e-29	5.19775
AL022323.4	ENSG00000279110	3.54498e-29	3.77024	COL11A1	ENSG00000060718	0	2.26294	KIAA1468	ENSG00000134444	1.91922e-26	1.69254	DISC1	ENSG00000162946	1.59669e-107	2.5703	C20orf202	ENSG00000215595	9.08202e-13	1.50723	BEAN1	ENSG00000166546	1.26544e-07	1.54314	TMED9	ENSG00000184840	9.555e-84	1.7023	RFLNA	ENSG00000178882	9.4633e-29	2.39198	CD74	ENSG00000019582	1.36843e-28	18.7398
SH3BGRL3	ENSG00000142669	3.58258e-29	1.56482	RNF103	ENSG00000239305	0	2.70916	PRKCE	ENSG00000171132	2.94281e-26	1.63123	POMT1	ENSG00000130714	1.82864e-107	2.33398	SLC2A4	ENSG00000181856	9.75915e-13	1.59228	PTCHD4	ENSG00000244694	1.38445e-07	1.55981	MAF	ENSG00000178573	1.15708e-83	2.00368	CDCA2	ENSG00000184661	9.73324e-29	2.2933	B4GALNT3	ENSG00000139044	1.40231e-28	4.82936
SNTB1	ENSG00000172164	3.93783e-29	3.24757	PHF10	ENSG00000130024	0	2.47191	RPS6KA1	ENSG00000117676	3.70916e-26	1.56932	BAIAP2-DT	ENSG00000226137	2.03318e-107	2.39863	SATL1	ENSG00000184788	9.97103e-13	1.51114	PDE4A	ENSG00000065989	1.39332e-07	1.79325	DES	ENSG00000175084	1.24922e-83	4.41341	RARB	ENSG00000077092	1.16569e-28	2.12217	RGS1	ENSG00000090104	1.7095e-28	10.2927
FAM126A	ENSG00000122591	3.95243e-29	2.61503	CMIP	ENSG00000153815	0	2.2908	TMEM150A	ENSG00000168890	4.54155e-26	1.50502	CTDSPL	ENSG00000144677	2.56333e-107	2.15074	ARHGAP15	ENSG00000075884	1.37661e-12	1.59867	LINC01686	ENSG00000261504	1.46367e-07	1.62267	AEBP1	ENSG00000106624	1.84617e-83	1.6966	CCDC136	ENSG00000128596	1.18371e-28	2.38292	LINC01752	ENSG00000224961	2.43405e-28	4.47598
RGL2	ENSG00000237441	5.11959e-29	2.27824	CXADR	ENSG00000154639	0	3.22953	IQCN	ENSG00000130518	6.95957e-26	2.05743	FKBP1A	ENSG00000088832	3.0929e-107	2.84843	AL451069.1	ENSG00000226900	1.70641e-12	1.6847	SH2D2A	ENSG00000027869	1.4744e-07	1.69504	PHLDB2	ENSG00000144824	2.06105e-83	1.56345	NEO1	ENSG00000067141	1.47981e-28	1.75011	TINCR	ENSG00000223573	2.44743e-28	6.31426
NHSL1	ENSG00000135540	6.37989e-29	3.15391	SCG3	ENSG00000104112	0	4.42946	SLC12A6	ENSG00000140199	1.29615e-25	1.59611	RAP2A	ENSG00000125249	3.81846e-107	2.31455	HOXC-AS1	ENSG00000250451	1.72653e-12	1.60415	AL139353.1	ENSG00000203546	1.65205e-07	1.60027	S1PR5	ENSG00000180739	2.98978e-83	1.74952	GNG12	ENSG00000172380	2.41954e-28	1.53384	RASGEF1B	ENSG00000138670	2.69664e-28	6.06092
ICAM1	ENSG00000090339	6.52135e-29	2.78961	F2RL3	ENSG00000127533	0	4.45063	TBC1D24	ENSG00000162065	1.55168e-25	1.74837	SLC35G2	ENSG00000168917	4.60935e-107	2.3246	RANBP3L	ENSG00000164188	1.84946e-12	1.8545	PEBP4	ENSG00000134020	1.67891e-07	1.76277	GLT8D1	ENSG00000016864	3.31701e-83	1.51379	CNTRL	ENSG00000119397	3.27277e-28	1.88923	ENPP5	ENSG00000112796	3.16146e-28	6.44033
MAVS	ENSG00000088888	6.8524e-29	2.41428	EPB41L4A	ENSG00000129595	0	3.17604	PDE2A	ENSG00000186642	2.07574e-25	1.98797	MBNL2	ENSG00000139793	5.46601e-107	1.96598	MX1	ENSG00000157601	1.85385e-12	1.52962	AL109976.1	ENSG00000277287	1.85211e-07	1.7791	NEK7	ENSG00000151414	3.63222e-83	1.72604	SLC1A3	ENSG00000079215	3.56431e-28	2.92878	CD80	ENSG00000121594	3.44806e-28	2.06045
MAML3	ENSG00000196782	6.94365e-29	2.66958	EPS8L1	ENSG00000131037	0	3.73707	KLHL18	ENSG00000114648	2.39455e-25	1.57681	SCN9A	ENSG00000169432	5.48734e-107	2.14752	RASAL1	ENSG00000111344	2.43989e-12	1.57927	POLQ	ENSG00000051341	1.91153e-07	1.59287	GK	ENSG00000198814	5.66904e-83	2.38815	ADAMTS3	ENSG00000156140	3.72502e-28	2.41538	ERN2	ENSG00000134398	3.45807e-28	4.73548
LIPG	ENSG00000101670	8.3429e-29	3.84533	GPR85	ENSG00000164604	0	4.34303	ZNF366	ENSG00000178175	2.5816e-25	2.21151	RNF125	ENSG00000101695	7.20562e-107	3.80286	LINC01197	ENSG00000248441	2.51779e-12	1.62984	TRG-AS1	ENSG00000281103	1.92948e-07	1.78896	PDXDC1	ENSG00000179889	6.19419e-83	1.51906	CFC1	ENSG00000136698	4.14823e-28	2.29039	SDSL	ENSG00000139410	4.35946e-28	4.60826
NOD1	ENSG00000106100	9.49425e-29	3.72428	RGS10	ENSG00000148908	0	2.44392	PSEN2	ENSG00000143801	2.60184e-25	1.65851	NRROS	ENSG00000174004	8.6326e-107	3.29857	AC005730.2	ENSG00000261033	3.9093e-12	1.51093	VMO1	ENSG00000182853	2.02575e-07	1.71015	ADAM19	ENSG00000135074	8.01405e-83	1.51055	C1QTNF7	ENSG00000163145	6.86195e-28	2.253	AL512274.1	ENSG00000261068	4.58198e-28	3.90616
ELK3	ENSG00000111145	9.56422e-29	2.27347	SH2D3C	ENSG00000095370	0	2.02079	PVR	ENSG00000073008	2.63874e-25	1.60446	IL4R	ENSG00000077238	1.06116e-106	1.96666	SFMBT1	ENSG00000163935	4.00432e-12	1.5516	AL645568.1	ENSG00000203739	2.08556e-07	1.71981	VEGFB	ENSG00000173511	1.40304e-82	1.5214	PTGER3	ENSG00000050628	6.97962e-28	2.56795	CLCNKA	ENSG00000186510	4.66294e-28	5.21868
PLA2G16	ENSG00000176485	1.02374e-28	3.55893	MAPKAPK2	ENSG00000162889	0	2.21651	BAHD1	ENSG00000140320	4.71412e-25	1.53251	GFM1	ENSG00000168827	1.14206e-106	1.99496	BVES-AS1	ENSG00000203808	5.10697e-12	1.51965	AC020909.2	ENSG00000268518	2.15629e-07	1.77708	REEP2	ENSG00000132563	3.447e-82	2.48814	MUC12	ENSG00000205277	8.08195e-28	2.34309	ARHGEF35	ENSG00000213214	5.54097e-28	6.03313
NECTIN2	ENSG00000130202	1.24791e-28	2.05783	MSL3	ENSG00000005302	0	2.35955	LINC01235	ENSG00000270547	4.98104e-25	2.31501	TXNDC11	ENSG00000153066	1.38652e-106	2.53486	CNFN	ENSG00000105427	1.04059e-11	1.64359	MR1	ENSG00000153029	2.19477e-07	1.66827	HAX1	ENSG00000143575	3.68522e-82	1.53035	FAM217B	ENSG00000196227	9.17975e-28	2.01564	CLCNKB	ENSG00000184908	5.79701e-28	3.8609
CRYBG1	ENSG00000112297	1.58654e-28	5.02259	AKAP13	ENSG00000170776	0	2.25701	IL16	ENSG00000172349	5.1147e-25	2.00584	CHPF2	ENSG00000033100	1.88223e-106	2.21916	DUSP2	ENSG00000158050	1.34207e-11	1.58963	AC008897.3	ENSG00000271815	2.19758e-07	1.51328	CDCP1	ENSG00000163814	4.27532e-82	3.83807	LRRTM4	ENSG00000176204	1.06602e-27	2.30309	GGT1	ENSG00000100031	6.01824e-28	7.21972
CD2AP	ENSG00000198087	1.92345e-28	2.6665	MSMP	ENSG00000215183	0	2.77162	ZNF792	ENSG00000180884	5.43803e-25	2.06654	IQGAP1	ENSG00000140575	1.9499e-106	2.11607	MAP7	ENSG00000135525	1.47324e-11	1.61413	AC092127.2	ENSG00000270124	2.20125e-07	1.58227	SACS	ENSG00000151835	4.88676e-82	1.64415	FZD3	ENSG00000104290	1.27634e-27	1.82083	MYO1G	ENSG00000136286	9.47386e-28	5.42581
DCBLD1	ENSG00000164465	2.10352e-28	2.77996	MGAT4B	ENSG00000161013	0	2.19346	TMCC3	ENSG00000057704	6.22988e-25	1.70855	NCSTN	ENSG00000162736	2.70922e-106	2.08628	MAGEA12	ENSG00000213401	2.01807e-11	1.83248	FLVCR1-DT	ENSG00000198468	2.42938e-07	1.67453	MBNL1-AS1	ENSG00000229619	6.01782e-82	2.44595	ARMH4	ENSG00000139971	1.60859e-27	2.27429	ARHGAP8	ENSG00000241484	9.92728e-28	4.94016
RIN2	ENSG00000132669	2.5707e-28	2.48641	PHKB	ENSG00000102893	0	2.23646	LRRC8B	ENSG00000197147	7.56676e-25	1.63508	ENPP1	ENSG00000197594	2.747e-106	2.99259	RSPH9	ENSG00000172426	2.02667e-11	1.54728	TARID	ENSG00000227954	2.74385e-07	1.58704	SSPN	ENSG00000123096	6.77948e-82	1.66189	RTN1	ENSG00000139970	1.75976e-27	3.09451	ABCA12	ENSG00000144452	1.36069e-27	2.3758
FBLIM1	ENSG00000162458	2.59458e-28	1.91893	STON2	ENSG00000140022	0	4.25104	SAMHD1	ENSG00000101347	9.40069e-25	1.56712	EMC10	ENSG00000161671	2.85782e-106	2.23515	AL360012.1	ENSG00000270103	3.6372e-11	1.52032	DNAH10	ENSG00000197653	2.89236e-07	1.52731	PALM2	ENSG00000243444	7.60699e-82	1.90146	RBM4	ENSG00000173933	1.99588e-27	1.79626	FO393401.1	ENSG00000230155	1.56456e-27	2.27854
RGS12	ENSG00000159788	2.89057e-28	2.41071	TPP1	ENSG00000166340	0	2.37054	PRR5L	ENSG00000135362	1.05359e-24	1.63648	CD2AP	ENSG00000198087	6.9196e-106	2.00457	OPCML	ENSG00000183715	4.1505e-11	1.55265	ZNF454	ENSG00000178187	3.00351e-07	1.64216	TBC1D10A	ENSG00000099992	1.1975e-81	1.86888	AFF1	ENSG00000172493	2.31792e-27	1.70174	AC092611.1	ENSG00000251455	2.44964e-27	1.8886
VWF	ENSG00000110799	4.61906e-28	4.31936	TRIP12	ENSG00000153827	0	2.07677	SLC35E4	ENSG00000100036	1.18112e-24	1.74164	MKNK1	ENSG00000079277	7.29908e-106	2.3651	AC114760.2	ENSG00000272211	4.48188e-11	1.56207	ALLC	ENSG00000151360	3.43486e-07	1.51883	BOK	ENSG00000176720	1.73751e-81	1.54305	NFKBIZ	ENSG00000144802	2.32254e-27	2.02081	SH3GLB2	ENSG00000148341	2.72246e-27	4.08553
TACR1	ENSG00000115353	5.14668e-28	3.7334	KIF5B	ENSG00000170759	0	2.56556	SCD5	ENSG00000145284	1.42816e-24	1.65107	CTSD	ENSG00000117984	7.35024e-106	2.61528	RASAL3	ENSG00000105122	7.73313e-11	1.59783	RASGEF1B	ENSG00000138670	4.67863e-07	1.75926	SNX7	ENSG00000162627	1.77199e-81	1.52752	TMPO	ENSG00000120802	2.38551e-27	1.69447	NFE2	ENSG00000123405	2.79245e-27	2.33563
SETX	ENSG00000107290	5.79098e-28	2.3586	HERC1	ENSG00000103657	0	2.15029	CYB561	ENSG00000008283	1.6052e-24	1.66764	CARD10	ENSG00000100065	1.22002e-105	2.22482	HIST1H2AL	ENSG00000276903	8.75343e-11	1.52454	FERMT1	ENSG00000101311	6.781e-07	1.7658	TMEM267	ENSG00000151881	2.02964e-81	1.81642	RNF157	ENSG00000141576	3.07546e-27	1.95318	PCBD1	ENSG00000166228	2.91848e-27	3.62345
HEG1	ENSG00000173706	7.08481e-28	2.4383	HEG1	ENSG00000173706	0	2.21773	DISC1	ENSG00000162946	1.67825e-24	1.6594	PCDH1	ENSG00000156453	1.54175e-105	1.7467	KCNAB1	ENSG00000169282	9.67407e-11	1.54012	FAM111B	ENSG00000189057	1.01381e-06	1.58321	SQOR	ENSG00000137767	2.66376e-81	2.66935	AURKB	ENSG00000178999	3.13018e-27	1.79416	NEFM	ENSG00000104722	3.76207e-27	2.21841
DHRS3	ENSG00000162496	8.0808e-28	2.62817	PTCHD4	ENSG00000244694	0	3.13574	PCSK6	ENSG00000140479	2.04999e-24	2.69544	HOXB7	ENSG00000260027	3.52439e-105	2.14304	KCNA1	ENSG00000111262	1.12843e-10	1.64028	FAM169A	ENSG00000198780	1.08774e-06	1.66854	FHOD3	ENSG00000134775	3.0403e-81	2.79922	PCDH11X	ENSG00000102290	3.27825e-27	2.49244	PERP	ENSG00000112378	4.00788e-27	5.0414
ATP6AP1	ENSG00000071553	8.75656e-28	2.17177	GBA2	ENSG00000070610	0	2.41603	TOX2	ENSG00000124191	2.38669e-24	1.72776	HEG1	ENSG00000173706	3.54289e-105	2.07423	TBC1D30	ENSG00000111490	1.24109e-10	1.59917	DAPL1	ENSG00000163331	1.10283e-06	1.79341	PTGES3L	ENSG00000267060	4.07672e-81	2.42818	RFTN2	ENSG00000162944	3.36625e-27	1.86073	ELOVL7	ENSG00000164181	4.10537e-27	7.38214
NOL4L	ENSG00000197183	1.28412e-27	2.42929	RAPGEF3	ENSG00000079337	0	2.87927	TMED8	ENSG00000100580	2.52256e-24	1.53381	USP31	ENSG00000103404	5.40815e-105	2.02548	AC093249.6	ENSG00000261840	1.30777e-10	1.50722	SYT2	ENSG00000143858	1.16522e-06	1.69182	SRGN	ENSG00000122862	5.04804e-81	5.55839	ZNF827	ENSG00000151612	3.40621e-27	1.81906	AL035446.1	ENSG00000234147	4.43081e-27	2.67757
SELENOW	ENSG00000178980	1.42023e-27	1.65441	PKIG	ENSG00000168734	0	2.53088	SLC41A1	ENSG00000133065	2.89609e-24	1.51096	SLC22A18AS	ENSG00000254827	5.58697e-105	4.58178	OTOGL	ENSG00000165899	1.47957e-10	1.51554	ASIC1	ENSG00000110881	1.27218e-06	1.71416	PLIN2	ENSG00000147872	1.37248e-80	2.10525	SAV1	ENSG00000151748	3.95066e-27	1.74074	ZNF648	ENSG00000179930	4.83951e-27	2.25018
TSTD1	ENSG00000215845	1.55937e-27	2.78271	HIF1A	ENSG00000100644	0	2.30879	DUSP8	ENSG00000184545	3.05448e-24	1.60078	EHD3	ENSG00000013016	6.73037e-105	2.57337	RAB7B	ENSG00000276600	2.98407e-10	1.58332	USP46-AS1	ENSG00000248866	1.29527e-06	1.52122	RABAC1	ENSG00000105404	1.50673e-80	1.66126	DLX6-AS1	ENSG00000231764	4.18723e-27	3.36293	ANKRD65	ENSG00000235098	8.95358e-27	5.04105
STEAP1	ENSG00000164647	1.92566e-27	3.62758	KIAA1191	ENSG00000122203	0	2.17019	PROSER2	ENSG00000148426	3.07482e-24	1.84502	SEC24C	ENSG00000176986	6.93798e-105	2.17848	BARX1	ENSG00000131668	3.4477e-10	1.55391	MDGA1	ENSG00000112139	1.34315e-06	1.62583	ACTR3	ENSG00000115091	2.00267e-80	1.57617	SLC2A12	ENSG00000146411	4.25519e-27	2.39699	AC004130.1	ENSG00000271133	9.90935e-27	4.90824
2009-03-01	ENSG00000139266	2.13314e-27	2.88859	MYORG	ENSG00000164976	0	3.31897	STON2	ENSG00000140022	3.25455e-24	1.97614	SHISA5	ENSG00000164054	7.4863e-105	2.37545	FFAR2	ENSG00000126262	3.66353e-10	1.55735	ZNF528	ENSG00000167555	1.36119e-06	1.50768	THY1	ENSG00000154096	2.04134e-80	1.81018	IGDCC4	ENSG00000103742	4.81517e-27	1.99258	RIMS1	ENSG00000079841	1.19957e-26	5.39627
GLS	ENSG00000115419	2.88831e-27	2.22825	HECA	ENSG00000112406	0	2.35803	BVES	ENSG00000112276	3.5193e-24	1.85767	RGL1	ENSG00000143344	7.76911e-105	2.00915	FGF13-AS1	ENSG00000226031	6.89e-10	1.57438	LIF	ENSG00000128342	1.45987e-06	1.61536	OSBPL6	ENSG00000079156	3.97685e-80	2.14825	CIART	ENSG00000159208	4.96318e-27	2.27628	AC012409.1	ENSG00000259359	1.26844e-26	1.94279
TGOLN2	ENSG00000152291	3.0945e-27	2.32467	TNK2	ENSG00000061938	0	2.47514	PCAT1	ENSG00000253438	5.2587e-24	1.93553	TCIRG1	ENSG00000110719	8.07639e-105	1.94185	AL450311.2	ENSG00000236154	8.49367e-10	1.51559	RCVRN	ENSG00000109047	1.48766e-06	1.68126	PLA2R1	ENSG00000153246	4.47905e-80	1.68816	GABRB1	ENSG00000163288	5.30105e-27	2.73609	TRMT9B	ENSG00000250305	1.62681e-26	6.5954
EVA1C	ENSG00000166979	3.28633e-27	3.83663	UNC5B	ENSG00000107731	0	2.62669	ERMP1	ENSG00000099219	5.35049e-24	1.70524	WASHC2A	ENSG00000099290	1.1304e-104	2.27512	NECAB1	ENSG00000123119	1.45189e-09	1.52454	DNASE1L3	ENSG00000163687	1.49661e-06	1.76391	FAM174A	ENSG00000174132	4.77573e-80	1.55533	SIX4	ENSG00000100625	5.8081e-27	2.65247	ERBB2	ENSG00000141736	2.09242e-26	4.13157
ABLIM3	ENSG00000173210	3.56812e-27	3.71916	CLPTM1	ENSG00000104853	0	2.07676	KIFC3	ENSG00000140859	5.41817e-24	1.54751	HSPA4L	ENSG00000164070	1.45666e-104	3.92174	SERHL2	ENSG00000183569	1.45501e-09	1.50854	ZNF135	ENSG00000176293	1.54335e-06	1.57517	TRAF5	ENSG00000082512	5.24189e-80	1.58689	C1GALT1	ENSG00000106392	6.64579e-27	1.85347	STARD10	ENSG00000214530	2.22418e-26	3.85345
MMP24	ENSG00000125966	3.65447e-27	4.33206	NCKAP1	ENSG00000061676	0	2.14416	C20orf204	ENSG00000196421	6.65327e-24	1.70902	PHKB	ENSG00000102893	1.57786e-104	1.96702	CIDEA	ENSG00000176194	2.16076e-09	1.51081	PAPLN	ENSG00000100767	1.66627e-06	1.66193	BPGM	ENSG00000172331	5.24583e-80	1.65269	OSR2	ENSG00000164920	6.6514e-27	2.52837	BAIAP2L2	ENSG00000128298	2.36999e-26	5.79786
RNPEPL1	ENSG00000142327	5.29578e-27	2.63821	ZDHHC3	ENSG00000163812	0	2.2483	EXOC2	ENSG00000112685	8.01954e-24	1.52395	HYAL2	ENSG00000068001	1.71762e-104	2.39662	STBD1	ENSG00000118804	2.21716e-09	1.5963	AL592183.1	ENSG00000273748	1.70622e-06	1.68607	APOL2	ENSG00000128335	1.3549e-79	1.76139	DLGAP5	ENSG00000126787	6.80394e-27	2.02831	LRRN1	ENSG00000175928	2.39992e-26	4.75402
RNF149	ENSG00000163162	6.16134e-27	2.59396	KIAA0319L	ENSG00000142687	0	2.15663	AC008556.1	ENSG00000277013	8.21791e-24	1.97375	SMIM29	ENSG00000186577	1.84941e-104	2.15256	MAGEA4	ENSG00000147381	1.37431e-08	1.7103	TMEM220	ENSG00000187824	2.34773e-06	1.61193	CDC37L1	ENSG00000106993	2.05152e-79	1.66752	KCNT2	ENSG00000162687	8.08817e-27	2.23179	KCNK9	ENSG00000169427	3.64452e-26	3.51652
AC098850.3	ENSG00000266302	6.77187e-27	5.19016	JUP	ENSG00000173801	0	2.21673	CCNJ	ENSG00000107443	1.21844e-23	1.56702	SYCP1	ENSG00000198765	3.08582e-104	2.80492	SLITRK1	ENSG00000178235	2.11423e-08	1.55565	SPC24	ENSG00000161888	2.3583e-06	1.54725	BTBD6	ENSG00000184887	2.07269e-79	1.50115	KCP	ENSG00000135253	9.5014e-27	2.0563	ADGRE1	ENSG00000174837	4.27895e-26	1.62302
SCGB3A1	ENSG00000161055	1.22466e-26	4.19326	TMEM132A	ENSG00000006118	0	2.11797	THEM6	ENSG00000130193	1.2744e-23	2.04725	ICMT	ENSG00000116237	6.86238e-104	2.16295	DDX11-AS1	ENSG00000245614	2.84389e-08	1.51227	LINC01943	ENSG00000280721	2.80026e-06	1.66754	CCDC50	ENSG00000152492	3.01568e-79	1.86654	SAP30	ENSG00000164105	1.36144e-26	1.67473	SEMA4B	ENSG00000185033	4.68837e-26	4.24114
AGPAT1	ENSG00000204310	1.56279e-26	2.2713	UHMK1	ENSG00000152332	0	2.52423	ZCCHC2	ENSG00000141664	1.35438e-23	1.79696	PPP1R9B	ENSG00000108819	9.33723e-104	2.07057	LINC00461	ENSG00000245526	3.58099e-08	1.57926	LINC01315	ENSG00000229891	2.99373e-06	1.68562	ATP6AP2	ENSG00000182220	3.5188e-79	1.58881	ZNF714	ENSG00000160352	1.5784e-26	1.77126	SLC37A2	ENSG00000134955	4.78819e-26	4.89052
ANO10	ENSG00000160746	1.77003e-26	2.78471	PROS1	ENSG00000184500	0	2.21961	MRC1	ENSG00000260314	1.79138e-23	2.9482	SERPINB6	ENSG00000124570	9.79715e-104	2.93722	NFASC	ENSG00000163531	8.06894e-07	1.56033	RAD51AP2	ENSG00000214842	3.06673e-06	1.59809	HLA-A	ENSG00000206503	3.87463e-79	1.77969	KCTD16	ENSG00000183775	1.70264e-26	2.62084	CEBPD	ENSG00000221869	4.88635e-26	2.5138
SERINC3	ENSG00000132824	2.91677e-26	2.20159	ZC3H12C	ENSG00000149289	0	2.76785	F2RL3	ENSG00000127533	1.91473e-23	2.18135	KIAA0319L	ENSG00000142687	1.182e-103	1.97027	RRAD	ENSG00000166592	8.03532e-05	1.7358	CAMK2A	ENSG00000070808	3.24374e-06	1.58745	NRXN3	ENSG00000021645	4.55672e-79	2.47651	TRHDE	ENSG00000072657	1.76937e-26	2.54543	PRKCZ	ENSG00000067606	5.096e-26	5.1899
MAP2K1	ENSG00000169032	3.50443e-26	2.30708	MCCC2	ENSG00000131844	0	2.62795	TMC8	ENSG00000167895	1.97861e-23	1.68365	GAD1	ENSG00000128683	1.2477e-103	4.07263	AC002456.1	ENSG00000223969	9.76912e-05	1.55533	C19orf38	ENSG00000214212	3.62909e-06	1.68657	RCN3	ENSG00000142552	6.27766e-79	3.35126	ARHGEF40	ENSG00000165801	1.80654e-26	1.72245	RCAN3	ENSG00000117602	5.90443e-26	4.85069
AC010737.1	ENSG00000229308	3.70604e-26	4.07456	WDR1	ENSG00000071127	0	2.10997	MET	ENSG00000105976	2.47924e-23	1.78121	ACOX1	ENSG00000161533	1.4242e-103	2.22784	MT1G	ENSG00000125144	0.0365297	1.51252	HAP1	ENSG00000173805	3.64049e-06	1.66895	GMPPB	ENSG00000173540	1.19092e-78	1.92246	ATP1B1	ENSG00000143153	2.15081e-26	1.65434	AC009097.1	ENSG00000260185	7.10602e-26	1.94215
ADGRV1	ENSG00000164199	5.4889e-26	3.54025	PPARGC1A	ENSG00000109819	0	3.329	STRN	ENSG00000115808	3.75267e-23	1.50922	SHC1	ENSG00000160691	1.58103e-103	2.14518					PYROXD2	ENSG00000119943	4.34282e-06	1.50637	NACAD	ENSG00000136274	1.29366e-78	2.27991	AC103702.2	ENSG00000272763	2.3985e-26	1.77446	AL592494.3	ENSG00000272583	7.12211e-26	2.99006
GPAT3	ENSG00000138678	8.23311e-26	3.94415	CPD	ENSG00000108582	0	2.26759	ATG16L1	ENSG00000085978	3.75684e-23	1.56403	DST	ENSG00000151914	1.83518e-103	2.22152					ADGRE2	ENSG00000127507	7.34812e-06	1.72007	PSME2	ENSG00000100911	1.48234e-78	1.52207	UBE2QL1	ENSG00000215218	2.41852e-26	2.50574	TMEM144	ENSG00000164124	7.74559e-26	4.72022
FBXL7	ENSG00000183580	9.1188e-26	2.84487	TEAD4	ENSG00000197905	0	2.81178	AC022144.1	ENSG00000267892	3.77077e-23	2.21845	HEXB	ENSG00000049860	2.21054e-103	2.14122					AC135507.1	ENSG00000272182	7.61591e-06	1.60339	PLSCR4	ENSG00000114698	1.7453e-78	2.19775	YPEL3	ENSG00000090238	2.63905e-26	1.55431	SMTNL2	ENSG00000188176	8.12726e-26	6.5215
SLC7A7	ENSG00000155465	9.24428e-26	2.86173	RGS19	ENSG00000171700	0	2.32795	NRG1	ENSG00000157168	4.7081e-23	1.82065	LLGL2	ENSG00000073350	2.80469e-103	2.43652					AC017100.1	ENSG00000259985	7.92234e-06	1.64976	ROGDI	ENSG00000067836	1.94222e-78	1.56736	LRRN2	ENSG00000170382	2.76588e-26	2.31782	ADAMTS9-AS2	ENSG00000241684	8.45233e-26	7.0864
KIAA0319L	ENSG00000142687	1.00197e-25	2.45699	TDRP	ENSG00000180190	0	2.91362	FAM167B	ENSG00000183615	4.96989e-23	2.13235	KIF1B	ENSG00000054523	3.42084e-103	2.09993					PDPN	ENSG00000162493	9.91395e-06	1.50733	CTSA	ENSG00000064601	2.40863e-78	1.53684	TMEM117	ENSG00000139173	2.86397e-26	2.24724	CHDH	ENSG00000016391	9.52698e-26	5.3432
BEND7	ENSG00000165626	1.20079e-25	3.03284	KIAA0355	ENSG00000166398	0	2.06083	NIPA1	ENSG00000170113	5.25295e-23	1.69766	AC013470.2	ENSG00000226690	6.0484e-103	3.84737					AC116563.1	ENSG00000250126	9.93913e-06	1.58517	B3GNT9	ENSG00000237172	3.1468e-78	2.03781	C21orf58	ENSG00000160298	2.92584e-26	2.03881	LPAR2	ENSG00000064547	1.03329e-25	5.83422
DIAPH1	ENSG00000131504	1.37496e-25	2.50079	CD200	ENSG00000091972	0	2.99388	DLL1	ENSG00000198719	1.0062e-22	1.967	PSAP	ENSG00000197746	6.08809e-103	2.60532					PIK3R2	ENSG00000105647	1.01057e-05	1.52565	ACSL4	ENSG00000068366	3.18799e-78	1.6646	LETMD1	ENSG00000050426	3.74456e-26	1.76701	PLCXD3	ENSG00000182836	1.12146e-25	5.01338
OSMR	ENSG00000145623	1.42442e-25	2.8845	COLGALT1	ENSG00000130309	0	2.09422	CDH20	ENSG00000101542	1.05696e-22	2.28805	PKN1	ENSG00000123143	6.20011e-103	2.0544					AL133351.1	ENSG00000224846	1.08019e-05	1.65363	TWSG1	ENSG00000128791	3.30196e-78	1.58014	HSF2	ENSG00000025156	4.9537e-26	1.83546	AGPAT2	ENSG00000169692	1.36773e-25	3.64743
PCDH10	ENSG00000138650	1.46492e-25	1.92061	PITPNC1	ENSG00000154217	0	2.30491	LHX6	ENSG00000106852	1.36481e-22	2.54883	FAM214B	ENSG00000005238	7.04999e-103	2.37999					PCDHGA8	ENSG00000253767	1.395e-05	1.54172	TENT5A	ENSG00000112773	3.59832e-78	1.50637	GREM1	ENSG00000166923	5.28635e-26	1.79697	AC078993.1	ENSG00000238178	1.42721e-25	1.94566
NFATC2	ENSG00000101096	1.51951e-25	3.84693	IDS	ENSG00000010404	0	2.09516	KIAA0040	ENSG00000235750	1.37081e-22	1.8392	GLS	ENSG00000115419	7.60528e-103	1.99292					AC124798.1	ENSG00000260196	1.60095e-05	1.5959	TYMP	ENSG00000025708	4.00975e-78	1.91113	SPARCL1	ENSG00000152583	5.55914e-26	2.53135	CACNA2D3-AS1	ENSG00000243715	1.42721e-25	1.76088
RNF144B	ENSG00000137393	2.03679e-25	3.66507	HAGH	ENSG00000063854	0	2.20386	SLC27A4	ENSG00000167114	1.42506e-22	1.50351	MGAT1	ENSG00000131446	1.42506e-102	2.03829					PAPOLB	ENSG00000218823	1.62151e-05	1.56442	FERMT1	ENSG00000101311	5.21152e-78	2.44996	NEDD4L	ENSG00000049759	6.61505e-26	1.98461	LINC02012	ENSG00000272989	1.42721e-25	1.76088
ABRACL	ENSG00000146386	2.33793e-25	2.03155	MIDN	ENSG00000167470	0	2.33914	NRROS	ENSG00000174004	1.44049e-22	1.82112	NOX4	ENSG00000086991	1.65009e-102	2.23247					FIBCD1	ENSG00000130720	1.81031e-05	1.52953	FAM89B	ENSG00000176973	5.2571e-78	1.53476	CDON	ENSG00000064309	6.74806e-26	2.39222	AC009446.1	ENSG00000254277	1.42721e-25	1.63559
NUDT3	ENSG00000272325	2.49742e-25	2.37639	YBX3	ENSG00000060138	0	2.66956	TMEM19	ENSG00000139291	1.52726e-22	1.55619	GBA	ENSG00000177628	1.68231e-102	2.46325					AGMO	ENSG00000187546	2.0116e-05	1.6223	PHYH	ENSG00000107537	8.22273e-78	1.52278	TCTE3	ENSG00000184786	7.22738e-26	2.31538	AC013391.1	ENSG00000259615	1.42721e-25	1.63559
SNN	ENSG00000184602	2.55619e-25	2.59029	ARVCF	ENSG00000099889	0	2.86415	SLC35C1	ENSG00000181830	1.60903e-22	1.56068	PDE8A	ENSG00000073417	1.78336e-102	1.98791					LYNX1	ENSG00000180155	2.35043e-05	1.64938	RGMB	ENSG00000174136	1.34933e-77	1.97843	WASF1	ENSG00000112290	9.67755e-26	1.73177	AP003900.1	ENSG00000277693	1.42721e-25	1.63559
ENO2	ENSG00000111674	2.99568e-25	2.59301	TMOD3	ENSG00000138594	0	2.23368	KCNF1	ENSG00000162975	2.05957e-22	1.81532	MAP4K4	ENSG00000071054	2.29734e-102	2.80684					AC073332.1	ENSG00000237773	2.50058e-05	1.74341	LRPAP1	ENSG00000163956	1.36712e-77	1.56393	HIST1H2BF	ENSG00000277224	9.85517e-26	2.26253	LINC02336	ENSG00000271395	1.42721e-25	2.50548
MAPK3	ENSG00000102882	3.56766e-25	2.33921	MAP3K3	ENSG00000198909	0	2.26391	GPD2	ENSG00000115159	2.14426e-22	1.76763	INPP5D	ENSG00000168918	2.59698e-102	2.1864					TLR3	ENSG00000164342	3.26833e-05	1.58778	ATP13A3	ENSG00000133657	1.39443e-77	1.83042	IRX3	ENSG00000177508	1.04139e-25	2.80287	AC027088.2	ENSG00000259222	1.42721e-25	2.34939
PCAT1	ENSG00000253438	4.0971e-25	3.95784	ACTN4	ENSG00000130402	0	2.35374	PPT2	ENSG00000221988	2.17963e-22	1.51889	EXOC5	ENSG00000070367	3.21916e-102	2.04992					AMHR2	ENSG00000135409	3.93622e-05	1.64612	EMC7	ENSG00000134153	2.40576e-77	1.58708	NETO1	ENSG00000166342	1.04227e-25	2.4437	AC007344.1	ENSG00000260850	1.42721e-25	1.78932
ACSS1	ENSG00000154930	4.52724e-25	3.23209	TPST2	ENSG00000128294	0	2.34556	PROX1	ENSG00000117707	2.70556e-22	2.01157	PAFAH1B2	ENSG00000168092	3.45844e-102	2.09051					KIF20A	ENSG00000112984	3.9661e-05	1.7106	COX20	ENSG00000203667	2.64721e-77	1.57462	RXFP2	ENSG00000133105	1.41489e-25	2.47828	AL031663.2	ENSG00000237464	1.42721e-25	3.84495
MFSD4A	ENSG00000174514	4.64911e-25	4.03261	SNCG	ENSG00000173267	0	1.98633	RNF144B	ENSG00000137393	2.83658e-22	1.90368	VWCE	ENSG00000167992	3.5423e-102	2.78576					RAB7B	ENSG00000276600	4.06581e-05	1.60271	CAP1	ENSG00000131236	2.84215e-77	1.62041	TRO	ENSG00000067445	1.55124e-25	1.71125	AC009495.3	ENSG00000235192	1.42721e-25	2.72948
ZNF366	ENSG00000178175	5.45033e-25	4.12312	KIAA0100	ENSG00000007202	0	1.97598	KLK6	ENSG00000167755	3.35159e-22	1.96817	TGOLN2	ENSG00000152291	4.01218e-102	2.02736					AC009318.3	ENSG00000274315	5.97649e-05	1.53031	PCOLCE	ENSG00000106333	2.97261e-77	1.52906	HELLS	ENSG00000119969	1.65177e-25	1.80304	AC129926.1	ENSG00000265246	1.42721e-25	1.55202
DENND4C	ENSG00000137145	6.39794e-25	2.75915	RAB6A	ENSG00000175582	0	2.07764	TDRD7	ENSG00000196116	3.77143e-22	1.78731	RDX	ENSG00000137710	4.85809e-102	2.88245					AC017002.3	ENSG00000240350	6.98284e-05	1.5403	NARS	ENSG00000134440	5.67479e-77	1.54281	ITPR1	ENSG00000150995	1.74798e-25	1.87675	LINC00534	ENSG00000253394	1.42721e-25	1.55711
PBXIP1	ENSG00000163346	7.6028e-25	2.59402	BOK	ENSG00000176720	0	2.27738	CASP10	ENSG00000003400	3.88622e-22	1.58171	ARPC5L	ENSG00000136950	5.67151e-102	2.39831					DTL	ENSG00000143476	8.39005e-05	1.53063	TNS1	ENSG00000079308	5.69002e-77	1.50185	BCO2	ENSG00000197580	1.99903e-25	2.00465	UNC93A	ENSG00000112494	1.42721e-25	3.72054
LYN	ENSG00000254087	1.19164e-24	2.54007	CXCL3	ENSG00000163734	0	4.50097	TDRD10	ENSG00000163239	3.97573e-22	2.05083	TRIM2	ENSG00000109654	5.95755e-102	2.49655					AC009318.2	ENSG00000273680	8.49571e-05	1.54692	MMP19	ENSG00000123342	6.10262e-77	2.92543	CA11	ENSG00000063180	2.15123e-25	1.85839	NAALADL2-AS2	ENSG00000226779	1.42721e-25	2.81739
CEP68	ENSG00000011523	1.40497e-24	2.55296	PIH1D3	ENSG00000080572	0	4.9805	KCNN2	ENSG00000080709	4.94711e-22	1.51681	ACLY	ENSG00000131473	6.12934e-102	2.07187					AL139339.2	ENSG00000273485	9.10315e-05	1.6376	ARHGAP1	ENSG00000175220	6.14606e-77	1.51273	KLF12	ENSG00000118922	2.64098e-25	1.72663	AC011523.1	ENSG00000267968	1.42721e-25	1.67926
SRPX	ENSG00000101955	1.85273e-24	2.65329	MYO1C	ENSG00000197879	0	2.10841	FAM110A	ENSG00000125898	6.17819e-22	1.52694	EEA1	ENSG00000102189	1.17467e-101	2.22924					AC080038.2	ENSG00000277463	9.84227e-05	1.56503	LINC01503	ENSG00000233901	6.24611e-77	2.36777	ABRAXAS1	ENSG00000163322	2.80738e-25	1.79699	LINC00885	ENSG00000224652	1.42721e-25	3.00823
SLFN5	ENSG00000166750	1.85952e-24	2.1827	KLF13	ENSG00000169926	0	2.11823	PAQR4	ENSG00000162073	7.62302e-22	1.74562	DDB2	ENSG00000134574	1.23255e-101	2.25659					ZNF571-AS1	ENSG00000267470	0.000101016	1.66315	PHTF2	ENSG00000006576	6.35071e-77	1.56218	IGBP1	ENSG00000089289	3.12503e-25	1.59954	FAM217A	ENSG00000145975	1.42721e-25	1.90482
EPB41L4A	ENSG00000129595	2.10506e-24	3.30435	PDE4D	ENSG00000113448	0	2.12057	ST3GAL5	ENSG00000115525	8.96963e-22	1.66478	PCYT1A	ENSG00000161217	1.24018e-101	2.25501					AC046168.2	ENSG00000259420	0.000107837	1.56405	PTGDS	ENSG00000107317	6.7988e-77	5.60965	KCNAB3	ENSG00000170049	3.5114e-25	2.16415	AC002091.2	ENSG00000266389	1.42721e-25	2.47709
BRSK2	ENSG00000174672	2.66719e-24	3.41778	BVES	ENSG00000112276	0	3.60449	SLC4A11	ENSG00000088836	1.32437e-21	2.04842	CA8	ENSG00000178538	1.30569e-101	2.90011					AP000941.1	ENSG00000255176	0.000145737	1.5363	SNTB2	ENSG00000168807	1.01813e-76	1.70635	NUDT10	ENSG00000122824	3.92467e-25	2.52509	AC010266.2	ENSG00000261037	1.42721e-25	1.55038
LINC01480	ENSG00000270164	3.38464e-24	3.59987	INF2	ENSG00000203485	0	2.10275	MAMLD1	ENSG00000013619	1.69226e-21	1.89838	DUSP18	ENSG00000167065	1.46302e-101	2.78151					KIF18B	ENSG00000186185	0.000159363	1.51267	HABP4	ENSG00000130956	1.03123e-76	1.65231	CCNE1	ENSG00000105173	5.11024e-25	2.06143	AC093904.3	ENSG00000244310	1.42721e-25	1.55038
FRMD8	ENSG00000126391	3.4682e-24	2.80485	ANXA2	ENSG00000182718	0	2.22017	FAM189A1	ENSG00000104059	3.14977e-21	2.28015	ATF6	ENSG00000118217	1.54523e-101	1.99138					BIRC3	ENSG00000023445	0.000165432	1.7322	SERPINF1	ENSG00000132386	1.59505e-76	3.56498	CRYM	ENSG00000103316	5.13658e-25	2.13141	AC009686.2	ENSG00000272264	1.42721e-25	1.6286
KCNN2	ENSG00000080709	3.54273e-24	3.05128	AK4	ENSG00000162433	0	2.62292	AC110799.1	ENSG00000250863	3.47896e-21	2.16883	CTTN	ENSG00000085733	1.58241e-101	2.14939					LAMB3	ENSG00000196878	0.000219801	1.57618	CSF1	ENSG00000184371	2.48818e-76	1.85459	PRKD1	ENSG00000184304	5.57394e-25	2.18134	AC026116.1	ENSG00000258117	1.42721e-25	2.30963
OAZ2	ENSG00000180304	3.61519e-24	1.8703	SLC41A1	ENSG00000133065	0	2.63559	RGS20	ENSG00000147509	3.8191e-21	1.71846	ZEB1	ENSG00000148516	1.66924e-101	1.69559					SFMBT1	ENSG00000163935	0.000223564	1.50935	IL1R1	ENSG00000115594	2.65228e-76	2.023	PTH1R	ENSG00000160801	8.74687e-25	1.75529	AC103563.7	ENSG00000233850	1.42721e-25	1.78395
MRI1	ENSG00000037757	3.9386e-24	3.04574	TM2D2	ENSG00000169490	0	2.14476	ENPP1	ENSG00000197594	4.27044e-21	1.55305	CLDN7	ENSG00000181885	2.26517e-101	1.7096					PCDHB13	ENSG00000187372	0.000268244	1.54263	TRIM37	ENSG00000108395	2.67021e-76	1.69953	MVB12B	ENSG00000196814	9.91616e-25	2.06141	SCGB1C2	ENSG00000268320	1.42721e-25	2.60756
ARHGAP45	ENSG00000180448	4.39994e-24	3.5815	TGOLN2	ENSG00000152291	0	2.09751	CA13	ENSG00000185015	4.39826e-21	1.90243	AP2A2	ENSG00000183020	3.44262e-101	1.97021					FRMPD4	ENSG00000169933	0.000503365	1.51542	LINC00672	ENSG00000263874	4.30226e-76	2.24189	PGM5P4-AS1	ENSG00000231943	1.00483e-24	2.52012	AC099552.3	ENSG00000228521	1.42721e-25	2.47081
CBX2	ENSG00000173894	5.55606e-24	2.70948	WBP2	ENSG00000132471	0	2.14603	COL13A1	ENSG00000197467	6.93723e-21	1.69817	BCL2L1	ENSG00000171552	7.48702e-101	2.26753					LINC02478	ENSG00000285373	0.000555761	1.60668	LINC00623	ENSG00000226067	4.33863e-76	1.57606	HTR2C	ENSG00000147246	1.02349e-24	2.4606	FABP12	ENSG00000197416	1.42721e-25	1.57057
LPP	ENSG00000145012	7.20384e-24	1.89066	ALAS1	ENSG00000023330	0	2.37351	SLITRK4	ENSG00000179542	8.52482e-21	1.64671	SLC38A10	ENSG00000157637	7.77569e-101	1.90376					PCDHB6	ENSG00000113211	0.000712173	1.52978	DESI1	ENSG00000100418	5.34742e-76	1.52406	SLC18A3	ENSG00000187714	1.02531e-24	3.03243	LINC01363	ENSG00000231605	1.42721e-25	1.57057
EDEM3	ENSG00000116406	7.534e-24	2.37689	NT5E	ENSG00000135318	0	2.52683	FDXR	ENSG00000161513	8.90019e-21	1.52153	SCRN1	ENSG00000136193	1.776e-100	2.17219					LINC01535	ENSG00000226686	0.000925711	1.51922	CHAC1	ENSG00000128965	6.09277e-76	2.08986	PIMREG	ENSG00000129195	1.15716e-24	2.10248	AC104794.1	ENSG00000233502	1.42721e-25	1.6517
ETS2	ENSG00000157557	8.98269e-24	2.43255	TMEM109	ENSG00000110108	0	2.04909	SH3BGRL2	ENSG00000198478	9.2783e-21	1.62191	HTT	ENSG00000197386	1.8184e-100	2.12303					AC008549.2	ENSG00000249021	0.00139137	1.57851	OLFML2A	ENSG00000185585	6.7636e-76	2.10195	VWC2	ENSG00000188730	1.1639e-24	3.0008	AC044810.3	ENSG00000271758	1.42721e-25	2.81588
TNFRSF4	ENSG00000186827	9.51991e-24	4.08181	IGF2R	ENSG00000197081	0	2.1059	C7orf43	ENSG00000146826	1.02294e-20	1.74315	CCPG1	ENSG00000260916	1.8685e-100	1.88489					MSH5	ENSG00000204410	0.00150269	1.50115	CD274	ENSG00000120217	8.27486e-76	2.85985	NCAPG	ENSG00000109805	1.22445e-24	1.97174	ESRRG	ENSG00000196482	1.84499e-25	7.01036
LRRC8A	ENSG00000136802	1.01192e-23	2.39733	SH3BP4	ENSG00000130147	0	2.74888	CLIC5	ENSG00000112782	1.28718e-20	2.15938	FAM214A	ENSG00000047346	1.88392e-100	2.19322					IL6	ENSG00000136244	0.00308781	1.50785	PSMD8	ENSG00000099341	1.22758e-75	1.63427	H6PD	ENSG00000049239	1.68036e-24	1.92263	PCP2	ENSG00000174788	2.41009e-25	3.05865
WDR27	ENSG00000184465	1.38149e-23	3.05535	FAM171A1	ENSG00000148468	0	2.1554	CA8	ENSG00000178538	1.33382e-20	1.61984	CYSLTR1	ENSG00000173198	5.18762e-100	3.24467					LPL	ENSG00000175445	0.07379	1.56636	TARS	ENSG00000113407	1.74487e-75	1.52392	ZNF397	ENSG00000186812	1.77179e-24	1.79623	CCDC24	ENSG00000159214	2.6002e-25	7.11965
EXOC2	ENSG00000112685	1.38524e-23	2.91459	GSN	ENSG00000148180	0	2.31285	MYORG	ENSG00000164976	1.40466e-20	1.53894	AL445524.1	ENSG00000233461	7.28608e-100	2.56137									ENDOD1	ENSG00000149218	2.06847e-75	1.54845	TFAP4	ENSG00000090447	1.9771e-24	1.9468	DDIT3	ENSG00000175197	2.61242e-25	5.02032
AP000459.2	ENSG00000228592	1.42483e-23	3.89267	ACER3	ENSG00000078124	0	2.44839	LIG4	ENSG00000174405	2.15623e-20	1.50032	FAM189A2	ENSG00000135063	7.68497e-100	3.82341									OSTC	ENSG00000198856	2.52488e-75	1.64927	TNRC18	ENSG00000182095	2.20892e-24	1.7162	PLD4	ENSG00000166428	2.77562e-25	4.27134
FUT11	ENSG00000196968	1.54997e-23	2.54477	FRYL	ENSG00000075539	0	2.11585	MIR29B2CHG	ENSG00000203709	4.02935e-20	1.9747	TEX261	ENSG00000144043	7.93166e-100	2.163									SLMAP	ENSG00000163681	3.03768e-75	1.96862	CAMK1D	ENSG00000183049	2.21955e-24	2.03155	NANOS1	ENSG00000188613	2.85762e-25	6.04199
PLAGL1	ENSG00000118495	2.2102e-23	2.25368	CA8	ENSG00000178538	0	3.39103	PLEKHA2	ENSG00000169499	4.10292e-20	1.57777	EXT2	ENSG00000151348	9.88479e-100	2.10139									SEC61G	ENSG00000132432	4.32808e-75	1.57665	AC010478.1	ENSG00000259663	2.71327e-24	2.52688	NDRG1	ENSG00000104419	4.02835e-25	4.10267
RABEP2	ENSG00000177548	2.52699e-23	2.82516	PAFAH1B2	ENSG00000168092	0	2.03309	A4GALT	ENSG00000128274	4.39736e-20	1.67896	CPT1A	ENSG00000110090	1.15733e-99	2.2145									VEGFA	ENSG00000112715	6.44472e-75	1.64826	TNRC6C	ENSG00000078687	2.89255e-24	1.91169	CLCN5	ENSG00000171365	4.5076e-25	5.26739
SLC8A3	ENSG00000100678	2.59711e-23	3.69432	ABCG2	ENSG00000118777	0	3.58013	KIAA1841	ENSG00000162929	5.44368e-20	1.50034	FCN3	ENSG00000142748	1.59075e-99	4.25765									SOCS1	ENSG00000185338	7.59703e-75	1.6817	SEMA3D	ENSG00000153993	3.20464e-24	2.5617	SETDB2	ENSG00000136169	4.87073e-25	5.97864
LINC01235	ENSG00000270547	3.13186e-23	3.89001	NCOA3	ENSG00000124151	0	2.22721	ADCYAP1	ENSG00000141433	6.31038e-20	1.64397	FIGNL2	ENSG00000261308	2.00816e-99	2.57934									DNAJB4	ENSG00000162616	7.77912e-75	1.72532	ZBTB8B	ENSG00000273274	3.37969e-24	2.33388	CAPN6	ENSG00000077274	4.9536e-25	4.8567
MDM2	ENSG00000135679	3.14859e-23	2.30337	LPP	ENSG00000145012	0	2.07774	CIPC	ENSG00000198894	8.06747e-20	1.53443	MRPL17	ENSG00000158042	2.0204e-99	2.44639									AMOTL2	ENSG00000114019	8.81674e-75	1.64291	HRC	ENSG00000130528	4.09686e-24	1.76046	RALGPS1	ENSG00000136828	5.89533e-25	6.11505
PDE2A	ENSG00000186642	3.15374e-23	3.77123	FSCN1	ENSG00000075618	0	2.54215	IGFBP1	ENSG00000146678	8.64902e-20	2.11484	MAML3	ENSG00000196782	2.12512e-99	2.13367									NOCT	ENSG00000151014	1.0495e-74	2.34436	MSX2	ENSG00000120149	4.13462e-24	2.5599	DLX3	ENSG00000064195	5.98944e-25	3.90399
VAT1	ENSG00000108828	3.1756e-23	1.9918	TBRG1	ENSG00000154144	0	2.124	PPP1R26	ENSG00000196422	8.83402e-20	1.59222	CHD7	ENSG00000171316	2.13555e-99	1.82946									FLNA	ENSG00000196924	1.49404e-74	1.81701	SYNC	ENSG00000162520	4.52094e-24	1.80093	CD300A	ENSG00000167851	6.0524e-25	11.2155
CA8	ENSG00000178538	4.199e-23	3.18005	RALGDS	ENSG00000160271	0	2.10753	BCL6	ENSG00000113916	9.85842e-20	1.59846	REEP3	ENSG00000165476	2.19331e-99	2.22774									LINC01239	ENSG00000234840	1.75489e-74	2.58717	KCNMB2	ENSG00000197584	4.69236e-24	2.15908	SERINC2	ENSG00000168528	6.82879e-25	4.00307
SLC39A10	ENSG00000196950	4.94571e-23	2.24421	CRK	ENSG00000167193	0	2.02121	ARHGAP6	ENSG00000047648	1.00759e-19	1.63921	RNF149	ENSG00000163162	2.99535e-99	2.04316									APOE	ENSG00000130203	1.9379e-74	2.19101	UBXN10-AS1	ENSG00000225986	5.14745e-24	2.47251	GPR35	ENSG00000178623	7.35667e-25	9.07798
IRAK2	ENSG00000134070	5.44135e-23	3.76436	SDC3	ENSG00000162512	0	2.21179	VWA5A	ENSG00000110002	1.01232e-19	1.55472	MRC1	ENSG00000260314	3.29578e-99	3.52339									LINC01615	ENSG00000223485	2.13524e-74	1.98919	KCNK2	ENSG00000082482	5.27111e-24	2.42168	NIPAL1	ENSG00000163293	8.77446e-25	3.86585
SEMA6A	ENSG00000092421	5.76058e-23	1.7524	CD276	ENSG00000103855	0	2.33795	TMEM100	ENSG00000166292	1.46985e-19	1.55949	2008-03-01	ENSG00000165406	3.761e-99	2.44566									FAM98A	ENSG00000119812	2.45689e-74	1.55811	KIAA1211	ENSG00000109265	5.97403e-24	1.99125	NCF1	ENSG00000158517	8.89942e-25	70.8969
SDC3	ENSG00000162512	6.13476e-23	2.41092	REEP3	ENSG00000165476	0	2.1595	HCLS1	ENSG00000180353	1.63014e-19	1.65331	GNA12	ENSG00000146535	3.90461e-99	2.08123									DGKA	ENSG00000065357	2.70184e-74	1.87122	NMNAT3	ENSG00000163864	6.02012e-24	2.44183	C12orf75	ENSG00000235162	1.29939e-24	2.96239
KIF1C	ENSG00000129250	6.61222e-23	2.51102	EXOC2	ENSG00000112685	0	2.56739	TAL1	ENSG00000162367	1.88068e-19	1.90825	IGFBP4	ENSG00000141753	5.08649e-99	2.57838									CXCL6	ENSG00000124875	5.32433e-74	3.90454	RIMS1	ENSG00000079841	6.28489e-24	2.92871	CARD11	ENSG00000198286	1.31316e-24	4.92864
CYB5R1	ENSG00000159348	8.38647e-23	2.526	TCN2	ENSG00000185339	0	2.72113	KIT	ENSG00000157404	1.90315e-19	1.61834	RNF11	ENSG00000123091	5.66998e-99	1.99013									AC010976.2	ENSG00000272789	5.37998e-74	2.12043	LPAR2	ENSG00000064547	6.6202e-24	2.13268	CCSER1	ENSG00000184305	1.31674e-24	10.4522
GCA	ENSG00000115271	8.84625e-23	2.91266	ATP6AP1	ENSG00000071553	0	2.06061	TM6SF1	ENSG00000136404	2.0775e-19	1.68219	SATB2	ENSG00000119042	8.54391e-99	2.87507									DNM3	ENSG00000197959	5.50027e-74	1.80235	NFIC	ENSG00000141905	7.88512e-24	1.61974	SCIMP	ENSG00000161929	1.40752e-24	5.61898
SYT11	ENSG00000132718	9.83744e-23	2.59049	ITPRIPL2	ENSG00000205730	0	2.00466	DBNDD1	ENSG00000003249	3.30887e-19	1.71873	LAMC1	ENSG00000135862	9.62403e-99	2.08461									IFI27L1	ENSG00000165948	9.19018e-74	1.50314	THBS4	ENSG00000113296	8.38865e-24	1.92941	RNF223	ENSG00000237330	1.4787e-24	3.59304
SAMHD1	ENSG00000101347	1.02284e-22	2.86074	IL1A	ENSG00000115008	0	4.52879	LINC00964	ENSG00000249816	4.16098e-19	2.31437	MAGT1	ENSG00000102158	1.04577e-98	1.99585									GZMK	ENSG00000113088	1.007e-73	3.2045	ADGRL3	ENSG00000150471	1.00955e-23	2.32601	COMT	ENSG00000093010	1.52137e-24	3.23312
PLAU	ENSG00000122861	1.0839e-22	2.46672	KLHL3	ENSG00000146021	0	2.72051	GALNT8	ENSG00000130035	5.5629e-19	1.73705	DCTN5	ENSG00000166847	1.12014e-98	1.91778									RAB3B	ENSG00000169213	1.23398e-73	2.60507	TEAD2	ENSG00000074219	1.0868e-23	1.63565	RAP1GAP	ENSG00000076864	1.86279e-24	4.77931
CD200	ENSG00000091972	1.17041e-22	2.9639	VAT1	ENSG00000108828	0	2.09533	SATB2	ENSG00000119042	6.04554e-19	1.55185	RHPN1	ENSG00000158106	1.19699e-98	2.73149									CCND3	ENSG00000112576	1.38065e-73	1.63947	AKR1C3	ENSG00000196139	1.10961e-23	2.19998	TLCD1	ENSG00000160606	1.95596e-24	6.74188
HLA-DRB1	ENSG00000196126	1.18667e-22	3.02217	NUMB	ENSG00000133961	0	1.99885	ARHGAP4	ENSG00000089820	6.2523e-19	1.60396	CARD6	ENSG00000132357	1.2178e-98	3.21029									SELENOS	ENSG00000131871	1.4212e-73	1.56496	NFYB	ENSG00000120837	1.24077e-23	1.71862	PRODH	ENSG00000100033	2.07602e-24	2.33787
GRAPL	ENSG00000189152	1.29691e-22	3.9764	XPR1	ENSG00000143324	0	2.36679	RUBCN	ENSG00000145016	7.13104e-19	1.56574	TUSC2	ENSG00000114383	1.24098e-98	2.12314									BARX1	ENSG00000131668	1.45861e-73	3.20119	FAXDC2	ENSG00000170271	1.27611e-23	2.04066	TMPRSS3	ENSG00000160183	2.3089e-24	1.61714
GOLGA7B	ENSG00000155265	1.58394e-22	3.67069	MGAT5	ENSG00000152127	0	2.31051	VWCE	ENSG00000167992	1.07416e-18	1.59864	DAB2	ENSG00000153071	1.28104e-98	2.0093									LINC01137	ENSG00000233621	1.83167e-73	2.23445	GXYLT2	ENSG00000172986	1.29143e-23	1.98027	HES2	ENSG00000069812	2.88375e-24	5.62245
TMCC3	ENSG00000057704	1.6468e-22	2.94307	FXYD5	ENSG00000089327	0	2.08977	AL022323.4	ENSG00000279110	1.3891e-18	1.58625	STARD8	ENSG00000130052	1.39937e-98	2.24505									BAMBI	ENSG00000095739	2.88236e-73	1.70227	IGSF3	ENSG00000143061	1.51616e-23	1.92611	SNTB1	ENSG00000172164	3.13143e-24	3.99959
KLHL5	ENSG00000109790	2.12119e-22	2.24875	SH3BP2	ENSG00000087266	0	2.16179	BRPF1	ENSG00000156983	1.41328e-18	1.52788	NUDT3	ENSG00000272325	1.40291e-98	1.92439									SLC35A2	ENSG00000102100	2.98308e-73	1.64194	CACNG7	ENSG00000105605	1.63512e-23	2.23226	PRSS57	ENSG00000185198	3.43225e-24	3.0654
CSTB	ENSG00000160213	2.24725e-22	1.74375	FCMR	ENSG00000162894	0	4.26077	PCAT14	ENSG00000280623	1.69912e-18	2.05539	KLHL5	ENSG00000109790	3.86106e-98	1.91798									SLC14A1	ENSG00000141469	4.99542e-73	4.48494	CDCA7L	ENSG00000164649	1.72548e-23	1.77715	EPSTI1	ENSG00000133106	3.53192e-24	5.58012
DLGAP4	ENSG00000080845	2.28387e-22	2.06809	AAED1	ENSG00000158122	0	2.50097	MMP24	ENSG00000125966	2.0824e-18	2.08977	SNCG	ENSG00000173267	5.93811e-98	1.82482									UPK3BL1	ENSG00000267368	6.95924e-73	2.42035	PLCB4	ENSG00000101333	1.76271e-23	1.92441	WDR91	ENSG00000105875	3.78434e-24	5.25332
ABCA4	ENSG00000198691	2.45485e-22	4.72516	RASSF3	ENSG00000153179	0	2.37544	NOMO1	ENSG00000103512	2.08469e-18	1.50444	ATP6V1A	ENSG00000114573	6.06291e-98	2.24834									RABEPK	ENSG00000136933	1.06309e-72	1.60271	CALHM2	ENSG00000138172	2.54797e-23	2.1495	MSR1	ENSG00000038945	3.78791e-24	6.65164
PKIG	ENSG00000168734	2.85696e-22	1.99709	CMTM8	ENSG00000170293	0	2.92014	SLC16A7	ENSG00000118596	2.39365e-18	1.67425	RNF13	ENSG00000082996	7.07796e-98	1.98802									PDZRN4	ENSG00000165966	1.1349e-72	3.20389	C11orf74	ENSG00000166352	2.77642e-23	1.60723	PRRG2	ENSG00000126460	3.91495e-24	5.85452
TUBB2A	ENSG00000137267	2.86807e-22	1.95525	DPEP1	ENSG00000015413	0	3.49068	GAS2L3	ENSG00000139354	2.45241e-18	1.61345	TNFRSF10B	ENSG00000120889	7.20439e-98	1.99763									DDIT4	ENSG00000168209	1.32359e-72	2.26481	SGO1	ENSG00000129810	3.0247e-23	1.8991	GALNT6	ENSG00000139629	4.77894e-24	5.02067
RAB29	ENSG00000117280	2.91164e-22	2.85306	EXOC6	ENSG00000138190	0	2.712	APCDD1	ENSG00000154856	2.55384e-18	1.62217	KIAA0040	ENSG00000235750	7.61966e-98	3.00047									EGFL6	ENSG00000198759	2.32967e-72	3.21402	DLL3	ENSG00000090932	3.40406e-23	2.0155	RAB36	ENSG00000100228	5.42145e-24	6.24497
SCG3	ENSG00000104112	3.30349e-22	3.72789	SETX	ENSG00000107290	0	1.9802	MUC20	ENSG00000176945	2.75945e-18	1.89514	SYTL4	ENSG00000102362	9.83936e-98	2.34771									TSPAN15	ENSG00000099282	3.09705e-72	1.70947	GPRASP2	ENSG00000158301	3.71136e-23	1.94178	LTC4S	ENSG00000213316	7.43815e-24	5.18769
CDS2	ENSG00000101290	3.7541e-22	2.33758	MAGT1	ENSG00000102158	0	2.10027	TICAM1	ENSG00000127666	2.80862e-18	1.55314	CERS2	ENSG00000143418	1.03524e-97	2.03656									MYOSLID	ENSG00000229647	3.53618e-72	2.50395	TMSB15B	ENSG00000158427,ENSG00000269226	3.7321e-23	1.79195	HK3	ENSG00000160883	7.72305e-24	1.89038
PGPEP1	ENSG00000130517	4.1351e-22	2.3542	ANO10	ENSG00000160746	0	2.30216	AC079922.2	ENSG00000237753	3.33948e-18	1.85725	SLC25A4	ENSG00000151729	1.40409e-97	1.89504									HOXD10	ENSG00000128710	4.6383e-72	1.60453	LINC01597	ENSG00000205611	4.86281e-23	2.30697	SAA2	ENSG00000134339	8.05254e-24	13.1936
B3GALT4	ENSG00000235863	1.13165e-21	3.84388	CBL	ENSG00000110395	0	2.0448	GNA14	ENSG00000156049	3.873e-18	1.62059	RAB5IF	ENSG00000101084	1.74214e-97	2.03623									FMN2	ENSG00000155816	7.24828e-72	2.42534	LNP1	ENSG00000206535	5.00004e-23	2.07951	S100A7	ENSG00000143556	9.94893e-24	2.23492
HK1	ENSG00000156515	1.27148e-21	2.12787	TSPAN15	ENSG00000099282	0	1.81202	SLC22A4	ENSG00000197208	4.22289e-18	2.10796	AGPAT5	ENSG00000155189	2.34552e-97	2.05982									ITGB1	ENSG00000150093	8.41935e-72	1.68796	PSD	ENSG00000059915	5.7938e-23	1.80912	ERP27	ENSG00000139055	1.08079e-23	5.50434
THSD7A	ENSG00000005108	1.43962e-21	2.36694	HK1	ENSG00000156515	0	1.99667	AC008543.5	ENSG00000267646	5.0808e-18	1.50539	TRIP12	ENSG00000153827	2.59608e-97	2.04849									G6PD	ENSG00000160211	8.47116e-72	1.52224	THUMPD3-AS1	ENSG00000206573	6.05122e-23	1.59535	SLC30A2	ENSG00000158014	1.0913e-23	2.29575
SH3TC2	ENSG00000169247	1.54329e-21	3.95475	SNAP23	ENSG00000092531	0	2.17451	LY6G5C	ENSG00000204428	5.95308e-18	1.61584	SERPINB8	ENSG00000166401	2.71586e-97	2.97177									FABP3	ENSG00000121769	1.14661e-71	2.66275	TXNDC16	ENSG00000087301	7.88949e-23	1.92232	NSG1	ENSG00000168824	1.15763e-23	5.42256
RIMS2	ENSG00000176406	1.59306e-21	3.34328	ARHGEF2	ENSG00000116584	0	1.97604	PYCARD-AS1	ENSG00000261359	6.16794e-18	1.956	ZDHHC5	ENSG00000156599	3.31742e-97	1.95192									SMYD3	ENSG00000185420	1.28102e-71	1.70721	COL23A1	ENSG00000050767	8.02457e-23	2.32572	RRAD	ENSG00000166592	1.379e-23	4.19731
FIGNL2	ENSG00000261308	2.37747e-21	2.86466	PACSIN2	ENSG00000100266	0	2.11985	FERMT3	ENSG00000149781	6.72241e-18	1.78724	FAM222B	ENSG00000173065	3.45188e-97	1.96904									GUCA1A	ENSG00000048545	1.51854e-71	2.85934	YAP1	ENSG00000137693	8.20683e-23	1.5925	AC069503.1	ENSG00000255856	1.39333e-23	5.07889
SP6	ENSG00000189120	2.74638e-21	2.98204	REEP5	ENSG00000129625	0	2.06102	KIAA1549L	ENSG00000110427	7.67365e-18	1.72647	ARRDC1	ENSG00000197070	3.8159e-97	2.31854									TIMM17A	ENSG00000134375	1.55005e-71	1.55681	LEMD1	ENSG00000186007	8.26843e-23	2.17644	TMEM266	ENSG00000169758	2.00054e-23	4.46233
MYOZ2	ENSG00000172399	2.79284e-21	3.90077	PICALM	ENSG00000073921	0	2.02263	GDF7	ENSG00000143869	8.91537e-18	1.57126	PLEKHO2	ENSG00000241839	5.23631e-97	2.38911									WFDC3	ENSG00000124116	1.91389e-71	2.72745	CROCC	ENSG00000058453	9.16676e-23	1.8982	MTURN	ENSG00000180354	2.20666e-23	4.41002
PFKP	ENSG00000067057	3.08562e-21	2.1518	LEPROTL1	ENSG00000104660	0	2.06281	HECTD3	ENSG00000126107	1.01292e-17	1.54175	WDR44	ENSG00000131725	6.8291e-97	2.45372									GLRB	ENSG00000109738	1.94286e-71	2.61735	PRTFDC1	ENSG00000099256	1.05401e-22	1.88496	GRAMD2A	ENSG00000175318	2.25537e-23	3.26982
MASP1	ENSG00000127241	3.40956e-21	2.93796	ENTPD1	ENSG00000138185	0	2.49674	ATL1	ENSG00000198513	1.28349e-17	1.77924	CAPN2	ENSG00000162909	7.3637e-97	2.03041									AL049629.2	ENSG00000284969	2.05716e-71	2.13263	TBL1XR1	ENSG00000177565	1.07871e-22	1.59559	C1orf226	ENSG00000239887	2.26853e-23	5.14092
C2CD4A	ENSG00000198535	3.5203e-21	3.4391	OSMR	ENSG00000145623	0	2.57739	LINC01480	ENSG00000270164	1.38212e-17	1.83007	EGF	ENSG00000138798	7.45321e-97	3.41807									ARID5A	ENSG00000196843	2.33895e-71	1.77874	ZNF292	ENSG00000188994	1.20481e-22	1.51566	C2CD4A	ENSG00000198535	2.37927e-23	6.23127
CD276	ENSG00000103855	3.65852e-21	1.90481	BAG3	ENSG00000151929	0	2.29945	PEX11G	ENSG00000104883	1.51386e-17	1.62099	ACOT7	ENSG00000097021	1.18603e-96	2.10685									COL6A6	ENSG00000206384	2.60174e-71	2.70624	FAM117B	ENSG00000138439	1.29241e-22	1.83407	RNASET2	ENSG00000026297	3.86474e-23	6.28118
SCAMP3	ENSG00000116521	4.07671e-21	2.4193	SNX14	ENSG00000135317	0	2.01513	REP15	ENSG00000174236	1.5813e-17	1.71463	MET	ENSG00000105976	1.33628e-96	2.61945									PKM	ENSG00000067225	4.96657e-71	1.66632	SELENBP1	ENSG00000143416	2.01487e-22	1.81387	PPIL6	ENSG00000185250	4.23844e-23	4.43454
LAMB2	ENSG00000172037	5.51713e-21	2.2488	RAB1B	ENSG00000174903	0	2.03848	OSBPL10-AS1	ENSG00000232490	1.7973e-17	2.02608	GATAD2A	ENSG00000167491	1.45574e-96	2.01357									SPINT2	ENSG00000167642	5.58883e-71	1.83675	PENK	ENSG00000181195	2.40452e-22	4.381	LINC01503	ENSG00000233901	4.44091e-23	5.42909
DISC1	ENSG00000162946	5.82965e-21	3.02382	OCIAD2	ENSG00000145247	0	2.01785	PTPN6	ENSG00000111679	2.75471e-17	1.65827	PON2	ENSG00000105854	1.66185e-96	1.88507									SOCS5	ENSG00000171150	7.38919e-71	1.64858	PDE7B	ENSG00000171408	2.59226e-22	2.21845	FAM196A	ENSG00000188916	6.09425e-23	4.76505
TMEM109	ENSG00000110108	6.12873e-21	2.0857	LIMS1	ENSG00000169756	0	2.573	PIH1D3	ENSG00000080572	3.24075e-17	1.95603	AP1G1	ENSG00000166747	2.20669e-96	1.98499									TGM2	ENSG00000198959	8.15976e-71	1.93882	JAM2	ENSG00000154721	3.23902e-22	2.08612	KISS1	ENSG00000170498	6.17556e-23	2.6025
RHBDF2	ENSG00000129667	7.85122e-21	3.12696	GAS2L3	ENSG00000139354	0	2.98463	ISM1	ENSG00000101230	3.35227e-17	2.12794	AAED1	ENSG00000158122	2.39871e-96	2.27283									LRRFIP1	ENSG00000124831	8.64845e-71	1.51719	PGM5	ENSG00000154330	3.58055e-22	2.09396	CYFIP2	ENSG00000055163	6.73499e-23	4.96018
FAM89A	ENSG00000182118	7.98462e-21	2.16502	PSAP	ENSG00000197746	0	2.18419	KCNE3	ENSG00000175538	4.10708e-17	1.75596	FLNB	ENSG00000136068	2.40719e-96	1.67394									CCNYL1	ENSG00000163249	9.1685e-71	2.13579	CACNA1C	ENSG00000151067	3.70322e-22	1.79593	PKP4	ENSG00000144283	7.64535e-23	3.90465
TBC1D8	ENSG00000204634	9.48757e-21	3.00187	PRAG1	ENSG00000275342	0	2.1759	AC119674.2	ENSG00000284686	4.57501e-17	2.00613	AGPAT1	ENSG00000204310	2.916e-96	2.00412									LDB3	ENSG00000122367	1.33895e-70	2.62433	ZNF730	ENSG00000183850	3.7444e-22	2.08582	SEMA3F	ENSG00000001617	8.77107e-23	3.93727
FOSL2	ENSG00000075426	9.86471e-21	2.61481	RAP2B	ENSG00000181467	0	2.28014	ABCA4	ENSG00000198691	4.68428e-17	1.7228	CCDC85B	ENSG00000175602	3.2342e-96	2.59972									CALM2	ENSG00000143933	1.53052e-70	1.51672	FRMPD4	ENSG00000169933	4.89799e-22	2.34355	ITGB4	ENSG00000132470	9.37978e-23	5.18606
AC007952.5	ENSG00000262292	1.05585e-20	3.31845	RBM38	ENSG00000132819	0	2.49531	DAGLB	ENSG00000164535	5.4346e-17	1.58613	DHX32	ENSG00000089876	4.61615e-96	2.00441									FAS	ENSG00000026103	1.66659e-70	1.74084	OGDHL	ENSG00000197444	5.80201e-22	2.06024	IRX2	ENSG00000170561	1.00662e-22	6.25659
UBALD2	ENSG00000185262	1.11141e-20	2.06859	ARGLU1	ENSG00000134884	0	2.39151	FAM155A	ENSG00000204442	5.83113e-17	1.64799	ABRACL	ENSG00000146386	6.0178e-96	2.23987									MYL5	ENSG00000215375	1.84753e-70	1.70375	CCDC171	ENSG00000164989	7.35379e-22	1.95977	MALAT1	ENSG00000251562	1.01276e-22	2.61732
RNF213	ENSG00000173821	1.18066e-20	2.33192	ACOT9	ENSG00000123130	0	2.23075	IKBKE	ENSG00000263528	6.66709e-17	1.63081	TNFRSF1B	ENSG00000028137	6.5338e-96	1.98618									AL031058.1	ENSG00000261189	2.08905e-70	1.70471	ZNF300	ENSG00000145908	7.57501e-22	2.01579	CYP2W1	ENSG00000073067	1.02032e-22	3.282
TGFBR3	ENSG00000069702	1.25013e-20	1.97803	ABCA9-AS1	ENSG00000231749	0	4.23927	CDH8	ENSG00000150394	6.74624e-17	2.23575	GSN	ENSG00000148180	7.68635e-96	2.5363									NUDT8	ENSG00000167799	2.16189e-70	1.70402	KIF2C	ENSG00000142945	8.53034e-22	2.027	TC2N	ENSG00000165929	1.05786e-22	2.51387
UXS1	ENSG00000115652	1.60653e-20	2.36662	RPS6KA1	ENSG00000117676	0	2.72711	DOCK8	ENSG00000107099	6.8709e-17	2.00338	LYPLA1	ENSG00000120992	7.95701e-96	2.07678									LYPD1	ENSG00000150551	3.29558e-70	2.04079	NDST4	ENSG00000138653	9.16626e-22	2.16789	FXYD1	ENSG00000266964	1.05838e-22	4.56489
SUN2	ENSG00000100242	1.63545e-20	2.35581	TDRD10	ENSG00000163239	0	3.61769	GSAP	ENSG00000186088	6.96963e-17	1.5881	RABEP2	ENSG00000177548	9.12305e-96	2.17629									ULBP2	ENSG00000131015	4.0228e-70	2.357	AC110491.1	ENSG00000261292	1.18257e-21	1.9796	PTPRC	ENSG00000081237	1.18307e-22	11.5936
MGAT4A	ENSG00000071073	1.85326e-20	2.52717	ELK3	ENSG00000111145	0	2.16812	GAPLINC	ENSG00000266835	7.64315e-17	1.57646	SETX	ENSG00000107290	9.73802e-96	1.98471									HOXD-AS2	ENSG00000237380	4.27022e-70	1.62323	SDK2	ENSG00000069188	1.2211e-21	2.18563	NME5	ENSG00000112981	2.15882e-22	5.84029
SLC26A2	ENSG00000155850	2.874e-20	2.43151	SECISBP2L	ENSG00000138593	0	2.04986	RPA4	ENSG00000204086	8.91057e-17	1.64131	VEPH1	ENSG00000197415	1.03344e-95	2.41466									TRPC4	ENSG00000133107	1.77908e-69	2.23111	ZNF581	ENSG00000171425	1.24049e-21	1.6591	DHRS13	ENSG00000167536	2.60614e-22	3.59378
TTC29	ENSG00000137473	3.27179e-20	3.81553	ST8SIA4	ENSG00000113532	0	2.26278	FBXL18	ENSG00000155034	8.92105e-17	1.73124	ARL8A	ENSG00000143862	1.53445e-95	1.95335									SAMD4A	ENSG00000020577	2.36744e-69	1.81944	GTSE1	ENSG00000075218	1.27563e-21	1.98005	KLK7	ENSG00000169035	2.79663e-22	7.88795
RIMKLA	ENSG00000177181	4.24572e-20	3.75469	HTRA3	ENSG00000170801	0	2.32662	SPAG1	ENSG00000104450	1.11135e-16	1.72598	PKIG	ENSG00000168734	2.5181e-95	2.17152									TGFB2	ENSG00000092969	2.38603e-69	1.65135	HJURP	ENSG00000123485	1.28768e-21	2.13706	PROM2	ENSG00000155066	2.98077e-22	3.37228
NCKAP1	ENSG00000061676	4.47367e-20	1.95946	SESTD1	ENSG00000187231	0	2.1035	SLFN11	ENSG00000172716	1.28354e-16	2.0416	KAT2B	ENSG00000114166	2.60537e-95	2.86895									SRD5A3	ENSG00000128039	2.55838e-69	1.63633	ZNF844	ENSG00000223547	1.31689e-21	1.9246	AC023794.3	ENSG00000249388	3.77497e-22	4.46974
SH2D3C	ENSG00000095370	4.5692e-20	2.02448	SERPINB6	ENSG00000124570	0	2.50233	RNASE6	ENSG00000169413	1.32383e-16	1.73666	ZNF608	ENSG00000168916	3.07733e-95	2.09449									KCNK3	ENSG00000171303	2.7083e-69	2.60222	FBLN2	ENSG00000163520	1.34467e-21	1.57072	FUT3	ENSG00000171124	5.12987e-22	1.92651
ACTR2	ENSG00000138071	5.00365e-20	1.74776	BMPR2	ENSG00000204217	0	1.98653	PRR29-AS1	ENSG00000264954	1.63131e-16	2.05152	PLEKHM1	ENSG00000225190	3.15983e-95	2.5556									PFDN1	ENSG00000113068	4.08163e-69	1.61713	GDNF	ENSG00000168621	1.39339e-21	2.38551	PRSS33	ENSG00000103355	5.37976e-22	2.58028
SLITRK4	ENSG00000179542	7.6039e-20	2.81018	LFNG	ENSG00000106003	0	2.84488	CSF2RB	ENSG00000100368	1.69193e-16	1.82882	MINK1	ENSG00000141503	3.67437e-95	2.08744									FBXO6	ENSG00000116663	4.3114e-69	1.91511	LRRC75B	ENSG00000178026	1.64998e-21	1.90591	SRGAP3	ENSG00000196220	6.79902e-22	4.8447
TNFRSF10C	ENSG00000173535	8.72955e-20	3.93432	TTC28	ENSG00000100154	0	2.07144	CYB5D1	ENSG00000182224	2.60345e-16	1.65975	BEND7	ENSG00000165626	3.82416e-95	2.26256									CILP2	ENSG00000160161	4.43603e-69	4.23477	KIF18A	ENSG00000121621	1.65031e-21	2.05063	SMKR1	ENSG00000240204	7.16597e-22	1.77955
IFIH1	ENSG00000115267	9.82613e-20	3.77814	SLK	ENSG00000065613	0	1.98925	HPCAL1	ENSG00000115756	3.02336e-16	1.62105	ATP6V1C1	ENSG00000155097	4.18212e-95	2.04698									VDAC1	ENSG00000213585	8.53231e-69	1.50323	PCDH19	ENSG00000165194	2.34061e-21	2.2708	PIK3C2G	ENSG00000139144	7.17439e-22	1.69494
DAPK2	ENSG00000035664	1.07848e-19	3.09752	EDEM3	ENSG00000116406	0	2.12985	PLA2G16	ENSG00000176485	3.1402e-16	1.79099	MAN1C1	ENSG00000117643	6.17773e-95	2.86849									PSD	ENSG00000059915	8.91227e-69	1.58969	ARHGAP32	ENSG00000134909	2.40483e-21	1.90001	FGD3	ENSG00000127084	7.49945e-22	3.56422
GCNT1	ENSG00000187210	1.10807e-19	3.54466	CD151	ENSG00000177697	0	1.95402	SH3TC2	ENSG00000169247	3.41398e-16	1.88593	SLC43A3	ENSG00000134802	6.6509e-95	1.94696									B2M	ENSG00000166710	1.41441e-68	1.58303	RFX2	ENSG00000087903	2.8191e-21	2.01092	GSTO2	ENSG00000065621	8.82197e-22	5.23792
PLOD1	ENSG00000083444	1.13384e-19	1.88003	MKNK1	ENSG00000079277	0	2.46781	RFX8	ENSG00000196460	3.46751e-16	1.69822	VAT1	ENSG00000108828	7.87491e-95	2.05697									MCEE	ENSG00000124370	2.58397e-68	1.60867	TARID	ENSG00000227954	2.95682e-21	2.2867	CLDN14	ENSG00000159261	8.9626e-22	3.55767
MGAT5	ENSG00000152127	1.23531e-19	2.48874	ICOSLG	ENSG00000160223	0	2.60608	LINC00920	ENSG00000246898	3.83286e-16	1.60383	PTDSS1	ENSG00000156471	8.17128e-95	1.9977									IFITM3	ENSG00000142089	4.77964e-68	1.57494	SLC4A3	ENSG00000114923	3.14318e-21	2.31268	EPS8L1	ENSG00000131037	1.07306e-21	3.91146
CORO1C	ENSG00000110880	1.33593e-19	2.38282	MOB3A	ENSG00000172081	0	2.22641	CXCL3	ENSG00000163734	3.84765e-16	1.6076	TBC1D10B	ENSG00000169221	1.06152e-94	1.9933									CRAT	ENSG00000095321	6.56602e-68	1.55061	PKNOX2	ENSG00000165495	3.25343e-21	2.24129	CFAP126	ENSG00000188931	1.30452e-21	2.30099
SPTBN5	ENSG00000137877	1.39406e-19	3.8601	CAMSAP2	ENSG00000118200	0	2.02682	ME3	ENSG00000151376	4.02593e-16	1.51288	ATP2A2	ENSG00000174437	1.1297e-94	1.97916									RHOD	ENSG00000173156	7.99922e-68	1.87126	CTSK	ENSG00000143387	3.43002e-21	2.29272	IGSF3	ENSG00000143061	1.38255e-21	3.9892
ORAI1	ENSG00000276045	1.39444e-19	2.22881	ELOA	ENSG00000011007	0	2.09927	ITGA2B	ENSG00000005961	5.34781e-16	1.99857	TMEM246	ENSG00000165152	1.32538e-94	1.95112									KCNS3	ENSG00000170745	8.84727e-68	2.15454	ANKRD35	ENSG00000198483	3.64468e-21	2.15699	RASGEF1A	ENSG00000198915	1.39534e-21	2.97367
ZNF813	ENSG00000198346	1.77294e-19	3.41909	FAM174B	ENSG00000185442	0	3.13062	BNC1	ENSG00000169594	5.84637e-16	2.05307	HDAC7	ENSG00000061273	1.46825e-94	1.86609									EBNA1BP2	ENSG00000117395	3.04049e-67	1.50236	BIRC5	ENSG00000089685	4.02097e-21	1.75997	EPPK1	ENSG00000261150	1.43363e-21	4.33671
ANXA2R	ENSG00000177721	1.88424e-19	3.15213	ANKRD13A	ENSG00000076513	0	2.42582	ADPRH	ENSG00000144843	7.57992e-16	2.16607	PRKCE	ENSG00000171132	1.48048e-94	2.38438									RTL8B	ENSG00000212747	3.52058e-67	1.56067	HIST1H2AK	ENSG00000275221	4.06742e-21	2.29521	FSTL5	ENSG00000168843	1.44098e-21	4.89985
TMEM259	ENSG00000182087	2.07259e-19	2.12216	DDI2	ENSG00000197312	0	2.58911	CCSER1	ENSG00000184305	7.94268e-16	1.65683	PAPSS1	ENSG00000138801	2.17822e-94	2.19487									LMAN1	ENSG00000074695	3.69608e-67	1.54199	SMC2	ENSG00000136824	4.14275e-21	1.61541	AL122058.1	ENSG00000226308	1.58316e-21	2.07948
AP2S1	ENSG00000042753	2.52575e-19	1.50726	C6orf62	ENSG00000112308	0	2.04344	PQLC2L	ENSG00000174899	9.84576e-16	1.86645	SHB	ENSG00000107338	3.8327e-94	2.84525									AC113383.1	ENSG00000250320	3.74029e-67	2.37742	WNK3	ENSG00000196632	4.23669e-21	1.87428	COBL	ENSG00000106078	1.71958e-21	4.10231
BOK	ENSG00000176720	2.64951e-19	2.55566	C20orf194	ENSG00000088854	0	2.26042	TAF4	ENSG00000130699	1.15596e-15	1.53353	UXS1	ENSG00000115652	3.85275e-94	1.98949									CEBPG	ENSG00000153879	4.44937e-67	1.57716	TSPOAP1	ENSG00000005379	4.34919e-21	2.31199	ADGRA1	ENSG00000197177	1.76606e-21	3.23417
SLK	ENSG00000065613	3.80144e-19	2.21074	GATA3	ENSG00000107485	0	1.85242	DAND5	ENSG00000179284	1.35793e-15	1.8766	RSU1	ENSG00000148484	3.98323e-94	2.0024									GRP	ENSG00000134443	5.66416e-67	2.81902	BMP4	ENSG00000125378	4.49985e-21	1.76666	ARHGAP25	ENSG00000163219	2.02898e-21	3.60007
PLEKHO2	ENSG00000241839	4.01915e-19	2.87795	EXOC5	ENSG00000070367	0	2.05934	TBC1D25	ENSG00000068354	2.08581e-15	1.52891	ZDHHC3	ENSG00000163812	4.66767e-94	2.06362									RNF14	ENSG00000013561	7.17248e-67	1.57137	NDNF	ENSG00000173376	4.87514e-21	2.45387	UNC5A	ENSG00000113763	2.22927e-21	2.59004
SLC49A3	ENSG00000169026	4.07657e-19	3.57408	TMCC3	ENSG00000057704	0	2.9237	GPR160	ENSG00000173890	2.15834e-15	1.60928	EGFL7	ENSG00000172889	4.95234e-94	2.16332									CXorf40B	ENSG00000197021	7.70956e-67	1.77287	SCN7A	ENSG00000136546	4.94576e-21	2.16554	CMTM8	ENSG00000170293	2.82625e-21	3.18042
KIAA0100	ENSG00000007202	4.36826e-19	2.13957	PGS1	ENSG00000087157	0	2.26141	MICALL2	ENSG00000164877	2.22974e-15	1.60057	ITPRIPL2	ENSG00000205730	5.77536e-94	2.00983									PMAIP1	ENSG00000141682	9.32201e-67	1.70031	COLEC11	ENSG00000118004	4.95747e-21	1.5966	HOTAIRM1	ENSG00000233429	3.32987e-21	4.26041
CPT1C	ENSG00000169169	5.04624e-19	2.89824	BCAP31	ENSG00000185825	0	2.28295	GPR85	ENSG00000164604	2.71094e-15	1.64712	CYB5R3	ENSG00000100243	5.93958e-94	2.38474									AC112721.1	ENSG00000222022	1.16644e-66	2.51671	RND3	ENSG00000115963	5.62284e-21	1.54968	C19orf81	ENSG00000235034	3.4937e-21	4.6849
TGM2	ENSG00000198959	6.08381e-19	2.24705	HOXB7	ENSG00000260027	0	2.07063	C1orf115	ENSG00000162817	2.78333e-15	1.96257	AL512625.3	ENSG00000234665	9.20623e-94	3.9792									ACTA2-AS1	ENSG00000180139	1.18449e-66	2.57412	ADGRB3	ENSG00000135298	5.88678e-21	2.25627	LIPH	ENSG00000163898	3.6682e-21	3.10648
S100A6	ENSG00000197956	7.60454e-19	1.53444	ERO1A	ENSG00000197930	0	2.17624	LINC00926	ENSG00000247982	2.93746e-15	1.72133	VAMP3	ENSG00000049245	1.11599e-93	1.89929									SLC35F3	ENSG00000183780	1.68051e-66	2.34118	H1F0	ENSG00000189060	6.0305e-21	1.64913	MOB3B	ENSG00000120162	3.91359e-21	4.2092
AC011139.1	ENSG00000283458	7.67084e-19	3.86588	CADM4	ENSG00000105767	0	2.02737	FGF18	ENSG00000156427	3.41532e-15	1.83982	PCNX3	ENSG00000197136	1.18303e-93	2.03208									AL356417.2	ENSG00000233682	1.85821e-66	2.48197	NOVA1	ENSG00000139910	6.05937e-21	1.61968	MHENCR	ENSG00000232442	3.96583e-21	4.30837
GATA2	ENSG00000179348	8.261e-19	2.65138	MON1B	ENSG00000103111	0	2.45283	AC004839.1	ENSG00000272854	3.45021e-15	1.96961	SMIM12	ENSG00000163866	1.4356e-93	1.98255									2004-03-01	ENSG00000144583	1.98238e-66	2.58337	FOXM1	ENSG00000111206	7.22244e-21	1.92461	MYEOV	ENSG00000172927	6.02651e-21	4.4507
SLC35G2	ENSG00000168917	8.417e-19	2.57651	RNF144B	ENSG00000137393	0	4.0345	ANKHD1	ENSG00000131503	3.6706e-15	1.5722	WIPF1	ENSG00000115935	1.86092e-93	2.11113									S100A4	ENSG00000196154	2.87563e-66	2.05193	PER3	ENSG00000049246	7.68734e-21	2.1248	MYMX	ENSG00000262179	6.30485e-21	2.6128
LAPTM4B	ENSG00000104341	8.5173e-19	1.8927	TBC1D8	ENSG00000204634	0	2.87774	TMEM102	ENSG00000181284	4.11054e-15	1.55628	PIAS1	ENSG00000033800	2.18647e-93	1.94972									HILPDA	ENSG00000135245	3.44988e-66	1.8102	HIST1H2AG	ENSG00000196787	1.08344e-20	1.88676	DACT2	ENSG00000164488	7.61634e-21	4.9868
PDCD6IP	ENSG00000170248	9.22592e-19	2.1938	ANKRD9	ENSG00000156381	0	2.38462	NEK10	ENSG00000163491	4.11184e-15	1.95466	FMNL3	ENSG00000161791	2.71222e-93	1.60225									SGIP1	ENSG00000118473	1.34094e-65	1.6203	HAAO	ENSG00000162882	1.14446e-20	1.91476	RUNX3	ENSG00000020633	1.18316e-20	10.844
GAS2L3	ENSG00000139354	1.09916e-18	2.9605	CYBA	ENSG00000051523	0	2.3959	PITPNM2	ENSG00000090975	4.161e-15	1.61579	FJX1	ENSG00000179431	3.06784e-93	1.86444									OXCT1	ENSG00000083720	1.50192e-65	1.62843	DACT2	ENSG00000164488	1.15202e-20	2.16842	GPRC5B	ENSG00000167191	1.18347e-20	4.3365
PMEPA1	ENSG00000124225	1.19274e-18	2.0666	MAP4K4	ENSG00000071054	0	2.31755	GAS6-AS1	ENSG00000233695	4.46597e-15	1.96256	CD47	ENSG00000196776	3.24853e-93	1.86937									IFI6	ENSG00000126709	1.83061e-65	1.54322	ADRB3	ENSG00000188778	1.1621e-20	2.22072	PIK3AP1	ENSG00000155629	1.45566e-20	4.24365
CORO2B	ENSG00000103647	1.31383e-18	3.04075	PPP1R9B	ENSG00000108819	0	2.15855	GPD1L	ENSG00000152642	5.20931e-15	1.68754	BLCAP	ENSG00000166619	4.19958e-93	1.99076									CMKLR1	ENSG00000174600	2.89909e-65	2.82192	PPP3CA	ENSG00000138814	1.30041e-20	1.65104	CCBE1	ENSG00000183287	1.58262e-20	4.73847
SLC26A6	ENSG00000225697	1.80562e-18	2.91527	NID2	ENSG00000087303	0	2.11461	MYOZ2	ENSG00000172399	5.36152e-15	1.91791	HEXA	ENSG00000213614	5.62948e-93	1.83084									AC147067.1	ENSG00000244459	3.1688e-65	2.08632	CTBP2	ENSG00000175029	1.56264e-20	1.58313	ARHGEF16	ENSG00000130762	1.66183e-20	5.54352
GBP4	ENSG00000162654	1.8195e-18	2.8765	WDFY1	ENSG00000085449	0	2.12616	AL391261.2	ENSG00000258847	5.51044e-15	1.95836	IQSEC1	ENSG00000144711	5.97697e-93	2.22975									SPRN	ENSG00000203772	3.3295e-65	3.03637	AC106869.1	ENSG00000234690	2.04992e-20	2.04266	APOE	ENSG00000130203	1.79072e-20	2.55245
MPZL2	ENSG00000149573	2.16335e-18	3.48083	PAQR4	ENSG00000162073	0	2.94663	CXCL1	ENSG00000163739	7.59617e-15	1.7235	NQO1	ENSG00000181019	6.23639e-93	2.61583									SLC7A1	ENSG00000139514	4.01621e-65	1.71569	CDC25C	ENSG00000158402	2.19945e-20	2.1592	TXNIP	ENSG00000265972	1.7999e-20	3.21894
ASTN1	ENSG00000152092	3.35097e-18	3.4125	PAPSS1	ENSG00000138801	0	2.21599	C1orf61	ENSG00000125462	7.68182e-15	1.68016	TYMP	ENSG00000025708	7.55986e-93	2.23894									PGAM1	ENSG00000171314	4.32335e-65	1.62957	AC092691.1	ENSG00000239268	2.27503e-20	2.38282	CRACR2B	ENSG00000177685	1.82765e-20	4.04203
CLIC4	ENSG00000169504	3.6275e-18	1.91163	TCTEX1D1	ENSG00000152760	0	2.99809	ARNTL2	ENSG00000029153	8.08233e-15	1.88645	MOB3A	ENSG00000172081	7.75776e-93	2.05939									HRCT1	ENSG00000196196	4.81627e-65	2.17004	GYPB	ENSG00000250361	2.55369e-20	1.91535	CRYZ	ENSG00000116791	1.92807e-20	3.64412
ELOVL5	ENSG00000012660	3.69456e-18	2.25137	SAMHD1	ENSG00000101347	0	2.51831	CNTNAP3B	ENSG00000154529	8.5298e-15	1.76329	PCSK7	ENSG00000160613	1.0086e-92	1.86052									ACTL10	ENSG00000182584	5.22573e-65	2.37947	ABCA13	ENSG00000179869	2.77048e-20	2.13581	AL731533.2	ENSG00000273001	2.02697e-20	2.79399
ITPRIPL2	ENSG00000205730	4.44801e-18	2.00597	VASP	ENSG00000125753	0	1.95753	AC006262.2	ENSG00000269729	9.70967e-15	1.82501	CYBA	ENSG00000051523	1.10372e-92	2.6677									PANX1	ENSG00000110218	6.40486e-65	1.74765	HIST1H3B	ENSG00000274267	2.89952e-20	1.99791	DRC7	ENSG00000159625	2.45295e-20	5.22002
NRCAM	ENSG00000091129	4.93995e-18	3.46126	NFE2L1	ENSG00000082641	0	1.92776	ROPN1L	ENSG00000145491	9.81789e-15	1.90774	FAM171A2	ENSG00000161682	1.40113e-92	2.09236									LINC00670	ENSG00000179136	9.02281e-65	2.07885	C14orf39	ENSG00000179008	3.02253e-20	2.27147	LINC02081	ENSG00000267123	2.51055e-20	1.75461
CLTC	ENSG00000141367	6.54312e-18	1.81445	UXS1	ENSG00000115652	0	2.1345	MASP1	ENSG00000127241	1.26964e-14	1.54365	MYO6	ENSG00000196586	1.48249e-92	1.96235									OXTR	ENSG00000180914	9.14909e-65	3.65272	CENPU	ENSG00000151725	3.2533e-20	1.7532	IRX6	ENSG00000159387	2.80584e-20	5.842
FOXA1	ENSG00000129514	6.83849e-18	3.40332	RHOB	ENSG00000143878	0	2.30549	AL365181.2	ENSG00000272068	1.43091e-14	1.83692	DAZAP2	ENSG00000183283	1.62973e-92	1.92187									GNB5	ENSG00000069966	1.08096e-64	1.78274	FSTL5	ENSG00000168843	3.37509e-20	2.11079	LRMDA	ENSG00000148655	2.87219e-20	5.05865
ZMAT1	ENSG00000166432	6.98224e-18	3.52664	EPHB4	ENSG00000196411	0	1.89972	SPR	ENSG00000116096	1.45172e-14	1.52556	EDEM3	ENSG00000116406	1.87408e-92	1.88394									CRIP1	ENSG00000213145	3.02594e-64	2.75529	MAD2L1	ENSG00000164109	3.46955e-20	1.66177	C6orf132	ENSG00000188112	2.88857e-20	5.61966
BMP2K	ENSG00000138756	7.18426e-18	2.6395	UBE2Q1	ENSG00000160714	0	1.95264	SPINK5	ENSG00000133710	1.52585e-14	1.75867	MFSD1	ENSG00000118855	2.72356e-92	2.22484									MATN3	ENSG00000132031	3.063e-64	2.4742	ADRA1A	ENSG00000120907	3.57031e-20	2.29315	STON2	ENSG00000140022	3.2535e-20	5.22517
SPTA1	ENSG00000163554	7.78547e-18	3.74677	FBXO39	ENSG00000177294	0	4.67823	NECTIN1	ENSG00000110400	1.54884e-14	1.59411	TPRG1L	ENSG00000158109	2.91472e-92	2.11724									AC013652.1	ENSG00000259345	3.92884e-64	2.24484	BRIP1	ENSG00000136492	4.13488e-20	2.08479	PTPN6	ENSG00000111679	3.78322e-20	6.03969
COLGALT1	ENSG00000130309	1.30307e-17	2.15051	FAM91A1	ENSG00000176853	0	2.18541	FCMR	ENSG00000162894	1.55008e-14	1.69476	LGMN	ENSG00000100600	3.08742e-92	1.85775									ANKRD37	ENSG00000186352	4.07506e-64	2.04432	DACT1	ENSG00000165617	4.86575e-20	1.67751	ZDHHC23	ENSG00000184307	3.8054e-20	7.50465
CDC42BPB	ENSG00000198752	1.87268e-17	2.05811	ABHD5	ENSG00000011198	0	2.34075	LRRC45	ENSG00000169683	1.58616e-14	1.59963	TUBB6	ENSG00000176014	3.39664e-92	2.15174									TPRN	ENSG00000176058	4.47745e-64	1.65228	CCNB2	ENSG00000157456	5.32479e-20	1.70121	MTHFS	ENSG00000136371	5.53697e-20	3.8129
KCNJ2-AS1	ENSG00000267365	1.97069e-17	3.2862	FBLIM1	ENSG00000162458	0	1.97868	CMTM2	ENSG00000140932	1.66113e-14	2.29968	IFNGR1	ENSG00000027697	4.06736e-92	1.89121									ANKH	ENSG00000154122	5.63824e-64	2.6912	AP001347.1	ENSG00000224905	5.4374e-20	1.9333	ABCA5	ENSG00000154265	6.42986e-20	4.81782
MYSM1	ENSG00000162601	2.0445e-17	2.46201	RBM24	ENSG00000112183	0	4.09815	SLC1A1	ENSG00000106688	1.67674e-14	1.83023	AC020915.3	ENSG00000268516	4.14359e-92	2.30681									ADGRB2	ENSG00000121753	5.92115e-64	2.21758	ZBED3	ENSG00000132846	5.43872e-20	1.73277	PTGS1	ENSG00000095303	7.75593e-20	2.8185
HOXB8	ENSG00000120068	2.15812e-17	2.60289	MDM2	ENSG00000135679	0	1.93519	SPRY3	ENSG00000168939	2.78975e-14	1.73609	WBP1L	ENSG00000166272	4.23254e-92	1.84482									PHLDA1	ENSG00000139289	9.74386e-64	1.5145	CDT1	ENSG00000167513	6.15567e-20	1.75636	LAMC2	ENSG00000058085	8.8653e-20	7.00178
SLC12A6	ENSG00000140199	2.27204e-17	2.8615	VPS13C	ENSG00000129003	0	2.03339	RNF125	ENSG00000101695	3.04094e-14	1.90164	TMEM233	ENSG00000224982	4.40262e-92	2.63811									CCDC9B	ENSG00000188549	1.0286e-63	2.27761	BRD3	ENSG00000169925	6.1759e-20	1.62837	ATF3	ENSG00000162772	8.90709e-20	3.95254
TMOD3	ENSG00000138594	2.34676e-17	1.96691	STARD8	ENSG00000130052	0	2.46624	HES2	ENSG00000069812	3.12557e-14	2.0741	ATP6V1E1	ENSG00000131100	4.64867e-92	2.00665									ZNF846	ENSG00000196605	1.12802e-63	1.72774	LINC00900	ENSG00000246100	6.3714e-20	2.18817	HAVCR2	ENSG00000135077	1.02867e-19	4.33808
IQGAP2	ENSG00000145703	2.50292e-17	2.2136	2009-03-01	ENSG00000139266	0	2.17839	AC100803.3	ENSG00000271959	3.33323e-14	1.69568	RMND5A	ENSG00000153561	5.85716e-92	2.11185									RARRES2	ENSG00000106538	1.18564e-63	3.36166	TXK	ENSG00000074966	6.75937e-20	2.26065	ARHGAP24	ENSG00000138639	1.03543e-19	3.85043
STON2	ENSG00000140022	2.95304e-17	3.65313	VPS37B	ENSG00000139722	0	2.17946	SALL1	ENSG00000103449	3.68946e-14	1.56909	TMEM245	ENSG00000106771	8.53387e-92	1.9029									ITM2C	ENSG00000135916	1.29882e-63	1.6068	ONECUT2	ENSG00000119547	9.09451e-20	2.55287	HSBP1L1	ENSG00000226742	1.05884e-19	3.97683
CYSLTR1	ENSG00000173198	3.72967e-17	2.84011	TAGLN2	ENSG00000158710	0	2.12401	ELAVL2	ENSG00000107105	3.69836e-14	1.53136	SH3D19	ENSG00000109686	8.64459e-92	2.21556									EEF1A2	ENSG00000101210	1.73783e-63	3.00305	TAGLN3	ENSG00000144834	1.31927e-19	2.10403	LST1	ENSG00000204482	1.3424e-19	24.3513
ARL10	ENSG00000175414	4.5505e-17	2.47338	ARHGEF1	ENSG00000076928	0	2.05153	ARC	ENSG00000198576	4.53524e-14	1.63726	TP53INP1	ENSG00000164938	1.23443e-91	2.12317									NIPAL4	ENSG00000172548	1.76453e-63	2.73863	GCSH	ENSG00000140905	1.36356e-19	1.52532	KCNK5	ENSG00000164626	1.42092e-19	6.04767
DAPK3	ENSG00000167657	4.68432e-17	2.12771	RHBDF2	ENSG00000129667	0	2.95157	SNORC	ENSG00000182600	5.13371e-14	1.66932	PDZD2	ENSG00000133401	1.24257e-91	1.98393									TES	ENSG00000135269	3.57746e-63	1.60633	IGF2-AS	ENSG00000099869	1.4411e-19	1.76065	CYTIP	ENSG00000115165	1.61818e-19	5.77423
TCN2	ENSG00000185339	5.17612e-17	2.72801	MYO6	ENSG00000196586	0	1.90563	AC125807.2	ENSG00000250899	5.77887e-14	1.91326	TTC28	ENSG00000100154	1.50707e-91	1.89388									FAM214B	ENSG00000005238	4.21799e-63	1.55819	RTL5	ENSG00000242732	1.58399e-19	1.9803	LRMP	ENSG00000118308	1.76681e-19	3.26696
GZMA	ENSG00000145649	5.28427e-17	3.11104	ABI1	ENSG00000136754	0	2.02441	UNC13A	ENSG00000130477	6.48441e-14	1.68798	TRPM4	ENSG00000130529	2.02164e-91	2.13811									COMT	ENSG00000093010	5.70681e-63	1.61289	ZKSCAN7	ENSG00000196345	1.68517e-19	2.14597	SLC37A1	ENSG00000160190	1.87409e-19	5.04233
TMEM121B	ENSG00000183307	5.65634e-17	2.98625	SLC2A6	ENSG00000160326	0	2.18792	EEPD1	ENSG00000122547	7.03651e-14	1.58646	SHROOM4	ENSG00000158352	2.33475e-91	2.08423									TVP23B	ENSG00000171928	6.05748e-63	1.53206	ADAMTS7	ENSG00000136378	2.05756e-19	1.59429	HOXD4	ENSG00000170166	2.05802e-19	5.84484
ERAP2	ENSG00000164308	6.02699e-17	2.98105	ELF4	ENSG00000102034	0	3.44483	AC104695.3	ENSG00000270210	7.28341e-14	1.8531	MAPKAPK2	ENSG00000162889	3.2488e-91	1.89784									ANG	ENSG00000214274	9.39196e-63	1.71211	PHF21A	ENSG00000135365	2.10783e-19	1.7253	ELFN2	ENSG00000166897	2.27543e-19	7.27088
MTHFD2L	ENSG00000163738	6.33465e-17	2.49688	TPM3	ENSG00000143549	0	2.34755	FAM83H	ENSG00000180921	7.65798e-14	1.83502	LGALS8	ENSG00000116977	3.68595e-91	1.91065									MYL12A	ENSG00000101608	1.01538e-62	1.51925	NDC80	ENSG00000080986	2.42995e-19	1.85235	BTC	ENSG00000174808	2.30626e-19	2.21626
TANC1	ENSG00000115183	6.50407e-17	2.22843	DUSP6	ENSG00000139318	0	1.9097	PCLO	ENSG00000186472	7.97466e-14	1.80316	PLP2	ENSG00000102007	6.56215e-91	2.08022									CD63	ENSG00000135404	1.20197e-62	1.50966	SVOPL	ENSG00000157703	2.56469e-19	2.22282	YDJC	ENSG00000161179	2.34948e-19	3.7317
SLC41A1	ENSG00000133065	6.6967e-17	2.60259	DGKE	ENSG00000153933	0	2.61952	AP000695.2	ENSG00000233818	8.05988e-14	1.63592	KIAA1551	ENSG00000174718	8.14882e-91	1.88188									TRPC6	ENSG00000137672	1.69227e-62	2.86656	ZNF627	ENSG00000198551	2.5912e-19	1.94757	TMEM56	ENSG00000152078	2.38535e-19	4.46231
HOXB7	ENSG00000260027	1.19206e-16	2.2768	ADA	ENSG00000196839	0	2.0822	LTB4R	ENSG00000213903	8.92099e-14	1.5669	MFSD4A	ENSG00000174514	8.43629e-91	3.55664									COL6A3	ENSG00000163359	1.93046e-62	1.55366	KCND2	ENSG00000184408	2.6582e-19	2.20315	PPP1R9A	ENSG00000158528	2.4797e-19	4.50618
SNORC	ENSG00000182600	1.27199e-16	4.45704	SCAMP2	ENSG00000140497	0	2.03857	AC091563.1	ENSG00000254343	9.01033e-14	1.65991	SLC39A9	ENSG00000029364	9.02135e-91	2.1237									AVPI1	ENSG00000119986	1.99133e-62	2.13927	SRSF6	ENSG00000124193	3.02481e-19	1.57083	DNAH8	ENSG00000124721	2.53321e-19	2.63044
KCNK17	ENSG00000124780	1.31119e-16	3.76442	TFPI	ENSG00000003436	0	2.39403	PARD3B	ENSG00000116117	9.7329e-14	1.54966	USP25	ENSG00000155313	9.19226e-91	2.11784									DYNC1LI1	ENSG00000144635	2.3213e-62	1.50502	PCOLCE-AS1	ENSG00000224729	3.86095e-19	2.18365	AL096799.1	ENSG00000232271	3.05716e-19	2.5651
RPA4	ENSG00000204086	1.35901e-16	3.56725	PDLIM5	ENSG00000163110	0	1.82724	GCH1	ENSG00000131979	1.08053e-13	2.01451	AC110799.1	ENSG00000250863	9.99107e-91	3.79425									TDO2	ENSG00000151790	5.89299e-62	2.30797	DEPDC1	ENSG00000024526	3.98016e-19	1.79331	KCNJ11	ENSG00000187486	3.51437e-19	2.17415
RASSF3	ENSG00000153179	1.40966e-16	2.70022	UBA6	ENSG00000033178	0	1.90233	AC004846.2	ENSG00000258944	1.21479e-13	1.89227	NACC1	ENSG00000160877	1.2447e-90	1.96138									HAS2	ENSG00000170961	6.63249e-62	1.77255	PRR11	ENSG00000068489	4.96479e-19	1.96629	C2	ENSG00000166278	3.6252e-19	8.3829
APCDD1	ENSG00000154856	1.58514e-16	2.98381	FGD6	ENSG00000180263	0	2.50091	IL1A	ENSG00000115008	1.32225e-13	1.6185	SDC3	ENSG00000162512	1.26013e-90	1.99257									CDK7	ENSG00000134058	9.44271e-62	1.51989	LINC00972	ENSG00000225128	4.97236e-19	2.16364	OLR1	ENSG00000173391	3.99939e-19	3.27976
GRIN2A	ENSG00000183454	1.60954e-16	3.2015	KCNF1	ENSG00000162975	0	3.65888	AL357673.1	ENSG00000256407	1.38448e-13	1.65926	LRRFIP1	ENSG00000124831	1.45337e-90	1.87692									TTC39B	ENSG00000155158	1.01974e-61	1.83042	CX3CL1	ENSG00000006210	5.35067e-19	1.95071	MAP3K8	ENSG00000107968	4.09569e-19	4.6922
BMP6	ENSG00000153162	1.76223e-16	3.09433	AK1	ENSG00000106992	0	2.19334	RAB3B	ENSG00000169213	1.43003e-13	1.62602	RNF19A	ENSG00000034677	1.63073e-90	1.80355									LRRC15	ENSG00000172061	1.17371e-61	2.16496	ASTN2	ENSG00000148219	5.70157e-19	2.10649	CDCP1	ENSG00000163814	5.26267e-19	5.59966
PPP2R5A	ENSG00000066027	1.99758e-16	2.76955	TANC1	ENSG00000115183	0	1.8656	MPZL3	ENSG00000160588	1.84383e-13	1.54501	MGLL	ENSG00000074416	1.81281e-90	2.09813									AL359555.4	ENSG00000285347	1.25607e-61	2.12623	BRD8	ENSG00000112983	6.35972e-19	1.6347	CFD	ENSG00000197766	5.43362e-19	5.26707
IQCA1	ENSG00000132321	2.05016e-16	3.15665	MYL6	ENSG00000092841	0	1.72472	PLIN5	ENSG00000214456	2.1463e-13	1.81593	ATG4A	ENSG00000101844	2.84985e-90	2.23047									RNF121	ENSG00000137522	1.57023e-61	1.58561	AF106564.1	ENSG00000272163	6.46735e-19	2.0862	IFNLR1	ENSG00000185436	5.76396e-19	3.72078
GATA2-AS1	ENSG00000244300	2.49484e-16	2.67744	GNPTAB	ENSG00000111670	0	1.85263	LAX1	ENSG00000122188	2.35362e-13	1.88528	FAM171B	ENSG00000144369	2.89675e-90	2.37462									PRPS2	ENSG00000101911	2.64253e-61	1.90072	PTGER2	ENSG00000125384	7.0439e-19	2.09509	LINC00992	ENSG00000248663	6.83019e-19	2.37716
EDEM1	ENSG00000134109	2.80903e-16	2.45735	YEATS2	ENSG00000163872	0	1.99693	GBP4	ENSG00000162654	2.50137e-13	1.65328	ACER3	ENSG00000078124	3.47993e-90	2.10409									MAPRE3	ENSG00000084764	4.10863e-61	1.60039	RAI2	ENSG00000131831	7.54701e-19	2.04681	AC009065.7	ENSG00000261532	6.96812e-19	1.55164
NRAS	ENSG00000213281	3.76655e-16	2.17234	CTTN	ENSG00000085733	0	1.85288	KCNQ3	ENSG00000184156	2.69014e-13	1.88527	ICAM3	ENSG00000076662	4.00427e-90	2.37471									GATM	ENSG00000171766	5.85613e-61	2.42967	NLGN2	ENSG00000169992	7.67209e-19	1.86453	SLC7A8	ENSG00000092068	7.44466e-19	4.36431
TTC28	ENSG00000100154	4.42005e-16	2.2696	WIPF1	ENSG00000115935	0	2.26268	SLC9A7	ENSG00000065923	2.73347e-13	1.63662	TBKBP1	ENSG00000198933	5.49698e-90	2.18322									WWC1	ENSG00000113645	7.67616e-61	2.39737	TRABD2B	ENSG00000269113	7.70215e-19	2.18585	TNNT2	ENSG00000118194	7.88256e-19	3.77411
TRAM1	ENSG00000067167	4.42802e-16	1.98546	CGNL1	ENSG00000128849	0	2.87885	FRMD3	ENSG00000172159	3.27835e-13	1.64873	ZMIZ1	ENSG00000108175	6.60327e-90	1.81812									GADD45A	ENSG00000116717	8.0453e-61	1.6284	PNMA6A	ENSG00000235961	7.75727e-19	2.08016	LINC01637	ENSG00000237476	7.91575e-19	4.24363
CTDSPL	ENSG00000144677	4.69125e-16	2.15217	CLASP1	ENSG00000074054	0	1.99684	AC078883.1	ENSG00000225205	3.33259e-13	1.67951	SUMF1	ENSG00000144455	8.86968e-90	2.28491									TREM1	ENSG00000124731	1.0134e-60	2.73932	LOXL4	ENSG00000138131	7.92551e-19	2.27004	ITM2B	ENSG00000136156	9.06778e-19	2.46082
TRPM4	ENSG00000130529	4.99352e-16	2.68336	GNA14	ENSG00000156049	0	2.99407	SLC25A45	ENSG00000162241	3.41367e-13	1.72937	SLC38A7	ENSG00000103042	8.87081e-90	2.26364									IL1RL1	ENSG00000115602	1.26786e-60	3.76918	ST8SIA3	ENSG00000177511	8.0153e-19	2.1412	AC104123.1	ENSG00000251314	9.36588e-19	4.83674
ABCA5	ENSG00000154265	5.17248e-16	3.02065	PGF	ENSG00000119630	0	3.05008	ZFYVE28	ENSG00000159733	3.47438e-13	1.80338	AC125807.2	ENSG00000250899	9.27577e-90	3.58418									AL157895.1	ENSG00000233968	1.38258e-60	4.80559	BUB1B	ENSG00000156970	8.74162e-19	1.98699	CD300C	ENSG00000167850	1.06724e-18	1.75073
SLC4A7	ENSG00000033867	5.31413e-16	2.49294	PLEK2	ENSG00000100558	0	4.65078	EME2	ENSG00000197774	3.5009e-13	1.52787	HERC1	ENSG00000103657	9.67865e-90	1.75859									CDR2L	ENSG00000109089	2.01462e-60	1.59004	AC012499.1	ENSG00000229941	9.43562e-19	1.91336	SYNDIG1	ENSG00000101463	1.23903e-18	5.71989
KTN1	ENSG00000126777	5.36177e-16	1.74734	CORO1C	ENSG00000110880	0	2.14596	AP000459.2	ENSG00000228592	3.78264e-13	1.68378	PCAT1	ENSG00000253438	1.10825e-89	3.27132									FBXO44	ENSG00000132879	2.91552e-60	1.7829	TTC39C	ENSG00000168234	1.24093e-18	1.9953	FGR	ENSG00000000938	1.28744e-18	2.4994
MOB3A	ENSG00000172081	6.09284e-16	2.51167	DSTYK	ENSG00000133059	0	2.06577	TMEM150C	ENSG00000249242	4.13937e-13	1.55032	TMEM109	ENSG00000110108	1.2455e-89	1.86788									PYGL	ENSG00000100504	3.54579e-60	1.54601	GPSM1	ENSG00000160360	1.24124e-18	1.73923	BMPR1B-DT	ENSG00000249599	1.30421e-18	2.36276
CEPT1	ENSG00000134255	8.71129e-16	2.46294	INSIG2	ENSG00000125629	0	2.13165	EPHB1	ENSG00000154928	4.20208e-13	1.88883	PDCD6IP	ENSG00000170248	1.39574e-89	1.83292									EIF2S2	ENSG00000125977	3.85037e-60	1.54583	ZNF385D	ENSG00000151789	1.24312e-18	2.42429	ECHDC3	ENSG00000134463	1.39271e-18	4.10992
COMT	ENSG00000093010	8.93964e-16	1.94212	FAM222B	ENSG00000173065	0	2.04893	TRIM72	ENSG00000177238	4.27454e-13	1.9378	KL	ENSG00000133116	2.09117e-89	3.88961									FBXL8	ENSG00000135722	1.04599e-59	2.14688	NBPF19	ENSG00000271383	1.56113e-18	2.01581	AL109613.1	ENSG00000224093	1.39985e-18	3.7434
ST6GAL1	ENSG00000073849	9.39461e-16	2.42995	ARIH1	ENSG00000166233	0	1.95704	LINC00461	ENSG00000245526	4.29801e-13	2.03304	RNPEP	ENSG00000176393	2.23414e-89	2.05219									DOK1	ENSG00000115325	1.12151e-59	1.58786	ZNF253	ENSG00000256771	1.67248e-18	1.88437	EBI3	ENSG00000105246	1.66433e-18	4.98486
LRIG3	ENSG00000139263	9.65541e-16	2.44686	ATP2A2	ENSG00000174437	0	1.87491	AC013271.1	ENSG00000284337	5.4481e-13	1.54999	SGSM1	ENSG00000167037	2.27157e-89	3.6569									PPM1M	ENSG00000164088	1.52484e-59	1.92963	DZIP1	ENSG00000134874	1.82301e-18	1.73338	OASL	ENSG00000135114	1.75825e-18	2.4077
FAM221A	ENSG00000188732	1.00457e-15	3.46791	SLC29A3	ENSG00000198246	0	3.1684	SCYGR4	ENSG00000284631	6.24929e-13	1.51643	MRI1	ENSG00000037757	2.28248e-89	2.34306									EPHB2	ENSG00000133216	2.29324e-59	1.69554	EYA4	ENSG00000112319	1.86441e-18	2.18196	SLC16A5	ENSG00000170190	1.86868e-18	5.2205
CANX	ENSG00000127022	1.00764e-15	1.84882	SRGAP2C	ENSG00000171943	0	2.32789	AL109741.1	ENSG00000225938	7.21016e-13	1.72729	SECISBP2L	ENSG00000138593	2.46381e-89	1.93552									ALDH1A3	ENSG00000184254	2.73892e-59	4.08803	ESCO2	ENSG00000171320	1.88734e-18	1.82906	CLDN23	ENSG00000253958	1.91718e-18	5.48802
NCEH1	ENSG00000144959	1.02997e-15	3.36772	CISD3	ENSG00000277972	0	2.09315	ITGB3	ENSG00000259207	7.92968e-13	1.63571	TAF13	ENSG00000197780	2.59771e-89	2.03701									TNMD	ENSG00000000005	3.51899e-59	3.57019	PTPRC	ENSG00000081237	1.94672e-18	2.14725	WNK2	ENSG00000165238	1.94656e-18	3.96371
KIAA1549L	ENSG00000110427	1.07855e-15	3.04596	PMEPA1	ENSG00000124225	0	2.19468	TRMT2B	ENSG00000188917	8.00181e-13	1.66184	ARID3B	ENSG00000179361	3.49395e-89	2.15057									INSIG1	ENSG00000186480	3.65685e-59	1.848	KIF20A	ENSG00000112984	2.08134e-18	1.88825	TRAPPC6A	ENSG00000007255	2.00941e-18	3.44042
PGS1	ENSG00000087157	1.14174e-15	2.50569	ABI3	ENSG00000108798	0	2.97682	HID1-AS1	ENSG00000263586	9.27179e-13	1.78281	KIAA1191	ENSG00000122203	3.57775e-89	1.94573									FZD7	ENSG00000155760	7.07272e-59	1.56342	FAM216A	ENSG00000204856	2.14876e-18	1.76122	HYDIN	ENSG00000157423	2.14793e-18	3.46132
PIGG	ENSG00000174227	1.14616e-15	2.6999	LYPLA1	ENSG00000120992	0	1.99547	PRR7-AS1	ENSG00000246334	1.01573e-12	1.81655	PLAUR	ENSG00000011422	4.56199e-89	1.77104									FERMT2	ENSG00000073712	1.07345e-58	1.567	ANP32E	ENSG00000143401	2.37913e-18	1.5967	MAPK10	ENSG00000109339	2.20603e-18	3.58517
GRAMD1B	ENSG00000023171	1.3735e-15	2.64229	PBXIP1	ENSG00000163346	0	2.09183	SKOR2	ENSG00000215474	1.20398e-12	1.89616	LAMP1	ENSG00000185896	6.72014e-89	2.17926									VDR	ENSG00000111424	1.50026e-58	2.28239	PCDH15	ENSG00000150275	2.43676e-18	2.02671	HSD17B8	ENSG00000204228	2.22365e-18	3.52754
CTNNA1	ENSG00000044115	1.52217e-15	1.82031	TNFRSF10B	ENSG00000120889	0	1.89891	BBOX1-AS1	ENSG00000254560	1.25627e-12	1.68429	GLB1	ENSG00000170266	8.74604e-89	1.88866									CHST3	ENSG00000122863	1.65256e-58	1.67678	PIANP	ENSG00000139200	2.67758e-18	1.91951	LINC01508	ENSG00000231107	2.23422e-18	3.75732
ITGB5	ENSG00000082781	1.56916e-15	1.91572	SLC25A4	ENSG00000151729	0	1.87237	FZD10	ENSG00000111432	1.45001e-12	1.6821	TTYH3	ENSG00000136295	8.94849e-89	2.13664									PRPH2	ENSG00000112619	2.08071e-58	1.9802	STK33	ENSG00000130413	2.68924e-18	2.12831	GRTP1	ENSG00000139835	2.26105e-18	4.02492
MGAT4B	ENSG00000161013	2.27394e-15	1.84945	CPT1C	ENSG00000169169	0	2.42147	TPBGL	ENSG00000261594	1.81395e-12	2.0385	PPP6R1	ENSG00000105063	1.70785e-88	1.92224									MORF4L2	ENSG00000123562	2.1649e-58	1.50092	HOXD10	ENSG00000128710	2.7002e-18	2.00674	CTSS	ENSG00000163131	2.56584e-18	21.0483
AC092683.1	ENSG00000230606	2.29204e-15	2.87431	PRKCE	ENSG00000171132	0	2.66481	CX3CR1	ENSG00000168329	1.84962e-12	1.80023	ATP6V1B2	ENSG00000147416	2.1176e-88	1.86788									MT1X	ENSG00000187193	2.31708e-58	2.13769	SDC1	ENSG00000115884	2.83155e-18	1.92089	TFAP2C	ENSG00000087510	2.59968e-18	3.91717
HTR1F	ENSG00000179097	2.3456e-15	3.8887	DLGAP4	ENSG00000080845	0	2.02486	ADAMTS4	ENSG00000158859	1.8751e-12	1.61118	ANKRD13A	ENSG00000076513	2.31024e-88	2.07518									SGCA	ENSG00000108823	2.57062e-58	2.5034	FOXO3	ENSG00000118689	2.94236e-18	1.68169	ACACB	ENSG00000076555	2.82078e-18	6.02847
SLC16A13	ENSG00000174327	2.45228e-15	3.38492	SLC39A10	ENSG00000196950	0	1.84796	SIAE	ENSG00000110013	1.88792e-12	1.55331	NOMO1	ENSG00000103512	2.36429e-88	2.3972									A1BG-AS1	ENSG00000268895	2.7547e-58	1.70615	USP49	ENSG00000164663	3.00478e-18	1.97885	CELSR2	ENSG00000143126	2.92807e-18	5.37205
VWCE	ENSG00000167992	2.48442e-15	3.22752	VAMP3	ENSG00000049245	0	1.95599	AC068987.2	ENSG00000260122	1.99564e-12	1.66884	SMIM30	ENSG00000214194	2.38078e-88	1.91291									CASP4	ENSG00000196954	2.86611e-58	1.67557	TRA2B	ENSG00000136527	3.05649e-18	1.54266	GPAT3	ENSG00000138678	2.95503e-18	4.11346
CNOT6L	ENSG00000138767	2.55252e-15	2.23368	NFIB	ENSG00000147862	0	1.91833	MYZAP	ENSG00000263155	2.24899e-12	1.91096	PLA2G15	ENSG00000103066	2.54903e-88	2.06476									PTPRU	ENSG00000060656	2.97618e-58	1.7838	THG1L	ENSG00000113272	3.14489e-18	1.67999	NAV2	ENSG00000166833	3.03172e-18	4.32775
KIAA1551	ENSG00000174718	2.83617e-15	2.36882	FAM89A	ENSG00000182118	0	1.99693	NCEH1	ENSG00000144959	2.28079e-12	1.51358	ADAP1	ENSG00000105963	2.60133e-88	3.41048									ENO2	ENSG00000111674	4.71116e-58	1.54322	OAS1	ENSG00000089127	3.18618e-18	2.11955	SELENOV	ENSG00000186838	3.08484e-18	4.70367
CADM4	ENSG00000105767	3.13882e-15	2.32875	ITGB5	ENSG00000082781	0	1.82003	AC119674.1	ENSG00000260971	2.30224e-12	1.80813	HOXB9	ENSG00000170689	3.10612e-88	1.98257									AC073365.1	ENSG00000223812	6.35571e-58	2.8823	VPS37D	ENSG00000176428	3.61825e-18	1.93597	CLEC10A	ENSG00000132514	3.23746e-18	1.81509
GPR85	ENSG00000164604	3.24535e-15	3.54019	BTBD3	ENSG00000132640	0	2.01117	EVA1C	ENSG00000166979	2.32298e-12	1.92252	STX6	ENSG00000135823	3.53115e-88	1.90966									ID4	ENSG00000172201	9.43881e-58	1.83437	TENM2	ENSG00000145934	3.62758e-18	2.39411	LMBRD1	ENSG00000168216	3.65774e-18	3.36063
TRMT9B	ENSG00000250305	3.31523e-15	3.33451	TMCC1	ENSG00000172765	0	2.31765	CBLN1	ENSG00000102924	2.639e-12	2.14175	TCF4	ENSG00000196628	3.70955e-88	2.18463									GAL3ST4	ENSG00000197093	1.25809e-57	2.17741	TUBB4A	ENSG00000104833	3.63238e-18	2.07019	ARHGAP9	ENSG00000123329	3.7319e-18	4.24764
EIF4EBP1	ENSG00000187840	3.54125e-15	1.65411	MOB3C	ENSG00000142961	0	3.09196	PIGZ	ENSG00000119227	2.75235e-12	1.70985	DIAPH1	ENSG00000131504	4.2248e-88	1.83441									DOCK11	ENSG00000147251	2.09254e-57	1.87361	PBK	ENSG00000168078	3.93475e-18	1.67526	C1orf162	ENSG00000143110	3.81989e-18	14.6029
VPS13A	ENSG00000197969	3.62499e-15	2.60197	KCNN2	ENSG00000080709	0	3.29898	ZNF700	ENSG00000196757	2.81015e-12	1.50838	SNX9	ENSG00000130340	4.86342e-88	1.85332									ZNHIT2	ENSG00000174276	2.15783e-57	1.533	ATAD5	ENSG00000176208	4.18691e-18	1.841	HDAC11	ENSG00000163517	4.06455e-18	4.10039
AFDN-DT	ENSG00000198221	3.65615e-15	3.36488	ARHGAP45	ENSG00000180448	0	3.83413	TMEM121B	ENSG00000183307	2.9318e-12	1.58813	SEC61A1	ENSG00000058262	5.55999e-88	1.89985									GBX2	ENSG00000168505	2.40557e-57	2.84747	DPF3	ENSG00000205683	4.39052e-18	2.07483	TMEM191C	ENSG00000206140	5.30506e-18	3.66396
DMTN	ENSG00000158856	4.3797e-15	3.13434	SLC12A6	ENSG00000140199	0	2.62921	FAM71A	ENSG00000162771	3.30027e-12	1.69636	DUSP6	ENSG00000139318	5.69316e-88	1.86758									CDH6	ENSG00000113361	2.93272e-57	2.41255	CBFA2T2	ENSG00000078699	4.46705e-18	1.80921	HPGDS	ENSG00000163106	5.83277e-18	3.3255
TEP1	ENSG00000129566	4.77054e-15	3.07427	CERS2	ENSG00000143418	0	1.93432	AC137630.3	ENSG00000272434	3.33497e-12	1.64493	TRIM8	ENSG00000171206	1.0136e-87	2.0719									FARP1	ENSG00000152767	3.25364e-57	1.72965	HOXC11	ENSG00000123388	4.52682e-18	2.06462	AL353616.2	ENSG00000226337	5.83433e-18	2.14481
SPRED3	ENSG00000188766	5.02126e-15	2.9916	MYH9	ENSG00000100345	0	2.19829	SCG3	ENSG00000104112	3.53311e-12	1.73349	ROPN1L	ENSG00000145491	1.04995e-87	3.70735									RAB11FIP5	ENSG00000135631	3.28434e-57	1.89213	KANK4	ENSG00000132854	4.67488e-18	1.942	ROS1	ENSG00000047936	6.30802e-18	1.64744
RENBP	ENSG00000102032	5.31461e-15	2.79414	ARL2BP	ENSG00000102931	0	1.96674	LINC01191	ENSG00000234199	3.76938e-12	1.74233	HGSNAT	ENSG00000165102	1.06774e-87	1.88449									ENTPD6	ENSG00000197586	3.81408e-57	1.63039	UBA7	ENSG00000182179	5.70289e-18	1.89657	HOXB6	ENSG00000108511	7.18797e-18	4.35561
SEMA3F	ENSG00000001617	5.47129e-15	2.60749	DAZAP2	ENSG00000183283	0	1.91517	FOSL1	ENSG00000175592	3.78293e-12	1.70464	RALGDS	ENSG00000160271	1.13275e-87	1.89015									IGFBP7-AS1	ENSG00000245067	5.21678e-57	2.3252	CCDC138	ENSG00000163006	5.73826e-18	1.93324	ZDHHC12	ENSG00000160446	7.42791e-18	3.10964
RIOK3	ENSG00000101782	5.71625e-15	2.17101	GNA11	ENSG00000088256	0	1.97442	AGER	ENSG00000204305	4.39166e-12	1.538	FUT11	ENSG00000196968	1.18384e-87	1.78907									MMP28	ENSG00000271447	6.67192e-57	1.9245	PPFIBP2	ENSG00000166387	6.18224e-18	1.82114	CAPS	ENSG00000105519	7.95815e-18	5.43412
SELP	ENSG00000174175	6.30992e-15	3.39907	MARCKSL1	ENSG00000175130	0	1.94715	SLC15A1	ENSG00000088386	4.95413e-12	1.57293	UBALD2	ENSG00000185262	1.26213e-87	1.88944									AGT	ENSG00000135744	1.22243e-56	3.35221	CEP78	ENSG00000148019	6.64814e-18	1.76727	MNX1	ENSG00000130675	8.03308e-18	2.08247
SLC7A11	ENSG00000151012	6.74728e-15	3.27247	ZDHHC5	ENSG00000156599	0	2.03871	AC005726.1	ENSG00000258472	5.39161e-12	1.5177	GAPLINC	ENSG00000266835	1.60271e-87	2.87638									LRAT	ENSG00000121207	1.44228e-56	2.36368	CHRNA3	ENSG00000080644	6.69912e-18	2.18209	CTCFL	ENSG00000124092	8.63142e-18	2.04698
SNCG	ENSG00000173267	8.48209e-15	1.8886	MACF1	ENSG00000127603	0	2.0587	SLC45A3	ENSG00000158715	5.48484e-12	1.56391	AFTPH	ENSG00000119844	1.73524e-87	2.13335									DSC3	ENSG00000134762	2.05141e-56	2.45078	KIFC1	ENSG00000237649	7.55763e-18	1.82718	SLC15A3	ENSG00000110446	8.95722e-18	6.50856
MYO1C	ENSG00000197879	9.49173e-15	2.0489	ZBTB4	ENSG00000174282	0	2.19374	C5AR2	ENSG00000134830	6.11606e-12	2.22149	CYB5R1	ENSG00000159348	1.78509e-87	2.06322									FBXL16	ENSG00000127585	2.58548e-56	2.24224	KNL1	ENSG00000137812	7.94542e-18	1.89851	SFTA2	ENSG00000196260	9.25566e-18	2.34854
LY6G5C	ENSG00000204428	1.05817e-14	3.49104	PLEKHO2	ENSG00000241839	0	2.67552	FAM71F2	ENSG00000205085	6.49716e-12	1.65145	LY6G5C	ENSG00000204428	1.78679e-87	3.1248									LINC00941	ENSG00000235884	3.00869e-56	2.03447	GPR19	ENSG00000183150	8.16459e-18	2.10869	LPIN3	ENSG00000132793	9.94009e-18	6.12131
TBRG1	ENSG00000154144	1.12085e-14	2.32198	ATP8A1	ENSG00000124406	0	3.1026	AC083964.1	ENSG00000272293	7.57909e-12	1.79231	MT-ND1	ENSG00000198888	2.09057e-87	1.97276									CNNM2	ENSG00000148842	3.04207e-56	2.10029	RHOD	ENSG00000173156	8.38623e-18	1.92653	SPTSSB	ENSG00000196542	1.02439e-17	1.88146
ITGA10	ENSG00000143127	1.19525e-14	3.06201	DELE1	ENSG00000081791	0	2.15928	VWF	ENSG00000110799	8.26679e-12	1.83971	CBL	ENSG00000110395	2.14734e-87	1.8893									SPECC1	ENSG00000128487	4.14909e-56	1.50151	REM2	ENSG00000139890	9.31593e-18	2.23894	AP000356.2	ENSG00000284070	1.11186e-17	1.50455
PRKAA1	ENSG00000132356	1.24659e-14	2.27235	FAM213B	ENSG00000157870	0	2.50543	AL022328.2	ENSG00000273137	8.29723e-12	1.75002	ARMCX3	ENSG00000102401	3.51497e-87	2.23865									VTN	ENSG00000109072	6.72232e-56	2.0255	NRK	ENSG00000123572	9.68291e-18	1.75927	MERTK	ENSG00000153208	1.14498e-17	4.88307
AL391261.2	ENSG00000258847	1.30119e-14	3.42111	TGFBR3	ENSG00000069702	0	1.80643	STS	ENSG00000101846	9.22944e-12	1.59346	IGFBP1	ENSG00000146678	4.59374e-87	3.37273									AP001453.2	ENSG00000256940	7.22398e-56	1.95312	CDH12	ENSG00000154162	9.73569e-18	2.01015	ADA2	ENSG00000093072	1.31151e-17	4.12044
AC036214.1	ENSG00000249328	1.34982e-14	3.49393	HOXB5	ENSG00000120075	0	2.28015	RIMKLA	ENSG00000177181	1.05568e-11	1.78603	CAMSAP2	ENSG00000118200	4.83486e-87	1.80339									SLC39A14	ENSG00000104635	9.87678e-56	1.53706	HPCA	ENSG00000121905	1.00984e-17	2.10844	CITED4	ENSG00000179862	1.47345e-17	3.42982
PALM	ENSG00000099864	1.37953e-14	2.37146	CCDC85B	ENSG00000175602	0	2.19049	ASTN1	ENSG00000152092	1.42036e-11	1.54985	COX14	ENSG00000178449	4.98037e-87	2.12527									BHLHE41	ENSG00000123095	2.0625e-55	2.07279	MYCNOS	ENSG00000233718	1.06477e-17	1.99884	CACNA2D3	ENSG00000157445	1.91984e-17	3.4748
SMIM10L2A	ENSG00000178947	1.6242e-14	3.27743	SFXN3	ENSG00000107819	0	2.21904	AC079313.2	ENSG00000258137	1.45671e-11	1.85053	ZCCHC2	ENSG00000141664	5.78654e-87	2.64205									KTI12	ENSG00000198841	2.8378e-55	1.69617	ZFHX4-AS1	ENSG00000253661	1.20244e-17	1.985	DAPK1	ENSG00000196730	1.9774e-17	4.24368
IL4I1	ENSG00000104951	1.69857e-14	3.57294	RSU1	ENSG00000148484	0	1.83942	LINC01127	ENSG00000281162	1.51474e-11	1.78905	NPFFR2	ENSG00000056291	9.21445e-87	3.73251									AC017002.3	ENSG00000240350	5.57986e-55	2.46086	TOX3	ENSG00000103460	1.36272e-17	1.63545	GLB1L2	ENSG00000149328	2.08642e-17	4.80355
MT-CYB	ENSG00000198727	1.94021e-14	1.51979	CTNNB1	ENSG00000168036	0	2.17169	LINC01132	ENSG00000227630	1.52347e-11	1.83074	ABR	ENSG00000159842	9.41187e-87	2.02551									COL14A1	ENSG00000187955	5.98462e-55	2.01305	YPEL1	ENSG00000100027	1.38831e-17	1.67441	AL139289.2	ENSG00000234694	2.18391e-17	2.37557
SH3BGRL2	ENSG00000198478	1.94044e-14	2.84342	GNA12	ENSG00000146535	0	2.07131	LEPR	ENSG00000116678	1.54317e-11	1.71364	PIAS2	ENSG00000078043	9.54114e-87	1.86931									TPMT	ENSG00000137364	6.15275e-55	1.52227	ARNT2	ENSG00000172379	1.40526e-17	1.94433	OCIAD2	ENSG00000145247	2.39026e-17	2.9703
ERC2	ENSG00000187672	1.94693e-14	3.25921	TAF1	ENSG00000147133	0	2.22935	HTR1F	ENSG00000179097	1.61581e-11	1.68043	DDRGK1	ENSG00000198171	9.58344e-87	1.99373									CNTN1	ENSG00000018236	6.81566e-55	2.56713	SYNE2	ENSG00000054654	1.53079e-17	1.67779	ADAMTS16	ENSG00000145536	2.40004e-17	5.31351
THEM6	ENSG00000130193	2.03687e-14	2.84308	MYO5C	ENSG00000128833	0	4.22201	AL845472.1	ENSG00000275450	1.74669e-11	1.77217	CAPN1	ENSG00000014216	1.10063e-86	1.90894									PLBD2	ENSG00000151176	1.08027e-54	1.56232	PACSIN3	ENSG00000165912	1.61016e-17	1.59344	FBXL16	ENSG00000127585	2.42487e-17	5.22521
C9orf43	ENSG00000157653	2.29623e-14	3.13861	ZDHHC20	ENSG00000180776	0	2.00819	LRRC55	ENSG00000183908	1.74852e-11	2.05263	RTN3	ENSG00000133318	1.10846e-86	1.9393									NLRP2	ENSG00000022556	1.4432e-54	2.19285	CLUL1	ENSG00000079101	1.63199e-17	2.32369	CMTM7	ENSG00000153551	2.45974e-17	3.06929
HGSNAT	ENSG00000165102	2.51891e-14	2.29719	MED15	ENSG00000099917	0	1.94914	TNFRSF10C	ENSG00000173535	1.87584e-11	1.74103	FCGRT	ENSG00000104870	1.40844e-86	2.3499									NAV2-AS3	ENSG00000254542	1.88133e-54	2.20024	ADAMTS10	ENSG00000142303	1.66649e-17	1.75453	ARHGEF5	ENSG00000050327	2.50875e-17	4.82112
GPR143	ENSG00000101850	2.60142e-14	2.92523	MARK4	ENSG00000007047	0	1.96703	IQCJ-SCHIP1	ENSG00000283154	1.96416e-11	1.5139	DIP2B	ENSG00000066084	1.47936e-86	1.94289									TRAC	ENSG00000277734	2.01465e-54	2.4922	ZNF423	ENSG00000102935	1.72785e-17	1.7805	SEMA3C	ENSG00000075223	2.65809e-17	6.604
TMEM150C	ENSG00000249242	3.04443e-14	2.77329	AC078883.1	ENSG00000225205	0	3.55848	GOLGA7B	ENSG00000155265	2.22046e-11	1.79149	ATF6B	ENSG00000213676	1.56294e-86	1.91257									PDE4A	ENSG00000065989	3.14996e-54	2.22308	NDP	ENSG00000124479	2.16403e-17	1.98414	CCDC129	ENSG00000180347	2.85092e-17	1.92878
CLDN1	ENSG00000163347	3.14403e-14	2.52416	PDP1	ENSG00000164951	0	2.33867	MANCR	ENSG00000231298	2.27061e-11	1.87147	PRKX	ENSG00000183943	1.58283e-86	2.00202									STON1	ENSG00000243244	5.14074e-54	1.62082	KIZ	ENSG00000088970	2.16973e-17	1.82471	GPR65	ENSG00000140030	2.91816e-17	4.38948
CTTN	ENSG00000085733	3.25546e-14	1.90003	MEF2A	ENSG00000068305	0	1.89454	GABRD	ENSG00000187730	2.32362e-11	1.66453	HDAC1	ENSG00000116478	1.59984e-86	1.94985									RSPO3	ENSG00000146374	5.68032e-54	1.79929	CIT	ENSG00000122966	2.25309e-17	2.04866	SQOR	ENSG00000137767	2.96208e-17	5.35855
UBA6	ENSG00000033178	3.25574e-14	2.25457	TMEM9B	ENSG00000175348	0	1.97911	KRTAP4-11	ENSG00000212721	2.33303e-11	1.78107	TTC29	ENSG00000137473	1.83168e-86	3.22472									PRKCD	ENSG00000163932	7.65807e-54	1.67713	PGM5P3-AS1	ENSG00000277631	2.28288e-17	1.91972	C22orf31	ENSG00000100249	3.05136e-17	1.76327
C1RL	ENSG00000139178	3.60875e-14	2.58245	GRASP	ENSG00000161835	0	2.20664	MTUS2	ENSG00000132938	2.52349e-11	1.76454	HEBP2	ENSG00000051620	1.98183e-86	2.2695									TMEM119	ENSG00000183160	1.15636e-53	2.01826	AL139089.1	ENSG00000273723	2.38236e-17	2.03813	HDHD3	ENSG00000119431	3.06841e-17	3.83461
2002-03-01	ENSG00000099785	3.79654e-14	2.38733	GAP43	ENSG00000172020	0	3.24748	SLC8A3	ENSG00000100678	2.68617e-11	1.71802	TAF1	ENSG00000147133	2.14688e-86	2.06866									CTF1	ENSG00000150281	1.30118e-53	1.69477	ALDH5A1	ENSG00000112294	2.39726e-17	2.00844	CYP1B1	ENSG00000138061	3.16535e-17	3.20917
ENTPD4	ENSG00000197217	4.2916e-14	2.48383	RXRA	ENSG00000186350	0	2.17269	DDC	ENSG00000132437	2.86485e-11	1.53154	ARRDC3	ENSG00000113369	2.63527e-86	1.66865									AL356056.2	ENSG00000231187	4.59872e-53	2.16365	ZNF681	ENSG00000196172	2.65577e-17	1.96801	LAT2	ENSG00000086730	3.52382e-17	4.11943
LFNG	ENSG00000106003	4.36715e-14	2.75631	DCTN5	ENSG00000166847	0	1.9253	SCN1B	ENSG00000105711	2.96777e-11	1.89138	TIGAR	ENSG00000078237	2.81517e-86	2.00926									AHNAK2	ENSG00000185567	4.60683e-53	2.3653	ZIC5	ENSG00000139800	2.73942e-17	1.80592	AC023510.2	ENSG00000276842	3.73911e-17	2.39957
SLC4A4	ENSG00000080493	4.50017e-14	3.11798	LUZP1	ENSG00000169641	0	1.89114	AC144450.1	ENSG00000203635	2.97652e-11	1.61482	REPIN1	ENSG00000214022	2.91401e-86	1.84441									GPR155	ENSG00000163328	5.01801e-53	1.52265	C2CD4C	ENSG00000183186	2.99411e-17	1.94178	CD2AP	ENSG00000198087	3.88284e-17	2.9975
CAMSAP2	ENSG00000118200	4.63633e-14	2.11403	TANK	ENSG00000136560	0	2.16254	VSIG2	ENSG00000019102	3.69501e-11	1.60169	DNM2	ENSG00000079805	2.92754e-86	1.82848									ZC3H12A	ENSG00000163874	5.86269e-53	1.96406	TSPAN8	ENSG00000127324	3.57161e-17	1.78494	BHLHE40	ENSG00000134107	4.37857e-17	4.36364
CEACAM21	ENSG00000007129	5.05595e-14	3.48747	LNPEP	ENSG00000113441	0	2.15124	LINC00323	ENSG00000226496	3.78585e-11	1.86117	ANXA2R	ENSG00000177721	3.89294e-86	2.4461									MAP3K5	ENSG00000197442	9.34373e-53	2.16992	DTL	ENSG00000143476	3.87576e-17	1.82239	ECI1	ENSG00000167969	4.41387e-17	3.16541
DUSP5	ENSG00000138166	5.65952e-14	2.21083	MOB1B	ENSG00000173542	0	2.16112	AL365181.3	ENSG00000272405	3.9576e-11	1.75061	DCAF12	ENSG00000198876	4.42181e-86	2.06983									TPBG	ENSG00000146242	1.12077e-52	1.64425	FIRRE	ENSG00000213468	3.92861e-17	1.96743	LY75	ENSG00000054219	4.55027e-17	4.58345
SORT1	ENSG00000134243	5.87168e-14	2.2174	PLCL1	ENSG00000115896	0	1.85317	SIDT1	ENSG00000072858	3.97873e-11	1.80315	AP3D1	ENSG00000065000	4.43739e-86	1.85068									TUFT1	ENSG00000143367	2.21273e-52	2.27631	IGF1	ENSG00000017427	4.35112e-17	2.18568	AC009229.3	ENSG00000273006	4.58357e-17	2.34275
ST8SIA4	ENSG00000113532	5.92808e-14	2.25181	CERK	ENSG00000100422	0	2.00682	MGAT5B	ENSG00000167889	4.21096e-11	1.58345	EDEM2	ENSG00000088298	6.02789e-86	2.14672									AC000067.1	ENSG00000225007	3.60428e-52	2.34422	CCDC77	ENSG00000120647	4.52854e-17	1.81631	CLDN1	ENSG00000163347	4.81023e-17	5.9562
AC091563.1	ENSG00000254343	6.05907e-14	3.45323	RNF145	ENSG00000145860	0	1.95176	TMCC2	ENSG00000133069	4.54764e-11	1.56683	YBX3	ENSG00000060138	8.14173e-86	2.39623									STAC2	ENSG00000141750	4.34088e-52	2.51586	C1QL4	ENSG00000186897	4.88604e-17	2.04358	MAP3K9	ENSG00000006432	4.84288e-17	4.71435
LUZP1	ENSG00000169641	7.89891e-14	2.03996	AGAP3	ENSG00000133612	0	1.97977	LINC01537	ENSG00000227467	6.03116e-11	1.70639	DENND4C	ENSG00000137145	8.23178e-86	1.9854									CCDC110	ENSG00000168491	4.7303e-52	2.57736	RERG	ENSG00000134533	5.65048e-17	1.52316	AHNAK2	ENSG00000185567	5.16463e-17	4.2657
PLCG2	ENSG00000197943	8.2568e-14	2.70204	HEXB	ENSG00000049860	0	2.08021	AC005899.7	ENSG00000278668	6.05636e-11	1.68678	HDAC5	ENSG00000108840	8.47565e-86	1.82881									AC027237.3	ENSG00000259426	4.95524e-52	2.27021	OLFML1	ENSG00000183801	5.94479e-17	1.92009	CFTR	ENSG00000001626	5.1762e-17	14.523
SYT14	ENSG00000143469	8.37009e-14	3.06644	CAB39	ENSG00000135932	0	2.01611	AC009088.1	ENSG00000260060	6.45466e-11	1.75245	RENBP	ENSG00000102032	8.92359e-86	2.48707									STOML1	ENSG00000067221	7.44869e-52	1.55391	SETD9	ENSG00000155542	6.31041e-17	1.75384	ZNF185	ENSG00000147394	5.38275e-17	4.38857
SPINK5	ENSG00000133710	8.38409e-14	3.10081	SHKBP1	ENSG00000160410	0	2.07466	IL18R1	ENSG00000115604	6.45973e-11	1.58584	ARL8B	ENSG00000134108	9.59213e-86	1.90974									PSMB10	ENSG00000205220	1.26515e-51	1.72079	HELB	ENSG00000127311	6.3148e-17	1.94567	FAM149A	ENSG00000109794	5.514e-17	4.68572
MRPL17	ENSG00000158042	8.57592e-14	2.02444	RARG	ENSG00000172819	0	2.48797	CYP2S1	ENSG00000167600	6.46947e-11	1.60471	MEGF8	ENSG00000105429	1.23257e-85	1.79336									SPEG	ENSG00000072195	1.2852e-51	1.73694	LINC02249	ENSG00000225930	6.88506e-17	1.99728	ENKUR	ENSG00000151023	5.69105e-17	5.20694
IGFBP1	ENSG00000146678	8.87493e-14	3.2518	FKBP1A	ENSG00000088832	0	2.20396	PTK2B	ENSG00000120899	7.11389e-11	1.80393	RAB6A	ENSG00000175582	1.9566e-85	1.81719									OSGIN1	ENSG00000140961	2.55832e-51	2.22534	LINC02506	ENSG00000251129	8.81174e-17	1.9555	AC103952.1	ENSG00000253596	5.84987e-17	2.75613
TDRD7	ENSG00000196116	9.03023e-14	2.98294	PNPLA2	ENSG00000177666	0	2.30881	POPDC3	ENSG00000132429	7.62562e-11	1.67538	GAK	ENSG00000178950	2.38503e-85	1.8356									CADPS	ENSG00000163618	2.91608e-51	2.15837	ZNF695	ENSG00000197472	9.28802e-17	2.01356	FAM3B	ENSG00000183844	5.93189e-17	3.09395
KIAA1324L	ENSG00000164659	9.52015e-14	2.40921	PPP2CB	ENSG00000104695	0	1.95705	SLC25A34	ENSG00000162461	8.45706e-11	1.55333	NCOA4	ENSG00000266412	3.11497e-85	1.8638									CHI3L1	ENSG00000133048	2.94476e-51	3.76959	CITED1	ENSG00000125931	1.03051e-16	2.00762	KANK1	ENSG00000107104	7.26978e-17	3.61867
FCN3	ENSG00000142748	1.09509e-13	3.86332	DAPK2	ENSG00000035664	0	2.91645	AIM2	ENSG00000163568	8.82249e-11	1.7115	FBH1	ENSG00000134452	3.26516e-85	1.90706									HBEGF	ENSG00000113070	3.56261e-51	1.69539	PITX3	ENSG00000107859	1.04955e-16	2.0649	CHST13	ENSG00000180767	8.29139e-17	1.71089
ERBIN	ENSG00000112851	1.09786e-13	1.93314	PLA2G4C	ENSG00000105499	0	3.41283	EXOC8	ENSG00000116903	8.9476e-11	1.5736	C1orf115	ENSG00000162817	3.42303e-85	4.01481									FBLN7	ENSG00000144152	4.96353e-51	2.40383	CHN2	ENSG00000106069	1.08908e-16	2.06847	CD68	ENSG00000129226	9.14054e-17	15.4028
CTTNBP2NL	ENSG00000143079	1.1461e-13	2.20636	NMRK1	ENSG00000106733	0	2.39106	KCNJ12	ENSG00000184185	9.30052e-11	1.76612	NECTIN2	ENSG00000130202	6.65793e-85	2.15829									PLCD3	ENSG00000161714	5.53816e-51	1.89407	PRDM8	ENSG00000152784	1.16529e-16	2.10611	GLRX	ENSG00000173221	9.76417e-17	3.56856
[truncated: 3,813 more rows]

## Sheet: Endothelial-4 biomarkers
Endothelial-4	Endothelial-44	Endothelial-4 p-value	Endothelial-4 fold change
HPGD	ENSG00000164120	0	24.2605
COL15A1	ENSG00000204291	0	12.6598
CDH20	ENSG00000101542	0	11.4376
[truncated: 3,120 more rows]

## Sheet: Pericytes-2 biomarkers
Pericytes-2	Pericytes-22	Pericytes-2 p-value	Pericytes-2 fold change
[truncated: 898 more rows]
