# Supplementary material for: Unveiling impaired vascular function and cellular heterogeneity in diabetic donor-derived vascular organoids
Source: Stem Cells. 2024 Jul 25;42(9):791–808. doi: 10.1093/stmcls/sxae043 (PMC11384901; doi:10.1093/stmcls/sxae043)
Supplement: sxae043_suppl_Supplementary_Materials [file sxae043_suppl_supplementary_materials.zip › sxae043/Supp Excel sheet 6_DEGs_DB vd ND_2D_Cell types_2.xlsx]

## Sheet: GSA result-NEW final subtypes_C
Gene ID	Ensembl ID	Chromosome	Total counts	Gene biotype	FDR step up (Endothelial-1,DBs vs Endothelial-1,NDs)	Fold change (Endothelial-1,DBs vs Endothelial-1,NDs)	FDR step up (Endothelial-2,DBs vs Endothelial-2,NDs)	Fold change (Endothelial-2,DBs vs Endothelial-2,NDs)	FDR step up (Endothelial-3,DBs vs Endothelial-3,NDs)	Fold change (Endothelial-3,DBs vs Endothelial-3,NDs)	FDR step up (Endothelial-4,DBs vs Endothelial-4,NDs)	Fold change (Endothelial-4,DBs vs Endothelial-4,NDs)	FDR step up (Pericytes-1,DBs vs Pericytes-1,NDs)	Fold change (Pericytes-1,DBs vs Pericytes-1,NDs)	FDR step up (Pericytes-2,DBs vs Pericytes-2,NDs)	Fold change (Pericytes-2,DBs vs Pericytes-2,NDs)	FDR step up (vSMCs-1,DBs vs vSMCs-1,NDs)	Fold change (vSMCs-1,DBs vs vSMCs-1,NDs)	FDR step up (vSMCs-2,DBs vs vSMCs-2,NDs)	Fold change (vSMCs-2,DBs vs vSMCs-2,NDs)	FDR step up (N/A,DBs vs N/A,NDs)	Fold change (N/A,DBs vs N/A,NDs)	FDR step up (Endothelial-1,DBs + Endothelial-2,DBs + Endothelial-3,DBs + Endothelial-4,DBs vs Endothelial-1,NDs + Endothelial-2,NDs + Endothelial-3,NDs + Endothelial-4,NDs)	Fold change (Endothelial-1,DBs + Endothelial-2,DBs + Endothelial-3,DBs + Endothelial-4,DBs vs Endothelial-1,NDs + Endothelial-2,NDs + Endothelial-3,NDs + Endothelial-4,NDs)	FDR step up (Pericytes-1,DBs + Pericytes-2,DBs vs Pericytes-1,NDs + Pericytes-2,NDs)	Fold change (Pericytes-1,DBs + Pericytes-2,DBs vs Pericytes-1,NDs + Pericytes-2,NDs)	FDR step up (vSMCs-1,DBs + vSMCs-2,DBs vs vSMCs-1,NDs + vSMCs-2,NDs)	Fold change (vSMCs-1,DBs + vSMCs-2,DBs vs vSMCs-1,NDs + vSMCs-2,NDs)	FDR step up (Pericytes-1,DBs + Pericytes-2,DBs + vSMCs-1,DBs + vSMCs-2,DBs vs Pericytes-1,NDs + Pericytes-2,NDs + vSMCs-1,NDs + vSMCs-2,NDs)	Fold change (Pericytes-1,DBs + Pericytes-2,DBs + vSMCs-1,DBs + vSMCs-2,DBs vs Pericytes-1,NDs + Pericytes-2,NDs + vSMCs-1,NDs + vSMCs-2,NDs)	FDR step up (Pericytes-1,DBs + Pericytes-1,NDs + Pericytes-2,DBs + Pericytes-2,NDs vs vSMCs-1,DBs + vSMCs-1,NDs + vSMCs-2,DBs + vSMCs-2,NDs)	Fold change (Pericytes-1,DBs + Pericytes-1,NDs + Pericytes-2,DBs + Pericytes-2,NDs vs vSMCs-1,DBs + vSMCs-1,NDs + vSMCs-2,DBs + vSMCs-2,NDs)	FDR step up (Pericytes-1,DBs + Pericytes-1,NDs vs Pericytes-2,DBs + Pericytes-2,NDs)	Fold change (Pericytes-1,DBs + Pericytes-1,NDs vs Pericytes-2,DBs + Pericytes-2,NDs)	FDR step up (vSMCs-1,DBs + vSMCs-1,NDs vs vSMCs-2,DBs + vSMCs-2,NDs)	Fold change (vSMCs-1,DBs + vSMCs-1,NDs vs vSMCs-2,DBs + vSMCs-2,NDs)	FDR step up (Endothelial-1,DBs + Endothelial-1,NDs vs Endothelial-2,DBs + Endothelial-2,NDs)	Fold change (Endothelial-1,DBs + Endothelial-1,NDs vs Endothelial-2,DBs + Endothelial-2,NDs)	FDR step up (Endothelial-1,DBs + Endothelial-1,NDs vs Endothelial-3,DBs + Endothelial-3,NDs)	Fold change (Endothelial-1,DBs + Endothelial-1,NDs vs Endothelial-3,DBs + Endothelial-3,NDs)	FDR step up (Endothelial-1,DBs + Endothelial-1,NDs vs Endothelial-4,DBs + Endothelial-4,NDs)	Fold change (Endothelial-1,DBs + Endothelial-1,NDs vs Endothelial-4,DBs + Endothelial-4,NDs)	FDR step up (Endothelial-2,DBs + Endothelial-2,NDs vs Endothelial-3,DBs + Endothelial-3,NDs)	Fold change (Endothelial-2,DBs + Endothelial-2,NDs vs Endothelial-3,DBs + Endothelial-3,NDs)	FDR step up (Endothelial-2,DBs + Endothelial-2,NDs vs Endothelial-4,DBs + Endothelial-4,NDs)	Fold change (Endothelial-2,DBs + Endothelial-2,NDs vs Endothelial-4,DBs + Endothelial-4,NDs)	FDR step up (Endothelial-3,DBs + Endothelial-3,NDs vs Endothelial-4,DBs + Endothelial-4,NDs)	Fold change (Endothelial-3,DBs + Endothelial-3,NDs vs Endothelial-4,DBs + Endothelial-4,NDs)	FDR step up (Total, DB vs NDs)
GAP43	ENSG00000172020	3	379886	protein_coding	9.05e-62	9.51585	6.3e-196	12.7426	3.48e-17	8.57914	1	77.0681	1.62e-07	6.37655	1	8.15104	1.74e-05	2.4971	0.0330494	1.34284	1	3.54105	2.88e-05	13.2043	1	6.9148	3.22e-07	1.71717	0.842695	2.47881	1	-1.9995	1	1.85141	0.0452462	-1.39582	3.58e-51	-1.48574	5.05e-05	1.00502	1	-1.07707	0.00130805	1.49319	1	1.37942	1	-1.08248	4.01e-06
NTS	ENSG00000133636	12	153940	protein_coding	1	1.95777	0.890003	1.29309	0.00069295	44.2528	1	1.63521	0.234059	1.68561	1	2.24834	0.968262	1.21863	2.27e-71	21.5968	1	8.35629	1	10.5329	1	1.85578	2.2e-18	9.50773	0.94649	5.49466	1	-3.33637	1	1.90723	2.36e-12	-6.98356	0.94743	1.96747	0.000905418	-9.01908	1	1.904	0.00200854	-17.7448	1	-1.03333	1	17.1724	0.999996
APLNR	ENSG00000134817	11	40519.5	protein_coding	0.00125574	5.76355	0.00382656	2.35416	1.28e-05	12.3902	1	3.8745	1	-1.00224	1	1.06763	1	1.23318	0.0664061	1.6473	1	2.80096	1	6.62133	1	1.03137	0.336115	1.42889	1	1.26009	1	-1.62002	1	1.04227	0.449525	-1.06225	1	2.64847	2.06e-06	-2.04906	1	2.04455	2.28e-05	-5.42686	1	-1.29538	1	4.1894	0.946337
TFAP2A	ENSG00000137203	6	108121	protein_coding	0.0153861	3.20478	0.280793	1.65428	0.000255376	4.983	1	28.4792	7.73e-20	5.05483	1	4.2674	0.382315	1.44819	7.46e-05	3.37182	3.38e-24	135.681	0.549531	6.30341	1	4.79271	0.0032224	2.22508	0.78	3.46091	1	1.66673	1	2.30366	0.550501	-1.20978	0.442175	1.53338	0.00410214	-1.25952	0.99008	-2.86764	0.0568793	-1.93133	1	-4.39719	1	-2.27676	8.55e-07
LINC01235	ENSG00000270547	9	81385.8	lncRNA	4.05e-30	3.79077	2.73e-106	5.96042	1.61e-06	5.72826	1	20.7301	1	1.07353	1	1.42316	1	1.41376	0.652758	1.47877	1	1.32198	0.0234286	6.04984	1	1.24835	0.795735	1.44622	1	1.3482	1	-1.10843	1	-1.16862	0.971457	-1.02416	1.12e-33	-1.06975	0.645934	1.92272	1	1.32427	2.88e-07	2.05683	1	1.41663	1	-1.45191	0.0198239
AC011632.1	ENSG00000253706	8	46536.4	lncRNA	5.71e-06	6.34671	0.890061	1.24514	0.00174346	5.67757	1	10.843	3.75e-05	2.54207	1	10.855	0.896296	1.23823	0.266223	1.58326	1	-1	1	6.02812	0.723354	6.44922	0.401984	1.4074	0.251569	3.89483	0.426924	3.01317	1	-2.96813	0.954783	-1.11029	0.0046462	3.27227	0.0904649	1.10021	1	-1.61202	0.00297075	-2.97423	1	-5.27497	1	-1.77355	0.119615
GATD3A	ENSG00000160221	21	63225.1	protein_coding	4.25e-12	5.31351	0.231344	1.97757	0.0213769	3.54292	1	14.1155	0.00096386	1.87322	1	12.501	0.646384	1.29948	1	1.13237	1	3.23952	0.912135	5.7458	0.849274	5.20921	0.565095	1.21328	0.324828	3.16564	0.534966	2.6802	1	-2.14975	0.142723	1.01232	5.07e-05	3.90163	0.625002	1.86864	1	-1.17809	0.0145831	-2.08795	1	-4.59646	1	-2.20142	0.0831581
CARTPT	ENSG00000164326	5	461248	protein_coding	2.98e-65	5.29149	2.04e-140	4.55068	1.99e-13	10.4589	1	28.7847	0.660556	1.7275	1	2.6219	0.79965	1.8267	0.0410491	3.56155	1	8.11967	0.0198796	5.59113	1	2.09926	0.159087	2.54426	1	2.33223	1	-1.25651	1	1.05866	1	-1.13828	5.87e-59	-1.227	0.489485	2.54277	1	7.04347	2.69e-20	3.11997	1	8.64232	1	2.77	0.00918555
CDH20	ENSG00000101542	18	48355.6	protein_coding	6.8e-17	3.60284	0.980767	-1.14715	3.64e-08	7.5527	0.962006	24.5788	1	1.06685	1	1.18027	1	-1	0.300646	1.51573	1	-1	0.0499362	5.26813	1	1.12356	0.710905	1.26132	1	1.1929	1	-1.07935	1	-1.05488	0.609068	-1.29207	0.172221	1.87512	0.293061	1.56399	0.611862	-1.91225	0.109867	-1.19893	1	-3.58569	1	-2.99073	0.0403121
KLK6	ENSG00000167755	19	66973.8	protein_coding	0.00133614	4.79623	2.11e-21	4.40579	1.74e-07	9.11389	1	3.08166	0.00215745	3.00088	1	1.62729	0.405183	1.82376	3.52e-20	4.79511	0.00235556	55.4101	1	5.1911	1	2.31408	6.18e-08	3.45749	1	2.92673	1	-1.55252	1	1.52282	0.000455671	-2.50657	3.27e-08	-1.04641	0.000195013	-1.22781	1	2.01813	0.697568	-1.17336	1	2.11179	1	2.47789	0.06334
C1orf116	ENSG00000182795	1	36786.1	protein_coding	3.84e-06	4.53388	1	1.10537	0.0177016	4.07956	1	10.365	0.038481	1.69022	1	7.34244	1	1.0423	1	1.07182	0.101605	9.05946	0.94042	4.95855	1	4.43883	0.976396	1.05717	0.660598	2.70043	0.728646	2.49915	1	-2.93548	0.881663	-1.02914	0.00556326	2.46858	0.358196	1.08944	1	-2.0537	0.0284772	-2.26592	1	-5.06973	1	-2.23739	0.0311973
MAGEA4	ENSG00000147381	X	61289.9	protein_coding	0.201177	4.88698	1.61e-05	8.2959	0.361	5.0734	1	1.07081	1.19e-09	4.63383	1	1.14228	0.91305	1.35808	3.51e-09	3.54655	1	7.32669	1	4.83177	1	3.26328	0.00216496	2.63361	1	2.95802	1	1.2469	1	4.06978	0.00722349	-2.69382	0.0540122	-1.57906	0.548092	-1.03167	1	2.84284	1	1.53059	1	4.48901	1	2.93286	0.999996
SUCNR1	ENSG00000198829	3	662195	protein_coding	1	2.46389	0.831104	1.5084	0.0119226	7.25292	1	1.32708	4.51e-40	5.51462	1	6.77408	2.58e-239	12.8686	1.07e-41	3.567	0.000191227	-16.8884	1	4.74243	1	5.63959	8.53e-275	9.20853	1e-06	8.51097	9.52e-05	-6.32889	0.853818	7.60747	7.86e-156	4.68067	0.804726	1.09516	1.89e-05	-8.81824	1	1.73194	0.000337805	-9.65739	1	1.58145	1	15.2726	0.761422
PROX1	ENSG00000117707	1	129316	protein_coding	0.0140081	1.93411	0.0173584	1.51545	5.56e-06	4.80627	1	42.7018	0.422303	1.43045	1	-1.32144	0.51109	2.0371	4.64e-05	-1.61236	2.5e-06	71.631	0.264836	4.65698	1	-1.21035	0.491165	-1.23176	1	-1.21777	0.419254	1.86978	0.169955	-6.28823	7.28e-07	-3.41089	1.03e-10	-1.04645	1.81e-05	-1.23184	0.933323	-2.53085	0.663377	-1.17716	1	-2.4185	1	-2.05452	0.00799485
CLEC11A	ENSG00000105472	19	1.38945e+06	protein_coding	1.06e-12	3.62512	5.45e-49	3.93352	1.57e-14	3.70868	1	39.4097	1.49e-273	8.07992	1	-1.42008	0.456905	1.46853	2.45e-229	5.0146	0.0170531	-3.16025	0.0947366	4.51007	0.339612	1.03871	5.09e-62	1.8824	0.00022002	1.3076	0.0667468	1.51201	2.52e-05	-3.95055	6.35e-296	3.1061	8.49e-27	-1.13262	1.39e-18	-1.79452	1	1.37279	0.0093176	-1.5844	1	1.55485	1	2.4635	0.00343014
NEK10	ENSG00000163491	3	40776.6	protein_coding	2.07e-07	4.87553	1.38e-47	3.94319	4.41e-05	5.42911	1	3.64816	1	-1.05587	1	1.35965	0.0098157	1.92917	0.674654	-1.15452	1	2.45855	0.996233	4.36607	1	1.10479	0.0381956	1.297	1	1.21	1	-1.31961	1	1.33348	0.153383	1.06974	3.6e-30	-1.53582	0.054741	1.20154	1	1.66191	0.00087406	1.84535	1	2.5524	1	1.38315	0.410465
C19orf81	ENSG00000235034	19	178640	protein_coding	1.5e-08	2.92767	3.39e-40	3.37778	7.85e-07	5.43596	1	18.9248	1.47e-26	6.68738	1	-2.52876	0.97388	1.0656	7.54e-18	5.72772	0.000805998	52.1749	0.428242	4.33877	1	1.27755	0.000432914	1.54623	1	1.42149	1	-1.29002	1	-1.11327	1.11e-78	2.67113	1.23e-20	1.10685	0.0247854	1.56522	1	1.63158	0.0604251	1.41411	1	1.47407	1	1.0424	0.0105147
XIST	ENSG00000229807	X	2.53242e+06	lncRNA	2.22e-29	3.64764	8.32e-119	4.9807	2.25e-17	4.69591	1	5.8147	4.31e-186	42.257	1	16.4389	4.43e-48	-6.0047	0	30.7792	1.52e-05	328.389	0.155665	4.3301	0.230033	36.5954	3.91e-36	2.68913	0.0008055	3.99166	0.0830438	-2.45623	0.357556	8.83099	4.9e-13	-2.44646	5.11e-24	1.0817	8.11e-06	1.50489	1	60.5098	0.76983	1.39123	1	55.9394	1	40.2087	4.13e-07
TRIM72	ENSG00000177238	16	31011.6	protein_coding	0.010701	3.27048	1.91e-86	6.87392	0.000423084	4.04309	1	2.12683	0.137665	1.4848	1	1.41432	0.474087	1.50501	0.916042	1.07508	0.961373	3.17355	1	4.23127	1	1.45126	0.360341	1.29678	1	1.36993	1	-1.04187	1	1.13353	0.164633	1.28525	3.07e-43	-2.26994	0.00579318	-1.18092	1	1.36575	0.000138401	1.92218	1	3.10018	1	1.61284	0.334855
SHOX2	ENSG00000168779	3	116726	protein_coding	0.274795	3.48152	0.831011	-1.25988	0.256559	3.42857	1	12.1093	1.07e-07	3.75809	1	5.50314	0.20413	1.70771	1.06e-36	3.39062	1	1.89735	1	4.20468	1	4.43632	7.61e-14	2.80172	0.488302	3.24638	1	-1.87142	1	1.15085	0.0234324	-3.01239	0.412923	2.63496	0.244885	1.12692	1	-1.72238	0.155486	-2.33819	1	-4.5384	1	-1.94099	0.55966
TNFRSF11A	ENSG00000141655	18	53848.5	protein_coding	1.67e-12	3.33917	1.01e-28	2.37222	5.17e-07	2.87594	1	20.0824	0.874377	1.26137	1	1.29079	0.951129	1.26605	1	1.03809	1	1.45492	0.0317586	4.17368	1	1.27608	0.825628	1.15608	1	1.215	1	1.01855	1	-1.01301	0.744213	1.19287	5.03e-34	-1.14489	3.38e-05	1.10655	1	-1.46636	0.120476	1.26688	1	-1.28079	1	-1.62261	0.0244699
NR4A2	ENSG00000153234	2	64658.7	protein_coding	0.00802734	4.89733	3.73e-17	4.34771	0.0659896	2.92343	1	4.42564	0.0262812	1.56435	1	7.41387	0.628554	1.61472	0.806513	-1.27232	2.4e-60	-178.157	1	4.07253	1	2.69938	0.727455	1.1172	1	1.9827	0.958843	2.11014	1	1.26593	0.0802789	-1.02592	4.25e-12	-1.59593	0.0443396	1.06312	1	1.21624	0.381423	1.69667	1	1.94104	1	1.14403	0.0632537
LRRC4B	ENSG00000131409	19	422212	protein_coding	2.79e-05	2.32737	4.82e-35	3.16351	5.78e-12	4.51637	1	29.1679	3.27e-58	4.85314	1	1.81987	1	1.2191	2.84e-96	5.28847	0.52027	25.5589	0.32267	3.93834	0.75172	2.53687	2.45e-23	2.39032	0.019896	2.46759	1	1.16364	1	-1.55638	8.71e-08	-1.14521	1.47e-21	-1.11608	6.37e-08	-1.03965	1	1.43467	0.948046	1.07351	1	1.60121	1	1.49156	0.000864724
MGST1	ENSG00000008394	12	648293	protein_coding	0.489917	2.64118	0.200392	1.57388	9e-05	8.1041	1	4.71375	3.39e-31	2.82215	1	6.75885	3.03e-82	7.98495	0	7.60273	0.0747721	53.3572	1	3.90055	1	3.12136	2.56e-268	7.77079	1.82e-06	6.10351	0.00231995	-3.80645	0.453427	5.98885	0.51183	-1.22018	0.029156	1.0837	3.62e-06	-2.41233	1	2.15063	0.00371886	-2.61425	1	1.98452	1	5.18802	0.00572549
AC022075.1	ENSG00000245648	12	119859	lncRNA	4.77e-08	2.99956	0.0231347	-2.21617	0.119395	2.53521	1	44.2349	0.749895	1.17008	1	7.65697	0.00156214	2.06544	0.549056	1.31219	1	2.60751	1	3.87894	1	3.07027	0.000730208	1.70653	1	2.12382	1	-1.50815	1	-1.65268	1.44e-09	1.45665	0.0111374	2.82921	0.132306	2.02958	1	-1.39214	0.00851329	-1.39399	1	-3.93865	1	-2.82546	0.298721
POPDC3	ENSG00000132429	6	44300.3	protein_coding	0.0196009	2.46261	8.24e-42	4.35309	0.000295701	5.07849	1	4.15724	0.863918	1.19236	1	1.63749	3.32e-30	2.41253	0.0558524	1.75199	1	1	1	3.81634	1	1.40506	6.58e-29	2.26588	0.836973	2.00067	0.198154	-3.04974	1	-1.10085	1.41e-84	4.34527	3.5e-24	-1.56865	0.0285773	1.12861	1	1.33021	0.0177718	1.77039	1	2.08664	1	1.17863	0.319985
JOSD2	ENSG00000161677	19	675712	protein_coding	1.92e-19	3.24817	7.45e-41	2.68445	9.08e-12	2.91378	1	45.8842	2.42e-109	4.44392	1	2.23253	0.596506	1.09478	7.24e-57	3.61454	0.19565	-1.1057	0.0631199	3.80182	0.37856	2.97686	9.36e-11	1.34624	0.0225041	1.81509	1	-1.46189	1	-1.17034	0	4.0949	1.3e-25	1.08649	2.28e-07	1.17342	1	1.48897	1	1.08001	1	1.37044	1	1.26891	0.00490951
NDRG1	ENSG00000104419	8	501737	protein_coding	4.74e-28	3.86422	5.82e-136	5.63959	0.113375	1.78066	1	14.74	1.32e-05	-1.62777	1	-2.39459	6.89e-08	-1.64955	1.55e-16	-1.84078	0.468748	2.1851	0.358135	3.75292	1	-1.96296	3.78e-19	-1.71525	0.39277	-1.80065	0.512198	-1.74171	1	-1.00316	1.47e-58	1.78226	8.67e-97	-1.48469	3.03e-11	1.29786	1	6.86136	0.00013248	1.92692	1	10.187	1	5.28669	0.445605
SFRP2	ENSG00000145423	4	260513	protein_coding	1	1.1073	1	-1.04782	0.34561	13.4289	1	1.05319	0.000160997	2.27515	1	3.44043	0.915887	-1.38056	0.020919	-1.91784	1	2.79276	1	3.70945	1	2.33888	0.174166	-1.60372	1	1.10794	1	-1.2357	1	12.7497	0.365024	1.14847	0.847373	1.54673	0.279817	-4.38441	1	1.60285	0.307496	-6.78152	1	1.03628	1	7.02754	0.999996
IL1RL1	ENSG00000115602	2	49962.1	protein_coding	1	1.2824	0.861369	1.26492	0.75076	-1.41366	1	17.9191	1	1.08537	1	3.41568	0.721874	-1.38555	0.727411	1.10314	1	-1	1	3.67218	1	2.10645	0.836092	-1.29506	1	1.002	0.850579	-2.74145	1	-1.65143	3.6e-52	5.37309	0.0293259	-1.34059	0.170881	-1.32561	1	-6.33926	0.982495	1.0113	1	-4.72872	1	-4.78216	0.999996
AC104041.1	ENSG00000259692	15	78637.7	lncRNA	0.078092	2.3814	8.97e-05	2.46713	0.0349082	5.78907	1	7.03385	0.00027718	2.60275	1	9.13484	0.12574	2.1215	7.76e-23	4.12897	0.732479	8.70146	1	3.65638	1	5.25838	2.07e-10	3.15038	0.346769	4.01513	1	1.04881	1	-1.92715	0.0891724	-1.72756	0.206172	1.31649	0.504874	1.27293	1	1.0757	1	-1.03422	1	-1.22385	1	-1.18335	0.254024
FGF18	ENSG00000156427	5	31837.3	protein_coding	0.0336701	2.60855	6.34e-53	5.65477	0.000168856	3.94588	1	2.13705	0.126931	1.6203	1	1.63838	8.95e-05	3.63801	0.11693	1.64794	0.701553	3.50391	1	3.65045	1	1.629	6.24e-06	2.64983	1	2.13656	1	-1.37285	1	1.07148	0.00452761	1.77587	3.88e-25	-2.07928	0.00176581	-1.3706	1	1.1503	0.113188	1.51706	1	2.39179	1	1.5766	0.287245
HAP1	ENSG00000173805	17	35145.9	protein_coding	0.0678374	2.72888	7.43e-36	4.95507	0.00708441	3.72894	1	2.52255	0.505143	1.2684	1	3.38731	1	1.13267	1	1.0734	0.382061	6.4397	1	3.58473	1	2.2076	1	1.10013	1	1.58558	1	1.19199	1	-1.53978	0.946795	-1.1832	6.26e-20	-1.94518	0.0407226	-1.12352	1	1.19489	0.048451	1.73133	1	2.32428	1	1.34248	0.380615
LINC00839	ENSG00000185904	10	32560.3	lncRNA	0.00294613	2.91526	1	-1.00847	0.464961	2.1701	1	8.55235	0.853628	-1.01155	1	6.44472	0.952486	1.37201	1	1.05081	1	1	1	3.5833	1	3.31148	0.81484	1.20828	0.879131	2.2381	0.936999	1.87317	1	-2.7755	0.818923	1.11248	0.0256424	2.03006	1	1.38198	1	-2.1804	0.46929	-1.46895	1	-4.42634	1	-3.01326	0.385113
CLIC5	ENSG00000112782	6	47947.8	protein_coding	4.65e-09	3.59889	8.19e-118	4.64831	0.0125325	1.532	1	8.44487	1	1.07106	1	1.25084	1	1.09635	0.960991	1.08293	1	7.9564	0.298814	3.58273	1	1.16095	0.907323	1.08942	1	1.12459	1	1.00033	1	-1.0868	1	-1.06095	4.15e-77	-1.60932	0.00177193	1.14155	1	1.27937	1.01e-09	1.83712	1	2.05891	1	1.12073	0.108239
HOXD11	ENSG00000128713	2	460813	protein_coding	0.105323	2.65996	0.43528	1.83022	0.00333322	3.84656	1	9.36876	0.496709	-1.07805	1	3.03801	4.4e-11	-1.54566	0.000164173	1.35238	1	1.36019	1	3.56439	1	1.73317	8.37e-05	-1.05886	1	1.15704	0.0871441	-1.92767	1	-1.29329	1.9e-24	-1.04137	0.990306	1.82716	1.14e-05	-1.90394	1	1.18698	0.000123231	-3.4788	1	-1.53934	1	2.25993	0.999996
IGFBP1	ENSG00000146678	7	65029	protein_coding	4.5e-09	2.47662	1.14e-80	3.35884	0.000766768	3.15946	1	12.1829	1	1.03846	1	1.25014	1	-1.02024	0.97554	-1.01107	1	1	0.218621	3.54884	1	1.1395	1	-1.01523	1	1.05746	1	-1.05047	1	-1.00818	0.882863	-1.19535	6.2e-75	-1.40297	0.222782	1.70008	1	1.5424	5.57e-15	2.38516	1	2.16393	1	-1.10223	0.15013
FAM181B	ENSG00000182103	11	65496.1	protein_coding	0.0288873	4.73293	3.1e-24	5.63067	0.0735574	2.35935	1	2.0949	0.330271	-1.23774	1	2.09556	0.242217	-1.20249	0.04218	1.36616	3.26e-07	42.327	1	3.54756	1	1.12899	0.860066	1.0886	1	1.1032	1	-1.73281	1	1.75829	0.112907	-1.19614	1.69e-11	-1.65564	0.00144234	-1.33876	1	1.85238	1	1.2367	1	3.06687	1	2.47988	0.170404
COL4A6	ENSG00000197565	X	258654	protein_coding	0.0547947	3.26059	5.17e-10	3.11826	0.000833162	2.90307	1	9.45254	0.0218678	1.45284	1	2.09895	1	1.11582	2.29e-06	1.80956	0.960953	12.5718	1	3.5164	1	1.94978	0.0285125	1.55761	0.764652	1.8339	1.95e-05	2.75011	0.000290725	-4.20864	0.000110134	-2.32837	1.85e-08	-1.17124	1.56e-07	-1.44975	1	1.41593	0.0866611	-1.23779	1	1.65839	1	2.05273	0.325152
DKK1	ENSG00000107984	10	2.87011e+06	protein_coding	0.670403	2.03245	1	-1.315	0.000348019	3.9212	1	22.1621	1.74e-13	7.04363	1	1.19895	2.39e-09	2.57438	4.67e-227	3.725	1	17.2941	1	3.45744	1	1.64623	3.25e-98	3.36741	0.150652	2.7874	0.36121	-3.24722	0.00845505	-3.29894	5.74e-26	-2.93155	0.885745	2.52996	8.03e-06	-3.56789	1	1.09244	1.8e-05	-9.02662	1	-2.31589	1	3.89769	0.425747
MATN2	ENSG00000132561	8	369118	protein_coding	0.419529	2.08277	0.608502	-1.61302	0.0119505	4.46815	1	10.9947	0.881821	-1.07225	1	1.23987	0.00253425	-1.36459	6.27e-244	-4.55573	1	1.64811	1	3.41983	1	1.23135	1.62e-81	-3.34819	0.275789	-1.04338	3.08e-18	4.15345	3.34e-35	-40.6418	5.72e-39	-3.85955	1	1.95962	2.62e-07	-3.00102	1	-1.17238	1.47e-06	-5.88084	1	-2.29742	1	2.55976	0.999996
PCDHB15	ENSG00000113248	5	85355	protein_coding	0.00383042	2.54211	0.158698	1.0459	0.00650118	3.09952	1	19.3785	0.598165	1.06112	1	-1.61087	0.453077	1.42998	0.646691	1.22231	1	2.12844	1	3.41665	1	-1.44479	0.249791	1.32751	1	-1.15144	0.279753	1.89257	0.149643	-4.06599	0.0286829	1.12262	0.0308219	1.13706	0.163702	1.08342	1	-1.70747	0.967134	-1.04951	1	-1.94149	1	-1.84991	0.786711
HTR2B	ENSG00000135914	2	417304	protein_coding	1	1.59144	1	1.20526	0.0249648	7.38208	1	1.29978	0.000228903	2.16088	1	1.3784	2.4e-08	2.45923	7.93e-37	1.55607	1	-6.70911	1	3.39803	1	1.50332	2.95e-29	1.79329	0.894777	1.67955	1	-1.72891	0.0326264	-3.96101	5.63e-39	-2.07443	1	1.70074	0.000951814	-3.70725	1	1.89961	0.00257877	-6.30506	1	1.11693	1	7.04234	0.999996
LINC01127	ENSG00000281162	2	24222.6	lncRNA	0.0149492	2.59624	1.1e-96	6.55223	0.00289674	2.86818	1	1.38237	0.86239	1.13739	1	1.09187	1	1	0.964248	1.04722	1	1	1	3.34975	1	1.11463	1	1.02361	1	1.06912	1	1.04498	1	1.02176	1	-1.02361	7.5e-42	-2.10004	0.0226397	-1.07562	1	1.50952	3.19e-05	1.9524	1	3.17004	1	1.62367	0.659496
UBASH3B	ENSG00000154127	11	204164	protein_coding	4.21e-06	2.29506	1.65e-95	4.62789	7.72e-07	2.61829	1	8.08304	0.336066	1.3934	1	1.64573	3.45e-14	2.36339	6.3e-23	-1.84304	0.00478437	-2.16485	0.529528	3.31468	1	1.58417	0.0625404	1.127	1	1.31095	1	-1.22251	0.474032	-3.42578	8.96e-09	1.03063	1.59e-67	-1.4979	8.22e-08	1.04865	1	3.65946	0.00152365	1.57077	1	5.48149	1	3.48969	0.855496
ILDR2	ENSG00000143195	1	51441.3	protein_coding	3.95e-09	2.46048	1.29e-19	1.93653	5.34e-07	2.76117	1	16.2017	0.966952	1.2579	1	1	0.956901	1.13809	0.989666	1.15736	1	1.51902	0.154765	3.3129	1	1.12895	0.803571	1.14789	1	1.13864	1	-1.05684	1	1.12895	0.930895	-1.04415	1.81e-31	-1.12605	0.000361039	1.2272	1	-1.19269	0.0635196	1.38189	1	-1.05918	1	-1.46368	0.10088
RNASEH2A	ENSG00000104889	19	86707.5	protein_coding	0.000874154	5.03808	0.00159237	2.19843	0.0335245	3.37487	1	2.55543	0.0959037	1.31497	0.141999	-4.62024	0.213307	1.87996	0.000541286	1.50797	1	1.01722	1	3.27996	0.205604	-2.43863	0.00226038	1.64219	0.224358	-1.5875	0.00116759	2.45718	0.0923765	-2.45574	0.00921065	-1.5427	0.0344983	1.42036	0.105961	1.36419	1	2.9531	0.849374	-1.04117	1	2.07912	1	2.16472	0.999996
PCDHB5	ENSG00000113209	5	177466	protein_coding	1.4e-06	2.34356	1	1.05976	0.00600198	3.56603	1	29.8887	1.98e-10	4.16955	1	1.32766	1.88e-09	-2.10155	6.37e-17	3.77648	1	4.9578	0.886672	3.27454	1	1.53491	0.215929	1.21126	1	1.42881	0.0065632	2.35063	0.000320735	-5.72401	1.64e-07	1.07776	0.000414053	1.24398	0.463458	1.6581	1	-1.28168	0.691888	1.3329	1	-1.59438	1	-2.12515	0.388595
EPS8L1	ENSG00000131037	19	129467	protein_coding	5.79e-12	3.11677	1.57e-74	2.97148	1.83e-09	4.59333	1	2.34412	4.6e-05	1.71841	1	1.597	0.99043	1.02933	0.378571	1.74509	0.00138712	31.7563	0.730702	3.26264	1	1.69974	0.548369	1.18836	1	1.4251	1	1.06342	1	5.76124	7.11e-22	2.58791	2.19e-83	-1.34303	0.00152836	1.46453	1	9.61994	8.46e-11	1.96691	1	12.9199	1	6.5686	0.0247477
RGS20	ENSG00000147509	8	128085	protein_coding	1.29e-06	2.7573	1.62e-52	2.98552	2.21e-05	2.81135	1	11.0157	0.00121302	1.6617	1	6.25157	1	-1.17901	1	1.11256	1	5.20848	0.638033	3.23798	1	2.29713	0.986744	-1.05886	1	1.57456	1	1.47879	1	2.28427	4.36e-08	1.52846	2.65e-59	-1.31557	0.000600271	1.33345	1	2.19266	6.79e-06	1.75424	1	2.8846	1	1.64436	0.176257
GJD4	ENSG00000177291	10	27653.5	protein_coding	7.1e-05	2.59156	1.03e-94	6.28221	0.115392	2.02154	1	2.96701	0.959435	1.10429	1	1.10348	0.741286	1.13686	1	1.03505	1	1.4376	1	3.229	1	1.1039	0.621224	1.08694	1	1.09544	1	1.01259	1	1.04876	0.427492	1.09133	2.65e-31	-1.40524	0.0986294	1.09458	1	1.41705	0.000203092	1.53815	1	1.9913	1	1.29461	0.470761
SMAGP	ENSG00000170545	12	363170	protein_coding	9.71e-18	2.0787	2.7e-67	2.35473	2.95e-10	2.56112	1	74.1758	0.061288	1.26193	1	19.0894	1.28e-07	2.08917	3.73e-05	1.95293	0.961177	3.09525	0.00280591	3.20628	1	2.84722	5.86e-12	2.04259	0.265173	2.36744	1	-1.16806	1	1.15357	2.87e-43	2.01372	4.69e-108	-1.16991	2.52e-10	1.2036	1	1.16014	1.37e-06	1.40811	1	1.35726	1	-1.03746	2.89e-05
ZIC1	ENSG00000152977	3	31778.9	protein_coding	0.00160399	3.28363	0.790619	1.16052	0.00561039	3.482	1	4.81148	0.0218236	1.49365	1	3.97779	0.621607	1.26518	0.0633019	1.9544	1	1.36019	1	3.18747	1	2.62381	0.115543	1.59119	1	2.11755	1	1.45406	1	-1.66619	0.971332	-1.17071	0.0291895	2.23486	0.102765	1.0773	1	-1.20359	0.0101792	-2.0745	1	-2.68985	1	-1.29662	0.572397
ADORA2B	ENSG00000170425	17	377671	protein_coding	0.292278	2.69084	1	1.09611	0.00673591	2.51986	1	14.6477	4e-37	2.52443	1	1.23668	0.0759121	-1.23314	4.97e-07	1.51251	1	1.81327	1	3.18394	1	1.63845	0.832028	1.24615	1	1.49016	0.0132765	1.93283	0.686347	-1.39948	7.99e-05	-2.26689	1	1.90263	3.36e-08	-2.99971	1	-1.66944	3.26e-07	-5.70734	1	-3.17633	1	1.79684	0.770836
ZNF208	ENSG00000160321	19	67519.1	protein_coding	0.0698766	2.9581	1	1.06032	0.102691	2.08442	1	8.44636	0.00346451	2.25382	1	1.60493	8.04e-07	-1.84785	0.399126	1.80563	1	-1	1	3.13991	1	1.66668	0.000101621	-1.38642	1	1.35105	0.00118039	3.09119	3.19e-05	-7.61246	1.13e-32	3.30705	0.158557	2.32643	0.0416188	-1.24707	1	-1.61381	0.0105677	-2.90122	1	-3.75441	1	-1.29408	0.999996
ELOVL7	ENSG00000164181	5	38381.2	protein_coding	0.00407163	1.76961	0.000283364	-1.92865	0.0025975	4.16308	1	15.4385	1	-1.01006	1	1.1403	1	-1.14133	0.762761	1.19556	0.00385591	17.2018	0.747667	3.13422	1	1.06096	1	1.02532	1	1.04305	1	1.00682	1	1.04013	1	-1.02532	0.963474	2.04693	0.934396	1.93547	0.96964	-1.64501	0.894427	-1.05759	1	-3.36721	1	-3.18386	0.0588675
SLC4A11	ENSG00000088836	20	57915.2	protein_coding	0.00927329	2.08581	2.41e-07	1.83134	6.4e-05	2.95104	1	12.2456	0.00117729	1.80736	1	2.82467	0.62717	-1.44782	0.967596	1.33818	1	1	0.78565	3.12023	1	2.1093	0.64534	-1.03902	1	1.51433	1	1.46966	1	1.73909	0.0957865	-1.00027	7.47e-10	-1.03399	0.00147401	1.02898	1	-1.23021	1	1.06396	1	-1.18977	1	-1.26586	0.33056
AL034417.3	ENSG00000284716	1	36252.4	lncRNA	0.191438	2.47445	2.02e-20	3.74692	0.00569072	3.76828	1	2.25414	0.0767299	1.47527	1	1.62594	0.000565397	1.56455	0.345731	1.39727	1	4.29878	1	3.092	1	1.53583	0.000142797	1.49242	1	1.51035	1	-1.39653	1	1.4025	1.45e-08	1.41103	2.11e-11	-1.58788	0.0202139	-1.21991	1	1.20116	0.606294	1.30164	1	1.90729	1	1.4653	0.636063
PCDHGA3	ENSG00000254245	5	35099.6	protein_coding	0.00653529	3.29933	0.785968	1.27813	0.954362	1.62721	1	6.10161	0.161214	1.56134	1	6.78179	9.98e-17	4.91145	0.119039	1.71063	1	1	1	3.07657	1	4.17156	1.15e-16	3.28147	0.157103	3.71862	1	1.16579	1	-3.03817	9.59e-11	2.10171	0.125161	1.88722	0.808585	1.63646	1	-1.65179	0.983243	-1.15323	1	-3.1173	1	-2.70309	0.452567
C5orf17	ENSG00000248874	5	65241.3	lncRNA	0.0214583	3.19777	2.04e-07	3.00637	0.331886	2.0969	1	5.29334	0.000179334	2.12025	1	-2.75106	9.21e-07	4.36389	3.84e-09	2.45435	1	4.13645	1	3.06963	1	-1.55252	1.38e-13	3.05427	1	1.11133	0.333794	1.68638	0.530927	-2.29867	0.741254	-1.40583	0.00117091	-1.07236	0.0775205	-1.12776	1	1.03731	1	-1.05166	1	1.11237	1	1.16983	0.999996
SHC4	ENSG00000185634	15	43529.1	protein_coding	0.00901445	2.82251	5.44e-11	2.82727	0.221801	2.08849	1	5.48617	0.872459	1.1064	1	1.64262	0.203217	1.4322	1	1.14414	1	1.68517	1	3.0391	1	1.2762	0.177572	1.26763	1	1.27148	1	-1.21909	1	1.7202	0.567645	-1.17474	2.7e-05	-1.03678	0.267076	1.16092	1	-1.00502	0.700575	1.20361	1	1.03159	1	-1.16675	0.890269
SERPINB4	ENSG00000206073	18	26686.9	protein_coding	0.00294613	3.21844	0.366145	-1.54687	0.0649724	2.63698	1	9.51973	1	1.02314	1	-1	0.975301	1.11215	0.813389	1.10169	1	-1	1	3.03289	1	1.01157	0.750219	1.10692	1	1.05924	1	-1.0474	1	1.01157	0.994583	1.00498	0.0191626	1.13046	0.620525	1.35259	1	-2.13844	0.908336	1.19649	1	-2.41743	1	-2.89243	0.907881
ZNF439	ENSG00000171291	19	65641.1	protein_coding	0.0102982	2.5574	0.744568	1.19071	0.00912512	5.93062	1	8.36204	0.301827	1.59404	1	7.62553	6.61e-11	-3.40342	6.06e-06	2.9058	1	5.54714	1	3.02832	1	4.05899	0.000424411	-1.1208	1	1.77217	1	1.02877	1	-2.29812	0.000121854	1.11467	0.0302425	1.48774	0.898091	1.70691	1	1.26361	0.742072	1.14732	1	-1.17737	1	-1.35082	0.666304
TRIML2	ENSG00000179046	4	24759.9	protein_coding	0.00194483	2.66626	0.530068	-1.47161	0.12678	2.14949	1	8.68949	1	1.06002	1	1.07286	0.93256	-1.12045	1	-1.01966	1	-1	1	3.00522	1	1.06644	0.802378	-1.07031	1	-1.00293	1	-1.03448	1	-1.00623	0.572668	1.0606	0.781867	1.31293	0.748211	1.33646	1	-2.30199	0.672711	1.01793	1	-3.02234	1	-3.07652	0.947521
TPBGL	ENSG00000261594	11	36394.1	protein_coding	0.309264	1.78511	3.53e-05	2.10913	0.00654557	3.48428	1	6.04384	1	1.06801	1	2.23683	0.422457	1.00496	0.849566	-1.05505	1	1.19371	1	2.99473	1	1.53397	0.296106	-1.01333	1	1.17613	1	-1.48231	1	-1.03765	3.16e-17	2.21691	0.00316691	1.01233	0.00405964	-1.21544	1	-1.3468	0.41135	-1.23043	1	-1.36341	1	-1.10808	0.860107
HLA-DPB1	ENSG00000223865	6	428124	protein_coding	1	1.36745	0.0175947	3.01834	0.00744256	3.92045	1	3.23699	3.66e-31	2.64406	1	2.39703	1	1.15323	9.63e-36	1.89377	8.1e-07	-70.7229	1	2.98161	1	2.50636	2.61e-09	1.59954	0.137326	1.96954	1	-1.0756	1	-1.17415	3.19e-08	-2.03851	0.0363777	-1.12498	1.02e-07	-3.33561	1	1.71821	0.000257602	-2.96504	1	1.93295	1	5.73127	0.999996
DKKL1	ENSG00000104901	19	267777	protein_coding	0.451744	4.00351	0.379603	1.47992	0.0184877	4.67779	1	1.7438	1.97e-13	2.46022	1	8.85618	0.691232	1.526	1.32e-118	3.5407	0.8509	15.4564	1	2.97907	1	3.27397	7.8e-32	3.03331	0.122115	3.11693	1	-1.7722	1	2.40829	8.26e-54	-5.34008	0.0796529	1.06597	0.00165014	-1.7885	1	2.60639	0.0965781	-1.90648	1	2.4451	1	4.66152	0.477565
ITGA8	ENSG00000077943	10	803166	protein_coding	0.00123816	2.15975	5.03e-31	4.31033	0.00010526	1.807	1	35.8937	0.00516414	1.99776	1	1.27505	1.22e-09	2.7608	3.74e-144	-2.61217	1	3.05491	0.649508	2.95548	1	1.31455	2.46e-10	-1.35083	1	-1.01686	1	-1.02401	1.47e-08	-13.1266	4.28e-65	-2.07834	5.09e-16	-1.2575	1.73e-19	-2.50873	1	-1.07242	1.97e-05	-1.99502	1	1.17258	1	2.33932	0.385113
STXBP6	ENSG00000168952	14	81990.2	protein_coding	0.00093618	3.11962	7.52e-05	-4.24346	0.00467021	5.47284	1	12.2884	0.643862	-1.04982	1	6.93416	0.0198948	-1.66416	0.179329	1.66098	0.914542	7.97586	1	2.94086	1	1.67474	0.165798	-1.15365	1	1.33287	0.894257	1.95319	1	1.79217	2.33e-06	1.79682	0.402559	2.17264	0.118146	1.07298	1	1.17297	0.0713906	-2.02486	1	-1.85226	1	1.09318	0.964647
SNAI1	ENSG00000124216	20	279746	protein_coding	0.158053	2.52461	9.02e-08	2.22005	0.00288397	3.89812	1	5.60399	0.0554463	1.51657	1	-1.51022	0.685994	1.38781	2.36e-54	2.63451	1	9.94084	1	2.93098	1	-1.14827	9.54e-16	2.33578	1	1.59159	1	-1.72678	1	-2.04328	5.04e-43	-4.83009	6.68e-14	-1.42151	0.000446739	-1.22408	1	2.15938	1	1.16129	1	3.06958	1	2.64325	0.812448
DLX5	ENSG00000105880	7	187524	protein_coding	0.881845	3.20686	1	1.25445	0.278829	4.06303	1	3.03015	1.66e-06	3.80845	1	21.7932	1.02e-05	4.40415	1.32e-60	3.20506	1	3.02568	1	2.92552	1	10.0012	2.14e-33	3.38984	0.024881	4.87934	1	-1.37214	1	-2.48942	1.11e-21	-4.2712	1	1.48414	0.0639313	-1.81459	1	1.04385	0.137068	-2.69309	1	-1.4218	1	1.89415	0.565714
CBLN1	ENSG00000102924	16	32101.6	protein_coding	0.0411612	2.66022	3.89e-45	3.40096	0.0305798	3.11747	1	1.84216	0.0672335	2.24504	1	1.14175	0.763954	1.55141	1	1.03609	1	-1	1	2.91778	1	1.71135	0.690878	1.28746	1	1.50029	1	1.19528	1	1.61708	0.782499	1.19338	2.53e-41	-2.04977	0.00399724	-1.18002	1	1.78587	0.00044918	1.73707	1	3.66062	1	2.10736	0.895265
NPY5R	ENSG00000164129	4	78895.4	protein_coding	0.59697	2.76545	0.172934	2.04456	0.329142	2.42833	1	4.71054	1.23e-05	1.63317	0.662678	20.4902	1	-1.0345	0.0244864	1.65707	1	2.94138	1	2.89301	0.238792	4.99694	0.365251	1.40252	0.0774021	3.48562	0.0443511	3.44043	1	-1.77192	0.0355135	-2.31353	0.65543	1.11189	0.06193	-1.46212	1	-1.51656	0.258925	-1.62572	1	-1.68625	1	-1.03723	0.476858
LMX1B	ENSG00000136944	9	24978.7	protein_coding	0.0173075	2.16311	1	1.04421	0.122875	2.4147	1	5.88216	0.909634	1.07991	1	3.37286	1	1	1	1.17578	1	1.1618	1	2.87604	1	2.22638	1	1.09192	1	1.64585	1	1.47162	1	-2.10243	0.668206	-1.1924	0.0923716	1.54736	0.384761	-1.07954	1	-2.17576	0.111878	-1.67043	1	-3.36667	1	-2.01545	0.602287
FLRT3	ENSG00000125848	20	276365	protein_coding	1	1.50088	0.687657	1.56541	0.103077	5.10504	1	3.01668	0.373679	1.55049	1	8.3622	1	1.34656	3.47e-22	1.58562	0.0158681	38.8625	1	2.8736	1	3.35971	5.61e-06	1.56481	1	1.77011	0.131402	-4.55523	1	-1.32757	1.36e-124	-11.5597	0.532202	1.06037	0.00466829	-2.73348	1	1.16066	0.0520636	-2.89849	1	1.09458	1	3.17264	0.578156
LPL	ENSG00000175445	8	200078	protein_coding	0.190425	4.52752	0.666183	1.6732	0.868663	1.37222	1	17.5989	0.44095	1.07946	1	18.2278	0.1568	-2.06327	5.62e-54	-5.32038	0.948425	-5.88099	1	2.86803	1	1.91003	3e-19	-4.18834	1	-1.12495	0.841662	1.49577	0.662301	2.12471	2.56e-10	-3.87319	1	1.87603	8.06e-08	-2.75909	1	-2.11832	1.09e-06	-5.17612	1	-3.97403	1	1.30249	0.999996
GPX3	ENSG00000211445	5	77204.5	protein_coding	0.0198071	3.57112	0.389787	1.17209	0.535689	1.43605	1	11.718	0.469708	1.78486	1	2.83668	0.338537	1.84462	2.19e-07	2.93359	0.858331	2.82993	1	2.86619	1	2.23258	0.000314274	2.33139	1	2.29477	1	-1.74997	1	-1.02107	0.107603	-1.11775	2.84e-05	1.2969	0.0352656	1.38196	1	-1.25284	1	1.06559	1	-1.62481	1	-1.73138	0.999996
CENPN	ENSG00000166451	16	259937	protein_coding	0.423426	2.14947	0.597128	1.34724	0.00478105	4.52074	1	5.44306	6.54e-17	1.98703	1	1.32236	7.55e-05	2.16806	1.49e-19	2.28474	1	-1.60538	1	2.86219	1	1.67037	5.72e-16	2.23722	0.754011	1.86758	0.504229	1.54617	1	1.41356	0.322221	-1.50893	0.0209772	1.04378	1.44e-05	-1.94396	1	1.53684	0.011157	-2.02906	1	1.47238	1	2.98755	0.999996
CTSG	ENSG00000100448	14	21810.9	protein_coding	3.45e-09	3.23133	0.565812	1.31316	0.831377	1.42244	1	5.46102	1	1.03233	1	-1	1	1	0.936735	1.04189	1	1	1	2.85699	1	1.01616	0.995575	1.02095	1	1.01856	1	-1.00237	1	1.01616	0.98762	-1.02095	0.000774648	1.82924	0.263691	1.74673	1	-1.52695	0.943753	-1.04724	1	-2.79316	1	-2.66716	0.731015
PTHLH	ENSG00000087494	12	57580.5	protein_coding	1	1.1252	0.0860606	2.15541	0.456304	2.47142	1	6.00337	0.0186012	-1.45623	1	1.77153	6.8e-06	1.24548	0.000330409	2.35221	1	3.2551	1	2.83806	1	-1.09099	2.49e-09	1.43648	1	1.2669	0.660191	-2.626	1	2.2632	6.83e-51	3.21155	0.0184824	-1.78601	0.307795	-1.479	1	-2.98378	1	1.20758	1	-1.67064	1	-2.01744	0.999996
OR2A1-AS1	ENSG00000244479	7	65528	lncRNA	0.265949	2.14365	0.000190742	2.6236	0.0377452	4.69564	1	2.50154	0.000794331	1.59033	1	2.55178	0.322784	-1.3741	0.0070784	1.32445	1	2.32827	1	2.83529	1	1.78078	1	1.08646	1	1.40361	1	1.12067	1	2.95241	0.0437256	-2.02781	0.0300079	1.00976	0.151822	-1.03671	1	1.569	0.951238	-1.04683	1	1.55385	1	1.62661	0.999996
HIST1H2BJ	ENSG00000124635	.	64910.6	.	0.139722	2.47751	0.00146712	1.85898	0.00788736	2.28261	1	7.39981	0.402111	1.29149	1	3.90238	1	1.03369	0.559086	1.23197	1	1.62277	1	2.83403	1	1.90142	0.908906	1.13839	1	1.44275	1	-1.11067	1	1.53345	0.284068	-1.22788	8.2e-06	-1.14081	0.00227118	-1.40143	1	-1.3375	0.754261	-1.22846	1	-1.17242	1	1.0478	0.789259
RGS16	ENSG00000143333	1	1.14008e+06	protein_coding	5.67e-08	6.06646	2.09e-20	4.23233	0.064079	1.55257	1	19.1356	0.394951	1.13765	1	5.97467	0.106302	1.25125	0.467612	1.16584	1	5.73622	1	2.8203	1	1.55991	0.0374059	1.21353	1	1.39105	0.125102	1.21573	0.0268969	3.2043	9.68e-07	1.3142	5.04e-09	1.05105	1.45e-24	-2.11218	1	2.43421	1.68e-11	-2.22	1	2.31598	1	5.14148	0.603295
AL137786.1	ENSG00000258702	14	32317.7	lncRNA	0.0746526	2.2479	5.55e-22	3.13269	0.00604016	3.38977	1	2.48857	0.00707497	2.01129	1	1.53659	0.0690058	1.86787	0.812543	1.15214	0.976573	3.8612	1	2.81611	1	1.78725	0.0465914	1.496	1	1.62813	1	-1.07852	1	1.32822	0.0188298	1.23221	1.13e-16	-1.55542	0.057972	1.00487	1	1.26446	0.095794	1.563	1	1.96677	1	1.25833	0.606767
CENPV	ENSG00000166582	17	1.04037e+06	protein_coding	0.917969	1.76458	0.000904038	3.75825	5.72e-05	2.95463	1	2.67832	7.19e-34	2.01185	1	1.0514	2.09e-10	2.13379	4.31e-234	4.04691	1	1.51998	1	2.80569	1	1.67811	1.6e-103	3.23983	0.0394694	2.38782	1	-1.31873	0.384152	2.75699	1.09e-07	-2.20701	0.0653978	1.0983	3.36e-20	-5.4736	1	2.92567	6.58e-15	-6.01164	1	2.66383	1	16.014	0.353917
ICAM4	ENSG00000105371	19	58369.9	protein_coding	0.937523	1.30903	7.13e-10	2.78408	0.0529392	4.45776	1	3.98716	0.574486	1.41016	0.0502665	-2.58941	1	1.3147	0.90161	-1.01114	0.00066335	-5.23395	1	2.78604	0.0593113	-2.34488	1	1.15869	0.0279416	-1.80053	3.69e-05	3.09205	1.32e-08	-14.0487	3.06e-05	1.26592	5.32e-14	-2.26332	0.151124	-1.21746	1	-1.11248	0.0896366	1.85906	1	2.03448	1	1.09436	0.768074
AC018638.6	ENSG00000271344	7	42169.2	lncRNA	0.00490949	2.86415	1.66e-16	2.62943	0.036297	2.53546	1	3.34981	0.0347226	1.64139	1	2.28101	1	1.17224	1	-1.15922	1	1.82343	1	2.77742	1	1.90406	0.959733	-1.00183	1	1.33553	1	-1.15952	1	1.15529	0.194007	-1.10142	1.81e-10	-1.12556	0.0855761	1.24151	1	1.67473	0.388951	1.3974	1	1.88502	1	1.34895	0.813414
COL21A1	ENSG00000124749	6	334422	protein_coding	0.000153275	2.95143	0.000122991	1.3865	0.085835	1.59799	1	37.2926	0.818005	1.17936	1	25.5046	1	1.03729	0.0689477	-1.18226	1	5.39903	1	2.77609	1	3.17566	0.457001	-1.14822	0.992284	1.45279	1	-1.32661	1	-1.0873	2.57e-40	-6.01175	2.35e-06	1.13215	1.39e-07	-1.2489	1	-1.14964	0.0275898	-1.41393	1	-1.30156	1	1.08634	0.273753
CCL5	ENSG00000271503	17	29962.9	protein_coding	2.14e-07	4.87858	3.18e-10	3.02346	0.653611	1.7922	1	1.47762	0.948308	-1.03421	1	1.16799	0.87602	1.22898	0.907746	1.0535	1	2.29715	1	2.77042	1	1.04083	0.881529	1.14539	1	1.09254	1	-1.02879	1	1.56092	0.0379983	1.19305	0.0554191	1.32443	0.734799	1.61024	1	2.76757	0.937849	1.2158	1	2.08963	1	1.71873	0.999996
WFDC2	ENSG00000101443	20	538838	protein_coding	0.692749	2.11274	0.0382356	2.11515	0.15043	3.79886	1	2.55037	2.44e-18	2.6479	1	3.48714	0.000623168	2.88523	1.19e-59	4.93088	1.91e-61	2437.46	1	2.76282	1	2.74274	1.01e-28	4.00405	0.260362	3.35785	1	-1.2727	0.700242	6.38152	0.00121946	-1.84272	0.00385155	-1.33669	0.00491443	-2.39801	1	1.93257	0.425268	-1.794	1	2.58325	1	4.63434	1.1e-07
THEM6	ENSG00000130193	8	142523	protein_coding	1.31e-05	1.80042	4.73e-05	-1.79004	2.32e-08	4.85151	1	40.4186	8.58e-06	2.14269	1	8.84536	0.843602	1.24838	0.0143375	1.72238	1	-1.29316	0.318754	2.73592	1	3.62982	0.127149	1.4925	0.97663	2.46011	1	1.53657	1	1.11949	0.673985	-1.28579	0.411189	1.72679	0.653927	1.701	1	-1.02272	1	-1.01516	1	-1.76602	1	-1.73964	0.0755145
EPHA7	ENSG00000135333	6	177727	protein_coding	0.317185	2.22578	0.0735992	1.95667	0.28818	2.03903	1	8.84716	0.001319	2.66409	1	13.1804	1.33e-06	6.17803	0.570781	-1.00442	1	1.4612	1	2.73354	1	5.56635	7.88e-05	1.53425	0.472242	2.14741	1	-2.15201	1	-1.47517	1.01e-24	-2.39677	0.939785	1.55491	0.0102654	-1.21538	1	1.02766	0.0466956	-1.8898	1	-1.51305	1	1.249	0.713212
ARHGAP8	ENSG00000241484	22	48084.5	protein_coding	0.0245898	2.73223	0.980519	-1.20358	0.0981526	2.65564	1	6.1736	0.847775	1.11003	1	9.44683	0.876424	1.49386	0.00062984	-1.80857	0.00355746	14.7199	1	2.73173	1	4.04902	0.36835	-1.18707	0.877916	2.07408	1	1.70909	1	-2.69574	0.523052	-1.40131	0.331322	2.12743	0.131523	1.22471	1	-1.0523	0.0683523	-1.73709	1	-2.23869	1	-1.28876	0.148899
ZNF354C	ENSG00000177932	5	153349	protein_coding	0.186448	1.9877	0.000128206	1.89244	0.00207633	3.10938	1	9.37046	0.0463997	1.42775	1	10.8247	0.782082	1.51241	9.99e-07	1.60607	1	6.80533	1	2.72471	1	2.88374	0.00549536	1.57276	0.852952	2.0067	1	-1.33886	1	1.11977	0.000103805	-1.87898	1.23e-06	1.02525	0.0055171	-1.00102	1	1.47782	0.998322	-1.0263	1	1.44142	1	1.47933	0.471222
MAFA	ENSG00000182759	8	48809	protein_coding	0.0770283	4.28189	4.63e-06	2.14424	0.151449	2.13667	1	3.00382	0.0248371	1.62822	1	3.16344	1	1.04158	0.982432	1.15066	1	1.28186	1	2.72274	1	2.10155	0.98422	1.10315	1	1.50982	1	1.01353	1	1.41622	0.861563	-1.36498	5.47e-05	1.05549	0.0340679	1.11013	1	1.47987	1	1.05177	1	1.40206	1	1.33305	0.999996
MSMP	ENSG00000215183	9	188836	protein_coding	2.43e-14	2.35006	0.0633839	-1.17075	0.0104595	1.98689	0.563127	76.0361	1	1.01111	1	1.70838	1	1.32391	1	-1.09543	0.966875	-2.52754	0.0868828	2.7095	1	1.30532	0.918929	1.0781	1	1.1832	1	-1.04736	1	1.01729	0.951646	-1.22466	2.31e-29	1.69242	0.277839	2.83058	1	1.21406	4.35e-12	1.67251	1	-1.39401	1	-2.3315	0.124807
RAB3B	ENSG00000169213	1	85157.1	protein_coding	0.000633061	4.59103	8.46e-29	2.85238	0.280328	1.52723	1	5.05494	1	1.06501	1	1.63484	5.68e-12	1.95229	0.118637	1.38909	0.0461973	19.8	1	2.69636	1	1.2359	1.61e-12	1.81802	1	1.68457	0.0530194	-4.23729	1	1.82952	6.98e-99	3.94773	2.45e-37	-1.9576	4.44e-08	-1.4014	1	1.69254	0.530734	1.39689	1	3.31331	1	2.37192	0.232819
CLDN11	ENSG00000013297	3	239764	protein_coding	1	1.71666	0.70791	1.30748	0.0559014	6.36847	1	1.81638	0.00326527	3.07933	1	2.36662	0.0995551	2.78351	2.44e-161	5.41244	1	3.88666	1	2.69442	1	2.82249	8.08e-50	4.87397	0.306513	4.44189	0.316248	-5.75931	1	2.15065	1.51e-48	-6.57971	0.579058	1.27537	0.0118407	-2.00307	1	1.86055	0.0933076	-2.55465	1	1.45883	1	3.72681	0.872282
AAMDC	ENSG00000087884	11	1.49742e+06	protein_coding	3.68e-12	1.82918	1.08e-11	1.62895	8.62e-09	2.62599	1	115.198	5.33e-11	1.48052	1	-1.14107	0.0191197	1.31119	7.15e-18	1.44635	0.935406	1.4992	0.070751	2.68728	1	1.14815	8.52e-11	1.3686	1	1.26218	1	-1.18137	1	1.08099	4.95e-55	1.27956	1.79e-80	-1.12905	1.02e-12	1.08317	1	1.25191	0.0235516	1.22295	1	1.41347	1	1.15579	0.0667188
COL15A1	ENSG00000204291	9	395042	protein_coding	5.32e-32	2.24971	5.14e-38	1.6347	5.46e-19	3.45237	1	3.38009	0.634352	1.16553	1	3.95407	1	1.03817	0.3586	-1.51571	1	-1.72851	0.470252	2.68202	1	2.11016	0.920432	-1.0289	1	1.10631	0.184944	-4.73565	1	-1.17198	8.86e-86	5.78571	1.46e-46	1.11147	0.0021968	1.39895	0.00134871	-2.30273	0.000138863	1.25865	0.0796654	-2.55941	0.0102232	-3.22141	0.320306
LINC01537	ENSG00000227467	11	24341.4	lncRNA	0.000562114	2.58837	1.35e-29	3.19916	0.138878	1.7311	1	3.61879	1	1.03897	1	1	1	1.0694	1	1.02436	1	-1	1	2.68064	1	1.01949	0.932333	1.04713	1	1.03338	1	-1.02484	1	1.01949	0.816268	1.04475	1.64e-10	-1.01534	0.0343866	1.22497	1	1.1029	0.584601	1.24376	1	1.11982	1	-1.11068	0.758834
SNRNP25	ENSG00000161981	16	944323	protein_coding	1.04e-07	1.86223	9.73e-26	2.16474	5.12e-06	2.09115	1	58.6357	9.44e-14	1.45959	1	1.18187	0.00410992	1.36491	3.37e-37	1.80363	0.608515	-1.13398	0.263449	2.67861	1	1.33504	4.15e-19	1.59379	1	1.45793	1	-1.00482	1	1.38629	0.000241093	-1.29306	1.75e-45	-1.05227	4.08e-14	-1.00507	1	1.45004	1	1.04696	1	1.52584	1	1.4574	0.135407
LINC00305	ENSG00000179676	18	28348.2	lncRNA	0.000446926	2.48477	0.103053	1.20153	0.199774	2.48957	1	5.94874	1	1.04247	1	1.07737	1	-1.03094	0.608164	-1.14789	1	1	1	2.67841	1	1.05939	0.778384	-1.09622	1	-1.02143	1	-1.11721	1	1.04441	0.255821	-1.33625	0.942047	1.77574	0.638539	2.03774	1	1.02333	0.856783	1.14755	1	-1.73526	1	-1.99129	0.999996
NEFL	ENSG00000277586	8	172531	protein_coding	0.886502	2.35363	1	1.23488	1	2.06614	1	5.60204	0.130568	1.96463	1	2.63819	0.031265	2.47987	1.14e-94	6.14304	1.42e-20	209.002	1	2.67681	1	2.20697	6.49e-34	5.17659	0.553048	4.20716	0.822937	-3.97384	1	1.44997	5.14e-23	-5.72764	0.891947	1.50058	0.258702	-1.73688	1	-1.96863	0.30129	-2.60634	1	-2.95409	1	-1.13342	0.0122838
NPIPB15	ENSG00000196436	16	68179.7	protein_coding	0.000287504	2.98254	8.22e-06	2.54712	0.302051	1.81589	1	4.33898	2.26e-05	2.89258	1	5.74269	8.57e-06	-2.1377	2.57e-06	1.96992	0.171709	17.894	1	2.67514	1	4.10726	0.101756	1.06419	1	1.91366	1	-1.04369	1	-1.28654	0.252133	-1.33233	0.217651	1.52403	0.170125	1.47492	1	2.03179	0.720152	-1.0333	1	1.33317	1	1.37757	0.532783
ZIC4	ENSG00000174963	3	23717	protein_coding	0.00210508	2.26277	0.237162	-1.34301	0.0546271	2.43705	1	6.26696	1	1.04148	1	1.21338	1	-1	0.727511	1.11059	1	-1	1	2.65672	1	1.12743	0.911744	1.0553	1	1.09136	1	1.0351	1	-1.08421	0.89131	-1.0553	0.0316789	1.87576	0.853871	1.39916	1	-1.51112	0.247851	-1.34063	1	-2.8345	1	-2.1143	0.703258
MSX2	ENSG00000120149	5	121082	protein_coding	0.892965	2.2261	0.931016	1.41483	0.148937	4.82882	1	2.27416	1.81e-15	5.82238	1	4.22355	0.000974336	2.24931	3.83e-59	7.8773	0.563976	9.20406	1	2.64833	1	5.19644	4.87e-28	4.06554	0.219632	4.38487	0.857225	-2.07761	1	2.03002	0.0221596	-1.30177	1	1.29613	0.121174	-1.69406	1	1.05088	0.197405	-2.19571	1	-1.23337	1	1.78025	0.573155
HOXC9	ENSG00000180806	12	788128	protein_coding	4.23e-06	2.77214	2.08e-30	3.78567	0.0561865	1.42296	1	29.1989	0.255082	-1.04212	1	2.91781	0.982857	1.04578	0.432734	1.09999	0.338912	35.6179	0.994955	2.64799	1	1.3153	0.573407	1.07015	1	1.18428	1	-1.02632	0.253513	2.25329	3.74e-44	1.19313	1.5e-22	-1.14816	3.09e-26	-1.81745	1	1.4342	6.29e-07	-1.58292	1	1.64669	1	2.60658	0.131372
SIM2	ENSG00000159263	21	63517	protein_coding	0.11206	3.60578	0.000566212	2.84999	0.710307	2.29948	1	1.492	0.151272	2.07717	1	-3.98304	3.67e-09	3.59038	1.17e-25	4.1055	1.37e-05	34.5592	1	2.64737	1	-2.6503	1.56e-25	3.88608	1	-1.04323	0.762176	1.41976	0.0908909	-5.474	0.950429	-1.49882	0.236636	1.23783	1	1.81803	1	2.40712	0.776723	1.46872	1	1.94463	1	1.32403	0.806473
AC009509.1	ENSG00000256377	12	47082.8	misc_RNA	0.33154	1.97881	0.00440152	2.36566	0.0962045	3.42864	1	3.02602	4.67e-15	4.41914	1	2.66775	0.00436433	-2.18292	2.21e-13	3.93142	1	-1.17432	1	2.637	1	3.56428	0.745436	1.45776	1	2.23913	1	1.09503	1	1.54953	1	-1.36677	0.179886	-1.05425	0.217185	-1.14763	1	-1.0433	0.828407	-1.08857	1	1.0105	1	1.1	0.999996
AC023157.3	ENSG00000276900	12	63382.9	lncRNA	0.412669	2.61518	8.02e-18	2.59325	0.144045	2.31909	1	3.41997	0.599651	-1.11724	1	2.01858	0.759582	-1.19442	0.0533969	-1.24673	0.411753	11.8458	1	2.63346	1	1.14612	0.157817	-1.22635	1	-1.05926	1	-1.32881	1	2.18169	0.789682	-1.60374	2.47e-20	-1.40788	0.128132	1.3713	1	1.97982	0.0114989	1.93063	1	2.78735	1	1.44375	0.909341
POU3F1	ENSG00000185668	1	145426	protein_coding	0.927584	2.66809	0.0435969	2.99962	0.125897	2.88122	1	1.45986	0.0347112	1.79107	1	2.74308	0.0373497	1.94328	3.01e-55	3.93641	1	2.79012	1	2.62126	1	1.97745	4.57e-22	3.30361	0.773498	2.79439	1	-2.31884	1	3.06304	4.29e-14	-3.60545	0.368166	1.11837	0.00175847	-2.282	1	1.88706	0.0377528	-2.55212	1	1.68733	1	4.30627	0.999996
LINC01971	ENSG00000278200	17	40185.5	lncRNA	0.477332	1.52459	1.43e-36	5.51873	0.344831	2.2282	1	1.60961	0.468286	1.38865	1	1.20285	0.391744	1.64803	0.00340705	1.64294	0.754122	4.22118	1	2.61037	1	1.32143	0.0148256	1.64507	1	1.48534	1	-1.16922	1	1.91298	0.420294	-1.38506	1.23e-16	-1.61917	0.20672	1.14948	1	2.02551	0.023925	1.8612	1	3.27965	1	1.76212	0.817074
CDO1	ENSG00000129596	5	132272	protein_coding	0.952525	1.98947	0.0180236	2.67304	0.295221	2.84026	1	2.70717	8.02e-07	2.79367	1	4.10873	4.27e-09	4.14025	1.49e-69	3.77916	1	-1.87458	1	2.60238	1	3.16995	9.27e-44	3.88975	0.197123	3.65687	0.624962	-2.45188	1	1.85269	3.2e-07	-2.10599	0.0580376	-1.63245	0.0483096	-2.23707	1	-1.24007	0.582595	-1.37038	1	1.31641	1	1.80398	0.968442
NEFM	ENSG00000104722	8	2.31914e+06	protein_coding	0.263173	4.7705	0.129989	3.8618	0.22311	2.22373	1	4.71119	0.00324533	3.96577	1	44.4068	0.00505945	5.26032	1.42e-244	5.04323	1.29e-06	328.27	1	2.60035	1	11.5355	3.37e-80	5.05306	0.0101299	5.39365	0.010597	-8.70749	1	-2.1057	1.3e-209	-20.3676	0.986946	1.81786	9.46e-08	-6.04337	1	1.97391	1.57e-06	-10.986	1	1.08584	1	11.9291	0.0168943
SLC2A9	ENSG00000109667	4	29346.6	protein_coding	0.111357	2.18366	8.21e-22	3.11111	0.0796978	2.88173	1	2.15926	1	-1.03249	1	1.37995	0.00941719	1.57658	0.624728	1.22535	1	2.45653	1	2.59495	1	1.14982	0.00471285	1.43294	1	1.31059	1	-1.48715	1	1.04997	3.57e-10	1.67331	1.5e-11	-1.28835	0.456029	1.17813	1	1.44756	0.0518337	1.51785	1	1.86496	1	1.22869	0.856459
SALL1	ENSG00000103449	16	97858.6	protein_coding	0.00860199	2.03734	2.45e-17	2.13149	0.00412852	2.27213	1	10.6751	0.000679771	2.16291	1	5.38943	0.00030653	3.75755	1.58e-05	2.91353	3.56e-07	59.6131	1	2.59011	1	3.16078	3.12e-08	3.295	0.760435	3.22485	1	1.06064	1	1.10558	0.215494	1.00257	1.64e-27	-1.0675	0.0173402	1.36569	1	1.69115	0.00994314	1.45787	1	1.8053	1	1.23831	0.00380524
CENPW	ENSG00000203760	6	913996	protein_coding	0.397671	1.34137	2.52e-05	1.6633	3.02e-05	3.80502	1	22.787	3.27e-06	1.51368	1	1.35064	0.000891453	2.47417	5.47e-09	1.58521	1	-1.47537	1	2.58834	1	1.449	1.92e-09	1.9018	0.732945	1.63579	1	1.20189	0.674395	1.62621	0.295758	-1.34531	5.48e-22	-1.13957	1.35e-10	-1.62418	1	1.64204	0.415332	-1.42525	1	1.87123	1	2.66697	0.473083
ACR	ENSG00000100312	22	32994	protein_coding	0.000853031	2.26719	8.87e-20	2.07803	0.0146806	3.26902	1	4.18547	1	1.0284	1	1.10635	0.936749	1.2712	0.587637	1.29956	1	-1	1	2.58634	1	1.06601	0.60213	1.28502	1	1.18044	1	-1.21029	1	1.03302	0.673118	1.03953	5.76e-22	-1.05896	1	1.96104	1	1.61446	6.3e-06	2.07667	1	1.70965	1	-1.21467	0.773869
FAM184A	ENSG00000111879	6	74906.4	protein_coding	6.76e-07	2.70442	0.704326	1.09638	0.801972	1.57863	1	15.7901	0.600143	-1.20165	1	2.00611	1	-1.04462	0.792939	1.26753	0.923749	8.36359	1	2.58481	1	1.13761	0.862482	1.15417	1	1.14668	1	-1.22062	1	1.73317	0.0141081	-2.01216	0.00146668	1.60463	0.0320594	1.62945	1	1.21064	0.873359	1.01547	1	-1.32544	1	-1.34594	0.559382
ZNF560	ENSG00000198028	19	34538.6	protein_coding	0.178284	2.15638	0.000176585	1.99456	0.160311	2.61503	1	4.14615	0.00745485	1.94431	1	2.24169	0.00102353	-1.8772	0.0582058	1.63607	1	3.99605	1	2.58007	1	2.08432	0.0516132	-1.11504	1	1.33116	1	-1.06644	1	1.02094	0.00935937	1.18044	1.9e-05	-1.42106	0.44609	1.07475	1	-1.32454	0.491411	1.52728	1	1.07287	1	-1.42354	0.999996
AC002070.1	ENSG00000248636	12	88240	lncRNA	1.61e-05	1.52672	7.57e-131	2.78951	9.71e-08	2.63795	1	13.4711	1	1.03021	1	1.5907	1	-1.10103	0.660455	1.41796	1	1.68948	0.0732605	2.57767	1	1.29967	0.961261	1.15015	1	1.22293	1	1.01444	1	-1.18153	1	-1.14453	7.98e-122	-1.25615	0.00227396	1.58437	1	2.24538	5.87e-19	1.9902	1	2.82053	1	1.41721	0.0447803
CLU	ENSG00000120885	8	124249	protein_coding	0.48054	1.69343	0.0449037	1.34985	0.461856	2.06332	1	15.5761	0.295578	1.82426	0.471975	-58.4887	6.3e-05	1.50671	0.671958	-1.09372	1	1.46619	1	2.57585	0.518939	-23.9097	0.000909009	1.30997	0.480351	-4.17223	1	2.43972	0.193999	-25.96	4.23e-41	2.63334	6.27e-06	1.18684	0.719735	1.85632	1	-1.09318	0.243897	1.56409	1	-1.29743	1	-2.02929	0.999996
AC013470.2	ENSG00000226690	7	22753	protein_coding	0.0345343	2.13264	1	1.09073	0.122719	2.28508	1	4.79096	0.899221	1.05693	1	3.0468	0.34739	1.20493	1	-1.00983	1	1	1	2.57485	1	2.05186	0.361453	1.09641	1	1.57149	1	1.43971	1	-1.9674	0.396061	1.0837	0.149721	1.49835	0.333854	-1.04866	1	-1.84859	0.119516	-1.57126	1	-2.76983	1	-1.76281	0.700382
NABP1	ENSG00000173559	2	199279	protein_coding	0.000786476	2.07905	1.68e-47	4.422	0.571638	1.10451	1	15.7	0.141069	-1.18795	1	13.1211	0.233624	1.37675	4.93e-06	-1.54127	1.61e-08	-4.30272	1	2.57461	1	1.83863	0.649493	-1.02577	1	1.28518	1	-1.24086	1	1.47621	7.49e-18	1.16956	3.35e-29	-1.26488	7.84e-08	-1.05563	1	1.68161	0.937475	1.19822	1	2.12703	1	1.77515	0.999996
CDS1	ENSG00000163624	4	33180.1	protein_coding	0.0662102	2.32615	0.577626	1.31199	0.874827	1.3195	1	6.12713	0.416388	1.26551	1	1.27591	0.611073	1.37864	0.000108445	1.85979	0.000287316	6.10253	1	2.57113	1	1.27026	0.011075	1.63429	1	1.45849	1	-1.24241	1	1.18354	0.292751	-1.36301	0.500924	1.52558	0.367929	1.07825	1	-1.86615	0.268868	-1.41487	1	-2.84697	1	-2.01218	0.28313
AC004148.2	ENSG00000263272	.	244230	.	0.316377	1.74772	2.33e-07	1.99037	6.44e-05	3.43829	1	8.9458	1.47e-10	1.61192	1	9.15152	3.89e-06	1.98369	4.73e-11	1.76183	0.691942	13.3949	1	2.56976	1	2.07382	7.46e-14	1.84964	0.346076	1.95929	1	1.0326	0.394899	3.94249	0.326998	-1.41301	3.17e-15	-1.11935	2.26e-05	-1.05251	1	2.06742	1	1.06351	1	2.31417	1	2.17599	0.19742
OIT3	ENSG00000138315	10	25445.2	protein_coding	0.925048	1.38252	0.297329	-1.25243	0.013425	5.27841	1	1.50188	0.955568	-1.05604	1	-1	1	-1.00557	1	1.31412	1	2.5682	1	2.56305	1	-1.02877	0.943574	1.15604	1	1.07028	1	-1.25238	1	1.08444	0.825813	-1.1859	0.0431032	-1.09703	4.4e-13	-4.54715	1	1.07452	1.41e-08	-4.14497	1	1.17878	1	4.88599	0.999996
MUC12	ENSG00000205277	7	109142	protein_coding	0.575205	3.35611	0.00789817	2.82331	0.385091	2.64603	1	1.11782	0.102064	1.59401	1	-1.58701	1	1.08235	1.08e-10	-1.38513	1	2.82009	1	2.55748	1	-1.20344	0.00423686	-1.17892	1	-1.18928	1	-1.35093	0.757458	-2.38758	0.867394	-1.53302	0.118503	-1.00101	0.0357768	-1.39453	1	2.37024	0.425338	-1.39313	1	2.37264	1	3.30538	0.999996
HOTAIR	ENSG00000228630	12	103774	lncRNA	1	1.70973	0.214877	1.81174	0.0738199	5.33304	1	1.95401	0.135991	1.42243	1	10.0456	0.0203442	1.9649	1.3e-13	1.90706	1	-1	1	2.5541	1	3.57021	3.87e-09	1.92539	0.484045	2.41961	1	-1.49026	1	-1.51238	0.000694053	-2.11309	0.239091	-1.18172	0.0506416	-1.81257	1	1.18279	0.394927	-1.53383	1	1.39773	1	2.14388	0.999996
AL512625.3	ENSG00000234665	9	37748.8	lncRNA	0.0913876	1.6952	0.399829	-1.3676	0.222075	2.37288	1	8.18917	0.0425141	1.62311	1	4.34317	5.73e-08	-2.53303	0.79781	1.21755	1	1.15376	1	2.54686	1	2.75769	3.54e-06	-1.65868	1	1.32152	1	1.17305	1	-1.45766	2.54e-08	1.85775	0.819147	1.34038	0.132747	1.06972	1	-1.86747	0.35676	-1.25302	1	-2.50311	1	-1.99767	0.953629
PCSK1N	ENSG00000102109	X	238885	protein_coding	0.816618	1.95821	0.0124265	1.62276	0.125963	2.20504	1	13.6247	0.199981	1.44696	1	5.17542	3.65e-33	3.271	3.44e-25	-2.66198	3.5e-10	21.5715	1	2.54643	1	2.09976	4.2e-08	1.90577	1	1.92763	0.00104882	-7.38287	1	1.86691	3e-104	3.47967	4.25e-07	-1.13827	0.0445946	1.12782	1	1.09126	0.925315	1.28376	1	1.24215	1	-1.0335	0.031233
DMKN	ENSG00000161249	19	325129	protein_coding	0.921023	2.07472	0.0707803	2.33657	0.128596	2.96565	1	2.30102	4.39e-19	2.74044	0.421388	76.3297	2.61e-16	2.7588	0.00874312	1.30839	4.93e-17	227.157	1	2.53963	0.0491754	11.0121	3.84e-18	1.94024	0.000520831	4.29261	1	1.43023	1	-2.61811	3.56e-16	1.25693	0.0852655	1.00918	0.000642614	-2.2798	1	2.16351	0.0530994	-2.30073	1	2.14382	1	4.93236	0.00015073
MTHFS	ENSG00000136371	15	206082	protein_coding	0.0023346	1.91606	1.36e-16	2.1533	0.0364797	1.78926	1	18.7963	1.1e-08	1.89391	1	10.0158	1	1.21656	7.11e-09	1.74884	0.00144998	-1.37247	1	2.53162	1	2.75236	0.0086204	1.44339	0.749496	1.94649	1	-1.04304	1	2.22278	2.45e-12	1.08583	3.67e-32	-1.08696	3.37e-05	1.21605	1	1.46621	0.172612	1.3218	1	1.59371	1	1.20571	0.999996
MUC20	ENSG00000176945	3	58151.7	protein_coding	0.00313083	2.56897	5.68e-29	3.34692	0.00160808	1.97066	1	2.23875	0.0113507	2.21981	1	1.57661	1	-1.05607	2.04e-06	2.05535	0.133223	13.3771	1	2.52686	1	1.94066	0.0423426	1.51213	1	1.66801	1	-1.4942	1	1.62976	0.360557	-1.63291	1.14e-20	-1.2154	0.000111151	-1.12485	1	2.9186	0.66932	1.0805	1	3.54726	1	3.28299	0.334762
PRR7-AS1	ENSG00000246334	5	37383.4	lncRNA	0.0518683	2.18218	6.61e-17	2.04254	0.000286177	4.61123	1	2.89349	0.860831	-1.03856	1	1.41877	0.949426	1.04947	0.82366	-1.00213	0.832107	5.05985	1	2.5242	1	1.1311	0.974578	1.02468	1	1.07499	1	-1.05963	1	1.38772	0.0579453	1.10919	3.5e-26	-1.35459	0.143975	1.35979	1	1.9597	0.000887233	1.84196	1	2.6546	1	1.44118	0.696622
AC080038.2	ENSG00000277463	17	35221	lncRNA	0.0330309	2.1551	7.49e-07	2.01146	0.0669914	3.08332	1	3.47524	0.142058	1.37242	1	3.20212	0.262601	1.39815	0.837408	-1.10352	1	1.30131	1	2.51931	1	2.05846	0.361453	1.10735	1	1.55166	1	1.27237	1	-1.0625	0.765707	-1.14905	9.62e-06	-1.07352	0.479739	1.25555	1	1.1456	0.418657	1.34786	1	1.22982	1	-1.09598	0.869651
SCX	ENSG00000260428	8	1.66225e+06	protein_coding	1	1.72363	0.650114	1.39504	0.0446084	2.83847	1	4.49606	0.000376309	1.79671	1	-3.56784	4.28e-06	6.33418	8.15e-259	3.35479	1	1.21971	1	2.51671	1	-1.24844	1.32e-97	3.52354	0.354276	2.66094	0.000754467	-5.41571	1	1.14238	0	-9.88917	0.0694674	1.01791	5.48e-16	-6.45247	1	1.7116	2.53e-11	-6.56801	1	1.68149	1	11.044	0.931511
PTN	ENSG00000105894	7	6.15377e+06	protein_coding	0.602837	3.85378	0.714368	1.40671	0.0798262	2.49962	1	3.75886	3.8e-14	1.78819	0.244555	9.8622	7.8e-26	3.84412	2.48e-62	1.72931	1	16.693	1	2.51517	0.0335699	6.62808	1.18e-67	2.01769	1.9e-06	3.18127	1	-1.17188	0.000450455	-5.8301	2.11e-186	-3.56835	0.916122	1.61764	1.58e-43	-22.1926	1	2.42995	1.27e-40	-35.8996	1	1.50216	1	53.9268	0.0825107
HIST1H2BG	ENSG00000273802	.	80107.3	.	0.0419062	2.36917	0.000341259	1.93078	0.340563	1.88804	1	6.78477	0.0012207	-1.78699	1	3.47829	0.910815	-1.11866	0.0674231	-1.17539	0.688429	11.9383	1	2.51353	1	-1.02431	0.252169	-1.15808	1	-1.09258	1	-1.11113	1	2.09125	0.000767835	-2.33721	0.0624908	1.78541	0.0289899	1.38604	1	1.76717	0.465773	-1.28814	1	-1.01032	1	1.27498	0.99228
GDF15	ENSG00000130513	19	624446	protein_coding	7.28e-12	1.79485	1.06e-28	1.59636	0.000131022	1.88888	1	107.686	1.72e-06	2.94704	1	-2.74074	0.168491	1.34431	0.0147664	-1.68348	9.63e-06	11.4629	0.172988	2.51064	1	-1.74598	0.00713821	1.1707	1	-1.20219	1	-1.05514	0.716539	-3.9495	7.04e-94	4.88529	6.6e-58	-1.22071	0.000409407	1.26485	1	1.13032	1.81e-05	1.54402	1	1.37979	1	-1.11902	0.00290466
DUSP4	ENSG00000120875	8	653290	protein_coding	1.4e-06	1.71501	2.78e-40	2.2841	9.73e-06	1.94466	1	71.2314	0.350756	1.03629	1	1.52778	0.00593324	1.65001	9.47e-06	-1.34311	0.0119531	-8.58105	0.155665	2.50759	1	1.253	0.702358	-1.03134	1	1.11096	1	1.13839	1	1.02145	2.38e-08	-1.99007	9.81e-111	-1.39388	1.9e-12	1.08475	1	1.68989	2.18e-05	1.512	1	2.35549	1	1.55786	0.390924
MGAT5B	ENSG00000167889	17	48427.3	protein_coding	0.0112035	2.40565	1.1e-22	2.81126	0.79515	1.15284	1	7.24518	0.66578	1.28892	0.439982	-7.79429	0.606449	1.31229	0.156579	1.52954	1	1.56306	1	2.50459	0.43293	-3.83733	0.163061	1.44295	0.286363	-2.23485	0.100337	2.74905	0.199169	-3.83148	0.403647	-1.65063	1.79e-21	-1.50466	6.81e-05	-1.15841	1	-1.10502	0.676443	1.2989	1	1.36166	1	1.04832	0.999996
SLC5A3	ENSG00000198743	21	877795	protein_coding	3.39e-06	3.20997	1.61e-16	3.17272	0.139701	1.45372	1	25.3481	0.00889282	1.19351	0.129482	95.1592	7.75e-05	1.83056	0.923245	1.05328	0.0461973	10.8481	1	2.50456	0.0539466	3.42339	0.000160575	1.29133	0.00565348	1.9395	1	-1.18591	1	-1.0656	1.41e-09	-1.64315	1.09e-14	-1.14703	7.73e-25	-2.25324	1	1.4126	7.54e-09	-1.96442	1	1.6203	1	3.18294	0.00506467
RBP7	ENSG00000162444	1	69951.7	protein_coding	0.266523	1.5183	0.424862	2.37417	0.648226	4.10236	1	6.03899	0.136754	1.79795	1	1.20746	1	1.03483	0.85743	1.25255	6.99e-36	-23.3744	1	2.50227	1	1.53964	0.835254	1.13044	1	1.32733	1	1.10546	1	1.62993	0.177046	1.15367	3.16e-08	-1.82954	0.712297	1.15441	1	2.66508	0.0945428	2.11204	1	4.87588	1	2.30861	0.0525308
ANK1	ENSG00000029534	8	27656.5	protein_coding	3.65e-05	2.79906	4.18e-23	2.91854	0.0734356	2.50417	1	1.3969	0.614521	1.22761	1	1.04713	0.769406	1.33743	0.780609	-1.10134	1	2.50695	1	2.50221	1	1.14263	0.853418	1.0937	1	1.11644	1	-1.12544	1	1.22289	1	-1.07126	7e-09	1.05081	1	1.75661	1	2.56808	0.0177907	1.67166	1	2.4439	1	1.46196	0.915944
NETO1	ENSG00000166342	18	135423	protein_coding	0.405987	2.04878	9.71e-08	4.45555	0.251566	1.82231	1	3.35023	0.00198442	1.37674	1	4.50075	3.52e-13	5.26575	5.47e-07	-1.37976	1	-1	1	2.50113	1	1.86598	8.32e-05	1.29053	1	1.44125	0.920959	-2.25217	1	2.32686	8.66e-07	-1.93411	0.00127736	-1.17986	0.000968864	-1.63992	1	1.62486	0.285086	-1.38992	1	1.91712	1	2.66464	0.999996
ATP8A1	ENSG00000124406	4	123774	protein_coding	6.81e-13	2.04601	1.26e-24	1.74017	0.000126981	1.61624	1	28.4275	0.836742	1.3415	1	6.31867	1	-1.05261	1	1.00119	0.97132	9.71606	0.100756	2.50012	1	3.43793	0.955988	-1.02017	1	1.74657	1	1.01542	1	-2.27466	0.875169	-1.47954	6.01e-37	1.15326	0.00181046	1.5772	1	1.45926	0.00440845	1.36761	1	1.26534	1	-1.08082	0.0199664
IGFBP5	ENSG00000115461	2	7.01063e+06	protein_coding	0.077528	1.51382	0.85665	1.57948	0.312633	1.94733	1	328.55	0.485002	1.13989	1	-1.06988	2.73e-16	2.7733	3.16e-27	1.84976	0.920895	64.3988	1	2.49514	1	-1.02421	3.17e-36	2.17275	1	1.73121	0.0192074	-2.74446	0.00250621	-3.54799	0.00136331	-1.4043	1.4e-08	1.02672	1.81e-13	-1.21872	1	1.02781	0.000115246	-1.25128	1	1.00107	1	1.25261	0.444728
DLX1	ENSG00000144355	2	84522.1	protein_coding	1	-1.2058	0.709181	1.47873	0.0213769	6.35324	1	2.25328	3.07e-11	2.62119	1	4.55859	2.65e-09	3.75177	1.82e-23	3.82729	1	1.17766	1	2.49352	1	3.13031	1.12e-24	3.7945	0.284626	3.48677	1	-1.34466	1	1.82758	0.326998	-1.32369	0.807135	1.08029	0.00778246	-2.61809	1	-1.15832	0.0471324	-2.82829	1	-1.25131	1	2.26025	0.856198
CDH8	ENSG00000150394	16	70293.5	protein_coding	0.00015227	4.28599	3.04e-11	2.68465	1	1.01163	1	12.0852	0.0101627	-1.90583	1	5.78735	3.17e-06	-3.17975	0.0198235	-1.78258	1	1.74673	1	2.49246	1	1.41416	3.55e-08	-2.35133	1	-1.24429	1	1.04981	1	1.10448	0.00479043	1.03129	9.31e-07	-1.08162	6e-10	-1.9034	1	-1.37151	0.00226834	-1.75976	1	-1.26801	1	1.38781	0.999996
AC021504.1	ENSG00000267313	18	122104	lncRNA	0.0129375	1.84475	0.0284552	1.47309	0.18542	1.95269	1	14.3049	0.0115966	1.66592	1	10.0978	0.0151122	2.14303	1.99e-11	2.46105	0.835554	12.0172	1	2.48726	1	3.54843	1.58e-08	2.32392	0.512512	2.80699	1	-1.12162	1	-1.19654	0.973931	-1.45252	0.0423918	1.71102	0.0156855	1.47099	1	1.31182	0.394874	-1.16318	1	-1.3043	1	-1.12133	0.231549
AC004839.1	ENSG00000272854	7	39937.8	snoRNA	0.141518	1.40287	5.04e-56	2.97713	0.0127218	2.35889	1	4.6398	0.78475	1.1769	1	1.29304	1	1.01659	0.821788	1.23992	1	2.62852	1	2.47197	1	1.22863	0.879325	1.12353	1	1.17439	1	-1.016	1	1.18188	0.571448	-1.02059	5.87e-56	-1.71255	0.0134672	1.16296	1	1.49941	2.2e-07	1.99162	1	2.56782	1	1.28931	0.525917
CMYA5	ENSG00000164309	5	55685.7	protein_coding	0.678794	1.64477	1.34e-05	2.73919	0.0752413	3.91393	1	1.80182	1	-1.0148	1	2.46312	0.045553	1.82759	0.026021	-1.22312	1	-1.00438	1	2.46554	1	1.38153	0.474144	1.04596	1	1.16413	1	-1.58043	1	1.56537	0.0105321	-2.20007	0.00109626	-1.43438	0.144215	-1.28607	1	1.36372	1	1.11532	1	1.95609	1	1.75383	0.999996
SATB2	ENSG00000119042	2	149499	protein_coding	1.24e-07	2.23815	1.97e-13	1.81533	0.230731	1.36226	1	24.2511	0.0711892	-1.30795	1	6.14501	0.0637547	-1.34756	0.858564	1.1104	0.412296	-5.92286	0.840623	2.4652	1	1.32112	0.0471147	-1.14482	1	1.06763	1	-1.054	1	2.1405	1.13e-14	1.48801	7.57e-31	1.07777	5.84e-05	1.43563	1	1.41551	0.176158	1.33204	1	1.31336	1	-1.01422	0.846185
ZNF736	ENSG00000234444	7	54453.5	protein_coding	0.332988	1.85051	0.0703126	-1.58688	0.00390425	3.99795	1	7.8772	0.00349975	2.20322	1	10.2327	1.37e-12	-2.68626	0.0486087	1.81675	0.103724	-2.54144	1	2.46468	1	5.89177	1.92e-07	-1.53634	1	1.97046	1	1.40478	1	-2.97968	2.47e-15	2.03844	0.308827	1.33586	0.0208691	-1.0338	1	-1.21489	0.214854	-1.38101	1	-1.62293	1	-1.17517	0.999996
LINC01980	ENSG00000225548	3	57351.2	lncRNA	0.171146	3.08051	0.0155894	1.97709	0.203212	3.0583	1	1.60393	0.000157101	2.15495	1	2.91364	0.290745	1.51944	1.49e-06	2.37504	0.446619	11.8202	1	2.46074	1	2.38906	0.000428533	1.93113	1	2.13301	1	-1.09695	1	1.80638	0.953304	-1.24236	0.0108542	-1.05902	0.0543656	-1.32925	1	1.87424	0.809601	-1.25517	1	1.98485	1	2.49133	0.857778
ZNF506	ENSG00000081665	19	235493	protein_coding	0.00113125	2.51321	2.78e-11	2.47384	0.174251	1.58999	1	10.2865	3.35e-06	1.74852	1	1.35813	0.812147	1.05433	3.23e-15	1.77404	1	1.54866	1	2.45879	1	1.50028	0.0034824	1.48072	1	1.49134	1	1.19809	1	-1.49831	0.0296255	-1.96293	4.08e-07	1.25341	3.65e-05	1.01765	1	2.23233	0.349261	-1.23167	1	1.78101	1	2.19362	0.793714
LINC00461	ENSG00000245526	5	28982.7	lncRNA	0.0200713	2.9153	2.49e-25	4.285	0.0508935	1.84561	1	1.39525	0.146421	-1.26187	1	1.18735	0.694698	-1.19693	0.785847	1.20582	1	-1	1	2.45456	1	-1.11807	0.783637	1.00304	1	-1.06955	1	1.58666	1	2.3554	0.578228	1.00696	6.16e-09	-1.34983	0.000577592	-1.47024	1	1.63461	0.93459	-1.0892	1	2.20645	1	2.40328	0.999996
FGF12	ENSG00000114279	3	184613	protein_coding	4.82e-09	1.59023	2.72e-34	1.67793	4.16e-06	1.59034	0.528592	62.576	0.781572	1.40147	1	1.31238	0.647483	1.93888	1	-1.01505	1	7.00887	0.00284986	2.44524	1	1.36145	0.552985	1.31826	1	1.33607	1	-1.39855	1	1.2735	0.864241	-1.2586	1.13e-156	-1.15913	3.9e-08	1.40845	1	1.05495	1.69e-16	1.63258	1	1.22283	1	-1.33508	0.00210358
HGF	ENSG00000019991	7	363866	protein_coding	1	2.2693	0.991975	1.32723	0.702094	2.99598	1	1.59871	0.457651	1.56373	1	2.21866	1.33e-08	2.22411	0.572871	1.04309	1	-1	1	2.43165	0.688099	2.19511	3.12e-08	1.4829	0.0719497	2.06396	2.75e-12	5.70122	6.17e-19	-33.6507	0.0379918	-1.06794	1	1.32721	0.0084321	-4.68758	1	1.25805	0.0252244	-6.2214	1	-1.05497	1	5.89722	0.91219
PTRH1	ENSG00000187024	9	275575	protein_coding	0.167457	1.56654	0.0141646	1.33036	1.08e-05	3.70762	1	28.5346	0.71535	1.11286	1	13.6784	0.990338	1.19045	0.459491	1.22731	1	1.20544	0.962767	2.42895	1	1.86158	0.594905	1.20414	1	1.44438	1	-1.33762	1	2.2718	2.78e-53	1.66348	5.58e-48	-1.19865	0.000526356	1.35563	1	1.2614	0.000422182	1.62493	1	1.51198	1	-1.0747	0.381385
ZFP28	ENSG00000196867	19	90625.1	protein_coding	0.0196381	2.075	3.14e-06	1.60854	0.0036478	2.45607	1	9.19931	0.00209582	1.83113	1	4.50024	0.916857	1.10961	0.630077	1.1289	1	8.19463	1	2.42703	1	2.5226	0.604283	1.11989	1	1.57562	1	-1.25048	1	1.47215	0.00139298	-1.1503	1.53e-18	-1.03756	0.0124403	1.36445	1	1.53035	0.174888	1.4157	1	1.58783	1	1.12159	0.465893
AC004816.2	ENSG00000275630	14	119060	lncRNA	0.420095	2.53903	4e-05	3.09926	0.618946	1.48758	1	5.44012	1.5e-07	-1.31027	1	2.72193	0.277187	1.41246	0.202302	-1.25632	1	2.52915	1	2.425	1	-1.1702	0.700769	1.08237	1	-1.07709	0.630793	1.85586	0.031033	9.68419	0.00016593	1.16549	0.00427166	1.12509	7.73e-05	-1.40818	1	1.32913	0.0609739	-1.58433	1	1.18136	1	1.87166	0.999996
LPAR1	ENSG00000198121	9	273963	protein_coding	1	2.40441	0.952756	1.5128	0.0876328	2.76658	1	1.95223	0.119833	1.86108	1	-3.82205	0.0300909	1.9562	1.86e-26	1.77163	0.559057	-1.63492	1	2.42479	1	-3.00172	2.6e-13	1.80142	1	-1.17765	1	-1.13866	0.0327859	-9.42288	4.54e-86	-4.87048	1	1.28116	3.83e-06	-4.71755	1	1.15317	2.74e-05	-6.04395	1	-1.111	1	5.44012	0.999996
MSRA	ENSG00000175806	8	226968	protein_coding	0.0221321	1.69464	0.988208	1.04318	0.00296108	2.57174	1	27.8585	0.00498641	1.39403	1	13.6407	0.003424	1.64189	0.00285674	1.4945	0.139321	-3.81315	1	2.4229	1	2.36938	1.57e-05	1.57274	0.66398	1.8949	1	-1.12461	1	1.88963	7.46e-19	1.1982	2.06e-13	1.13993	8.4e-05	1.19748	1	1.06468	1	1.05048	1	-1.07068	1	-1.12473	0.691599
LINC00562	ENSG00000260388	13	50911.6	lncRNA	0.036848	2.72435	0.107842	1.44904	0.00467936	3.98522	1	2.89954	0.0148879	1.71784	1	3.17092	0.282169	1.49543	1	1.14934	0.906393	5.67527	1	2.42238	1	2.24338	0.247662	1.28048	1	1.65298	1	-1.1144	1	1.15006	0.968	-1.41176	1.91e-08	-1.18153	0.0157684	-1.02054	1	1.7844	0.970869	1.15775	1	2.10832	1	1.82105	0.858308
MAP6	ENSG00000171533	11	31220	protein_coding	0.00044047	3.4476	2.88e-06	1.91706	0.944646	1.52973	1	3.35275	0.5882	1.38664	1	1.13425	1	1.04036	0.242773	1.3626	1	-1	1	2.41927	1	1.2736	0.570935	1.17224	1	1.21443	1	-1.33997	1	1.37865	0.0626103	1.24659	0.00026742	-1.00758	0.987235	1.49895	1	1.21265	0.275121	1.51031	1	1.22185	1	-1.23609	0.999996
GPR42	ENSG00000126251	19	24778.5	protein_coding	8.26e-07	3.61362	3.48e-17	3.08007	0.696073	1.5452	1	1.35879	0.871675	1.10751	1	1.4431	0.341961	1.39155	0.410088	-1.24934	1	-1	1	2.41695	1	1.2753	0.643246	1.06312	1	1.1618	1	-1.04288	1	-1.15924	0.507475	1.06246	0.000439186	1.06886	0.685967	1.54184	1	2.36986	0.51713	1.44251	1	2.21719	1	1.53703	0.999996
CIB2	ENSG00000136425	15	546050	protein_coding	0.0891699	1.82124	2.43e-05	1.89193	0.000694246	2.64479	1	11.4537	3.59e-07	1.38287	1	-1.8318	0.0133917	-1.16846	1.74e-09	1.39819	0.101298	39.9696	1	2.40994	1	-1.20207	0.907349	1.12866	1	-1.05704	0.375673	1.37695	1	-1.24988	0.0192339	-1.30814	2.39e-14	-1.03611	1.05e-07	-1.28811	1	2.3331	0.43539	-1.24321	1	2.41735	1	3.00528	0.770148
ICAM3	ENSG00000076662	19	280133	protein_coding	3.26e-06	1.76163	1.09e-11	1.6628	2.78e-06	2.24407	1	38.1354	0.299756	1.22725	1	15.3767	0.37354	1.23968	0.0568696	1.4493	0.00254343	-5.6583	0.359907	2.40709	1	2.37491	0.0471844	1.28738	0.85949	1.65364	0.981098	-1.33472	1	1.54075	1.33e-111	3.10408	1.28e-59	-1.02947	0.00351304	1.66562	1	1.65492	4.87e-07	1.71472	1	1.7037	1	-1.00647	0.453603
MLLT11	ENSG00000213190	1	1.89458e+06	protein_coding	9.87e-05	1.63907	3.37e-49	2.626	0.000214444	1.89629	1	55.2868	5.51e-11	1.46064	1	-1.04205	0.0432411	1.38687	9.81e-12	1.35134	0.00643161	80.179	0.392294	2.40703	1	1.18753	8.94e-08	1.37022	1	1.29786	0.357612	-1.65226	1	1.04767	4.96e-18	1.15033	1.28e-89	-1.43238	5.27e-22	-1.28454	1	2.17971	0.671547	1.11509	1	3.12217	1	2.79992	0.0109478
HIST3H2A	ENSG00000181218	.	529093	.	0.160853	1.71458	0.133438	1.33887	0.0135268	2.38902	1	23.5737	5.07e-05	1.35332	1	1.7079	0.0108754	1.93243	2.85e-27	1.82575	1	1.41434	1	2.40029	1	1.48193	1.13e-14	1.85433	0.665797	1.66146	1	-1.07054	1	1.52701	1.26e-23	-2.63283	1.82e-09	1.15237	1.45e-07	-1.12974	1	1.32524	0.126718	-1.30189	1	1.15001	1	1.49718	0.388793
PLIN5	ENSG00000214456	19	29949.4	protein_coding	0.0462755	2.42729	2.67e-14	1.95397	0.000695767	3.6509	1	2.23201	0.766758	1.20485	1	1.53504	0.230886	1.61423	0.632652	1.17419	1	3.18991	1	2.39616	1	1.36994	0.117584	1.3731	1	1.37163	1	-1.15006	1	-1.14976	0.662075	-1.00823	7.63e-22	-1.39472	0.0441714	1.17425	1	1.68977	0.0245141	1.63775	1	2.35675	1	1.43901	0.740273
IGFBP6	ENSG00000167779	12	505633	protein_coding	0.271851	1.76554	1.37e-07	2.13422	0.161941	2.10349	1	16.6953	1.99e-06	1.78359	1	-1.05303	1.74e-24	1.73786	3.33e-09	1.6523	0.385559	10.7465	1	2.39489	1	1.14093	4e-33	1.72161	0.2159	1.51215	0.00392515	-2.25286	1	-2.35305	0	4.40475	6.69e-15	1.00417	7.41e-05	1.02135	1	2.00871	1	1.01711	1	2.00038	1	1.96672	0.219463
CXCL3	ENSG00000163734	4	123971	protein_coding	1	1.17293	3.74e-59	3.05782	0.0443413	1.92448	1	11.4614	0.781905	-1.0785	1	4.22647	1	1.22323	0.00493159	-2.17707	5.37e-05	-7.33637	1	2.39175	1	1.87457	0.175524	-1.0556	1	1.12938	1	-2.77288	1	-1.09238	3.29e-11	2.69455	7.14e-76	-1.93289	0.00996361	1.25508	1	1.9621	5.17e-11	2.42593	1	3.79251	1	1.56332	0.999996
BMPER	ENSG00000164619	7	120587	protein_coding	0.00504579	2.58287	1.09e-11	2.18236	0.875791	1.21769	1	10.6734	0.0268348	1.79311	1	6.18145	0.50961	-1.00237	4.6e-09	-1.71061	1	1.58896	1	2.38737	1	2.81285	0.000266915	-1.45958	1	1.17899	1	-1.46217	1	1.2848	5.18e-07	-2.46546	3.87e-12	1.05176	0.00039414	1.32837	1	1.75815	1	1.263	1	1.67162	1	1.32354	0.999996
ARL9	ENSG00000196503	4	61662.4	protein_coding	0.495243	2.7862	0.0125675	2.14305	0.268474	2.52925	1	2.07235	1	1.06325	1	4.79838	0.527276	1.71749	2.09e-06	1.68668	1	4.03907	1	2.38715	1	1.95414	0.00202285	1.69994	1	1.80757	1	-1.2447	1	1.13602	0.778913	-1.30841	0.0474067	-1.0636	0.0585788	-1.24414	1	1.40588	0.657843	-1.16973	1	1.4953	1	1.7491	0.999996
TRIB1	ENSG00000173334	8	195348	protein_coding	0.752715	1.29631	1.47e-34	2.68282	0.132702	1.28693	1	23.7193	0.930013	-1.04238	1	-2.02238	0.826252	1.10523	7.52e-13	-1.7293	1	1.23999	0.94999	2.38664	1	-1.73094	0.000144257	-1.36716	0.329221	-1.53989	1	1.04304	0.13412	-3.49627	0.00117638	-1.82951	3.37e-58	-1.72507	4.3e-06	-1.12695	1	-1.01738	0.00120322	1.53074	1	1.69559	1	1.10769	0.999996
AC021683.3	ENSG00000267665	17	25705.5	lncRNA	0.0783899	2.28463	2.8e-06	1.87767	0.0132718	2.93849	1	2.66066	0.0557599	1.45115	1	1.19291	0.325576	1.33288	0.497085	1.25546	1	1.97541	1	2.38377	1	1.33508	0.138367	1.29633	1	1.31618	1	1.06792	1	1.36901	0.0520237	1.15683	0.000388427	1.04796	0.079633	1.06639	1	1.14732	1	1.01759	1	1.09482	1	1.07589	0.955531
HAPLN1	ENSG00000145681	5	1.26029e+06	protein_coding	9.09e-05	1.16792	4.61e-21	1.2305	1.73e-09	2.04579	0.818267	450.835	1.71e-07	2.86653	1	40.5245	0.0381957	1.67724	2.96e-13	2.30165	1	2.42854	0.00835323	2.38194	1	7.74962	1.87e-08	1.9311	0.161649	2.9278	1	-1.62064	1	-1.60006	1.38e-09	1.18366	4.47e-41	-1.18091	4.18e-11	1.06658	1	-1.28268	0.959217	1.25954	1	-1.08618	1	-1.36809	0.000216415
AL031775.1	ENSG00000272345	6	38164.3	lncRNA	0.104242	1.65651	3.8e-10	1.95336	0.000980869	4.28038	1	3.26458	0.76268	1.20316	1	1.85219	0.763823	-1.15867	0.593673	-1.05248	1	1.62687	1	2.3742	1	1.44505	0.451755	-1.09975	1	1.13447	1	-1.07703	1	1.30018	0.729399	-1.18498	2.77e-12	-1.34251	0.0844785	1.14769	1	1.42106	0.248238	1.54078	1	1.90779	1	1.23819	0.973045
LHX9	ENSG00000143355	1	97266.1	protein_coding	1	2.02917	1	1	0.237692	5.27129	1	1.19435	0.165526	2.00242	1	1.24118	0.42048	1.8473	5.92e-94	15.7276	1	1.68043	1	2.3737	1	1.63746	1.35e-27	9.38699	0.840545	5.60583	1	-4.13324	1	1.45466	5.54e-19	-6.98591	0.870529	1.51459	0.150167	-2.0703	1	1.38045	0.184648	-3.13565	1	-1.09717	1	2.85793	0.999996
WNK4	ENSG00000126562	17	33222.5	protein_coding	0.229623	2.08638	3.75e-14	2.67833	0.0872507	2.95196	1	1.73157	0.823808	1.15922	1	1.57893	2.52e-07	2.53005	0.724768	-1.13453	0.463428	6.40321	1	2.37361	1	1.34318	1.38e-05	1.7127	1	1.5682	1	-1.80277	1	1.07291	4.98e-11	1.90825	6.6e-11	-1.28614	0.293964	1.19541	1	1.72948	0.123399	1.53746	1	2.22436	1	1.44677	0.714727
S100A3	ENSG00000188015	1	87947.9	protein_coding	0.045788	2.79951	1.57e-13	2.69191	0.746398	1.0558	1	8.04932	0.373695	1.13552	1	3.16264	0.0002825	-1.2439	0.942417	1.22572	1	6.14911	1	2.37113	1	1.40684	0.00138025	-1.19017	1	1.02636	0.716347	-1.56283	1	3.31994	2.62e-155	8.60894	1.61e-13	-1.25014	0.000163592	-1.17789	1	1.17889	1	1.06135	1	1.47378	1	1.3886	0.999996
HPGD	ENSG00000164120	4	767329	protein_coding	4.24e-14	2.19894	8.92e-28	-2.51461	0.000110442	2.9392	1	3.31305	0.0780911	2.79476	1	4.9296	0.960593	1.95512	0.000479196	4.03769	1	6.6986	1	2.36807	1	3.65661	0.0667134	3.01823	1	3.29884	1	-1.10016	1	-1.0579	0.385964	-1.77773	6.85e-10	2.08053	0.0156726	1.81969	1.05e-05	-2.9703	0.825224	-1.14334	0.000138762	-6.1798	9.29e-05	-5.40504	0.999996
LAX1	ENSG00000122188	1	21197.6	protein_coding	0.0110626	2.07995	1.54e-48	3.51528	0.00236259	2.62157	1	1.10076	0.825196	1.10321	1	1	1	1	0.961382	-1.02048	1	1.50464	1	2.36682	1	1.0516	1	-1.01024	1	1.02058	1	1.02058	1	1.0516	0.999041	-1.01024	7.83e-22	-1.65714	0.0212926	-1.17585	1	1.46611	0.0482695	1.40931	1	2.42956	1	1.72393	0.832355
NRGN	ENSG00000154146	11	446676	protein_coding	0.0876004	1.8	1.14e-16	2.25158	0.0252911	1.57253	1	30.3193	2.95e-35	1.94033	1	9.8967	0.382315	1.81432	1.23e-09	2.36954	0.968343	-2.00731	1	2.36548	1	2.11917	7.77e-05	2.10245	0.387273	2.11536	0.000926567	3.4101	1.39e-05	11.7355	0.911215	-1.29164	3e-26	-1.05709	6.15e-17	-1.45764	1	1.29677	0.0269003	-1.37892	1	1.37079	1	1.89022	0.250253
GAD1	ENSG00000128683	2	24623.9	protein_coding	0.00393906	2.52574	0.000185657	1.553	0.954557	1.18709	1	5.45121	1	1.03757	1	-1	0.528028	1.33006	0.731832	1.16469	1	-1	1	2.35498	1	1.01879	0.33091	1.24738	1	1.13308	1	-1.11323	1	1.01879	0.639114	1.0764	5.06e-07	-1.05668	0.475364	1.27278	1	-1.46487	0.277516	1.34492	1	-1.3863	1	-1.86446	0.935952
DCC	ENSG00000187323	18	117411	protein_coding	0.00532219	2.79322	7.97e-27	3.49133	1	-1.15047	1	8.17875	1	-1.02758	1	3.47329	0.856123	1.26381	6.05e-131	-4.1906	1	1.18404	1	2.35081	1	1.96192	4.82e-28	-3.30116	1	-2.1786	0.516978	-4.23556	1	-1.48313	2e-52	-8.17714	3.98e-21	-1.25251	2.07e-05	-1.03593	1	1.64312	0.857484	1.20907	1	2.05802	1	1.70215	0.999996
ROPN1L	ENSG00000145491	5	41584.3	protein_coding	0.844201	1.44546	2.25e-08	1.48246	0.000600927	3.92888	1	8.4751	0.86796	1.23589	0.129399	-14.2864	0.902706	-1.07333	1	1.10715	1	1.86434	1	2.34996	0.128517	-6.28168	0.816011	1.01459	0.0521628	-3.53265	0.0724402	3.39775	0.0684138	-5.77669	0.39915	1.02332	7.39e-35	-1.33615	0.184017	1.47674	1	1.04288	1.07e-05	1.97315	1	1.39344	1	-1.41603	0.999996
KLHL35	ENSG00000149243	11	67172.5	protein_coding	0.319048	1.63185	3.42e-11	2.16868	0.0698621	3.19747	1	4.60559	0.61612	1.21334	1	1.98999	0.686183	-1.28322	0.192568	1.40624	0.948	-2.55462	1	2.34836	1	1.44643	1	-1.04863	1	1.08322	0.628688	-2.23801	1	1.72625	2.45e-33	1.91976	3.32e-14	-1.10979	0.259871	1.50342	1	2.0071	0.0437398	1.66848	1	2.22746	1	1.33503	0.999996
NEK8	ENSG00000160602	17	92398.8	protein_coding	0.79539	1.54148	9.63e-11	2.35425	0.0188553	2.44748	1	6.45026	0.00340696	1.77875	1	4.45554	0.951371	1.29611	0.962635	1.27982	0.0941975	20.8382	1	2.34774	1	2.41854	0.78443	1.28665	1	1.67932	1	-1.25923	1	1.62168	0.416219	-1.37582	2.33e-08	1.10372	0.119476	1.37632	1	1.87005	0.530602	1.24699	1	1.69432	1	1.35873	0.36995
CRABP1	ENSG00000166426	15	1.00831e+06	protein_coding	1	1.09503	0.85005	1.51664	0.188129	2.44336	1	12.2921	0.00374615	1.88601	1	-1.3492	0.100456	4.95515	1.33e-63	2.66877	1	7.73369	1	2.34752	1	-1.0493	7.42e-23	2.74533	1	1.98893	1	-2.62641	0.301399	-2.65727	2.99e-170	-17.7817	0.667414	-1.10504	1.4e-06	-4.69868	1	-1.11191	5.27e-05	-4.25207	1	-1.00622	1	4.22579	0.999996
ZNF626	ENSG00000188171	19	314155	protein_coding	0.0165272	1.64166	1.37e-05	1.62914	0.000694246	2.54676	1	21.3929	1.84e-14	2.22318	1	-1.17037	0.0630974	1.0091	2.43e-14	1.93463	1	1.94638	1	2.34603	1	1.2678	0.214382	1.38773	1	1.32497	1	1.04275	1	-1.32976	1.05e-09	-1.01128	1.07e-22	1.0214	2.62e-05	1.17342	1	1.75244	0.714324	1.14884	1	1.71573	1	1.49345	0.416632
UCHL1	ENSG00000154277	4	1.98195e+06	protein_coding	7.29e-11	2.1659	2.04e-24	2.10821	0.00208687	2.02528	1	3.13898	6.73e-20	1.65731	1	2.25954	0.00133234	1.42028	3.54e-57	2.032	0.198787	10.0777	1	2.33802	1	1.75605	4.82e-27	1.51631	0.232371	1.56961	3.66e-06	-3.19332	0.0140086	4.15698	0	4.28661	1.6e-67	-1.22653	2.65e-19	-1.00683	0.509897	-1.28742	1	1.2182	1	-1.04965	1	-1.27868	0.103252
NFATC1	ENSG00000131196	18	159251	protein_coding	9.26e-05	2.20208	0.000222705	1.43458	0.0154457	1.57337	1	20.0253	0.558029	-1.10555	1	1.10986	0.039828	1.85604	2.78e-07	-1.38858	0.941786	12.3013	1	2.33724	1	1.05332	0.935969	1.07839	1	1.06486	1	1.15848	0.574452	-2.91543	0.68892	-1.30745	5.74e-26	-1.2729	5.14e-07	-1.20828	1	-1.0375	0.943994	1.05348	1	1.22689	1	1.1646	0.530504
ARHGAP5-AS1	ENSG00000258655	14	310048	lncRNA	0.582322	1.50334	0.0560559	1.41001	0.0251678	2.72839	1	14.0807	0.862937	1.04407	1	12.4451	0.410766	1.19913	0.329048	1.01231	0.933184	15.3031	1	2.3367	1	2.38849	0.76526	1.0626	1	1.27849	0.0359808	-3.12964	1	1.13723	5.31e-24	-2.48424	3.51e-10	-1.00318	0.000236996	-1.16288	1	1.30559	0.94167	-1.15919	1	1.30975	1	1.51825	0.665986
GRAMD2B	ENSG00000155324	5	221858	protein_coding	0.00131268	2.01015	1.68e-16	2.40035	0.486189	1.31091	1	18.2129	0.654554	-1.021	1	-3.91399	0.688555	1.25643	5.03e-09	-1.92911	0.330434	6.26487	1	2.33532	1	-1.7144	0.0796363	-1.0304	1	-1.32628	1	1.01917	1	1.30464	4.11e-77	2.34977	9.49e-18	1.11492	1.95e-05	1.24555	1	1.84972	1	1.11717	1	1.65906	1	1.48506	0.895265
MRPS6	ENSG00000243927	21	2.46337e+06	protein_coding	3.32e-05	1.96583	1.9e-25	2.20034	1.34e-05	1.65543	1	63.5056	2.79e-11	1.35909	1	2.59829	7.45e-14	1.87884	1.38e-59	1.75942	0.00169067	9.62511	0.265985	2.33415	1	1.82285	3.14e-48	1.81913	0.0151844	1.82097	0.749777	-1.01634	1	1.09624	2.15e-08	1.04312	1.7e-43	-1.0449	1.07e-63	-2.64412	1	1.12399	7.86e-20	-2.53051	1	1.17445	1	2.97196	3.09e-05
PCLAF	ENSG00000166803	15	1.09875e+06	protein_coding	1	1.08638	1	-1.82241	0.00079329	4.90979	1	3.35795	1.73e-09	1.38608	1	1.97355	0.000102796	2.86119	3.72e-11	1.45629	0.910443	-2.86896	1	2.33324	1	1.57524	6.38e-12	1.64667	0.521278	1.60293	0.134297	1.53648	1	1.68972	4.24e-45	-4.05838	0.524537	1.81239	2.02e-08	-2.72891	1	5.38898	2.2e-06	-4.94586	1	2.97341	1	14.706	0.999996
ME1	ENSG00000065833	6	55800.5	protein_coding	1	1.15634	5.03e-05	1.8493	1	1.15783	1	9.74465	0.580132	-1.49757	1	1.76823	0.000860489	-1.4251	1.65e-05	-2.60157	0.0244384	-1.989	1	2.33293	1	1.05116	1.21e-07	-1.59237	1	-1.43301	0.0158283	-4.01534	1	1.12675	3.91e-139	4.06247	1.38e-08	-1.3425	0.438894	1.07238	1	-1.85752	0.175529	1.43967	1	-1.38363	1	-1.99198	0.999996
CHODL	ENSG00000154645	21	756866	protein_coding	1	2.31642	1	1.11555	0.17624	2.4868	1	1.8076	7.58e-19	6.22225	1	1.72948	0.409047	1.0636	3.2e-69	-3.0841	1	2.21245	1	2.32789	1	1.84119	2.43e-12	-2.19363	1	1.3548	3.27e-12	3.60685	9.58e-18	-14.8222	4.76e-28	-2.96296	1	1.63972	3.56e-07	-10.363	1	1.5527	2.19e-06	-16.9923	1	-1.05604	1	16.0906	0.999996
AL391069.3	ENSG00000237976	1	125918	lncRNA	0.259656	1.76767	0.0173928	1.50547	0.043094	2.08097	1	11.0168	0.00616338	1.4917	1	7.80331	1	1.04728	9.84e-07	1.78615	1	4.29754	1	2.32731	1	2.41408	0.0339976	1.52192	1	1.9203	1	1.09219	1	1.65374	8.73e-05	-2.44462	0.000198303	1.31908	0.00447971	1.14135	1	1.38812	0.646596	-1.15571	1	1.05234	1	1.2162	0.611743
HES2	ENSG00000069812	1	35659	protein_coding	0.293768	1.46185	3.79e-38	2.72401	0.00594948	2.74506	1	3.3665	0.956583	1.15614	1	1.14031	1	1.05099	0.872359	-1.03439	0.00977804	12.3372	1	2.32488	1	1.14846	0.896106	1.00732	1	1.07395	1	-1.04478	1	1.06761	1	-1.03206	1.33e-26	-1.30623	0.165603	1.28124	1	1.93947	0.000575792	1.67359	1	2.53339	1	1.51374	0.250629
RSPO4	ENSG00000101282	20	100423	protein_coding	0.947533	1.9964	0.12961	2.2631	0.130759	3.21832	1	1.31058	0.332221	1.3458	1	6.43254	0.186863	-1.39376	4.39e-15	1.89667	1	8.81059	1	2.32244	1	2.56942	0.0676062	1.39281	1	1.71767	1	-1.75764	1	-1.00359	0.00093548	-2.2605	0.227027	-1.04841	0.0187221	-1.79461	1	1.72911	0.236032	-1.71174	1	1.81281	1	3.10307	0.999996
CLSPN	ENSG00000092853	1	400111	protein_coding	1	1.26643	0.709012	1.1442	0.00694069	4.33066	1	3.99386	1.19e-09	1.55402	1	1.05845	0.298735	1.82135	1.46e-08	1.42812	1	-4.72405	1	2.3219	1	1.31384	9.16e-05	1.51133	1	1.38114	0.15003	1.78241	1	1.31935	2.04e-17	-3.20647	0.00529027	1.0702	5.37e-06	-2.27868	1	2.78443	0.0124257	-2.43865	1	2.60178	1	6.34485	0.999996
RWDD2B	ENSG00000156253	21	184670	protein_coding	0.542153	1.50745	6.97e-08	2.00731	0.0113132	2.14041	1	11.3939	0.00466414	1.47949	1	1.09536	0.000637654	1.64534	1.92e-11	1.8724	0.803345	1.13377	1	2.32177	1	1.24119	7.71e-11	1.75686	1	1.48306	1	-1.08662	1	-1.38086	2.51e-08	-1.04807	1.7e-11	-1.08747	0.00227118	-1.0085	1	1.47363	0.984979	1.0783	1	1.60253	1	1.48616	0.999996
RBAK-RBAKDN	ENSG00000272968	7	261449	protein_coding	0.219853	1.71162	0.000182944	1.50761	0.000949046	2.86301	1	13.4723	0.00566799	1.4233	1	17.9656	0.515469	1.38233	8.94e-05	1.47349	1	3.15623	1	2.31839	1	2.73876	0.00673118	1.43078	0.588255	1.86596	1	-1.30398	1	1.47901	6.79e-07	-1.17801	1.91e-18	-1.1215	2.43e-05	1.03098	1	1.71412	1	1.15624	1	1.92237	1	1.66261	0.322968
NPTX2	ENSG00000106236	7	28835	protein_coding	0.0696025	2.54931	2.27e-25	6.0842	1	-1.02358	1	1.10351	0.26019	1.42815	1	1.17113	0.00485195	1.41134	0.330283	1.27703	1	-1	1	2.31762	1	1.30388	0.00105021	1.35561	1	1.33234	1	-1.25	1	1.19472	4.56e-09	1.49332	1.59e-08	-1.42415	0.28225	1.15109	1	2.47344	0.284378	1.63932	1	3.52254	1	2.14879	0.999996
EPDR1	ENSG00000086289	7	120033	protein_coding	0.0073113	2.17426	0.00566264	1.25918	0.187444	1.50847	1	19.401	0.992306	1.17124	1	3.64473	0.149829	1.13995	0.189611	1.71556	1	3.5335	1	2.31556	1	1.67311	0.0270252	1.19618	1	1.29718	0.0390496	-3.05813	1	1.83644	1.58e-195	7.27865	1.18e-24	1.00847	0.0418808	1.61932	1	1.18478	0.00995293	1.60573	1	1.17483	1	-1.36677	0.575246
RPL39L	ENSG00000163923	3	566425	protein_coding	0.344744	2.58574	1.15e-06	2.49817	0.0705193	1.96334	1	5.11022	1.81e-16	1.64722	1	-1.20346	0.0188907	1.0035	1.32e-20	1.71046	1	1.60932	1	2.31442	1	1.30004	0.106522	1.30613	1	1.30292	1	1.10773	0.9693	1.95362	7.5e-14	-1.01256	4.93e-09	-1.43375	4.06e-15	-2.91867	1	2.3488	1.96e-05	-2.03568	1	3.36761	1	6.85537	0.999996
SPAG4	ENSG00000061656	20	116277	protein_coding	0.00215845	1.98092	1.42e-20	2.81945	0.286683	1.94769	1	3.4644	9.66e-05	2.48437	1	3.21033	3.17e-11	-2.83999	2.48e-10	2.72815	0.483737	1.88188	1	2.31017	1	2.69776	0.00583377	-1.08466	1	1.30268	1	-1.90453	1	1.9879	1.45e-06	1.14957	1.97e-13	1.02503	0.712819	1.66119	1	4.75276	0.00846868	1.62063	1	4.6367	1	2.86105	0.804754
IQGAP2	ENSG00000145703	5	455568	protein_coding	0.000355839	1.35374	2.12e-13	1.43035	1.88e-07	2.11532	1	86.4455	0.00258101	1.61008	1	1.15456	0.22422	1.48681	9.47e-10	1.68154	8.3e-11	-42.251	0.0742173	2.30747	1	1.37732	1.8e-05	1.62503	1	1.50048	1	-1.09187	1	1.15935	2.69e-15	-2.63792	8.05e-46	1.0658	3.76e-05	1.4449	1	1.22335	0.00741256	1.35569	1	1.14782	1	-1.1811	0.950115
LINC02228	ENSG00000251273	5	35940.7	lncRNA	0.511327	1.64358	1	1.13188	0.0750391	3.15513	1	3.5797	0.962663	1.09222	0.830483	11.0388	0.941815	-1.09356	0.955836	1.03049	1	-1	1	2.30567	0.645943	6.06551	0.771403	-1.02601	0.319088	3.07863	0.557379	2.52045	0.323332	-5.75409	0.935929	-1.14334	0.755614	1.44953	0.0114975	-1.55542	1	-1.12265	0.0145686	-2.25463	1	-1.62732	1	1.38549	0.697509
AREG	ENSG00000109321	4	82037.8	protein_coding	0.685388	2.08362	0.285986	1.54334	0.295202	1.48154	1	9.31335	0.478011	-1.06622	1	4.70076	0.000241582	2.39911	0.668932	1.66881	0.257799	58.6122	1	2.30446	1	2.03703	0.00019238	2.31106	1	2.24461	0.908487	-3.40541	1	-1.21384	3.67e-55	9.29053	1.19e-06	1.2475	0.00388333	1.06431	1	1.09069	0.950193	-1.17212	1	-1.14377	1	1.02479	0.485184
SEMA3B	ENSG00000012171	3	62163.6	protein_coding	0.0136775	2.79591	7.58e-14	2.55251	0.553903	1.2599	1	4.2351	0.942551	1.15339	1	2.62765	1	1.23058	0.590147	1.02478	0.000260364	22.7811	1	2.30237	1	1.67029	0.844019	1.13204	1	1.28837	1	-1.95059	1	1.09942	0.0001813	1.19903	3.99e-09	1.0737	0.00749758	1.21911	1	2.01982	1	1.13543	1	1.88118	1	1.65679	0.307494
LINC00960	ENSG00000242516	3	304564	lncRNA	0.0969471	2.46612	1.76e-08	2.27633	0.157412	1.60232	1	8.60752	3.9e-18	2.79118	1	12.3157	4.89e-08	-1.49138	2.47e-48	2.47696	1	-1.55568	1	2.30174	1	4.0162	0.134154	1.24795	0.656719	1.71045	0.0553096	-2.23413	1	1.92894	2.03e-30	1.0226	6.97e-12	-1.1768	8.18e-08	-1.45018	1	1.86743	0.232365	-1.2323	1	2.1976	1	2.70811	0.804754
ZNF454	ENSG00000178187	5	39383.8	protein_coding	0.0219754	2.49183	0.506515	1.28897	0.241166	2.31073	1	3.4177	0.412901	1.29599	1	3.74113	1	1.45658	0.000103428	2.25229	1	6.15371	1	2.2955	1	2.30811	0.0520787	1.77225	1	2.00426	1	-1.0975	1	-1.45845	0.00563932	1.14865	1	1.70052	0.169924	1.12106	1	1.2813	0.255237	-1.51689	1	-1.32718	1	1.14294	0.921671
NQO1	ENSG00000181019	16	347273	protein_coding	0.00523583	1.3565	5.03e-12	1.45156	3.08e-06	2.69405	1	51.6776	9.52e-05	1.59682	1	14.302	7.96e-11	1.99359	1	1.0509	0.990742	-1.12568	0.399601	2.2941	1	2.3744	9.22e-09	1.6879	0.481911	1.94771	1	-1.30825	0.906465	2.60313	1.52e-66	3.04165	3.45e-67	-1.19634	3.02e-05	1.47147	1	1.27468	1.32e-05	1.76038	1	1.52495	1	-1.15439	0.0837899
FZD10	ENSG00000111432	12	77778.4	protein_coding	4.08e-06	2.53001	2.04e-45	2.48713	0.0916543	1.60257	1	3.02912	0.153197	1.83741	1	1.63427	0.784193	1.41548	1	1.00591	1	1.98849	1	2.29212	1	1.74882	0.713717	1.09757	1	1.30123	1	-1.67711	1	1.39284	6.15e-05	-2.88016	1.49e-39	-1.22263	0.165249	1.54573	1	5.13111	1.5e-06	1.88986	1	6.27347	1	3.31955	0.798661
DCAF4L1	ENSG00000182308	4	32302.9	protein_coding	0.200842	2.15104	9.65e-26	3.29649	0.991805	1.19526	1	3.69991	0.00546878	1.90813	1	1.35638	0.734051	1.14467	0.202699	1.405	0.738338	3.77287	1	2.28844	1	1.64847	0.252306	1.26872	1	1.44486	1	1.00983	1	1.3883	0.534612	-1.02084	1.73e-16	-1.51643	0.000414667	-1.26067	1	-1.05088	0.815346	1.20287	1	1.44302	1	1.19964	0.703874
AC011447.3	ENSG00000267383	19	111096	lncRNA	0.0342413	2.90158	0.577522	1.26495	0.227922	1.9571	1	5.04108	5.72e-18	2.84823	1	-1.81854	0.892429	1.17917	9.09e-28	3.73267	1	5.57484	1	2.28651	1	1.00616	3.62e-08	2.36417	1	1.34936	0.390415	1.76331	1	-1.62601	0.0210755	-1.88056	0.34789	1.51787	0.00344248	-1.2007	1	1.66868	0.061684	-1.82251	1	1.09935	1	2.00358	0.999996
AC132192.2	ENSG00000268403	11	87735.5	lncRNA	0.614833	2.76812	0.89043	1.14378	0.433994	2.76619	1	2.97487	1	1.04661	1	5.60099	0.802924	1.10261	0.00217837	-1.16352	1	7.48866	1	2.27802	1	1.92695	0.0611039	-1.08597	1	1.22694	1	-1.5008	1	1.29395	7.35e-12	-2.61899	0.541317	1.37679	0.244885	1.01345	1	1.38783	0.641922	-1.35852	1	1.00801	1	1.36941	0.999996
AC002467.1	ENSG00000241764	7	51365.2	lncRNA	0.749877	1.6474	0.00339397	1.52762	0.0430544	4.07973	1	4.37541	0.0774021	1.56825	1	1.83662	0.0573566	1.61252	0.405153	1.2265	0.966856	4.83878	1	2.27638	1	1.64792	0.0164588	1.4482	1	1.52704	1	-1.41784	1	2.14443	3.64e-12	1.58315	3.86e-11	-1.30316	0.372709	1.23188	1	1.16412	0.0839594	1.60535	1	1.51704	1	-1.05821	0.858195
WNT5B	ENSG00000111186	12	69381.1	protein_coding	0.860999	1.73714	1	1.1186	0.724561	2.38773	1	3.85455	1	1.00194	1	1.79002	1.73e-19	2.30406	7.9e-12	2.29613	0.000694225	-5.8663	1	2.2745	1	1.27938	4.01e-30	2.30091	0.824361	2.04822	0.0338375	-4.40623	1	1.32064	4.99e-37	1.52245	0.890837	1.29196	0.697946	-1.23769	1	-1.77358	0.676338	-1.59904	1	-2.2914	1	-1.43298	0.999996
APBA2	ENSG00000034053	15	287209	protein_coding	0.0359081	1.70244	1.51e-14	2.09455	0.0448478	1.61109	1	18.4453	0.45593	1.14309	1	-2.20453	1	1.06611	0.469843	1.01464	1	5.86819	1	2.26709	1	-1.6621	0.860927	1.03485	1	-1.27423	1	1.07472	0.542596	-2.48077	0.316353	-1.50802	7.44e-25	-1.16544	4.82e-09	-1.16346	1	1.46935	0.928219	1.00171	1	1.71244	1	1.70952	0.999996
NDUFA11	ENSG00000174886	19	5.08196e+06	protein_coding	1.3e-35	1.68166	2.9e-15	1.73336	0.0226777	1.65908	0.0602501	325.323	3.4e-31	1.6689	1	1.73218	3.27e-07	1.41659	2.01e-80	1.67398	1	2.14119	0.000202567	2.265	1	1.69681	8.74e-44	1.53756	0.0420199	1.61471	0.798144	-1.0015	1	1.23749	3.09e-15	1.01913	1.15e-87	1.00559	5.34e-26	-1.0098	0.745117	1.54432	1	-1.01545	0.218876	1.53573	0.197395	1.55946	9.31e-07
MTRF1L	ENSG00000112031	6	1.20389e+06	protein_coding	0.000123144	1.38457	9.02e-08	1.53003	0.00797576	1.52802	0.583238	309.805	0.844689	-1.00493	1	1.00962	0.180881	-1.02039	6.02e-06	-1.14851	0.639636	1.05675	0.0409181	2.26311	1	1.00214	0.000271603	-1.07395	1	-1.03253	1	1.15088	1	1.05493	1.55e-41	1.30934	1.7e-87	-1.10436	9.24e-05	1.44714	1	1.11262	1.72e-09	1.59817	1	1.22873	1	-1.30066	0.194767
AL590705.1	ENSG00000203279	9	59488.4	lncRNA	0.112355	2.5806	0.0292702	1.77295	0.287715	2.94359	1	1.81121	0.000103278	2.37361	1	1.40855	0.00522025	2.91728	2.48e-17	2.63204	0.410215	12.8907	1	2.26122	1	2.0183	9.58e-12	2.73605	1	2.42394	1	-1.60875	1	2.40371	0.0350621	-1.61547	0.297767	1.43793	0.947706	1.77145	1	2.485	1	1.23194	1	1.72818	1	1.40281	0.796879
PRAC1	ENSG00000159182	17	112200	protein_coding	1	-1.00961	1	1.07372	0.267274	5.51409	1	1.77434	8.32e-08	4.28235	0.0112383	4.88451	0.954557	-1.18763	0.780406	1.13198	1	1.87672	1	2.25917	0.00153943	4.83663	0.998298	1.04148	0.000979518	4.03023	1.74e-15	10.5963	2.95e-13	-12.8965	0.0459618	-2.55083	1	1.1989	0.150167	-2.62011	1	-1.1159	0.225046	-3.14126	1	-1.33786	1	2.34797	0.402879
ACP5	ENSG00000102575	19	82782.6	protein_coding	1	1.08361	0.567074	1.45091	0.197873	3.8737	1	1.29265	0.00387798	1.69393	1	7.95339	0.000172108	-1.94514	1.54e-10	-2.37748	4.38e-87	-279.411	1	2.2582	1	2.95119	2.75e-11	-2.08621	1	1.11368	1	-1.08454	1	1.19711	5.76e-09	1.80039	0.940739	1.66202	0.000108433	-2.82331	1	2.42127	0.00104871	-4.69239	1	1.45683	1	6.83601	3.19e-05
HOXC10	ENSG00000180818	12	382052	protein_coding	0.133763	3.90911	0.000224572	3.5541	0.842534	1.15145	1	11.0472	4.68e-08	1.48521	1	22.1327	0.000675872	1.52531	1.44e-11	1.46992	0.797907	18.9539	1	2.25774	1	2.43366	7.37e-11	1.4899	0.162784	1.82832	1	-1.2971	0.934429	2.23133	0.116193	-1.73386	0.0277004	1.02635	9.72e-10	-2.89163	1	-1.19676	1.02e-05	-2.96781	1	-1.2283	1	2.4162	0.376056
AC147067.1	ENSG00000244459	4	78820.5	lncRNA	0.105248	1.86852	4.6e-22	2.39328	0.655608	1.28299	1	7.67803	0.70162	1.23098	1	1.27029	0.121164	1.232	0.392351	1.51965	1	1	1	2.2563	1	1.24189	0.0362165	1.28625	1	1.27454	0.179955	-2.84267	1	2.55805	1.25e-90	3.81133	4.07e-35	-1.24945	0.11528	1.65194	1	1.82239	2.77e-05	2.06401	1	2.27698	1	1.10318	0.906365
ZNF816-ZNF321P	ENSG00000221874	19	52489.6	protein_coding	0.00737104	2.32495	7.19e-21	2.82247	0.36305	1.24921	1	3.74851	0.650341	1.23063	1	2.3388	1	1.08706	0.0829898	1.59433	1	5.63226	1	2.25374	1	1.59125	0.566082	1.32949	1	1.44271	1	-1.1794	1	1.38491	0.158926	-1.13786	1.3e-10	1.08313	0.329031	1.49343	1	2.24419	0.119584	1.37881	1	2.07195	1	1.50271	0.811471
C1orf53	ENSG00000203724	1	97119.1	protein_coding	0.909733	2.02785	0.306028	1.36155	0.20439	2.23555	1	6.36686	0.00112875	2.3145	1	4.7861	9.97e-08	2.40767	8.47e-28	3.74337	1	1.32411	1	2.2537	1	3.11206	2.69e-24	2.87716	0.410142	2.94815	0.631472	-2.1766	1	1.20237	7.43e-15	1.32549	9.91e-07	-1.20143	0.00497192	-1.25647	1	1.04262	0.993311	-1.04581	1	1.25263	1	1.31002	0.778274
ZNF300	ENSG00000145908	5	140804	protein_coding	0.259524	2.18843	0.0173628	1.64855	0.0313521	2.97491	1	2.86645	0.00125415	1.63675	1	-2.12118	0.283681	1.81776	2.27e-05	1.50648	0.935975	11.2971	1	2.25219	1	-1.30255	0.00109132	1.58432	1	1.06942	1	1.16741	1	-1.63677	3.99e-11	-2.66758	9.88e-06	-1.08203	0.0137667	-1.13499	1	2.63716	1	-1.04895	1	2.85348	1	2.99316	0.999996
PRKCG	ENSG00000126583	19	24614.8	protein_coding	0.117825	2.26003	1.01e-34	2.82047	0.0453735	2.31711	1	1.27117	0.585918	1.22722	1	-1	0.630301	1.14133	0.630019	1.1328	0.102865	9.10302	1	2.25058	1	1.11741	0.368094	1.13719	1	1.12742	1	-1.03341	1	1.19078	0.491599	1.0659	2.07e-28	-1.85786	0.101507	-1.01751	1	1.43539	0.000658142	1.82589	1	2.66676	1	1.46053	0.542174
C6orf52	ENSG00000137434	6	98532.1	protein_coding	0.487346	1.76289	0.0175978	1.44898	0.0456203	3.22084	1	6.07384	1	1.04622	1	-2.85729	1	1.12649	0.00131552	1.51804	1	-1.29743	1	2.25018	1	-1.78864	0.290563	1.37196	1	-1.18349	1	1.21169	1	-1.53699	0.0119196	-1.98971	1.89e-08	-1.06276	0.0833975	1.30489	1	1.55407	0.60851	1.38679	1	1.65161	1	1.19096	0.999996
DPP4	ENSG00000197635	2	40377.9	protein_coding	0.152003	2.32843	0.74505	1.06709	1	1.22033	1	7.63185	1	1.02159	1	1.71656	4.47e-09	-1.83854	0.0128768	-1.5053	0.515394	1.89462	1	2.24959	1	1.35734	3.56e-11	-1.72055	1	-1.33047	0.786922	-2.38432	1	-1.25601	2.84e-20	2.06702	0.00353131	-1.04238	0.0264535	1.00721	1	-1.65645	0.757018	1.04989	1	-1.58911	1	-1.6684	0.999996
PIK3R3	ENSG00000117461	1	217055	protein_coding	0.0205987	2.03148	2.77e-08	1.6811	0.0738369	1.91395	1	12.8235	0.00400149	1.49251	1	14.5252	0.0400421	2.20266	0.0936292	1.22349	1	2.22199	1	2.23727	1	2.90702	0.0032285	1.42162	0.633002	1.94542	1	-1.13785	1	1.31865	6.77e-11	-2.73689	2.08e-22	-1.07725	5.9e-05	1.16001	1	1.97881	0.626984	1.24962	1	2.13167	1	1.70585	0.456853
FREM1	ENSG00000164946	9	537264	protein_coding	0.655244	2.07073	0.0361948	2.16018	0.262838	2.22938	1	3.03221	0.682888	1.21434	1	1.43631	0.562005	1.8147	5.04e-86	-1.81297	0.113997	40.9223	1	2.23362	1	1.4286	1.56e-16	-1.50114	1	1.15307	6.55e-08	2.57582	7.55e-22	-30.5585	1.33e-124	-5.52568	0.0150316	1.04107	4.99e-07	-3.03048	1	2.49605	0.00149139	-3.15495	1	2.39758	1	7.56423	0.999996
ST20	ENSG00000180953	15	412065	protein_coding	0.000816439	1.7689	8.44e-10	1.74771	0.0305798	1.26248	1	41.7951	0.0448516	1.19711	1	-1.42511	0.541486	-1.0548	0.0133534	1.14693	1	1.34546	0.776681	2.232	1	-1.11588	0.898088	1.04477	1	-1.03924	1	1.15779	1	-1.19876	1.97e-17	-1.04335	4.28e-34	-1.04547	2.21e-09	1.02154	1	1.19906	0.983483	1.06799	1	1.25359	1	1.17378	0.412504
PRKCA	ENSG00000154229	17	438434	protein_coding	1	1.19394	0.079533	1.64842	0.00309698	3.44794	1	5.46615	0.861468	1.13701	1	1.17066	0.00193554	1.89016	5.42e-52	-1.67585	0.0195194	-1.93888	1	2.23061	1	1.16518	0.000137806	-1.32318	1	-1.06591	0.905833	-1.00916	0.000198363	-5.21796	5.33e-76	-3.94053	0.00629518	1.13443	7.95e-07	-1.66993	1	2.39128	0.00347485	-1.89442	1	2.10791	1	3.99327	0.999996
SORCS1	ENSG00000108018	10	152156	protein_coding	0.176755	2.8112	1.09e-09	2.89025	0.368271	1.18102	1	6.10689	1	1.0063	1	-7.39115	0.107198	-1.4931	6.63e-115	-3.20564	1	1.25221	1	2.22676	1	-3.53388	5.56e-37	-2.65815	0.0615208	-2.84764	0.810027	-2.92195	1	-2.7716	4.08e-45	-3.58975	5.7e-09	-1.25771	1.81e-05	-1.52453	1	1.50355	0.474685	-1.21215	1	1.89103	1	2.29221	0.999996
AC020915.3	ENSG00000268516	19	260879	lncRNA	0.00162506	1.76273	0.00103625	1.32549	0.00699867	1.45648	1	34.5738	0.533095	1.17202	1	-1.53277	0.202601	-1.15046	0.795646	1.13659	1	3.97977	0.875402	2.22425	1	-1.17776	0.309332	-1.01176	1	-1.10011	1	1.23155	1	-1.24935	3.72e-13	1.08821	5.05e-24	1.01581	1.73e-06	1.05911	1	1.07921	0.940612	1.04263	1	1.06241	1	1.01898	0.490241
SKOR2	ENSG00000215474	18	24000.9	protein_coding	1.65e-05	3.44689	9.01e-18	2.48899	0.194341	1.37377	1	2.14879	1	1.01089	1	1.16339	1	-1	1	1.00054	1	-1	1	2.22383	1	1.08714	1	1.00028	1	1.04256	1	-1.01083	1	-1.07584	0.583073	-1.10975	4.93e-07	1.09244	0.0144486	1.08427	1	1.66295	1	-1.00754	1	1.52224	1	1.53371	0.999996
NUDT2	ENSG00000164978	9	604396	protein_coding	0.0429706	1.32246	2.47e-27	2.2926	0.00049622	2.29829	1	22.9736	4.95e-16	1.80522	1	21.9064	0.00305422	1.44617	1.53e-31	1.95629	1	1.30082	0.996233	2.22288	1	2.58983	1.88e-17	1.64655	0.0867958	1.93144	0.111444	-1.70384	0.313457	3.01495	8.14e-46	1.27898	4.07e-54	-1.20251	8.1e-06	1.17008	1	2.52578	0.00233923	1.40703	1	3.03728	1	2.15865	0.087979
AZU1	ENSG00000172232	19	53756.5	protein_coding	0.575964	1.71915	7.98e-18	3.82951	0.239662	1.545	1	2.23548	0.860944	1.17677	1	2.34803	0.152038	1.43241	1.2e-07	-1.50653	1	1.81287	1	2.22224	1	1.59953	0.57394	-1.1244	1	1.07641	1	-2.03277	1	1.15113	0.2349	-1.64657	6.71e-12	-1.88157	0.00190133	-1.66935	1	1.33899	0.976202	1.12713	1	2.51941	1	2.23525	0.999996
PIH1D3	ENSG00000080572	X	46571.3	protein_coding	0.00239663	1.83387	2.19e-43	2.2808	0.178563	1.41971	1	6.86431	1	1.06103	1	1.12237	1	1.06718	1	-1.02324	1	2.45466	1	2.22188	1	1.09067	1	1.02212	1	1.05483	1	-1.05973	1	1.03866	0.849814	1.04014	3.21e-69	-1.45986	0.0100696	1.39119	1	1.69146	1.08e-09	2.03094	1	2.4693	1	1.21584	0.578697
CEP19	ENSG00000174007	3	162905	protein_coding	0.562614	1.60923	0.0132814	1.58447	0.00289674	2.41779	1	7.75694	1.43e-05	1.82481	1	9.24477	0.849147	1.2132	9.56e-09	1.76597	1	1.31882	1	2.21732	1	2.85782	0.00205476	1.50689	0.84176	1.94245	1	-1.36566	1	1.70481	0.578207	-1.41673	1.72e-09	-1.13904	4.96e-06	-1.30814	1	1.45345	0.384141	-1.14846	1	1.65553	1	1.90132	0.763929
GINS2	ENSG00000131153	16	521251	protein_coding	1	1.56204	1	-1.00616	0.0186152	3.05934	1	2.17309	1.27e-06	1.31843	1	34.1214	0.304925	1.61937	1.73e-11	1.59673	1	-1.09159	1	2.21432	1	1.97309	1.04e-05	1.6026	0.33443	1.81713	0.735428	1.57129	0.10415	3.24162	9.32e-22	-2.83082	0.502273	1.55476	2.71e-08	-3.1313	1	3.65474	3.11e-06	-4.86842	1	2.35068	1	11.4441	0.929249
NEO1	ENSG00000067141	15	686192	protein_coding	0.0222853	1.75479	6.64e-11	1.97964	0.00250584	1.77756	1	24.0887	0.725493	1.10972	1	1.77314	0.000406261	1.84046	5.79e-06	-1.08031	0.487338	32.4663	1	2.21384	1	1.40547	0.34786	1.14508	1	1.26352	1	-1.0687	1	-1.05732	1.19e-23	-2.14845	7.94e-23	-1.07615	5.19e-14	-1.47997	1	1.80263	0.0748486	-1.37524	1	1.93991	1	2.66783	0.316913
PTPRN	ENSG00000054356	2	62237.5	protein_coding	0.60489	2.89044	0.931295	1.29469	1	1.15426	1	4.25761	0.897434	-1.21	1	1.96395	8.47e-18	1.35612	1	-1.0312	1	-1	1	2.21181	1	1.27819	3.83e-14	1.3278	1	1.32205	1.49e-07	-7.78347	1	-1.06899	0	15.1254	0.567679	1.36429	0.996358	1.76011	1	-1.02138	1	1.29013	1	-1.39346	1	-1.79774	0.999996
PTK2B	ENSG00000120899	8	48456.7	protein_coding	0.136671	1.6761	1e-16	2.43189	0.0439181	2.41422	1	2.8751	0.975733	1.0054	1	2.2781	0.53058	-1.32391	0.611993	-1.03919	3.35e-09	-8.03866	1	2.20801	1	1.46539	0.289683	-1.17165	1	1.07036	1	-1.36943	1	1.08087	0.247952	-1.00868	3.55e-18	-1.18554	0.0458554	1.17785	1	2.45423	0.0745828	1.39639	1	2.9096	1	2.08365	0.999996
AL022238.2	ENSG00000229999	22	91489.5	lncRNA	0.0641278	1.57961	7.69e-28	3.17054	0.0806406	1.89533	1	3.98774	4.83e-06	2.37575	1	2.70391	0.762328	1.26319	4.49e-09	2.12021	0.868459	5.95868	1	2.20639	1	2.46775	0.00106408	1.68844	1	1.97841	1	-1.30834	1	2.33941	0.0863989	-1.35786	3.19e-15	1.05096	0.00389344	1.29387	1	3.36815	0.564493	1.23112	1	3.20483	1	2.60317	0.503328
LINC00323	ENSG00000226496	21	29448.9	lncRNA	0.445621	1.43948	0.0207836	1.37101	0.354476	1.54714	1	7.7533	1	-1.04897	1	1.21862	1	1.01878	1	1.05969	1	2.86398	1	2.2016	1	1.08071	0.982435	1.03939	1	1.06016	1	1.03097	1	-1.04929	1	-1.03507	1.76e-05	1.24971	0.0186366	1.22993	1	-1.26391	1	-1.01608	1	-1.57953	1	-1.55453	0.649954
C19orf53	ENSG00000104979	19	5.67377e+06	protein_coding	1.01e-37	1.76428	3.79e-16	1.7447	0.00022092	1.79405	1	7.37533	1.35e-09	1.38103	1	1.39838	0.00318714	1.24905	2.94e-25	1.34257	1	1.86424	0.264836	2.20138	0.809985	1.38938	3.73e-15	1.28913	0.0464828	1.33792	1	-1.01032	1	1.07026	2.5e-51	1.2801	9.69e-65	-1.05032	4.48e-10	1.10372	1	1.32862	0.0389484	1.15927	1	1.39548	1	1.20376	0.00295918
ZNF793-AS1	ENSG00000266916	19	77714.6	lncRNA	0.248821	1.85802	0.00122305	1.9115	0.245193	2.0567	1	4.07028	0.000179334	1.72358	1	2.30505	1	1.05782	2.15e-07	2.23978	0.664991	6.68813	1	2.19837	1	1.83832	0.0275962	1.69169	1	1.7621	1	-1.02661	1	3.35196	0.227884	-1.82075	0.000229642	-1.13114	0.0626615	-1.07055	1	1.31785	1	1.05659	1	1.49067	1	1.41083	0.845818
XDH	ENSG00000158125	2	25369.9	protein_coding	0.00155412	2.0242	2.41e-12	2.09429	0.0916543	2.38159	1	2.53	1	1.02902	1	1	0.858571	1.06627	0.553139	1.18958	1	1.4376	1	2.19529	1	1.01451	0.514661	1.12545	1	1.07112	1	-1.09926	1	1.01451	0.628937	1.02273	3.14e-07	1.1043	1	1.78886	1	1.71366	0.0182639	1.6199	1	1.5518	1	-1.04389	0.979109
ALDH1A2	ENSG00000128918	15	1.22429e+06	protein_coding	0.271365	6.04764	0.471638	1.61375	0.00688628	1.83559	1	5.83585	4.1e-09	2.14226	1	2.35139	5.36e-10	7.60511	3.01e-130	2.07903	0.92781	17.0032	1	2.19403	1	2.25309	1.24e-67	2.32119	0.0767379	2.30583	0.0590363	-3.50532	1	-1.20239	2.41e-276	-7.80758	0.802326	1.73974	1.29e-15	-5.90962	1	1.62512	1.39e-13	-10.2812	1	-1.07053	1	9.60382	0.352683
FAM27C	ENSG00000154537	9	56010.3	lncRNA	0.389019	2.18537	0.0709023	2.06402	0.588451	2.17539	1	2.39375	0.228183	1.30879	1	5.67558	0.282331	-1.07893	0.705767	-1.15113	1	1.17197	1	2.19402	1	2.05918	0.159977	-1.11096	1	1.49138	1	1.67652	1	1.66683	0.000434776	1.21182	0.743346	1.44946	0.489621	1.33002	1	1.61686	0.817802	-1.0898	1	1.11549	1	1.21566	0.999996
AC104984.1	ENSG00000264125	17	24138.4	snoRNA	0.135957	1.76666	1.39e-17	2.79329	0.020606	2.42342	1	1.89215	0.500431	1.29676	1	1.18635	0.468636	1.28071	0.54863	1.16628	1	1.4146	1	2.19271	1	1.24514	0.229298	1.22553	1	1.23535	1	1.01217	1	1.19625	0.255262	1.13046	5.01e-06	-1.08263	0.243627	1.17164	1	1.38686	0.618247	1.26846	1	1.50146	1	1.18369	0.958542
UBE2F	ENSG00000184182	2	673137	protein_coding	3.35e-07	1.74955	3.92e-12	1.53408	0.000310568	1.51856	1	71.1964	0.000677714	1.32864	1	-1.83353	1	1.11862	0.0211995	1.27816	0.000384223	-3.4714	0.274364	2.1921	1	-1.26011	0.303475	1.17455	1	-1.02771	1	-1.07971	1	-1.43074	1.08e-98	1.72273	6.1e-66	-1.0816	8.56e-12	1.10563	1	1.39797	0.117269	1.19584	1	1.51203	1	1.26441	0.999996
SCUBE1	ENSG00000159307	22	107767	protein_coding	1	1.02872	1	1.11788	0.0588301	6.52604	1	1.23132	0.407	1.78642	1	1.51689	0.557331	1.7352	3.98e-142	8.23241	1	1.3815	1	2.18888	1	1.65166	8.13e-39	6.36668	0.616108	4.64663	0.670735	-4.83731	1	1.10709	5.43e-41	-8.37913	0.632512	1.90614	0.0549515	-1.86427	1	1.80924	0.0509467	-3.55356	1	-1.05356	1	3.37291	0.999996
NOSTRIN	ENSG00000163072	2	364442	protein_coding	0.195986	1.38908	0.021536	1.16579	0.250361	2.12067	1	29.0177	1.26e-06	-1.26914	1	2.41558	0.0257493	-2.40864	1.07e-16	-1.33466	1	3.96277	1	2.18613	1	1.58664	4.34e-10	-1.44527	1	1.2289	9.75e-05	2.29481	0.22711	-1.84068	6.01e-38	-5.96523	4.96e-08	1.14062	3.02e-06	-1.13221	1	1.16023	0.214854	-1.29142	1	1.0172	1	1.31363	0.999996
AC008467.1	ENSG00000249476	5	77399.9	lncRNA	0.0684495	1.90543	0.0179617	1.38183	0.00557337	3.43588	1	4.78081	0.0322859	1.58448	1	-3.79855	1	-1.00166	1	1.0135	1	1.09279	1	2.18395	1	-2.19091	0.972722	1.00597	0.90307	-1.57972	1	1.53336	0.709452	-2.85429	0.000321695	-1.02197	7.56e-10	1.03454	0.0396844	1.34327	1	2.12618	0.627425	1.29842	1	2.05519	1	1.58284	0.999996
LRRC69	ENSG00000214954	8	61090.7	protein_coding	0.469558	2.29158	0.210794	1.39863	0.334824	2.05378	1	4.56838	5.89e-11	3.06476	1	7.41961	0.753836	1.37538	0.00448583	1.77644	1	4.71378	1	2.18199	1	4.66092	0.0656447	1.60238	0.571245	2.88903	1	1.57958	1	-1.19848	0.419773	-1.52427	4.5e-05	-1.0669	0.0464494	-1.03391	1	1.19528	1	1.03191	1	1.27525	1	1.23581	0.759862
AC005498.2	ENSG00000267421	19	29544.7	lncRNA	0.383802	2.1492	2.86e-05	2.01587	0.344955	1.97291	1	2.66266	1	1.09981	1	1.98878	0.548659	-1.24182	0.565404	1.08971	1	2.75282	1	2.17975	1	1.47424	0.769647	-1.09101	1	1.14078	1	-1.15205	1	-1.03576	0.00026316	1.34369	0.00393932	1.06263	0.963918	1.52637	1	1.23892	0.480845	1.43641	1	1.1659	1	-1.23201	0.999996
CXADR	ENSG00000154639	21	154066	protein_coding	0.000101271	1.45402	0.739009	-1.05971	3.95e-07	3.24585	1	43.3627	0.273691	2.25065	1	1.70426	0.0272167	2.46313	0.0072162	2.18873	3.49e-08	20.6183	0.191788	2.1782	1	1.97746	0.000376564	2.32328	1	2.18843	1	-1.74629	1	1.20205	0.409998	1.04497	1.81e-57	1.06785	0.769698	2.02408	1	1.21247	9.91e-14	1.89548	1	1.13543	1	-1.66939	0.00023645
HOXB-AS3	ENSG00000233101	17	121892	lncRNA	5.4e-05	2.12321	0.00109049	1.42623	0.389559	1.36248	1	14.688	0.144307	1.36488	1	-2.73168	0.0158512	2.1993	0.709816	1.09519	3.97e-11	102.991	1	2.17667	1	-1.74113	0.0511896	1.47314	1	-1.21709	0.855164	1.67714	1	-2.19267	0.440462	-1.25823	1.43e-16	1.00707	0.015931	1.2245	1	1.31668	0.241273	1.21591	1	1.30744	1	1.07528	0.0982329
AC004817.3	ENSG00000269927	14	25226.8	lncRNA	0.133965	2.33947	1.36e-15	2.33576	0.0728839	2.35091	1	1.5752	0.14086	1.40674	1	1.04256	0.336342	1.17724	0.507236	1.29943	8.25e-09	-5.09401	1	2.1726	1	1.2288	0.146061	1.23328	1	1.23118	1	-1.13622	1	1.23324	0.00147823	1.11763	7.4e-15	-1.54411	0.148712	-1.00343	1	1.29678	0.0680568	1.53884	1	2.00237	1	1.30122	0.999996
LRRC17	ENSG00000128606	7	551950	protein_coding	1	1.98008	1	-1.04296	0.119055	3.05727	1	2.04594	2.73e-05	1.65259	1	16.9073	2.27e-223	14.4702	5.83e-63	2.2646	1	3.54467	1	2.17222	1	2.81979	2.57e-282	6.40741	9.36e-07	5.5454	4.19e-07	-6.13164	1	1.78783	9.28e-44	2.43488	0.334219	1.15433	4.33e-05	-2.83816	1	2.30312	0.00269328	-3.27618	1	1.99519	1	6.53662	0.120676
PCDHGA6	ENSG00000253731	5	27711.3	protein_coding	0.0647891	2.41684	0.328292	1.35682	1	1.04897	1	4.71194	1	1.07199	1	2.9852	0.0167812	1.74553	0.854857	1.1867	1	1.36019	1	2.1705	1	1.9688	0.013726	1.46177	1	1.69451	1	1.0233	1	-1.69708	0.0605405	1.2171	0.939363	1.27935	0.652202	1.13779	1	-1.52569	0.867918	-1.12442	1	-1.9519	1	-1.73592	0.992952
DOCK8	ENSG00000107099	9	43647.4	protein_coding	0.0226662	1.53098	0.0662853	1.18878	0.0521665	1.63748	1	12.0483	1	1.04159	1	1.07828	0.875161	-1.26765	1	-1.03249	1.07e-117	-59.0969	0.927188	2.16952	1	1.05835	0.797043	-1.14934	1	-1.04463	1	-1.05294	1	1.16899	0.543046	1.10201	6.91e-13	1.10928	0.0326415	1.40022	1	-1.05707	0.3749	1.26228	1	-1.17258	1	-1.48013	0.000310053
NTRK2	ENSG00000148053	9	1.50385e+06	protein_coding	0.915732	3.02346	0.483787	2.67447	0.357133	2.03448	1	3.42294	2.64e-10	2.59911	1	3.40681	0.0143348	-1.09342	2.14e-288	3.18388	1	8.67281	1	2.16606	1	3.27756	1.32e-49	2.41066	0.0220934	2.71886	1	-1.44535	2.29e-05	-6.42682	6.17e-88	-4.2283	0.896624	1.49837	6.71e-26	-11.0812	1	1.62354	9.55e-24	-16.6037	1	1.08354	1	17.9908	0.526686
FAH	ENSG00000103876	15	171335	protein_coding	0.310038	2.74103	0.266162	1.34223	0.480859	1.99863	1	4.4211	0.297117	1.26518	1	12.8424	0.736952	1.23035	0.46106	1.04802	0.0157198	-1.96953	1	2.1659	1	3.04606	0.957071	1.16183	1	1.49472	0.0138822	-2.48999	1	-1.11091	3.72e-80	1.80863	0.00119835	1.1399	0.0607965	1.15741	1	2.04966	1	1.01536	1	1.7981	1	1.7709	0.999996
RBM44	ENSG00000177483	2	29696.6	protein_coding	0.186871	1.67222	6.77e-27	3.19832	0.187307	1.76188	1	2.49019	1	1.05719	1	1.28429	0.774132	1.09962	0.414892	-1.14537	1	-1	1	2.16286	1	1.15247	1	-1.01969	1	1.06426	1	1.02962	1	1.24583	0.466936	1.01419	4.66e-10	1.07384	0.356336	1.56675	1	2.01286	0.132581	1.45901	1	1.87445	1	1.28474	0.999996
SAT1	ENSG00000130066	X	4.55675e+06	protein_coding	3.24e-26	2.40015	3.12e-17	1.97051	0.0707618	1.7334	1	2.67354	1.05e-07	1.55932	1	2.37375	5.14e-15	2.08373	0.00731263	1.18534	1	1.14041	1	2.16224	1	1.83735	4.59e-17	1.57403	0.400231	1.66802	0.722398	-1.63429	1	1.46351	1.57e-11	1.07608	3.86e-43	1.32574	0.118448	2.92227	1	4.29566	6.47e-07	2.20425	1	3.24019	1	1.46997	0.681226
CMTM2	ENSG00000140932	16	28265.5	protein_coding	0.213896	1.61434	0.000713227	1.33071	0.000456131	4.34859	1	3.67196	1	1.1183	1	1.0373	1	-1.0165	0.837362	-1.09293	1	1.39227	1	2.1569	1	1.07947	0.944117	-1.05629	1	1.00987	1	-1.03143	1	1.12929	0.941945	-1.12708	4.92e-15	-1.16841	0.153392	1.11472	1	1.27616	0.0618291	1.30246	1	1.49109	1	1.14483	0.999609
PTPN6	ENSG00000111679	12	66934.6	protein_coding	0.390729	1.3587	9.32e-22	1.95545	0.00505671	2.57645	1	7.96305	0.609709	1.26282	1	1.7254	0.784775	-1.32173	0.630413	1.29016	9.87e-41	-9.70197	1	2.15403	1	1.39262	0.924286	-1.0403	1	1.17355	1	1.18221	1	2.12868	0.166416	1.23249	4.58e-48	-1.26841	0.0243665	1.6341	1	1.85101	2.08e-06	2.07271	1	2.34783	1	1.13274	0.392032
AL133342.1	ENSG00000278231	20	28739.7	lncRNA	0.535156	2.04254	0.159898	1.20652	0.00807027	3.13769	1	3.81347	0.576614	1.27306	1	1.29581	0.728123	1.16578	0.898466	1.17241	7e-06	-7.63064	1	2.14794	1	1.28419	0.560052	1.16952	1	1.22112	1	-1.1612	1	1.03311	0.517715	-1.30086	2.86e-17	-1.46057	0.0287389	-1.02503	1	-1.19245	0.139221	1.4249	1	1.22485	1	-1.16333	0.999996
AC073332.1	ENSG00000237773	7	43012.6	lncRNA	0.734552	1.56807	0.00116403	1.58125	0.28818	2.28622	1	5.18567	1	-1.14299	1	4.31325	0.376617	-1.09579	1	-1.05149	0.0404474	-2.72651	1	2.14741	1	1.88919	0.348314	-1.0807	1	1.34295	1	1.14729	1	-1.18578	8.35e-13	1.97821	2.33e-06	1.02816	0.115504	1.21774	1	1.21508	0.79672	1.18439	1	1.18181	1	-1.00219	0.999996
ITGA2B	ENSG00000005961	17	40920.3	protein_coding	0.880398	1.39348	0.000176513	1.53239	0.0119094	2.79952	1	4.30513	1	1.04786	1	1.42328	0.2492	1.46102	0.51884	-1.02037	1	1.94967	1	2.1454	1	1.19644	0.474241	1.1518	1	1.1687	1	-1.60841	1	1.29015	0.78665	-1.44837	4.45e-13	-1.40577	8.52e-05	-1.39772	1	-1.01648	1	1.00576	1	1.38298	1	1.37506	0.999996
AC023034.1	ENSG00000259594	15	43627.1	lncRNA	0.707073	1.2528	0.0162953	2.20515	0.0697073	3.58215	1	2.57087	0.000842279	2.2973	1	2.60099	0.0269785	2.04437	4.59e-11	3.0101	1	2.2596	1	2.14497	1	2.42553	6.46e-08	2.52505	1	2.47782	1	-1.1392	1	1.25288	1	-1.30536	1	1.40575	0.343357	1.06251	1	1.36341	0.496477	-1.32305	1	-1.03105	1	1.2832	0.972241
KCNF1	ENSG00000162975	2	92397.1	protein_coding	0.000930448	1.7691	3.81e-44	2.44865	0.103414	1.13288	1	11.8162	0.997933	-1.22288	1	8.77679	0.988752	1.03895	0.00539975	-1.59254	1	-1	0.853536	2.14487	1	3.96369	0.431002	-1.34387	1	1.70343	1	1.20789	1	-3.51553	0.0441398	-2.02582	1.23e-53	-1.22218	0.00340438	1.33086	1	1.96229	5.52e-06	1.62655	1	2.39828	1	1.47446	0.300346
MORC2-AS1	ENSG00000235989	22	125490	lncRNA	0.384647	1.7734	0.542699	1.17877	0.00233535	2.51892	1	6.58294	0.00228028	1.59557	1	5.78743	0.315559	1.42187	2.89e-10	1.89782	1	5.77925	1	2.14093	1	2.27641	2.89e-05	1.668	1	1.88135	1	-1.5079	1	1.97205	0.0299257	-1.28145	4.49e-06	-1.068	2.98e-05	-1.46265	1	1.31037	0.227141	-1.36952	1	1.39947	1	1.91661	0.661982
PTS	ENSG00000150787	11	887059	protein_coding	0.00628025	1.38282	1.64e-19	1.81426	0.000578864	1.63663	1	82.2153	0.000273189	1.28822	1	-2.22717	0.00406358	1.37022	0.0025358	1.27138	1	2.02519	0.269741	2.14076	1	-1.36543	1.79e-05	1.33437	1	-1.01486	1	1.02379	1	-1.24216	3.97e-114	1.83406	8.01e-87	-1.18824	3.2e-14	1.08646	1	1.52274	0.0275181	1.29098	1	1.80939	1	1.40156	0.0619831
MTFP1	ENSG00000242114	22	139881	protein_coding	0.415884	1.61765	1.99e-07	1.97157	0.102691	2.0749	1	6.61052	0.000311258	1.41449	1	-1.43308	1	1.12004	0.377324	1.29772	1	3.56539	1	2.13878	1	1.0166	0.761411	1.1952	1	1.08659	0.916773	1.4254	1	1.13942	2.08e-15	1.25868	5.56e-11	-1.03129	0.00225361	1.11027	1	2.13023	1	1.14501	1	2.19689	1	1.91866	0.999996
SLC25A18	ENSG00000182902	22	37745.6	protein_coding	0.692139	1.67875	8.24e-08	1.90006	0.078928	3.17456	1	2.29256	0.0140696	1.7319	1	2.65612	0.418491	1.40743	0.36323	1.21812	1	2.14663	1	2.13771	1	2.10011	0.149775	1.28624	1	1.64885	1	1.08957	1	1.1283	0.173249	-1.63908	1.38e-09	-1.44364	0.187379	-1.01462	1	1.24961	0.291702	1.42284	1	1.80399	1	1.26788	0.989482
C2CD4B	ENSG00000205502	15	287587	protein_coding	3.54e-19	1.58041	8.21e-94	2.56449	0.530779	1.44229	1	24.6732	0.428943	1.63411	1	2.76897	0.534496	1.93764	0.0877289	2.17142	0.00116446	67.1875	0.460613	2.13336	1	1.98191	0.102108	2.0555	1	2.01889	1	-1.03522	1	1.58153	0.93047	-1.09758	3.84e-162	-1.3173	0.00610669	2.01239	1	4.48927	3.12e-29	2.65092	0.287167	5.91371	1	2.23081	0.0111399
IL6R	ENSG00000160712	1	44925.9	protein_coding	0.0432509	1.55645	0.948627	-1.01656	0.383042	1.24115	1	12.8618	1	-1.07192	1	1.3989	1	1.20457	0.846434	-1.27717	1.65e-59	-66.85	1	2.13055	1	1.07806	0.987897	1.00826	1	1.04327	1	1.04136	1	1.78109	0.0326033	1.4189	1.04e-05	1.15212	0.0346791	1.24282	1	-1.35073	1	1.07872	1	-1.5562	1	-1.67871	0.0732926
CENPQ	ENSG00000031691	6	209358	protein_coding	0.635489	1.63884	0.0184208	1.49961	0.0259351	2.7153	1	7.56809	4.62e-12	1.85362	1	10.7136	1	1.13347	1.26e-05	1.42519	0.189113	-1.87659	1	2.13017	1	2.61644	0.0686227	1.33918	0.723724	1.86674	1	1.08793	0.940525	2.58593	6.48e-10	-2.71856	1.67e-12	-1.07828	0.000494507	1.08241	1	2.02963	1	1.16714	1	2.1885	1	1.8751	0.999996
MYCN	ENSG00000134323	2	166812	protein_coding	0.947571	1.44881	0.0599863	1.69316	0.0921758	3.27263	1	2.98951	0.0758467	2.18683	1	-6.76739	0.817437	1.47359	3.46e-68	2.9943	0.98766	6.61939	1	2.12996	1	-4.05352	1.7e-18	2.76298	1	-1.15008	1	1.00725	0.660499	-7.06301	5.97e-65	-9.0009	0.00395745	-1.00035	0.00802081	-1.28615	1	2.23415	0.50906	-1.2857	1	2.23493	1	2.87344	0.999996
TYMS	ENSG00000176890	18	1.42684e+06	protein_coding	0.00217892	1.61242	0.000189271	1.31191	0.00633369	2.03052	1	50.1123	9.78e-19	1.59344	1	-1.3639	7.28e-05	-1.14806	1.4e-10	1.42596	0.91786	-1.44272	1	2.12602	1	1.05257	0.635079	1.23161	1	1.10854	0.0062945	2.02247	1	-1.13177	0.0658937	-2.4056	1.03e-27	-1.00997	1.35e-19	-1.6689	1	1.55223	0.0057211	-1.65243	1	1.5677	1	2.59053	0.802311
RASSF5	ENSG00000266094	1	85449.8	protein_coding	0.388666	1.34262	1.38e-10	1.60544	0.0884919	2.08859	1	12.8323	0.99635	1.19543	1	3.56372	0.0706852	2.4645	0.000699676	-1.45596	3.52e-06	-27.3925	1	2.12574	1	1.91606	0.888245	1.25917	1	1.46347	1	-1.71632	1	1.09991	0.841436	-1.02537	2.43e-33	-1.13178	0.379102	1.75539	1	1.36476	2.82e-06	1.98672	1	1.54461	1	-1.28623	0.999996
KLHL4	ENSG00000102271	X	479147	protein_coding	1.38e-07	1.34779	1.04e-21	1.49657	8.83e-08	1.26854	0.0698582	166.986	0.368888	1.73459	1	3.00587	0.00341533	2.16546	1	1.08547	1	2.6955	0.000159537	2.12363	1	2.21963	0.00635685	1.64789	1	1.80114	1	-2.24574	1	1.10655	9.93e-08	1.64939	8.09e-250	-1.2202	4.2e-18	1.29196	1	1.05676	2.58e-19	1.57644	0.999287	1.28946	1	-1.22256	0.000104824
KIF21A	ENSG00000139116	12	135678	protein_coding	0.977993	1.1809	0.136549	1.81765	0.128038	2.84581	1	2.90545	3.61e-07	-1.79312	1	-1.54646	0.716704	1.13399	0.369511	1.00029	0.30267	17.7022	1	2.12079	1	-1.62526	0.986813	1.05588	1	-1.28902	1	1.37115	1	-1.94216	0.0758625	-1.3172	0.0250857	-1.24501	0.000973202	-2.21735	1	1.36769	0.119584	-1.78098	1	1.70279	1	3.03263	0.999996
PQLC2L	ENSG00000174899	.	52621.5	.	0.559825	1.02621	1.35e-27	1.98501	0.00190509	2.9131	1	9.03234	0.599358	1.38384	1	1.16165	2.18e-10	3.0842	0.420933	1.46764	1	-1	0.977426	2.11958	1	1.27703	4.61e-10	2.39972	1	1.87394	1	-1.69504	1	1.19134	2.45e-13	2.25383	7.84e-58	-1.32762	0.0493179	1.66011	1	1.4436	5.59e-09	2.204	1	1.91656	1	-1.14998	0.333601
PLEK2	ENSG00000100558	14	56974	protein_coding	0.255461	1.50499	3.89e-49	2.45264	0.463607	1.69158	1	4.86276	0.946459	-1.1613	1	1.15676	1.51e-08	2.10074	1	-1.01792	1	2.30479	1	2.11921	1	-1.0191	3.04e-07	1.80878	1	1.52516	0.628688	-2.7186	1	1.26041	2.78e-49	4.42724	7.41e-62	-1.50826	0.495776	1.89109	1	2.54941	1.48e-13	2.85226	1	3.84517	1	1.34812	0.686469
NANOS1	ENSG00000188613	10	39816.5	protein_coding	0.483287	1.73043	0.000288248	1.82515	0.411268	2.31384	1	3.07374	0.746527	-1.04359	1	2.94404	0.238305	-1.19191	0.812596	1.01391	0.0089052	14.7648	1	2.11894	1	1.61857	0.344027	-1.09018	1	1.18919	1	-1.1562	1	-1.0034	0.00060361	1.12693	5.89e-09	-1.69113	0.59469	1.0905	1	-1.12729	0.0967625	1.84418	1	1.50018	1	-1.22931	0.668321
FAM71E1	ENSG00000142530	19	66150	protein_coding	0.417002	2.34517	0.0253556	2.01301	0.636053	1.72708	1	2.78805	7.05e-08	3.15693	1	-3.4923	1	1.20024	3.3e-12	2.51252	0.032945	17.973	1	2.11514	1	-1.61755	0.00154455	1.74682	1	-1.04253	0.852614	1.36079	0.601807	-2.36713	0.144489	-1.13958	0.301993	1.4445	0.00946232	-1.09221	1	1.61314	0.132459	-1.5777	1	1.11675	1	1.7619	0.999996
DUSP14	ENSG00000276023	17	423711	protein_coding	0.042794	1.51131	3.51e-18	1.9853	0.0975003	1.35562	1	32.5373	0.0231727	-1.29384	1	-1.86929	7.1e-07	-1.24627	0.082934	-1.0534	1	-1.24108	1	2.11418	1	-1.61978	4.09e-08	-1.17395	0.240453	-1.3778	1	1.01515	0.542018	-1.6341	2.98e-94	1.82373	5.12e-57	-1.28904	3.68e-09	1.02301	1	1.48592	0.0675876	1.3187	1	1.91541	1	1.4525	0.999996
LINC01905	ENSG00000267057	18	26734.8	lncRNA	0.0219304	2.60769	1	1.04953	0.631069	1.6944	1	3.30167	0.70608	1.16924	1	3.37881	1	1.14335	0.36022	1.26583	1	1	1	2.11166	1	2.21044	0.639903	1.19872	1	1.66748	1	1.2606	1	-1.79888	0.404777	1.14627	0.541805	1.65742	0.997946	1.63715	1	1.02545	1	-1.01238	1	-1.61628	1	-1.59652	0.999996
HSPA4L	ENSG00000164070	4	65745.6	protein_coding	0.06026	1.6779	0.0526552	-1.26626	0.21491	1.57869	1	14.0827	0.871168	1.25025	1	5.34676	0.637625	-1.23984	0.197527	-1.21664	0.308882	12.208	1	2.11047	1	2.52336	0.197973	-1.22638	1	1.46954	1	1.2047	1	-1.2718	0.608265	-1.36778	0.00147382	1.38969	0.0974385	1.42251	1	-1.05513	1	1.02362	1	-1.4663	1	-1.50093	0.495822
FAM207A	ENSG00000160256	21	952343	protein_coding	7.93e-05	1.68983	1.85e-09	1.56216	0.000517816	1.65422	1	50.2453	0.000160212	1.30491	1	4.8067	0.0351864	-1.03931	2.07e-06	1.28934	0.531714	1.07353	0.659836	2.11002	1	1.85472	1	1.11264	0.521278	1.42298	1	-1.02956	0.292572	2.1312	8.75e-19	1.00652	2e-38	1.0315	2.02e-16	-1.1182	1	1.69084	0.394615	-1.15342	1	1.6392	1	1.89069	0.221598
SOST	ENSG00000167941	17	25862.8	protein_coding	1	1.16012	0.00229731	1.65764	0.0112502	4.65844	1	1.14518	0.77795	1.15673	1	1.04046	0.866577	1.116	0.00017321	1.989	0.722448	6.08335	1	2.10984	1	1.0986	0.0352031	1.56073	1	1.3397	1	-1.331	1	1.05698	0.379595	-1.46682	0.0224935	-1.17614	0.00823068	-2.28553	1	1.1541	0.350448	-1.94325	1	1.35739	1	2.63774	0.999996
CAVIN4	ENSG00000170681	9	111790	protein_coding	0.00340963	2.12892	1.87e-08	1.64783	0.196219	1.64549	1	7.2926	0.80298	1.1051	1	4.67013	0.807758	-1.12099	0.471796	1.0783	1	3.75611	1	2.10977	1	1.80458	0.439033	1.02647	1	1.27239	1	-1.5637	1	1.52095	1.49e-07	-2.84871	1.68e-15	-1.09062	0.0132803	1.2727	1	1.94074	0.332408	1.38803	1	2.1166	1	1.52489	0.873147
FAT3	ENSG00000165323	11	166674	protein_coding	0.23793	1.84574	1	-1.04896	0.634811	1.36181	1	9.47816	0.94278	-1.02645	1	4.60875	0.000207847	2.12408	0.0216398	-1.0887	1	3.63831	1	2.10935	1	1.85146	0.0330039	1.17101	1	1.26739	0.0531245	-4.61403	1	1.10637	1.59e-11	-2.31813	0.476084	2.53037	0.0350871	-1.13588	1	1.02509	0.024355	-2.87421	1	-2.46844	1	1.16438	0.999996
NDUFB8	ENSG00000166136	10	4.63308e+06	protein_coding	1.12e-20	1.70114	2.04e-16	1.76371	3.31e-05	1.90442	1	4.63617	5.6e-14	1.48459	1	1.93285	0.000870023	1.37047	6.91e-47	1.55612	0.399113	1.02564	0.656826	2.10801	1	1.65081	4.66e-24	1.45781	0.20271	1.54951	0.905496	-1.02431	1	1.43755	2.42e-13	1.04387	1.48e-93	-1.08266	2.24e-23	-1.05727	1	1.24733	0.717108	1.02402	1	1.35044	1	1.31877	0.15443
C1orf115	ENSG00000162817	1	37187	protein_coding	0.000446763	2.19266	0.347628	1.19693	0.202322	1.4148	1	8.13067	0.916133	1.18088	1	1.92048	0.973994	-1.09336	0.702091	-1.18406	0.386353	5.38932	1	2.10774	1	1.53936	0.693797	-1.14029	1	1.17219	1	1.08777	1	-1.25959	0.988586	-1.11903	2.7e-17	-1.15973	0.00396767	1.09779	1	-1.08485	0.395218	1.27314	1	1.06903	1	-1.19093	0.517374
AC025164.1	ENSG00000245904	12	87534.3	misc_RNA	0.100906	2.42395	7.51e-13	3.03437	1	-1.07101	1	3.83891	0.000221509	-1.41479	1	2.86295	1	1.07231	0.415078	-1.13242	0.462684	11.8981	1	2.10745	1	-1.02369	0.948238	-1.06686	1	-1.04632	1	-1.12519	1	3.08608	0.0103234	-2.26004	1.3e-13	-1.49998	0.0163262	-1.04528	1	1.81242	0.444564	1.435	1	2.7186	1	1.89449	0.999996
CCDC74A	ENSG00000163040	2	220353	protein_coding	0.315872	2.51945	5.47e-05	2.1432	0.884819	1.02093	1	11.7284	1.07e-10	1.8692	1	2.82653	0.424225	1.03871	0.00110006	1.468	0.21825	26.4851	1	2.1071	1	1.95899	0.794198	1.1235	1	1.29825	0.00488363	-2.7134	0.534991	7.24492	2.33e-198	3.35609	1.47e-09	-1.15485	2.76e-08	-1.50169	1	1.11708	0.0715475	-1.30034	1	1.29006	1	1.67752	0.651396
NDUFB2-AS1	ENSG00000240889	7	39630.2	lncRNA	0.0161892	1.92593	3.97e-15	2.54854	0.767416	1.35813	1	3.30665	0.843614	1.00564	1	1.5875	0.829941	1.17972	0.158829	-1.25965	0.686015	4.84687	1	2.10658	1	1.20738	0.937046	-1.0498	1	1.06396	1	-1.13891	1	1.46049	0.990977	-1.17801	6.03e-10	-1.07526	0.587622	1.40345	1	1.80972	0.0650182	1.50907	1	1.94592	1	1.28948	0.955531
G0S2	ENSG00000123689	1	2.18859e+06	protein_coding	1	3.10028	0.817157	1.27514	0.266382	2.02109	1	4.47795	0.479361	1.15898	0.148522	4.8992	0.00147052	1.05745	7.54e-06	-1.15422	2.87e-07	-70.194	1	2.10622	0.102218	3.96134	1.59e-07	-1.10969	0.222849	1.73074	1	-1.03033	0.00666478	-8.16447	4.5e-84	-4.07866	0.84775	1.55234	3.22e-12	-8.90669	1	1.77542	1.83e-10	-13.8262	1	1.1437	1	15.8131	0.999996
AC016738.1	ENSG00000223947	2	23672.3	lncRNA	0.00123472	2.89305	1.71e-20	2.32883	0.72209	1.4162	1	2.00509	0.84195	-1.18831	1	1.10256	0.876126	-1.12295	0.784819	-1.10453	1	3.42615	1	2.1062	1	-1.04193	0.638568	-1.11329	1	-1.07747	1	-1.02684	1	1.05798	0.832067	-1.09293	1.13e-15	-1.35548	0.114361	1.07036	1	1.29548	0.0685775	1.45085	1	1.756	1	1.21033	0.999996
CCDC160	ENSG00000203952	X	49189.2	protein_coding	0.483877	1.68178	0.779044	1.14995	0.216492	2.95113	1	3.86066	0.00274017	2.19803	1	2.34866	0.451902	1.68746	0.0134997	1.55786	3.37e-06	32.3541	1	2.10378	1	2.25984	0.0336305	1.59971	1	1.86652	1	-1.17562	1	1.37232	0.00344261	-1.99539	0.0484427	-1.10652	0.393713	1.01672	1	-1.20996	1	1.12502	1	-1.09349	1	-1.23019	0.217472
AC239800.2	ENSG00000232721	1	31354.8	lncRNA	0.957532	1.46402	0.0191674	1.90114	0.665939	1.72652	1	3.89017	1	1.08031	0.00468992	-11.2302	0.695285	1.39869	0.910535	1.093	1	1.58931	1	2.10368	0.00451177	-5.68622	0.737607	1.20725	0.00336435	-3.00343	0.00299	2.96497	0.00214965	-5.45368	0.123763	-1.46206	0.809109	1.41602	1	1.67334	1	-1.07184	0.987164	1.18172	1	-1.51775	1	-1.79355	0.999996
LHX1	ENSG00000273706	17	79506	protein_coding	0.901221	1.87962	0.606315	1.46432	0.490308	2.51936	1	2.66632	0.143357	1.89043	1	10.9451	0.0116003	2.55278	0.0164773	2.25042	9.93e-122	286.679	1	2.09851	1	6.33644	0.000218616	2.40014	0.312056	4.31935	1	2.053	1	-3.98677	0.334332	1.07208	0.40319	-1.03872	0.417181	-1.22216	1	-1.27319	0.900559	-1.1766	1	-1.22573	1	-1.04176	5.09e-13
GAS6-AS1	ENSG00000233695	13	26144.1	lncRNA	0.206229	1.74619	9.57e-45	3.6636	0.298323	1.42802	1	1.89714	1	1.02587	1	1.26576	0.877893	-1.07409	0.164886	-1.4633	4.14e-17	-10.935	1	2.09752	1	1.14316	0.321399	-1.25897	1	-1.06556	1	-1.18869	1	-1.07005	0.745655	-1.07457	5.76e-25	-1.68175	1.37e-05	-1.39555	1	1.32964	0.637299	1.20508	1	2.23613	1	1.85558	0.999996
TMEM92	ENSG00000167105	17	37876.3	protein_coding	0.233285	1.93924	3.75e-05	1.77492	0.333955	2.67846	1	2.48495	0.91209	1.10261	1	2.45782	0.168975	1.67862	0.00807801	1.80504	0.157647	2.74951	1	2.0973	1	1.724	0.0053116	1.72394	1	1.72396	1	-1.63487	1	-1.39256	4.63e-11	1.70923	2.03e-07	-1.26699	0.939753	1.31052	1	1.38329	0.0696789	1.66041	1	1.7526	1	1.05553	0.711363
PRICKLE1	ENSG00000139174	12	237279	protein_coding	0.86822	1.44441	0.993054	1.07177	0.0932063	2.13385	1	12.614	0.0814224	1.37481	1	8.89741	0.0387767	1.73554	0.00266068	-1.23565	1	1.80571	1	2.09641	1	2.20982	0.655697	1.07313	1	1.309	0.202373	-2.46676	1	1.9217	0.0247019	-1.66052	0.031291	1.47012	0.00898117	-1.0077	1	1.30698	0.332669	-1.48144	1	-1.12482	1	1.31704	0.941261
STK33	ENSG00000130413	11	93012.4	protein_coding	0.846366	1.44087	0.000318765	1.85026	0.131294	3.00295	1	3.6185	0.00244138	2.06183	1	1.45048	0.0204702	1.89244	9.89e-25	2.6986	0.532995	9.82264	1	2.09599	1	1.87542	3.8e-13	2.41241	1	2.22369	1	-2.19004	1	2.84842	6.84e-05	-2.32323	1.87e-10	-1.3605	0.0698583	1.12281	1	1.79261	0.435178	1.52758	1	2.43884	1	1.59654	0.72387
HCLS1	ENSG00000180353	3	104349	protein_coding	0.000612929	1.92092	3.01e-29	1.97042	0.0358696	1.41676	1	9.86838	1	-1.02952	1	3.06618	0.207	-1.7098	4.78e-16	-2.21901	7.62e-35	-80.4519	1	2.09356	1	1.69268	1.23e-07	-2.07089	1	-1.39038	1	-2.26828	1	-1.0833	2.48e-06	-2.89601	1.35e-52	-1.1872	0.00157572	1.34557	1	2.26067	2.35e-05	1.59747	1	2.68387	1	1.68008	0.47691
SNORC	ENSG00000182600	2	71630.6	protein_coding	2.91e-05	2.48527	4.38e-26	1.9411	0.301352	1.28458	1	5.01804	1	1.03948	1	1.52651	0.788112	1.30073	0.964477	-1.0276	0.937112	6.37621	1	2.09174	1	1.23756	0.78076	1.12136	1	1.17399	1	-1.14507	1	1.17753	0.76922	-1.03788	1.75e-68	-1.03511	0.271116	2.14487	1	4.6387	7.86e-14	2.22018	1	4.80156	1	2.16269	0.729628
C6orf226	ENSG00000221821	6	316044	protein_coding	0.775162	1.3972	0.234835	1.13677	0.00307991	3.11495	1	21.5125	1	1.1047	1	-1.00201	1	1.12814	1	1.16436	0.453054	20.0566	1	2.09163	1	1.04721	0.960964	1.14494	1	1.09213	1	1.12214	1	-1.10879	9.95e-22	1.13735	4.75e-30	-1.14394	0.000345344	1.14866	1	1.47622	0.0905145	1.31399	1	1.6887	1	1.28517	0.572406
SETD9	ENSG00000155542	5	285647	protein_coding	0.633491	1.49675	0.112612	1.56857	0.0218495	1.91297	1	10.0539	0.00927709	1.33444	1	2.19174	0.140622	1.43958	0.00981329	1.26193	1	-1.0387	1	2.08956	1	1.72309	0.00441264	1.3186	1	1.50652	1	1.01907	1	-1.13385	5.84e-05	-1.9792	2.71e-06	-1.03344	8.73e-06	-1.62081	1	1.32129	0.156616	-1.56837	1	1.36547	1	2.14157	0.971372
CLDN10	ENSG00000134873	13	68262.2	protein_coding	0.575606	1.97827	0.138118	-1.33504	0.39449	2.04841	1	6.0273	0.00258209	2.12207	1	1.13324	1	1.09891	2.73e-09	2.54266	3.06e-28	138.685	1	2.08816	1	1.72623	0.00355035	2.03218	1	1.88869	1	-1.25924	1	2.19245	4.92e-06	-3.0858	0.249473	1.22335	0.012849	-1.21984	1	-1.2107	0.180418	-1.49229	1	-1.48112	1	1.00754	0.00343014
HBQ1	ENSG00000086506	16	33378.4	protein_coding	0.0166196	2.67553	0.0844395	1.46758	0.730255	1.4253	1	3.53165	0.756638	1.13772	1	1.77248	1	-1.00932	0.414892	1.30859	1	1.83479	1	2.08648	1	1.34857	0.78076	1.08564	1	1.20238	1	-1.11201	1	1.55025	2.53e-14	2.02636	0.0954528	1.15038	0.522045	1.20411	1	1.12225	1	1.04671	1	-1.02507	1	-1.07295	0.999996
SERPINB8	ENSG00000166401	18	153536	protein_coding	0.0614986	1.41253	2.4e-26	1.85999	0.00092747	1.41309	1	25.6656	0.692357	1.18631	1	7.04064	0.136393	1.301	0.129584	-1.31213	0.215411	-2.08963	0.493429	2.08473	1	2.53302	0.549558	1.13695	1	1.4854	0.687977	-1.81848	1	-1.09876	3.09e-58	2.98342	2.77e-106	-1.4003	4.71e-07	1.14361	1	1.39912	1.52e-09	1.60139	1	1.95919	1	1.22343	0.458376
TRIM2	ENSG00000109654	4	374086	protein_coding	0.805239	1.29964	0.183785	1.18564	0.00247512	1.52484	1	53.3312	0.0470039	-1.24443	1	-1.41449	0.821885	1.48263	1.44e-21	-1.54779	0.00635533	61.9	0.964733	2.08457	1	-1.34413	0.000188163	-1.14853	0.889574	-1.25322	0.705351	1.25634	1	-1.52431	9.99e-05	-1.80659	1.48e-31	1.03798	6.12e-10	1.04562	1	-1.00673	1	1.00736	1	-1.04497	1	-1.05266	0.337525
MYO15A	ENSG00000091536	17	29295	protein_coding	0.0417278	2.00871	1.33e-12	2.79803	0.294596	1.8976	1	1.62359	0.532056	1.24693	1	1.74535	1	-1.02086	0.247827	-1.08567	0.790574	4.89123	1	2.08379	1	1.47358	0.774646	-1.05979	1	1.16696	1	-1.07859	1	-1.01898	0.259154	-1.55201	0.000384626	1.02631	0.0717742	1.17823	1	1.6907	1	1.14802	1	1.64736	1	1.43496	0.999996
VEPH1	ENSG00000197415	3	165480	protein_coding	6.34e-12	1.7713	1.64e-94	2.14132	0.000565171	1.27073	1	22.8764	0.867771	1.39822	1	1.50629	2.45e-22	4.04486	0.734338	1.50736	0.584309	10.5725	0.070751	2.08189	1	1.45226	5.71e-19	3.39292	1	2.79195	0.74806	-3.99337	1	-1.04506	3.67e-37	5.81919	8.37e-194	-1.28087	3.91e-06	1.45212	1	2.60875	2.99e-27	1.85998	0.852286	3.34148	1	1.79651	0.00343014
GDF9	ENSG00000164404	5	25514.3	protein_coding	0.0427039	2.21162	2.14e-12	1.98803	0.00633369	2.66435	1	1.43504	1	-1.00548	1	1.13298	0.860876	1.17444	0.804165	1.15978	1	1.4512	1	2.07991	1	1.0587	0.634043	1.1665	1	1.11364	1	-1.09369	1	1.08268	0.88988	-1.1753	5.1e-07	1.05218	0.258516	1.39923	1	2.10562	0.46801	1.32984	1	2.00119	1	1.50484	0.999996
C9	ENSG00000113600	5	20442.5	protein_coding	0.0568828	1.73365	1.47e-34	3.09703	0.067738	2.04957	1	1.33348	1	1.02756	1	-1	1	1	0.803579	1.08407	1	1.36019	1	2.07907	1	1.01378	0.941029	1.04203	1	1.02791	1	-1.01403	1	1.01378	0.925294	-1.04203	1.24e-16	-1.64972	0.183173	-1.11556	1	1.17149	0.0283527	1.47882	1	1.93263	1	1.30687	0.999996
MICB	ENSG00000204516	6	34184.4	protein_coding	0.359239	2.10795	1.92e-08	2.06655	0.266613	1.35663	1	3.70301	0.0276831	1.79507	1	1.64378	6.41e-06	1.66425	0.706827	1.16753	2.48e-14	-10.9204	1	2.07793	1	1.72566	9.64e-06	1.53019	1	1.59977	1	-1.67984	1	1.24721	3.25e-42	3.32537	3.24e-09	-1.25822	0.0390131	-1.11835	1	1.02441	0.703774	1.12507	1	1.28894	1	1.14566	0.999996
CAPN12	ENSG00000182472	19	49511.1	protein_coding	0.00315726	2.59908	2.84e-09	2.13726	1	1.15266	1	2.05049	1	-1.08088	1	1.61148	0.931423	-1.06648	0.65126	1.14397	0.11094	15.8968	1	2.07793	1	1.15409	1	1.01214	1	1.07108	1	-1.31555	1	1.47296	1.53e-06	1.59961	3.25e-09	1.42498	0.652805	2.74985	1	5.08863	0.000665796	1.92975	1	3.57102	1	1.85051	0.941734
FFAR3	ENSG00000185897	19	25199.6	protein_coding	0.0255036	2.57963	2.83e-12	2.1284	0.357255	1.82912	1	1.82259	0.975733	1.03118	1	2.18875	0.920996	1.02688	0.403656	-1.16653	1	1.32011	1	2.07571	1	1.5918	1	-1.05913	1	1.23196	1	1.06617	1	-1.47439	0.362986	1.14702	1.47e-11	-1.36201	0.0258745	-1.13916	1	1.39201	0.545404	1.19563	1	1.89594	1	1.58572	0.999996
ARHGEF39	ENSG00000137135	9	61574	protein_coding	0.0136317	3.60135	0.487602	1.23264	0.417364	1.7585	1	2.40743	0.873693	1.03981	1	5.28021	0.69436	1.23594	1	-1.11507	0.738348	-3.42707	1	2.07366	1	1.90638	0.662166	-1.00479	1	1.38853	1	1.10628	1	1.26456	0.00154191	-2.07449	0.453991	1.36491	0.364817	1.07814	1	1.96144	0.827888	-1.26598	1	1.43704	1	1.81927	0.999996
PKIA	ENSG00000171033	8	436874	protein_coding	0.000537573	1.76089	1.05e-05	1.51301	0.153201	1.35691	1	36.8298	0.0334582	1.29949	1	1.18939	3.32e-09	2.45656	0.261345	1.17283	1	10.629	1	2.07195	1	1.22613	1.75e-09	1.58264	1	1.38005	0.953461	1.1345	0.663485	-1.90124	0.483621	-1.34053	2.41e-42	-1.06056	8.84e-10	1.09107	1	1.46629	0.635641	1.15714	1	1.55508	1	1.3439	0.303103
IRX1	ENSG00000170549	5	121016	protein_coding	1	1.7125	0.8838	1.51747	0.500658	3.93885	1	1.1186	0.000228647	1.53299	1	1.4673	4.41e-22	9.36256	7.03e-61	7.24797	3.42e-06	96.1102	1	2.07185	1	1.52169	1.5e-61	7.97585	0.221255	3.85074	0.846273	-2.00968	1	4.94272	0.85611	-1.51638	1	1.07747	0.332281	-1.82078	1	1.28032	0.530277	-1.96183	1	1.18827	1	2.33118	0.147156
FLRT2	ENSG00000185070	14	794195	protein_coding	0.930293	2.01291	1	-1.12052	0.160311	2.18257	1	2.44993	0.202089	1.19814	1	-1.32865	0.000408421	2.14013	2.18e-24	-1.343	1	3.60352	1	2.07143	1	-1.25182	0.302828	1.00651	1	-1.09812	1	-1.30105	4.29e-05	-6.89263	3.73e-76	-2.40474	0.780677	2.9043	5.95e-17	-5.59047	1	2.83463	6.61e-17	-16.2364	1	-1.02458	1	15.8469	0.999996
STAB2	ENSG00000136011	12	18555	protein_coding	0.962326	1.07697	1	1	5.71e-15	5.20733	1	1	1	1	1	-1	1	1	0.881374	1.06494	1	1	1	2.07107	1	-1	0.972037	1.03247	1	1.01623	1	-1.01623	1	-1	0.961744	-1.03247	0.81113	1.03849	7.91e-14	-2.98864	1	1.03849	1.16e-13	-3.10366	1	-1	1	3.10366	0.999996
HRASLS	ENSG00000127252	.	40800.8	.	0.734392	1.63312	6.41e-10	2.22623	0.48891	1.90443	1	2.56216	1	1.0599	1	1.138	0.982532	-1.08288	0.765676	1.11034	1	1.39568	1	2.06894	1	1.0895	1	1.00111	1	1.02911	1	-2.06568	1	1.57839	1.55e-07	1.28206	4.15e-19	-2.09306	0.119298	-1.16342	1	1.0702	0.0199671	1.79905	1	2.23999	1	1.24509	0.999996
DTX4	ENSG00000110042	11	149862	protein_coding	0.0452417	2.72868	0.00181601	1.99925	0.997236	1.08174	1	9.10589	1	-1.04677	1	9.20536	1	1.07153	3.42e-05	-1.4939	1	9.9855	1	2.06863	1	1.54559	0.089103	-1.20216	1	1.13496	1	1.02581	1	2.48633	0.00488488	-1.18908	4.45e-05	1.06356	1.22e-07	-1.5828	1	1.17018	0.010237	-1.68341	1	1.10025	1	1.85216	0.999996
RAD51AP1	ENSG00000111247	12	234494	protein_coding	0.61934	2.19897	0.919134	-1.38625	0.121452	3.77473	1	2.29105	4.57e-05	1.34019	1	1.17641	0.380331	2.44107	0.00058194	1.24562	0.273558	-2.22958	1	2.06829	1	1.26848	0.00690938	1.41854	1	1.32297	0.150983	1.64521	1	1.38057	1.68e-25	-3.85893	0.249889	1.11834	0.00835244	-1.76099	1	2.29767	0.137938	-1.96939	1	2.05452	1	4.04616	0.999996
MYF6	ENSG00000111046	12	30834.8	protein_coding	5.01e-08	3.28406	7.9e-44	2.70932	0.800174	-1.13201	1	1.72127	0.96113	1.11464	1	1.04631	1	-1	0.72516	1.15057	1	1.15376	1	2.06787	1	1.08193	0.910739	1.07529	1	1.07868	1	1.04795	1	1.12558	0.890435	-1.07529	3.77e-33	-1.21099	0.224375	1.39368	1	3.02967	1.45e-05	1.68773	1	3.66891	1	2.17387	0.999996
AL356124.1	ENSG00000226149	6	26460.3	lncRNA	2.02e-07	3.5535	0.00282825	1.34705	1	1.26138	1	3.33902	1	-1	1	1.05638	1	1.06147	0.559218	-1.25233	1	-1	1	2.065	1	1.02819	0.942389	-1.08738	1	-1.032	1	-1.13549	1	-1.02819	0.814634	-1.02158	2.2e-09	1.08587	0.520595	1.46901	1	1.49259	0.100929	1.35284	1	1.37455	1	1.01605	0.999996
ZNF667	ENSG00000198046	19	188782	protein_coding	0.0143181	1.95568	0.00196119	1.62897	0.222938	1.33152	1	13.2532	0.00177741	1.81031	1	15.5345	0.254557	1.35894	0.00392457	1.40334	0.500961	15.9538	1	2.06483	1	4.22539	0.00728444	1.38367	0.557371	2.07233	1	-1.4262	1	-1.25643	0.00201472	-1.28102	4.7e-05	1.44816	0.00139304	1.30694	1	2.00213	0.559624	-1.10805	1	1.38253	1	1.53192	0.2832
PRKAR2B	ENSG00000005249	7	298419	protein_coding	0.522043	1.02479	0.0578396	1.17559	2.14e-07	2.66149	1	55.15	0.00792509	1.61228	1	1.46768	2.65e-06	3.71644	0.387369	1.01744	1	3.77356	0.367188	2.06453	1	1.49488	0.000239917	1.62535	1	1.54525	0.222196	1.51117	0.0229198	-4.07712	0.00441457	-1.47137	4.25e-61	-1.07001	0.00281745	1.57451	1	1.11599	3.81e-07	1.68475	1	1.19412	1	-1.41087	0.106775
CLEC1B	ENSG00000165682	12	18383.6	protein_coding	1	-1	0.0720831	1.1835	4.09e-05	4.99836	1	1.07158	1	1	1	1.04942	1	1	1	1	1	1	1	2.06336	1	1.02471	1	1	1	1.01235	1	1.01235	1	-1.02471	1	1	0.146487	-1.09175	6.83e-06	-2.99918	1	-1.03579	0.00158789	-2.74714	1	1.05402	1	2.89555	0.999996
HAUS7	ENSG00000213397	X	119672	protein_coding	0.444148	1.71095	0.00010212	1.75828	0.195883	1.70706	1	7.41973	1.81e-08	1.76502	1	7.6316	0.000664377	1.69237	3.77e-05	1.99256	1	4.82857	1	2.06078	1	2.58335	1.39e-07	1.82964	0.543186	2.18166	1	1.10975	1	1.97616	1.16e-06	1.06776	4.45e-08	1.04542	0.00109751	-1.03836	1	1.72191	0.931311	-1.08552	1	1.6471	1	1.78796	0.605485
HMGCLL1	ENSG00000146151	6	65570.3	protein_coding	1	1.4254	0.203328	1.91502	0.245159	3.46272	1	1.50761	0.168864	1.00261	1	5.31765	0.956901	1.21494	0.100423	1.42222	1	1.35378	1	2.05868	1	1.46036	0.322499	1.35489	1	1.42831	0.351962	2.3934	0.941822	2.67115	0.00504115	-2.27303	0.226263	-1.29423	0.162173	-1.69978	1	1.047	0.698283	-1.31336	1	1.35506	1	1.77968	0.999996
LINC01513	ENSG00000246016	5	24401.9	lncRNA	0.00431434	2.62075	3.97e-06	1.69424	0.196918	1.97026	1	1.9743	0.459595	1.25431	1	1.39897	0.457309	1.38573	0.57742	-1.28636	1	1.97691	1	2.05813	1	1.32664	0.674256	1.04029	1	1.16942	1	-1.06773	1	-1.06417	0.541309	1.0216	0.000887598	1.12705	1	1.62595	1	1.62375	0.2333	1.44267	1	1.44071	1	-1.00136	0.999996
FEZ1	ENSG00000149557	11	780523	protein_coding	0.0103596	1.36298	1.15e-07	1.41313	0.000443078	1.82258	1	64.5983	3.36e-06	1.41613	1	1.57595	3.44e-16	-1.59546	0.120016	1.01995	1	5.5431	0.579646	2.05765	1	1.47537	3.52e-16	-1.34922	1	1.01073	1	-1.21248	1	1.59246	3.72e-125	1.9627	3.95e-58	-1.05064	3.92e-11	1.11588	1	1.4685	0.225466	1.17239	1	1.54286	1	1.316	0.396882
AL590434.1	ENSG00000284640	1	21341.4	misc_RNA	0.0125915	2.42931	1.71e-20	2.81762	0.289496	1.76681	1	1.214	0.692515	-1.19582	1	1.08049	1	-1.00734	0.711101	1.10952	1	1.34891	1	2.05694	1	-1.06239	0.835871	1.05087	1	-1.00705	1	1.05906	1	1.16996	1	-1.04995	1.14e-06	-1.11323	0.736907	1.23944	1	1.54892	0.172824	1.37979	1	1.72431	1	1.24969	0.999996
CXCL8	ENSG00000169429	4	126229	protein_coding	0.970109	1.23094	4.6e-11	2.18879	0.913358	1.64738	1	9.23344	0.842435	-1.50757	1	2.01675	0.00969495	1.37748	1	1.02551	9.02e-130	-86.8476	1	2.05631	1	1.16602	0.0163308	1.35523	1	1.33488	0.966052	-9.02356	1	-1.07172	1.2e-25	17.3914	3.07e-22	-1.80004	0.372734	1.52463	1	1.76885	0.000701753	2.7444	1	3.18399	1	1.16018	5.29e-07
ZNF568	ENSG00000198453	19	152342	protein_coding	0.00876516	2.06145	0.137756	1.25502	0.532006	1.37672	1	13.1996	0.363756	1.30961	1	11.8804	0.307501	1.02586	0.00323963	1.46617	0.873202	3.54781	1	2.05534	1	2.92765	0.986555	1.26261	1	1.7844	1	-1.26219	1	-1.00791	0.773569	-1.41578	2.85e-11	1.01023	0.000537912	1.08282	1	1.2803	1	1.07186	1	1.26734	1	1.18238	0.575915
SLCO1A2	ENSG00000084453	12	25043.9	protein_coding	0.023668	2.33757	0.0240106	1.6137	0.644373	1.77354	1	2.45354	0.317445	1.34831	1	1.87723	0.150766	1.45226	0.00277557	1.72754	1	1	1	2.05321	1	1.61277	0.00264644	1.58793	1	1.60018	1	-1.01764	1	-1.22524	0.852466	-1.08074	0.859993	1.4318	1	1.34929	1	1.08362	1	-1.06115	1	-1.32132	1	-1.24517	0.999996
COL2A1	ENSG00000139219	12	115882	protein_coding	1	-1.2308	1	1.17862	0.171932	5.50714	1	1	0.051461	2.60487	1	-2.71277	0.779048	1.42985	7.54e-100	6.04123	0.778068	10.0645	1	2.05298	1	-1.92691	1.49e-26	4.90529	1	1.5214	1	-1.15168	0.356115	-5.26763	1.43e-40	-8.86589	1	1.02395	0.0678483	-2.91695	1	1.1154	0.159721	-2.98681	1	1.08931	1	3.25357	0.999996
SLC25A21	ENSG00000183032	14	37806.9	protein_coding	0.479426	1.77619	1	1.0901	0.101598	3.11355	1	3.94182	0.021085	1.64505	1	3.29406	0.582051	-1.18545	0.248235	1.35944	1	1	1	2.05214	1	2.2818	0.948945	1.09472	1	1.60566	1	1.1839	1	-1.02121	0.719296	-1.21431	1.52e-06	-1.4752	0.261144	-1.08504	1	-1.30351	0.528718	1.35959	1	1.13171	1	-1.20135	0.999996
LRRC3	ENSG00000160233	21	121512	protein_coding	0.89871	1.15536	0.236124	1.14115	0.153819	2.66542	1	12.4884	0.394504	-1.19245	1	8.00979	0.816482	1.06382	1.8e-05	-1.29448	1	1.07954	1	2.05024	1	1.79036	0.0148773	-1.12985	1	1.18464	1	-1.36603	1	1.33352	0.386341	-1.3638	1.13e-10	-1.04439	0.0613328	1.35931	1	1.05266	0.44322	1.41965	1	1.09939	1	-1.29131	0.999996
HOXB13	ENSG00000159184	17	96680.5	protein_coding	1	1.8295	1	-1.16387	0.54757	2.79756	1	2.76366	0.797968	-1.23899	1	2.73916	8.83e-24	-3.0805	2.09e-92	-6.385	1	-1	1	2.04848	1	2.37866	1.16e-78	-4.51516	1	1.04585	0.205223	1.71088	9.08e-05	-9.02011	0.135026	-1.38861	0.961746	1.13854	0.105901	-1.95927	1	-1.33015	0.266455	-2.23071	1	-1.51443	1	1.47297	0.999996
CDKL4	ENSG00000205111	2	32761.1	protein_coding	0.05031	1.94412	5.08e-25	3.10594	1	-1.04498	1	3.13325	0.0785088	1.71277	1	1.74263	0.327134	1.29537	0.606246	1.12816	1	2.31514	1	2.04751	1	1.7277	0.163676	1.20422	1	1.41735	1	-1.17669	1	-1.011	0.525793	-1.1111	1.09e-15	-1.40963	0.0798483	1.00856	1	1.17122	0.0970835	1.4217	1	1.65098	1	1.16127	0.929102
PCDH17	ENSG00000118946	13	1.18691e+06	protein_coding	1.41e-10	1.46903	5.81e-06	1.24787	0.000264144	1.50698	0.977252	257.06	0.0417024	1.34945	1	-1.02806	0.976534	-1.23221	4.06e-34	-2.03598	0.564113	28.8339	0.054506	2.04708	1	1.02746	2.25e-09	-1.92934	1	-1.29825	0.116615	1.30819	0.00310393	-4.93835	2.48e-79	-8.89138	1.05e-56	-1.10249	5.03e-08	1.22025	1	1.23116	0.0245636	1.34532	1	1.35734	1	1.00894	0.06334
KCNE1	ENSG00000180509	21	26336.7	protein_coding	0.426836	1.43304	3.95e-20	2.67471	0.23481	1.68488	1	2.28631	1	1.08321	1	1.26263	0.981906	1.10836	0.943605	-1.11509	7.42e-33	-22.1709	1	2.04424	1	1.1656	0.953774	1.01118	1	1.08234	1	-1.08656	1	1.08426	0.00105657	1.30837	1.84e-23	-2.03959	0.0145897	-1.24149	1	1.09218	0.0419561	1.64286	1	2.22759	1	1.35593	0.283349
AL023803.2	ENSG00000274825	20	22887.8	lncRNA	0.381062	2.17399	4.06e-07	1.98812	0.0118647	2.47042	1	1.53261	0.731742	1.16865	1	1.18468	1	-1.07525	0.863277	-1.00377	1	-1	1	2.04238	1	1.17633	0.852024	-1.03555	1	1.06523	1	-1.00801	1	1.07909	0.180473	-1.20624	5.08e-06	-1.03681	0.0354385	1.04036	1	1.4256	1	1.07866	1	1.47808	1	1.37029	0.999996
NOS2	ENSG00000007171	17	22970.3	protein_coding	0.141123	1.59659	2.13e-29	3.1883	0.118846	2.13773	1	1.05441	0.830509	1.13735	1	1.05475	1	1.04221	0.755091	1.05092	1	-1	1	2.04008	1	1.09605	0.750185	1.04675	1	1.07087	1	-1.01918	1	1.0402	0.914618	-1.0921	2.29e-15	-1.44704	0.749383	1.25277	1	1.91337	0.00268685	1.81281	1	2.76873	1	1.52731	0.999996
B3GAT1	ENSG00000109956	11	40447.8	protein_coding	0.809649	1.28413	0.00844192	1.73037	0.324066	1.34317	1	6.58985	0.512508	1.42195	1	2.3117	1	-1.16938	0.043079	-1.35411	1	4.49615	1	2.03976	1	1.86682	0.277394	-1.26844	1	1.09649	1	-1.55961	1	-1.36737	0.708096	-1.25454	1.24e-07	-1.24255	0.00344724	-1.3397	1	-1.45104	1	-1.07818	1	-1.16778	1	-1.08311	0.937346
NRCAM	ENSG00000091129	7	54291.8	protein_coding	0.774808	1.22003	4.27e-40	2.73488	0.00109527	5.4557	1	1.59401	1	1.14941	1	1.19778	0.37932	-1.49095	0.30353	-1.20529	0.569759	8.58097	1	2.03743	1	1.1736	0.119234	-1.33005	1	-1.12493	1	-1.67352	1	-1.0225	0.679962	-1.14173	6.99e-32	-1.0838	0.25643	2.77923	1	6.91666	4.27e-13	3.01214	1	7.4963	1	2.48869	0.769591
PANK1	ENSG00000152782	10	110944	protein_coding	0.0849771	2.34335	1	1.00084	0.0644688	2.24135	1	5.87109	0.472938	1.30089	1	-1.43581	0.337552	-1.38492	0.60524	1.02362	0.225105	19.795	1	2.03736	1	-1.19019	0.169653	-1.09704	1	-1.15097	0.928539	1.43631	0.83567	-2.36324	0.00746555	-1.98675	3.5e-06	-1.10193	0.000621794	-1.23405	1	1.3891	0.596751	-1.1199	1	1.53069	1	1.71422	0.999996
AC009414.2	ENSG00000260025	.	213205	.	3.37e-07	2.02759	0.000174622	1.35244	0.389411	1.31192	1	25.3634	0.0612045	1.4961	1	6.20985	0.72412	1.0499	0.00154855	1.51239	0.896454	8.42333	1	2.03722	1	2.32314	0.041585	1.2399	1	1.49218	0.455035	-2.22007	1	1.627	2.93e-14	1.17023	5.17e-40	1.02424	0.0510541	1.74225	1	1.8928	1.68e-05	1.70101	1	1.848	1	1.08641	0.29662
MAMDC4	ENSG00000177943	9	97914.1	protein_coding	0.0119327	2.9388	1	1.08423	0.412485	1.27774	1	8.52261	0.613862	1.23092	1	-1.24885	0.933008	1.04123	3.48e-07	-1.63713	1	5.79854	1	2.03687	1	-1.09539	0.00820056	-1.27401	1	-1.17113	1	1.25166	0.729768	-2.28819	0.00304871	-1.16177	2.5e-08	-1.02128	0.0259106	1.05215	1	1.22813	0.895345	1.07454	1	1.25426	1	1.16725	0.999996
EFHD2	ENSG00000142634	1	354882	protein_coding	0.0173235	1.55481	5.19e-22	2.01165	0.459566	1.14043	1	36.8145	0.522735	-1.08379	1	2.01775	0.00714277	1.4206	0.000801873	-1.27127	2.48e-13	-13.7452	0.912135	2.03617	1	1.43371	0.436871	1.19819	1	1.30613	1	-1.06757	1	-1.37334	5.86e-101	2.50724	4.99e-70	-1.27314	8.06e-13	-1.02012	1	1.46992	0.127087	1.24803	1	1.87141	1	1.49949	0.999996
TNIK	ENSG00000154310	3	222574	protein_coding	0.0394054	1.70002	2.07e-10	2.17067	0.478193	1.16534	1	17.3997	0.00564728	-1.44927	1	22.5118	0.00171214	-1.19353	6.21e-09	-1.59759	0.00267042	-8.40211	1	2.03612	1	2.41084	5.39e-09	-1.31869	1	1.15913	0.321893	-1.60994	1	-1.19103	3.61e-83	1.88171	9.68e-14	-1.01832	4.73e-10	-1.42427	1	1.27668	0.0824029	-1.39865	1	1.30006	1	1.81834	0.999996
JPT1	ENSG00000189159	17	3.93807e+06	protein_coding	1.86e-09	1.50718	2.09e-10	1.61151	0.0119094	1.64229	1	192.022	1.51e-07	1.35535	1	1.67968	0.030099	1.32391	2.04e-18	1.4351	0.00406831	-3.05277	0.0712093	2.0353	1	1.47614	1.48e-10	1.37326	0.121908	1.41412	0.115853	-1.45503	0.574452	1.4811	2.29e-21	1.19579	1.99e-114	-1.2401	3.5e-28	-1.1987	1	1.66778	0.618627	1.03454	0.965181	2.06821	1	1.99916	0.044021
APOO	ENSG00000184831	X	421715	protein_coding	0.140024	1.49901	1.34e-11	1.96498	0.0406434	1.65422	1	17.7129	0.000933774	1.39416	1	14.3495	4.37e-07	1.86234	3.91e-30	2.18164	0.26294	10.8858	1	2.03423	1	1.94613	2.83e-24	2.02035	0.226292	1.98883	0.901555	-1.38889	0.359862	3.505	1.17e-10	-1.08899	2.42e-36	-1.21603	1.11e-09	-1.03199	1	2.14658	0.93159	1.17834	1	2.6103	1	2.21524	0.0815684
PYCARD-AS1	ENSG00000261359	16	66383	lncRNA	0.72647	1.433	5.89e-20	2.46297	0.0582443	1.71328	1	4.49184	0.147942	1.35814	1	3.00873	0.725887	1.2981	0.524374	1.18204	1	-2.03992	1	2.03302	1	1.80182	0.395678	1.23738	1	1.47364	1	-1.10918	1	1.60019	0.0727492	-1.04195	2.55e-26	-1.31359	8.01e-06	-1.16003	1	2.03307	0.611098	1.13238	1	2.67062	1	2.35842	0.943088
ATG4A	ENSG00000101844	X	235918	protein_coding	4.21e-05	1.62691	1.44e-15	1.69386	0.0501399	1.40645	1	30.305	0.0534164	1.41572	1	7.35799	0.598542	1.23446	0.373248	1.35683	1	1.06333	0.659496	2.03279	1	2.06687	0.24679	1.27868	1	1.55726	1	-1.35917	1	2.34862	7.32e-35	1.67542	2.85e-70	-1.04667	8.35e-10	1.32122	1	1.86907	0.0101464	1.38288	1	1.9563	1	1.41466	0.322968
C1QTNF4	ENSG00000172247	11	372247	protein_coding	1	-1.13777	0.887336	1.56607	0.18422	3.19966	1	1.4658	0.000576683	2.07443	1	16.7875	3.8e-10	6.85615	2.18e-44	1.73446	1	8.03821	1	2.03218	1	4.39683	1.56e-35	2.19133	0.0993586	2.53145	0.0453761	-3.24318	1	-1.08441	2.42e-121	-3.55389	0.637355	-1.03711	0.00252825	-3.40648	1	1.5862	0.0276009	-3.28459	1	1.64506	1	5.40336	0.710694
FAM71F1	ENSG00000135248	7	20642.8	protein_coding	0.187725	1.6271	2.16e-25	2.7748	0.144962	1.73977	1	1.93932	1	-1.05202	1	1.05403	1	1.034	0.727158	1.11286	1	1.53794	1	2.02996	1	-1.00011	0.881529	1.07192	1	1.03575	1	-1.02707	1	1.04218	0.365942	1.03907	1.04e-12	-1.51182	0.243335	-1.04289	1	-1.11884	0.0817874	1.44965	1	1.35123	1	-1.07283	0.999996
KLK1	ENSG00000167748	19	26420	protein_coding	0.0706731	2.13085	1.29e-11	2.49648	0.157157	2.19346	1	1.07286	0.0415517	1.47882	1	1.06956	0.933008	1.22375	0.60659	1.19335	0.859833	2.7291	1	2.02954	1	1.31302	0.607655	1.20919	1	1.26336	1	1.14225	1	1.75876	0.329167	1.1027	1.38e-07	-1.24627	0.0102228	-1.25144	1	1.75465	1	-1.00415	1	2.18677	1	2.19584	0.999996
NR4A3	ENSG00000119508	9	75516.2	protein_coding	1	1.17083	0.000142435	2.41283	0.236861	2.11743	1	2.72193	0.299756	1.29437	1	15.8235	0.849887	1.57909	0.0176681	-1.20228	4.01e-10	-8.32098	1	2.02783	1	4.24592	0.66777	1.11631	0.692797	2.41568	1	1.75982	1	-1.86933	0.801838	-1.15503	3.62e-06	-1.58672	0.000291248	-2.11047	1	1.20219	0.489908	-1.33008	1	1.90753	1	2.53717	0.999996
CASC9	ENSG00000249395	8	47232.6	lncRNA	0.00316307	2.80347	0.759098	1.12244	0.914418	1.16483	1	5.93566	0.019551	1.79026	1	5.26462	0.992973	-1.16166	0.0121303	1.77301	1	2.94351	1	2.02182	1	3.08076	0.184803	1.23263	1	2.00918	1	1.32453	1	-1.32673	0.383168	-1.0253	0.0528586	1.16904	0.0287269	-1.13038	1	-1.07113	0.487052	-1.32146	1	-1.2522	1	1.05531	0.81603
KCNC3	ENSG00000131398	19	69969.2	protein_coding	0.538779	2.09004	4.67e-09	2.61649	0.704965	1.73115	1	1.15527	0.000127856	2.06386	1	1.44429	1.7e-06	-1.62937	6.42e-05	2.13377	0.0142111	9.10445	1	2.02089	1	1.8816	0.0237634	-1.05068	1	1.19135	0.703227	-1.95143	1	3.00757	4.74e-34	1.80062	6.66e-09	-1.35127	0.214159	1.03784	1	2.81458	0.31715	1.40241	1	3.80326	1	2.71195	0.880602
AC240274.1	ENSG00000271254	.	95864.6	.	0.760638	1.81682	0.00828821	1.59354	0.271517	1.6057	1	6.43269	0.692735	1.21504	1	5.32702	1	1.24532	0.194302	1.08246	1	1.08706	1	2.02035	1	2.27151	0.745436	1.13519	1	1.43703	1	-1.80441	1	1.01253	0.00341316	-1.93734	2.21e-07	1.03847	0.00040548	-1.10437	1	1.46048	0.699047	-1.14686	1	1.40638	1	1.61292	0.999996
CARHSP1	ENSG00000153048	16	2.36342e+06	protein_coding	7.36e-12	1.52882	6.5e-09	1.5795	0.00696023	1.68954	1	168.52	4.96e-12	1.40012	1	2.12609	0.18005	1.21899	1.34e-10	1.38899	1	1.86446	0.0984869	2.01976	1	1.58091	5.42e-06	1.29397	0.655223	1.43057	1	1.02223	0.168445	2.31525	9.29e-52	1.17692	6.31e-80	-1.10862	3.76e-09	1.18886	1	2.01839	0.000469813	1.31799	1	2.23762	1	1.69776	0.0175278
ZNF883	ENSG00000285447	9	231470	protein_coding | transcribed_unprocessed_pseudogene	0.397915	1.50047	0.0132867	1.32995	0.0402271	2.26467	1	12.7777	0.803401	1.11149	1	9.28556	0.895164	1.10733	0.000938168	1.36612	1	1.42253	1	2.01774	1	1.63194	0.379681	1.25049	1	1.40748	1	-1.22251	0.863675	3.01889	0.630935	-1.39011	2.34e-18	-1.12159	0.000120231	1.125	1	1.6591	0.838555	1.26179	1	1.86084	1	1.47476	0.955349
MANCR	ENSG00000231298	10	48846.3	lncRNA	0.713041	1.22109	5.39e-18	-2.21313	0.422452	1.43138	1	22.2438	0.932062	1.19095	1	1.07222	0.00500238	2.27406	1	-1.01684	1	1.62983	1	2.01445	1	1.13158	0.00956929	1.66803	1	1.41241	1	-1.37511	1	1.0573	0.000810983	1.86467	3.9e-08	1.11167	0.211802	1.41001	0.840398	-1.71829	0.397615	1.26837	1	-1.91017	1	-2.42281	0.499876
CENPH	ENSG00000153044	5	351562	protein_coding	1	1.34432	1	-1.01105	0.0097978	3.45432	1	3.38267	5.09e-05	1.28935	1	1.14823	0.671292	1.50948	2.93e-19	1.78565	0.634277	-1.46806	1	2.01209	1	1.24359	9.84e-07	1.69896	1	1.41321	0.516978	1.40042	0.889961	2.22068	2.08e-15	-2.42627	0.0172221	1.04696	3.32e-05	-2.00688	1	2.47581	0.0208158	-2.10111	1	2.36477	1	4.96865	0.999996
GRHL1	ENSG00000134317	2	28913.9	protein_coding	0.221113	2.25387	1.53e-07	2.06768	0.370006	2.00527	1	1.63968	0.877701	1.1433	1	1.36073	0.963556	1.02997	0.816342	1.08322	0.00060067	15.8761	1	2.01086	1	1.23839	0.989738	1.05784	1	1.1396	1	-1.11094	1	1.16807	0.86503	-1.12715	3.62e-07	-1.20427	0.822979	1.2927	1	1.47173	0.110006	1.55675	1	1.77236	1	1.1385	0.53775
AC008556.1	ENSG00000277013	19	108276	lncRNA	0.143512	1.40826	3.24e-36	1.87458	0.0146065	1.873	1	11.9261	0.000374306	2.50981	1	1.37594	1	-1.11358	0.000477923	2.29432	1	2.0466	0.988385	2.00987	1	2.13729	0.224137	1.68016	1	1.9017	1	1.10076	1	3.01908	0.145016	-2.21045	3.45e-127	-1.65146	0.000415454	1.30773	1	2.10772	2.9e-18	2.15966	1	3.48082	1	1.61174	0.353917
AC002456.1	ENSG00000223969	7	37755	lncRNA	0.945388	1.41762	0.0835936	1.61991	0.449356	2.26347	1	2.93333	0.000691898	1.99846	1	2.32357	2.54e-05	1.88764	0.296942	1.27595	1	1.88958	1	2.00912	1	2.11212	6.19e-06	1.59539	1	1.82421	1	-1.04935	1	1.67825	3.43e-08	1.38683	0.187929	-1.10714	0.534547	-1.13293	1	-1.36547	1	-1.0233	1	-1.23334	1	-1.20526	0.999996
PLAU	ENSG00000122861	10	374198	protein_coding	1	1.16717	1.14e-11	1.46846	2.14e-06	2.07256	1	63.2498	0.367744	1.38807	1	42.6887	6.72e-15	3.00271	1	1.1126	0.000680751	-1.35107	0.326051	2.00852	0.792395	9.41404	4.67e-12	2.60833	0.0588501	3.91504	1	-1.45811	0.950324	-4.41272	8.57e-107	7.18576	4.68e-100	-1.20477	9.97e-05	1.54358	1	1.49329	8.58e-12	1.85966	1	1.79908	1	-1.03367	0.1728
HPCAL1	ENSG00000115756	2	135389	protein_coding	0.0244159	1.42794	0.18044	1.176	0.390904	1.31466	1	26.1983	0.348329	1.53259	1	-2.75773	2.71e-10	1.68357	0.0290391	1.62297	6.88e-11	-3.44052	1	2.00766	1	-2.00237	6.59e-12	1.66807	1	-1.09029	1	1.01007	0.733398	-4.06377	4.09e-82	2.97652	1.32e-36	-1.18134	1.91e-06	1.04149	1	-1.09932	0.227455	1.23034	1	1.07461	1	-1.14492	0.999996
MYB	ENSG00000118513	6	29054.7	protein_coding	0.154791	2.4423	0.0379162	1.69763	0.580989	1.87929	1	2.06504	0.543086	1.24513	1	1.24215	1	1.01639	3.32e-09	-1.6921	1	1.21971	1	2.00642	1	1.24383	0.0132241	-1.40971	1	-1.108	1	-1.34609	1	1.28842	7.59e-07	-2.04632	0.291851	1.07256	0.863832	1.19554	1	1.12308	1	1.11466	1	1.0471	1	-1.06451	0.999996
LINC02101	ENSG00000248132	5	21890.6	lncRNA	0.000646639	1.97396	0.00548779	1.38108	0.364173	1.71644	1	3.22005	1	-1	1	-1	0.951195	1.07352	0.898675	-1.0856	1	-1	1	2.00633	1	-1	0.945497	-1.00755	1	-1.00388	1	-1.06366	1	-1	1	-1.05189	0.136614	1.35116	0.883682	1.6571	1	1.06668	0.421109	1.22643	1	-1.2667	1	-1.55352	0.999996
AC100810.1	ENSG00000253982	8	582519	lncRNA	0.360732	1.51676	6.71e-08	1.94962	0.022256	1.50248	1	18.9636	0.284618	1.1624	1	3.97423	0.915946	1.18295	2.7e-15	1.58418	1	1.23562	1	2.00421	1	1.96375	5.86e-05	1.35502	0.457615	1.57646	0.858489	-1.3897	1	1.09064	3.12e-34	1.125	8.6e-22	-1.15877	1.78e-13	-1.45019	1	1.67928	0.0810969	-1.2515	1	1.94589	1	2.43528	0.478822
AC015912.3	ENSG00000274213	17	34036.5	lncRNA	0.430402	1.66222	1.86e-05	1.91734	0.586661	1.62734	1	3.50369	0.743499	1.23506	1	1.1957	1	1.07009	0.627309	-1.02875	0.457879	-1.13402	1	2.00414	1	1.21899	0.938676	1.02593	1	1.1034	1	-1.36249	1	1.47555	0.0014773	1.28083	2.4e-05	1.00225	0.646003	1.46353	1	1.30002	0.351177	1.46025	1	1.29711	1	-1.12577	0.999996
RAC2	ENSG00000128340	22	63344.9	protein_coding	0.835879	1.3789	5.94e-10	2.4409	0.515222	2.03128	1	2.52636	0.429801	1.50128	1	1.83766	2.43e-08	2.18656	0.910331	1.09091	1.93e-82	-86.4087	1	2.00114	1	1.64206	2.22e-07	1.59415	1	1.60583	0.429097	-3.0455	1	1.22465	7.52e-12	1.29465	3.59e-13	-1.45459	0.744297	1.55749	1	2.15001	0.00841614	2.26551	1	3.12739	1	1.38044	0.000832367
TCTEX1D2	ENSG00000213123	3	669257	protein_coding	0.575294	1.16037	1.67e-12	1.58123	0.000136806	1.90556	1	43.944	2.71e-15	1.58419	1	25.3028	0.476901	1.29797	2.5e-31	2.09898	0.294688	7.20061	0.794301	2.0006	1	2.17975	9.51e-11	1.61151	0.113849	1.8569	1	-1.0805	0.0300545	3.81453	2.51e-28	1.15288	3.91e-77	-1.42896	4.92e-18	-1.25924	1	1.40912	0.564493	1.13478	1	2.01358	1	1.77442	0.0092868
FOSL1	ENSG00000175592	11	76331.7	protein_coding	0.626454	1.39484	0.00771046	1.48219	0.193976	1.63919	1	10.5703	0.339943	-1.90934	1	2.56573	0.105178	1.1693	0.878862	-1.0573	1	1.45492	1	1.99998	1	-1.08621	0.163484	1.13993	1	1.07699	0.0975519	-2.76753	1	1.77127	3.89e-149	7.37044	2.18e-21	-1.18197	0.000329361	1.02524	1	1.17094	0.467425	1.2118	1	1.38402	1	1.14211	0.999996
SCUBE3	ENSG00000146197	6	480637	protein_coding	0.921257	1.88647	0.708945	1.35521	0.437398	1.96488	1	4.88611	0.0163649	2.45619	1	4.05356	1.16e-16	3.04049	0.202313	1.07064	0.128759	8.26911	1	1.99927	1	3.77951	4.08e-16	1.41524	0.24509	1.92809	0.210369	-1.82429	0.147048	-7.06055	1.47e-29	-2.41695	0.0594207	1.00151	1.95e-07	-3.99181	1	1.36838	0.000269923	-3.99785	1	1.36631	1	5.46231	0.448121
TMEM99	ENSG00000167920	17	461838	lncRNA	0.141334	1.57247	7.59e-05	1.44657	0.0483257	1.6452	1	24.0016	0.0042557	1.27908	1	23.145	0.0272937	-1.12329	4.82e-06	1.50039	1	2.41293	1	1.99846	1	1.96463	0.995514	1.177	0.836624	1.50361	1	-1.0365	0.24686	2.91627	3.01e-07	-1.1729	6.66e-29	-1.14357	1.18e-08	-1.11254	1	1.53823	1	1.02789	1	1.75908	1	1.71135	0.358353
CLDN1	ENSG00000163347	3	143109	protein_coding	0.59615	1.19833	2.62e-08	1.40251	0.0560314	1.41882	1	32.2257	1	-1.03834	1	-28.3582	0.00337663	3.526	0.248161	-1.13146	0.00446731	52.5521	0.659496	1.99636	0.849274	-15.9067	0.0462667	1.49198	0.596376	-4.4167	1	3.30048	0.351015	-17.1986	0.881023	-1.39206	3.35e-51	-1.10973	9.13e-05	1.38657	1	1.12391	0.000785418	1.53873	1	1.24724	1	-1.23371	0.268904
TIGAR	ENSG00000078237	12	434006	protein_coding	0.000868617	1.55694	4.3e-08	1.42802	0.0541333	1.28258	1	50.5821	5.92e-06	1.44915	1	2.55779	8.26e-10	-1.46928	0.00605676	1.45328	0.00703486	-2.79246	0.683177	1.99571	1	1.86409	5.7e-05	-1.13066	1	1.26814	1	-1.02191	1	1.15088	2.5e-76	1.91179	9.63e-61	-1.13767	5.99e-08	1.22244	1	1.35887	0.00943333	1.39074	1	1.54595	1	1.1116	0.94857
AC092757.3	ENSG00000277144	15	38888.4	lncRNA	0.569938	1.24532	7.99e-21	2.10202	0.167485	1.88056	1	4.57158	0.867771	1.12966	1	-1	0.416847	1.2354	0.545148	-1.17115	1	2.04306	1	1.99525	1	1.07313	0.650393	1.05112	1	1.0598	1	-1.52125	1	1.37767	0.0049114	1.29077	8.16e-28	-1.39139	0.0919261	1.12435	1	1.43817	0.000986151	1.56441	1	2.00106	1	1.27912	0.940313
PINLYP	ENSG00000234465	19	77221.9	protein_coding	0.704699	1.89961	0.150238	1.51178	0.187522	3.02747	1	1.80659	0.0333045	1.38593	1	2.75887	1	1.11289	0.0154007	1.25165	1	-1.25366	1	1.9921	1	1.6237	0.502399	1.21703	1	1.40427	1	1.00983	1	3.03042	4.32e-08	-3.20615	0.03749	-1.02629	0.117257	-1.01858	1	1.96111	0.864566	1.00757	1	2.01267	1	1.99754	0.999996
CENPX	ENSG00000169689	17	1.48167e+06	protein_coding	0.000733837	1.48573	1.95e-08	1.57526	0.00138609	1.56299	1	77.505	1.3e-15	1.54732	1	1.91659	0.00771205	1.46292	1.48e-68	1.98117	1	-1.12522	0.529528	1.99195	1	1.70354	2.07e-28	1.71205	0.174652	1.70803	1	-1.11923	1	1.19114	5.85e-13	-1.12049	1.93e-58	1.03653	5.04e-18	-1.04077	1	1.80149	1	-1.07879	1	1.738	1	1.87494	0.0592404
TMSB15A	ENSG00000158164	X	1.30531e+06	protein_coding	1	1.51536	0.714312	1.64737	0.00629515	2.11727	1	2.10632	3.05e-32	1.78952	1	1.3255	4.28e-13	2.80852	4.84e-103	2.2032	0.917326	22.2783	1	1.99147	1	1.60243	2.41e-64	2.29746	0.240874	1.95736	1	-1.32226	1	1.77559	5.48e-153	-4.55979	0.68119	1.51988	1.47e-18	-6.50374	1	2.99888	4.47e-16	-9.88489	1	1.9731	1	19.5039	0.612178
LAYN	ENSG00000204381	11	463129	protein_coding	0.181706	1.90259	0.152821	1.20784	0.830851	-1.01318	1	33.1363	0.0151491	-1.25612	1	24.3149	1.35e-05	-1.33018	0.00680513	1.23853	1	7.94009	1	1.99009	1	1.25949	0.0124928	-1.13989	1	1.03395	0.923548	-1.19604	0.238457	3.53005	7.14e-120	2.25262	3.25e-06	1.13057	9.72e-12	-1.69472	1	-1.31419	0.000127087	-1.916	1	-1.48578	1	1.28956	0.838766
LIN52	ENSG00000205659	14	117337	protein_coding	0.430395	1.43361	0.00752833	1.44339	0.0121753	1.91317	1	9.45374	0.582077	1.14004	1	-2.0352	0.438391	1.43375	0.147949	1.2672	0.294688	-1.60384	1	1.98968	1	-1.44972	0.0965996	1.33134	1	-1.11711	0.740852	1.53931	1	-1.58119	0.682846	-1.48729	4.11e-10	1.07438	0.000163546	-1.02656	1	1.54029	0.88969	-1.10292	1	1.43365	1	1.5812	0.999996
ZNF486	ENSG00000256229	19	90293.4	protein_coding	0.828365	1.47461	0.3683	1.34069	0.334007	2.59526	1	5.03484	0.0809255	1.29291	1	7.00029	0.990772	1.20623	6.57e-05	1.79309	1	1.30182	1	1.98817	1	2.54031	0.180029	1.50912	1	1.8762	1	-1.28221	1	1.02473	0.707903	-1.35036	0.0314377	1.2672	0.366401	1.43306	1	1.63916	1	1.13089	1	1.29353	1	1.14381	0.999996
POLG2	ENSG00000256525	17	243647	protein_coding	0.391999	1.43575	2.82e-16	1.83703	0.0126532	1.92171	1	12.3698	0.00412795	1.43436	1	9.64236	0.540438	1.37177	0.779705	1.18207	0.134702	27.5774	1	1.98775	1	2.0425	0.357624	1.26246	1	1.56848	1	-1.15187	0.966918	2.8586	0.0134371	-1.2511	1.52e-35	-1.20049	0.000253735	1.26807	1	2.5193	0.0296576	1.5223	1	3.02439	1	1.98672	0.204998
VWCE	ENSG00000167992	11	106613	protein_coding	1.57e-06	2.08768	0.0689815	1.14141	0.349871	1.1948	1	16.8038	1	-1.06445	1	7.68903	0.554411	-1.1783	0.0277397	-1.35261	1	5.56749	1	1.98297	1	2.93118	0.0662242	-1.28947	1	1.42651	1	-1.04391	1	-1.87547	0.0762676	-1.90172	6.87e-13	1.43077	0.0242299	1.74934	1	1.86631	0.431121	1.22266	1	1.30441	1	1.06687	0.482201
REP15	ENSG00000174236	12	82237	protein_coding	0.737614	1.43196	4.16e-10	2.02466	0.112928	1.48201	1	6.83837	0.0273733	1.55169	1	6.7847	0.051025	1.44912	1.11e-05	-1.58239	1	1.00318	1	1.98245	1	2.90459	1	-1.0452	1	1.51117	1	-1.25951	1	-1.06375	0.00107243	-1.01012	5.57e-18	-1.44383	4.73e-09	-1.60596	1	1.16885	0.434909	-1.1123	1	1.68761	1	1.87712	0.992952
HAGH	ENSG00000063854	16	861384	protein_coding	0.000863697	1.32788	2.07e-05	1.36604	0.000673997	1.68864	1	119.208	0.0001183	1.27163	1	25.1313	0.752408	1.03935	0.378334	1.13178	0.422297	-1.07731	0.206754	1.98095	1	1.92947	1	1.07803	0.783725	1.36244	0.562629	-1.4142	0.209208	3.06609	7.19e-44	1.32966	7.76e-89	-1.10818	8.71e-07	1.38207	1	1.50676	3.66e-07	1.53157	1	1.66975	1	1.09022	0.103252
ZNF483	ENSG00000173258	9	76168.7	protein_coding	0.0610626	1.60444	0.0311498	1.3143	0.180818	1.93965	1	7.57064	0.00204582	2.23934	1	2.08011	0.979918	1.23624	2.5e-09	2.17329	1	6.10192	1	1.98063	1	2.18318	0.00285247	1.8623	1	1.99112	1	-1.34073	1	1.93028	1.71e-05	-2.85675	1.46e-06	1.26066	0.269203	1.71288	1	1.712	0.515988	1.35871	1	1.35802	1	-1.00051	0.740231
PANCR	ENSG00000250103	4	92664	lncRNA	1	1.01729	0.0424068	-1.2842	0.0621455	2.21187	1	16.871	0.531246	-1.36751	1	10.7248	0.152184	-2.16678	3.29e-30	-2.71005	1	3.46288	1	1.97858	1	3.53692	2.08e-12	-2.58927	1	1.08575	1	-1.0706	1	-2.64351	4.85e-15	-4.09812	0.00172857	1.46597	0.244091	1.64036	1	-1.0709	1	1.11895	1	-1.56991	1	-1.75665	0.836541
AL109976.1	ENSG00000277287	20	30338.6	lncRNA	0.647498	1.45655	0.0692812	1.28984	0.185476	2.59342	1	3.58799	0.127822	1.52736	1	3.09683	0.134672	-1.45655	1	1.13774	1.5e-05	-9.07605	1	1.97696	1	2.21094	0.128095	-1.14493	1	1.45546	1	1.32048	1	-1.2508	0.0602608	1.11598	2.8e-05	-1.14836	0.373974	1.11401	1	-1.14611	0.579231	1.27929	1	1.00197	1	-1.27677	0.999996
COA6	ENSG00000168275	1	1.03217e+06	protein_coding	0.00245726	1.44164	2.33e-08	1.55272	0.0693079	1.41161	1	66.6153	2.2e-06	1.33919	1	2.47644	0.035432	1.39987	3.21e-16	1.52791	1	1.33796	0.751742	1.9766	1	1.66038	1.32e-09	1.46269	0.392109	1.56457	0.997582	1.14868	0.812762	1.70957	1.67e-18	-1.01456	1.22e-52	1.01842	1.04e-16	-1.04295	1	1.52592	1	-1.06216	1	1.49832	1	1.59146	0.141385
ITLN2	ENSG00000158764	1	20631.5	protein_coding	0.394582	1.35009	1.75e-19	2.30172	0.200075	1.76553	1	2.694	1	1	1	1	1	1	1	1	1	1	1	1.97399	1	1	1	1	1	1	1	1	1	-1	1	1	1.2e-07	-1.14895	0.900695	1.22149	1	-1.09353	0.0699841	1.40343	1	1.05068	1	-1.33573	0.999996
GNAL	ENSG00000141404	18	117924	protein_coding	1	1.11113	2.41e-06	1.61929	0.136735	1.81159	1	13.1251	0.236441	1.26804	1	2.7654	0.00600314	2.62563	0.623003	1.14859	1	4.70593	1	1.9734	1	1.4905	0.00307321	1.54375	1	1.52007	1	-1.27536	1	3.45195	0.0662092	-1.62246	1.46e-26	-1.27802	1.92e-05	1.11192	1	1.24728	0.49346	1.42106	1	1.59405	1	1.12173	0.732719
CCND1	ENSG00000110092	11	3.70522e+06	protein_coding	1.35e-09	1.40084	1e-08	1.53704	0.449133	1.44584	1	6.71958	2.68e-07	1.26986	1	-1.12943	0.790068	1.22645	2.46e-25	-1.33198	1	1.82454	1	1.97316	1	-1.00536	4.09e-05	-1.03464	1	-1.01575	0.00116392	1.79072	0.10415	-2.09191	3.04e-09	1.05556	1.65e-57	-1.14328	1.01e-29	-1.21172	0.946476	-1.13223	0.0209494	-1.05986	1	1.00976	1	1.07021	0.999996
METTL26	ENSG00000130731	16	2.7666e+06	protein_coding	3.41e-25	1.82206	6.51e-18	1.80654	2.19e-05	1.87666	1	2.61872	2.14e-12	1.46085	1	1.40104	0.0855323	-1.09971	6.53e-25	1.43465	0.629318	3.95662	1	1.97312	1	1.43443	0.00789656	1.11568	0.831639	1.25849	1	-1.07063	1	1.2956	1.41e-38	1.21225	1.21e-71	1.02308	2.24e-15	1.13356	0.969271	1.26414	0.370255	1.10799	1	1.23562	1	1.11519	0.119686
TUSC3	ENSG00000104723	8	2.114e+06	protein_coding	1.82e-13	1.61497	6.29e-16	1.53266	0.932167	1.16532	1	164.223	0.207515	1.09841	1	1.59691	7.66e-06	1.17352	0.43723	1.09587	6.5e-05	126.34	0.196412	1.97127	1	1.3004	4.1e-06	1.13224	1	1.21138	0.997582	-1.04261	1	1.18617	0.00624333	-1.09447	1.7e-72	-1.07739	1.2e-19	1.05745	1	1.45523	0.970493	1.1393	1	1.56785	1	1.37616	0.00077756
TMEM233	ENSG00000224982	12	152279	protein_coding	1.3e-14	1.74564	4.76e-67	2.00917	0.0490369	1.11043	1	22.8365	0.949609	1.23017	1	1.1614	1	1.3931	0.996751	1.21837	1	2.73208	0.181192	1.97115	1	1.19803	0.886145	1.30479	1	1.25583	1	-1.238	1	1.17616	0.924512	1.05567	2.78e-202	-1.3007	5.93e-10	1.48984	1	2.57876	8.52e-22	1.93784	0.722054	3.35419	1	1.7309	0.0983861
PRAC2	ENSG00000229637	17	79352.6	protein_coding	1	2.05293	0.863893	-1.30556	0.436471	1.93265	1	3.63291	0.131473	1.52189	1	1.94131	0.000502101	-1.33284	4.71e-05	-1.44676	0.809089	-4.30261	1	1.97104	1	1.84122	1.12e-07	-1.39376	1	1.41847	0.00195947	2.74312	0.0115723	-3.72103	0.938331	-1.20565	1	1.39	0.0451129	-1.94126	1	-1.36467	0.107153	-2.69836	1	-1.89689	1	1.42252	0.999996
UBE2T	ENSG00000077152	1	627014	protein_coding	1	1.01072	0.0661963	1.34984	0.0216796	2.9409	1	12.5273	1.75e-11	1.6012	1	-1.15483	0.00304112	1.80548	2.74e-13	1.60243	0.913969	-1.13821	1	1.97104	1	1.23011	1.53e-10	1.67251	1	1.3951	0.5931	1.40308	1	1.36811	0.663884	-1.76018	3.18e-18	-1.25727	5.81e-08	-1.63153	1	1.91059	0.696488	-1.29768	1	2.40212	1	3.11719	0.999996
SOCS2	ENSG00000120833	12	220772	protein_coding	0.00760278	1.68193	1	-1.02249	0.0520115	1.3865	1	25.9381	0.00088519	1.42426	1	23.2548	0.804154	1.48071	0.328542	1.07627	0.431295	-2.46104	1	1.96819	1	3.23491	0.365579	1.17449	0.408257	2.11172	0.675413	1.62508	1	1.10512	3.28e-07	-2.60918	5.84e-14	1.14392	0.000750591	1.21604	1	1.19471	0.936412	1.06304	1	1.0444	1	-1.01785	0.563358
AC005523.2	ENSG00000269604	19	87378.6	lncRNA	0.466838	1.63856	0.0059261	1.82178	0.465878	1.52118	1	5.19466	0.265632	1.28368	1	4.36463	0.0642415	1.59962	2.56e-05	1.83699	1	5.41454	1	1.96785	1	1.83474	7.6e-05	1.72245	1	1.77083	1	-1.26881	1	1.95433	0.0151769	-1.17031	0.000239022	1.02007	0.000431876	-1.17419	1	1.35804	0.294152	-1.19775	1	1.33132	1	1.5946	0.955531
AL136084.3	ENSG00000270412	9	23975.1	lncRNA	0.338884	1.26869	0.0221016	1.52162	0.33444	1.84845	1	4.16619	1	1.04007	1	-1	0.218463	1.29962	1	-1.00179	1	1	1	1.96718	1	1.02003	0.221295	1.17887	1	1.10925	1	-1.38223	1	1.02003	8.32e-10	1.72176	0.0102508	1.04184	1	1.52951	1	-1.18579	0.308658	1.46809	1	-1.2354	1	-1.81368	0.999996
NOV	ENSG00000136999	.	31532.3	.	0.819173	2.07399	0.480399	-1.29664	0.910817	1.66548	1	4.83138	0.428076	1.37958	1	1.25962	0.154578	1.27338	1	1.02995	0.221811	5.96246	1	1.96149	1	1.32326	0.139946	1.20026	1	1.24173	0.793929	-1.86172	1	1.19002	1.36e-36	2.6085	0.085702	1.26942	0.824442	1.95956	1	-1.11645	0.322951	1.54366	1	-1.41724	1	-2.18774	0.999996
TBX1	ENSG00000184058	22	40442.1	protein_coding	0.922804	1.66687	0.613344	1.31992	0.355543	1.48824	1	4.03923	0.00585803	1.43018	1	11.6418	0.923746	-1.25698	0.989774	1.09918	1	-1	1	1.96147	0.584468	4.619	0.886167	-1.05283	0.28117	2.96067	0.128321	3.4944	1	-2.36204	0.971562	-1.20754	0.990561	1.12124	0.00954759	-1.9633	1	-1.77169	0.0411387	-2.20133	1	-1.98649	1	1.10815	0.744903
HES6	ENSG00000144485	2	103892	protein_coding	0.885992	1.67905	0.0108941	1.76763	0.404648	1.83166	1	3.63452	9.55e-11	2.2057	1	-3.11282	0.589691	-1.23047	0.00162085	1.58388	0.98234	2.8029	1	1.96102	1	-1.19446	0.679314	1.14522	1	-1.06234	0.668431	1.67727	1	-1.09321	0.0500767	-1.08054	0.00014921	-1.32647	0.0114621	-1.69342	1	1.31164	0.84533	-1.27663	1	1.73985	1	2.22115	0.999996
RANBP3L	ENSG00000164188	5	47573.4	protein_coding	1	1.16303	1	1.07277	0.0698621	4.60679	1	1	3.88e-15	4.98513	1	3.94656	1.65e-05	4.09998	0.00129612	1.53556	1	3.50104	1	1.96065	1	4.51045	1.85e-08	2.7492	0.437326	3.41659	1	-1.11515	1	1.43735	1.19e-05	1.80716	1	1.04355	0.0239726	-2.59211	1	1.08151	0.0601603	-2.70498	1	1.03638	1	2.8034	0.999996
HBEGF	ENSG00000113070	5	840881	protein_coding	1.14e-08	1.39327	6.23e-21	1.716	0.0325451	1.18091	0.706985	149.146	0.313792	-1.27758	1	7.41798	0.000144157	-1.28896	0.966652	-1.21612	1.11e-15	-26.5828	0.0259883	1.95915	1	-1.02068	0.00074826	-1.2816	1	-1.20111	0.184915	-2.5309	0.298534	6.92086	1.32e-297	9.18341	4.31e-121	-1.10156	5.95e-07	1.39974	1	1.66151	4.32e-12	1.5419	1	1.83026	1	1.18702	0.999996
SLA	ENSG00000155926	8	181940	protein_coding	1	1.64997	0.578395	1.57461	0.309064	2.41547	1	1.51296	6.56e-11	2.24215	1	-2.0333	0.969694	1.09671	0.484871	1.18242	2.65e-16	-69.7326	1	1.95747	1	-1.27303	1	1.16422	1	-1.08853	0.857441	1.52153	1	-2.28191	3.61e-26	-3.86276	0.607882	1.06392	0.000652718	-2.64257	1	1.7948	0.0103612	-2.81147	1	1.68697	1	4.74287	0.436342
POLE4	ENSG00000115350	2	921214	protein_coding	0.0370494	1.43683	0.00323586	1.37426	0.0131804	1.51731	1	42.3991	0.0665902	1.16839	1	1.16691	1	1.15422	1.87e-10	1.40609	0.0877399	-1.34678	1	1.95706	1	1.16762	0.00365516	1.27979	1	1.22444	1	-1.07986	1	-1.07311	3.98e-12	-1.11036	2.05e-25	-1.00563	7.19e-17	-1.39036	1	1.32515	0.0218289	-1.38258	1	1.3326	1	1.84243	0.999996
CDCA7	ENSG00000144354	2	266588	protein_coding	0.273092	1.46339	0.470306	1.09467	0.00959423	2.12054	1	13.773	0.405359	-1.02517	1	-1.62744	1	-1.00332	0.134473	1.06855	1	-2.35313	1	1.95651	1	-1.26841	0.587279	1.0513	1	-1.15822	0.0250253	2.18417	1	1.1377	4.58e-14	-3.28072	6.58e-08	1.07669	6.46e-08	-1.23781	1	1.54639	0.0466956	-1.33274	1	1.43624	1	1.91414	0.999996
C16orf45	ENSG00000166780	.	666869	.	6.09e-06	1.80946	5.46e-21	1.85727	0.0178413	1.1922	1	46.369	0.0114444	-1.25371	1	2.5633	1	1.15373	0.685105	1.0328	0.699152	22.1418	0.662511	1.95625	1	1.28469	0.967302	1.09997	1	1.17285	0.95983	-1.41062	1	1.32434	9.81e-36	1.32384	1.97e-76	-1.24864	6.22e-19	-1.16422	1	1.87044	0.727973	1.07252	1	2.33551	1	2.1776	0.14122
HIST1H2BD	ENSG00000158373	.	188627	.	0.711354	1.47814	0.568615	1.20929	0.108955	1.6082	1	12.2088	1	1.12449	1	-2.44497	0.838112	1.25306	5.43e-08	-1.24575	0.937611	9.26009	1	1.95596	1	-1.7968	0.0754098	-1.07917	0.440334	-1.42692	0.80346	1.26464	0.208278	-2.55294	3.78e-08	-2.10791	3.14e-05	1.14073	7.54e-05	-1.28192	1	1.17605	0.22465	-1.46232	1	1.03097	1	1.5076	0.999996
FHOD3	ENSG00000134775	18	35532	protein_coding	0.499121	2.35623	0.0173559	1.58615	0.29329	2.43534	1	1.6052	0.629582	1.312	1	1.03736	8.33e-89	4.44446	0.597246	1.40096	0.222131	8.43278	1	1.95542	1	1.18108	2.65e-72	3.34615	0.27997	2.54861	0.041848	-3.41681	1	1.24568	3.27e-125	4.01613	2.28e-05	-1.03254	0.550866	1.34778	1	1.77725	0.416156	1.39164	1	1.83508	1	1.31865	0.438242
FAM19A5	ENSG00000219438	.	65655.8	.	1	-1.19121	0.00128581	1.98767	0.202322	1.94471	1	4.84925	0.00115066	1.75482	1	1.60889	0.275565	1.59758	6.99e-05	1.47605	0.86806	6.92741	1	1.95539	1	1.71642	0.00159247	1.52821	1	1.59963	1	-1.52195	1	2.95658	0.252479	-1.26781	0.000493814	-1.3516	0.00812954	-1.47557	1	-1.20748	0.686667	-1.09172	1	1.11935	1	1.22202	0.919747
FAM183A	ENSG00000186973	1	27486.3	protein_coding	0.13146	2.22897	0.425055	1.31523	0.183161	2.28957	1	1.98479	0.265773	1.36467	1	4.65532	0.261245	1.51161	0.140304	1.37879	1	1.66134	1	1.95464	1	2.91119	0.0456797	1.44492	0.874293	2.15382	1	1.49734	1	-2.12062	0.494997	1.04701	0.747132	1.39467	0.333918	-1.01877	1	1.08181	0.320832	-1.42084	1	-1.2892	1	1.10211	0.980095
ANKH	ENSG00000154122	5	144116	protein_coding	1	1.19303	7.98e-12	2.19159	0.224654	1.89699	1	6.46692	0.999823	1.21741	1	10.3899	2.01e-36	4.92134	0.00485771	-1.31682	2.3e-27	-17.6536	1	1.95461	1	3.21562	7.6e-22	2.79265	0.384927	2.88154	0.0702814	-3.38127	1	-1.43066	1.29e-82	3.21464	7.4e-15	-1.13567	0.00835187	1.23618	1	2.1657	0.460731	1.4039	1	2.45953	1	1.75193	0.999996
AC012368.1	ENSG00000225889	2	101130	lncRNA	0.262889	1.99703	0.00142548	1.6562	0.66554	1.46899	1	5.28734	2.29e-12	2.14906	1	8.94147	0.343074	-1.48543	0.814449	1.13126	1	-1.13311	1	1.95439	1	3.23045	0.22866	-1.03167	0.998356	1.9886	0.816511	1.76322	1	1.67287	0.0123067	-2.32887	0.0122532	1.27743	0.000125356	-1.18299	1	1.7311	0.0523335	-1.51119	1	1.35514	1	2.04787	0.999996
CKB	ENSG00000166165	14	828234	protein_coding	0.0250438	1.48307	0.000140451	1.57824	0.470264	1.40978	1	52.4455	0.00429914	1.26326	0.77563	-6.04714	1.85e-17	-1.64517	0.530478	1.3031	5.13e-06	21.079	1	1.95373	0.961886	-1.91226	1.42e-12	-1.35061	0.0817195	-1.63964	0.813714	1.31349	1	-1.06606	8.53e-144	2.96335	1.54e-39	-1.17678	4.62e-12	-1.119	1	1.53988	1	1.05164	1	1.8121	1	1.72312	0.696622
PAQR6	ENSG00000160781	1	63902.7	protein_coding	0.091216	1.79672	0.628979	-1.14283	0.230634	2.60075	1	7.1001	0.4955	1.38372	1	5.06262	0.749119	1.26273	0.572461	1.03461	0.922937	8.11602	1	1.95201	1	2.65417	0.435309	1.11678	1	1.64441	1	-1.10861	1	-1.3416	0.406755	-1.59718	6.66e-07	1.16851	0.590377	1.67931	1	1.44514	0.223028	1.43713	1	1.23673	1	-1.16204	0.834702
GATA2-AS1	ENSG00000244300	3	208654	lncRNA	0.231681	1.40509	0.124679	-1.11819	0.0143572	1.49042	1	49.484	2.5e-05	2.73737	1	19.8662	4.52e-05	3.28684	4.95e-11	3.03683	1	6.42788	0.789585	1.95055	1	7.78227	2.26e-12	3.14677	0.100641	4.98845	1	1.39609	1	-2.33089	0.187337	-1.19969	1.66e-31	1.16297	3.48e-05	1.42187	1	1.126	0.192409	1.22262	1	-1.03283	1	-1.26276	0.021977
SPATA13	ENSG00000182957	13	66899.5	protein_coding	0.854571	1.887	0.0545412	1.48901	0.351377	2.24349	1	2.88403	1	1.05658	1	-4.18225	0.386296	-1.07574	0.01548	-1.18092	0.000153658	32.4979	1	1.95006	1	-2.74872	0.0272703	-1.12251	0.367715	-1.80391	1	1.27375	0.396612	-3.34725	2.96e-07	1.18843	0.00144605	1.15549	0.128127	1.30909	1	2.12721	1	1.13294	1	1.84097	1	1.62495	0.999996
KBTBD11-OT1	ENSG00000253696	8	22286.6	lncRNA	5.31e-05	2.62935	0.00363665	1.51353	0.126336	1.92992	1	1.80652	0.907504	1.10682	1	1.09309	1	-1	0.697696	1.10339	0.834949	2.41071	1	1.94953	1	1.10075	0.899087	1.0517	1	1.07772	1	1.15691	1	1.26806	0.878566	-1.0517	0.258515	1.17878	0.971169	1.38215	1	1.44293	0.973358	1.17253	1	1.22409	1	1.04397	0.999996
SLC25A33	ENSG00000171612	1	325135	protein_coding	1	1.28267	0.071818	1.35964	0.0299167	1.73351	1	15.07	0.00171735	1.31405	1	-1.71155	0.651668	1.21523	0.827478	1.13533	1	-1.03777	1	1.9489	1	-1.13655	0.461946	1.17474	1	1.01225	1	1.06097	1	-1.00568	6.81e-15	1.0099	1.06e-11	-1.18707	2.25e-11	-1.76234	1	1.12284	0.0109136	-1.48462	1	1.33288	1	1.97883	0.999996
CAMK2N1	ENSG00000162545	1	1.57355e+06	protein_coding	0.914577	2.1533	0.98321	1.22114	0.0306218	1.96123	1	3.2909	0.000867647	1.33353	1	1.7639	8.02e-06	2.05771	4.68e-19	-1.17713	5.86e-16	850.752	1	1.94816	1	1.49106	1	1.26417	0.812364	1.3833	1	1.21634	1	1.46233	0.984509	-1.15758	0.498332	1.37522	3.6e-32	-9.1942	1	2.36382	2.56e-28	-12.644	1	1.71887	1	21.7334	0.0183264
PEX11G	ENSG00000104883	19	91611.2	protein_coding	0.0405371	1.6222	2.75e-11	1.88565	0.0257629	1.59222	1	6.66107	0.0930459	-1.3484	1	-4.38952	0.623921	1.00964	0.0447007	-1.24042	1	3.05834	1	1.94757	1	-2.63762	0.100435	-1.10792	0.48541	-1.73079	1	1.18533	1	-1.68887	0.0261859	1.00212	3.49e-27	-1.10914	0.000131587	1.1656	1	2.3174	0.248382	1.29282	1	2.57032	1	1.98815	0.999996
AIFM2	ENSG00000042286	10	88672.4	protein_coding	0.103576	1.97205	9.1e-11	1.95476	0.913872	1.07049	1	5.74406	0.00768772	1.77846	1	2.82752	0.0311217	1.31456	0.659525	-1.14922	1	1.47429	1	1.94658	1	2.08498	0.0913492	1.22673	1	1.39147	0.0470348	-3.03857	1	1.75856	1.23e-158	5.02448	2.28e-24	-1.1223	0.244561	1.70885	1	2.38667	0.000693593	1.91784	1	2.67856	1	1.39665	0.999996
MARCHF2	ENSG00000099785	.	493742	.	1.69e-05	1.37439	1.57e-09	1.4099	0.00195881	1.45519	1	78.1359	3.2e-06	1.57194	1	19.8713	1.42e-05	-1.17597	0.0175927	-1.15356	0.000652477	-3.735	0.181192	1.94612	1	2.72987	1.44e-07	-1.1689	1	1.33825	0.671362	-1.43407	1	1.8242	1.02e-94	2.19185	2.76e-103	-1.0723	7.83e-07	1.43179	1	1.55527	2.47e-09	1.53531	1	1.66772	1	1.08624	0.492415
CDC25A	ENSG00000164045	3	82863.9	protein_coding	0.96641	1.27983	0.686847	-1.29376	0.0273917	4.2089	1	2.62389	0.0390991	1.37802	1	6.3932	0.750661	1.2254	0.0343051	-1.08914	1	4.75999	1	1.94581	1	2.22219	0.820711	-1.01227	1	1.48539	1	1.09451	1	1.58925	6.37e-12	-2.93634	0.0776634	-1.13114	0.00314399	-2.01562	1	1.13619	0.140836	-1.78194	1	1.28518	1	2.29012	0.999996
MTFR2	ENSG00000146410	6	45872.1	protein_coding	0.749697	1.36552	0.000309271	1.903	0.107352	2.76029	1	1.94346	0.0093261	1.4465	1	2.862	1	-1.01198	0.136298	1.43773	1	1	1	1.94448	1	1.8197	0.728517	1.23244	1	1.53063	1	1.30294	1	1.7692	0.448943	-1.45893	1.89e-06	-1.32153	0.0233108	-1.21618	1	1.59944	1	1.08662	1	2.11371	1	1.94521	0.999996
CD83	ENSG00000112149	6	175057	protein_coding	0.606114	1.36473	6.01e-10	2.19498	0.246509	1.60187	1	5.49038	0.0085692	1.40742	1	1.39358	1	1.07852	0.196803	1.26431	1.23e-27	-43.4201	1	1.9424	1	1.39988	0.813934	1.20752	1	1.323	0.343019	1.6329	1	-1.1893	2.47e-08	-2.47464	4.23e-26	-1.92036	1.03e-06	-1.53912	1	1.85998	0.867653	1.2477	1	3.57184	1	2.86273	0.395179
LRG1	ENSG00000171236	19	46275.2	protein_coding	0.672263	1.51838	1.22e-05	1.51502	0.128633	2.2277	1	5.25791	1	1.12633	1	1.46648	0.615092	1.4287	0.972785	-1.02613	1.86e-06	-2.24793	1	1.94159	1	1.28825	0.632688	1.13325	1	1.19662	1	-1.34805	1	-1.05382	0.406947	-1.51333	1.05e-11	1.17712	0.625837	1.84566	1	2.00651	0.0267897	1.56795	1	1.7046	1	1.08715	0.999996
CCL23	ENSG00000274736	17	29556	protein_coding	1	1.25767	0.106544	1.34954	1	1.85715	1	4.21897	0.980278	1.10112	1	1.99852	1	-1.04943	0.455273	1.80587	0.0580137	-3.76951	1	1.93908	1	1.54096	0.940644	1.41095	1	1.47254	1	-1.0541	1	-1.37185	0.334459	-1.66647	0.00274425	-1.10691	0.0082811	-1.81238	1	-1.44565	0.548577	-1.63734	1	-1.30602	1	1.25368	0.999996
BICDL2	ENSG00000162069	16	24146.1	protein_coding	0.00973712	1.92835	2.42e-12	2.13791	0.747871	1.63269	1	1.97241	0.885568	1.1316	1	1.06791	0.979559	-1.08945	0.94805	1.05575	3.2e-07	12.3021	1	1.93791	1	1.09975	0.950492	-1.01566	1	1.04062	1	1.00268	1	1.0308	1	-1.00448	0.000350681	1.03006	0.364997	1.75442	1	1.55391	0.0093127	1.70322	1	1.50856	1	-1.12904	0.231051
ABTB2	ENSG00000166016	11	189860	protein_coding	6.38e-05	1.3894	2.06e-60	1.74543	2.43e-10	1.92096	1	25.0484	1	-1.15626	1	-6.45724	0.294539	1.91555	0.392878	1.64957	0.561775	14.155	0.0780806	1.93721	1	-3.75938	0.102769	1.78052	1	-1.77431	1	1.86183	0.998348	-3.33696	0.226253	1.06712	0	-1.54205	0.000214403	1.62732	1	2.60644	5.46e-63	2.5094	0.140076	4.01925	1	1.60168	0.0818804
INAVA	ENSG00000163362	1	147258	protein_coding	1	1.39388	0.357707	1.80137	0.234007	2.55323	1	1.25896	0.00107113	1.67081	1	4.46791	0.627321	1.69303	0.00124609	1.26213	0.0368826	27.7229	1	1.93583	1	2.14648	0.0271024	1.33635	1	1.55088	0.99332	-2.06154	1	2.38382	6.86e-39	-4.03641	0.254817	-1.20345	0.000853772	-2.80138	1	1.47885	0.0313059	-2.32778	1	1.77973	1	4.14282	0.815276
NDUFAF8	ENSG00000224877	17	2.2086e+06	protein_coding	7e-15	1.77251	1.89e-10	1.52058	0.000631414	1.4696	1	3.69844	9.07e-09	1.36168	1	1.6306	0.19489	-1.03052	2.87e-05	1.24444	1	1.83584	1	1.93558	1	1.48238	0.809325	1.05974	1	1.25123	0.759839	-1.00166	1	1.10238	7.25e-118	1.81454	1.21e-70	1.02405	3.53e-15	1.03495	0.677009	-1.07117	0.376844	1.01064	1	-1.09693	1	-1.10861	0.633555
LINC02551	ENSG00000254842	11	23051	lncRNA	0.147637	1.79952	1.27e-17	2.69331	0.0579712	2.07687	1	1.0982	0.994278	1.05619	1	1.0936	0.0126368	1.5116	0.546223	1.16849	1	1	1	1.9328	1	1.07368	0.00511398	1.35565	1	1.21917	1	-1.21107	1	1.11878	7.67e-05	1.38995	2.71e-08	-1.11125	0.222032	1.23846	1	1.81611	0.367545	1.37623	1	2.01816	1	1.46643	0.999996
LGR5	ENSG00000139292	12	138602	protein_coding	1	1.62583	0.858963	1.66984	0.178547	2.47315	1	1.05383	0.0710092	2.56091	1	-5.97384	0.427927	2.06828	2.36e-49	2.29639	0.80725	11.8984	1	1.93278	1	-2.70748	7.72e-16	2.27525	1	1.10807	1	-1.51382	0.845463	-3.55767	1.98e-69	-10.5186	1	-1.01676	0.00825878	-3.54639	1	1.2785	0.034708	-3.48792	1	1.29994	1	4.53407	0.999996
CTTNBP2	ENSG00000077063	7	263601	protein_coding	0.0746958	1.757	0.000324839	1.3725	0.0233783	1.37881	1	25.2437	0.064326	1.41194	1	4.80219	1	-1.05451	4.39e-38	3.00479	1.38e-13	-7.31371	1	1.93124	1	1.8606	1.49e-08	2.6001	1	2.28681	1	-1.71216	1	2.72546	3.08e-30	-8.38981	5.21e-32	1.17472	0.00050534	1.37805	1	2.05532	0.0462573	1.17308	1	1.74962	1	1.49147	0.999996
EEF1AKMT4	ENSG00000284753	3	234586	protein_coding	0.381619	1.30202	0.840693	-1.05256	0.00502657	2.44166	1	17.0069	1.92e-05	1.59557	1	14.5066	0.0819238	1.48625	5.46e-07	1.54548	1	3.46186	1	1.9306	1	2.85437	2.26e-05	1.51233	0.483523	1.91213	0.634443	-1.53617	1	1.54942	1.25e-26	1.24139	1.1e-15	1.03398	9.84e-06	1.02274	1	1.36323	1	-1.01099	1	1.31843	1	1.33291	0.362441
TNNI1	ENSG00000159173	1	165406	protein_coding	1	1.28356	1	1.06392	0.362154	3.36276	1	1	0.0101616	1.65175	1	3.12786	0.861582	-1.07953	4.98e-77	3.62816	0.517246	29.5066	1	1.92961	1	1.89917	3.21e-16	2.78119	0.899578	2.45663	1	-2.24018	1	3.19021	3.5e-34	-5.26163	1	1.31355	0.0145659	-2.82161	1	1.43164	0.0360469	-3.70633	1	1.0899	1	4.03953	0.999996
BTBD11	ENSG00000151136	12	94389.4	protein_coding	0.132715	1.32236	0.0134748	1.18873	0.00789784	1.50707	1	22.3657	1	1.13944	1	4.22194	1	1.13493	4.04e-10	-2.76358	0.754528	11.817	0.81475	1.92922	1	2.54516	0.00328313	-1.87104	1	1.01464	1	-1.3796	1	-2.04624	0.0131038	-2.21904	1.63e-48	-1.10155	4.33e-06	1.33244	1	1.15028	0.0148219	1.46775	1	1.26709	1	-1.15836	0.272239
TP53I3	ENSG00000115129	2	1.20461e+06	protein_coding	0.0635547	1.25386	1.44e-07	1.47227	0.00191388	1.83396	1	99.5709	0.410907	1.09634	0.716174	-2.20089	0.0545924	1.29433	6.22e-06	1.31467	1	1.64888	0.394737	1.92668	0.725116	-1.46436	3.1e-05	1.30212	0.7072	-1.0606	0.751841	1.01019	1	-1.25512	3.93e-83	1.59736	5.93e-78	-1.10864	1.36e-06	1.31827	1	1.84196	8.39e-06	1.46148	1	2.04207	1	1.39726	0.823362
C9orf116	ENSG00000160345	9	143687	protein_coding	0.747212	1.53076	0.160396	1.56467	0.456459	2.08568	1	4.14743	0.000454797	1.57076	1	6.05946	0.761705	1.03669	6.95e-07	1.56813	0.58957	10.432	1	1.92645	1	2.14584	0.148032	1.27359	1	1.54524	0.884911	-1.59793	1	2.47821	3.13e-07	-1.01423	0.0300992	1.20086	0.0504862	-1.05753	1	1.96798	0.677368	-1.26995	1	1.63881	1	2.0812	0.959589
CHAC2	ENSG00000143942	2	81969.1	protein_coding	0.825809	1.41333	0.583195	1.16943	0.248701	2.4934	1	7.31792	0.207003	1.21822	1	3.58106	0.153283	1.46335	0.0076247	1.62163	0.0332801	-3.82989	1	1.92586	1	1.56148	0.00444389	1.53008	1	1.54652	1	1.11148	1	2.84883	5.95e-07	1.28899	1.06e-09	-1.05549	0.459219	1.66006	1	1.34341	0.107375	1.75218	1	1.41795	1	-1.23571	0.999996
ANXA3	ENSG00000138772	4	232150	protein_coding	0.00073306	1.28483	4.74e-31	1.48272	8.95e-14	2.22428	1	41.7903	0.704814	1.40295	1	1.75781	0.0872744	1.97034	0.588136	1.47738	1.72e-06	71.5956	0.0228315	1.92579	1	1.51381	0.0385483	1.82766	1	1.70421	1	-1.73489	1	1.91786	1.04e-10	2.94353	2.4e-185	-1.25607	0.336854	1.90952	1	2.04213	3.29e-44	2.3985	1	2.56507	1	1.06945	4.07e-05
PRR7	ENSG00000131188	5	342257	protein_coding	0.00835136	1.52829	2.34e-14	1.82208	0.0861621	1.4176	1	21.1873	0.00785664	1.36612	1	-3.56819	0.00012196	-1.39143	0.0361408	1.2614	0.0713659	44.4352	1	1.9254	1	-1.47824	0.0190991	-1.09507	1	-1.27429	1	1.03949	1	1.06185	1.92e-37	1.36063	4.72e-51	-1.1989	1e-11	1.02176	1	2.1355	0.594331	1.22499	1	2.56026	1	2.09003	0.472208
KCNIP1	ENSG00000182132	5	76040.3	protein_coding	1	1.28856	1	1.05982	0.1817	4.29945	1	1.10904	0.433569	1.54797	1	12.8707	0.857475	1.55213	3.57e-05	-1.14413	1	2.23476	1	1.92535	1	6.34235	0.23062	1.02346	0.840545	2.01845	1	-1.19762	1	-3.99791	1.31e-14	-2.59777	1	1.04414	0.0739752	-2.31562	1	1.08512	0.179	-2.41784	1	1.03924	1	2.51273	0.999996
SLC18A1	ENSG00000036565	8	20858.3	protein_coding	0.00255887	1.98867	2.73e-07	1.94218	0.234098	1.77972	1	1.96014	1	1.02476	1	1	1	-1.04386	0.903891	1.04871	1	-1	1	1.92393	1	1.01238	1	1.00237	1	1.00732	1	-1.01685	1	1.01238	1	-1.00237	0.0698826	1.06115	1	1.41276	1	1.32665	0.54687	1.33134	1	1.2502	1	-1.06491	0.999996
TUBB2A	ENSG00000137267	6	1.5992e+06	protein_coding	1.67e-15	1.63038	5.78e-20	1.87138	0.0124673	1.45342	1	3.4034	0.00513524	1.10668	1	1.45391	0.713409	1.08732	3.87e-06	1.48896	0.977863	1.16059	1	1.92301	1	1.17784	0.224442	1.14058	1	1.15361	0.340592	-1.82714	0.0526826	3.33056	0	5.48529	2.92e-81	-1.18978	4.61e-07	1.30935	1	1.20576	8.04e-06	1.55783	1	1.43458	1	-1.08591	0.798661
AL139353.1	ENSG00000203546	14	58068	protein_coding	0.47172	1.75988	0.539237	-1.24195	0.262132	2.01708	1	5.102	0.522792	1.18836	1	-2.13322	0.264399	1.76009	0.420687	-1.07882	0.625503	-5.09445	1	1.92256	1	-1.65792	0.541907	1.24009	1	-1.23919	0.596732	1.5208	0.256645	-2.9226	0.148578	-1.15928	0.0415651	1.01255	0.0105488	-1.29617	1	-1.20842	0.329982	-1.31244	1	-1.22358	1	1.07262	0.999996
AL441883.1	ENSG00000261071	6	53924.3	lncRNA	0.00235178	3.968	0.920756	1.13581	1	-1.00794	1	2.768	0.811971	1.16013	1	-3.3743	0.384539	1.50365	0.629702	1.05379	1	2.97889	1	1.92149	1	-2.23013	0.203796	1.21684	0.657839	-1.50362	0.355116	1.66398	0.29707	-2.80917	1	-1.4429	0.217475	1.54837	0.891903	1.70667	1	2.26936	0.999141	1.10223	1	1.46564	1	1.3297	0.999996
ADORA1	ENSG00000163485	1	43936.2	protein_coding	0.947748	1.79773	0.0754622	1.85895	0.520507	2.35549	1	1.70306	0.833367	1.27961	1	3.05517	0.0429038	1.70728	0.00264402	-1.27791	0.00574219	-7.16436	1	1.9211	1	1.96215	0.679101	1.19873	1	1.41045	0.855939	-1.93418	1	-1.11085	1.19e-07	1.24297	0.0621048	-1.20355	0.514634	-1.08967	1	1.13922	1	1.10451	1	1.3711	1	1.24137	0.999996
POU6F2	ENSG00000106536	7	36113.3	protein_coding	0.421513	2.26151	0.980778	1.00202	0.813398	1.42636	1	4.06825	1	1.00976	1	3.87467	0.543594	-1.52404	0.316131	1.44731	1	3.17853	1	1.92093	1	1.9629	0.880436	1.02044	1	1.46972	1	1.33593	1	-1.20927	0.88296	-1.26107	0.276839	1.10575	0.325353	1.14298	1	-1.15419	0.884484	1.03367	1	-1.27625	1	-1.31922	0.999996
AL662884.4	ENSG00000285085	6	32765	protein_coding	0.398703	1.59523	0.0117459	1.80835	0.0498014	2.76841	1	1.78172	0.337408	1.27882	1	1.52592	1	1.03841	1	1.02797	1	2.81199	1	1.92033	1	1.37065	0.972539	1.03215	1	1.18141	1	-1.08689	1	1.52543	0.193827	-1.49016	0.828296	1.37594	0.296688	1.22058	1	1.65352	0.581449	-1.12728	1	1.20174	1	1.3547	0.999996
RNPEPL1	ENSG00000142327	2	625028	protein_coding	0.000179903	1.46488	9.27e-05	1.20985	0.000788941	1.60267	1	93.2655	1	1.04792	1	1.74125	6.2e-05	-1.21094	0.0084656	-1.08824	0.000726602	-3.4327	0.212041	1.92015	1	1.28083	3.51e-07	-1.16993	1	1.03945	1	-1.06279	1	1.47682	4.42e-103	2.10868	2.9e-72	1.12991	5.71e-05	1.65435	1	1.78489	1.08e-06	1.46415	1	1.57968	1	1.0789	0.90568
DAND5	ENSG00000179284	19	23368.6	protein_coding	0.0646746	2.41462	2.02e-19	2.82693	0.528344	1.39151	1	1.34073	1	-1.01382	1	1.08013	0.327944	1.26483	0.897038	-1.13483	1	1.97541	1	1.92012	1	1.02963	0.404314	1.06753	1	1.04983	1	-1.16192	1	1.11443	0.0251587	1.13716	9.34e-12	-1.37215	2.96e-06	-1.35852	1	1.45878	0.554248	1.01003	1	2.00167	1	1.98179	0.999996
AL031777.3	ENSG00000282988	.	54531.9	.	0.568332	1.94217	0.176639	1.3779	0.965868	1.35781	1	4.39677	0.0988165	1.58538	1	2.50387	1	1.29261	4e-06	1.842	1	5.1587	1	1.91927	1	1.86817	0.0285404	1.61713	1	1.72199	1	-1.27192	1	1.65866	0.00332818	-1.78893	0.0050184	-1.35024	0.0131289	-1.47297	1	-1.41672	0.572578	-1.0909	1	-1.04924	1	1.03971	0.999996
S100A2	ENSG00000196754	1	35699.3	protein_coding	0.414936	2.69485	0.551631	1.26045	0.447492	2.49134	1	1.68367	1	1.00381	1	1.47343	7.62e-30	2.39023	0.770765	1.16581	0.00330773	15.8545	1	1.91896	1	1.18301	8.23e-25	2.12327	0.997139	1.79143	0.0713245	-2.62316	1	1.31296	8e-151	5.61412	0.00189735	1.02699	0.772973	1.31056	1	1.70498	0.564493	1.27612	1	1.66017	1	1.30096	0.473994
P3H2	ENSG00000090530	3	265305	protein_coding	0.967784	1.53217	0.19226	1.74644	0.198476	1.4925	1	7.70106	0.965633	-1.01799	1	4.97043	1.32e-12	2.10989	2.94e-08	1.4386	0.0598264	7.86494	1	1.91794	1	1.33617	8.04e-20	1.68603	0.959833	1.59571	0.00704777	-3.30353	1	3.41016	0.00911042	-1.34325	0.0927819	1.1374	2.75e-08	-2.51197	1	1.04502	3.77e-05	-2.85711	1	-1.0884	1	2.62506	0.476892
TNNT1	ENSG00000105048	19	148120	protein_coding	1	1.47522	1	1.13649	0.200002	3.07824	1	1.06713	1.7e-05	1.5855	1	1.98945	1	-1.09737	8.9e-23	2.11355	4.84e-10	26.629	1	1.91536	1	1.63054	1.46e-05	1.77051	1	1.70621	1	-1.23943	0.925051	6.89159	2.85e-17	-4.08044	0.955447	-1.00588	0.00323436	-3.01667	1	1.29994	0.0181095	-2.99904	1	1.30758	1	3.9215	0.186809
MALL	ENSG00000144063	2	96390.4	protein_coding	1	1.03826	0.00374247	1.98579	1	1.20113	1	11.0878	0.970949	1.13361	1	2.07081	9.25e-125	4.583	1	1.05187	1	2.42081	1	1.91482	1	1.54494	1.21e-97	3.98734	0.11531	3.61493	0.000293405	-10.8929	1	-1.12577	1.21e-253	13.409	6.33e-13	-1.3423	0.0563224	-1.01973	1	1.04127	0.275966	1.31633	1	1.3977	1	1.06181	0.52834
ADPRHL1	ENSG00000153531	13	29387.3	protein_coding	0.430402	1.91506	0.0374749	1.66021	0.203882	2.53221	1	1.63535	0.563035	1.28701	1	1.3048	0.535622	-1.29414	0.0698703	-1.29715	1	1.99039	1	1.91428	1	1.29507	0.0925898	-1.2959	1	-1.04717	1	-1.4324	1	1.1974	0.975573	-1.40867	0.0502495	-1.08068	0.337638	-1.07261	1	1.24959	1	1.00752	1	1.3504	1	1.34032	0.999996
FAM71F2	ENSG00000205085	7	68288.3	protein_coding	0.251241	1.83341	0.00181015	1.50588	0.0954215	1.37471	1	7.25107	1	1.06491	1	3.1668	0.895164	1.23037	1	1.07169	1	3.29875	1	1.91414	1	1.63715	0.825001	1.14146	1	1.31862	1	-1.46008	1	1.32467	0.0393829	-1.18346	9.02e-22	-1.57823	0.000135022	-1.32165	1	1.10407	0.564493	1.19413	1	1.74248	1	1.45919	0.918689
ARC	ENSG00000198576	8	57600.7	protein_coding	0.000163951	1.69617	2.81e-09	1.60144	0.451272	1.20251	1	8.87293	0.912431	1.07984	1	1.48657	1	1.28813	0.380904	1.44772	1	1.21015	1	1.91408	1	1.22028	0.60022	1.3671	1	1.29166	1	-1.00868	1	1.5859	0.778747	-1.04776	7.76e-29	-1.06552	0.0461615	1.6325	1	1.73272	0.00188018	1.73945	1	1.84625	1	1.0614	0.823962
EPHB6	ENSG00000106123	7	265423	protein_coding	0.74016	2.42558	0.925223	1.37376	0.101598	1.70648	1	3.96778	4.07e-09	1.52795	1	3.37398	4.53e-05	2.25666	2.09e-21	2.23433	1	9.8426	1	1.91335	1	1.59025	3.83e-17	2.24186	0.660614	1.79361	0.670654	1.76118	0.00201014	16.547	0.0957713	-1.95148	1	1.40605	1.12e-12	-4.9594	1	1.05712	1.6e-11	-6.97319	1	-1.33008	1	5.24267	0.918971
AC090152.1	ENSG00000167912	8	89060.2	lncRNA	0.95453	2.3106	0.548047	1.61616	0.643272	2.09125	1	1.54542	0.0255285	1.86879	1	1.52311	0.0129991	3.58193	1.65e-49	2.9219	1	-1.26976	1	1.91297	1	1.75624	8.94e-22	3.06964	0.859628	2.61271	0.891049	-2.76764	1	2.35512	1.49e-19	-2.96809	0.818678	1.21847	0.183346	-1.33077	1	1.39176	0.4405	-1.62151	1	1.14222	1	1.85212	0.999996
PAXX	ENSG00000148362	9	1.01345e+06	protein_coding	0.00676224	1.751	2.29e-09	1.79889	0.024817	1.39413	1	29.2685	0.0116809	1.23897	1	5.65092	0.157127	1.23447	1.84e-05	1.29225	1	2.45753	1	1.91239	1	1.91569	0.000324225	1.26477	0.233167	1.52944	1	-1.13354	0.407507	1.85812	1.25e-14	-1.13088	9.26e-28	1.09896	7.75e-19	-1.18637	1	2.56475	0.0105264	-1.30377	1	2.3338	1	3.04274	0.165074
TXLNG	ENSG00000086712	X	320899	protein_coding	0.507718	1.62141	0.00868885	1.44034	0.0273795	1.84582	1	11.2863	0.347057	1.15073	1	14.8427	3.91e-06	1.93878	0.00581048	1.36912	1	1.37501	1	1.91213	1	1.77441	1.4e-08	1.57542	0.605616	1.66228	1	-1.1985	0.651108	2.84455	0.13787	-1.41985	7.97e-17	1.00042	0.000121857	1.09617	1	2.34465	0.947175	1.09571	1	2.34367	1	2.13895	0.635071
PRDX2	ENSG00000167815	19	6.88671e+06	protein_coding	2.77e-10	1.33992	3.68e-07	1.40968	0.000758438	1.77266	0.102589	289.125	1.96e-34	1.61585	1	-1.35704	5.47e-12	1.48508	1.47e-106	1.86315	1	2.22984	0.00156463	1.91128	1	1.08542	1.88e-63	1.68463	0.263055	1.3748	1	-1.20233	1	-1.01054	0.238972	-1.28791	1.22e-83	-1.07308	1.03e-21	-1.1211	0.492009	1.8907	0.851375	-1.04475	0.108555	2.02888	0.123735	2.11967	2.84e-05
SPATA24	ENSG00000170469	5	69376.8	protein_coding	1	1.077	0.06038	1.36999	0.128961	2.08074	1	7.11794	0.494385	1.22469	1	4.6034	0.839127	-1.09251	0.0205564	1.68752	0.228724	-3.10927	1	1.91122	1	1.87125	0.693814	1.18551	1	1.49447	1	1.07732	1	1.67772	1.77e-08	1.32415	7.51e-07	-1.14575	0.363986	1.2183	1	1.03761	0.379522	1.39587	1	1.18884	1	-1.17414	0.999996
MMP10	ENSG00000166670	11	69064.8	protein_coding	1	1.58079	0.619039	1.23461	1	1.97238	1	3.69576	0.800959	-1.12033	1	1.66464	0.00229944	5.7839	4.23e-12	-1.59589	0.299758	-5.11316	1	1.91113	1	1.09373	0.938814	2.12576	1	1.84848	0.85649	-4.06368	1	2.01601	0.536487	1.70914	0.0603567	-1.52684	1	1.05212	1	-1.50154	0.501174	1.60643	1	1.01685	1	-1.5798	0.999996
KLF5	ENSG00000102554	13	38337	protein_coding	0.427913	1.36512	4.02e-06	2.06758	0.310333	2.5817	1	2.28272	1	1.00519	1	1.44358	0.138785	1.70907	0.312933	1.43869	8.91e-08	25.5071	1	1.91079	1	1.17579	0.0358152	1.56343	1	1.38162	1	-1.33385	1	1.28815	0.437453	-1.05103	9.72e-07	-1.09484	1	1.66611	1	1.81785	0.0209494	1.82412	1	1.99026	1	1.09108	0.203033
MEX3B	ENSG00000183496	15	332510	protein_coding	0.0111992	1.75697	0.107209	1.19251	0.440248	1.0755	1	30.6933	0.0614067	-1.42826	1	8.99528	0.793342	-1.01305	0.414992	1.16025	1	1.68191	1	1.91074	1	1.38644	1	1.10937	1	1.17381	0.10789	-2.91665	1	1.88584	1.27e-20	-2.61227	2.38e-17	-1.04629	2.16e-09	-1.24524	1	1.00946	0.326554	-1.19015	1	1.05619	1	1.25702	0.831367
ZNF576	ENSG00000124444	19	351635	protein_coding	0.318859	1.36733	0.657193	1.11875	0.0186756	1.75287	1	32.2038	0.00974844	1.31482	1	17.9768	0.595916	-1.0841	0.141161	-1.01806	0.332287	-1.9256	1	1.90878	1	2.18515	0.150682	-1.05213	1	1.34886	1	-1.28538	0.942319	2.21331	8.98e-20	1.10085	1.31e-21	1.10648	0.000258458	1.34927	1	1.50144	0.48593	1.21943	1	1.35695	1	1.11278	0.903346
FCRLB	ENSG00000162746	1	84353.7	protein_coding	0.733443	1.36163	1	-1.03387	0.0539504	3.14695	1	9.35312	0.0137889	1.57228	1	4.28939	0.762066	1.00863	0.0737067	1.52023	0.261563	-4.0296	1	1.90633	1	2.21635	0.896041	1.23037	1	1.58342	1	-1.24317	1	1.56527	4.61e-05	1.04186	4.04e-13	-1.11607	0.273436	1.56985	1	1.25562	0.0604251	1.75205	1	1.40136	1	-1.25025	0.999996
KCNK5	ENSG00000164626	6	24147.1	protein_coding	0.159836	1.84182	1.69e-12	2.86488	0.456459	1.74539	1	1.17249	0.867874	1.10999	1	1.13545	1	1.0255	0.00718421	1.68186	0.0522601	8.93154	1	1.90615	1	1.12249	0.212799	1.34688	1	1.23583	1	-1.1285	1	1.02487	0.447361	-1.27028	8.7e-05	-1.36	0.705647	1.03513	1	1.3081	0.388572	1.40777	1	1.77901	1	1.26371	0.802171
MYRF	ENSG00000124920	11	134270	protein_coding	0.203169	1.8349	2.01e-17	2.89875	0.953389	1.24497	1	3.29264	1	1.12418	1	5.7313	0.0648053	1.29001	5.61e-15	-1.66356	1	4.12426	1	1.90579	1	2.18984	0.179629	-1.15584	1	1.06899	0.0501995	-3.21555	1	1.04872	7.87e-10	-1.12494	9.4e-12	-1.0881	1.39e-06	-1.185	1	3.34114	0.46755	-1.08905	1	3.6355	1	3.95924	0.999996
LINC02576	ENSG00000232613	2	19713.5	lncRNA	0.000981233	2.07292	3.15e-26	2.66888	0.749578	1.32063	1	1.54898	0.75836	1.07943	1	1	0.914309	-1.05784	1	1	1	1	1	1.90285	1	1.03972	0.824118	-1.02892	1	1.00532	1	1.00532	1	1.03972	0.797544	1.02892	9.27e-08	-1.19394	0.927326	1.32418	1	1.20555	0.00695267	1.58098	1	1.43935	1	-1.0984	0.999996
C19orf12	ENSG00000131943	19	495239	protein_coding	0.0209698	1.4901	4.18e-08	1.66934	0.0116734	1.28443	1	28.2597	1	1.04796	1	24.4412	0.00482427	-1.11855	0.974249	1.04786	1	1.58726	1	1.90085	1	1.76912	0.00603221	-1.03366	1	1.23588	0.583539	-1.41136	0.481844	2.53076	1.1e-21	1.01307	1.32e-30	-1.14271	5.06e-15	-1.36964	1	1.42171	0.228076	-1.19859	1	1.6246	1	1.94723	0.519744
PCLO	ENSG00000186472	7	44561	protein_coding	0.0498766	2.16845	3.19e-06	1.79024	0.506283	1.34711	1	3.45471	0.758265	1.12274	1	1.62835	0.056394	1.67833	0.262254	1.47597	0.00212134	22.0238	1	1.90008	1	1.29713	0.0108574	1.59177	1	1.4392	1	-1.05057	1	1.53395	0.0041662	1.44718	1.78e-10	1.03332	0.00113509	1.17424	1	2.26569	1	1.13637	1	2.19262	1	1.9295	0.408215
CRTAM	ENSG00000109943	11	20197.2	protein_coding	0.0829215	1.89685	7.98e-30	2.95186	0.150858	1.6744	1	1.07234	0.852994	1.10818	1	-1	0.0598047	1.27021	0.75563	-1.12258	1	1.59332	1	1.89887	1	1.05409	0.127888	1.06901	1	1.06178	1	-1.07227	1	1.05409	0.142884	1.06341	5.17e-12	-1.36419	0.322255	1.08318	1	1.39786	0.0734452	1.47766	1	1.90695	1	1.29052	0.999996
ENPP1	ENSG00000197594	6	177559	protein_coding	0.00562661	1.29304	0.000158828	1.22692	0.0202818	1.69539	1	29.8702	0.0100922	2.9609	1	14.1118	0.124596	1.61129	0.0173409	-1.28116	1	5.71621	0.969571	1.89749	1	7.44055	0.769647	1.16018	0.954065	2.10881	1	-1.43843	1	-2.5619	7.16e-07	1.23419	8.37e-34	1.039	0.027567	1.6783	1	1.51504	0.000587392	1.61531	1	1.45817	1	-1.10776	0.185166
AC006262.2	ENSG00000269729	19	21256.8	lncRNA	1	-1.05593	4.36e-26	2.50289	0.00108158	2.54288	1	1.62578	1	1.00863	1	1.16668	0.467493	1.19295	0.955639	1.03359	1	-1	1	1.89608	1	1.08765	0.370857	1.1122	1	1.10001	1	-1.02554	1	-1.07869	0.627028	1.04977	2.87e-26	-1.97989	0.00263538	-1.35925	1	-1.0074	0.0677027	1.4566	1	1.96535	1	1.34927	0.999996
GNGT2	ENSG00000167083	17	39094.6	protein_coding	1	1.27532	4.63e-06	2.04954	0.137921	2.00099	1	2.71001	0.427929	1.16297	1	3.39095	0.300898	-2.02283	0.847963	1.08845	8.08e-18	-27.9255	1	1.89316	1	1.8817	0.396336	-1.31891	1	1.24668	1	1.26079	1	1.03439	0.765854	-1.11655	4.46e-05	-1.19935	0.00191611	-1.28879	1	1.34469	0.608463	-1.07457	1	1.61276	1	1.73303	0.796879
IL1A	ENSG00000115008	2	54267.6	protein_coding	0.297543	1.2158	1.08e-34	2.01476	0.229665	1.36782	1	8.29655	1	-1.03264	1	1.4266	0.325958	1.70022	0.949077	1.22102	0.00271826	-11.7444	1	1.89315	1	1.19172	0.257107	1.483	1	1.34999	1	-1.34796	1	-1.17219	0.0771839	1.46629	8.37e-62	-1.26124	0.153824	1.8031	1	1.82288	2.63e-11	2.27414	1	2.29909	1	1.01097	0.999996
SEMA4A	ENSG00000196189	1	34725.4	protein_coding	0.544635	1.41736	2.04e-09	2.90393	0.475309	1.45716	1	2.23785	0.285609	1.39013	1	1.23055	0.000189567	1.99256	0.31639	1.26504	4.95e-20	-3.23273	1	1.88958	1	1.32251	4.42e-05	1.64487	1	1.51262	1	-1.63705	1	1.45709	8.08e-11	1.44334	0.000154375	-1.19377	0.105941	-1.10638	1	1.34656	1	1.07898	1	1.60748	1	1.48981	0.769591
TIRAP	ENSG00000150455	11	68546.6	protein_coding	0.126212	1.95848	0.000134129	1.59031	0.875098	1.18538	1	5.6712	0.887068	1.09285	1	3.52811	0.694698	-1.14465	0.0196499	-1.2679	1	6.2827	1	1.88828	1	1.66701	0.0909383	-1.21173	1	1.11774	1	-1.28527	1	1.49816	0.0987052	-1.26299	3.45e-16	-1.23295	0.0633988	1.18099	1	1.45233	0.102072	1.45609	1	1.79064	1	1.22976	0.999996
ABCA4	ENSG00000198691	1	44954.7	protein_coding	0.128948	1.74027	0.000918482	1.32817	0.271732	1.44342	1	7.21417	0.988748	1.09911	1	1.34968	1	1.12838	0.871431	1.12483	1	2.12038	1	1.88703	1	1.21644	1	1.12669	1	1.17188	1	1.05677	1	1.01452	0.833362	1.10802	1.58e-11	1.53041	0.273185	2.2476	1	2.22721	0.107798	1.46863	1	1.4553	1	-1.00916	0.937172
CEP290	ENSG00000198707	12	954625	protein_coding	0.000142627	1.54615	7.47e-08	1.43115	0.0332787	1.35531	1	70.8227	3.74e-08	1.47137	1	-1.24424	0.625747	1.18359	1.16e-16	1.44703	0.921002	2.14416	0.713685	1.88683	1	1.03945	3.6e-06	1.32278	1	1.17514	1	-1.04667	1	-1.33712	3.17e-07	-1.25535	5.36e-32	1.21634	3.77e-06	1.39824	1	2.13626	0.364351	1.14954	1	1.75629	1	1.52782	0.105688
LRRIQ3	ENSG00000162620	1	31899.4	protein_coding	0.170567	1.99301	0.00398319	1.87624	0.242201	2.26247	1	1.37533	0.00255988	1.86865	1	1.28287	1	1.11201	0.000231567	1.79342	1	1.61764	1	1.88668	1	1.60234	0.107822	1.4651	1	1.52752	1	-1.1355	1	1.50749	0.291738	-1.42245	0.390303	1.22857	0.662377	1.27588	1	1.75241	1	1.03851	1	1.42638	1	1.37348	0.999996
CHADL	ENSG00000100399	22	30772.9	protein_coding	0.277279	2.0509	2.06e-18	2.17181	0.509987	1.46479	1	1.86789	0.348346	1.49778	1	1.1139	0.809349	1.07027	0.281788	1.35006	0.506328	-1.46206	1	1.88468	1	1.30584	1	1.18101	1	1.23163	1	-1.38686	1	1.1816	0.00256544	1.3448	4.37e-23	-1.5169	0.00230559	-1.10564	1	1.69439	0.156593	1.37196	1	2.57021	1	1.87338	0.999996
LINC01480	ENSG00000270164	19	82547.1	lncRNA	0.262889	1.11836	0.0282826	1.05571	0.0290629	2.01717	1	25.0462	1	1.02933	1	1.11398	1	-1.06562	0.841994	1.18442	3.72e-12	-14.5311	0.569446	1.88452	1	1.06776	1	1.04912	1	1.05767	1	-1.16963	1	1.15439	0.754078	1.08466	2.47e-37	-1.20417	0.639157	1.93503	1	1.07861	3.95e-08	2.33011	1	1.29883	1	-1.794	0.999996
ALDH7A1	ENSG00000164904	5	997797	protein_coding	0.00727025	1.36499	3.31e-05	1.40884	0.184925	1.40536	1	63.0141	0.826919	1.08899	1	-1.09355	0.501045	-1.0195	0.550244	1.10763	0.591525	4.70998	1	1.88386	1	1.01991	0.731053	1.05164	1	1.03693	1	-1.17544	1	1.66575	0.0157827	-1.3449	9.58e-26	1.18246	1.42e-13	1.07107	1	1.6698	0.192562	-1.104	1	1.41214	1	1.55901	0.547757
JMJD1C-AS1	ENSG00000272767	10	79031.2	lncRNA	0.689564	1.69162	0.39184	1.51768	0.348416	2.06825	1	2.55524	0.173938	-1.20983	1	-3.55327	0.681884	-1.20923	1.53e-08	1.92184	1	-1.20374	1	1.88257	1	-2.37279	0.0978956	1.34583	0.864666	-1.46962	0.667795	1.55668	1	-2.02987	0.954331	-1.44058	0.303049	1.18657	0.0352083	-1.22334	1	1.58935	0.293224	-1.45158	1	1.33945	1	1.94432	0.999996
SLITRK6	ENSG00000184564	13	141488	protein_coding	1	1.28856	1	1.19958	0.89629	2.82273	1	1.21125	1	-1.08772	1	-2.03234	0.229015	-1.90413	7.88e-25	-2.19611	1	2.95871	1	1.88178	1	-1.97466	3.38e-10	-2.13741	0.706478	-1.98982	1.92e-13	9.22725	1.17e-14	-22.3318	3.83e-16	-4.37391	0.996494	-1.01555	0.0544465	-3.52297	1	1.03497	0.156107	-3.46903	1	1.05106	1	3.64616	0.999996
SOX1-OT	ENSG00000224243	13	19272.2	lncRNA	3.63e-06	2.33493	0.969269	1.05298	0.665079	1.31839	1	2.81701	1	1.04105	1	-1	0.893887	1.04221	0.985031	1.02474	1	1	1	1.88083	1	1.02052	0.753281	1.03348	1	1.027	1	-1.00641	1	1.02052	0.839566	1.00863	0.00281735	1.62443	0.705444	1.43846	1	-1.14456	0.653472	-1.12928	1	-1.85925	1	-1.6464	0.999996
PHF5A	ENSG00000100410	22	631085	protein_coding	0.292472	1.43304	0.00290553	1.34498	0.0019931	1.81065	1	24.0072	5.31e-11	1.47601	1	1.35715	5.44e-07	1.73751	5.24e-37	2.04473	0.556992	20.3439	1	1.87988	1	1.42985	5.47e-27	1.90796	0.5247	1.62914	0.901386	1.16903	1	1.65423	0.0220223	-1.38616	3.05e-34	-1.13402	3.22e-15	-1.31274	1	1.86415	0.361873	-1.15759	1	2.11399	1	2.44714	0.176747
EPB41L5	ENSG00000115109	2	258497	protein_coding	0.0175368	1.60611	3.87e-07	1.5289	0.0425139	1.35345	1	21.5331	1	1.04505	1	12.2113	0.295806	1.33351	0.00601119	-1.1237	0.00252102	72.8869	1	1.87943	1	1.86535	1	1.01791	1	1.34409	1	-1.12542	1	1.95235	0.00805037	-1.99692	5.6e-53	-1.22067	1.86e-09	-1.02431	1	1.73403	0.161273	1.19171	1	2.11669	1	1.77618	0.0830561
RPP40	ENSG00000124787	6	218397	protein_coding	0.983364	1.14918	0.868026	-1.02893	0.0283189	2.7078	1	13.623	1	1.01036	1	1.57408	0.368817	1.3299	0.749538	1.13088	1	3.12415	1	1.87898	1	1.25243	0.227124	1.22679	1	1.24038	1	1.14054	1	1.03775	2.56e-10	1.01706	4.78e-12	-1.07805	0.0477768	1.15029	1	1.25259	0.371049	1.24007	1	1.35036	1	1.08894	0.999996
LINC01852	ENSG00000236914	15	42632.9	lncRNA	1	1.36408	0.0128138	1.43652	0.367592	2.01264	1	4.92052	0.714547	-1.19165	1	1.63432	1	1.03723	0.793017	1.05242	0.565089	-2.95157	1	1.87744	1	1.07174	1	1.0452	1	1.05762	1	-1.12235	1	1.68882	0.166214	-1.11034	3.96e-07	1.12255	0.961654	1.80609	1	1.45394	0.0750201	1.60892	1	1.29522	1	-1.2422	0.999996
ADAMTS19	ENSG00000145808	5	123772	protein_coding	1	1.06722	1	-1.02511	0.240508	1.73371	1	5.93946	0.0314158	-1.19451	1	1.6942	0.64983	1.74579	2.27e-15	1.72361	1	3.77039	1	1.87744	1	-1.08933	9.74e-06	1.72653	1	1.30203	1	-1.28606	0.84105	6.54792	8.38e-30	-6.5441	0.454467	1.05657	9.49e-07	-3.32517	1	-1.70645	7.87e-05	-3.51326	1	-1.80298	1	1.94859	0.999996
DPP3	ENSG00000254986	11	257904	protein_coding	0.106925	1.14352	2.22e-08	1.42002	0.0059301	1.84807	1	32.2051	0.00911522	1.6249	1	11.4662	0.108313	-1.00799	0.489815	1.30682	0.259726	24.2131	0.81475	1.87725	1	2.93765	0.279676	1.08264	1	1.48575	0.288005	-1.905	1	1.36796	2.61e-68	2.13761	9.27e-71	-1.14424	5.47e-05	1.47385	1	1.61528	1.96e-06	1.68644	1	1.84827	1	1.09596	0.0835681
C3orf67	ENSG00000163689	3	59481.5	protein_coding	0.24916	2.01395	0.0118995	1.7925	0.557782	1.33056	1	3.29644	0.168905	-1.23364	1	-4.59542	0.322523	-1.16021	0.372929	1.25489	0.750403	-4.14019	1	1.87713	0.796173	-2.75854	0.641036	1.04267	0.305718	-1.85882	0.305841	1.91857	0.748024	-2.07959	0.0392422	-1.03157	0.00604875	1.14618	0.133692	1.08187	1	1.66993	1	-1.05944	1	1.45696	1	1.54356	0.999996
C12orf50	ENSG00000165805	12	24592	protein_coding	0.00914384	2.16855	7.91e-13	2.4385	0.812219	1.2491	1	1.82458	0.697843	1.2115	1	1.0495	0.878604	-1.16887	0.624922	1.12063	1	1.59709	1	1.87685	1	1.13575	0.998648	-1.01814	1	1.05493	1	-1.0311	1	1.22859	1	-1.04548	0.000116854	1.05927	0.249893	1.18884	1	1.61076	0.828589	1.12232	1	1.52063	1	1.3549	0.999996
RPS10	ENSG00000124614	6	1.09727e+07	protein_coding	1.47e-77	1.8989	6.28e-59	2.32081	2.03e-06	2.04332	1	1.41859	1.15e-48	1.87415	1	1.95908	1.18e-50	2.19302	1.02e-243	2.31097	1	1.58798	0.365088	1.87668	0.588871	1.91403	1.35e-187	2.25678	3.05e-07	2.07196	0.556606	1.04705	1	1.09726	0.0937257	-1.22003	3.61e-146	-1.11379	5.55e-79	-1.58137	0.259021	-1.28413	6.68e-06	-1.41981	1	-1.15293	1	1.23148	2.97e-05
SPDYA	ENSG00000163806	2	26598.9	protein_coding	0.68467	1.6635	1.41e-12	2.13099	0.55916	1.82034	1	1.77727	0.109629	1.56258	1	1.43557	0.676732	1.27571	0.987673	1.03818	1	1.36957	1	1.87638	1	1.50189	0.681985	1.15232	1	1.3068	1	-1.08641	1	1.1498	0.204139	1.03283	1.49e-14	-1.7492	0.0229672	-1.44321	1	1.06091	0.312477	1.21202	1	1.85574	1	1.53112	0.999996
HELLS	ENSG00000119969	10	751445	protein_coding	1	1.26835	0.372479	-1.01212	0.00287178	2.61612	1	13.7701	3.72e-08	1.29452	1	-2.35794	0.0397551	1.76015	1.33e-07	1.24096	0.220403	8.78932	1	1.87556	1	-1.47582	3.41e-06	1.32975	1	-1.16191	0.134804	1.84518	1	-1.5105	1.63e-38	-3.93532	1.14e-07	1.10537	1.25e-09	-1.64086	1	2.40008	0.00660762	-1.81377	1	2.17128	1	3.9382	0.690878
FAM83D	ENSG00000101447	20	94157.6	protein_coding	0.412695	2.61122	0.000903503	1.76108	0.31414	1.52669	1	2.55323	0.00152476	1.54885	1	5.56464	0.427186	1.60982	0.14232	1.15279	1	-1.39695	1	1.87463	1	2.11345	0.0911823	1.24934	1	1.6667	1	1.29308	1	2.37338	1.36e-09	-3.07986	8.99e-06	-1.48981	7.54e-05	-1.92717	1	1.55678	0.280808	-1.29357	1	2.31931	1	3.00018	0.999996
PITPNC1	ENSG00000154217	17	486110	protein_coding	0.010701	1.32061	0.24913	1.11272	0.000733779	1.36342	1	88.5333	0.0969836	-1.07464	1	-2.80841	0.918554	1.04145	0.00325838	-1.2045	1	1.42858	0.313953	1.87437	1	-1.66159	0.100441	-1.09217	1	-1.36884	1	1.20232	1	1.06438	0.0478694	-1.32131	3.25e-85	-1.08134	1.1e-06	1.39766	1	1.23592	9.56e-07	1.51135	1	1.33645	1	-1.13087	0.554775
C16orf89	ENSG00000153446	16	24442.4	protein_coding	0.00340832	2.57806	5.66e-10	1.67315	0.566863	1.28977	1	2.17192	1	-1.08852	1	-1	1	-1.032	0.873188	-1.02081	0.211929	-1.30207	1	1.87402	1	-1.0445	0.882303	-1.02625	1	-1.03527	1	-1.01399	1	1.05575	0.907076	-1.05169	7.8e-12	-1.03911	0.236274	1.46587	1	1.69572	0.114264	1.5232	1	1.76205	1	1.1568	0.999996
AC092171.3	ENSG00000234432	7	32361.3	lncRNA	0.623166	2.0678	0.114517	1.58518	0.401354	2.40244	1	1.49842	0.654114	1.14344	1	1.55807	0.95581	1.18684	0.0555343	1.49365	1	2.38372	1	1.87194	1	1.31149	0.265126	1.34893	1	1.3333	1	-1.41735	1	1.22946	0.914765	-1.27725	0.105978	-1.0368	0.414211	-1.10908	1	1.22789	1	-1.06972	1	1.27308	1	1.36183	0.999996
MSRB2	ENSG00000148450	10	1.63558e+06	protein_coding	0.00519943	1.62819	6.82e-13	1.7092	0.0196011	1.36358	1	57.9181	0.834313	1.05326	1	1.7975	4.08e-05	-1.15457	5.3e-08	1.31169	0.564699	1.11589	0.793219	1.86979	1	1.3272	0.315572	1.03149	1	1.16	1	-1.13576	1	1.26002	7.75e-63	1.36778	1.61e-79	-1.19988	2.58e-27	-1.30746	1	2.14703	0.711862	-1.08965	1	2.57618	1	2.80715	0.410482
ADAM12	ENSG00000148848	10	529276	protein_coding	2.96e-06	2.41833	6.36e-33	3.87219	1	-1.36898	1	25.1535	3.24e-15	-1.65022	1	-1.37606	7.64e-07	-1.42962	1.88e-11	-1.42538	1	1.39123	1	1.86826	1	-1.54371	5.21e-15	-1.42809	0.4641	-1.4673	0.13987	-1.8597	1	1.75563	1.14e-113	1.76987	2.98e-17	-1.03111	4.78e-19	-1.56548	1	2.00395	7.2e-05	-1.51825	1	2.06629	1	3.13714	0.999996
PNPLA7	ENSG00000130653	9	36375.8	protein_coding	0.0669725	2.26394	0.685783	-1.03875	0.223547	2.63321	1	2.44029	0.578274	-1.21573	0.0743485	-7.24573	0.275857	1.51681	0.559218	-1.21047	0.0137096	-1.20174	1	1.86774	0.0496016	-4.43259	0.489057	1.12024	0.0353497	-2.34338	0.0889348	1.99312	0.0244659	-4.25552	0.0177135	1.02215	0.056358	1.63423	0.863811	2.29062	1	2.41906	0.305555	1.40165	1	1.48025	1	1.05607	0.689327
CHCHD6	ENSG00000159685	3	463181	protein_coding	0.313891	1.44879	0.00808403	1.45978	0.0317115	1.84966	1	12.8874	0.00157717	1.25102	0.406514	-3.06894	0.710368	1.12059	3.36e-13	1.59407	1	3.69887	1	1.86741	0.616961	-1.59357	0.0132296	1.35656	0.481746	-1.12421	0.328398	1.23117	0.940525	-1.21733	5.32e-05	-1.21536	2.59e-12	1.0788	2.64e-07	-1.10393	1	2.39417	0.352574	-1.19092	1	2.21928	1	2.64299	0.999996
ISG15	ENSG00000187608	1	1.72025e+06	protein_coding	3.45e-08	1.54522	0.00170954	1.36735	0.0172722	1.42848	1	112.182	4.29e-09	1.40441	1	-1.20275	0.0168837	-1.19093	0.116526	1.12517	0.473561	-8.44916	0.565087	1.86702	1	1.06576	0.183256	-1.05986	1	1.00196	1	-1.02725	1	-1.1008	2.64e-66	1.51435	2.56e-49	-1.00751	1.3e-09	1.14741	1	1.96319	0.29114	1.15603	1	1.97792	1	1.71097	0.529139
MND1	ENSG00000121211	4	265437	protein_coding	1	-1.27214	1	-1.11556	0.183161	3.16255	1	2.68117	6.34e-05	1.31206	1	-1.14107	0.889729	1.36347	1.22e-08	1.53442	0.763091	-2.29123	1	1.86596	1	1.13661	0.00268764	1.49674	1	1.27339	0.451399	1.39735	1	1.82773	3.11e-30	-3.79211	0.889114	1.30391	0.00291739	-2.66177	1	1.32133	0.0189411	-3.4707	1	1.01336	1	3.51708	0.999996
CD79B	ENSG00000007312	17	44987.9	protein_coding	0.15098	2.01606	3.03e-05	1.7455	0.281568	1.92831	1	1.70797	0.963777	1.15719	1	1.86882	1	-1.08522	0.573508	1.30313	1	1.7047	1	1.8655	1	1.30756	0.948693	1.11326	1	1.24097	1	2.0943	1	2.80678	0.974038	-1.21077	2.64e-12	-1.15795	0.009467	1.11249	1	3.12914	0.67003	1.2882	1	3.62337	1	2.81274	0.999996
CA13	ENSG00000185015	8	54904.8	protein_coding	0.0592075	1.8797	3.01e-09	1.53073	0.290779	1.17919	1	7.58203	1	1.03669	1	3.56844	1	1.09269	0.808722	1.16822	0.774771	-3.37248	1	1.86439	1	1.86473	0.849905	1.13133	1	1.48224	1	1.23313	1	-1.09019	0.589909	-1.08532	9.66e-43	-1.36458	1.08e-06	1.02287	1	1.38226	0.0978317	1.39579	1	1.8862	1	1.35135	0.999996
FCN3	ENSG00000142748	1	48941.1	protein_coding	1	1.04991	9.76e-06	1.40147	0.270384	2.1779	1	11.2654	0.90859	1.1527	1	-1	1	1.00223	1	1.00113	1	-1	1	1.86415	1	1.07635	0.946598	1.00172	1	1.03717	1	-1.06546	1	1.07635	0.818998	1.15744	1.34e-30	1.04769	0.793668	2.21572	1	1.42857	5.27e-07	2.11486	1	1.36355	1	-1.551	0.881398
MREG	ENSG00000118242	2	82328	protein_coding	0.0111359	1.86234	1	-1.00371	0.658219	1.39131	1	10.3879	0.33247	-1.18591	1	2.94033	0.178852	-1.54265	0.869477	-1.10628	0.959318	6.31498	1	1.86331	1	1.20153	0.13021	-1.26231	1	-1.02994	1	-1.0503	1	2.27014	0.992889	-1.48826	2.2e-09	1.16328	0.30352	1.71975	1	1.53253	0.202003	1.47836	1	1.31743	1	-1.12216	0.999996
ASF1B	ENSG00000105011	19	125839	protein_coding	1	1.78628	0.990541	-1.43865	0.0698653	2.90776	1	1.7783	0.001302	1.40861	1	-5.0632	0.216106	2.21103	0.000860174	1.24842	0.217525	-2.75159	1	1.86292	1	-2.36437	0.0028191	1.39367	1	-1.70345	0.0509762	2.92209	1	-2.17372	8.19e-20	-3.94037	0.380126	-1.30929	0.00325727	-3.58076	1	1.09218	0.055342	-2.7349	1	1.42998	1	3.91085	0.999996
HS3ST1	ENSG00000002587	4	137934	protein_coding	0.628776	1.43748	2.98e-36	2.58436	0.623425	1.15559	1	5.76557	0.87351	-1.21279	1	-5.27369	1.1e-14	-2.41084	5.5e-07	-2.27574	0.000844631	-3.17413	1	1.86285	1	-4.71595	5.28e-21	-2.37277	0.294875	-3.81096	0.870681	2.69324	0.0265253	-17.8078	1.89e-22	2.65402	1.56e-50	-1.45638	0.00343405	1.20792	1	3.77067	1.82e-05	1.75919	1	5.49155	1	3.12163	0.999996
TCEAL5	ENSG00000204065	X	251618	protein_coding	1	1.00085	1	1.08391	0.269651	2.60098	1	1.32622	4.78e-07	1.54284	1	-6.17946	0.00116378	2.89809	1.47e-16	1.47008	0.522795	21.6322	1	1.86064	1	-1.39557	1.23e-12	1.69719	1	1.2022	1	-1.5416	1	1.46936	3.15e-49	-3.35071	0.756107	-1.26027	0.00028035	-5.49635	1	-1.0037	0.00374658	-4.36125	1	1.25562	1	5.47607	0.999996
RASSF8	ENSG00000123094	12	477528	protein_coding	0.252056	1.3959	1.96e-05	1.35813	0.0346941	1.39259	1	56.7805	0.838123	-1.0687	1	20.6394	0.0541593	1.25867	0.155153	1.27786	0.855383	16.8231	0.910251	1.86063	1	2.02903	0.00674526	1.26774	0.900061	1.49331	0.326243	-1.77806	1	1.52267	2.01e-20	1.10818	1.25e-53	-1.04134	8.67e-07	1.26578	1	1.6663	0.0111918	1.3181	1	1.73518	1	1.31643	0.103216
TCP10L	ENSG00000242220	21	32704.1	protein_coding	0.149947	1.65679	0.0107329	1.43909	0.760455	1.85417	1	3.18767	0.793779	1.10373	1	1.56918	0.701033	1.05664	0.690078	1.23243	0.582588	10.8973	1	1.85912	1	1.27028	0.445137	1.14012	1	1.20548	1	1.06995	1	1.46952	0.497361	1.01868	2.07e-05	-1.03287	0.683059	1.82561	1	1.24427	0.0135266	1.88561	1	1.28517	1	-1.46721	0.999996
TCF7	ENSG00000081059	5	163131	protein_coding	1	1.43251	0.000164341	2.10151	0.455194	1.48061	1	6.01476	1.53e-07	1.95778	1	8.74857	0.993835	1.32948	2.01e-06	1.57726	0.788814	4.85039	1	1.85792	1	2.91803	0.0174047	1.48486	0.840159	1.95374	1	-1.30432	1	1.84226	0.0265964	-1.86055	6.09e-06	-1.04485	1.57e-08	-1.69881	1	1.6872	0.00687988	-1.62589	1	1.76287	1	2.86623	0.720882
AC068987.2	ENSG00000260122	12	48640.7	lncRNA	0.521444	1.48795	1.11e-05	1.28866	0.0256696	2.16577	1	5.38865	0.615063	1.23134	1	1.99101	0.609073	1.54967	0.250332	1.28917	1	3.09852	1	1.85681	1	1.51968	0.20606	1.37993	1	1.44248	1	-1.16582	1	1.21946	0.257399	-1.67918	3.01e-18	-1.22478	0.0344466	1.22914	1	1.48251	0.0930356	1.50543	1	1.81575	1	1.20613	0.862037
PCDHB13	ENSG00000187372	5	36678.8	protein_coding	0.742806	1.71785	0.0580208	1.33687	0.234554	2.59908	1	2.58728	1	-1.05984	1	3.29136	0.425828	-1.22425	0.000899349	-1.61406	1	4.41548	1	1.856	1	1.89796	0.0102391	-1.44849	1	1.09402	1	-1.16174	1	-1.51239	0.159562	-1.59174	2.91e-06	-1.25107	0.647352	1.24607	1	1.25016	0.250103	1.55892	1	1.56404	1	1.00329	0.999996
THOC3	ENSG00000051596	5	486175	protein_coding	1	1.1553	0.243926	1.17099	0.140288	1.54776	1	32.0692	0.0126021	1.24762	1	2.41623	0.90871	1.18289	0.000257107	1.30219	1	-1.08914	1	1.85321	1	1.64987	0.291538	1.2464	0.937342	1.44189	1	1.10882	1	1.2535	4.98e-05	-1.20026	7.79e-11	1.15239	5.64e-10	-1.09933	1	1.25461	0.0276854	-1.26686	1	1.0887	1	1.37923	0.687933
AL445524.1	ENSG00000233461	1	190547	lncRNA	0.0496961	1.34077	0.00093168	1.32077	0.529912	1.13037	1	27.8121	1	-1.02114	1	-1.24809	0.121723	-1.42279	0.378511	1.23981	1	-1.22268	1	1.85244	1	-1.13864	0.354378	-1.10486	1	-1.12236	1	1.09255	1	-1.19399	4.77e-10	1.25823	2.34e-32	1.0275	0.000217907	1.40603	1	1.31993	0.0686092	1.3684	1	1.2846	1	-1.06524	0.999996
ABHD5	ENSG00000011198	3	395589	protein_coding	0.0073559	1.37171	3.71e-11	1.5259	0.00635615	1.44561	1	44.3676	0.00346725	1.30257	1	-1.27374	0.646087	1.18686	0.858072	1.02233	1	1.03589	0.659496	1.85005	1	1.04842	0.717894	1.09814	1	1.07325	1	-1.02231	1	1.33644	8.27e-10	-1.08212	9.84e-68	1.01099	4.17e-06	1.51057	1	2.1392	7.44e-05	1.49415	1	2.11595	1	1.41615	0.394291
C1orf61	ENSG00000125462	1	92691.3	protein_coding	3.99e-05	1.85374	2.53e-57	2.62744	0.62848	-1.07145	1	1.71955	0.3865	1.75778	1	1.09089	1	-1.24705	1	1.06762	1	1.36019	1	1.84905	1	1.49118	0.961583	-1.05676	1	1.1957	1	1.08043	1	1.98043	0.688885	-1.36555	4.93e-44	-1.04671	1	2.12409	1	14.637	1.68e-11	2.22329	1	15.3207	1	6.89098	0.999996
KLHL15	ENSG00000174010	X	149158	protein_coding	0.331345	1.76187	2.97e-05	1.59262	0.211275	1.27279	1	9.54517	1	1.10967	1	-1.24382	0.0706852	1.85077	6.72e-05	-1.23154	1	1.83674	1	1.84822	1	-1.11139	1	1.0751	1	-1.01174	1	-1.11652	1	-1.87345	0.000233467	-1.87387	1.72e-19	-1.2836	2.07e-06	-1.17326	1	1.60467	1	1.09404	1	2.05975	1	1.88269	0.999996
SLC2A14	ENSG00000173262	12	23112.8	protein_coding	0.737623	1.43602	0.00594312	1.30749	0.0348924	2.55777	1	2.32352	0.716984	1.04093	1	1.19519	1	1.11724	0.5827	-1.02336	0.940418	3.19671	1	1.84531	1	1.10585	0.987178	1.03925	1	1.07296	1	1.05845	1	1.27957	0.687975	-1.1731	0.00274593	-1.37622	0.0261571	-1.46048	1	-1.36432	0.777618	-1.06123	1	1.00872	1	1.07048	0.999996
RFC2	ENSG00000049541	7	425898	protein_coding	1	1.20529	1	1.01009	0.0190297	2.64244	1	13.6863	0.445611	1.15336	1	-1.67861	0.156006	-1.04133	1.38e-06	1.39428	0.0313455	-3.87407	1	1.84431	1	-1.18802	0.700769	1.19117	1	-1.02804	1	1.40167	1	1.06529	0.105727	-1.3882	2.09e-11	1.01402	6.21e-06	-1.1604	1	1.81285	0.599644	-1.17667	1	1.78777	1	2.10363	0.999996
VSNL1	ENSG00000163032	2	136977	protein_coding	1	1.06422	0.620086	1.48181	0.405324	2.70671	1	1.69223	0.56029	1.38149	0.142624	5.43547	1.36e-06	-2.61349	0.0101064	1.59171	1	1.44465	1	1.84373	0.100678	5.01967	0.00293013	-1.0611	0.126301	3.53694	1.56e-06	5.42285	1.16e-09	-23.6446	0.236948	-1.61608	0.686799	1.13501	0.05225	-2.36564	1	1.26051	0.223514	-2.68503	1	1.11057	1	2.98192	0.887681
TM4SF18	ENSG00000163762	3	697133	protein_coding	1.81e-10	1.34937	1.18e-07	1.08702	1.69e-10	1.73894	1	4.60478	0.342006	1.95533	1	3.11882	0.859368	1.27966	0.16148	2.04925	0.987253	8.59049	0.81475	1.84372	1	2.43772	0.305909	1.67339	1	1.98355	1	-1.13872	1	1.01308	0.913326	-1.40116	3.83e-188	-1.15032	4.1e-07	1.42748	0.053739	-1.32819	4.48e-24	1.64206	1	-1.15462	0.459495	-1.89596	0.224508
NEK11	ENSG00000114670	3	67977.1	protein_coding	0.540639	1.99643	0.341077	1.30508	0.381628	2.0064	1	2.8562	0.443222	1.32209	1	3.19615	0.0640492	1.73079	0.15565	1.47195	0.506449	10.5696	1	1.8436	1	1.75541	0.00824312	1.59874	1	1.66057	1	-1.44671	1	1.83994	0.000541205	1.0607	0.000165872	-1.02967	0.382296	1.2099	1	1.81355	0.701653	1.24579	1	1.86735	1	1.49893	0.999996
AC005899.7	ENSG00000278668	17	38378.5	lncRNA	1	1.1905	1.6e-08	2.31786	0.134817	1.65012	1	2.82621	0.589605	1.37025	1	2.37651	0.816355	1.11919	0.788817	1.16777	0.849447	1.24459	1	1.84304	1	1.77124	0.586884	1.14644	1	1.40635	1	-1.08736	1	1.05961	0.956464	-1.30667	1.69e-07	-1.33113	0.000265232	-1.39583	1	1.22942	0.65082	-1.0486	1	1.63652	1	1.71606	0.999996
MAN2A2	ENSG00000196547	15	228121	protein_coding	0.00634266	1.45396	0.927544	-1.03686	0.00323609	1.56726	1	38.6601	0.94822	1.07183	1	-2.35684	0.36173	-1.09642	4.93e-07	-1.57086	0.00129948	-4.1315	0.825137	1.84292	1	-1.66535	0.000485234	-1.33518	1	-1.5073	1	1.24292	1	-1.8393	0.0112056	-1.2423	7.62e-39	1.16677	1.11e-05	1.49724	1	1.5132	0.0760626	1.28323	1	1.29691	1	1.01066	0.999996
SPIN4	ENSG00000186767	X	528970	protein_coding	0.172602	1.32499	0.138436	-1.38765	0.0212054	1.13912	1	56.7956	0.00189822	1.7178	1	-1.06095	1	1.29304	4.46e-16	-1.4807	1	9.48022	1	1.84277	1	1.05641	0.000276096	-1.38303	1	-1.12335	0.211817	1.20012	0.00580958	-4.15158	5.76e-110	-8.73129	2.46e-06	1.43064	4.41e-08	-1.36206	1	-1.18487	0.0155547	-1.94861	1	-1.69512	1	1.14954	0.981027
EXOSC4	ENSG00000178896	8	754546	protein_coding	0.0129388	1.46163	0.274886	1.15426	0.0176379	1.47611	1	48.8105	0.34233	1.12224	1	1.18812	0.89397	1.18963	0.0276388	1.2579	1	1.86992	1	1.84241	1	1.14989	0.179366	1.22295	1	1.18301	1	1.16614	1	1.34147	3.76e-20	1.01692	8.26e-35	1.09362	1.07e-10	1.07634	1	1.614	1	-1.01605	1	1.47583	1	1.49952	0.367324
GPR4	ENSG00000177464	19	479285	protein_coding	0.310779	1.18578	2.44e-12	1.35133	0.000186204	1.4427	0.239811	120.278	0.7057	-1.06727	1	4.98806	0.975881	-1.08445	0.648381	-1.04854	1	9.96003	0.00741077	1.84142	1	1.31076	0.67058	-1.06138	1	1.15436	1	1.6143	1	3.18228	0.363697	-1.76675	4.52e-214	-1.12286	2.89e-08	1.59321	1	1.53441	6.83e-27	1.78895	0.770777	1.72292	1	-1.03832	0.00426751
GABRG2	ENSG00000113327	5	23188.4	protein_coding	0.00747072	2.36317	0.264959	-1.2952	0.456987	1.66245	1	2.88248	0.767718	1.16305	1	3.24112	0.829842	1.16636	0.829496	-1.10554	1	-1	1	1.84115	1	2.19046	0.87897	1.02513	1	1.5737	1	1.40126	1	-1.91732	1	-1.02946	0.411869	1.46531	1	1.26319	1	-1.15441	0.722167	-1.16001	1	-1.69157	1	-1.45823	0.999996
B4GALT1-AS1	ENSG00000233554	9	38774.9	lncRNA	1	1.11615	0.000357939	1.90166	0.140321	2.27049	1	2.76842	1	1.11197	1	2.48552	0.144696	-1.72526	0.709661	1.17401	1	2.23838	1	1.84098	1	1.50848	0.265126	-1.31308	1	1.06988	1	1.001	1	1.49302	8.16e-08	1.6471	4.39e-05	-1.08827	0.0284972	-1.00693	1	1.31237	1	1.08078	1	1.42822	1	1.32147	0.999996
CKS1B	ENSG00000173207	1	1.61614e+06	protein_coding	0.362308	1.31646	0.848078	-1.04501	0.00070192	2.23722	1	25.9577	6.15e-07	1.42938	1	4.2907	0.221792	1.5182	2.82e-05	1.34878	1	-1.23592	1	1.84022	1	1.91095	0.000736596	1.39847	0.548233	1.66396	0.812639	1.30457	0.743391	2.26909	3.28e-13	-2.24738	5.92e-16	1.10753	9.33e-18	-1.86777	1	2.21123	0.000136892	-2.06862	1	1.99654	1	4.13007	0.617313
LSMEM2	ENSG00000179564	3	21231.8	protein_coding	0.692133	1.28424	3.62e-21	2.71127	0.0703668	2.1316	1	1.32846	1	-1.02292	1	1.21731	0.481613	1.32841	0.771513	-1.06289	1	1.63089	1	1.83981	1	1.07778	0.606319	1.13082	1	1.10248	1	1.11908	1	1.2422	0.374406	1.15359	7.96e-09	-1.38464	0.1256	-1.16837	1	1.15111	0.461615	1.18511	1	1.59388	1	1.34492	0.999996
DAPK1	ENSG00000196730	9	172284	protein_coding	0.881008	1.26821	0.0848201	1.15732	0.174564	2.00344	1	10.7792	0.239627	1.30652	1	-1.53081	0.054901	-1.23011	1.21e-20	-1.99971	0.00388532	-1.50216	1	1.83803	1	-1.15393	1.06e-10	-1.68371	1	-1.37756	1	1.0987	1	-1.47786	0.00336344	-1.93078	3.85e-09	1.05993	5.77e-07	-1.16672	1	1.56617	0.182131	-1.23664	1	1.47762	1	1.82728	0.999996
SERPINB3	ENSG00000057149	18	19776.6	protein_coding	0.790819	1.31589	1	1.00524	0.211849	1.84257	1	3.45114	1	1	1	1.22714	1	1	1	1.01278	1	1	1	1.83708	1	1.11357	1	1.00639	1	1.05998	1	1.05342	1	-1.11357	1	-1.00639	0.509134	1.42492	0.655647	1.10379	1	-1.41864	0.485062	-1.29093	1	-2.02145	1	-1.56589	0.999996
AC138696.2	ENSG00000272172	8	48985.3	lncRNA	1	1.72302	0.457582	1.46258	0.445436	2.41215	1	1.94953	0.105079	1.52058	1	3.27839	0.196158	1.70521	1	1.09656	1	1.89106	1	1.83634	1	2.04609	0.194679	1.40838	1	1.63899	1	-1.39576	1	1.38152	2.36e-09	1.35548	0.357322	1.10213	0.464518	1.126	1	1.30261	0.95965	1.02166	1	1.1819	1	1.15685	0.999996
WASHC3	ENSG00000120860	12	667724	protein_coding	0.0159612	1.3993	2.26e-08	1.47883	0.0164415	1.48224	1	34.1444	0.000169941	1.26336	1	-1.93592	1	1.09826	1.2e-07	1.50253	0.102114	-1.78084	1	1.83621	1	-1.30398	0.0326982	1.24055	1	-1.04096	1	1.1391	1	-1.32887	2.08e-74	1.54372	2.85e-47	-1.05645	2.95e-09	1.13697	1	1.9992	0.308401	1.20115	1	2.11205	1	1.75836	0.999996
RELL2	ENSG00000164620	5	86232.2	protein_coding	0.495097	1.52265	3.93e-06	1.43833	0.258903	1.49662	1	9.56154	0.957666	1.18751	1	2.36607	0.971563	1.23298	0.969349	1.04975	1	-1.24619	1	1.83392	1	1.56071	0.80879	1.16501	1	1.26919	0.649126	-2.3659	1	1.40241	1.32e-28	1.84736	1.38e-22	1.0703	0.665276	2.08599	1	2.15367	9.8e-05	1.94897	1	2.01221	1	1.03245	0.999996
COTL1	ENSG00000103187	16	4.18312e+06	protein_coding	3.54e-07	1.49387	2.5e-33	2.08712	0.548326	1.24639	1	137.162	0.0481795	1.07524	1	2.43522	1	1.07605	9.94e-10	-1.11115	8.37e-09	-11.3781	0.229394	1.83268	1	1.41716	0.00699591	1.0211	1	1.14348	0.269046	-1.86994	1	1.79871	2.64e-149	2.40857	1.74e-103	-1.40961	1.69e-57	-2.1219	1	1.70802	8.32e-05	-1.50531	1	2.40765	0.639604	3.62425	0.999996
ANKRD33	ENSG00000167612	12	21382.2	protein_coding	3.99e-06	2.90308	9.07e-09	1.80438	0.676367	1.40642	1	1.22861	0.995781	1.04476	1	1.0533	1	-1.05814	1	-1.00704	1	-1	1	1.83232	1	1.04903	0.992912	-1.03231	1	1.00639	1	-1.08717	1	-1.00417	0.980629	1.00354	3.61e-07	-1.05789	0.695657	1.62195	1	1.75135	0.00380231	1.71584	1	1.85273	1	1.07978	0.999996
SEMA6D	ENSG00000137872	15	749476	protein_coding	0.000245	1.80817	1.24e-06	1.50983	0.48891	1.0877	1	46.611	0.000401979	-1.23415	1	1.89799	0.0067865	-1.8199	7.27e-35	-1.60839	1	8.85596	1	1.83224	1	1.07863	9e-18	-1.64458	1	-1.14515	0.000452115	1.66904	0.915112	1.90726	3.01e-55	-4.48133	1.5e-19	1.15635	1.85e-21	-1.24221	1	1.67152	2.05e-05	-1.43643	1	1.44552	1	2.07638	0.992952
AP001453.2	ENSG00000256940	11	81613.3	lncRNA	0.802651	1.28179	1	-1.01038	0.0407379	3.23948	1	8.79916	0.98465	1.057	1	4.03936	7.23e-05	1.50359	0.574266	1.36709	1	5.87179	1	1.83174	1	1.67331	4.89e-05	1.47134	1	1.53873	0.554432	-1.84594	1	1.56705	7.67e-85	3.41829	2.64e-17	-1.06095	0.335063	1.73371	1	1.42642	0.00823393	1.83937	1	1.51336	1	-1.21542	0.712652
PCDHGA5	ENSG00000253485	5	23428.9	protein_coding	0.0345466	2.13702	0.357556	1.24454	0.786155	1.42097	1	2.63123	0.693936	1.15062	1	1.97848	1	1.03313	0.774043	1.18752	1	1.36019	1	1.83174	1	1.56455	0.83453	1.11515	1	1.32131	1	1.02762	1	-1.38494	0.678177	-1.21929	0.948299	1.18253	1	1.29577	1	-1.15754	1	1.09577	1	-1.36882	1	-1.49991	0.999996
LINC00920	ENSG00000246898	16	96250.3	lncRNA	0.380037	1.4465	0.0388352	1.13859	5e-05	4.94765	1	9.67882	0.577288	-1.34942	1	4.60819	0.0924594	-1.77478	2.37e-05	-1.551	1	-1.52797	1	1.83102	1	1.79793	0.000135493	-1.62589	1	-1.00343	1	-1.21235	1	-1.21138	0.0877209	-1.82782	7.13e-60	-1.039	0.654647	2.31287	1	2.75223	8.21e-14	2.40307	1	2.85958	1	1.18997	0.999996
MDP1	ENSG00000213920	14	150096	protein_coding	0.728724	1.16165	0.0498667	1.48056	0.262803	2.24339	1	7.07109	0.900954	1.05483	1	-1.829	0.367586	-1.07374	0.043824	1.37142	0.948708	1.18078	1	1.83056	1	-1.33179	0.984307	1.10991	1	-1.10408	1	1.09407	1	-1.12092	2.97e-14	1.19263	6.62e-07	1.06386	0.0566964	1.36753	1	1.86044	0.899183	1.28544	1	1.74876	1	1.36044	0.999996
EME2	ENSG00000197774	16	87800.1	protein_coding	0.0140958	2.13701	0.48047	1.12293	0.962301	1.18825	1	10.7679	0.900848	1.16156	1	4.3646	0.360758	-1.32162	0.594286	-1.10614	1	6.13352	1	1.83039	1	1.90613	0.179875	-1.20446	1	1.20635	1	-1.17182	1	1.33043	0.00328222	-1.08107	7.31e-24	1.01165	6.74e-05	1.30482	1	1.66345	0.512025	1.28979	1	1.64429	1	1.27485	0.999609
NDUFA12	ENSG00000184752	12	3.85383e+06	protein_coding	3.07e-22	1.71906	8.84e-16	1.71191	9.46e-05	1.73279	1	2.23657	1.33e-09	1.33254	1	1.43009	0.852219	-1.02279	5.24e-22	1.37805	0.983038	1.4201	1	1.82927	0.606069	1.37226	0.000128175	1.12457	0.0986573	1.25037	1	1.15232	0.286251	1.39717	3.57e-61	1.43544	1.94e-79	-1.03674	4.11e-17	1.02701	0.827233	1.05069	0.348982	1.06474	1	1.0893	1	1.02306	0.186891
ADAMTS1	ENSG00000154734	21	605616	protein_coding	0.0244226	1.7917	1.46e-10	1.67703	0.32397	1.28919	1	24.1155	0.682875	1.05297	1	1.85704	0.0569407	1.63509	0.675278	1.00419	0.0894647	57.2966	1	1.82922	1	1.50272	0.0297149	1.26613	1	1.40781	0.0455073	1.64871	0.718831	-1.76647	0.000139475	-1.07133	1.03e-20	-1.19119	2.22e-15	-1.42019	1	2.1321	0.0141712	-1.19225	1	2.53974	1	3.028	0.266989
PYGM	ENSG00000068976	11	53857.6	protein_coding	0.646369	1.63434	0.000191245	2.31225	0.245655	1.55899	1	2.23149	0.85397	1.10401	1	1.56246	0.805728	-1.1514	0.593617	1.31511	1	5.15026	1	1.82915	1	1.17662	0.954649	1.07964	1	1.13538	1	1.41452	0.950324	4.36298	0.0817105	-1.11091	0.066357	1.09241	0.00665701	-1.25959	1	1.69586	0.226303	-1.37599	1	1.55241	1	2.13609	0.999996
AC005899.5	ENSG00000266385	17	38334.9	lncRNA	0.71961	1.39645	0.0497209	1.34332	0.0390313	2.39812	1	2.91375	0.0721927	1.57543	1	2.13754	0.548191	1.55475	0.529898	1.248	1	1.36838	1	1.82912	1	1.8027	0.272408	1.39028	1	1.55895	1	-1.23245	1	1.20936	0.345952	-1.01726	5.12e-12	-1.61596	0.00223142	-1.39642	1	-1.0166	0.945298	1.15722	1	1.58958	1	1.37362	0.999996
HOXA13	ENSG00000106031	7	50838.3	protein_coding	0.163168	2.64272	0.110424	-1.95516	0.857926	1.46259	1	4.50192	1	-1.00889	0.917096	-3.88138	0.0103891	-1.92117	0.0545707	1.2975	1	-1	1	1.8285	0.755901	-3.30777	0.187419	-1.02596	0.238703	-2.27116	0.132009	2.55413	0.00649408	-9.73826	0.00958658	-2.12591	1	1.3785	0.0591577	-1.47117	1	-1.29074	0.130796	-2.028	1	-1.77928	1	1.13979	0.999996
FBXL18	ENSG00000155034	7	99623.3	protein_coding	0.0025149	1.73549	9.3e-13	1.86559	0.433124	1.00232	1	10.6301	0.17389	-1.34969	1	4.29875	0.193579	1.56738	0.0341514	-1.32199	0.890842	8.39741	1	1.82849	1	1.32845	0.815662	1.08038	1	1.18371	1	-1.25148	1	1.66098	0.00427428	-1.0285	9.17e-26	-1.04724	7.25e-05	1.08173	1	1.88318	0.381912	1.13283	1	1.97215	1	1.7409	0.603519
AC004816.1	ENSG00000259153	14	28478.1	lncRNA	0.212324	2.38482	0.0921315	1.60723	0.434944	1.94742	1	1.42787	0.518265	1.27377	1	1.15773	0.00116003	1.90039	0.000546882	1.66549	0.00691177	10.4808	1	1.82814	1	1.22251	1.44e-06	1.78378	1	1.51383	1	-1.35174	1	1.33137	0.01997	1.10392	0.0834818	1.04027	0.635999	1.1484	1	1.39415	1	1.10394	1	1.34018	1	1.21399	0.651093
NECTIN1	ENSG00000110400	11	166386	protein_coding	0.0859225	1.76862	2.11e-12	2.35351	0.702643	-1.18567	1	16.7649	0.0165247	-1.15672	1	6.08689	0.972519	1.10051	0.00126608	-1.37473	0.6174	12.3107	1	1.82625	1	1.12255	0.339151	-1.10516	1	1.02955	1	1.4941	0.164636	5.06169	4.59e-08	1.10275	1.14e-12	-1.10261	5.16e-12	-1.86391	1	-1.00039	0.00949982	-1.69045	1	1.10218	1	1.86318	0.614254
PNKD	ENSG00000127838	2	1.54801e+06	protein_coding	0.00578466	1.45582	0.344033	1.07767	0.0138168	1.29385	1	119.212	0.297182	1.09372	1	1.31548	0.621271	1.02862	1.19e-05	1.26024	1	1.68115	0.493429	1.82401	1	1.18722	0.330496	1.13896	1	1.16377	1	1.08202	1	1.24036	1.56e-20	-1.0137	4.37e-59	1.05674	1.43e-18	-1.06834	1	1.32539	1	-1.12896	1	1.25422	1	1.41596	0.166718
ABHD3	ENSG00000158201	18	92321	protein_coding	0.34991	1.57091	0.991876	1.00034	0.107662	2.04833	1	7.91606	0.24884	1.27232	1	6.87843	0.937005	-1.01864	1	1.1328	0.080079	-2.94015	1	1.82376	1	2.17297	0.86751	1.05199	1	1.5264	1	1.13455	1	1.50689	0.000305036	1.06826	1.19e-07	1.10062	0.41197	1.59315	1	1.60358	0.262946	1.44749	1	1.45697	1	1.00655	0.999996
COPRS	ENSG00000172301	17	1.34676e+06	protein_coding	1	1.08836	0.0119619	1.22387	0.00483456	1.48329	1	80.2901	5.03e-05	1.29643	1	3.73833	0.0535228	1.29019	1.34e-05	1.25658	0.87283	-1.06425	0.819333	1.82335	1	1.86687	4.21e-05	1.27258	0.293313	1.49812	1	-1.29603	0.983022	1.59001	2.38e-09	-1.08411	2.57e-51	-1.05609	3.17e-21	-1.21632	1	1.20179	0.336068	-1.15172	1	1.26919	1	1.46176	0.169543
RABIF	ENSG00000183155	1	376341	protein_coding	0.038645	1.44384	4.34e-05	1.31827	0.208818	1.12229	1	44.4374	0.539026	1.02483	1	-2.39622	0.752609	1.21095	0.295972	1.03215	0.0113116	-2.01446	1	1.82167	1	-1.59774	1	1.14897	1	-1.22069	1	1.29051	1	-1.33895	1.27e-83	2.05089	1.81e-53	-1.12069	4.1e-11	-1.02664	1	1.27383	0.379065	1.09161	1	1.42758	1	1.30777	0.999996
AZIN2	ENSG00000142920	1	111248	protein_coding	0.928067	1.7883	0.306084	1.37181	0.85359	1.81561	1	3.29256	1	1.0228	1	4.31578	0.953834	1.19306	0.0415074	1.19977	1	3.48032	1	1.82042	1	1.47344	0.23928	1.19655	1	1.28883	0.799481	-1.77677	1	2.40011	3.97e-06	-1.09023	0.11081	1.4554	0.93199	1.92685	1	2.409	0.884484	1.32393	1	1.65522	1	1.25022	0.999996
ANKS1A	ENSG00000064999	6	288722	protein_coding	0.398301	1.43147	0.7406	1.07857	0.00492633	1.7268	1	19.1302	0.446529	1.12317	1	-2.34767	1	1.22234	0.214469	1.02889	0.250091	6.74108	1	1.82004	1	-1.76697	0.772811	1.08557	1	-1.33626	1	1.38795	0.503555	-2.67348	5.53e-08	-2.20312	6.05e-16	1.05389	1.55e-06	-1.07259	1	1.60742	0.862793	-1.1304	1	1.52522	1	1.7241	0.999996
RAP2C-AS1	ENSG00000232160	X	65760.1	lncRNA	0.669734	1.71037	0.154084	1.58453	0.464789	2.0451	1	2.16103	0.468969	1.32226	1	3.70873	0.0120112	1.84776	0.0845751	1.41432	0.690778	6.17873	1	1.81908	1	1.92555	0.00076022	1.59708	1	1.71856	1	-1.51256	1	1.45774	0.12745	-1.16294	0.0177019	-1.04772	0.253495	1.04951	1	1.67795	1	1.09959	1	1.75802	1	1.5988	0.999996
NETO2	ENSG00000171208	16	713051	protein_coding	3.33e-05	1.20673	8.74e-06	1.18402	0.168158	1.27785	0.671335	166.468	0.00704624	1.53682	1	6.12846	0.0285806	1.23423	0.146889	1.07633	1	-1.44043	0.0875122	1.81835	1	1.97446	0.00310078	1.14726	1	1.31919	0.408705	-2.75144	1	3.37786	0.332425	-1.13954	2.79e-121	-1.09874	5.15e-11	1.39109	1	1.28208	9.95e-08	1.52845	1	1.40867	1	-1.08503	0.0413914
ROBO2	ENSG00000185008	3	231138	protein_coding	1	1.87448	0.36548	1.80586	0.477301	1.86721	1	1.5475	0.629135	-1.05636	1	-1.65668	0.853227	-1.03783	1e-15	-1.41016	1	9.23219	1	1.8177	1	-1.53258	3.03e-05	-1.30553	0.696619	-1.43689	0.365166	1.50795	0.0090863	-4.9577	5.04e-22	-3.02611	0.168557	-1.24545	0.000276214	-3.13745	1	1.54426	0.0199849	-2.51914	1	1.92329	1	4.84502	0.999996
ZNF215	ENSG00000149054	11	52767.5	protein_coding	0.433575	1.258	1	1.03161	0.312624	2.05023	1	5.35549	0.121211	1.60317	1	3.25444	0.721139	1.48613	0.776235	1.0794	1	2.31286	1	1.81745	1	2.21212	0.812747	1.21237	1	1.55603	1	-1.31496	1	1.04733	0.0159001	-1.72188	0.08557	1.29628	0.400008	1.38923	1	1.13326	1	1.07171	1	-1.14385	1	-1.22587	0.999996
AL034417.2	ENSG00000238290	1	30139.5	processed_pseudogene	0.208164	2.19803	0.106544	1.29745	0.419243	2.18824	1	2.01853	0.858601	1.04178	1	1.74022	3.54e-07	1.56546	0.829337	1.06908	1	1.38814	1	1.81742	1	1.3217	1.38e-06	1.38964	1	1.36339	0.923548	-1.63437	1	1.11402	1.25e-38	2.26051	0.00010233	-1.23515	0.751783	1.11752	1	1.18035	0.365614	1.3803	1	1.4579	1	1.05622	0.999996
TLX1	ENSG00000107807	10	90069.8	protein_coding	1	-1.10488	1	1.06508	0.452701	3.65874	1	1.81135	0.0022026	2.40229	1	6.51934	0.210376	2.4954	2.73e-48	5.51155	1	1.65192	1	1.81568	1	4.00985	4.34e-17	4.61716	0.37435	4.36613	1	-1.59134	1	-1.41577	1.68e-15	-4.41933	1	1.10236	0.268494	-2.04649	1	-1.23497	0.383877	-2.25597	1	-1.36138	1	1.65712	0.999996
AL450384.2	ENSG00000240291	10	60995.5	lncRNA	0.698256	1.76234	0.27803	1.28821	0.348184	2.73715	1	2.10273	0.494912	1.23295	1	-3.1754	0.940729	-1.00139	0.0994652	-1.20224	1	5.92616	1	1.81524	1	-2.06425	0.309053	-1.1297	0.493184	-1.58502	0.624799	1.36705	0.478427	-2.60017	0.0134214	-1.94647	0.000726198	-1.1563	0.261795	1.07152	1	1.67684	0.941599	1.23901	1	1.93894	1	1.56492	0.999996
MCAT	ENSG00000100294	22	252995	protein_coding	1	1.01862	0.129653	1.25992	0.0198971	2.6226	1	15.1503	0.812641	1.11148	1	12.3502	0.6949	1.30254	0.562442	1.18117	1	1.29916	1	1.81444	1	1.70574	0.38857	1.23827	1	1.44067	1	-1.08332	0.746828	2.83299	1.26e-06	-1.06639	1.1e-18	-1.01789	0.00618694	1.36296	1	1.71912	0.247704	1.38735	1	1.74988	1	1.26132	0.999996
TMEM74B	ENSG00000125895	20	307479	protein_coding	0.0380156	1.64203	0.00259244	1.32082	0.0300195	1.43794	1	20.6103	6.57e-17	1.81566	1	17.0404	0.00489597	-1.8784	0.780488	1.09941	1	12.2421	1	1.81411	1	2.41617	0.00376628	-1.23171	1	1.76604	0.0484201	2.76718	0.0736278	3.80088	0.162714	-1.3318	7.17e-28	1.03475	4.59e-13	-1.03519	1	2.02147	0.351453	-1.07117	1	1.95358	1	2.09261	0.35188
A1BG-AS1	ENSG00000268895	19	114996	lncRNA	0.923562	1.33612	0.0179211	1.35273	0.300667	1.70513	1	9.62994	0.969543	-1.03193	1	6.69212	0.0250074	-1.17289	0.065592	-1.25781	1	-2.85908	1	1.8141	1	1.6776	0.00142972	-1.19756	1	1.11203	0.906135	-1.39933	1	1.81165	5.96e-68	2.35078	2.06e-09	1.19238	0.106417	1.50202	1	1.8573	0.441127	1.25968	1	1.55764	1	1.23654	0.999996
HIST1H1C	ENSG00000187837	.	893743	.	0.134675	1.33696	0.0631543	1.08447	0.105574	1.35824	1	46.1457	0.22517	-1.09782	1	1.80677	0.305616	1.31763	0.011542	1.0081	0.0228498	-2.6202	1	1.81383	1	1.13115	1	1.10787	1	1.12086	1	1.27629	0.403282	2.08836	0.0322473	-1.82165	2.29e-11	1.23142	4.91e-08	-1.05057	1	1.36049	0.171167	-1.29369	1	1.10481	1	1.42929	0.999996
CLEC2D	ENSG00000069493	12	195940	protein_coding	0.0389272	1.8999	0.496124	1.08203	0.139701	1.46143	1	13.4672	1	-1.00887	1	12.5584	1	1.29434	7.06e-12	-1.6008	1	6.15275	1	1.81341	1	2.22272	0.00478105	-1.28041	1	1.18927	1	-1.39887	1	1.23257	4.89e-08	-2.32556	3.79e-13	1.14015	1.02e-06	1.03835	1	1.9364	0.564493	-1.09804	1	1.69837	1	1.86488	0.838713
SUSD1	ENSG00000106868	9	197943	protein_coding	0.0040552	1.34397	1	-1.01011	0.0349082	1.2653	1	41.2082	0.474955	1.37146	1	12.2315	0.733928	-1.03521	0.0351173	-1.19639	0.277827	-2.00453	0.776681	1.81318	1	3.6948	0.126869	-1.09285	1	1.49212	1	-1.55697	1	-1.51851	4.07e-29	1.66477	6.35e-41	1.04854	1.42e-05	1.30396	1	1.19634	0.0439903	1.2436	1	1.14096	1	-1.08996	0.58551
AC100830.1	ENSG00000259635	15	110831	lncRNA	0.263759	2.33891	0.0506202	1.84372	0.239943	1.21872	1	5.09159	0.00260138	-1.16261	1	7.05802	0.790592	1.38516	0.831407	-1.05133	1	1.60535	1	1.81314	1	1.28589	0.848719	1.06386	1	1.20473	0.490406	1.92233	0.504733	3.12968	0.00573272	-2.33238	0.175621	1.43933	8e-10	-1.86169	1	1.61215	9.84e-07	-2.67958	1	1.12007	1	3.00132	0.999996
BLOC1S1	ENSG00000135441	12	3.07589e+06	protein_coding	1.83e-20	1.67693	1.09e-13	1.69444	0.0521056	1.53498	1	2.92969	2.37e-10	1.35655	1	1.63018	0.00419722	1.35452	1.92e-62	1.64194	0.826729	-1.26255	1	1.81213	1	1.45805	2.46e-27	1.49017	0.145155	1.47256	0.244095	1.1982	1	1.51951	4.88e-22	-1.00296	4.32e-92	-1.06271	3.31e-25	-1.04691	1	1.34537	0.985852	1.01509	1	1.42974	1	1.40848	0.33056
MAPK13	ENSG00000156711	6	191571	protein_coding	0.575205	1.34308	6.16e-29	1.90611	0.034603	1.72329	1	8.29457	0.964107	1.13534	0.52417	-7.79359	0.090823	1.34557	1.55e-15	-1.80601	0.641068	2.01619	1	1.81199	0.468581	-4.16045	0.121454	-1.2016	0.130933	-2.24483	1	1.27649	0.200738	-4.22059	0.0129835	-1.22092	2.85e-109	-1.58027	0.000794319	1.38726	1	4.04494	2.81e-15	2.19225	1	6.39209	1	2.91577	0.999996
FBXW5	ENSG00000159069	9	1.22697e+06	protein_coding	4.02e-05	1.40385	0.0559378	1.185	0.0539342	1.35923	1	105.966	0.39092	-1.00074	1	-1.26491	0.00059627	-1.0981	1.56e-13	-1.21741	0.257933	-1.22902	0.52485	1.81185	1	-1.13656	7.83e-12	-1.14767	0.656719	-1.14192	0.856605	1.06783	1	-1.19796	5.27e-71	1.33118	1.11e-58	1.06768	5.03e-09	1.31855	1	1.6675	0.0451104	1.23497	1	1.5618	1	1.26465	0.999996
ETV4	ENSG00000175832	17	727367	protein_coding	0.00830736	1.50569	3.73e-09	1.56089	0.00652765	1.62437	1	23.7782	4.73e-15	2.13352	1	1.55784	5.82e-05	2.12972	1.28e-07	1.3224	0.000184354	117.444	1	1.81184	1	1.75232	2.11e-10	1.45776	0.706559	1.56898	1	-1.47193	0.845463	-1.59997	9.21e-77	-3.68392	5.78e-37	-1.00687	2.55e-09	1.11136	1	3.10928	0.829061	1.11899	1	3.13064	1	2.79773	0.023562
RTL5	ENSG00000242732	X	181136	protein_coding	0.671367	2.17323	0.170688	1.75275	0.470171	1.33848	1	4.26129	0.606376	1.23191	1	13.8463	0.400508	-1.21141	0.0387193	-1.06569	1	9.59328	1	1.80967	1	2.40907	0.043741	-1.10692	1	1.37185	1	-1.23626	1	1.46064	2.09e-08	-2.36725	0.0347364	1.01793	6.39e-05	-2.20504	1	1.33118	0.0214828	-2.24458	1	1.30773	1	2.93531	0.999996
PPIL3	ENSG00000240344	2	583986	protein_coding	0.0666886	1.71436	0.000251803	1.53895	0.265615	1.32375	1	17.5457	0.000208973	1.30846	1	1.29293	0.382361	1.21448	0.000218035	1.31826	1	1.94278	1	1.80936	1	1.30235	0.0048094	1.27375	1	1.2885	1	1.07797	1	1.55268	0.0873799	-1.39386	4.71e-22	1.01863	5.59e-12	-1.19595	1	2.17858	0.214854	-1.21824	1	2.13873	1	2.60548	0.826157
PHPT1	ENSG00000054148	9	6.96595e+06	protein_coding	6.61e-26	1.65869	2.81e-09	1.60726	0.00563153	1.66697	1	2.44351	3.66e-16	1.52774	1	1.37417	1	-1.03767	4.1e-15	1.2291	1	1.36733	1	1.80857	1	1.44084	0.00103096	1.05504	1	1.23986	0.212031	1.09221	1	-1.22443	2.25e-111	1.67877	5.54e-67	-1.06449	3.33e-13	1.05336	1	-1.02484	0.232365	1.12129	1	1.03869	1	-1.07952	0.528185
AC009242.1	ENSG00000283031	2	24331.9	lncRNA	0.337549	1.91256	3.71e-06	1.95005	0.716416	1.49532	1	2.02925	0.747883	1.11721	1	1.42721	0.222222	1.32193	1	1.14151	1	2.22046	1	1.80788	1	1.25624	0.2357	1.22465	1	1.24038	1	1.00569	1	1.07266	0.677078	-1.07905	0.00020865	-1.2097	0.0253915	-1.31244	1	1.04167	0.965901	-1.08493	1	1.26011	1	1.36713	0.999996
SHC3	ENSG00000148082	9	230100	protein_coding	0.000664723	1.46228	2.96e-09	1.39858	0.367506	-1.05226	1	40.3382	0.01111	1.47413	1	11.4187	6.06e-09	2.82083	0.503354	-1.02816	1	7.11939	0.704548	1.80687	1	2.74649	2.14e-06	1.59385	0.752925	2.03505	1	-1.11638	1	1.35791	0.0002	-1.01968	2.08e-47	1.06833	2.65e-08	1.24368	1	1.42873	0.165976	1.16413	1	1.33735	1	1.14879	0.0919068
XG	ENSG00000124343	X	20774.8	protein_coding	0.176959	2.17188	2.33e-13	2.03418	0.825997	1.2761	1	1.64272	0.717417	1.10504	1	1	0.914943	1.09897	1	1	1	2.00542	1	1.80648	1	1.05434	0.824724	1.05088	1	1.05261	1	1.0084	1	1.12794	0.314	1.11021	4.43e-09	-1.09089	1	1.54757	1	1.33288	0.00542022	1.68824	1	1.45403	1	-1.16108	0.999996
SLC22A18AS	ENSG00000254827	11	33452.3	protein_coding	0.9212	1.02649	0.647654	-1.07974	0.275817	1.80388	1	8.20561	1	1.04078	1	1.13074	0.326448	-1.41177	1	1.04734	5.2e-05	-8.92526	1	1.80614	1	1.08162	0.320565	-1.16919	1	-1.045	1	-1.09326	1	1.15184	0.237207	1.09039	7.78e-11	-1.06515	0.0634104	1.28188	1	-1.25435	0.420205	1.36539	1	-1.17763	1	-1.60792	0.999996
SYCE1L	ENSG00000205078	16	242270	protein_coding	0.304943	1.71862	0.798724	1.00664	0.345655	1.56032	1	13.5341	0.560068	-1.14693	1	-1.75909	9.68e-07	2.63451	0.0117925	-1.12796	0.000186198	-1.36379	1	1.80493	1	-1.33031	0.00221908	1.29131	1	1.00078	1	-1.12139	1	1.81935	0.000199734	-1.72256	2.77e-11	1.0074	0.000759434	1.03899	1	1.55611	1	1.03137	1	1.54469	1	1.49771	0.999996
TENT5B	ENSG00000158246	1	36087.2	protein_coding	0.651803	1.47787	0.47146	1.11896	1	-1.077	1	7.25926	0.158004	1.58296	1	1.8502	0.861127	1.19282	0.707522	1.2455	0.861653	5.59618	1	1.80479	1	1.71037	0.588901	1.21191	1	1.40277	1	-1.31525	1	-1.00546	1.25e-07	1.7186	0.000161348	-1.00504	0.0497779	1.09885	1	-1.3185	1	1.10439	1	-1.31189	1	-1.44883	0.943088
MAPK10	ENSG00000109339	4	195983	polymorphic_pseudogene	0.939791	2.1588	0.869995	1.3177	0.459566	1.75821	1	2.12725	0.368888	1.19976	1	16.3289	0.789377	1.72114	0.842824	-1.0338	0.00329506	44.2199	1	1.8042	1	2.1417	0.842076	1.14563	1	1.59347	1	1.1961	1	1.91197	8.56e-07	-2.3332	1	1.64705	0.000907623	-1.88431	1	2.21665	0.00431455	-3.10356	1	1.34583	1	4.17687	0.554131
CMBL	ENSG00000164237	5	389939	protein_coding	0.558435	1.39311	1	-1.02849	0.0433497	1.49277	1	27.8667	0.0626032	1.19252	1	1.97006	0.00152941	-1.16014	1	1.02643	1	2.18685	1	1.80385	1	1.48586	0.00262999	-1.05923	1	1.1411	1	-1.36852	1	1.21853	3.15e-08	-1.08524	2.45e-16	1.00145	1.83e-10	-1.23102	1	1.20986	0.135871	-1.2328	1	1.20811	1	1.48937	0.999996
AC119674.1	ENSG00000260971	1	29173.7	lncRNA	1	1.0044	1.14e-08	1.65958	0.00122747	3.53544	1	2.91138	0.938621	-1.15414	1	1.34182	0.768511	1.24131	0.880735	-1.05074	1	1	1	1.80382	1	1.08441	0.805374	1.07364	1	1.0787	1	-1.12228	1	-1.06244	0.680687	-1.19748	6.29e-16	-1.14555	0.205938	1.35804	1	1.57472	0.0315912	1.55571	1	1.80392	1	1.15955	0.999996
MRPL39	ENSG00000154719	21	562846	protein_coding	0.732645	1.20505	3.65e-09	1.61471	0.0361276	1.37131	1	34.2793	0.491882	1.13908	1	1.64549	0.0163141	-1.10007	2.66e-06	1.4235	0.960107	1.95762	1	1.80289	1	1.27378	0.938814	1.10914	1	1.19426	1	1.15398	0.333194	2.23142	1.54e-37	1.23748	2.65e-52	-1.2066	2.13e-07	1.14638	1	1.78152	0.0310968	1.38322	1	2.14958	1	1.55404	0.408147
AC104461.1	ENSG00000230623	1	51135.5	lncRNA	0.542275	1.64783	5.95e-07	1.77011	0.646419	1.73218	1	2.45797	0.435674	1.14041	1	1.26813	0.444583	-1.09422	0.16483	1.66507	0.0713659	11.3968	1	1.80269	1	1.16832	0.897151	1.18737	1	1.17752	1	1.06096	1	3.37467	0.00509853	1.25445	4.67e-20	-1.51171	0.255208	1.29707	1	1.97064	0.00421232	1.96079	1	2.97903	1	1.5193	0.913059
MAGOHB	ENSG00000111196	12	1.08373e+06	protein_coding	0.503425	1.21399	0.00108492	1.30504	2.23e-05	1.95218	1	40.6896	0.000647599	1.27507	1	2.71024	0.124053	1.31912	1.1e-12	1.48761	1	2.36024	1	1.80261	1	1.61981	4.26e-07	1.39887	0.696016	1.49902	1	-1.10446	0.673141	1.93955	1.56e-21	1.0374	1.8e-52	-1.10513	4.49e-13	-1.09208	1	2.07703	0.784942	1.01195	1	2.29539	1	2.26827	0.186891
DTD1	ENSG00000125821	20	875219	protein_coding	0.617916	1.24474	1.41e-08	1.45254	0.000520019	1.70552	1	47.6123	0.03355	1.21017	1	1.62951	0.75405	1.24607	4.02e-31	1.78039	1	1.91064	0.926493	1.8011	1	1.38077	1.55e-09	1.50833	0.488736	1.44878	1	-1.20299	1	1.22549	9.98e-07	-1.19335	1.2e-94	-1.33126	2.4e-09	1.07651	1	2.00564	1.16e-05	1.43311	1	2.67003	1	1.8631	0.158731
SHLD1	ENSG00000171984	20	133163	protein_coding	0.962479	1.39607	0.00305712	1.38429	0.162635	1.25555	1	12.8782	0.650433	1.1366	1	6.99191	0.401642	1.43502	0.0238655	1.41441	1	5.97653	1	1.79966	1	1.73348	0.0352574	1.4234	1	1.58132	1	1.17055	1	2.35527	0.118903	-1.28186	1.75e-26	-1.26468	1.53e-05	-1.07566	1	1.23144	0.527315	1.17573	1	1.55738	1	1.32461	0.637412
AMY2B	ENSG00000240038	1	32188.1	protein_coding	0.539337	1.48199	0.0250351	1.40483	0.127263	2.61187	1	2.54167	0.0448782	1.75142	1	1.3202	0.851187	1.35172	0.492705	1.1394	0.982022	2.95018	1	1.79958	1	1.54294	0.479752	1.23297	1	1.36022	1	-1.26077	1	1.26694	1	-1.15463	0.00243771	1.08746	0.988359	1.54301	1	1.57359	0.420254	1.41891	1	1.44704	1	1.01982	0.999996
NPW	ENSG00000183971	16	1.43582e+06	protein_coding	1	1.05636	0.980767	1.286	0.170032	1.93646	1	2.22713	0.855104	1.07513	1	-1.23621	0.000439104	2.19505	0.532941	1.12784	1	1.80266	1	1.79866	1	-1.15635	0.00022036	1.31979	1	1.12649	0.713575	-1.68428	0.0477855	-3.28229	2.12e-183	-3.03679	0.683202	1.42983	6.27e-19	-9.8863	1	2.46305	1.98e-16	-14.1357	1	1.72262	1	24.3505	0.999996
CMC2	ENSG00000103121	16	1.14478e+06	protein_coding	0.00830736	1.41533	0.00271362	1.18408	0.0467566	1.4772	1	65.3776	0.015937	1.261	1	1.53252	0.00888301	1.2697	7.88e-07	1.36805	1	2.16149	0.841814	1.79845	1	1.34512	6.59e-07	1.3148	1	1.33031	1	1.06028	0.925171	1.98896	1.08e-42	1.1317	1.39e-66	-1.17966	2.25e-21	-1.18947	1	1.48569	0.955352	-1.00831	1	1.75262	1	1.76719	0.31146
SPTBN5	ENSG00000137877	15	55182.6	protein_coding	0.00159063	1.71997	0.177616	-1.2314	0.584086	1.05983	1	15.0647	1	-1.00928	1	1.65122	0.214269	1.74865	0.970627	1.04392	1	2.32661	1	1.79732	1	1.29874	0.260888	1.36427	1	1.33398	1	-1.19657	1	-1.16344	0.339297	1.12083	8.19e-10	1.412	3.75e-05	1.35891	1	1.21995	0.658955	-1.03907	1	-1.15742	1	-1.11391	0.556293
C8orf76	ENSG00000189376	8	412578	protein_coding	0.362705	1.44242	0.0910813	1.2543	0.0885758	1.55111	1	23.1051	0.000828637	1.33859	1	1.39975	0.031645	-1.06087	0.000232967	1.35766	1	1.03812	1	1.79681	1	1.3628	0.796685	1.12256	1	1.22748	1	-1.1585	1	1.48766	1.59e-28	1.07658	1.07e-17	1.14659	0.000547736	1.3155	1	2.06442	0.670989	1.14731	1	1.80049	1	1.56931	0.999996
TIGD3	ENSG00000173825	11	20430.7	protein_coding	0.0116368	1.89488	1.95e-09	1.9837	0.142691	1.80622	1	1.50122	0.782244	1.11421	1	1.11193	1	1.00419	0.552233	1.20229	1	-1	1	1.7965	1	1.11311	0.742547	1.1009	1	1.10703	1	1.01439	1	1.06687	0.925294	-1.04826	0.0170938	-1.03068	0.458655	1.03159	1	1.15739	1	1.06325	1	1.1929	1	1.12194	0.999996
CRABP2	ENSG00000143320	1	5.22813e+06	protein_coding	0.399399	1.18752	0.000384501	1.50835	5.97e-07	1.94739	1	5.48431	3.34e-87	2.27648	1	1.75404	0.00896439	1.32524	6.54e-90	2.01618	5.89e-06	175.781	1	1.79592	0.0397497	2.01967	1.2e-34	1.75082	5.75e-05	1.8375	0.000314398	-1.91466	1	1.23054	7.37e-73	-2.08037	1.03e-06	1.32949	3.1e-91	-5.56051	1	7.23717	1.1e-66	-7.39265	1	5.44356	0.137698	40.2424	0.000370089
C5orf38	ENSG00000186493	5	80603.4	protein_coding	1	1.3849	0.989111	1.2769	0.575141	2.9524	1	1.22127	3.07e-05	1.90605	1	8.2662	2.63e-38	3.33573	2.15e-13	3.61363	5.1e-06	48.5083	1	1.79543	1	3.49495	4.47e-51	3.41628	0.0375407	3.44806	1	-1.44942	1	-1.06185	6.76e-56	2.30239	1	1.04743	0.122429	-2.15321	1	1.07367	0.225832	-2.25534	1	1.02504	1	2.31183	0.0772687
RNASET2	ENSG00000026297	6	318738	protein_coding	0.049599	1.58612	1.99e-09	1.87439	0.258549	1.07683	1	14.3441	0.000354919	1.60515	1	2.05551	0.00824797	1.26161	8.74e-09	1.70126	9.96e-16	-11.1286	1	1.795	1	1.88382	7.34e-08	1.43605	0.677135	1.6202	1	-1.20932	1	-1.90375	6.04e-24	1.27294	3.85e-31	-1.20052	1.8e-05	-1.0303	1	2.02494	0.258925	1.16521	1	2.43098	1	2.0863	0.999996
HUNK	ENSG00000142149	21	200594	protein_coding	1	1.1932	1	1.09701	0.251359	2.13813	1	1.96404	0.364632	1.28147	1	-1.23847	1	1.20147	5.46e-13	-1.26925	1	9.26618	1	1.79485	1	-1.05797	0.000437506	-1.17086	1	-1.13163	0.970745	-1.98017	1	-1.9338	4.2e-60	-4.26159	1	1.11563	0.000132538	-4.66673	1	-1.08848	0.000721511	-5.20637	1	-1.21435	1	4.28737	0.999996
CDKN2A	ENSG00000147889	9	371552	protein_coding	0.546608	1.63938	0.929725	1.1669	1	-1.2009	1	30.7498	0.429973	-1.15435	0.00619364	-5.4519	3.69e-31	-2.41896	4.1e-71	-3.25923	2.46e-12	-61.1992	1	1.79481	0.00374607	-4.66635	1.59e-79	-2.56588	1.7e-08	-3.41399	0.633514	1.07612	3.25e-09	-13.3892	3.83e-122	3.78824	0.000328055	-1.06485	0.000295098	-1.05348	1	-1.00935	0.236919	1.01079	1	1.05499	1	1.04373	0.00351591
PCDHGA8	ENSG00000253767	5	54251.3	protein_coding	0.858629	1.27211	0.0236259	1.48179	0.772668	-1.06487	1	7.27151	1	-1.02951	1	4.86802	0.000168187	2.57743	0.167526	1.40187	1	4.17636	1	1.79469	1	2.27787	1.76e-05	1.93456	1	2.06928	1	-1.38611	1	-1.50151	0.000944581	1.23417	0.0521537	1.15729	0.22968	1.07166	1	-1.13373	0.998366	-1.07991	1	-1.31206	1	-1.21497	0.807227
AC096733.2	ENSG00000273472	4	41031.1	lncRNA	0.803606	1.69832	0.00355132	1.48776	0.24969	2.13227	1	2.3329	0.144483	-1.24243	1	2.12155	0.000188854	-2.16806	0.871915	-1.09962	1	2.30275	1	1.79459	1	1.10785	0.000288113	-1.49044	1	-1.13236	1	1.19088	1	1.93455	0.252079	-1.14913	5.85e-09	-1.18657	0.144331	1.21135	1	1.73621	0.411524	1.43736	1	2.06014	1	1.43328	0.999996
FOXC1	ENSG00000054598	6	651718	protein_coding	0.00120331	3.12289	2.8e-05	2.05332	0.946295	-1.19702	1	24.905	0.813342	1.05988	1	11.8797	0.698217	-1.10335	3.61e-32	1.70901	0.732479	20.269	1	1.79456	1	1.30345	3.35e-06	1.41157	1	1.36666	1	-1.47357	0.0399468	6.94438	2.88e-14	-2.41377	4.02e-13	-1.08539	1.08e-18	-2.17706	1	1.23302	6.16e-06	-2.00579	1	1.3383	1	2.68435	0.519744
STK17A	ENSG00000164543	7	436193	protein_coding	0.243909	1.49742	5.51e-10	1.5581	0.239662	1.24938	1	25.0607	0.000141013	-1.32838	1	-1.07086	0.242158	1.29263	0.0652154	-1.08743	0.000393643	-4.13006	1	1.79456	1	-1.23239	0.807867	1.1962	1	1.05343	0.0365635	-2.05503	1	1.89186	1.1e-278	3.42575	7.76e-55	-1.36445	8.35e-13	-1.13689	1	1.71473	0.621779	1.20016	1	2.33966	1	1.94946	0.999996
LINC01068	ENSG00000227676	13	26819.3	lncRNA	0.182607	1.59843	0.000323875	1.61125	0.465562	1.41146	1	3.09927	0.320876	1.44752	1	1.41639	0.696467	-1.14088	1	1.02063	1	1.75921	1	1.79418	1	1.43223	0.659502	-1.0583	1	1.15138	1	-1.08768	1	1.04916	0.406931	1.0281	9.36e-07	-1.24959	0.0752932	-1.07945	1	-1.04968	0.85384	1.15762	1	1.19045	1	1.02836	0.999996
HOXD10	ENSG00000128710	2	185654	protein_coding	0.86178	2.32583	0.378004	1.77896	0.833498	1.21784	1	5.59053	0.729105	1.05189	1	1.34869	2.96e-07	-1.44355	0.0158796	1.35688	1	4.03407	1	1.79404	1	1.26677	0.000936784	-1.03455	1	1.08172	0.909405	-1.39457	0.542291	-3.00258	1.56e-22	1.02352	0.623006	1.08976	1.25e-07	-3.60204	1	-1.35558	7.48e-06	-3.92535	1	-1.47725	1	2.65719	0.999996
RASSF1-AS1	ENSG00000281358	3	36389.3	lncRNA	0.0515345	2.90452	0.647971	1.21479	1	1.21225	1	2.44512	0.738249	-1.07937	0.017146	-15.8748	0.838109	-1.17254	0.969407	1.2177	1	3.21531	1	1.79302	0.0128273	-6.12413	0.825366	1.01006	0.00545456	-3.5223	0.00802686	3.48417	0.0414644	-4.19868	0.0443896	1.10351	0.198253	1.36558	0.219709	1.27918	1	1.69399	0.815714	-1.06755	1	1.24049	1	1.32428	0.999996
PBX1	ENSG00000185630	1	2.33215e+06	protein_coding	0.000139329	1.52426	0.274886	1.12213	0.314265	1.19238	1	4.7812	0.714547	1.04361	1	1.06734	7.06e-05	1.70417	2.35e-53	-1.57733	0.00847915	104.132	1	1.79209	1	1.06043	0.00163346	-1.32808	1	-1.14971	1	-1.38847	0.142254	-2.46407	1.04e-245	-4.83058	4.56e-75	-1.13409	9.47e-30	-1.26257	0.440805	-1.56566	0.288791	-1.11329	1	-1.38054	1	-1.24006	0.499804
LSMEM1	ENSG00000181016	7	57599.6	protein_coding	0.7691	1.32781	3.14e-08	1.74412	0.292448	1.7904	1	4.20216	0.00639814	1.71205	1	3.51188	0.0231848	1.83035	0.554472	-1.16582	1	1.90147	1	1.79171	1	2.27457	0.0882117	1.29716	1	1.68961	1	-1.04561	1	1.32217	0.000327185	1.25549	3.95e-13	-1.02962	0.106266	1.50497	1	2.13077	0.16423	1.54955	1	2.19389	1	1.41582	0.999996
CHKB-DT	ENSG00000205559	22	42548.5	lncRNA	0.228839	1.9973	0.00257206	1.80801	1	1.11363	1	2.87678	0.749889	1.21016	1	2.69698	0.739278	1.07476	0.0610369	1.44704	1	1.21015	1	1.79081	1	1.66499	0.157381	1.21712	1	1.40695	1	-1.13085	1	1.35648	8.43e-05	1.36933	0.00297579	1.12453	0.312424	1.27112	1	1.57627	0.989543	1.13035	1	1.40171	1	1.24007	0.999996
NEXMIF	ENSG00000050030	X	23320.1	protein_coding	0.744127	1.2951	0.55766	1.22036	0.197494	2.12392	1	3.29002	1	1.0421	1	-1	0.960281	1.12323	1	1.07652	1	-1	1	1.79069	1	1.02105	0.837849	1.1002	1	1.06357	1	-1.20652	1	1.02105	0.755692	1.05164	1	1.36983	1	1.454	1	1.05878	1	1.06144	1	-1.29379	1	-1.37328	0.999996
ZNF593	ENSG00000142684	1	1.30718e+06	protein_coding	0.000460927	1.50136	4.95e-11	1.59774	0.331839	1.12792	1	66.7693	0.0187739	1.28294	1	2.23818	0.0591561	1.36318	2.93e-09	1.33509	0.95287	2.80108	0.810308	1.79049	1	1.58068	1.5e-06	1.34831	0.494581	1.45541	1	-1.06431	0.901228	1.55688	3.5e-12	-1.1121	6.22e-49	-1.01467	2.68e-22	-1.23789	1	1.66372	0.164538	-1.22	1	1.68812	1	2.05951	0.0568316
IFI27L2	ENSG00000119632	14	1.70554e+06	protein_coding	0.353117	1.21732	5.32e-17	1.74075	0.00959845	1.68015	1	42.434	0.00104886	1.25919	1	1.32526	0.349314	1.17106	1.75e-31	1.71365	0.147496	-1.31157	1	1.79037	1	1.28718	2.07e-11	1.33397	1	1.31316	1	-1.27432	1	1.32153	7.35e-148	1.86466	6.34e-81	-1.21683	1.08e-20	-1.13432	1	2.86057	0.81276	1.07274	1	3.48084	1	3.2448	0.84677
CSAG1	ENSG00000198930	X	47508.2	protein_coding	0.609448	2.39371	0.685385	1.51847	0.512273	2.4057	1	1	7.56e-09	-1.84846	5.96e-10	-36.6076	1	-1.05198	0.43355	1.0051	1	2.58556	1	1.78998	1.4e-11	-9.04498	0.666039	-1.0109	8.29e-12	-5.17453	8.61e-12	5.37365	6.39e-07	-3.4472	3.89e-05	-2.50024	0.0735756	-1.17392	0.545812	-1.00353	1	1.69686	1	1.16978	1	1.99197	1	1.70285	0.12648
SEMA3F	ENSG00000001617	3	278515	protein_coding	0.800448	1.13572	1.01e-05	1.34168	0.00583921	1.67993	1	37.5865	0.867771	1.11287	1	1.11198	0.43578	1.82882	0.328014	1.00637	0.000200288	68.8414	1	1.78945	1	1.11225	0.775731	1.14489	1	1.12918	1	-1.09416	1	-2.32878	3.43e-17	-3.50195	5.44e-21	1.31189	1.14e-05	1.45602	1	1.93306	0.935026	1.10986	1	1.47349	1	1.32763	0.0712547
AL109741.1	ENSG00000225938	1	31742.9	lncRNA	0.892552	-1.16118	5.85e-16	2.04779	0.142868	1.8035	1	5.43214	1	1.07132	1	1.04942	1	-1	1	1.01427	1	1	1	1.78869	1	1.06037	1	1.00727	1	1.03357	1	1.00758	1	1.01069	0.950902	-1.04488	3.64e-17	-1.0009	0.114817	1.63662	1	1.38153	0.0419519	1.63809	1	1.38277	1	-1.18464	0.964729
ASB15	ENSG00000146809	7	23154.4	protein_coding	0.723128	1.55466	2.92e-08	2.22241	0.0586194	2.26543	1	1.07309	0.00142571	1.75809	1	1.2344	0.258622	1.24649	0.568212	-1.11583	1	1.4904	1	1.78818	1	1.49624	0.464058	1.05709	1	1.25124	1	-1.03991	1	1.23438	0.172051	1.00642	3.43e-05	-1.36929	0.046159	-1.27823	1	1.23229	1	1.07124	1	1.68737	1	1.57515	0.999996
DDA1	ENSG00000130311	19	1.1165e+06	protein_coding	0.000556778	1.40574	0.000143003	1.33387	0.327212	1.17178	1	110.123	0.186623	1.14576	1	-1.33821	0.0444164	1.00266	0.317925	1.15607	0.778068	4.50678	0.52485	1.78744	1	-1.07766	0.202002	1.05824	1	-1.00594	1	-1.10128	1	1.01858	4.2e-90	1.63514	8.12e-81	-1.07579	1.57e-12	1.18751	1	1.60759	0.0188365	1.27751	1	1.72942	1	1.35375	0.27047
LINC01191	ENSG00000234199	2	21485	lncRNA	1	1.10972	2.35e-11	2.00504	0.00389698	2.45194	1	1.61493	0.85722	1.10764	1	1.20414	0.0477545	1.29842	1	-1.00415	1	1.32011	1	1.78721	1	1.15521	0.0531013	1.15607	1	1.15567	1	-1.1474	1	-1.01678	6.85e-05	1.29591	2.69e-12	-1.67513	0.0033829	-1.3999	1	-1.06046	0.857542	1.1966	1	1.57962	1	1.32009	0.999996
POP7	ENSG00000172336	7	935890	protein_coding	0.33914	1.26255	2.26e-05	1.39002	0.0435175	1.43197	1	46.82	2.26e-05	1.33248	1	1.62813	0.948457	1.20375	0.00325062	1.29588	1	1.95864	1	1.7851	1	1.4304	0.110389	1.24552	1	1.32985	1	-1.10157	0.900203	1.7922	2.38e-38	1.15703	2.78e-46	-1.08067	6.06e-18	-1.20125	1	1.61252	0.555929	-1.11158	1	1.7426	1	1.93705	0.489107
SLC25A15	ENSG00000102743	13	52739.7	protein_coding	0.378125	2.62684	1	-1.15358	0.44693	1.92175	1	2.80359	0.688683	1.13871	1	3.04658	0.593935	-1.26368	1	1.07912	1	4.14854	1	1.78493	1	1.6405	0.518552	-1.08627	1	1.17444	1	-1.33538	1	1.481	0.000451858	1.05693	0.012954	1.11354	0.245021	1.26812	1	1.55202	1	1.13882	1	1.39377	1	1.22387	0.999996
AVEN	ENSG00000169857	15	527749	protein_coding	0.0255844	1.6346	6.72e-06	1.51204	0.257196	1.04238	1	34.2452	0.163533	1.1996	1	-1.18341	0.790855	1.0037	5.56e-07	1.4521	1	3.52312	1	1.78451	1	1.02236	0.132335	1.12215	1	1.08079	0.36121	-1.48202	1	1.19292	5.17e-153	2.27615	3.55e-34	-1.00462	3.79e-14	-1.11298	1	1.61498	0.528175	-1.10786	1	1.62244	1	1.79744	0.596839
BRCA2	ENSG00000139618	13	119231	protein_coding	0.575735	2.40469	0.73053	-1.35634	0.228179	2.21696	1	2.3752	0.106428	1.12225	1	-1.62697	1	-1.01933	0.678997	1.08136	0.876282	-1.53083	1	1.78431	1	-1.24725	0.851713	1.04932	1	-1.1251	0.36071	1.62113	1	-1.30305	8.57e-06	-2.23993	0.322929	1.32575	0.000806302	-1.49142	1	2.43796	0.0245064	-1.97725	1	1.83893	1	3.63601	0.999996
FAM189A2	ENSG00000135063	9	33456.1	protein_coding	0.434369	1.50444	0.922383	-1.01437	0.949619	1.02558	1	7.00671	0.960441	-1.03317	1	1.21001	0.447322	-1.42434	0.901293	1.10272	1	2.30464	1	1.78413	1	1.07112	0.5131	-1.1983	1	-1.07218	1	-1.24922	1	1.19814	0.0183327	1.63934	0.265634	1.51289	0.939265	1.672	1	1.08466	0.998345	1.10517	1	-1.39481	1	-1.5415	0.999996
LTV1	ENSG00000135521	6	507149	protein_coding	0.0731715	1.35664	0.15745	1.12782	0.0425973	1.51653	1	36.2204	0.123216	-1.11093	1	-1.00742	0.97628	1.11211	0.940758	1.01833	1	1.05869	1	1.78362	1	-1.05308	0.950374	1.06008	1	-1.0024	1	1.23137	1	-1.20498	2.84e-05	-1.19099	1.3e-30	1.02347	1.52e-13	-1.05208	1	1.55764	0.425574	-1.07676	1	1.52193	1	1.63876	0.999996
CEBPD	ENSG00000221869	8	1.40228e+06	protein_coding	0.662872	2.03153	0.737858	1.18768	0.735236	1.44284	1	14.0506	0.0171287	-1.29891	1	1.58031	0.0194412	1.1341	2.08e-87	-2.06619	0.00021148	-3.63266	1	1.78322	1	1.50189	1.65e-11	-1.17085	1	1.14991	0.839419	1.13413	8.52e-12	-13.6085	3.24e-94	1.90071	0.019585	1.29518	9.18e-15	-3.79914	1	1.23942	1.61e-09	-4.92058	1	-1.04499	1	4.70872	0.999996
AC022144.1	ENSG00000267892	19	59734.1	lncRNA	0.29458	1.54267	4.62e-13	1.75124	0.709067	-1.06808	1	9.86685	0.021518	1.97948	1	1.8313	0.547327	-1.37884	0.478515	1.25209	0.408167	7.47741	1	1.78307	1	1.91463	0.798219	-1.11412	1	1.19752	1	-1.55651	1	1.35225	1.01e-08	1.57601	2.39e-40	-1.53773	1.92e-10	-1.4568	1	-1.00749	0.878896	1.05555	1	1.52631	1	1.44598	0.485926
SOCS1	ENSG00000185338	16	561721	protein_coding	0.546398	2.57386	0.0134022	2.16444	0.678628	1.25641	1	5.55216	0.0195332	1.29865	1	-1.34272	8.52e-05	-1.29363	7.52e-12	-1.27643	0.915838	4.13398	1	1.78293	1	-1.19454	2.21e-12	-1.28584	1	-1.23221	0.635998	1.36674	0.0018789	-3.79175	6.18e-29	1.21645	0.00906665	1.22855	1.07e-10	-2.43163	1	2.32009	5.28e-06	-2.98736	1	1.88848	1	5.64159	0.999996
ADSL	ENSG00000239900	22	443502	protein_coding	0.0205675	1.48463	0.000168456	1.36438	0.111835	1.36236	1	27.3847	0.00110414	1.31402	1	-1.12607	0.179182	1.21218	0.144578	1.15184	1	2.20313	1	1.78282	1	1.07674	0.0282492	1.17946	1	1.12368	1	1.1323	1	-1.02604	8.46e-06	-1.15226	5.38e-41	-1.05316	1.01e-08	1.17306	1	1.96879	0.481407	1.23541	1	2.07344	1	1.67834	0.696827
ENPP2	ENSG00000136960	8	230468	protein_coding	0.502077	1.28188	6.95e-39	-5.0525	1	1.12869	1	94.3224	0.225093	-1.44532	1	4.99785	1	1.15604	0.193069	1.46067	1.99e-10	-27.3185	1	1.78199	1	1.31161	0.617215	1.32357	1	1.31813	1	-1.20147	1	1.67788	0.97496	-1.3947	1	1.89761	1	1.96208	1	-1.10468	1	1.03397	1	-2.09624	1	-2.16746	0.999996
C6orf58	ENSG00000184530	6	46324.5	protein_coding	0.693147	1.22015	0.959458	1.11891	0.330832	2.65578	1	4.2456	0.490363	-1.1449	1	3.27689	0.768084	1.29692	3.44e-13	-2.22568	1	1.1618	1	1.78137	1	1.49715	0.0104574	-1.56271	1	-1.03014	1	-1.04495	1	1.24993	0.00128633	-2.17488	0.00690722	-1.06886	1	1.55589	1	1.08434	0.348884	1.66303	1	1.159	1	-1.43488	0.999996
AL356488.3	ENSG00000273382	1	47881.8	lncRNA	0.563747	1.68346	0.654065	1.28951	0.53353	2.00939	1	2.73479	0.703855	-1.06091	1	3.20645	0.943344	1.38123	0.801591	-1.07425	0.961071	8.4792	1	1.78119	1	1.53713	0.710024	1.12951	1	1.29956	1	-1.17265	1	1.29663	0.0533817	-1.0276	0.0165599	1.18511	0.112046	1.22392	1	1.64012	0.937182	1.03275	1	1.38394	1	1.34005	0.999996
RPS19BP1	ENSG00000187051	22	2.38258e+06	protein_coding	5.47e-14	1.48228	1.08e-09	1.4753	0.0347251	1.53823	1	3.35742	2.69e-16	1.43922	1	1.38473	0.000241582	1.34013	4.36e-30	1.50358	0.967985	1.01127	1	1.78045	1	1.4159	2.74e-19	1.40169	0.39277	1.40836	1	-1.12355	1	1.36768	1.06e-95	1.54714	9.27e-77	-1.005	7.25e-20	1.04156	0.813017	1.07827	0.852418	1.04677	1	1.08366	1	1.03525	0.458605
HLA-DMB	ENSG00000242574	6	80326	protein_coding	1	1.06468	0.536277	-1.05204	1	-1.06641	1	16.1449	1	1.0382	1	1.45733	0.931945	-1.50435	0.00126105	2.43589	1.7e-27	-2.00136	1	1.78017	1	1.2111	0.371201	1.35226	1	1.28805	1	-1.27484	1	1.18119	0.475708	-1.30946	1.88e-06	1.31379	0.301681	1.63862	1	-1.11668	0.492515	1.24725	1	-1.46708	1	-1.82982	0.667157
FAM95B1	ENSG00000223839	9	23382.4	transcribed_unprocessed_pseudogene	0.718755	1.5709	0.00120581	1.42022	0.0603575	2.29769	1	2.27761	0.709882	1.1476	1	1.05219	1	-1.01974	0.928613	1.00063	0.17293	6.43667	1	1.78013	1	1.0999	0.915111	-1.00921	1	1.0442	1	1.0101	1	1.04649	0.876123	-1.05857	2.67e-06	1.0024	0.733921	1.33977	1	1.34798	0.203637	1.33656	1	1.34475	1	1.00613	0.833248
TBX5	ENSG00000089225	12	42533.7	protein_coding	1	1.41894	0.832824	1.27564	0.564087	3.37882	1	1.04656	0.0484168	2.00243	1	6.52638	0.404711	1.70834	1.54e-24	4.82729	1	1	1	1.77999	1	4.2644	3.54e-09	3.24833	0.346769	3.75317	1	1.22369	1	-2.50676	0.000851893	-2.09851	0.957824	1.06297	0.364817	-1.81023	1	1.18195	0.604258	-1.92422	1	1.11193	1	2.1396	0.999996
HMGA1	ENSG00000137309	6	1.48727e+06	protein_coding	3.91e-09	2.16467	1.43e-15	1.85129	0.000124802	2.07513	1	1.34452	3.35e-11	1.43331	1	38.6595	1.24e-24	4.31224	2.61e-103	2.87	0.964171	2.62662	1	1.77852	0.898771	2.10398	8.29e-85	3.59174	0.000506303	3.06188	0.120735	-2.67438	0.140238	3.34421	0.645069	1.37503	1.84e-37	1.00082	1.02e-15	-1.20708	0.433119	-1.42592	0.449104	-1.20807	1	-1.42708	1	-1.18129	0.0693448
TEAD4	ENSG00000197905	12	238399	protein_coding	0.170817	1.3024	6.04e-09	1.43073	0.169023	1.15264	1	40.5246	0.467715	1.09766	1	5.65117	0.513812	1.12077	0.550478	1.38234	0.990406	11.2557	0.617092	1.77771	1	1.38737	0.7446	1.17572	1	1.29267	1	1.3549	0.557539	4.64154	1.18e-39	3.34713	1.55e-82	-1.06615	5.91e-13	1.14396	1	1.52354	0.0201056	1.21964	1	1.62433	1	1.33181	0.170175
U2AF1L5	ENSG00000275895	21	29909.1	protein_coding	0.100659	2.07453	0.582855	-1.2263	1	1.1522	1	3.90615	0.288541	1.36124	1	3.86536	0.00127147	-1.14389	1	-1.00346	1	-1	1	1.77732	1	2.55735	0.0022972	-1.08868	1	1.50982	1	1.0466	1	-1.88424	8.05e-07	1.65194	0.779974	1.49401	0.995004	1.26179	1	-1.125	0.870522	-1.18404	1	-1.68077	1	-1.41952	0.999996
AC021092.1	ENSG00000186019	19	77334.7	lncRNA	0.46371	1.62765	0.872194	1.10663	0.32651	1.85817	1	4.14765	0.928569	-1.02715	1	5.35934	1	1.03715	0.895679	1.09411	1	-1.35005	1	1.77633	1	1.75362	1	1.07424	1	1.35308	1	-1.08209	1	1.43452	0.0761783	-1.9199	0.0116715	1.16803	0.125965	1.07649	1	1.52463	0.991548	-1.08504	1	1.30529	1	1.41629	0.999996
RBM34	ENSG00000188739	1	80524.5	protein_coding	0.150286	2.20561	1	-1.05374	0.730735	1.55729	1	5.24758	1	1.00186	1	3.68395	0.692803	-1.22666	1	1.14728	1	-1.53974	1	1.77607	1	1.52457	0.687667	-1.02755	1	1.17309	1	-1.37424	1	1.76558	0.000362948	-1.07342	1.3e-06	1.28114	0.355328	1.86639	1	2.28594	0.415819	1.45682	1	1.7843	1	1.22479	0.999996
BORCS8	ENSG00000254901	19	408746	protein_coding	0.142886	1.35013	0.00309444	1.32315	0.0600349	1.2577	1	34.0155	0.389021	1.15364	1	-1.02765	0.152851	1.37097	0.0250681	1.33146	1	1.05945	1	1.77477	1	1.06575	0.00819438	1.35533	1	1.20602	1	-1.07125	1	1.15057	9.86e-60	1.55236	3.88e-33	1.02543	9.32e-10	1.07382	1	1.57788	1	1.04718	1	1.53874	1	1.46941	0.98897
TINCR	ENSG00000223573	19	26384.3	protein_coding	1	1.06316	0.000245089	1.76922	0.0255966	2.7513	1	1.93017	0.694801	1.18944	1	1.21812	0.0382457	1.62122	0.760063	-1.12658	0.00805305	10.1764	1	1.77464	1	1.2022	0.090545	1.23501	1	1.22004	1	-1.20997	1	1.23142	0.0100514	1.24897	2.92e-05	-1.27556	0.0656794	-1.15084	1	1.11243	1	1.10837	1	1.41897	1	1.28023	0.560564
ADAMTS5	ENSG00000154736	21	498292	protein_coding	1.48e-05	1.83047	5.1e-32	2.59041	0.919849	-1.31407	1	46.8402	1.05e-16	-1.53333	1	9.44097	0.987612	-1.12082	2.66e-08	-2.03942	1	2.33472	1	1.77384	1	-1.27053	0.00545237	-1.52913	1	-1.34519	0.202464	2.21163	0.00927477	10.1511	0.0753943	-1.14673	3.12e-47	-1.37584	2.56e-35	-1.43936	1	1.90333	1.92e-05	-1.04617	1	2.61868	1	2.73957	0.838717
GBX2	ENSG00000168505	2	34861.2	protein_coding	0.322076	2.06708	3.06e-16	3.19201	0.974191	-1.28519	1	1.17033	1	1.09562	1	-1	7.7e-24	-3.64659	0.173884	1.46954	1	1	1	1.77377	1	1.04781	6.7e-16	-2.29199	1	-1.77191	0.624737	-2.64786	1	1.04781	5.81e-37	3.28941	2.2e-09	-1.25416	0.645452	1.33299	1	2.7845	0.0692257	1.67178	1	3.4922	1	2.08891	0.999996
GPR157	ENSG00000180758	1	66054.6	protein_coding	1	1.15723	0.0175225	1.55409	0.624569	1.91465	1	4.71431	0.103186	1.44726	1	3.6887	0.633838	1.21831	0.0109191	-1.43167	1	1.91836	1	1.77357	1	1.99764	0.801858	-1.08838	1	1.28131	1	-1.26487	1	1.60372	3.06e-05	-1.04091	0.00496355	1.25387	0.225671	1.40651	1	1.60908	1	1.12174	1	1.2833	1	1.14402	0.999996
DNAAF4	ENSG00000256061	15	225483	protein_coding	0.0479838	1.57186	0.00286169	1.40898	0.344341	1.15584	1	17.2743	0.933231	-1.01561	1	9.06564	1	1.14052	0.000169017	1.51516	1	2.04413	1	1.77309	1	1.4915	0.0742966	1.34626	1	1.41655	1	-1.00428	1	2.94632	0.413867	-1.43137	2.94e-19	1.0997	0.000652492	1.33812	1	1.97424	0.525356	1.21681	1	1.79525	1	1.47538	0.930761
PLPPR3	ENSG00000129951	19	569740	protein_coding	0.180006	2.12672	0.0410816	1.4543	0.31316	1.27706	1	11.037	0.51085	1.09506	1	-2.5132	0.271013	1.50603	0.00346326	-1.10127	1	4.39258	1	1.77285	1	-1.79492	1	1.04949	0.704835	-1.22689	1	-1.44823	0.311881	-2.25414	1.57e-42	-2.45744	5.01e-05	1.20985	9.72e-11	-1.78553	1	2.01017	0.000143402	-2.16022	1	1.66151	1	3.58922	0.999996
SYCP1	ENSG00000198765	1	18835.3	protein_coding	0.00742891	1.75338	0.993053	1.03782	0.663495	1.31175	1	2.98586	1	1.01386	1	1.06676	1	-1.02454	0.691555	-1.04289	1	1	1	1.7722	1	1.04031	0.758134	-1.03372	1	1.00324	1	1.00324	1	-1.02627	1	-1.00907	0.0798506	1.35114	1	1.19104	1	-1.44763	0.642469	-1.13442	1	-1.95594	1	-1.72418	0.999996
CD6	ENSG00000013725	11	36383	protein_coding	0.553644	1.45355	9.11e-13	1.56303	0.108496	2.19917	1	3.43451	1	-1.09488	1	1.05981	0.172793	1.90215	1	1.0333	1	-1	1	1.77211	1	-1.02168	0.175711	1.46048	1	1.21332	1	-1.18	1	1.15029	0.142169	1.38048	7.26e-40	-1.14826	0.629753	1.90186	1	2.44505	1.03e-08	2.18383	1	2.80755	1	1.28561	0.999996
MAP3K15	ENSG00000180815	X	46202.8	protein_coding	0.202097	2.13872	0.31168	1.4125	1	1.76309	1	1.74449	0.706206	-1.2119	1	2.52664	1	1.07931	0.0136661	-1.11758	1	2.51581	1	1.77174	1	1.25754	0.252202	-1.05177	1	1.07606	1	-1.25179	1	1.51901	5.86e-06	-2.09177	0.910823	1.37338	0.831738	1.22084	1	1.67627	0.999374	-1.12494	1	1.22055	1	1.37305	0.999996
ASRGL1	ENSG00000162174	11	74140.8	protein_coding	1	1.2542	0.215861	1.20148	0.06913	2.52992	1	5.69016	0.0655269	1.46422	1	3.07768	0.556022	1.57513	0.00514257	1.47872	0.755413	1.21941	1	1.77173	1	1.88557	0.0344064	1.51242	1	1.67425	1	-1.13698	1	1.7098	0.035869	-1.791	7.62e-15	-1.05237	0.00337677	1.11861	1	1.88836	0.617836	1.17719	1	1.98725	1	1.68813	0.999996
TM4SF1-AS1	ENSG00000240541	3	21629	lncRNA	0.285251	1.42636	6.65e-17	2.23643	0.23749	1.91208	1	1.4438	1	1	1	1.02717	0.0985796	1.39802	0.76289	-1.08038	1	1.28186	1	1.77118	1	1.01359	0.183044	1.15268	1	1.0845	1	-1.11205	1	-1.01359	0.165946	1.15268	9.85e-14	-1.33461	1	1.28741	1	1.5341	0.000863319	1.71819	1	2.04743	1	1.19162	0.999996
HSPB11	ENSG00000081870	1	1.01333e+06	protein_coding	0.761001	1.29612	4.48e-06	1.5576	0.0944852	1.4333	1	30.5474	1.33e-14	1.51563	1	2.67608	1	1.19028	9.77e-24	1.62603	0.354385	-1.29684	1	1.76948	1	1.86199	3.73e-06	1.39961	0.329526	1.61589	1	1.04819	1	1.6084	4.42e-15	-1.10845	7.87e-35	-1.20739	1.32e-25	-1.78476	1	1.6503	0.000568357	-1.4782	1	1.99255	1	2.94539	0.653696
REX1BD	ENSG00000006015	19	1.95539e+06	protein_coding	2.53e-05	1.41598	0.000325816	1.31937	0.0101532	1.4489	1	121.707	0.0013456	1.26293	1	2.60752	0.00465286	1.31379	1.52e-15	1.40068	0.728492	1.03381	0.301939	1.76881	1	1.62862	3.91e-11	1.35083	0.427303	1.46304	1	-1.31961	1	1.67914	7.03e-52	1.29716	1.14e-75	1.02924	5.96e-12	1.23569	1	2.22128	0.0285531	1.20059	1	2.15818	1	1.7976	0.0709458
BASP1	ENSG00000176788	5	4.6009e+06	protein_coding	1.3e-18	2.14304	2.73e-52	2.66972	0.384027	-1.00339	1	69.9649	1.12e-11	1.27582	1	-1.13676	1.16e-09	-1.44077	8.54e-08	1.25263	0.71798	2.12919	0.268287	1.76852	1	1.03361	0.00606093	-1.00538	1	1.00856	0.110676	-1.76632	0.167264	-1.29966	9.1e-16	-1.54928	3.13e-98	-1.29793	1.31e-68	-2.07031	1	2.65111	6.25e-09	-1.59509	1	3.44095	0.255759	5.48862	0.126585
RAC3	ENSG00000169750	17	1.41803e+06	protein_coding	7.19e-06	1.5518	1.04e-05	1.51261	0.594695	1.21397	1	55.9528	0.0589557	1.19864	1	-1.34577	1.08e-05	-1.19727	0.0843546	1.16383	0.339269	4.15357	1	1.7681	1	-1.01994	0.00265284	-1.05609	1	-1.03645	1	1.16814	0.331701	1.37233	4.91e-91	1.64792	3.03e-52	-1.06474	2.76e-26	-1.33315	1	1.80632	0.0448023	-1.25208	1	1.92327	1	2.4081	0.223775
C3orf14	ENSG00000114405	3	271700	protein_coding	1	1.04706	2.2e-09	1.64321	0.0096051	1.78489	1	17.6869	0.0015646	1.36615	1	-1.87397	1	1.0565	3.17e-05	1.70647	0.680784	-1.18522	1	1.76796	1	-1.04136	0.0612198	1.22965	1	1.08474	1	1.02362	1	1.6219	7.47e-62	2.09243	4.18e-45	-1.17715	0.000799545	1.31287	1	2.11337	0.000708285	1.54545	1	2.48776	1	1.60974	0.999996
AC119674.2	ENSG00000284686	1	40599.1	protein_coding	1	1.05552	2.71e-12	1.70391	0.11313	1.46177	1	6.61094	1	1.10791	1	1.68059	1	1.16521	0.274166	-1.54785	1	2.47817	1	1.76717	1	1.39425	0.867417	-1.21883	1	1.03725	1	-1.25206	1	-1.27168	0.443061	-1.50279	7.37e-18	-1.04403	0.0082811	1.20857	1	1.34471	0.255381	1.26178	1	1.40392	1	1.11265	0.797844
TMEM191C	ENSG00000206140	22	29761.4	protein_coding	0.7185	2.23931	0.163658	1.47029	0.70165	1.91589	1	1.52144	1	1.09445	1	2.22444	0.00502348	-1.5629	0.350204	1.31819	1	1.7445	1	1.76699	1	1.54837	0.0463601	-1.13814	1	1.13892	1	-1.15964	1	-1.03365	1.75e-08	1.30214	0.0469336	1.03571	0.72651	1.11092	1	1.28471	0.925315	1.07261	1	1.24041	1	1.15644	0.999996
HOXC6	ENSG00000197757	12	321408	protein_coding	0.526174	1.88301	9.22e-06	3.2076	0.369547	1.11663	1	6.18502	0.0926346	1.27293	1	1.55736	1	1.1076	0.240116	1.18167	0.159448	30.2452	1	1.76465	1	1.38441	0.639416	1.14164	1	1.2352	0.835471	-1.43248	1	1.37879	2.43e-35	1.13605	1.72e-05	-1.44215	8.75e-11	-3.28774	1	1.30635	0.000228663	-2.27975	1	1.88394	1	4.29493	0.837235
KAZALD1	ENSG00000107821	10	289503	protein_coding	1	-1.08491	1	1.00675	0.256134	2.47297	1	2.93398	0.000613383	2.02527	1	10.5047	1.74e-07	3.50004	4.29e-102	2.69018	1	11.7964	1	1.76449	1	3.76768	6.14e-52	2.84778	0.0869094	3.01935	0.0970235	-3.52023	1	1.01674	4.04e-47	-3.39372	0.540584	1.04961	0.00024665	-2.79677	1	1.30523	0.00566649	-2.93552	1	1.24354	1	3.65044	0.646356
IER3-AS1	ENSG00000272273	6	79715.1	lncRNA	0.368087	2.27524	1	1.09526	0.789382	1.4077	1	3.82256	0.716199	1.12719	1	4.98207	1	1.45286	0.851326	1.06732	1	-1.72827	1	1.76449	1	1.84879	1	1.2406	1	1.45549	1	-1.43951	1	1.54405	0.217004	-1.03239	0.00308984	-1.03175	0.25647	1.00928	1	1.33186	1	1.04133	1	1.37415	1	1.31961	0.999996
AC027575.2	ENSG00000278107	18	29242.6	misc_RNA	0.352318	2.03753	1	-1.08056	0.168143	2.34483	1	2.60941	1	1.08298	1	1.37248	1	-1.02244	0.490997	-1.04189	1	1.35292	1	1.76292	1	1.21058	0.909991	-1.03295	1	1.06639	1	-1.30614	1	1.11392	0.92067	-1.18585	0.00489059	1.09627	0.690601	1.39399	1	1.29181	0.719032	1.27158	1	1.17837	1	-1.0791	0.999996
PAGR1	ENSG00000280789	16	73620.4	protein_coding	0.74631	1.65235	0.200054	1.3978	0.714478	1.27892	1	4.9158	0.305741	1.25606	1	-5.77587	0.00442674	1.78503	0.562826	1.02784	1	-1.08143	1	1.76268	1	-3.0019	0.0267406	1.31791	0.963173	-1.72955	0.871961	1.73607	0.62115	-2.99972	0.0419491	-1.17256	4.38e-05	1.0081	0.0611287	1.1382	1	1.40618	1	1.12905	1	1.39488	1	1.23544	0.999996
CDH12	ENSG00000154162	5	29316.4	protein_coding	1	1	1	1	0.0301099	4.04734	1	1	0.697771	1.18765	1	1.07736	0.766673	-1.3172	0.546938	1.19442	1	4.4696	1	1.76183	1	1.13505	0.944432	1.03439	1	1.07155	1	-1.62809	1	1.15495	3.98e-07	-2.14532	1	-1	0.00707614	-2.52367	1	1	0.0221083	-2.52367	1	1	1	2.52367	0.999996
RBPMS2	ENSG00000166831	15	481389	protein_coding	0.0136602	1.78093	1.2e-06	1.63011	1	-1.12994	1	37.4875	0.0151517	-1.12681	1	29.6758	0.0657899	-1.15203	0.0295374	-1.07708	1	2.97574	1	1.76169	1	1.36962	0.00276356	-1.10652	1	1.18397	0.0706123	1.87891	0.00923851	3.61221	0.726894	-1.49191	1.95e-14	1.20699	3.65e-24	-1.64499	1	1.16089	1.47e-08	-1.98549	1	-1.03971	1	1.90966	0.461743
TMEM150A	ENSG00000168890	2	371818	protein_coding	0.00903612	1.34389	0.0449014	1.17293	0.110093	1.17914	1	53.8011	0.8748	1.00489	1	12.8599	0.489646	1.0062	0.0784558	-1.07497	0.576293	-1.1914	0.841814	1.76156	1	1.70658	0.0841862	-1.02579	1	1.19966	0.391058	-1.64527	1	2.29927	1.17e-49	1.4788	3.51e-53	1.02005	5.15e-07	1.26605	1	1.45008	0.0164586	1.24117	1	1.42158	1	1.14535	0.650499
MRPL46	ENSG00000259494	15	552358	protein_coding	0.426836	1.37802	0.000113398	1.41025	0.226243	1.26994	1	37.757	0.302886	1.13495	1	1.33941	0.0327718	-1.08026	0.0797333	1.17108	1	1.41321	1	1.76096	1	1.21523	0.301934	1.04906	1	1.13242	1	1.08813	1	1.41155	8.45e-10	-1.13983	5.84e-54	-1.15171	1.62e-13	-1.02865	1	1.68519	0.794794	1.11963	1	1.94085	1	1.73348	0.838818
TMEM80	ENSG00000177042	11	287299	protein_coding	0.331583	1.4942	0.00982896	-1.34456	0.00647971	2.2013	1	17.3317	0.197981	-1.08508	1	15.4758	0.000229504	-1.43458	0.916386	1.01825	1	2.40676	1	1.76073	1	1.60793	0.000388699	-1.17156	1	1.13901	1	-1.16759	0.921453	2.35659	3.09e-05	-1.13013	1.21e-10	1.20538	6.56e-05	1.11193	1	1.81905	0.826217	-1.08404	1	1.50911	1	1.63593	0.999996
S100A13	ENSG00000189171	1	3.83236e+06	protein_coding	1.33e-24	1.74854	6.65e-11	1.8099	0.00192503	1.84534	1	1.64984	1.3e-16	1.51806	1	1.3314	4.13e-21	2.19125	2.4e-43	1.62742	5.34e-07	14.9222	1	1.7596	1	1.38788	2.23e-51	1.90119	0.308945	1.66759	0.82721	-1.45474	0.0108905	-2.13391	1.64e-21	1.14635	1.22e-61	-1.08138	4.8e-08	1.17908	1	1.01302	0.00870425	1.27504	1	1.09546	1	-1.16393	0.00555265
NOMO1	ENSG00000103512	16	178462	protein_coding	0.675889	1.17331	0.000236509	1.30301	0.0276246	1.3905	1	24.5064	0.517403	1.22964	1	-1.61964	0.973609	1.24124	0.852247	1.03193	0.774224	-1.01707	1	1.75947	1	-1.34401	0.98374	1.15438	1	-1.10888	1	1.29598	0.936655	-2.78201	1.44e-24	1.55493	9.66e-32	1.03461	0.00138542	1.38492	1	1.55713	0.0252335	1.33859	1	1.50503	1	1.12434	0.999996
UBE2S	ENSG00000108106	19	2.41028e+06	protein_coding	4.42e-05	1.47064	7.89e-15	1.54634	0.0542112	1.30823	1	76.5195	2.88e-05	1.43417	1	1.14168	0.00548692	1.64624	2.13e-12	1.49647	0.898637	-1.61105	0.560354	1.75908	1	1.32375	1.02e-09	1.57078	1	1.44636	1	-1.09014	0.65106	1.874	8.65e-26	1.04395	1.09e-56	-1.00084	5.24e-32	-1.56199	1	1.90801	0.00459055	-1.56069	1	1.9096	1	2.98029	0.268634
WDR66	ENSG00000158023	12	61857.3	protein_coding	1	1.17263	6.38e-05	1.91031	0.657137	1.52634	1	3.95688	1	1.02088	1	3.91803	0.950077	-1.03934	0.0382027	-1.23481	0.710955	8.76948	1	1.7589	1	1.71753	0.659826	-1.13027	1	1.17571	1	-1.29147	1	1.29794	0.000406141	1.04912	1.3e-08	-1.22306	0.334232	1.21374	1	1.57213	0.235371	1.48447	1	1.9228	1	1.29527	0.999996
SORBS2	ENSG00000154556	4	82357.9	protein_coding	0.0847682	1.61988	0.0220517	-1.47531	1	-1.28702	1	19.2859	1	1.09769	1	1.18274	2.21e-14	-2.06835	0.5385	-1.50326	0.993654	8.96411	1	1.75883	1	1.13056	4.29e-13	-1.9501	1	-1.67567	0.134297	-4.51306	1	1.5257	5.14e-86	4.63191	4.05e-05	1.44666	0.178587	1.49523	1	-1.00455	0.856333	1.03357	1	-1.45325	1	-1.50203	0.999996
RPUSD1	ENSG00000007376	16	263335	protein_coding	1	1.09876	0.888082	1.02146	0.00874215	2.05329	1	20.3055	0.476245	1.00547	1	11.9055	0.0100766	-1.05874	0.135407	-1.05601	1	1.36934	1	1.75871	1	1.57873	0.000913981	-1.05763	1	1.1715	0.962732	-1.35947	0.654789	2.7993	7.86e-46	1.47873	6.21e-14	1.14629	7.01e-06	1.15417	1	1.58558	0.861906	1.00687	1	1.38322	1	1.37378	0.999996
AVIL	ENSG00000135407	12	118004	protein_coding	0.284029	1.87126	0.23423	1.22308	0.642472	1.59237	1	4.96252	0.0507051	1.40324	1	7.40785	0.587202	1.28513	0.00410141	-1.14088	1	2.16226	1	1.75862	1	2.42583	0.765433	1.03918	1	1.43418	1	-1.49435	1	1.39257	0.00656982	-1.24158	8.93e-06	1.07056	0.0140613	1.05159	1	2.17749	1	-1.01804	1	2.03397	1	2.07067	0.999996
ARG2	ENSG00000081181	14	359679	protein_coding	0.303414	1.27974	3.36e-22	2.36934	0.551226	1.09568	1	16.4771	7.78e-09	1.59473	1	14.89	2.24e-20	-3.05204	0.00239603	-1.48088	0.685931	15.9806	1	1.75854	1	2.27732	1.16e-22	-2.29843	1	-1.17166	1	-1.4901	0.651108	3.01724	3.27e-42	1.77188	1.98e-24	-1.26225	1.19e-12	-1.27878	1	2.18358	0.240161	-1.0131	1	2.75623	1	2.79233	0.641317
AC079922.2	ENSG00000237753	2	63303.3	lncRNA	0.451023	1.47458	1.04e-06	1.55019	0.197309	1.33784	1	7.01402	0.95779	1.18546	1	-5.39106	0.100915	1.55638	0.529132	-1.01277	1	1.40163	1	1.7579	1	-2.81796	0.253062	1.29224	0.647005	-1.64192	0.814467	1.58873	0.668927	-2.6601	3.12e-07	1.48462	7.35e-35	-1.29081	4.76e-05	1.08355	1	1.70154	0.0870237	1.39865	1	2.19636	1	1.57034	0.999996
HOMER1	ENSG00000152413	5	401101	protein_coding	4.87e-05	1.45907	0.272731	1.00601	1	-1.19398	1	91.7678	1	-1.00844	1	9.92047	0.01983	-1.252	0.000589853	-1.23485	1	2.43004	0.739066	1.75775	1	1.56276	6.02e-05	-1.24194	1	1.05691	1	-1.41556	1	2.66882	0.282477	-1.4076	1.88e-43	1.13141	2.3e-13	1.09744	1	1.0674	1	-1.03096	1	-1.05997	1	-1.02814	0.306505
TFPT	ENSG00000105619	19	558286	protein_coding	7.93e-16	2.14558	0.000137745	1.33631	0.0026345	1.93407	1	1.73732	0.217673	1.23798	1	1.40545	0.00557077	-1.23832	0.047416	1.30505	1	2.16197	1	1.75714	1	1.3329	0.142174	1.04747	1	1.19314	1	1.18761	1	-1.40634	7.55e-05	-1.18782	6.37e-42	1.1746	2.4e-08	1.45099	0.167584	-1.61606	0.359808	1.23531	1	-1.89822	1	-2.34489	0.999996
PSMG1	ENSG00000183527	21	662034	protein_coding	1	1.12022	0.0225939	1.30609	0.0142537	1.52045	1	32.7575	0.00429914	1.22269	1	1.02325	1	1.17412	1.97e-10	1.49997	0.0665026	-1.63324	1	1.75672	1	1.12159	0.00364163	1.30558	1	1.20815	1	1.03562	1	1.06867	7.29e-53	1.28601	4.34e-22	1.08921	1.77e-13	-1.20684	1	1.54933	0.0875	-1.3145	1	1.42244	1	1.8698	0.999996
ZNF43	ENSG00000198521	19	281955	protein_coding	0.04247	1.38847	0.172971	1.19171	0.0630083	1.8232	1	13.9429	1.09e-05	1.82635	1	19.6897	0.439688	1.57756	2.94e-13	1.67317	1	4.07821	1	1.75551	1	3.81017	8.84e-06	1.63899	0.300845	2.25596	1	-1.38202	1	1.09347	0.000170428	-1.86362	1.79e-12	1.15813	0.000301777	1.22604	1	2.28954	1	1.05863	1	1.97692	1	1.86743	0.382672
IRX2	ENSG00000170561	5	134959	protein_coding	1	2.21984	0.782338	1.51394	0.398082	1.82308	1	1.28959	9.74e-08	2.01399	1	7.20184	5.9e-19	3.45097	2.71e-34	3.26766	0.00256543	51.922	1	1.75539	1	2.84385	1.11e-43	3.3568	0.090558	3.13894	1	-1.5353	1	1.9298	2.51e-09	-1.01295	0.999449	1.28873	0.00153226	-2.65854	1	1.52436	0.00894096	-3.42613	1	1.18284	1	4.05258	0.218548
TXNL4A	ENSG00000141759	18	2.11756e+06	protein_coding	0.0568248	1.28255	0.00130484	1.29743	0.281509	1.28937	1	171.289	1	1.05782	1	1.40609	0.0319293	1.32229	0.104638	1.02234	1	1.1858	0.349035	1.75508	1	1.19502	0.271297	1.1906	1	1.19261	1	-1.20179	1	1.3157	5.81e-83	1.46721	4.2e-74	-1.03191	2.34e-19	1.08042	1	1.63767	0.879333	1.11489	1	1.68992	1	1.51578	0.0958241
CAPN2	ENSG00000162909	1	1.35695e+06	protein_coding	0.00163524	1.20074	6.49e-07	1.42803	0.426506	1.14683	1	159.707	0.000273547	-1.23127	1	-1.4629	0.227704	-1.01565	6.1e-34	-1.4974	0.125378	6.08555	0.313953	1.75486	1	-1.36002	7.21e-13	-1.14193	0.313797	-1.24087	1	-1.09297	0.7786	-1.38145	7.94e-186	2.27204	9.6e-82	-1.09687	7.55e-15	1.10992	1	1.50143	0.0900742	1.21745	1	1.64688	1	1.35273	0.327128
UBTD1	ENSG00000165886	10	657772	protein_coding	0.00146295	1.36359	2.88e-05	1.24913	0.0973384	1.21954	1	103.456	0.880267	1.03818	1	2.02661	0.0157704	-1.10235	0.0126694	-1.15728	1	1.71915	0.218631	1.75457	1	1.36753	0.000268402	-1.11228	1	1.05768	0.610707	-1.56685	1	1.3476	1.54e-303	4.41649	4.24e-111	-1.05006	6.51e-06	1.63648	1	1.77444	7.01e-12	1.7184	1	1.86326	1	1.0843	0.232261
LINC02001	ENSG00000267321	.	352725	.	1	1.28777	0.0930891	1.2213	0.00667541	1.6304	1	18.3539	0.968101	1.08474	0.917096	-3.70189	1	1.18571	0.000288589	1.35932	1	2.3492	1	1.75429	0.792856	-1.92993	0.168303	1.28428	0.494689	-1.43629	0.00153147	2.19461	1	-1.39179	0.828436	-1.41797	1.03e-13	1.1016	1.9e-07	-1.03122	1	1.8237	0.43995	-1.13598	1	1.65551	1	1.88063	0.999996
PRTFDC1	ENSG00000099256	10	303269	protein_coding	1	-1.07496	0.0372378	1.30965	0.00384155	2.89037	1	9.74886	0.0561552	1.27515	1	-1.90964	0.376273	-1.0672	5.81e-06	1.37062	1	7.8725	1	1.75337	1	-1.28102	0.490853	1.19553	1	-1.0208	1	-1.13643	1	-1.28881	0.0430745	-1.80689	2.05e-18	-1.24408	0.000281398	-1.06935	1	2.10781	0.711946	1.1634	1	2.6223	1	2.254	0.999996
PAPSS1	ENSG00000138801	4	1.28858e+06	protein_coding	8.51e-14	1.53747	2.81e-15	1.71941	0.0396865	1.41852	1	2.55469	0.0364695	1.21887	1	1.00342	0.309081	-1.05272	0.546384	1.07733	0.887749	1.1541	1	1.75263	1	1.11353	0.140118	1.011	1	1.05556	1	-1.2381	1	1.15763	2.7e-22	1.01922	7.14e-97	-1.27094	8.81e-12	1.15729	0.745479	1.02707	0.000276347	1.47085	1	1.30535	1	-1.12678	0.999996
PTRHD1	ENSG00000184924	2	946971	protein_coding	0.0719619	1.43549	8.96e-06	1.42971	1	1.07021	1	59.9288	9.03e-07	1.32578	1	1.11222	0.828901	1.16978	1.63e-18	1.59586	1	1.68539	1	1.75183	1	1.22164	4.83e-06	1.36028	1	1.278	0.042492	1.37432	1	1.15703	8.15e-26	1.03362	2.87e-38	1.02924	1.95e-27	-1.32102	1	1.37653	0.00045044	-1.35965	1	1.33742	1	1.81842	0.812614
UCN	ENSG00000163794	2	42272.2	protein_coding	0.649773	1.79681	0.408199	1.29884	0.202895	2.85003	1	1.69234	0.651194	-1.16494	1	2.4827	0.170786	-1.2766	0.946639	-1.10667	0.426029	-6.38118	1	1.75182	1	1.32628	0.138839	-1.1775	1	1.05077	1	-1.08682	1	1.31891	0.918399	-1.2946	0.00513571	1.28991	1	1.97403	1	2.82284	0.279881	1.53037	1	2.18841	1	1.42999	0.999996
C2orf27B	ENSG00000186825	2	44259	transcribed_unprocessed_pseudogene	1	-1.00527	0.855973	-1.0282	0.53849	1.68541	1	6.46703	0.39927	1.272	1	1.38088	0.109231	-1.17192	0.566618	-1.16624	1	1	1	1.75149	1	1.3164	0.0467697	-1.17083	1	-1.05087	0.106549	-2.99479	1	1.38556	6.06e-111	4.22117	6.15e-05	1.02795	0.488358	1.40301	1	-1.23676	0.532312	1.36486	1	-1.27133	1	-1.73519	0.999996
RCAN1	ENSG00000159200	21	426380	protein_coding	0.850767	1.18579	1.88e-19	2.13103	1	-1.0773	1	33.8968	0.065695	-1.27737	1	-1.42086	1	-1.02589	0.744772	1.0407	2.86e-06	-15.7331	1	1.7508	1	-1.35475	0.908543	-1.01389	1	-1.11072	0.597701	-2.15543	1	-1.24426	2.33e-207	4.56124	2.41e-59	-1.70264	7.63e-17	-1.4885	1	1.34145	1	1.14386	1	2.284	1	1.99675	0.999996
RARA-AS1	ENSG00000265666	17	202279	lncRNA	0.425528	1.43241	7.91e-05	1.56403	0.278818	1.45945	1	10.4158	0.562099	1.26112	1	10.8527	0.719734	1.40213	0.25775	1.22713	0.785933	-1.43488	1	1.7508	1	2.03925	0.271747	1.3177	1	1.60135	1	-1.17727	1	2.16073	4.13e-10	1.15698	1.76e-17	1.04102	0.000531607	1.36161	1	2.63674	0.692899	1.30796	1	2.53284	1	1.93648	0.999996
AL359921.2	ENSG00000273058	1	28144.9	lncRNA	0.284297	2.57783	0.324512	1.27562	0.351505	2.04083	1	1.3212	0.787193	1.1015	1	1.7201	0.0300475	1.6279	0.0559534	1.46395	1	1.62687	1	1.75073	1	1.35711	0.00158786	1.54365	1	1.45478	1	-1.18615	1	1.09715	0.070921	1.00892	0.0552716	1.08624	0.483645	1.1766	1	1.54137	1	1.08318	1	1.41899	1	1.31002	0.999996
OR2AG2	ENSG00000188124	11	26038.9	protein_coding	0.0578682	1.56996	0.464842	-1.31992	0.336696	2.06841	1	3.37932	0.932862	1.08998	1	1.60832	0.610582	1.21823	1	1.1508	1	1.2945	1	1.75067	1	1.32606	0.547068	1.18086	1	1.25042	1	-1.01964	1	-1.04381	0.767047	-1.20547	0.269357	1.6819	1	1.56147	1	1.09405	0.923038	-1.07713	1	-1.53731	1	-1.42723	0.999996
E2F7	ENSG00000165891	12	62600.5	protein_coding	1	1.26859	1	1.17373	0.353031	3.40941	1	1.47396	0.0132728	1.70525	1	3.86661	0.232924	1.13547	0.987636	1.04142	1	3.91452	1	1.75046	1	2.31192	0.196466	1.08541	1	1.43549	1	-1.57635	1	1.42453	0.0246881	-1.08802	1	1.31296	0.315084	-1.32204	1	1.34817	0.448334	-1.73578	1	1.02682	1	1.78233	0.999996
IGSF9	ENSG00000085552	1	76932.9	protein_coding	1	1.73916	0.970718	1.19653	0.411268	2.57537	1	1.33842	0.02659	1.68464	1	2.06386	0.189718	1.98906	7.69e-12	1.71118	0.0726582	20.8419	1	1.74898	1	1.79254	2.33e-06	1.75967	1	1.77117	1	-1.83502	1	2.2032	6.78e-23	-4.29142	0.649237	1.0303	0.0631466	-1.64559	1	1.32351	0.264359	-1.69544	1	1.2846	1	2.17796	0.92636
APOPT1	ENSG00000256053	.	1.36118e+06	.	3.52e-06	1.42493	8.15e-05	1.28151	0.0645331	1.27603	1	100.355	0.692735	1.06234	1	1.05048	0.129535	-1.03126	2.05e-22	1.55358	1	1.38517	0.462495	1.74896	1	1.05704	0.0101495	1.16584	1	1.11525	1	-1.21144	1	1.24584	4.69e-89	1.5248	1.14e-82	-1.08101	2.29e-12	1.17813	1	1.83051	0.0115573	1.27356	1	1.9788	1	1.55375	0.297504
TMCC2	ENSG00000133069	1	75544.8	protein_coding	0.0351421	1.53209	2.09e-05	1.32811	0.663495	1.16214	1	10.3232	0.18491	-1.48104	1	2.83355	0.184298	1.47783	0.00511351	-1.40205	1	2.19929	1	1.7481	1	1.11867	0.97115	-1.02665	1	1.03641	1	-1.22896	1	1.68981	0.895505	-1.3356	6.99e-42	-1.38699	0.00146559	1.11176	1	1.30729	0.00109759	1.54199	1	1.8132	1	1.17588	0.970679
KHDC1	ENSG00000135314	6	123715	protein_coding	1	1.20676	0.756023	1.24002	0.197053	3.29144	1	2.20419	0.580901	1.12031	1	-4.35965	1	-1.01136	0.000155956	1.36278	1	5.18791	1	1.74725	1	-1.92581	0.123199	1.20195	1	-1.26739	1	1.05614	1	-1.20218	0.8787	-1.57479	0.00552535	-1.18909	0.122896	-1.20865	1	1.79904	1	-1.01645	1	2.13922	1	2.17442	0.999996
OSCAR	ENSG00000170909	19	24155.1	protein_coding	0.0992627	2.05932	3.59e-19	2.48535	1	-1.01521	1	1.45075	0.608321	-1.22868	1	1.0631	0.816928	-1.08147	1	-1.04091	5.81e-27	-22.5146	1	1.74677	1	-1.08026	0.733999	-1.06194	1	-1.07029	1	-1.18268	1	1.08026	0.0526071	1.09856	2.89e-20	-1.67188	0.192718	1.02832	1	1.45047	0.0063574	1.71923	1	2.42501	1	1.41052	0.239003
AC010359.1	ENSG00000269961	5	25857	snoRNA	1	1.48271	0.083537	1.52773	0.257098	2.1427	1	1.89808	0.256092	-1.37166	1	1.76519	0.177872	-1.29358	0.525204	-1.11488	1	2.92187	1	1.74663	1	1.10433	0.0744003	-1.19447	1	-1.04185	1	-1.02862	1	1.10111	1	-1.14838	0.0859577	-1.05365	0.212818	-1.13394	1	-1.04568	0.923338	-1.0762	1	1.00763	1	1.08441	0.999996
HSCB	ENSG00000100209	22	384041	protein_coding	0.885992	1.27383	0.149756	1.17518	0.0115509	1.90345	1	18.8473	0.7057	1.12786	1	1.53668	0.722067	1.33562	0.00127084	1.33199	1	-1.50452	1	1.7457	1	1.29786	0.0387439	1.33381	1	1.31759	1	-1.2351	1	1.17842	5.9e-19	1.00686	7.2e-21	1.06113	7.82e-05	1.2417	1	2.09676	0.702827	1.17017	1	1.97597	1	1.68862	0.825598
SMYD2	ENSG00000143499	1	460954	protein_coding	0.493665	1.16622	1.88e-11	1.78462	0.244947	1.1576	1	30.339	0.053136	-1.06915	1	1.88994	2.69e-09	-1.64696	0.501011	1.02383	1	2.63072	1	1.74488	1	1.3069	5.86e-09	-1.27523	1	1.03419	1	1.18537	1	1.05078	3.23e-21	1.07527	8.92e-29	1.00613	3.67e-12	-1.11322	1	1.64116	0.562146	-1.12005	1	1.63117	1	1.82698	0.712583
TOP1MT	ENSG00000184428	8	156720	protein_coding	1	1.25413	1	1.06153	0.201041	1.76877	1	8.49504	0.505711	-1.07675	1	16.814	1	1.22888	4.14e-06	-1.358	0.177249	-5.15041	1	1.74447	1	2.41175	0.065221	-1.06159	1	1.44069	1	-1.10831	1	1.05145	5.43e-05	-1.08709	1.38e-05	-1.04101	0.000913982	-1.20322	1	1.28833	0.568126	-1.15582	1	1.34117	1	1.55015	0.999996
AL845472.1	ENSG00000275450	9	35880	lncRNA	0.1022	1.1872	7.97e-05	-1.55901	0.145721	1.5834	1	9.94997	1	1.00979	1	1.07655	1	-1.07213	0.705112	1.23326	1	-1	1	1.74421	1	1.04158	1	1.08011	1	1.06086	1	-1.02069	1	1.06488	0.925466	-1.1121	0.0094293	1.46371	0.630839	1.67997	1	-1.00178	0.831824	1.14775	1	-1.46632	1	-1.68296	0.928644
AP001347.1	ENSG00000224905	21	128792	lncRNA	1	1.61136	0.718147	1.52977	0.618946	2.1743	1	1.30339	1	1.10335	1	4.45063	0.0360854	-1.84974	0.834362	1.0449	1	5.1151	1	1.7441	1	1.40622	0.0769602	-1.15973	1	1.07803	1	-1.17726	0.768464	3.87892	4.95e-10	-2.33784	1	1.33871	0.0384554	-1.55869	1	1.97001	0.110006	-2.08664	1	1.47157	1	3.07064	0.999996
SCN1B	ENSG00000105711	19	51090.8	protein_coding	1	1.07237	2.36e-05	1.42016	0.0178413	2.72535	1	4.77079	0.167626	1.81272	1	1.47645	0.000234767	1.45318	0.797218	-1.19328	2.85e-09	-10.058	1	1.74396	1	1.64941	0.00173375	1.16464	1	1.30521	0.976601	-2.00051	1	1.20291	8.53e-15	1.51079	3.32e-29	-1.33348	0.0866035	1.21759	1	1.83315	0.000622006	1.62363	1	2.44448	1	1.50556	0.999996
SOX9	ENSG00000125398	17	225248	protein_coding	1	1.05247	1	1.14774	0.375759	2.09265	1	1.54602	0.270894	1.37277	1	10.8959	0.00126516	1.72873	9.64e-44	2.15519	7.99e-10	142.761	1	1.74368	1	3.74303	1.37e-22	2.02242	0.379679	2.30219	0.0943742	-3.28185	1	-1.66133	7.08e-13	-2.55775	1	1.05274	0.000165525	-6.0159	1	-1.0109	0.000873896	-6.33316	1	-1.06421	1	5.95105	0.0817598
CKMT2	ENSG00000131730	5	22065.6	protein_coding	1	1.15364	2.43e-14	2.42049	0.336516	1.68959	1	1.70696	6.07e-05	-1.71704	1	1	0.802971	1.07627	0.693549	-1.03289	0.810792	2.65916	1	1.7435	1	-1.38921	0.914253	1.0172	1	-1.18363	1	1.1752	1	1.61292	0.752597	-1.14171	2.83e-08	-1.57238	0.374776	-1.1094	1	-1.11657	0.234701	1.41732	1	1.40822	1	-1.00646	0.999996
LINC01063	ENSG00000232065	3	30716	lncRNA	0.149947	2.20997	0.289733	1.26063	0.632184	1.40283	1	2.38436	0.973404	1.08323	1	1.49058	0.589716	-1.18743	0.844101	1.13988	1	1.8969	1	1.74327	1	1.24949	0.67216	-1.02094	1	1.10327	1	-1.03951	1	1.21291	0.16141	1.00536	0.0184646	1.42617	0.857999	1.62936	1	2.0755	0.718781	1.14248	1	1.4553	1	1.27381	0.999996
TLE4	ENSG00000106829	9	1.39904e+06	protein_coding	2.07e-05	2.18668	8.15e-06	1.49013	0.824739	-1.07277	1	46.0761	0.262674	1.05922	1	-1.51744	3.91e-08	-1.44868	1.88e-07	-1.16146	1	1.9218	1	1.74325	1	-1.20235	3.45e-14	-1.21881	1	-1.21229	0.540708	-1.53473	1	-1.06137	7.47e-116	-3.53845	1.71e-21	1.15119	2.32e-24	-1.53466	1	1.58708	2.62e-06	-1.76669	1	1.37864	1	2.43563	0.999996
CLDN7	ENSG00000181885	17	582782	protein_coding	2.28e-07	1.47501	7.09e-23	1.53638	0.00138609	1.4922	1	58.358	3.35e-14	1.85521	1	3.19702	0.135728	2.96137	1	1.31239	8.4e-06	10.9924	0.124873	1.74319	1	1.9512	0.129303	1.90124	1	1.93445	0.875483	2.01727	0.394323	8.8295	0.74251	-1.05092	1.05e-177	-1.09933	0.0074802	1.92436	1	3.81016	3.66e-33	2.1155	0.0967201	4.18861	1	1.97996	0.000201561
EMC9	ENSG00000100908	14	337621	protein_coding	0.558458	1.1893	4.95e-05	1.50396	0.232254	1.25928	1	21.2099	9.82e-06	1.54562	1	23.4833	0.637702	1.23788	0.0455639	1.26644	1	1.36574	1	1.74311	1	2.87771	0.105805	1.25212	0.459011	1.7757	1	-1.22243	1	1.60833	1.15e-16	-1.00668	2.31e-19	1.01741	1.62e-06	1.04321	1	1.58751	1	1.02536	1	1.56034	1	1.52175	0.391355
AHCY	ENSG00000101444	20	1.17384e+06	protein_coding	0.193083	1.31735	0.0021243	1.36641	0.00851924	1.20924	1	63.6165	0.927432	1.0701	1	-1.06708	2.71e-06	-1.2655	0.00344998	-1.02427	0.0787364	-1.31258	0.971986	1.74296	1	-1.00169	6.08e-09	-1.15334	1	-1.06648	0.669454	1.24619	1	-1.09812	1.59e-59	1.28794	3.25e-32	1.05198	3.8e-27	-1.43261	1	1.40605	4.77e-05	-1.50708	1	1.33657	1	2.01432	0.999996
ACAA1	ENSG00000060971	3	540497	protein_coding	0.00718254	1.49873	0.219194	1.14098	0.0576526	1.44476	1	37.0988	0.906564	1.0802	1	1.28091	0.00390901	-1.17445	0.0055772	-1.05383	0.0322878	-1.94087	1	1.74249	1	1.17249	2.86e-05	-1.11638	1	1.00706	1	-1.29705	1	1.07137	1.61e-31	1.14017	5.55e-46	-1.0551	6.74e-09	1.19464	1	1.87125	0.296996	1.26047	1	1.97436	1	1.56638	0.999996
PTTG1	ENSG00000164611	5	1.14052e+06	protein_coding	0.794166	1.80445	0.0447024	1.50488	0.112977	1.60247	1	7.16714	3.17e-07	1.69122	1	7.24515	2.96e-07	3.09961	1.09e-12	1.77419	1	1.03649	1	1.74238	1	2.48957	3.05e-16	2.10025	0.313797	2.29094	1	1.08058	1	1.94428	0.000221438	-2.07405	1.86e-05	1.11248	3.54e-09	-3.00363	1	2.95769	0.00197581	-3.34147	1	2.65865	1	8.8838	0.743083
CSPG5	ENSG00000114646	3	26819	protein_coding	1	1.53736	2.11e-06	1.90642	0.368698	1.89801	1	1.67373	1	-1.01314	1	1.16275	0.00527357	1.78849	1	1.04655	1	1.44465	1	1.74143	1	1.06055	0.00966014	1.49223	1	1.3063	1	-1.59859	1	1.27741	3.31e-20	2.04972	0.000226036	-1.02978	0.92907	1.39588	1	1.51297	0.301814	1.43745	1	1.55802	1	1.08388	0.999996
HOXA-AS2	ENSG00000253552	7	111917	lncRNA	1	1.15963	0.0121049	1.6809	0.197309	2.23569	1	2.94529	0.383462	1.26177	0.812699	-2.44837	2.12e-08	2.21669	0.688088	1.05733	0.178048	18.7204	1	1.74098	0.800438	-1.86229	7.7e-08	1.42718	0.908619	-1.2543	0.254701	1.5325	0.0263399	-3.51134	0.583951	-1.3653	0.00662083	1.08936	0.0411871	-1.0565	1	2.38045	0.793021	-1.15091	1	2.18518	1	2.51494	0.999996
ADAMTSL4	ENSG00000143382	1	35265.6	protein_coding	1	1.36879	7.02e-12	3.31568	0.912099	1.19686	1	1.50338	0.481662	1.32881	0.0337643	-8.90342	0.528787	-1.11142	0.20009	-1.09397	0.314793	8.43096	1	1.74092	0.0427071	-5.46599	0.147737	-1.1037	0.0110188	-3.09683	0.100959	2.5858	0.00278864	-7.74852	9.34e-07	1.27006	1.36e-07	-1.88902	0.00369054	-1.78319	1	1.04761	1	1.05935	1	1.97896	1	1.86809	0.999996
FGF23	ENSG00000118972	12	30575.7	protein_coding	0.675889	1.42173	0.0345389	1.31452	0.112448	2.6063	1	2.49006	0.00623575	1.8816	1	1.37299	1	1.0693	0.817598	1.0994	1	1.59508	1	1.73991	1	1.67291	0.993006	1.08138	1	1.3552	1	1.1068	1	1.74522	0.000694551	1.47151	3.21e-06	-1.07223	0.549147	1.36474	1	1.41019	0.312477	1.46331	1	1.51205	1	1.03331	0.999996
AC090229.1	ENSG00000267397	18	42348	lncRNA	1	1.17276	0.00966792	1.34178	0.0655728	2.08786	1	4.08237	0.389731	1.28051	1	2.253	1	1.09195	0.721805	1.12057	1	1.31085	1	1.73978	1	1.58392	0.837894	1.10704	1	1.33396	1	1.11327	1	1.5459	0.615567	-1.1315	1.29e-09	-1.07028	0.00224303	1.06829	1	1.36632	1	1.14337	1	1.46234	1	1.27898	0.999996
GSTZ1	ENSG00000100577	14	290230	protein_coding	1	1.01125	0.00809942	1.50392	0.119055	1.65872	1	10.8328	0.0342908	1.30396	1	-2.58969	0.780719	1.03286	2.32e-05	1.42705	0.387366	-1.05152	1	1.73763	1	-1.56815	0.256805	1.24118	0.706478	-1.19755	0.142274	1.50388	0.574452	-1.59353	0.0195468	-1.33812	1.87e-09	-1.10898	3.28e-08	-1.49706	1	1.50982	0.0730952	-1.34995	1	1.67435	1	2.2603	0.999996
INO80C	ENSG00000153391	18	359564	protein_coding	0.789966	1.12879	2.37e-12	1.60424	0.0124673	1.40939	1	30.4368	0.00211931	1.38124	1	1.0405	0.849735	-1.00514	0.000395698	1.37529	0.107394	-1.44001	1	1.73745	1	1.21365	0.358497	1.17717	1	1.19529	1	1.00283	1	1.20578	3.9e-08	-1.09553	2.11e-71	-1.18817	3.68e-07	1.31013	1	2.02592	0.000187096	1.55665	1	2.40713	1	1.54635	0.999996
TMEM11	ENSG00000178307	17	776543	protein_coding	0.575205	1.19758	0.000151211	1.33272	0.152281	1.46773	1	56.2163	0.879449	1.04411	1	-1.14625	0.00434315	-1.01715	0.010379	1.21134	0.434772	3.74121	1	1.73712	1	-1.04069	0.204858	1.07275	1	1.01615	1	-1.03167	1	1.16099	4.29e-60	1.387	3.07e-46	1.07252	1.66e-08	1.32906	1	1.94599	0.226744	1.2392	1	1.81442	1	1.46419	0.556897
C9orf64	ENSG00000165118	9	55218.5	protein_coding	0.655244	1.5065	4.9e-11	2.2898	0.62687	1.1632	1	3.03718	0.00170168	2.26376	1	1.55053	1	-1.08824	3.69e-06	2.26317	1	5.03447	1	1.73632	1	1.98555	0.0728459	1.46604	1	1.65935	1	-1.39387	1	2.00085	0.104095	-1.16719	4.36e-15	-1.2032	0.00697103	-1.0125	1	2.04573	0.474345	1.18835	1	2.46141	1	2.07129	0.999996
LUCAT1	ENSG00000248323	5	28866.1	lncRNA	0.3389	1.38359	3.83e-29	2.33216	0.330022	1.39483	1	1.72198	1	1.01763	1	1.05559	0.752343	1.35459	1	1.02313	1	-1	1	1.73601	1	1.03661	0.680915	1.20255	1	1.12479	1	-1.22647	1	-1.01881	0.0266137	1.37342	6.38e-31	-1.40278	0.602955	1.40978	1	2.49387	1.73e-06	1.97761	1	3.49834	1	1.76897	0.999996
PAXIP1	ENSG00000157212	7	205160	protein_coding	0.658062	1.56568	0.965501	-1.01377	0.282109	1.46867	1	13.0497	1	1.04462	1	14.7868	0.314138	1.4064	0.000440995	-1.21467	0.757504	15.2112	1	1.73588	1	2.05192	0.840405	-1.0189	1	1.39803	1	-1.01912	1	1.63739	1.09e-05	-2.03547	6.42e-09	1.17153	0.00161075	1.1242	1	1.66148	1	-1.0421	1	1.41821	1	1.47792	0.713874
WAC-AS1	ENSG00000254635	10	572633	lncRNA	0.372442	1.28393	0.001645	1.35338	0.389559	1.12768	1	47.3194	0.0154744	1.25235	1	1.00614	0.00298214	-1.20712	0.0201641	1.20939	0.510208	1.10641	1	1.73539	1	1.12606	0.138925	-1.00397	1	1.05551	1	-1.11401	1	1.06618	4.04e-23	1.0533	1.1e-46	-1.10574	7.98e-11	1.00119	1	1.4241	0.631231	1.10706	1	1.57469	1	1.42241	0.999996
TGFBR3	ENSG00000069702	1	726046	protein_coding	0.104903	1.13923	0.879725	-1.12945	3.21e-05	1.6783	1	114.898	0.63289	1.20179	1	2.01728	0.784726	-1.15003	6.05e-63	-2.17858	1	11.7236	0.209615	1.73415	1	1.9638	2.2e-17	-1.91534	1	1.50074	9.63e-11	4.11524	2.75e-16	-19.5251	4.1e-40	-4.29813	9.69e-69	1.05036	7.63e-11	1.1355	1	1.34667	0.0375069	1.08105	1	1.2821	1	1.18597	0.144098
MED10	ENSG00000133398	5	1.30559e+06	protein_coding	0.178984	1.28759	0.0190902	1.19685	0.0020534	1.60054	1	88.0144	1	1.00185	1	1.12162	0.18367	-1.04159	0.843115	1.07144	1	1.64555	0.660993	1.73407	1	1.05361	0.270318	1.00362	1	1.02667	1	-1.14024	1	1.23981	1.04e-72	1.47338	4.71e-83	-1.12801	5.01e-11	1.22074	1	1.88914	0.00259317	1.37701	1	2.13098	1	1.54754	0.703965
ENOSF1	ENSG00000132199	18	283379	protein_coding	0.00850546	1.40929	5.87e-11	1.56614	0.682052	1.13353	1	23.5813	0.682719	-1.0205	1	-1.53643	0.289241	1.26304	0.000249378	-1.21654	0.016945	-1.73132	1	1.73368	1	-1.30861	0.828619	-1.03841	1	-1.18248	0.616395	1.29366	1	-1.58759	0.180674	-1.71302	2.13e-37	1.08317	2.22e-07	1.36696	1	2.21811	0.370973	1.262	1	2.04781	1	1.62266	0.999996
GLYCTK	ENSG00000168237	3	98373.6	protein_coding	0.353298	1.25513	0.361145	1.17936	0.0548366	2.05009	1	9.29161	0.0193302	1.67821	1	5.72051	0.816409	1.28997	0.97702	1.09308	1	1.57716	1	1.73325	1	2.65519	0.676649	1.17173	1	1.6919	1	-1.10031	1	1.25036	0.653248	-1.374	6.76e-14	1.26158	0.00816035	1.61092	1	2.10441	0.551254	1.2769	1	1.66807	1	1.30634	0.967958
SYNGR1	ENSG00000100321	22	662710	protein_coding	1	1.36267	1	-1.06538	0.0353671	1.96426	1	3.0078	0.00113871	1.26477	1	1.10433	0.122908	-1.00406	0.0285174	-1.0149	0.0433813	52.41	1	1.73248	1	1.16846	0.00646505	-1.00942	1	1.08242	0.471567	1.16158	0.348588	-1.39531	2.03e-27	1.01751	0.723088	1.507	9.59e-14	-3.79649	1	2.42181	1.23e-11	-5.72129	1	1.60704	1	9.19437	0.999996
RGS14	ENSG00000169220	5	579276	protein_coding	0.00863085	1.35676	9.08e-08	1.39193	0.329051	1.03403	1	84.2043	0.179937	1.27989	1	14.755	1	1.0939	0.309734	1.19576	0.636328	-1.72916	0.500248	1.73172	1	2.07258	0.779643	1.13481	1	1.38103	0.0866346	-1.95147	1	2.31524	4.38e-50	1.42067	2.46e-107	-1.23479	3.84e-12	1.22252	1	1.57368	3.29e-05	1.50955	1	1.94316	1	1.28724	0.301241
AL139260.1	ENSG00000228436	1	53955.8	lncRNA	0.79265	1.39943	0.93376	-1.12836	0.841414	1.65409	1	4.89844	0.609835	-1.06208	1	3.04383	0.110119	-1.21174	0.113185	-1.24345	0.196044	-1.41382	1	1.73164	1	1.43024	0.012749	-1.22458	1	1.0229	1	-1.47602	1	1.58531	4.61e-14	1.44823	0.0265339	1.03776	0.680178	1.31875	1	-1.10358	0.898846	1.27077	1	-1.14525	1	-1.45535	0.999996
SERPIND1	ENSG00000099937	22	18982.2	protein_coding	1	1.1042	1.36e-12	2.01635	0.293264	1.57643	1	2.1766	1	1	1	1	0.445369	1.10419	1	1	1	-1	1	1.7302	1	1	0.418936	1.05259	1	1.02642	1	-1.03624	1	1	0.191396	1.07248	3.92e-12	-1.66997	0.178869	-1.22442	1	-1.50964	0.138663	1.36389	1	1.1062	1	-1.23295	0.999996
WNT2B	ENSG00000134245	1	102776	protein_coding	0.433575	1.42911	1.46e-18	2.44745	0.888618	-1.05662	1	6.58508	0.061247	1.60009	1	3.70215	0.127473	-1.0389	0.016916	1.62826	1	3.12603	1	1.73015	1	2.06952	0.769647	1.20238	1	1.47252	1	-1.5857	1	1.92313	8.53e-11	1.32602	5.82e-28	-1.20656	0.000109026	1.00562	1	2.34204	0.232521	1.21335	1	2.82582	1	2.32895	0.987698
UCHL3	ENSG00000118939	13	723553	protein_coding	0.19526	1.34295	0.00536073	1.31783	0.0249648	1.204	1	51.1435	0.095178	1.14706	1	3.81813	0.898745	1.16893	0.748388	1.11735	0.68734	-1.26333	1	1.73001	1	1.69718	0.964257	1.14828	1	1.36522	1	-1.21877	1	1.71803	3.44e-63	1.53401	1.32e-51	-1.08146	1.46e-15	-1.11587	1	1.51907	1	-1.03182	1	1.64282	1	1.69509	0.509526
SOCS3	ENSG00000184557	17	1.41867e+06	protein_coding	0.00164955	1.33511	1.15e-22	1.91493	0.00024874	2.2338	1	1.48867	4.79e-06	1.82227	1	2.45969	0.014351	1.46467	0.0216751	1.10279	0.966875	1.53755	1	1.72935	1	2.27021	0.000338984	1.19609	0.665325	1.58492	1	-1.18356	0.358618	-2.89794	1.12e-32	-2.45615	2.15e-104	-1.69178	7.58e-14	-1.14837	0.495396	-1.22031	0.000635935	1.4732	1	1.38635	1	-1.06264	0.999996
MRPL50	ENSG00000136897	9	729196	protein_coding	1	1.00575	0.0640963	1.22951	0.00467555	1.64685	1	52.0485	0.778958	1.00603	1	-1.3123	0.276635	1.01006	0.000344429	1.29458	0.625171	3.38906	1	1.72913	1	-1.13471	0.864572	1.14848	0.911669	-1.00182	0.499349	1.12575	1	1.08841	1.26e-11	-1.08157	1.41e-46	-1.02317	7.75e-13	1.06285	1	1.53195	0.997968	1.08748	1	1.56745	1	1.44136	0.859723
ATIC	ENSG00000138363	2	620133	protein_coding	1	1.19097	0.021426	1.62578	0.148937	1.55419	1	9.35829	0.808985	-1.00235	1	-1.10083	0.786466	1.0777	0.259978	1.13918	1	1.41653	1	1.72837	1	-1.04335	0.317052	1.11047	1	1.03057	1	1.0281	1	1.33604	1.53e-07	-1.17548	2.36e-06	-1.17032	3.34e-12	-2.29203	1	1.64678	7.69e-05	-1.95846	1	1.92726	1	3.77447	0.999996
FAM50B	ENSG00000145945	6	42772.4	protein_coding	1	1.7635	0.371689	1.42237	1	1.25313	1	2.8136	0.769394	-1.17184	1	1.61085	1	1.04443	1	1.11421	0.77392	6.39452	1	1.72811	1	1.05076	1	1.06767	1	1.06124	0.941734	-1.64537	1	2.01419	2.77e-30	1.93662	0.298505	1.33897	0.980909	1.76871	1	1.41864	0.988599	1.32095	1	1.0595	1	-1.24677	0.999996
DMTN	ENSG00000158856	8	71017.7	protein_coding	0.0282571	1.13075	0.362945	1.09755	0.947047	-1.13089	1	20.4935	0.966263	1.15039	1	1.55114	1	1.11555	0.93664	1.16819	0.149063	14.7094	1	1.72711	1	1.32816	1	1.13992	1	1.21908	1	-1.26654	1	1.05728	0.152224	1.1317	5.33e-51	-1.08717	0.786916	1.77258	1	1.01697	3.99e-12	1.92709	1	1.10562	1	-1.743	0.246678
CENPL	ENSG00000120334	1	121918	protein_coding	0.850767	1.35019	2.47e-06	2.05945	0.77417	1.15607	1	5.03798	0.692357	1.10964	1	8.135	1	1.09917	0.00383023	-1.21714	1	1.12232	1	1.72526	1	2.00406	0.337784	-1.07423	1	1.28559	1	-1.30203	1	1.58302	0.911992	-1.33583	3.65e-12	-1.7963	5.29e-05	-1.78621	1	1.26147	0.940401	1.00565	1	2.26597	1	2.25324	0.999996
JPX	ENSG00000225470	X	1.77612e+06	lncRNA	0.0831761	1.31093	1.09e-06	1.45387	0.0063982	1.55378	1	65.8525	8.11e-19	1.60296	1	-1.13905	1.23e-10	1.67994	1.5e-27	1.51395	0.842871	3.25613	0.802122	1.72486	1	1.20275	1.26e-28	1.58491	1	1.3842	1	-1.06091	1	1.12504	0.00142662	-1.25633	2.47e-55	1.09796	7.44e-20	-1.01891	1	2.75682	0.695569	-1.11872	1	2.51086	1	2.80895	0.13115
TOM1L1	ENSG00000141198	17	112370	protein_coding	1	1.64027	0.400341	1.77824	0.29315	1.55717	1	2.46241	0.00770776	1.34546	1	10.066	1	1.01899	0.560719	1.02839	0.00037131	42.8034	1	1.72384	1	2.18474	0.989278	1.02417	1	1.59004	1	1.49706	1	1.99033	0.0471498	-1.23332	0.507949	-1.00733	0.000336335	-2.94832	1	1.04511	0.00788654	-2.92688	1	1.05277	1	3.08132	0.409214
CACNG7	ENSG00000105605	19	76013	protein_coding	1	1.31418	0.00167765	2.19118	0.306881	1.86975	1	1.46834	0.03229	1.66215	1	1.3592	0.333565	1.35357	7.2e-09	1.71116	1	1.15376	1	1.72333	1	1.57917	9.61e-05	1.59954	1	1.59246	1	-1.89141	1	2.99139	2.15e-06	-2.53832	0.00167255	-1.02511	0.000317267	-1.28575	1	2.64313	0.165317	-1.25426	1	2.70948	1	3.3984	0.999996
AC011043.1	ENSG00000276256	.	277037	.	0.181598	1.64567	1.49e-21	2.34791	0.521356	1.10963	1	4.70608	0.0467698	1.27489	1	6.70243	3.06e-09	-2.73441	8.46e-08	1.48979	0.769354	5.54669	1	1.72256	1	1.58467	0.00921572	1.0295	1	1.26191	1	-1.09045	0.431746	4.87932	2.73e-08	-2.62905	7.87e-36	-1.27781	1.14e-07	-1.04632	1	5.54015	0.51713	1.22124	1	7.07928	1	5.79679	0.964729
C17orf50	ENSG00000270806	17	25663.9	protein_coding	1	1.13094	3.05e-09	2.32949	0.143326	2.34302	1	1.25644	0.10821	1.51332	1	1.04092	0.826811	1.11944	9.25e-06	1.99337	1	1.83913	1	1.72154	1	1.27712	0.0128262	1.5564	1	1.41676	1	-1.12265	1	1.23146	0.177847	-1.41234	2.07e-06	-1.2547	0.233814	-1.02721	1	1.4423	0.575655	1.22146	1	1.80966	1	1.48155	0.999996
PIR	ENSG00000087842	X	137433	protein_coding	1	1.10747	4.7e-06	1.53609	0.344955	1.38508	1	13.5531	0.00073069	2.39453	1	-3.60052	1.12e-43	5.08391	0.101158	1.4008	1	-2.32022	1	1.72139	1	-2.40519	1.39e-39	3.02749	1	1.00753	1	1.19991	0.538348	-5.39614	1.08e-33	2.00458	2.19e-37	-1.21295	5.59e-05	1.21034	1	1.63771	0.0465076	1.46808	1	1.98645	1	1.35309	0.999996
ZWINT	ENSG00000122952	10	383348	protein_coding	1	-1.36887	0.43727	1.06662	0.0270757	2.69737	1	4.1758	8.41e-16	1.59813	1	1.81111	0.569589	-1.26563	2.9e-11	1.58353	0.742607	-2.21037	1	1.72126	1	1.67032	0.0495616	1.36014	1	1.54434	0.229717	1.65427	1	1.80257	1.03e-21	-3.68252	0.120012	1.23363	2.69e-08	-2.43208	1	2.53313	2.8e-05	-3.00028	1	2.0534	1	6.16077	0.999996
CELF2	ENSG00000048740	10	282379	protein_coding	7.03e-07	1.42516	2.43e-05	1.09961	0.988576	-1.0808	1	68.2198	0.357523	-1.66615	1	-2.08076	0.00140479	-2.65455	4.46e-18	-2.46313	0.00850803	-1.29234	0.390679	1.72116	1	-1.94677	4.17e-13	-2.52275	0.534644	-2.23837	1	-1.22584	1	-2.41997	0.0416036	-2.09451	4.81e-97	-1.06764	1.05e-07	1.42742	1	1.32012	2.02e-07	1.52396	1	1.40941	1	-1.08127	0.999996
FXN	ENSG00000165060	9	364031	protein_coding	1	1.01323	0.0184208	1.41933	0.0792522	1.4721	1	17.6967	0.00557264	1.25887	1	22.2729	0.847252	1.2033	0.0183665	1.23704	0.461872	-1.22537	1	1.72091	1	2.10685	0.137841	1.22463	0.605616	1.59058	1	-1.01017	0.681222	2.3082	0.369984	-1.74583	4.96e-11	1.04177	2.22e-08	-1.25495	1	1.43014	0.117067	-1.30737	1	1.3728	1	1.79476	0.999996
CBWD5	ENSG00000147996	9	252294	protein_coding	0.0034755	1.89263	0.808182	1.07662	0.825774	1.19788	1	14.2611	0.0478566	1.28012	1	12.5351	1	1.27291	5.24e-07	1.52716	1	2.94353	1	1.72077	1	2.06264	0.0172076	1.41602	0.948143	1.67858	1	-1.15389	1	2.25449	0.139172	-1.43157	2.95e-09	1.35303	5.16e-05	1.3491	1	2.37361	0.637236	-1.00291	1	1.75429	1	1.7594	0.855594
SLC25A45	ENSG00000162241	11	55173.2	protein_coding	1	1.16614	0.0610303	1.17697	0.000721223	3.68821	1	5.72464	0.660648	1.35095	0.863265	-5.20371	0.963556	1.0789	0.0739798	-1.49778	0.841555	-2.23016	1	1.72003	0.800438	-3.50943	0.296415	-1.16493	0.271748	-2.33583	0.499608	2.07814	0.125656	-5.82661	0.00330817	1.07861	2.25e-16	1.10022	0.654111	1.88693	1	2.2909	0.00252883	1.71504	1	2.08222	1	1.21409	0.999996
LINC02478	ENSG00000285373	2	30449.7	lncRNA	1	1.203	0.00804706	1.7729	0.247123	1.72488	1	2.50201	0.0381727	1.62845	1	2.83459	0.597396	1.05888	0.00801256	1.79512	1	-1	1	1.71988	1	2.20139	0.0474493	1.32953	1	1.69949	1	1.013	1	-1.32002	0.0013304	1.26716	0.0036124	-1.09622	0.0197141	-1.19528	1	1.05611	0.691117	-1.09036	1	1.15774	1	1.26235	0.999996
SH3BGRL3	ENSG00000142669	1	8.12103e+06	protein_coding	8.47e-13	1.46902	4.73e-08	1.62573	0.236677	1.44241	1	2.73867	1.28e-10	1.29838	1	-1.09317	0.38507	1.24874	1.2e-25	1.34714	0.00336733	-2.74882	1	1.71805	1	1.07767	1.41e-09	1.2679	1	1.19497	1	-1.75565	1	-1.12879	0	3.96154	1.69e-25	-1.0982	0.180053	1.32366	1	1.21471	0.000782487	1.45364	1	1.33399	1	-1.08969	0.999996
ASGR1	ENSG00000141505	17	353500	protein_coding	0.579484	1.16427	6.61e-06	1.50167	0.0603575	1.49001	1	22.2904	0.429726	1.20101	1	14.5217	0.554158	-1.02462	0.000349157	1.38863	0.0152371	-2.83456	1	1.71701	1	2.02132	0.591835	1.24513	1	1.51527	1	-1.39208	1	2.16087	6.08e-08	-2.26738	1.36e-38	-1.08681	4.48e-05	1.29495	1	2.10649	0.0401239	1.40737	1	2.28936	1	1.62669	0.999996
RAB34	ENSG00000109113	17	2.1678e+06	protein_coding	0.027624	1.4344	1.94e-30	2.1174	0.00415265	1.3422	1	23.3318	0.000160647	1.2263	1	1.15557	0.285264	1.19176	1.54e-18	1.40584	0.0268419	8.52545	1	1.71606	1	1.19512	5.46e-08	1.29048	1	1.25187	0.502061	-1.53372	1	1.31035	2.5e-21	1.06456	2.26e-75	-1.38582	6.25e-46	-2.17814	1	3.11754	7.68e-05	-1.57174	1	4.32033	0.825353	6.79043	0.0854135
CCDC74B	ENSG00000152076	2	57173.2	protein_coding	1	1.16652	0.749433	1.4534	0.593834	2.62178	1	1.66332	4.43e-06	2.91962	1	1.37171	0.247923	1.3008	4.36e-20	2.91586	0.0560743	16.012	1	1.71602	1	2.24891	1.19e-08	1.96822	1	2.0536	0.82721	-2.09012	1	2.16143	0.0412601	-1.19868	0.492745	-1.30906	0.374432	-1.6717	1	-1.22931	0.818138	-1.27703	1	1.06487	1	1.35987	0.838818
MAST2	ENSG00000086015	1	212614	protein_coding	0.0972543	1.61436	0.354008	1.13678	0.231713	1.48533	1	11.1585	0.000176576	-1.39329	1	-1.16108	1	1.07824	1.06e-10	-1.46552	1	2.53361	1	1.71599	1	-1.26437	0.003437	-1.19701	1	-1.2289	1	-1.0795	1	-1.12699	0.0278111	-1.28424	1.81e-10	1.16316	3.09e-05	1.12183	1	2.18985	0.705296	-1.03684	1	1.88267	1	1.95203	0.999996
ENHO	ENSG00000168913	9	70545.1	protein_coding	0.692987	1.50751	0.810888	1.14486	0.322643	2.19159	1	2.79598	5.72e-18	3.09913	1	1.88307	0.885568	1.01508	1.91e-07	2.29597	0.0159351	-3.40362	1	1.7158	1	2.77468	0.00556255	1.72717	1	2.20672	1	1.16866	1	3.90714	0.0111908	-2.04774	0.0887028	1.1818	0.235495	1.05557	1	1.70318	0.94675	-1.11959	1	1.44117	1	1.61352	0.999996
ZNF772	ENSG00000197128	19	74103.3	protein_coding	0.0297244	2.23318	0.0433639	1.28066	1	-1.01342	1	6.45884	0.811531	-1.07762	1	3.31779	1	1.17835	0.249944	-1.09212	1	-2.73017	1	1.71573	1	1.47084	0.805166	1.00927	1	1.18666	1	-1.30278	1	1.51914	0.562928	-1.5881	5.92e-09	1.13484	0.000469284	1.09835	1	1.85874	0.908604	-1.03323	1	1.63788	1	1.6923	0.999996
TWF2	ENSG00000247596	3	1.02123e+06	protein_coding	0.0142699	1.37171	3.35e-15	1.56907	0.590389	1.11149	1	66.7861	0.445464	1.13767	1	3.50964	0.000905584	-1.09132	0.00521304	1.26162	0.0113529	-2.38322	0.823111	1.71544	1	1.62702	0.120584	1.01059	1	1.21253	0.356875	-1.57087	0.688445	1.82364	9.88e-168	2.25643	1.73e-84	-1.23271	1.98e-19	-1.06381	1	1.84803	0.498087	1.15876	1	2.27808	1	1.96596	0.798661
VAX2	ENSG00000116035	2	41895.2	protein_coding	1	-1.29588	0.0465366	-1.29054	0.052981	2.7427	1	9.99238	0.305737	1.38779	1	1.97956	0.412462	-1.23581	1	1.17161	1	1.77005	1	1.71534	1	1.637	0.435837	-1.07966	1	1.20661	1	-1.1212	1	1.10156	1.8e-06	1.74688	2.73e-06	1.11377	0.964241	1.77452	1	-1.13378	0.112095	1.59326	1	-1.26277	1	-2.01191	0.982921
SLC6A16	ENSG00000063127	19	73945.3	protein_coding	0.912644	1.36679	0.857308	-1.05641	0.144962	2.05633	1	6.6855	0.482149	1.19691	1	5.8721	1	1.13401	0.184509	-1.20562	1	4.79644	1	1.71515	1	2.53348	0.539943	-1.0708	1	1.42218	1	-1.24556	1	-1.25227	0.410135	-1.64286	1.27e-05	1.19999	0.54546	1.52923	1	1.60396	0.386653	1.27437	1	1.33664	1	1.04886	0.999996
AC100827.4	ENSG00000260672	15	22556.4	lncRNA	0.805239	1.31097	3.89e-06	1.65169	0.232093	2.00797	1	1.923	1	-1.02385	1	1.14419	1	1.00703	0.23576	-1.15029	1	1.25221	1	1.71512	1	1.04691	0.673849	-1.07284	1	-1.01188	1	1.01414	1	1.27745	0.834251	-1.11176	4.71e-11	-1.7469	0.189166	-1.3016	1	-1.26484	0.186608	1.34212	1	1.38113	1	1.02907	0.999996
SSNA1	ENSG00000176101	9	1.92039e+06	protein_coding	0.00196815	1.33576	0.000108752	1.21395	0.00958882	1.37136	1	116.191	0.00154856	1.21284	1	-1.62868	0.735358	1.14949	1.39e-18	1.41137	1	1.11741	0.352861	1.71504	1	-1.17119	2.39e-06	1.25279	1	1.01652	0.150983	1.19501	1	-1.0918	2.74e-76	1.36842	4.29e-66	1.04178	1.04e-14	1.15318	1	1.93309	0.474747	1.10693	1	1.85557	1	1.67632	0.490241
E2F8	ENSG00000129173	11	55113.1	protein_coding	1	1.33569	1	-1.08776	0.141123	3.77122	1	1	0.0277238	1.33963	1	-3.89895	1	1.1793	0.829496	-1.17168	0.678575	-2.05359	1	1.71491	1	-2.07291	1	-1.09168	0.574392	-1.69289	0.0484201	2.32417	0.696766	-2.0376	2.12e-14	-3.5804	1	1.00623	0.0555546	-2.04274	1	1.16785	0.15051	-2.05546	1	1.16062	1	2.38561	0.999996
NT5C3B	ENSG00000141698	17	1.30552e+06	protein_coding	0.690491	1.14725	0.000245089	1.36399	0.0540621	1.38838	1	66.3675	0.102325	1.18076	1	1.24955	3.05e-05	-1.27477	2.97e-11	1.37326	0.265029	9.7641	1	1.71459	1	1.2101	0.595815	1.05036	1	1.12819	0.920959	1.02418	1	1.30349	5.02e-14	-1.0952	6.32e-55	1.02214	6.62e-17	1.02633	1	1.76941	1	1.0041	1	1.73108	1	1.72402	0.333828
AC087500.1	ENSG00000261879	17	53250.7	lncRNA	0.829193	1.36967	0.897147	1.21848	0.253754	3.20755	1	2.12658	0.000948904	-1.54288	1	-3.30743	0.464064	-1.28598	0.0133202	-1.25176	0.725601	-3.09179	1	1.71421	0.582329	-2.41256	0.0351287	-1.26524	0.146295	-1.92845	0.105918	2.06378	0.88771	-1.64624	0.74251	-1.51462	0.00108522	-1.25823	0.607688	1.06183	1	1.42894	0.648292	1.33602	1	1.79793	1	1.34573	0.999996
ENDOU	ENSG00000111405	12	27169.3	protein_coding	1	1.19148	5.75e-09	1.87114	0.552183	1.60314	1	2.28814	0.52292	1.30576	1	1	1	-1.0167	0.000759034	1.87358	1	4.39421	1	1.71382	1	1.15288	0.20496	1.45708	1	1.31127	1	-1.23977	1	1.15288	0.0319236	-1.64698	4.98e-10	-1.65816	0.0230166	-1.22921	1	-1.1437	0.72846	1.34897	1	1.44982	1	1.07476	0.999996
AC026401.1	ENSG00000257769	16	22868.4	lncRNA	0.578799	1.41922	1.06e-05	1.72554	0.107832	2.07597	1	1.77028	0.609682	-1.12497	1	1.21475	0.724503	1.10113	0.934461	-1.06982	0.884284	2.55031	1	1.71359	1	1.0291	0.752031	1.0124	1	1.02074	1	1.0054	1	1.12953	0.698737	-1.05195	0.000103647	-1.06269	0.462512	1.16419	1	1.29266	0.584206	1.23718	1	1.3737	1	1.11035	0.999996
LINC00665	ENSG00000232677	19	296951	lncRNA	0.635976	1.37216	0.439328	1.14915	0.0812828	1.51046	1	14.6466	0.307472	1.20998	1	-2.34493	0.407133	-1.04687	4.85e-07	1.47247	0.00960765	52.1955	1	1.71246	1	-1.54177	0.340372	1.28954	1	-1.1377	0.720962	1.28335	1	-1.63104	1.61e-12	-2.31104	3.44e-08	1.17665	5.89e-06	-1.01761	1	1.84477	0.280592	-1.19738	1	1.56781	1	1.87726	0.848577
DCXR	ENSG00000169738	17	724794	protein_coding	1	1.10537	0.0578924	1.1829	0.0291914	1.73974	1	28.8946	0.00145525	1.317	1	-1.30831	0.0745821	1.02018	4.55e-19	1.58862	0.817724	1.10462	1	1.71238	1	-1.04587	0.0542358	1.22021	1	1.07931	1	1.00797	1	-1.43264	3.11e-64	1.43732	1.88e-21	1.0597	3.74e-09	-1.04756	1	1.79433	0.671463	-1.1101	1	1.69325	1	1.87967	0.999996
CA3-AS1	ENSG00000253549	8	23364.7	lncRNA	0.364573	1.63638	0.110631	1.26386	0.368937	1.83242	1	2.72006	0.392953	-1.18377	1	1.15815	1	-1.04011	0.975764	1.03248	1	1.53936	1	1.71236	1	-1.0219	0.971954	-1.00375	1	-1.01337	1	1.13781	1	1.14713	0.961641	1.00375	6.54e-13	-1.13624	1	1.568	1	1.19386	0.000860756	1.78162	1	1.35651	1	-1.31339	0.999996
ATP6V1G2	ENSG00000213760	6	56705.1	protein_coding	1	1.18734	0.44222	1.52463	0.331441	2.49842	1	1.74928	0.539026	-1.15835	1	2.55562	0.59839	-1.00429	0.457566	-1.14889	1	1.79329	1	1.71174	1	1.1373	0.280014	-1.08574	1	1.02002	1	-1.06496	1	2.71257	0.74251	-1.38264	0.518454	1.14978	0.0614369	-1.308	1	1.35421	0.303031	-1.50392	1	1.1778	1	1.77131	0.999996
SPAG1	ENSG00000104450	8	70813.3	protein_coding	0.711354	1.2987	0.256917	1.08034	0.00927088	1.98537	1	11.858	0.381582	1.54089	1	2.10246	1	-1.08301	0.808321	-1.12504	1	4.64313	1	1.7116	1	1.77137	0.941178	-1.10039	1	1.21088	1	-1.27781	1	1.17651	0.000593729	1.39042	3.8e-48	-1.07415	0.22968	1.87906	1	1.72767	7.88e-09	2.01839	1	1.85577	1	-1.08763	0.623244
BCO2	ENSG00000197580	11	140084	protein_coding	1	1.49994	0.787625	-1.30565	0.426506	2.89482	1	2.13941	0.495431	1.40906	1	1.51679	0.0143727	2.33484	1	1.06399	1	3.84533	1	1.71127	1	1.50614	0.0207501	1.33527	1	1.44139	0.292283	1.75908	0.00155145	-9.51519	8.29e-10	-2.28044	0.895547	1.34757	0.0924533	-1.32859	1	1.74674	0.259809	-1.79037	1	1.29622	1	2.3207	0.999996
HS3ST4	ENSG00000182601	16	88833.1	protein_coding	0.100613	1.54626	1	-1.18159	1	1.15737	1	9.21253	0.993921	-1.11899	0.168081	-3.03741	0.11532	-1.76771	2.56e-112	-6.81763	1	-1	1	1.71022	0.138517	-2.75149	4.21e-36	-4.80903	0.000359469	-3.2535	0.013353	2.00107	2.93e-05	-10.8787	1.25e-22	-4.27681	0.0218518	1.49549	0.202791	1.6699	1	1.38418	1	1.11663	1	-1.08041	1	-1.20641	0.999996
TNFRSF10D	ENSG00000173530	8	1.25772e+06	protein_coding	5.05e-08	1.2465	1.34e-07	1.50677	9.84e-06	1.58052	1	3.99724	0.0469399	1.33493	1	-2.24309	0.0176695	1.48131	2.93e-06	-1.23345	1	1.05215	1	1.70994	1	-1.65497	0.946239	1.1457	1	-1.20461	1	1.04439	0.080881	-2.85592	7.11e-43	1.36774	3.48e-107	-1.16097	0.0336828	1.63756	1	1.38275	2.76e-19	1.90115	1	1.60533	1	-1.18428	0.999996
TSTD1	ENSG00000215845	1	243489	protein_coding	1	1.1662	7.88e-49	2.01995	0.0113901	1.84136	1	6.03372	0.361776	1.57329	1	1.69752	0.104243	-1.2835	0.0698635	1.69613	8.41e-30	264.474	1	1.70993	1	1.60491	0.555248	1.03486	1	1.19427	1	-2.01227	1	2.79412	4.51e-06	1.70623	4.37e-182	-1.55863	0.0126636	1.65791	1	9.74089	4.52e-35	2.58406	0.131205	15.1824	1	5.87541	0.000320446
CNIH3	ENSG00000143786	1	134750	protein_coding	0.211352	1.88602	0.0273839	1.39467	1	-1.06487	1	8.9401	1	1.089	1	6.99958	0.00251349	1.63233	0.192293	1.21441	0.75248	12.8201	1	1.70992	1	1.8431	0.000305024	1.42688	1	1.56617	0.832237	-1.69705	1	1.78564	5.07e-15	1.22936	4.31e-06	1.13868	6.09e-05	-1.17969	1	1.3893	0.294563	-1.34329	1	1.22009	1	1.63894	0.826912
AC004520.1	ENSG00000273237	.	25474.9	.	0.648482	1.37359	6.78e-09	2.17278	0.348409	1.79277	1	1.64166	0.0207415	1.51914	1	-1	0.873485	1.01896	0.190825	1.37218	0.595372	6.24079	1	1.70985	1	1.27209	0.336904	1.17843	1	1.22403	1	-1.01062	1	1.38726	0.448636	1.0341	0.000930213	1.05499	1	1.56612	1	1.65571	0.295616	1.4845	1	1.56941	1	1.0572	0.999996
ARHGEF11	ENSG00000132694	1	295359	protein_coding	0.0601697	1.77439	1	1.00136	0.546748	1.21453	1	18.6364	0.102198	-1.20385	1	-1.87818	0.921271	1.32713	8.4e-09	-1.28529	1	3.36269	1	1.70978	1	-1.62538	0.0395921	-1.05979	1	-1.34726	1	1.31747	1	-2.17757	0.0191405	-1.7701	2.34e-13	1.18995	6.13e-07	1.06037	1	1.77701	0.531207	-1.1222	1	1.49335	1	1.67585	0.999996
LINC00623	ENSG00000226067	1	324451	lncRNA	0.828365	1.35078	0.151543	1.33495	0.188571	1.78771	1	7.71325	2.78e-07	1.636	1	1.08488	0.000337995	1.56779	0.00494669	1.4337	1	-1.26658	1	1.70952	1	1.39124	1.55e-06	1.51689	1	1.46004	1	-1.27397	1	1.58248	7.91e-82	1.72463	9.46e-16	-1.27868	4.47e-07	-1.43322	1	2.17002	0.706893	-1.12086	1	2.77475	1	3.11011	0.999996
TMEM164	ENSG00000157600	X	115786	protein_coding	0.196511	1.66822	0.378315	1.14014	0.644676	1.51706	1	7.56856	0.125097	1.5191	1	6.15611	0.00207957	1.75622	0.302957	-1.02831	0.342979	12.2335	1	1.70921	1	2.47027	0.029029	1.25069	1	1.60698	1	-1.57143	1	1.36409	0.205302	-1.30039	4.97e-13	-1.07678	0.0206207	1.29236	1	1.89557	0.449487	1.39159	1	2.04112	1	1.46675	0.701359
ISG20	ENSG00000172183	15	242558	protein_coding	0.118531	1.13656	1.99e-39	1.83193	0.00432582	1.76691	1	19.7601	1	1.06691	1	4.37772	5.88e-05	-1.67425	0.580018	-1.34502	1	5.22401	0.853536	1.70917	1	1.7041	4.16e-05	-1.60908	1	-1.1412	0.920959	-1.94819	1	1.61273	2.17e-57	4.62099	2.35e-168	-1.30144	0.156296	1.99856	1	4.32265	2.67e-37	2.60101	0.359822	5.62567	1	2.16288	0.443162
JAKMIP2	ENSG00000176049	5	134668	protein_coding	1	1.6891	1	1.22648	0.387307	2.07247	1	1.05441	0.0671509	1.43897	1	-4.45309	8.61e-05	2.17509	1.18e-18	1.69161	1	1.36808	1	1.70905	1	-2.24788	1.74e-15	1.83328	1	-1.05008	1	-1.1295	1	-2.26566	3.51e-05	-2.04529	1	1.20778	0.000870763	-3.63804	1	1.30894	0.00333645	-4.39396	1	1.08375	1	4.76196	0.999996
TGM4	ENSG00000163810	3	21758.1	protein_coding	0.212672	1.79459	1.09e-05	1.69989	0.354554	1.83159	1	1.51275	0.142931	1.28214	1	1.18344	0.557331	1.21207	0.779404	1.12972	1	1.15376	1	1.70892	1	1.23433	0.370584	1.171	1	1.20195	1	-1.0168	1	1.11282	0.41977	1.04392	2.27e-05	-1.30407	0.530819	-1.01324	1	1.11217	0.430824	1.28704	1	1.45035	1	1.12689	0.999996
C12orf49	ENSG00000111412	12	485236	protein_coding	0.909375	1.09268	0.160924	1.11476	0.0232481	1.28677	1	66.059	1	1.08872	1	-1.20092	1	1.09101	8.77e-06	-1.2238	1	1.60984	0.82978	1.7087	1	-1.08435	0.0379514	-1.06811	0.963357	-1.07679	0.953461	1.15767	0.517282	-1.6322	1.01e-09	-1.12934	3.99e-85	-1.25419	1.12e-11	1.08636	1	1.17532	0.00350887	1.36251	1	1.47408	1	1.08189	0.748315
ARNT2	ENSG00000172379	15	61757.7	protein_coding	0.682393	2.20479	1	1.00055	0.364987	1.92312	1	2.55513	0.838728	1.19019	1	3.13518	0.535622	1.66535	0.355979	1.1506	0.000444686	31.6965	1	1.70863	1	1.81484	0.205603	1.27534	1	1.45251	1	-1.65318	1	1.11954	4.89e-10	-2.52271	0.00223159	-1.43765	0.0524099	-1.53936	1	-1.01243	0.940288	-1.07075	1	1.42	1	1.52046	0.576575
KCTD12	ENSG00000178695	13	1.46065e+06	protein_coding	0.238249	1.17769	0.000312081	1.37721	0.216781	1.3071	1	60.0234	0.00152185	1.86728	1	-2.80759	0.0879383	1.02994	3.23e-19	-1.26354	3.9e-08	-17.0534	1	1.70836	1	-2.46489	1.08e-09	-1.21274	0.219905	-1.84613	0.246925	1.6029	2.14e-10	-13.96	1.97e-142	-5.46664	5.67e-37	-1.13576	7.56e-18	-1.54796	1	1.4239	0.178655	-1.36293	1	1.61722	1	2.20415	0.999996
FUNDC1	ENSG00000069509	X	511878	protein_coding	0.0801608	1.3986	0.0961299	1.13485	0.0312978	1.42035	1	34.08	1	1.0447	1	1.00751	1	1.22669	0.24283	1.20564	1	2.04548	1	1.70755	1	1.02805	0.534096	1.21704	1	1.11971	1	-1.02958	1	1.25622	9.54e-39	1.1931	1.19e-48	-1.14561	6.77e-10	1.00948	1	1.66672	0.361798	1.15647	1	1.90942	1	1.65107	0.759862
SLFN11	ENSG00000172716	17	47132.6	protein_coding	0.790371	1.04816	2.59e-26	2.30356	0.662791	1.30479	1	5.10531	0.886092	1.24722	1	-1	0.090978	2.40435	0.988827	1.10638	8.94e-07	-6.21503	1	1.70667	1	1.12788	0.0824477	1.72475	1	1.44037	1	-1.40705	1	1.20405	0.144735	1.47059	4.6e-33	-1.16879	0.0195318	1.40229	1	2.372	0.00122267	1.63898	1	2.77236	1	1.69152	0.999996
RAB5IF	ENSG00000101084	20	1.10435e+06	protein_coding	1.47e-06	1.61836	1.41e-19	1.7453	0.00434794	1.41755	1	2.04126	9.6e-16	1.5863	0.859051	52.8817	0.00415697	1.46701	1.39e-22	1.6689	0.0554476	-1.4722	1	1.70632	0.166472	2.60474	6.27e-14	1.54081	0.00493649	1.91649	0.689607	-1.29125	0.0828958	2.3696	1.68e-87	1.60447	3.08e-84	-1.08994	7.26e-17	1.04627	0.385525	-1.20123	0.1969	1.14037	1	-1.10211	1	-1.25682	0.417637
CD69	ENSG00000110848	12	44001	protein_coding	0.519291	1.48454	0.00430284	2.11989	0.87769	1.24337	1	2.69	0.801765	-1.27499	1	1.917	0.000945704	3.11183	4.17e-12	-2.38381	0.700223	13.3153	1	1.70627	1	1.20771	1	-1.10463	1	-1.00446	1	-2.02809	1	1.02474	0.109871	-1.56808	2.06e-06	-1.50218	0.0138292	-1.59045	1	1.22141	1	-1.05877	1	1.83478	1	1.9426	0.999996
PQBP1	ENSG00000102103	X	984691	protein_coding	0.0166704	1.54017	0.103648	1.19035	0.140334	1.25323	1	44.8951	0.629889	-1.01986	1	-1.01542	0.0381957	1.29898	1.53e-06	-1.11988	0.266064	-1.51946	1	1.70614	1	-1.01768	1	1.06123	1	1.01957	1	1.08479	1	1.03968	1.55e-09	-1.16334	5.51e-32	1.14013	1.51e-15	-1.02491	1	1.96912	0.225696	-1.16853	1	1.72711	1	2.01817	0.999996
AP002387.2	ENSG00000254682	11	69794.6	lncRNA	1	1.11871	0.944166	1.0234	0.283435	2.97007	1	3.47722	0.0113146	1.33708	1	3.332	0.184643	1.61908	0.02551	1.365	0.465797	-1.35693	1	1.70576	1	1.71293	0.0108543	1.49173	1	1.5857	1	-1.24353	1	2.32398	2.54e-05	1.10197	0.000305799	-1.27879	0.136324	-1.07018	1	1.07654	1	1.19494	1	1.37667	1	1.15209	0.999996
HMGB3	ENSG00000029993	X	879091	protein_coding	0.631466	1.14608	0.00159885	1.23824	0.00092747	1.98058	1	33.1907	0.00776439	1.20172	1	3.32056	0.067674	1.68466	2.91e-37	1.91384	0.749987	1.04533	1	1.70497	1	1.57037	9.81e-16	1.83942	0.675826	1.6997	1	-1.02251	0.396208	2.41935	3.54e-13	-2.25725	1.29e-51	-1.21428	7.4e-10	-1.06022	1	2.21577	0.249721	1.1453	1	2.69056	1	2.34922	0.581075
RASL11A	ENSG00000122035	13	110512	protein_coding	1	-1.05726	0.910127	1.16929	0.200303	3.26625	1	1.28506	0.751703	1.08503	1	6.76891	0.475323	1.11131	0.402303	1.3614	1	3.37607	1	1.70463	1	1.4851	0.772528	1.20364	1	1.35696	1	1.3493	0.478841	3.54455	6.54e-20	1.52756	0.248704	-1.3104	0.0266289	-2.33147	1	1.31083	0.276366	-1.77921	1	1.71771	1	3.05616	0.999996
FAM163A	ENSG00000143340	1	30821.5	protein_coding	0.825164	1.09687	6.28e-17	2.1628	0.108218	2.5142	1	1.61764	0.714547	1.21649	1	-1	0.781988	1.23604	0.0255258	1.76577	1	-1	1	1.70461	1	1.11423	0.129411	1.50969	1	1.31272	1	-1.19626	1	1.23786	0.509788	-1.3218	5.15e-17	-1.20449	1	1.78288	1	2.39353	7.53e-05	2.14745	1	2.88297	1	1.34251	0.999996
CFAP45	ENSG00000213085	1	26593	protein_coding	1	1.20824	5.43e-05	1.91528	0.357951	1.88415	1	2.07461	0.628186	1.11028	1	1.23082	0.631035	1.1888	0.759066	-1.0613	1	1.30131	1	1.7043	1	1.15884	0.75313	1.07044	1	1.11223	1	-1.06947	1	1.40202	0.00540035	1.22053	1.36e-07	-1.21837	0.942474	1.39773	1	1.31114	0.0633001	1.70295	1	1.59745	1	-1.06604	0.999996
COL4A5	ENSG00000188153	X	682402	protein_coding	0.0154508	1.74979	1.67e-07	1.60781	0.421766	1.07592	1	24.702	0.127577	1.21299	1	1.27288	1	1.21256	0.057625	1.04336	0.233814	36.3296	1	1.70399	1	1.25779	0.59521	1.1025	1	1.19598	0.0579687	1.62399	0.0114149	-3.05054	0.0473539	-1.71884	1.05e-26	-1.09328	1.5e-14	-1.34971	1	2.07122	0.136823	-1.23455	1	2.26442	1	2.79554	0.406801
SNX24	ENSG00000064652	5	229674	protein_coding	0.405215	1.5702	0.00128902	1.41302	0.886154	-1.03331	1	18.8124	0.833799	1.05875	1	12.9478	0.615092	1.1843	0.0601838	-1.1652	1	1.10952	1	1.70389	1	2.02653	0.985792	1.02773	1	1.31767	0.528404	-1.638	1	1.6657	3.78e-33	1.27268	1.07e-27	-1.13693	6.35e-10	-1.23026	1	1.32993	0.92649	-1.08209	1	1.51204	1	1.63616	0.999996
AC027020.2	ENSG00000270127	15	31270	lncRNA	0.0154083	1.91961	0.276271	1.23634	0.262264	1.22116	1	3.25571	0.49011	1.26555	1	2.66891	1	-1.02621	1	1.09708	1	1	1	1.70354	1	1.89782	0.956864	1.04344	1	1.40444	1	1.03761	1	-1.32787	0.656827	-1.36596	0.35532	1.23772	0.094062	-1.07134	1	1.11383	0.465246	-1.32601	1	-1.11122	1	1.19329	0.999996
MIR222HG	ENSG00000270069	X	82374.2	lncRNA	1	1.07839	4.51e-09	1.55552	0.201505	1.66452	1	8.65871	1	1.09207	1	2.09021	0.00114747	1.67057	0.834458	-1.01742	0.485291	-1.6943	1	1.70291	1	1.36823	0.00537942	1.41147	1	1.39886	0.573359	-2.47352	1	1.76989	3.1e-32	2.22783	3.58e-17	1.05683	0.297487	1.84216	1	1.98461	0.010791	1.74309	1	1.87789	1	1.07733	0.999996
KRT7	ENSG00000135480	12	85802.1	protein_coding	1	-1.22777	1	1.1906	0.581095	4.34907	1	1.06041	0.884546	-1.39342	1	1.3039	1.86e-78	4.09057	0.730208	1.17032	2.97e-05	137.448	1	1.70274	1	-1.07419	2.08e-63	3.82093	0.408391	3.3244	0.000181444	-12.0351	1	1.30377	0	23.0566	0.805289	1.15408	0.425835	-1.84738	1	1.4053	0.731608	-2.13203	1	1.21768	1	2.59612	0.271585
LST1	ENSG00000204482	6	47899.5	protein_coding	1	1.11985	0.000719933	1.6196	0.0638646	2.10336	1	3.26525	0.764563	-1.43303	1	1.33566	0.387159	-1.66494	1	1.00326	1.47e-305	-672.093	1	1.70257	1	-1.12777	0.389382	-1.31055	1	-1.22395	1	-1.20598	1	1.72778	0.181696	1.18173	1.62e-10	-1.05488	0.0105724	1.1832	1	1.83976	0.834042	1.24813	1	1.94073	1	1.55491	8.54e-20
AL121603.2	ENSG00000258738	14	64146.6	lncRNA	1	1.18368	0.00240882	1.65928	0.738038	1.77899	1	3.37838	0.281087	-1.22054	1	4.0919	0.135509	-1.15896	1	1.09391	1	3.80104	1	1.70122	1	1.4815	0.148277	-1.02158	1	1.18066	1	-1.18892	1	1.40848	0.0305091	-1.13377	5.57e-13	-1.39875	0.107222	1.14927	1	1.63206	0.170397	1.60754	1	2.28284	1	1.42008	0.999996
AC137932.3	ENSG00000268218	16	70232.4	lncRNA	0.508818	1.78357	0.195735	1.28886	0.360719	1.80235	1	2.53758	0.782373	1.13536	1	3.33556	0.960593	-1.04307	0.253856	1.30539	1	1.90588	1	1.7002	1	1.62356	0.90019	1.12788	1	1.31617	1	-1.32411	1	1.72716	0.000113847	-1.12167	0.0922231	1.48831	0.328245	1.60741	1	3.47473	1	1.08002	1	2.33468	1	2.16169	0.999996
WDR25	ENSG00000176473	14	210430	protein_coding	1	-1.06455	0.936144	1.09843	0.197139	1.88854	1	16.0328	0.574407	1.1864	1	-1.0518	0.0475806	-1.12523	0.414892	1.07879	0.937112	5.47644	1	1.70017	1	1.02609	0.0139179	-1.02633	1	1.00203	1	1.18087	1	-1.89836	8.84e-20	1.10808	1.2e-08	1.1767	0.00166165	1.23401	1	1.44299	1	1.0487	1	1.2263	1	1.16935	0.999996
ACAT2	ENSG00000120437	6	661893	protein_coding	1	-1.01405	0.805246	1.09839	0.00641286	2.0029	1	12.8208	0.111994	1.12731	1	5.58161	0.0229906	1.37337	9.74e-11	1.67054	1	-2.98814	1	1.69995	1	1.8146	6.48e-08	1.49331	0.310172	1.66872	0.997136	1.3574	1	1.77156	6.53e-28	1.31324	1.21e-09	-1.12513	4.12e-11	-2.22642	1	1.75948	0.00450814	-1.9788	1	1.97965	1	3.91732	0.6695
VAX1	ENSG00000148704	10	20471.8	protein_coding	0.096371	1.78399	0.0604067	1.36883	0.756979	1.38421	1	2.29723	0.977399	1.04102	1	1.07222	1	-1	0.215326	1.26333	1	-1	1	1.69972	1	1.05662	0.649294	1.13329	1	1.09519	1	-1.05024	1	-1.01529	0.446709	-1.15994	0.478285	1.13966	1	1.28152	1	-1.07915	0.797124	1.12447	1	-1.22986	1	-1.38294	0.999996
ZNF283	ENSG00000167637	19	105578	protein_coding	1	1.20352	0.714176	-1.06626	0.023405	3.24495	1	6.39381	0.0131881	-1.49286	1	5.08664	1	1.19105	0.00233884	-1.29833	1	3.14364	1	1.6993	1	1.27307	0.281963	-1.07969	1	1.0487	1	-1.55202	1	1.73445	0.706445	-1.37196	7.98e-05	1.15276	0.235666	1.46551	1	2.00041	0.819986	1.2713	1	1.73532	1	1.36499	0.999996
DUSP8	ENSG00000184545	11	228010	protein_coding	0.00727076	1.65675	7.69e-12	1.63004	1	-1.10261	1	22.0914	0.459595	-1.21147	1	13.6115	0.00505041	-1.31328	0.0298632	-1.27517	1	2.33548	1	1.69908	1	1.69822	0.000125791	-1.29458	1	1.13398	1	-1.02522	1	1.70531	1.07e-08	1.05482	6.37e-42	-1.08025	1.13e-12	-1.01733	1	1.89148	1	1.06185	1	2.04328	1	1.92426	0.873888
AC137630.3	ENSG00000272434	3	50334.6	lncRNA	0.470168	-1.0909	0.528607	1.09728	0.237014	1.60517	1	8.92758	0.783552	-1.18932	1	2.20708	0.566992	1.60508	0.174841	-1.17991	1	3.25003	1	1.69908	1	1.2716	0.987147	1.15857	1	1.2062	1	-1.30483	1	1.24647	0.224091	-1.01804	4.91e-23	-1.27129	0.000247297	1.05758	1	-1.10844	0.396927	1.34449	1	1.14691	1	-1.17227	0.979109
RPP25L	ENSG00000164967	9	467275	protein_coding	0.533968	1.56422	0.0345389	1.306	0.0759973	1.32128	1	15.8938	0.685011	1.03695	1	-1.1973	1	1.11757	0.758527	1.1353	0.255885	-1.26337	1	1.69859	1	-1.08092	1	1.12789	1	1.01025	1	1.25048	1	-1.12021	0.0847746	-1.40549	2.11e-20	-1.156	5.29e-10	-1.31191	1	1.81695	0.420254	-1.13487	1	2.10039	1	2.38368	0.999996
INPP5F	ENSG00000198825	10	363354	protein_coding	0.734745	1.07053	0.461708	1.01347	0.125757	1.36601	1	44.8234	0.0467698	-1.3282	0.715179	46.3985	3.03e-23	2.38911	3.5e-19	-1.98832	0.674124	-1.37968	1	1.69803	0.828662	3.97597	1.31e-05	1.18107	0.132972	1.89049	1	-1.28852	1	-2.05438	3.9e-30	1.26582	1.93e-28	1.13318	0.00462092	1.50884	1	1.352	0.0252863	1.33152	1	1.1931	1	-1.11601	0.298721
RHBDL1	ENSG00000103269	16	50460.3	protein_coding	0.0282798	2.08985	0.0183146	-1.53189	1	1.13403	1	6.1018	0.877371	1.21189	0.639495	-5.27143	1	1.01986	0.0123815	-1.38698	0.901537	-1.43418	1	1.69797	0.586156	-3.81586	0.429828	-1.18859	0.205176	-2.62946	0.194635	2.67242	0.0258036	-7.05998	0.169825	-1.26396	0.0256869	1.361	0.668482	1.5909	1	1.23056	0.903408	1.16891	1	-1.106	1	-1.29282	0.999996
C16orf95	ENSG00000260456	16	59724.5	protein_coding	0.668057	1.70796	1	-1.0528	0.402982	2.29237	1	3.07002	0.095583	1.33903	1	3.49659	0.731014	-1.01688	0.274977	1.1451	1	2.50843	1	1.69775	1	1.86595	1	1.07027	1	1.3679	1	-1.20882	1	1.60977	0.315062	-1.25562	0.00080063	-1.20354	0.238181	-1.06044	1	1.26586	0.972989	1.13494	1	1.52351	1	1.34237	0.999996
TRIM7	ENSG00000146054	5	26291.5	protein_coding	0.16749	2.04273	0.002252	1.68668	0.765407	1.58636	1	1.30344	0.633935	1.2623	1	1.11586	1	-1.01536	1	1.00984	1	3.15504	1	1.69771	1	1.19504	1	-1.00781	1	1.06702	1	-1.55425	1	1.25891	3.65e-33	2.35287	0.0277347	1.14924	0.75727	1.78018	1	1.99883	0.190767	1.54901	1	1.73926	1	1.12282	0.999996
SPTSSA	ENSG00000165389	14	1.00852e+06	protein_coding	0.360378	1.07846	4.2e-06	1.36501	0.0580604	1.33242	1	87.8738	0.139342	1.10534	1	-1.23976	0.85922	1.11015	0.000468398	-1.08158	0.77301	1.06244	0.627766	1.69753	1	-1.0629	0.0462053	1.0316	1	-1.02016	0.787793	1.24469	1	-1.0519	1.83e-84	1.49381	1.62e-105	-1.27066	1.27e-17	1.02064	1	1.53944	0.0175559	1.29689	1	1.9561	1	1.5083	0.759862
WDR53	ENSG00000185798	3	105107	protein_coding	1	1.09749	0.0961028	1.34879	0.470907	1.66655	1	7.44009	0.143935	-1.14846	1	-2.16721	0.0116402	-1.19638	0.994536	1.03705	0.166091	-3.23114	1	1.69739	1	-1.60585	0.023056	-1.0687	0.803257	-1.34158	1	1.30069	1	-1.20114	2.29e-05	-1.09348	5.75e-09	-1.05396	0.0352386	1.22933	1	1.50586	0.757288	1.29567	1	1.58711	1	1.22494	0.999996
LINC00520	ENSG00000258791	14	20872.2	lncRNA	0.838862	1.24608	0.988039	1.07866	1	1.12532	1	3.33781	0.874503	1.06726	1	-1	3.9e-13	-1.8415	1	1	1	1.87672	1	1.69697	1	1.03363	1e-10	-1.49426	1	-1.25175	1	-1.48617	1	1.03363	3.86e-22	2.02233	0.939506	1.08054	1	1.05682	1	-1.93128	1	-1.02244	1	-2.08683	1	-2.04102	0.999996
TPH1	ENSG00000129167	11	26557.2	protein_coding	0.606196	1.90448	0.000468659	1.97743	0.732386	1.599	1	1.23689	0.446753	1.24939	1	1.91978	0.47014	1.41873	0.296163	1.25096	1	1	1	1.69676	1	1.5634	0.15427	1.32322	1	1.43138	1	-1.10612	1	-1.14366	0.638831	-1.23024	0.156318	1.165	1	1.40754	1	1.63539	0.773958	1.20819	1	1.40377	1	1.16188	0.999996
TJP2	ENSG00000119139	9	40322.5	protein_coding	0.0896363	1.79118	0.69765	-1.03932	1	-1.01278	1	6.76747	0.739717	-1.13231	1	1.25205	0.561985	1.2652	0.240116	-1.4257	0.65148	6.07336	1	1.69653	1	1.00047	0.938936	-1.06513	1	-1.03302	1	-1.0774	1	1.79313	0.43759	-1.03233	1.2e-08	1.07974	0.0608862	1.37075	1	1.13929	0.665925	1.26951	1	1.05515	1	-1.20316	0.999996
GFRA1	ENSG00000151892	10	292321	protein_coding	1	1.10796	0.571291	-1.63595	0.244039	2.30277	1	3.08207	0.534952	1.30211	1	2.43783	0.0127103	2.44283	7.59e-07	-1.15765	0.899526	13.5399	1	1.6959	1	2.28491	0.957889	1.1305	0.706478	1.57923	1	-1.01994	0.00405225	-9.59779	2.32e-29	-2.66403	1	1.56189	0.000204354	-2.73956	1	1.64426	0.00123088	-4.27891	1	1.05273	1	4.50455	0.999996
KIF13A	ENSG00000137177	6	334108	protein_coding	0.15713	1.30822	1.05e-08	1.53592	0.728444	1.13188	1	25.2595	0.726327	-1.00407	1	-3.24356	0.382871	-1.04399	2.85e-08	-1.23705	1	2.23566	1	1.69559	0.811111	-2.44062	0.000215869	-1.13411	0.152103	-1.7795	0.664711	1.57383	0.0341278	-3.78841	7.04e-17	1.04374	1.31e-37	-1.04031	1.91e-09	1.14603	1	1.93375	0.821012	1.19223	1	2.0117	1	1.68735	0.999996
CST3	ENSG00000101439	20	4.18209e+06	protein_coding	5.92e-06	1.27503	1.07e-06	1.44099	0.53849	1.13802	0.705682	223.471	5.35e-06	1.27348	1	1.04975	0.105735	1.14441	0.102187	-1.07165	0.00189657	-5.43616	0.108616	1.6954	1	1.10829	0.509629	1.07852	1	1.09346	0.64941	1.02182	0.0221909	-2.54401	9.79e-198	2.44711	1.46e-87	-1.09025	1.77e-32	-1.15433	1	1.64848	0.421149	-1.05877	1	1.79726	0.674338	1.90289	0.461181
SIDT1	ENSG00000072858	3	29634.5	protein_coding	0.0016162	2.264	0.00287863	-1.44437	0.937247	1.10537	1	5.55501	1	-1.0239	1	-1	0.450239	-1.2345	0.114676	-1.42465	1	1.62983	1	1.69479	1	-1.01476	0.088281	-1.33118	1	-1.16088	1	1.00729	1	1.63391	0.792838	-1.12225	0.00129909	1.0023	0.000595241	-1.16969	1	-1.26346	0.232193	-1.17239	1	-1.26638	1	-1.08017	0.999996
ZFP64	ENSG00000020256	20	234122	protein_coding	1	1.11616	1	1.0298	0.00683712	2.02506	1	21.1799	0.781248	1.09054	1	11.6492	0.729416	1.01391	1	1.16699	0.849303	12.6223	1	1.69386	1	2.10894	0.698445	1.08361	1	1.36934	0.5111	-1.73478	1	1.54823	1e-19	1.11181	2.29e-40	-1.12364	0.000323292	1.41389	1	1.56001	0.00683052	1.5887	1	1.75289	1	1.10335	0.502555
RNF125	ENSG00000101695	18	50731.4	protein_coding	0.147878	1.32703	0.617261	1.02378	0.402982	1.43269	1	10.5752	1	1.03749	1	-1	1	1.02689	0.188743	1.57316	1.8e-19	-32.2612	1	1.69364	1	1.02094	0.61815	1.3113	1	1.16862	1	-1.1837	1	1.28942	0.594902	-1.37889	8.02e-42	-1.26779	0.0165299	1.33557	1	1.167	5.38e-05	1.69322	1	1.47951	1	-1.14445	0.999996
FAM72A	ENSG00000196550	1	31272.1	protein_coding	0.168198	1.83329	0.887468	-1.10192	0.874975	1.28734	1	4.45459	1	-1.01403	1	1.50116	0.520432	1.7012	1	1.04854	1	1.32373	1	1.69281	1	1.198	0.496504	1.38843	1	1.29898	1	-1.22683	1	1.13648	0.00415567	1.43293	2.22e-05	1.10554	1	1.75636	1	1.1949	0.0889136	1.58868	1	1.08083	1	-1.46988	0.999996
AC009404.1	ENSG00000236255	2	55874.2	lncRNA	0.811429	1.2901	0.00847746	1.50566	0.48782	1.67119	1	4.19295	0.0584667	1.54359	1	3.58514	1	1.19641	0.899519	1.21833	1	-1.43174	1	1.69266	1	2.26756	0.847337	1.2107	1	1.61269	1	-1.10214	1	1.00961	0.117264	-1.88978	0.00513276	1.42044	0.178703	1.54395	1	2.06175	1	1.08696	1	1.45149	1	1.33537	0.999996
BID	ENSG00000015475	22	510427	protein_coding	1	1.15372	0.00313927	1.56341	0.0744459	1.4669	1	16.07	0.988136	-1.00226	1	33.0952	0.0613157	1.26706	2e-09	1.51352	4.34e-06	-4.75607	1	1.69257	1	1.61159	1.39e-06	1.3905	0.3049	1.51096	1	1.30776	0.105053	3.0052	7.11e-11	-1.11253	2.79e-21	-1.17406	3.15e-14	-1.73484	1	1.79949	0.0419519	-1.47765	1	2.1127	1	3.12184	0.999996
AC022035.1	ENSG00000263637	18	53336.1	lncRNA	1	1.59413	0.925223	1.23999	0.327926	2.27917	1	1.31456	9e-55	3.51371	1	1.618	0.883378	-1.2191	0.728268	1.27616	1	-1	1	1.69252	1	3.07513	0.959231	-1.01858	0.987094	2.07129	0.834758	2.23184	0.42019	5.72804	1.71e-05	1.45791	1	1.1581	0.018112	-2.00151	1	1.12079	0.0450255	-2.31794	1	-1.03329	1	2.24327	0.999996
PUSL1	ENSG00000169972	1	268175	protein_coding	0.672218	1.42992	1	1.0309	0.270384	1.49658	1	14.9711	0.0339045	1.25327	1	1.27531	0.0368431	-1.03101	0.824893	1.09449	1	1.41794	1	1.69243	1	1.26359	0.0793981	1.016	1	1.13007	1	-1.04254	1	1.12463	2.97e-60	1.6019	1.5e-15	-1.08966	3.81e-07	-1.12246	1	1.50888	0.671828	-1.0301	1	1.64416	1	1.69366	0.999996
TRIAP1	ENSG00000170855	12	963419	protein_coding	0.0125554	1.33384	0.0142039	1.10464	0.0546727	1.21157	1	88.3326	0.000843617	1.28364	1	-1.07795	6.85e-14	-1.49004	0.776235	1.09965	0.498163	-1.48056	0.730702	1.6922	1	1.08723	1.59e-10	-1.22411	0.957908	-1.04272	0.106806	1.27346	1	-1.03912	8.77e-71	1.54343	9.26e-78	-1.11756	2e-15	1.04459	1	1.43985	0.203796	1.16739	1	1.60911	1	1.37838	0.999996
SHTN1	ENSG00000187164	10	121256	protein_coding	0.0584978	1.54359	0.0124539	1.40651	0.997884	-1.15859	1	13.3682	0.16778	1.38653	1	-3.22232	0.118595	1.39132	0.615333	-1.01847	0.0830542	-2.19848	1	1.69219	1	-2.11796	0.254177	1.13397	1	-1.44077	1	1.36749	0.845463	-3.10253	0.455319	-1.40215	2.78e-05	1.36339	0.000184855	1.10696	1	1.48428	0.314776	-1.23165	1	1.08867	1	1.34086	0.999996
BRI3BP	ENSG00000184992	12	98927.3	polymorphic_pseudogene	0.702157	1.31907	1	-1.06728	0.0415951	2.22351	1	5.8377	0.270774	1.1398	1	4.70191	0.504995	1.33348	0.0349824	1.30013	3.42e-18	-6.40493	1	1.69215	1	1.63548	0.0614744	1.31624	1	1.45879	1	-1.08932	1	2.32159	0.00516557	-1.05401	9.35e-08	-1.03511	0.000444093	-1.17577	1	1.63578	0.763213	-1.13589	1	1.69322	1	1.92331	0.91291
POLR3H	ENSG00000100413	22	389207	protein_coding	0.156956	1.34533	0.639825	1.10857	0.206874	1.27342	1	27.7431	0.143845	1.1904	1	24.1407	0.0451221	1.21317	0.00209259	-1.1105	1	1.74002	1	1.69158	1	2.28733	0.711012	1.06579	0.764229	1.42249	0.39158	-1.52359	1	1.73574	1.03e-41	1.306	6.75e-21	1.10092	1.45e-10	-1.00209	1	1.55436	0.351015	-1.10323	1	1.41187	1	1.55761	0.589966
PRELID3A	ENSG00000141391	18	53355	protein_coding	1	1.25749	0.55693	1.13898	0.0785217	2.90428	1	2.97686	0.817481	1.24319	1	1.62664	1	1.20997	0.384502	1.29296	1	4.16747	1	1.6915	1	1.34762	0.582166	1.23387	1	1.2713	0.665549	-1.94009	1	2.28156	1.54e-46	2.38349	0.0023198	1.13508	0.10833	1.28248	1	1.81972	1	1.12986	1	1.60317	1	1.4189	0.999996
EEF1A2	ENSG00000101210	20	85727.5	protein_coding	0.983286	2.35506	1	1.12068	0.765792	2.33797	1	1.15285	0.00498641	2.17534	1	-7.54315	1.89e-24	2.51216	0.461214	1.1618	0.00045466	33.0048	1	1.69111	1	-2.14664	1.52e-21	1.99472	1	1.22495	1	-2.0147	0.88771	-1.82954	6.74e-55	2.6152	0.73163	1.16818	0.694912	1.00512	1	1.55843	0.971092	-1.16222	1	1.33407	1	1.55049	0.999996
HNRNPA1P48	ENSG00000224578	16	657692	protein_coding	1	-1.01637	0.0365049	1.59123	0.0419645	1.65668	1	9.28088	1.44e-11	1.60837	1	-1.13244	1.9e-07	2.31732	2.16e-55	1.99926	0.658152	8.65591	1	1.69097	1	1.1323	4.42e-35	2.06381	0.351156	1.49217	1	1.10552	1	-1.37891	5.7e-80	-3.55074	9.47e-07	-1.04047	6.67e-16	-2.53631	1	1.72008	5.48e-07	-2.43766	1	1.78969	1	4.36265	0.460505
TMEM35A	ENSG00000126950	X	155960	protein_coding	0.544941	1.43056	0.905136	1.06576	0.830716	1.10058	1	13.533	0.692735	1.14721	1	-3.76788	0.0111811	1.66504	0.0697143	-1.08426	1	9.41508	1	1.69086	1	-2.33625	0.178441	1.14829	1	-1.38357	1	-1.04198	1	-2.60597	0.141619	-1.64924	6.61e-08	1.09499	0.120852	1.44751	1	1.4108	0.575129	1.32194	1	1.28841	1	-1.02603	0.999996
ULK4	ENSG00000168038	3	64508.1	protein_coding	0.424934	1.55633	0.589822	1.10908	1	-1.22033	1	8.05105	0.893035	1.14146	1	-4.38313	0.242531	1.35614	0.00141887	-1.51988	1	6.08291	1	1.69079	1	-2.99676	0.99795	-1.01453	0.538004	-1.96638	0.85352	1.83274	0.244941	-4.38917	2.02e-10	1.25716	5.32e-05	1.08567	0.0462811	1.17216	1	-1.01779	1	1.07967	1	-1.10498	1	-1.19301	0.999996
RASSF8-AS1	ENSG00000246695	12	283978	lncRNA	0.483246	1.35844	0.919478	-1.03426	0.0953704	1.49729	1	25.6781	0.969543	-1.01384	1	16.0112	0.343675	-1.05299	0.539911	1.03725	0.907511	14.2972	1	1.69063	1	2.06881	0.577662	-1.00333	1	1.33075	1	-1.43747	1	1.50399	5.74e-06	-1.21055	6.8e-17	1.23756	0.000957605	1.43228	1	1.82664	0.650338	1.15734	1	1.476	1	1.27534	0.519744
NDUFA13	ENSG00000186010	19	3.56267e+06	protein_coding	3.01e-35	1.86838	1.5e-18	1.78488	6.43e-13	2.45327	1	1.14022	8.34e-32	1.73634	1	1.34204	4.17e-12	1.6656	2.12e-108	1.93232	1	1.5924	1	1.69002	1	1.52809	2.21e-64	1.7927	0.0483652	1.64268	0.0425772	1.18515	1	1.04384	4.49e-19	-1.00132	1.26e-85	1.04513	2.52e-13	1.10916	0.437502	-1.1446	0.0160816	1.06127	1	-1.19626	1	-1.26955	0.0418737
CA3	ENSG00000164879	8	29548.2	protein_coding	0.984586	1.158	6.39e-08	2.70448	1	1.10076	1	1.9697	0.981804	1.10052	1	1.10105	0.151411	1.62241	0.0128482	1.54314	1	3.22106	1	1.68977	1	1.10077	0.00566977	1.59652	1	1.40918	1	-2.03484	1	1.18696	5.64e-08	2.1261	3.43e-07	-1.67196	0.323576	-1.08439	1	1.01921	0.377259	1.54185	1	1.70408	1	1.10522	0.999996
KCNJ2-AS1	ENSG00000267365	17	74077.1	lncRNA	1	1.12804	9.14e-07	1.33446	0.0139355	1.47445	1	14.5212	0.860417	1.36534	1	1.40961	1	1.25162	0.566314	1.38287	1	1.492	1	1.6896	1	1.38655	0.665734	1.32219	1	1.35379	1	-1.00879	1	1.06665	0.776266	-1.2311	3.26e-109	-1.4252	0.000961248	1.38309	1	1.52091	1.91e-15	1.97118	1	2.1676	1	1.09965	0.559054
CSMD2	ENSG00000121904	1	35513.5	protein_coding	1	1.12558	0.197234	-1.39956	0.0415951	3.38895	1	4.53423	0.854092	1.11761	1	1.10806	5.66e-10	2.37004	4.68e-06	1.92136	1	-1	1	1.68948	1	1.11305	3.09e-15	2.17344	1	1.73924	0.914371	-2.16587	1	1.09995	3.9e-10	1.47911	0.008799	1.06863	0.531532	1.29841	1	1.02971	0.90081	1.21502	1	-1.0378	1	-1.26095	0.999996
POLR3K	ENSG00000161980	16	498820	protein_coding	0.328825	1.21596	0.0495027	1.31089	0.271811	1.21872	1	34.0762	5.01e-10	1.51441	1	1.23788	0.0834845	1.37163	2.52e-07	1.61153	0.346522	-1.84795	1	1.6893	1	1.38879	1.71e-05	1.48513	1	1.43018	0.81755	1.2762	1	1.3498	7.8e-13	1.01133	1.48e-23	1.05607	3.01e-11	-1.10026	1	1.53373	0.399244	-1.16195	1	1.4523	1	1.6875	0.999996
MRPL48	ENSG00000175581	11	482985	protein_coding	0.604865	1.1767	0.39995	1.12709	0.00479487	1.7135	1	25.7922	0.0025883	1.27036	1	-1.67537	1	1.21138	6.19e-07	1.48852	0.508295	-1.34648	1	1.68895	1	-1.23261	0.0182064	1.34154	1	1.00325	0.495621	1.3632	1	-1.50602	1.76e-13	1.00345	3.36e-26	1.01246	6.78e-07	1.13901	1	1.84243	0.904613	1.12499	1	1.81976	1	1.61757	0.999996
EIF3K	ENSG00000178982	19	6.43119e+06	protein_coding	8.97e-15	1.44732	2.79e-11	1.51586	0.109762	1.43916	1	2.97966	0.912603	1.04378	1	1.45655	0.0132553	1.18914	7.78e-38	1.36599	0.427674	-1.06717	1	1.6888	1	1.19416	5.29e-18	1.27237	0.77555	1.22818	0.0680478	1.25415	1	1.45167	7.75e-12	1.04087	1.99e-108	-1.07304	1.17e-36	-1.16594	0.942921	1.11174	0.685839	-1.08658	1	1.19294	1	1.29623	0.666558
FKBPL	ENSG00000204315	6	151131	protein_coding	0.825164	1.44246	0.362303	1.16307	0.314124	1.42618	1	8.66713	0.956091	1.08365	1	8.74164	0.0961814	-1.07686	0.914177	1.02993	0.530546	15.8346	1	1.68838	1	1.78631	0.144461	-1.02359	1	1.27893	1	-1.19213	1	2.11722	4.34e-10	1.04142	3.6e-11	-1.12556	0.000293686	-1.09459	1	1.46631	1	1.02829	1	1.65042	1	1.60501	0.923535
RNF157	ENSG00000141576	17	135383	protein_coding	1	1.21724	0.15744	1.42781	0.777302	1.11381	1	10.2248	1	-1.04262	1	9.06853	0.689232	1.72074	0.000591956	-1.17146	1	-1.00985	1	1.68798	1	2.15993	0.511118	-1.04536	1	1.33594	1	-1.34503	1	1.11947	2.06e-34	-5.05607	0.00211274	1.24948	0.000273317	-1.1936	1	1.22215	0.143901	-1.49138	1	-1.02236	1	1.45876	0.999996
CENPA	ENSG00000115163	2	153355	protein_coding	1	-1.0854	1	-1.02894	0.487062	2.98241	1	1.39914	0.00108426	1.60993	1	12.6638	0.14549	2.12311	3.61e-05	1.53649	1	-1.13128	1	1.68794	1	2.64147	0.000371239	1.63094	0.830705	2.12059	1	1.30109	1	1.85582	2.08e-14	-4.23231	0.769031	-1.15559	0.0864247	-2.82694	1	1.20097	0.284512	-2.44631	1	1.38784	1	3.39507	0.999996
DIO3	ENSG00000197406	14	195546	protein_coding	0.696087	1.24641	0.218334	-1.43736	1	1.1258	1	13.5224	0.748667	1.24917	1	1.34779	8.26e-05	-4.01797	0.934117	1.22661	1	1.4258	1	1.68783	1	1.34589	0.00017516	-2.75761	1	1.12243	1.2e-23	5.8536	1.1e-28	-53.1069	8.05e-08	4.26014	0.252002	1.57741	0.0243415	-1.07395	1	-1.04469	0.260498	-1.69407	1	-1.6479	1	1.02801	0.999996
SLC25A4	ENSG00000151729	4	1.00137e+06	protein_coding	1	1.00368	1.96e-05	1.31496	0.0110923	1.45297	1	110.483	1.96e-06	1.32561	1	19.6159	0.000172752	-1.44218	0.754601	1.10681	1	2.84926	0.450772	1.68748	1	1.63922	0.00153799	-1.28913	1	1.05099	0.63125	-1.43775	0.00190135	6.46641	2.68e-179	3.23274	5.3e-92	-1.12903	2.82e-10	1.21115	1	1.62139	0.000109365	1.36742	1	1.83059	1	1.33872	0.101699
PCDHA6	ENSG00000081842	5	26636.3	protein_coding	1	1.15117	0.795083	1.13775	0.558496	2.10483	1	3.0302	0.689887	-1.21483	1	2.06392	1	-1.01335	0.0502244	-1.39803	1	-1	1	1.68699	1	1.31931	0.486817	-1.21302	1	1.04165	1	-1.00528	1	-1.1198	1	-1.28549	0.025144	1.01392	0.857731	1.1288	1	-1.14993	0.754306	1.1133	1	-1.16594	1	-1.29804	0.999996
VWA5A	ENSG00000110002	11	163463	protein_coding	0.318859	1.41613	0.44408	-1.13627	0.0447272	1.69858	1	18.0711	6.62e-06	1.81466	1	-2.01366	0.175442	1.97964	1	-1.0061	1	-1.02096	1	1.68684	1	1.01699	0.188885	1.29911	1	1.12053	0.762495	1.51312	1	1.22693	0.385991	-1.49228	1.05e-30	-1.11742	1.44e-06	1.0864	1	1.46223	0.541619	1.21397	1	1.63393	1	1.34594	0.999996
APLN	ENSG00000171388	X	149611	protein_coding	1	1.05679	0.0471816	-1.46395	2.84e-06	3.09648	1	48.6777	0.653861	1.38081	1	1.51482	0.728636	-1.32251	1	1.13602	1	2.21244	0.605285	1.68678	1	1.43407	0.632688	-1.08855	1	1.13726	1	-1.07025	1	1.43543	0.484023	1.09963	3.46e-55	-1.06727	0.954121	2.3078	1	1.19186	1.32e-16	2.46305	1	1.27204	1	-1.9363	0.329537
AC092364.1	ENSG00000268184	19	21803.7	lncRNA	0.107416	2.2104	9.13e-14	2.31468	1	1.14463	1	1.26342	0.504073	1.16762	1	1.17019	0.950483	-1.06031	0.645309	1.22315	1	-1	1	1.68669	1	1.1689	1	1.08273	1	1.12462	1	-1.01523	1	-1.00119	0.781754	-1.13748	1.78e-05	-1.05106	0.136837	1.04808	1	1.54424	0.877374	1.1016	1	1.62309	1	1.47339	0.999996
AL662890.1	ENSG00000225173	6	38069.6	lncRNA	0.734392	2.14562	1	1.00727	0.516834	2.06482	1	1.98098	0.374247	1.29699	1	1.31173	0.909674	1.24457	0.205197	1.17201	1	1	1	1.68666	1	1.30163	0.374187	1.19409	1	1.24296	1	-1.14436	1	2.16325	6.18e-05	-2.213	0.0519392	-1.0627	0.503695	1.02636	1	1.05523	1	1.09071	1	1.12139	1	1.02812	0.999996
TRAPPC10	ENSG00000160218	21	302408	protein_coding	0.00738945	1.61127	0.0108252	1.23469	0.465334	1.05911	1	24.2411	1	1.11178	1	15.3067	0.606743	1.06996	0.128624	-1.03397	1	-1.21265	1	1.68521	1	1.97293	0.148943	1.02372	1	1.33176	1	-1.41685	1	2.0052	4.51e-29	1.2871	1.33e-27	1.12708	8.52e-06	1.22717	1	1.96416	0.527315	1.0888	1	1.74269	1	1.60055	0.916566
PSMB6	ENSG00000142507	17	4.26608e+06	protein_coding	8.85e-12	1.34746	4.08e-06	1.42341	0.00176133	1.51029	1	3.90346	3.65e-05	1.30045	1	1.91136	0.329152	1.20465	5.16e-39	1.47365	1	1.84052	1	1.68491	1	1.51364	1.29e-13	1.31549	0.675412	1.40905	0.606967	-1.02992	1	1.47408	9.51e-40	1.27173	7.71e-108	-1.12906	2.11e-21	-1.08978	1	1.32529	0.121702	1.03604	1	1.49633	1	1.44428	0.319548
AC080013.1	ENSG00000240207	3	29008.1	lncRNA	0.245585	1.59043	8.57e-06	1.66143	0.536659	1.7327	1	1.86461	0.869178	1.09349	1	1.3454	1	1.07515	1	1.02928	1	1.43461	1	1.68467	1	1.20664	0.900514	1.05329	1	1.11981	1	-1.21459	1	1.09461	0.0613599	1.12368	7.02e-08	-1.10453	0.773452	1.30178	1	1.93106	0.0922273	1.43786	1	2.13292	1	1.4834	0.999996
MUC20-OT1	ENSG00000242086	3	755078	lncRNA	0.00402198	1.38416	0.00310177	1.16785	2.85e-05	1.76418	1	41.1593	1.76e-09	1.58544	1	1.42496	0.389038	1.20129	0.000170532	1.32882	1	2.11785	0.994955	1.68393	1	1.50849	0.00454952	1.26932	1	1.37192	1	-1.20428	1	1.15735	1.66e-09	-1.20951	1.12e-41	1.09367	1.14e-09	1.19532	1	2.9341	0.647078	1.09295	1	2.68281	1	2.45466	0.335611
PHLDA2	ENSG00000181649	11	2.09715e+06	protein_coding	1.98e-08	1.54153	1.48e-07	1.64028	0.305784	1.36046	1	2.09378	0.153837	1.15484	1	4.61435	0.559986	1.4445	2.62e-13	-1.69191	0.811835	-1.57711	1	1.6839	1	1.48892	2.02e-05	1.3717	1	1.40368	1	-2.53939	0.00284683	3.59065	0	16.4759	1.09e-77	-1.11627	5.35e-18	-1.04053	0.338309	-1.63814	0.539595	1.07279	1	-1.46751	1	-1.57434	0.999996
CRAT	ENSG00000095321	9	273121	protein_coding	0.445757	1.25727	0.000812567	1.33632	0.411179	1.25234	1	21.1938	0.327064	1.18361	1	14.685	0.000608299	-1.20349	0.850444	1.03077	0.244785	-3.01602	1	1.68304	1	2.34819	0.000750715	-1.10911	1	1.23177	0.156997	-1.92063	1	1.47477	2.46e-68	1.64678	3.7e-22	1.10772	0.000705741	1.44802	1	1.93356	0.318552	1.30721	1	1.74554	1	1.33532	0.999996
GPC3	ENSG00000147257	X	3.8963e+06	protein_coding	0.780033	3.10814	1	-1.34614	0.119247	1.64769	1	3.39434	1.45e-17	3.24777	1	1.15282	4.77e-05	2.27584	3.97e-47	1.23683	0.120634	75.5543	1	1.68297	1	1.31012	4.35e-27	1.36515	0.696008	1.34942	0.0200738	-2.5578	8.52e-08	-6.24307	0	-4.84613	0.969582	1.80558	6.75e-39	-12.6866	1	3.22259	1.96e-36	-22.9067	1	1.7848	1	40.8837	0.62083
MZT2A	ENSG00000173272	2	3.43773e+06	protein_coding	8.42e-15	1.47834	1.25e-06	1.36895	0.601979	1.21524	1	4.46393	0.341052	1.14264	1	1.25307	0.000590706	1.36081	5.21e-22	1.38248	0.742029	1.5416	1	1.68278	1	1.18442	2.26e-15	1.36946	1	1.28399	1	-1.26348	1	1.56234	9.63e-78	1.4915	1.17e-86	-1.04599	1.31e-27	-1.08701	1	1.12993	0.934199	-1.03922	1	1.1819	1	1.22825	0.999996
EPHX4	ENSG00000172031	1	148860	protein_coding	0.394657	1.1683	2.55e-13	1.35796	0.473445	1.14612	1	32.9278	1	1.10061	1	2.67751	0.630859	1.60084	0.288964	1.5627	0.962135	8.50098	0.398685	1.68276	1	1.75598	0.233599	1.57858	1	1.65714	1	-1.17708	1	-1.24505	0.870202	-1.38196	2.35e-164	-1.16707	8.11e-07	1.58851	1	1.65799	4.65e-20	1.8539	1	1.935	1	1.04374	0.103252
IL7R	ENSG00000168685	5	321237	protein_coding	0.412745	2.33801	0.160778	1.91491	0.857878	1.27802	1	4.34609	0.257353	-1.14023	0.00780183	8.92468	4.27e-07	-1.32201	0.0180393	-1.33118	0.445512	-12.1042	1	1.6819	0.0127418	4.17305	4.43e-09	-1.3235	0.0582394	2.21846	0.0043175	2.20539	0.00111175	-3.66774	2.16e-214	5.11982	0.349245	1.27664	2.73e-10	-2.89803	1	1.95708	1.24e-07	-3.69976	1	1.53299	1	5.67168	0.999996
NUDT1	ENSG00000106268	7	618269	protein_coding	0.881008	1.53832	0.0308635	1.46629	0.0950099	1.48799	1	9.2243	0.0082902	1.24677	1	-1.9356	1	1.232	2.02e-12	1.70291	1.14e-05	-4.81058	1	1.68161	1	-1.29275	0.00134618	1.44722	1	-1.01975	0.0142878	1.63283	1	-1.24338	3.89e-18	-1.01928	9.95e-08	1.20307	7.3e-13	-1.5591	1	2.94679	0.00012025	-1.87571	1	2.44939	1	4.59435	0.999996
RGS19	ENSG00000171700	20	527235	protein_coding	0.650881	1.07796	0.0962806	1.12974	0.027538	1.49663	1	71.9462	0.838123	1.10636	1	-1.20405	0.00113351	-1.13176	0.940867	1.06291	1.34e-13	-17.8813	0.733284	1.68155	1	-1.04163	0.00161995	-1.06035	1	-1.0512	1	-1.05526	1	1.01842	3.17e-80	1.83882	1.8e-110	-1.24257	1.26e-06	1.3292	1	1.44167	8.93e-11	1.65162	1	1.79136	1	1.08461	0.999996
RAVER2	ENSG00000162437	1	118867	protein_coding	0.252946	1.44467	1	1.03272	0.385901	1.2329	1	12.5043	1	-1.01878	1	5.19403	0.668204	1.60931	0.194122	-1.12918	0.661104	11.8412	1	1.68046	1	1.58065	1	1.06066	1	1.27046	1	-1.18061	1	1.92955	0.000281463	-2.26487	4.87e-11	1.19046	0.00146055	1.30052	1	1.54658	1	1.09245	1	1.29915	1	1.18921	0.804754
TENM4	ENSG00000149256	11	226992	protein_coding	1	1.45311	1	1.15363	0.42542	2.22328	1	1.27248	0.294219	1.40358	1	8.36716	0.0194697	1.72608	3.13e-07	1.33956	1	2.7555	1	1.68005	1	2.58302	1.48e-06	1.42946	1	1.62518	0.122425	-3.3183	1	1.25839	1.56e-28	-2.83174	1	1.52668	0.00936929	-2.02421	1	2.0258	0.0337579	-3.09033	1	1.32693	1	4.10066	0.999996
CDK14	ENSG00000058091	7	304722	protein_coding	0.513435	1.49002	0.335525	1.22652	0.795805	1.15629	1	15.7391	0.000124585	1.61393	1	15.2618	1.15e-10	2.05279	1.38e-07	-1.20078	1	6.68466	1	1.67994	1	2.80423	0.00193368	1.26212	0.674854	1.59624	0.0613889	-2.14988	1	1.6823	1.69e-09	-1.10567	4.93e-11	-1.04896	2.02e-08	-1.32981	1	1.37052	0.113445	-1.26773	1	1.43762	1	1.82252	0.69109
LSM5	ENSG00000106355	7	2.16085e+06	protein_coding	0.00356156	1.35055	0.000434588	1.31201	0.0689874	1.33209	1	66.7196	0.000118721	1.28121	1	2.25181	0.00792785	1.45569	1.6e-27	1.52037	0.896207	1.23296	0.883494	1.6799	1	1.55075	4.39e-15	1.49262	0.705196	1.52264	0.670735	1.09313	0.974681	1.82465	0.718319	-1.36563	1.42e-64	-1.08332	1.08e-41	-1.71613	1	1.68955	5.76e-05	-1.58414	1	1.83033	1	2.8995	0.291007
AC135050.1	ENSG00000232748	16	24853.2	lncRNA	0.682393	1.29749	0.00396696	1.58293	0.28818	2.06166	1	2.1252	0.67854	1.19213	1	1.05895	0.415383	1.45935	0.710368	1.17685	1	1.59757	1	1.67957	1	1.13042	0.245434	1.31415	1	1.22678	1	-1.19808	1	1.23305	0.29626	1.06828	0.215039	1.20409	1	1.3697	1	1.34185	0.840638	1.13754	1	1.11441	1	-1.02075	0.999996
VIL1	ENSG00000127831	2	29159.6	protein_coding	1	1.21879	0.000106972	2.2143	0.153819	2.35047	1	1.29796	0.191466	1.30748	1	1.38822	0.642147	-1.18086	1	-1.02263	1	1.27313	1	1.67894	1	1.33898	0.594921	-1.08369	1	1.11274	1	1.02145	1	1.50981	0.185463	-1.47611	0.062891	1.18737	0.414512	1.29214	1	1.88396	1	1.08824	1	1.58667	1	1.45802	0.999996
STC1	ENSG00000159167	8	2.97822e+06	protein_coding	6.08e-06	1.28192	4.38e-28	1.70592	0.902409	1.07738	1	8.5143	0.0278239	1.63282	1	-1.81605	0.459275	1.05293	0.562785	-1.40573	0.0369491	48.2289	1	1.67868	1	-1.53023	0.22795	-1.14727	1	-1.34611	1	1.27262	0.460572	-5.60797	4.15e-05	1.06046	5.28e-54	-1.20525	0.125252	1.64386	1	2.12674	2.82e-09	1.98127	1	2.56326	1	1.29375	0.199984
TCN2	ENSG00000185339	22	213512	protein_coding	0.890721	1.10005	0.00151476	1.23037	4.91e-05	2.27693	1	24.6449	0.493018	1.47814	1	6.87464	0.456503	1.42397	0.9025	1.11158	0.00403123	-2.53337	1	1.67834	1	2.8214	0.341492	1.22549	1	1.56881	1	-2.12476	1	-1.05308	0.587646	-1.51785	3.33e-63	-1.00647	0.693435	2.03487	1	2.30965	7.71e-15	2.04803	1	2.32458	1	1.13504	0.999996
SLC35F2	ENSG00000110660	11	261190	protein_coding	0.915072	-1.00052	0.449646	-1.05297	0.298795	1.1651	0.829761	75.9872	0.136627	1.63996	1	10.8904	1.5e-06	2.54417	0.423719	1.32802	0.22687	23.0187	0.48431	1.67812	1	3.70229	9.31e-07	1.95688	0.706727	2.58201	1	-1.12689	1	-1.29224	3.74e-10	1.63017	3.18e-82	1.12532	1.73e-06	1.5896	1	1.17641	1.62e-06	1.41258	1	1.0454	1	-1.35123	0.0138305
CDKN2D	ENSG00000129355	19	601507	protein_coding	0.000629448	1.64785	1.92e-05	1.37237	0.663495	1.06646	1	36.5055	0.845528	1.10097	1	-1.57287	0.0603242	-1.1378	1	1.10023	1	1.46247	1	1.67779	1	-1.06128	0.0679232	-1.06981	1	-1.06535	1	1.08974	0.644464	2.48018	7.8e-165	2.65041	1.05e-50	-1.21073	7.09e-19	-1.33056	1	1.65584	0.622686	-1.09898	1	2.00476	1	2.20319	0.999996
ONECUT1	ENSG00000169856	15	21357	protein_coding	0.261105	1.68205	1	1.01009	0.980814	1.22884	1	3.24456	1	1	1	1	0.928076	1.07137	1	1.01348	1	2.00542	1	1.67774	1	1	0.792777	1.04242	1	1.02121	1	-1.02121	1	-1	0.849658	1.02875	0.0530243	1.30769	0.390139	1.98725	1	1.04351	0.0871856	1.51966	1	-1.25316	1	-1.90438	0.999996
STAC	ENSG00000144681	3	25236.1	protein_coding	0.113173	1.58057	0.00222688	1.49277	0.190375	2.07417	1	1.73492	0.301142	1.36748	1	1.04976	1.58e-06	2.06858	0.0748908	1.40248	1	-1	1	1.67739	1	1.20862	7.7e-08	1.75507	1	1.49737	1	-1.39773	1	1.155	1.9e-06	1.43649	0.0891015	1.18345	1	1.47636	1	1.6595	0.638914	1.24751	1	1.40226	1	1.12405	0.999996
SNX10	ENSG00000086300	7	135528	protein_coding	0.0994163	1.65038	0.294515	1.09969	0.496448	1.02082	1	16.3975	0.0904556	1.23297	0.412756	-6.00813	1	-1.01426	0.00333726	1.38848	0.139065	-1.2585	1	1.67706	0.506925	-2.4556	0.19591	1.19705	0.318027	-1.73853	0.0302311	2.37133	0.466666	-1.79136	0.824047	-1.32628	1.3e-34	-1.18846	3.14e-05	1.04886	1	1.30882	0.110592	1.24653	1	1.55548	1	1.24785	0.999996
AC009501.1	ENSG00000231609	2	50375.8	processed_pseudogene	0.678392	1.78661	0.995603	1.06303	0.531244	2.38009	1	2.11927	0.105039	1.60677	1	3.53151	0.108528	1.63015	0.327791	1.45179	1	5.24005	1	1.67592	1	2.25758	0.0275402	1.52365	1	1.80911	1	-1.21705	1	1.12605	1	-1.38153	0.0900262	1.17609	1	1.5948	1	1.72815	0.781705	1.35602	1	1.4694	1	1.08362	0.999996
KRT10	ENSG00000186395	17	3.93503e+06	protein_coding	7.22e-21	1.56395	4.73e-13	1.75757	0.335397	1.29948	1	2.343	4.5e-12	1.46505	1	1.55115	0.0017493	1.28728	8.75e-35	1.46196	1	1.52883	1	1.67582	1	1.50313	3.78e-19	1.3565	0.113849	1.42509	1	-1.0712	1	1.2187	3.75e-61	1.41534	4.23e-98	-1.17784	8.47e-27	-1.13043	0.864336	1.03017	0.976202	1.04193	1	1.21337	1	1.16454	0.271326
DRP2	ENSG00000102385	X	35311.5	protein_coding	0.185619	1.99984	9.73e-06	1.89694	0.926069	-1.03116	1	2.39928	1	1.11307	1	1.64399	0.906292	-1.06986	0.120295	-1.23275	1	-1	1	1.67557	1	1.36051	0.304971	-1.13518	1	1.01501	0.861967	-2.05317	1	-1.09224	1.91e-10	1.38472	9.98e-09	-1.39933	0.0944666	-1.06632	1	1.27449	0.549679	1.3123	1	1.78343	1	1.35901	0.999996
GSTM4	ENSG00000168765	1	220845	protein_coding	1	1.44657	0.352542	1.61471	0.557782	1.85982	1	1.61013	0.251676	-1.06067	1	16.9257	0.00225707	-1.12301	6.57e-07	-1.27061	1	2.37195	1	1.67549	1	1.69503	7.97e-08	-1.18531	1	1.16224	1	-1.14406	0.709032	2.19443	1.35e-29	1.28012	0.372161	1.35711	0.000578917	-1.85854	1	2.75172	0.0167862	-2.52225	1	2.02763	1	5.11419	0.999996
AC104695.3	ENSG00000270210	2	44877.3	lncRNA	0.895192	1.03908	3.44e-14	2.02794	0.688143	1.42641	1	4.32236	0.413319	1.26546	1	2.8571	0.604718	-1.34745	0.508176	1.45609	1	3.2568	1	1.67517	1	1.92148	0.836632	1.01888	1	1.4062	1	1.08772	1	-1.19379	0.049375	1.1206	1.09e-24	-1.20144	0.000828523	1.16501	1	1.91316	0.185511	1.39969	1	2.29856	1	1.64219	0.982048
CDC34	ENSG00000099804	19	1.98063e+06	protein_coding	0.000492769	1.34732	0.00558748	1.28262	0.0975003	1.16776	1	144.809	0.874518	-1.01572	1	1.42076	0.00556714	-1.13762	0.00160517	-1.00072	0.152139	3.59181	0.331984	1.67497	1	1.125	1.99e-05	-1.08322	1	1.01982	0.897776	1.01518	1	1.72595	2.7e-105	1.62015	2.27e-81	-1.06066	3.36e-16	1.04299	1	1.79712	0.197573	1.10625	1	1.90613	1	1.72305	0.112081
ISCU	ENSG00000136003	12	1.92366e+06	protein_coding	0.280867	1.16545	0.00212454	1.22254	0.477865	1.07036	1	142.917	0.826363	1.0951	1	-1.08825	0.000226297	-1.24667	0.755473	1.04133	0.902129	1.24656	0.529071	1.67493	1	-1.00801	0.000235858	-1.11355	1	-1.05813	0.342747	1.05073	0.74939	-1.29035	1.26e-48	1.31935	2.64e-83	-1.06374	3.86e-29	-1.14697	1	1.24746	0.635373	-1.07825	1	1.32697	1	1.43081	0.869651
AP001596.2	ENSG00000273115	21	22159.5	lncRNA	1	1.09756	4.99e-08	2.1038	0.251099	1.91306	1	1.69948	1	-1.04067	1	1.12934	1	-1.02981	0.199307	1.26195	1	1.30131	1	1.6749	1	1.04121	0.754054	1.12074	1	1.0812	1	-1.05072	1	1.01085	0.30516	-1.21645	2.55e-07	-1.36105	0.482473	1.0347	1	1.11656	0.245213	1.40827	1	1.51969	1	1.07912	0.999996
GATA3	ENSG00000107485	10	688904	protein_coding	0.000339142	1.45461	0.00324005	1.35587	0.112047	1.20114	1	52.5789	3.31e-24	3.81976	1	33.7208	0.00278833	2.31317	7.59e-05	1.08929	0.0252274	33.8982	1	1.67444	0.601968	5.96946	0.44574	1.29528	0.212066	2.42429	1	-1.03413	1	1.79202	4.61e-23	-3.1161	2.4e-94	-1.24549	9.67e-11	1.08093	1	2.07936	0.000119626	1.3463	1	2.58982	1	1.92367	0.0099179
GASAL1	ENSG00000253669	8	48533	lncRNA	1	1.0726	0.13011	1.39005	0.367948	2.62662	1	3.0653	0.844524	-1.24767	1	4.15723	0.581663	1.23861	0.0019637	-1.52402	0.701464	-2.54325	1	1.67425	1	1.83828	0.703508	-1.09275	1	1.19853	1	-1.52319	1	-1.27992	9.79e-06	1.08208	0.00647799	1.07591	0.977843	1.61218	1	1.43821	0.51713	1.49843	1	1.33674	1	-1.12096	0.999996
ELOVL6	ENSG00000170522	4	248270	protein_coding	1	1.05796	0.000215866	1.54068	0.139482	1.46636	1	14.3863	0.114872	-1.16933	1	-1.07141	0.637728	1.30842	4.33e-06	-1.35106	1	2.98447	1	1.67406	1	-1.11152	0.271872	-1.03603	1	-1.07541	1	1.13075	1	-1.37632	0.00253921	-1.14953	2.87e-16	-1.02536	4.82e-09	-1.163	1	1.83138	0.315568	-1.13424	1	1.87783	1	2.1299	0.999996
BCORL1	ENSG00000085185	X	201189	protein_coding	0.538802	1.1533	0.329678	1.09158	0.0184877	1.51198	1	25.1696	0.920436	-1.06848	1	11.7925	0.152859	-1.48042	0.000184147	-1.29563	0.890679	12.1656	1	1.67362	1	1.97493	0.000809788	-1.36793	1	1.17189	1	-1.0599	1	1.42991	0.76269	-1.43991	1.29e-36	-1.0117	0.00302465	1.50718	1	1.58663	0.00299072	1.52482	1	1.6052	1	1.05272	0.472208
COX14	ENSG00000178449	12	1.79022e+06	protein_coding	6.4e-09	1.52498	0.014219	1.24226	0.526579	1.24579	1	3.44503	0.000851922	1.27503	1	-1.05111	0.000620261	1.45178	2.48e-05	1.22702	0.0411596	-1.6657	1	1.67285	1	1.09543	9.95e-08	1.3527	1	1.20976	0.184234	1.11355	1	-1.0694	2.03e-67	1.39651	7.48e-82	-1.02982	1.73e-25	-1.04338	0.578008	-1.1406	1	-1.01317	1	-1.10757	1	-1.09317	0.999996
LYPLA1	ENSG00000120992	8	1.43022e+06	protein_coding	0.621689	1.1207	0.0110365	1.24447	0.123991	1.2216	1	171.918	0.00659366	1.22398	1	-1.57896	0.16455	-1.04712	0.48769	1.13746	0.220183	-1.00952	0.394585	1.67194	1	-1.13276	0.376264	1.04247	0.614135	-1.05124	0.0709727	1.22831	1	-1.00442	5.29e-20	-1.00688	1.02e-106	-1.26581	1.09e-14	1.03352	1	1.41226	0.000982482	1.30824	1	1.78765	1	1.36645	0.999996
TEX29	ENSG00000153495	13	25762.3	protein_coding	0.0674316	2.94455	1.52e-07	1.69344	0.915416	-1.20596	1	2.17462	0.83883	-1.00537	1	1.49001	1	1.27431	0.960902	-1.01391	1	-1	1	1.67178	1	1.19004	1	1.14584	1	1.16829	1	1.05276	1	1.22987	0.0156654	1.42214	6.51e-17	-1.38609	0.0411063	-1.00147	1	1.24253	0.117734	1.38406	1	1.72225	1	1.24435	0.999996
ANO7	ENSG00000146205	2	77071.5	protein_coding	1	1.49422	0.0990248	1.36548	0.424583	1.6452	1	3.7154	0.458628	-1.22578	1	4.89477	0.0520628	-1.19161	0.373248	-1.10134	1	3.73012	1	1.67154	1	1.56787	0.0137095	-1.14419	1	1.11356	1	-1.38388	1	1.36265	0.00202366	-1.06116	9.33e-08	-1.11796	0.0405627	1.06926	1	1.92595	0.868835	1.19539	1	2.15313	1	1.8012	0.999996
THY1	ENSG00000154096	11	7.43884e+06	protein_coding	6.71e-14	1.5415	4.4e-11	1.56193	0.997491	1.02782	1	6.89506	0.0022121	-1.26801	1	-1.06974	3.15e-32	-2.29633	2.79e-170	-2.23633	0.739555	5.43384	1	1.67047	1	-1.20655	7.5e-126	-2.2731	0.00261202	-1.6626	1	-1.10807	0.354708	2.4397	2.14e-53	1.6121	7.61e-52	-1.06453	5.65e-41	-1.45564	1	1.18772	9.3e-07	-1.36741	1	1.26436	1	1.7289	0.999996
SLC4A8	ENSG00000050438	12	86665.5	protein_coding	0.101543	1.75128	0.000571699	1.29008	0.873621	1.30913	1	6.05389	0.673481	1.18558	1	2.01599	8.09e-06	3.65626	1.16e-05	1.73401	0.879192	7.41415	1	1.6702	1	1.44904	2.85e-10	2.21508	1	1.93354	1	-2.25917	1	1.55942	0.0420816	-1.75904	2.2e-18	-1.03548	0.000610067	1.25415	1	2.32684	0.595989	1.29865	1	2.4094	1	1.85531	0.8333
FABP5	ENSG00000164687	8	5.14476e+06	protein_coding	1.06e-14	2.80714	0.337978	-1.09309	1	-1.18555	1	3.33174	3.98e-31	-1.87478	1	1.94363	1	1.19093	0.0223365	-1.13714	0.000284163	-7.02522	1	1.6698	1	-1.53284	0.464833	1.02973	1	-1.31522	0.0300152	2.03172	0.000401033	5.65294	2.37e-18	1.08709	2.92e-20	1.79894	6.07e-42	-1.4154	0.356463	-1.44621	1.02e-16	-2.54622	1	-2.60164	1	-1.02177	0.999996
NDST2	ENSG00000166507	10	33480.4	protein_coding	1	1.27607	0.109127	1.40325	0.13724	1.52331	1	3.31986	0.857967	1.09317	1	2.02406	0.853979	1.03362	0.28713	1.16576	0.27149	-3.17517	1	1.66946	1	1.44135	0.380974	1.08688	1	1.23548	1	-1.18428	1	1.15841	2.17e-07	1.39053	0.00232498	1.00069	0.0114182	-1.21621	1	1.0793	0.617836	-1.21705	1	1.07856	1	1.31266	0.999996
GFER	ENSG00000127554	16	464911	protein_coding	0.238298	1.44914	0.204976	1.19269	0.17889	1.26182	1	25.1561	0.695187	1.06608	1	-1.06297	0.790855	1.16494	0.445051	1.17348	0.487311	-1.0764	1	1.6689	1	1.00217	0.413427	1.16889	1	1.08452	1	-1.05728	1	1.02299	2.19e-36	1.15295	1.56e-23	1.04724	9.59e-13	-1.10742	1	1.80888	0.192451	-1.15974	1	1.72729	1	2.0032	0.999996
ERICH6-AS1	ENSG00000240137	3	42240.9	lncRNA	1	1.66747	0.0251796	1.72039	1	1.23887	1	2.38429	0.317675	1.29132	1	3.3887	0.302541	1.5526	0.911531	1.11097	0.972985	5.64673	1	1.66876	1	2.01681	0.228105	1.3331	1	1.59024	1	-1.28296	1	-1.01289	0.00460431	1.22371	0.0284967	1.11927	0.0787392	1.0964	1	1.33262	0.793765	-1.02086	1	1.19062	1	1.21545	0.999996
TMEM154	ENSG00000170006	4	69419.3	protein_coding	1	-1.03944	6.02e-08	1.46802	0.0425139	2.09025	1	8.7844	0.678713	1.40127	1	1.62469	0.0765788	2.03429	0.00474569	1.97269	0.564901	-1.10304	1	1.66845	1	1.50364	0.00120942	2.00318	1	1.81114	1	-1.9207	1	1.08187	0.170256	1.00078	7.33e-43	-1.1776	0.627814	1.99043	1	1.87884	1.96e-09	2.34393	1	2.21253	1	-1.05939	0.999996
AC104794.2	ENSG00000260077	2	102965	lncRNA	0.562788	1.58267	0.0835897	1.17928	0.281657	1.79439	1	4.58732	0.536094	1.18734	1	3.0296	0.804238	-1.02331	1	1.04755	1	1.59312	1	1.66845	1	1.49011	0.747797	1.01746	1	1.17643	1	-1.59869	1	2.76007	0.776689	-1.38477	6.88e-11	-1.09858	0.110772	1.17361	1	2.16411	0.299316	1.2893	1	2.37744	1	1.84398	0.999996
KCTD5	ENSG00000167977	16	246103	protein_coding	0.132435	1.46344	1	1.03551	0.513007	1.27052	1	22.6428	0.575712	-1.0645	1	-2.42493	0.265993	-1.02589	0.127878	-1.06811	0.36915	-1.88726	1	1.66828	1	-1.76681	0.0442709	-1.04389	0.5432	-1.3568	1	1.03311	1	-1.77037	1.75e-30	1.31742	3.09e-42	-1.18858	7.35e-07	1.1573	1	1.46873	0.123973	1.37554	1	1.7457	1	1.26909	0.999996
LPIN2	ENSG00000101577	18	803377	protein_coding	0.137034	1.31123	0.807269	1.02403	0.382094	1.16334	1	44.7707	0.00153308	1.3918	1	1.74189	1	1.17483	9.27e-14	-1.22782	0.365872	-1.10617	1	1.66801	1	1.53989	0.000781031	-1.10277	1	1.10755	0.345956	-1.6169	1	1.18993	1.06e-26	-2.42116	1.54e-20	1.0476	2.76e-17	-1.48133	1	1.17179	0.00248159	-1.55184	1	1.11855	1	1.73581	0.999996
MAP1LC3A	ENSG00000101460	20	1.86828e+06	protein_coding	0.00135503	1.32841	2.06e-05	1.43412	0.458295	1.35677	1	86.375	0.969779	1.095	1	1.84531	0.00544074	-1.14755	0.226179	1.04948	1	1.70153	0.980616	1.66798	1	1.23658	0.000791628	-1.0549	1	1.06564	0.385143	-1.26515	0.000927688	3.16562	6.64e-33	1.21124	7.43e-90	-1.24362	1.34e-23	-1.12196	1	2.34467	0.877374	1.10844	1	2.91589	1	2.63062	0.357101
FENDRR	ENSG00000268388	16	28303.2	lncRNA	0.440662	1.62004	0.307004	-1.48609	1	1.34746	1	3.65535	1	1.08039	0.819116	-1.56611	0.238118	2.01124	1	1.1065	1	-1	1	1.66769	0.697296	-1.48325	0.225593	1.60167	0.42516	-1.21616	2.42e-07	3.38739	1.02e-08	-8.96947	0.00396271	1.72825	0.980973	1.08479	0.964144	1.25419	1	-1.58121	0.922381	1.15616	1	-1.71528	1	-1.98314	0.999996
GTF3A	ENSG00000122034	13	1.64185e+06	protein_coding	0.00100978	1.25481	9.13e-10	1.50084	0.352282	1.0985	1	103.421	0.254522	1.11873	1	1.28467	0.307921	-1.01953	0.952555	1.05868	0.261123	-1.51584	0.48668	1.66738	1	1.1793	0.244375	1.01127	1	1.09043	1	-1.0361	0.972744	1.61362	3.58e-84	1.49904	5.44e-87	-1.1413	2.86e-21	-1.07784	1	1.76801	0.665009	1.05888	1	2.01783	1	1.90563	0.589575
NOC4L	ENSG00000184967	12	410161	protein_coding	0.154565	1.53806	1	1.03221	0.0667932	1.50918	1	20.5497	1	1.04541	1	-1.72638	1	1.18307	0.10737	1.24023	1	2.61194	1	1.66732	1	-1.23545	0.533929	1.2138	1	-1.0302	1	1.23216	1	1.2633	6e-06	-1.19263	1.46e-27	1.00801	4.36e-07	1.08087	1	2.08985	0.867653	1.07228	1	2.07324	1	1.93349	0.999996
FUT8	ENSG00000033170	14	279128	protein_coding	1	1.04772	0.00510364	1.36308	0.0495574	1.73876	1	18.2	0.868076	-1.11283	1	-1.77595	0.0311915	1.62866	1.65e-26	-1.75749	1	1.54562	1	1.66725	1	-1.51159	0.0147786	-1.21481	1	-1.3226	1	-1.54613	1	-1.9818	7.46e-05	-1.8915	6.23e-31	-1.09457	0.000608436	1.32357	1	2.03225	0.0531266	1.44873	1	2.22443	1	1.53543	0.999996
FDXR	ENSG00000161513	17	341724	protein_coding	9.35e-05	1.66037	0.117208	1.10502	1	1.03112	1	37.2218	0.189547	1.2689	0.0932045	-3.72598	2.39e-07	-1.34535	2.67e-06	-1.43133	0.96331	-1.06671	1	1.66672	0.123913	-2.58336	1.73e-12	-1.3804	0.00408809	-2.13181	0.000409485	2.50499	0.000383591	-4.15275	1.97e-22	1.40165	3.26e-33	1.12889	7.73e-10	1.13836	1	1.81099	1	1.00839	1	1.60422	1	1.59088	0.999996
DHRS4L2	ENSG00000187630	14	521403	protein_coding	0.893522	1.12268	0.00347299	1.37017	0.0298702	1.62012	1	22.5794	1.27e-05	1.407	1	1.00888	0.814564	1.1312	1.82e-17	1.80488	1	1.79506	1	1.66592	1	1.19109	0.00125467	1.36257	1	1.27441	1	-1.01916	1	1.01115	6.18e-63	1.45261	5.7e-33	-1.08602	7.16e-10	1.03463	1	2.1721	1	1.12363	1	2.35893	1	2.0994	0.833888
VSIG1	ENSG00000101842	X	22923.9	protein_coding	0.967784	1.32556	0.00034607	1.45435	0.107662	1.98277	1	2.36202	1	1.04585	1	-1	1	1.02372	1	1.06393	1	-1	1	1.66569	1	1.02292	0.952344	1.04388	1	1.03384	1	-1.09738	1	1.02292	0.824242	-1.02581	1.66e-14	-1.33722	0.671957	1.29968	1	1.15308	0.00593031	1.73796	1	1.54191	1	-1.12715	0.999996
ARFGEF3	ENSG00000112379	6	112909	protein_coding	1	-1.15358	1.07e-24	1.60705	0.00657128	1.67268	1	20.7302	0.919875	1.30463	1	1.06842	0.734051	1.46132	1	1.12239	1.18e-06	54.7977	0.52485	1.66559	1	1.18897	0.645094	1.29741	1	1.2519	1	-1.45107	1	1.16141	0.390029	1.23831	2.26e-98	-1.08906	0.00738603	1.72031	1	1.94639	2.43e-15	1.87352	1	2.11973	1	1.13142	0.00606474
HS6ST3	ENSG00000185352	13	21031.2	protein_coding	0.756316	1.58197	0.228787	1.30483	0.53849	1.63355	1	2.16083	0.863397	1.11276	1	1.08275	0.381885	1.29883	0.242773	1.29257	0.812025	2.4407	1	1.66487	1	1.09817	0.10498	1.29568	1	1.19746	1	-1.10611	1	1.07212	0.822658	-1.01347	0.325747	1.0565	0.519577	-1.01998	1	-1.22419	1	-1.07761	1	-1.29336	1	-1.20021	0.999996
TBC1D29	ENSG00000266733	.	23900.7	.	0.231063	2.14996	0.0030618	1.52492	0.387897	1.67581	1	1.23388	0.695805	1.11317	1	1.23979	0.723002	-1.17633	0.992537	-1.12323	1	2.14967	1	1.66481	1	1.17236	0.600415	-1.14681	1	1.00187	1	-1.13119	1	1.07477	1	-1.22147	0.0719197	1.19078	0.944476	1.45998	1	1.74881	0.817395	1.22607	1	1.46863	1	1.19783	0.999996
OR10G4	ENSG00000254737	11	19967	protein_coding	0.237056	1.53841	0.666741	-1.06743	0.187244	1.80606	1	2.71658	0.978911	1.03561	1	1	1	1	0.427106	1.16135	1	1	1	1.66469	1	1.01781	0.775606	1.08067	1	1.04924	1	-1.03116	1	1.01781	0.749151	-1.08067	0.0621783	1.00083	0.484934	1.00003	1	-1.32444	1	-1.0008	1	-1.32554	1	-1.32448	0.999996
PSRC1	ENSG00000134222	1	172407	protein_coding	1	1.10749	0.970927	-1.23108	0.296765	3.04836	1	1.56073	0.665953	1.12022	1	11.6104	1	1.20129	0.635257	1.16006	1	11.7659	1	1.66454	1	1.85115	0.995575	1.17159	1	1.47128	1	1.03579	1	2.2449	1.04e-06	-2.52613	1	1.35292	0.0302385	-1.85319	1	1.88108	0.0950748	-2.50721	1	1.39039	1	3.48599	0.999996
MRPL47	ENSG00000136522	3	1.58739e+06	protein_coding	0.915506	1.11375	0.000277756	1.2657	0.00367173	1.33544	1	94.4189	1	1.03196	1	1.23882	1	-1.00899	0.000143243	1.2403	1	1.13679	0.565947	1.66448	1	1.11174	0.204887	1.09569	1	1.10355	1	-1.03199	1	1.44578	2.42e-44	1.22879	1.39e-80	-1.11873	1.38e-15	-1.02405	1	1.61546	0.158427	1.09245	1	1.80725	1	1.65431	0.531964
PIGZ	ENSG00000119227	3	59238.4	protein_coding	0.30502	1.27247	2.17e-05	-1.40777	0.0311092	1.79748	1	13.0522	1	1.07249	1	1.47833	0.444632	-1.15959	0.954906	-1.08172	1	-1	1	1.66403	1	1.19635	0.352833	-1.13108	1	1.01986	1	-1.11538	1	1.90373	2.93e-06	1.79611	1.12e-17	1.12992	0.576156	1.77473	1	1.26843	0.00193817	1.57067	1	1.12258	1	-1.39915	0.999996
CA8	ENSG00000178538	8	140065	protein_coding	0.00972761	1.3154	0.0204965	1.14399	0.0604059	1.34142	1	22.9005	1	1.09919	1	1.59677	1	1.20941	0.000588358	2.03501	1	-3.26768	1	1.66387	1	1.18324	0.0890862	1.70483	1	1.40646	1	1.07895	1	3.97696	0.0451594	-2.0611	8.2e-59	-1.075	0.191655	1.78056	1	1.81884	5.74e-11	1.91411	1	1.95525	1	1.0215	0.765916
ZSCAN1	ENSG00000152467	19	47607.4	protein_coding	0.742806	1.41455	0.175009	1.44904	0.919631	1.49763	1	2.88687	0.0528911	1.6518	1	3.41615	1	1.22007	0.0352243	1.37422	0.539594	7.01303	1	1.66353	1	2.28012	0.411082	1.29592	1	1.65454	1	-1.22101	1	1.08569	0.141913	-1.0358	0.0427651	1.07441	0.854793	1.37976	1	1.35215	0.820381	1.2842	1	1.25851	1	-1.02041	0.999996
CD9	ENSG00000010278	12	2.368e+06	protein_coding	0.287573	-1.01499	0.404008	1.06886	0.594367	1.26555	0.332832	459.02	9.21e-09	-1.18225	1	49.3412	6.44e-12	-1.69465	1.34e-15	-1.79972	1	-1.09339	0.187185	1.66287	1	1.05176	6.3e-24	-1.72454	1	-1.12149	0.000988442	2.52955	3.38e-12	8.59874	5.4e-116	2.42128	3.55e-58	-1.03244	0.0201813	1.49638	1	1.31689	3.6e-08	1.54491	0.880219	1.3596	1	-1.1363	0.231039
MOSPD1	ENSG00000101928	X	307327	protein_coding	1	1.12171	0.037972	1.18039	0.115441	1.43176	1	30.4894	0.42595	-1.04874	1	1.22784	0.539924	1.21785	0.000235427	-1.20437	1	3.39894	1	1.66273	1	1.07462	0.575958	1.036	1	1.05201	1	-1.38559	1	1.10951	1.86e-40	1.37069	1.46e-44	-1.05435	6.78e-05	1.33991	1	1.63729	0.00685106	1.41273	1	1.72628	1	1.22194	0.874298
EEF1AKMT1	ENSG00000150456	13	325152	protein_coding	0.35575	1.42489	0.0897549	1.2818	0.0293634	1.59591	1	11.9199	0.533796	1.17863	1	14.921	1	1.2234	1.46e-07	1.59949	0.32408	-1.61206	1	1.66205	1	1.82503	0.00963677	1.41717	0.995938	1.5881	1	-1.18598	0.735798	2.7724	0.0015924	-1.24247	1.89e-25	-1.07911	7.21e-06	1.05761	1	2.63145	0.684896	1.14128	1	2.83963	1	2.4881	0.999996
LAMP5	ENSG00000125869	20	46832	protein_coding	0.609352	2.53998	0.796509	-1.23171	0.792479	1.83411	1	1.70202	0.00171509	2.49596	1	1.4552	0.00164646	2.6689	5.01e-06	2.13927	1.47e-20	-12.8934	1	1.66203	1	2.09387	1.48e-07	2.38618	1	2.2664	1	-1.57633	1	2.2617	0.195887	1.02072	1	1.52379	0.875196	1.24906	1	1.31012	0.896238	-1.21995	1	-1.16309	1	1.04888	0.469437
CACNG6	ENSG00000130433	19	25275.5	protein_coding	0.513432	1.31603	2.06e-22	2.13188	0.31414	1.67996	1	1.06827	1	1.07324	1	-1	0.989056	1.08864	0.90796	1.06621	0.243036	5.21715	1	1.66195	1	1.03662	0.798021	1.07762	1	1.05729	1	-1.03779	1	1.03662	0.665528	1.04586	7.88e-49	-1.852	0.0528732	1.11104	1	2.13293	3.16e-07	2.05765	1	3.95019	1	1.91976	0.937172
LIPT1	ENSG00000144182	2	126537	protein_coding	1	1.26439	0.486513	1.18399	0.27717	2.18542	1	4.66253	0.0287519	-1.30912	1	7.41997	0.0716887	-1.39467	0.0196513	-1.18206	1	-1.19576	1	1.66195	1	1.41292	0.00242768	-1.2628	1	1.02179	1	-1.26342	1	1.93885	0.871124	-1.48807	0.00267929	1.19228	0.246301	1.35926	1	2.22439	1	1.14006	1	1.86567	1	1.63647	0.999996
TRAPPC5	ENSG00000181029	19	124168	protein_coding	1	1.28012	0.879937	-1.01197	0.46808	1.48237	1	11.7658	0.310092	-1.11187	1	-2.41721	0.717389	1.03669	0.991703	1.19217	1	2.0824	1	1.66188	1	-1.69871	0.595489	1.10445	1	-1.28966	1	1.33037	1	-1.3216	6.91e-13	1.20285	1.07e-05	1.32469	0.148045	1.59579	1	1.68922	0.825094	1.20465	1	1.27519	1	1.05855	0.999996
DLL1	ENSG00000198719	6	71722.3	protein_coding	0.433575	1.31372	1	1.13513	0.429513	1.26509	1	12.446	1	1.08933	1	1.93855	1	1.15473	0.921552	1.11582	1	5.22717	1	1.66173	1	1.3092	0.982253	1.13225	1	1.22854	1	1.29263	1	2.03515	0.836135	-1.343	1.95e-19	1.22807	0.00123398	1.50702	1	1.71582	0.416889	1.22714	1	1.39717	1	1.13856	0.889864
ENTPD3-AS1	ENSG00000223797	3	104008	lncRNA	0.949895	1.15327	0.514272	1.24529	0.393666	1.57701	1	9.85426	0.0481544	-1.17133	1	5.43794	0.0526205	-1.3352	0.0402597	-1.1888	0.0369271	-6.25576	1	1.66151	1	1.41671	0.00251337	-1.26856	1	1.04871	1	-1.0457	1	2.05669	1.67e-07	1.27704	2.93e-14	1.09622	0.17203	1.62996	1	1.77492	0.0709615	1.48689	1	1.61912	1	1.08893	0.999996
ZNF556	ENSG00000172000	19	25146.6	protein_coding	0.714727	1.74751	0.752147	1.15316	0.25936	2.02537	1	1.80574	0.209938	-1.42831	1	1.33383	1	1.06342	0.936487	-1.03549	1	6.23023	1	1.66149	1	-1.06848	0.851672	1.01028	1	-1.02714	1	-1.06616	1	1.22946	0.427151	-1.13638	1	1.41501	0.697825	1.23917	1	1.33617	0.809931	-1.1419	1	-1.059	1	1.07828	0.999996
GPR37	ENSG00000170775	7	469959	protein_coding	0.00955523	2.42777	0.0628413	1.44654	0.908917	-1.27186	1	22.0759	1	1.05547	1	-2.24831	0.384239	-1.11324	1.36e-63	-1.82258	1	12.2542	1	1.66145	1	-1.86305	6.71e-20	-1.65978	0.504399	-1.75358	1	-1.08411	0.169955	-3.96418	1.82e-89	-4.48386	1.54e-05	1.11191	2.46e-15	-1.94578	1	1.0938	2.6e-07	-2.16353	1	-1.01656	1	2.12829	0.999996
TPK1	ENSG00000196511	7	61876.1	protein_coding	0.673536	1.78889	0.830993	-1.0779	1	1.02158	1	5.70716	0.16873	-1.24206	1	-6.18384	0.822889	-1.04975	0.0917412	-1.07956	3.54e-07	-8.05505	1	1.66106	0.676631	-3.18724	0.22738	-1.06809	0.2159	-2.07456	0.376426	1.83143	0.858258	-2.0799	0.0552311	-1.62241	0.118487	1.31291	0.439001	1.18768	1	1.18225	1	-1.10545	1	-1.11052	1	-1.00459	0.405499
ATP5MC3	ENSG00000154518	2	8.48192e+06	protein_coding	3.18e-16	1.39953	8.2e-14	1.52919	0.116506	1.40175	1	3.22443	0.000760359	1.21668	1	1.32356	0.0814733	1.09417	2.84e-59	1.47552	0.981647	1.25412	1	1.6606	1	1.25567	5.43e-22	1.2685	0.689437	1.26162	0.246925	1.15156	0.792729	1.66093	8.34e-06	1.00456	7.36e-127	-1.07321	2.13e-48	-1.24185	1	1.24059	0.211918	-1.15714	1	1.33142	1	1.54064	0.392032
AL138966.2	ENSG00000277368	13	26252.6	lncRNA	0.725499	1.39592	0.916439	1.0937	0.28313	2.15269	1	2.24244	0.915484	-1.10169	1	1.99869	0.999169	-1.06923	0.468839	-1.17322	1	-1	1	1.65977	1	1.29616	0.607508	-1.12326	1	1.08369	1	1.10585	1	1.15051	0.752719	-1.13562	0.34801	-1.0634	0.369109	-1.16553	1	-1.19871	0.885514	-1.09604	1	-1.12724	1	-1.02847	0.999996
EFNA5	ENSG00000184349	5	198290	protein_coding	0.529941	1.64477	0.0569324	1.49547	0.924526	-1.03528	1	11.2526	0.0108561	1.66739	1	1.59824	0.652426	-1.04948	9.12e-07	-1.26141	3.9e-06	79.929	1	1.65967	1	1.61823	0.00292504	-1.20291	1	1.14262	1	-1.06862	0.907893	-2.3952	2.27e-17	-2.89405	4.04e-08	-1.17569	3.02e-08	-1.86278	1	1.05752	0.0382686	-1.58441	1	1.24332	1	1.96993	0.394291
HEBP2	ENSG00000051620	6	2.43672e+06	protein_coding	2.15e-12	1.47842	5.86e-09	1.60513	0.430595	1.26271	1	2.51129	1	-1.00294	1	-1.93334	0.0309894	1.31621	1.61e-20	1.42749	1	2.00668	1	1.65939	1	-1.43446	2.87e-11	1.35927	1	1.00192	1	-1.1857	1	-1.2668	4.65e-87	1.51156	4.29e-71	-1.21645	1.04e-10	1.17291	1	-1.02145	0.0215417	1.42679	1	1.1909	1	-1.19808	0.999996
CCDC125	ENSG00000183323	5	81159.5	protein_coding	0.323114	2.17849	0.339322	1.29008	0.617607	1.4716	1	2.19669	0.00757622	1.84032	1	-4.96412	7.73e-05	2.55906	1.18e-05	1.67212	0.886805	-1.35298	1	1.65937	1	-2.08263	4.43e-09	1.96794	1	-1.03204	1	1.01926	0.996065	-2.06425	0.46274	-1.50028	2.89e-06	1.01352	0.0874677	1.23121	1	2.9241	0.882008	1.21478	1	2.88509	1	2.37498	0.999996
LLGL1	ENSG00000131899	17	152000	protein_coding	0.910042	1.6352	0.102884	1.52983	1	-1.1045	1	8.82289	0.000130999	1.77117	1	-1.41823	1	1.27546	0.00143063	1.52444	1	5.28353	1	1.65933	1	-1.13323	0.120702	1.40069	1	1.08334	0.689129	1.2386	0.0581583	-3.08377	0.000207665	-1.12265	2.18e-05	-1.05196	1.78e-05	-1.5171	1	1.09945	0.135517	-1.44217	1	1.15658	1	1.66798	0.999996
PC	ENSG00000173599	11	65011.8	protein_coding	1	1.20466	0.134001	1.25271	1	1.01375	1	7.73685	0.273104	1.37576	1	5.1247	0.645692	-1.11113	0.00147871	-1.4695	0.915781	-1.82455	1	1.65916	1	2.5889	0.0309066	-1.25991	1	1.23538	1	-1.53163	1	-1.23332	1.38e-06	1.20429	0.0030356	1.07214	0.00994489	-1.02229	1	-1.00928	0.566166	-1.09604	1	-1.08209	1	1.01289	0.999996
ITGAE	ENSG00000083457	17	1.20248e+06	protein_coding	1.46e-06	1.54242	5.95e-22	1.86036	7.82e-05	1.53754	1	1.67425	6.22e-16	1.59322	1	2.02204	0.00245899	1.40514	1.49e-21	1.67675	0.5132	-1.42307	1	1.65906	1	1.74465	5.27e-14	1.50527	0.241932	1.60702	1	-1.2346	1	1.57196	2.63e-83	1.53874	1.55e-90	-1.19846	1.67e-11	1.07278	0.475751	-1.08744	0.000852075	1.28568	1	1.1021	1	-1.16658	0.616273
CCDC26	ENSG00000229140	8	22275.6	lncRNA	0.959937	1.30991	1	1.09808	0.541453	1.6882	1	2.97527	0.590164	-1.12334	1	1.13141	0.428246	-1.2577	0.991814	-1.00331	1	-1	1	1.65891	1	1.00213	0.353614	-1.11482	1	-1.05795	1	-1.11811	1	1.0244	0.885137	-1.13689	0.00203852	-1.16625	0.854232	1.08156	1	-1.36727	0.509006	1.26137	1	-1.17236	1	-1.47878	0.999996
DBNDD1	ENSG00000003249	16	122870	protein_coding	0.0842689	1.22128	3.92e-09	1.30968	0.218179	1.31021	1	21.5165	0.884546	-1.18742	1	1.44593	1	1.19726	0.866474	-1.17442	0.0187462	25.2985	0.927188	1.65868	1	-1.01572	1	1.04515	1	1.01564	1	-1.08682	1	2.44098	0.00868916	1.5109	4.77e-147	-1.29478	0.39739	1.83212	1	1.85711	9.69e-35	2.37219	1	2.40455	1	1.01364	0.119417
CITED2	ENSG00000164442	6	953151	protein_coding	0.167396	1.18161	3.66e-24	1.93923	1	-1.13987	1	67.1627	5.54e-05	-1.25917	1	1.09106	1.25e-15	-1.8746	0.126731	-1.03319	1	1.806	1	1.65853	1	-1.12597	1.18e-15	-1.45263	1	-1.25091	0.320788	1.39953	0.901438	1.85344	1.56e-28	1.40533	3.71e-93	-1.49386	4.1e-27	-1.33603	1	1.52074	1	1.11813	1	2.27178	1	2.03176	0.999996
MAP2K3	ENSG00000034152	17	400157	protein_coding	0.0126173	1.27003	1	1.01823	0.0248761	1.19426	1	59.5529	0.960419	1.07029	1	16.1648	1	1.21065	3.63e-06	-1.32896	1	2.62078	0.817834	1.65838	1	2.03146	0.0657976	1.01217	1	1.28111	0.275474	-1.85193	1	1.77354	3.1e-58	1.65063	9.85e-80	-1.12878	2.02e-13	1.08576	1	1.32072	0.0465935	1.22559	1	1.49081	1	1.2164	0.230044
FBXO22	ENSG00000167196	15	1.12822e+06	protein_coding	0.0728974	1.29838	0.140664	1.1195	0.0142962	1.2408	1	96.4446	0.147004	1.1793	1	-1.73455	2.23e-06	-1.27129	0.00388411	-1.0689	1	1.79668	0.659496	1.65815	1	-1.31083	5.51e-09	-1.17125	0.770992	-1.24914	0.350927	1.34367	0.901228	-1.6165	6.39e-35	1.1233	8.3e-60	1.01196	1.04e-14	1.02465	1	1.65025	0.739612	1.01254	1	1.63074	1	1.61055	0.836308
TIAM2	ENSG00000146426	6	125912	protein_coding	1	1.38363	0.0687114	1.4018	0.370616	1.36169	1	5.92206	0.0930524	-1.29301	1	-2.07715	0.969314	1.22633	1	1.17684	0.728191	12.9975	1	1.65793	1	-1.726	0.824118	1.19636	1	-1.23656	1	1.21561	1	-1.65473	0.847771	-1.50062	1.01e-06	1.01823	0.000215213	-1.21684	1	1.65399	0.523694	-1.23902	1	1.62437	1	2.01264	0.999996
SERGEF	ENSG00000129158	11	126152	protein_coding	1	-1.02022	9.37e-05	1.70677	0.352013	1.75912	1	6.05184	0.00791726	1.49476	1	5.49972	0.782485	1.13196	0.161061	1.26313	0.0612525	-1.32382	1	1.65676	1	2.13197	0.255807	1.18377	1	1.45547	0.708971	-1.73603	1	2.02857	1.08e-24	1.44302	2.81e-09	-1.0039	0.0128635	1.2229	1	2.1287	0.923438	1.22767	1	2.137	1	1.7407	0.999996
CASP8	ENSG00000064012	2	106154	protein_coding	0.0151649	1.95221	0.000249756	1.38183	0.806573	1.07145	1	7.60958	0.345948	-1.21251	1	-2.41959	0.327647	-1.05387	1.66e-07	-1.72918	0.0253361	-6.96862	1	1.65661	1	-1.91512	0.000263659	-1.38089	0.684764	-1.689	0.823323	1.6684	1	-2.15262	0.162709	-1.24765	3.59e-33	-1.19992	4.94e-05	1.13001	1	2.39845	0.120481	1.35592	1	2.87795	1	2.1225	0.999996
ADAP1	ENSG00000105963	7	53854.8	protein_coding	0.183066	1.70282	1	-1.09131	1	-1.24713	1	10.1902	0.956755	1.26144	1	1.49676	0.0315631	1.70382	0.737073	-1.11014	6.68e-09	-2.31262	1	1.65601	1	1.34388	0.0816411	1.37013	1	1.36005	1	-1.62162	1	1.6795	1.18e-14	2.00075	4.41e-07	1.0704	0.00106604	-1.03901	1	-1.09596	0.810076	-1.11215	1	-1.17312	1	-1.05481	0.999996
C1orf35	ENSG00000143793	1	620476	protein_coding	0.0460958	1.43621	0.484816	1.07511	0.158847	1.23388	1	46.2373	0.925953	1.0525	1	1.85925	0.86162	1.204	2.05e-05	1.39708	1	1.39518	1	1.65574	1	1.27252	0.0185929	1.29676	1	1.28529	1	-1.1241	0.950324	1.91431	4.82e-16	-1.00575	1.58e-35	1.07282	1.98e-11	1.15239	1	1.83327	1	1.07417	1	1.70884	1	1.59085	0.466197
RPS6KA6	ENSG00000072133	X	84953.4	protein_coding	1	1.24882	0.999663	1.01395	0.383056	1.94361	1	7.71441	0.906977	-1.10312	1	-1.4297	0.0556995	2.12111	0.125808	1.39168	0.355648	9.14674	1	1.65553	1	-1.34086	0.00593387	1.64811	1	1.01194	0.572808	1.57581	0.358618	-3.09133	0.916054	-1.4135	3.61e-16	-1.08777	0.0805602	1.47691	1	1.5078	0.0831516	1.60653	1	1.64014	1	1.02092	0.999996
GLA	ENSG00000102393	X	390489	protein_coding	0.804995	1.31432	0.0211214	1.3353	0.442349	1.108	1	24.4368	1.47e-07	1.47516	1	33.8585	5.39e-06	-1.18296	1	1.07161	0.00574609	-7.19487	1	1.65522	0.691966	2.80839	3.27e-05	-1.06359	0.686129	1.59599	1	1.0617	0.952007	1.65368	2.9e-26	1.23368	8.3e-18	-1.01651	7.82e-12	-1.35036	1	1.40576	0.0808935	-1.32843	1	1.42896	1	1.89828	0.999996
ZNF503	ENSG00000165655	10	1.05078e+06	protein_coding	0.00308655	1.30846	1	1.00835	0.364683	1.09752	1	106.515	1	-1.05068	1	-1.57336	1.25e-06	1.84579	0.0303407	-1.06114	0.383496	3.81462	0.986089	1.65517	1	-1.40205	0.00146427	1.22136	1	-1.08303	1	1.09406	0.238545	-2.57386	6.33e-05	-1.52774	4.4e-49	-1.01023	2.75e-12	-1.01428	1	1.30877	0.800061	-1.00402	1	1.32216	1	1.32747	0.295204
NANOS2	ENSG00000188425	19	19356.2	protein_coding	0.0178611	1.79662	9e-37	2.75709	0.79919	-1.19215	1	1.63937	1	-1	1	-1	1	1	1	1	1	-1	1	1.65488	1	-1	1	1	1	1	1	1	1	-1	1	1	7.56e-14	-1.34344	0.334344	1.01034	1	1.05958	0.0346688	1.35733	1	1.42348	1	1.04874	0.999996
ABO	ENSG00000175164	9	59950.3	protein_coding	0.682393	1.38952	0.0433558	1.31552	0.0066577	3.61762	1	2.33257	0.0934097	-1.32796	1	1.62445	0.0598028	-1.66015	0.0485034	-1.45411	0.355222	12.977	1	1.65408	1	-1.08029	0.00332128	-1.53013	1	-1.27218	1	1.10533	1	2.70371	1	-1.57791	5.04e-15	1.1501	0.85338	2.19651	1	4.59997	0.00194352	1.90984	1	3.99963	1	2.09422	0.999996
LBH	ENSG00000213626	2	3.19032e+06	protein_coding	1.1e-05	1.36625	0.000231582	1.54081	0.972785	1.1375	1	3.21698	0.0331811	-1.1496	1	1.44008	2.79e-05	-1.15198	1.36e-12	-1.23	1	2.10693	1	1.65315	1	1.02694	1.87e-13	-1.19549	1	-1.07182	0.856551	1.13377	0.921787	2.01549	0.320663	-1.30626	1.67e-51	-1.30639	5.9e-09	1.03456	1	-1.11149	0.141397	1.35154	1	1.17535	1	-1.1499	0.999996
NRG1	ENSG00000157168	8	98825.8	protein_coding	0.962081	-1.11259	0.0154869	1.2463	0.495462	1.17619	1	19.8865	0.11726	-1.49685	1	1.61164	5.47e-08	3.61833	1	-1.07188	9.98e-21	-12.7866	1	1.65308	1	-1.23523	1.17e-06	1.94697	1	1.323	1	-1.34006	1	3.62041	1.43e-05	1.4496	5.99e-28	-1.05203	1.4e-06	1.17561	1	1.12766	0.713531	1.23679	1	1.18633	1	-1.04253	0.999996
LIX1	ENSG00000145721	5	113794	protein_coding	1	1.11038	1	1.10038	0.648226	3.3193	1	1.07807	0.293633	2.05277	1	2.14043	0.931216	1.20658	2.84e-111	17.7039	0.943576	6.52764	1	1.65203	1	2.09324	2.95e-28	8.85619	0.7378	5.85878	1	-4.00292	1	1.13336	1.18e-21	-7.32858	1	1.00476	0.417288	-2.04669	1	1.01555	0.577421	-2.05644	1	1.01073	1	2.07851	0.999996
CEBPB	ENSG00000172216	20	1.06449e+06	protein_coding	1	-1.01813	0.00091676	1.29443	0.0367487	1.30612	1	64.6898	0.865739	-1.11281	1	1.18391	1	1.10253	1.8e-12	-1.29709	3.45e-09	-9.50727	1	1.65156	1	1.09365	0.00125497	-1.00077	1	1.04974	1	1.20449	0.213384	-2.48531	1.6e-205	2.6235	1.39e-54	-1.09162	4.14e-13	1.06761	1	1.48114	0.691663	1.16543	1	1.61684	1	1.38734	0.999996
PAX3	ENSG00000135903	2	19070.2	protein_coding	0.000167592	2.12811	0.56465	1.17358	1	1.08253	1	2.22019	0.905905	1.05585	1	-1	0.497027	1.09657	0.708785	1.07926	1	1	1	1.6511	1	1.02793	0.299616	1.08791	1	1.05792	1	-1.02958	1	1.02793	0.620313	1.00833	0.0517353	1.43915	0.383474	1.50207	1	-1.02944	1	1.04372	1	-1.48151	1	-1.54629	0.999996
SLC43A2	ENSG00000167703	17	84575.9	protein_coding	0.76543	1.27286	1.23e-05	1.47707	0.514065	1.41402	1	6.70518	0.16215	-1.69296	1	-5.20015	0.00207155	-1.90029	4.35e-18	-2.57534	4.53e-08	-1.40154	1	1.6511	1	-4.07019	8.44e-13	-2.2792	0.0902046	-3.24859	1	1.82429	0.450723	-4.84376	0.764815	-1.57726	2.84e-14	1.00943	0.0021882	1.20435	1	2.06556	0.746172	1.1931	1	2.04626	1	1.71508	0.514717
SLC44A3	ENSG00000143036	1	36843.9	protein_coding	1	1.35542	0.250322	1.47902	0.209574	2.64681	1	1.20228	0.196061	1.45612	1	2.34084	0.000587173	1.87722	0.0543983	1.4645	3.11e-05	18.0628	1	1.65106	1	1.81945	2.03e-05	1.70794	1	1.74967	1	-1.60609	1	1.05502	1.16e-12	1.67892	0.353458	-1.06444	0.178548	-1.32933	1	1.24569	0.640082	-1.24886	1	1.32595	1	1.65593	0.395179
PSMD10	ENSG00000101843	X	543796	protein_coding	0.0539579	1.32148	4.75e-10	1.61726	0.920626	-1.02349	1	46.9011	0.14177	1.24069	1	1.28644	0.00333853	1.5825	0.00014086	1.44892	1	-1.03664	1	1.65077	1	1.25821	2.43e-06	1.51736	1	1.38952	1	-1.14505	1	1.57855	4.21e-26	1.1081	7.1e-94	-1.28366	5.49e-17	-1.01482	1	1.87396	0.0633324	1.26491	1	2.40553	1	1.90174	0.388948
HIST1H2BE	ENSG00000274290	.	43218.1	.	0.649844	1.70027	0.643097	1.13943	0.69732	2.08773	1	1.93136	0.851255	1.05033	1	2.40485	1	1.08499	0.022579	-1.19135	1	2.95591	1	1.65006	1	1.49668	0.359233	-1.10268	1	1.12716	1	-1.28128	1	1.22521	2.33e-05	-2.32771	0.937323	1.87056	0.998886	2.13625	1	2.25021	0.931393	1.14204	1	1.20296	1	1.05334	0.999996
HOXD9	ENSG00000128709	2	324090	protein_coding	0.182417	1.29896	0.00022061	1.34533	0.348902	1.44123	1	20.3172	0.376685	1.35636	1	-4.43394	1	1.194	8.43e-18	1.92721	8.54e-06	119.815	1	1.64998	1	-2.18766	0.000265998	1.70837	1	-1.17838	1	1.18142	0.9912	-2.01963	1.69e-15	-3.13592	1.89e-38	-1.01489	0.000568993	1.48722	1	2.5604	0.0075834	1.50936	1	2.59852	1	1.72161	0.39891
CALY	ENSG00000130643	10	152435	protein_coding	1	1.4906	1	-1.24614	0.352515	2.20036	1	1.14949	8.35e-05	1.91025	1	2.04443	0.000828154	1.76374	8.48e-16	1.81027	0.953952	9.72807	1	1.64936	1	1.93349	1.42e-12	1.79115	1	1.82681	0.110465	-2.84609	1	4.5646	0.827592	-1.45788	0.959154	1.08985	0.000132586	-3.83684	1	1.40331	0.00119472	-4.18159	1	1.28761	1	5.38428	0.999996
HMGN3	ENSG00000118418	6	4.20374e+06	protein_coding	1	1.08906	0.273469	1.16133	0.0893432	1.48009	0.920746	147.26	0.0235982	1.21347	1	-1.13847	1.01e-08	1.68319	5.7e-13	1.30406	1	1.38436	0.305982	1.64934	1	1.02698	2.5e-18	1.41874	0.656719	1.18964	0.348537	1.18036	1	-1.06494	6.3e-44	-1.98023	1.23e-124	-1.07922	2.03e-65	-1.64356	1	1.57384	0.000116333	-1.52291	1	1.69852	0.479045	2.5867	0.0729329
CTNNBIP1	ENSG00000178585	1	1.1243e+06	protein_coding	0.202961	1.27824	0.43285	1.11307	0.000905469	1.59143	1	3.05023	0.0747616	1.25578	1	-1.08276	0.218827	1.22065	6.33e-14	1.4596	1	1.92281	1	1.649	1	1.0565	6.86e-07	1.33149	1	1.20407	1	-1.31291	1	-1.27838	3.71e-30	1.04344	1.85e-59	1.08675	5.78e-05	1.45198	0.509991	-1.18921	8.78e-05	1.33607	1	-1.29237	1	-1.72671	0.999996
ABHD17C	ENSG00000136379	15	74715.5	protein_coding	0.789159	1.04603	0.136259	-1.23936	0.322643	1.61478	1	12.1487	1	1.1558	1	2.74796	0.195851	1.42729	0.151486	1.27865	0.000331326	32.016	1	1.64851	1	1.72338	0.0327088	1.33252	1	1.4619	1	-1.73092	1	1.03831	0.40204	-1.65152	2.1e-16	-1.21141	0.0380739	1.26578	1	-1.0881	0.143731	1.53338	1	1.11332	1	-1.3773	0.23029
ALKBH7	ENSG00000125652	19	2.32094e+06	protein_coding	9.58e-05	1.43398	0.000415073	1.24309	0.0975003	1.21807	1	92.85	0.0464837	1.13132	1	1.06802	1	1.05388	1.47e-18	1.3499	1	1.30582	0.463941	1.64846	1	1.10149	1.89e-05	1.19424	1	1.14446	0.778291	1.10987	1	1.15653	3.16e-17	-1.03169	1.32e-83	-1.02621	4.01e-38	-1.28259	1	1.86004	0.0406764	-1.24984	1	1.90879	1	2.38567	0.144098
IZUMO1	ENSG00000182264	19	20957.5	protein_coding	0.0789788	2.07129	0.391712	1.12392	0.171052	1.77448	1	1.86728	1	1.03242	1	-1	1	-1	0.964018	1.0629	1	-1	1	1.64813	1	1.01644	1	1.03219	1	1.02435	1	-1.01787	1	1.0448	0.677007	-1.08136	0.00117432	1.08591	0.821005	1.39132	1	1.34629	0.489172	1.28125	1	1.23978	1	-1.03345	0.999996
AC020892.1	ENSG00000259241	15	18601.8	lncRNA	0.23758	1.52986	9.41e-07	1.65778	0.616492	1.28823	1	2.11637	1	1.03702	1	1.0711	1	1	1	1	1	1	1	1.64806	1	1.05406	1	1	1	1.02703	1	1.02703	1	-1.01673	1	1	0.0144559	-1.05057	0.844427	1.1056	1	-1.23184	0.702708	1.1615	1	-1.17255	1	-1.36191	0.999996
CCNQ	ENSG00000262919	X	501586	protein_coding	0.128697	1.42227	0.00095271	1.34368	0.925946	1.1512	1	26.5598	0.000618237	1.39469	1	27.4381	0.476932	1.06475	3.79e-07	1.41391	0.32321	-2.13442	1	1.64789	1	2.43007	0.278268	1.20681	0.498127	1.56769	0.43229	-1.53743	0.795613	2.03388	6.08e-41	1.24696	5.59e-30	-1.12121	1.04e-16	-1.31484	1	1.66696	0.0818717	-1.1727	1	1.86901	1	2.19179	0.913751
ZNF628	ENSG00000197483	19	121644	protein_coding	0.828465	1.3107	1	-1.04703	0.215511	1.70741	1	8.09632	0.806095	1.07234	0.605437	-3.75188	0.478785	-1.01378	2.02e-08	-1.41715	1	1.07088	1	1.64737	0.564728	-2.59419	0.000352495	-1.24465	0.09635	-1.99074	0.0677768	1.97968	0.0540219	-3.52928	0.0288183	-1.60656	1.83e-09	-1.13782	0.00772027	-1.05903	1	1.35011	0.986323	1.07439	1	1.53618	1	1.42981	0.999996
KRT18	ENSG00000111057	12	6.06018e+06	protein_coding	9.43e-22	1.64325	3.08e-15	1.73585	0.00325328	1.3037	1	2.09731	8.73e-19	1.45521	1	1.45079	0.0319495	-1.27807	1.15e-46	-1.54122	1.04e-08	15.3343	1	1.64693	1	1.45194	1.11e-19	-1.3271	1	-1.05536	1	-1.85925	0.00366476	-2.86353	8e-166	3.91537	4.97e-62	-1.00798	1.13e-15	-1.1571	0.838159	1.03106	0.806063	-1.14793	1	1.03929	1	1.19304	0.0537321
AP001922.5	ENSG00000255326	11	21941.4	lncRNA	0.649773	1.72865	0.258948	1.12535	0.0697073	2.18034	1	1.93098	1	1.03034	1	1.05074	0.384276	-1.18253	0.672012	-1.1166	1	-1	1	1.64659	1	1.03952	0.21566	-1.15053	1	-1.05473	1	-1.06111	1	1.21045	0.045452	1.09311	1.04e-07	-1.24558	0.112742	-1.07055	1	1.01357	0.620272	1.1635	1	1.26249	1	1.08508	0.999996
ZNF717	ENSG00000227124	3	65545.1	protein_coding	0.3549	2.54357	0.510989	1.33649	0.9461	1.30256	1	2.40396	0.00508314	1.79805	1	2.98204	0.148991	-1.37188	0.0669729	1.28422	0.604989	8.63499	1	1.64628	1	2.15428	0.663255	1.02966	1	1.37456	1	-1.45468	1	1.63282	0.782781	-1.56079	9.17e-06	-1.28051	0.00153472	-1.47797	1	1.6226	0.680782	-1.1542	1	2.07776	1	2.39816	0.999996
NFKBIZ	ENSG00000144802	3	683556	protein_coding	0.00591316	2.90594	9.27e-25	3.39838	1	-1.26283	1	9.10581	0.0137726	-1.27954	1	1.58155	0.374645	-1.02429	6.45e-180	-3.02058	0.0089052	-4.15135	1	1.64625	1	1.28808	3.08e-50	-1.92907	0.858591	-1.30519	0.858489	-1.39772	0.246997	-2.5012	0.333564	-1.64637	3.5e-32	-1.90243	2.44e-24	-2.90221	1	2.43267	0.000592487	-1.52552	1	4.62798	1	7.0601	0.999996
CLIC6	ENSG00000159212	21	33593.7	protein_coding	1	1.152	0.0734496	1.62198	0.87769	1.64943	1	2.41152	1	-1.04254	0.0467383	-7.91391	0.570516	-1.16511	1.07e-33	-3.076	1	1.72907	1	1.64555	0.0406299	-4.89805	5.75e-11	-2.17591	0.00116438	-3.40359	0.24722	1.5256	0.00921657	-5.57913	1.06e-06	-2.11416	0.00964934	-1.1912	1	1.21044	1	-1.06378	0.47921	1.44187	1	1.11977	1	-1.28764	0.999996
MMAB	ENSG00000139428	12	443699	protein_coding	0.743653	1.21138	0.484919	1.12814	0.110498	1.5464	1	22.9985	0.851587	1.01059	1	-1.594	0.486075	1.18899	0.0299932	-1.07888	0.794546	-1.9405	1	1.64531	1	-1.36211	1	1.06296	1	-1.17911	0.196319	1.58526	0.355001	-2.09489	6e-28	1.22669	2.21e-18	1.08578	8.45e-07	1.1445	1	1.95993	0.97685	1.05408	1	1.8051	1	1.71248	0.999996
ST8SIA5	ENSG00000101638	18	25079.9	protein_coding	0.829492	-1.24876	0.0505091	1.56399	1	1.08988	1	4.92403	0.985334	1.05512	1	1.21602	0.0836146	1.43991	1	-1.02072	1	1.32011	1	1.6453	1	1.13557	0.0815138	1.20922	1	1.17573	1	-1.24037	1	-1.07829	0.0105655	1.22625	0.511852	1.49309	0.799683	1.75699	1	-1.15901	1	1.17675	1	-1.7305	1	-2.03636	0.999996
LINC00649	ENSG00000237945	21	83434	lncRNA	0.359326	1.3881	1	1.0121	1	-1.22446	1	10.8781	0.00447395	1.7116	1	10.9736	0.502103	-1.13352	0.784168	-1.00202	1	1.76631	1	1.64511	1	4.18443	0.330227	-1.06965	0.930734	1.94737	1	1.21272	1	-1.60833	4.08e-05	1.12855	0.0065993	1.38961	0.0118337	1.14554	1	1.06179	0.533258	-1.21306	1	-1.30874	1	-1.07888	0.999996
HDDC2	ENSG00000111906	6	1.60332e+06	protein_coding	0.259347	1.35759	0.00296263	1.53207	0.0678152	1.54336	1	12.6594	5.25e-06	1.29598	1	-1.1601	1	1.02294	1.01e-16	1.423	0.218401	3.4672	1	1.64428	1	1.05529	0.000326714	1.21288	1	1.13031	1	1.0223	1	-1.00976	1.37e-09	-1.08272	3.77e-06	1.29599	2.12e-43	-2.37157	1	3.22695	4.18e-28	-3.07355	1	2.48994	1	7.65294	0.69243
CYB5B	ENSG00000103018	16	1.04467e+06	protein_coding	0.251396	1.12408	0.362303	-1.08507	0.0943621	1.44397	1	140.761	0.875836	1.0515	1	-2.15683	1	1.10361	0.00021104	-1.09898	1	1.45151	0.662179	1.64415	1	-1.56567	0.102882	1.00333	0.652594	-1.31883	0.0535696	1.67696	0.864305	-1.68234	5.46e-19	1.02586	1.04e-62	1.0414	4.16e-13	1.24561	1	1.46105	0.349718	1.1961	1	1.40297	1	1.17296	0.999996
AIM2	ENSG00000163568	1	32854.2	protein_coding	0.000551308	2.4584	3.5e-14	2.19899	1	-1.43891	1	2.87376	0.741506	-1.26972	1	1.20481	0.556964	-1.27849	0.718489	1.2263	1	1.4736	1	1.64404	1	-1.04285	0.701791	1.01709	1	-1.01053	1	-1.14762	1	1.1636	0.344275	-1.40271	3.2e-15	-1.19154	0.000239512	-1.11758	1	1.7291	0.981673	1.06617	1	2.06029	1	1.93241	0.999996
DRAM1	ENSG00000136048	12	570220	protein_coding	0.930293	1.17637	0.000182554	-1.29549	0.183906	1.25277	1	97.347	6.84e-07	1.71577	1	5.46336	0.0267468	-1.04195	2.68e-15	-1.68876	0.0920072	-3.41537	0.949798	1.64355	0.668918	3.44859	1.55e-09	-1.22354	0.875384	1.54108	1	-1.07661	0.672776	-2.04689	2.08e-111	1.94563	3.99e-53	1.0726	8.8e-07	1.31287	1	1.20822	0.0124802	1.224	1	1.12644	1	-1.08661	0.611744
PRPS1	ENSG00000147224	X	345203	protein_coding	0.455916	1.30084	0.00533024	1.35464	0.786471	1.13737	1	21.3539	0.0104299	1.36548	1	15.0551	6.78e-05	1.60806	0.00042923	1.37882	0.086511	-2.57434	1	1.64326	1	2.10403	4e-08	1.48705	0.524708	1.70714	0.900721	-1.44491	0.842953	2.58366	1.56e-09	-1.01984	2.31e-34	-1.23839	1.67e-09	-1.15473	1	1.53634	0.990303	1.07245	1	1.90259	1	1.77406	0.999996
DDN	ENSG00000181418	12	25919.6	protein_coding	1	1.25554	7.69e-07	2.18961	0.373983	1.66635	1	1.49875	0.588045	-1.16382	1	1.53138	1	-1.03345	0.553542	-1.13987	1	-1	1	1.64318	1	1.08876	0.765671	-1.09061	1	1.00312	1	1.09672	1	1.41643	0.772196	-1.22106	0.00112647	-1.23707	0.00480479	-1.53229	1	1.0829	0.526902	-1.23864	1	1.33962	1	1.65931	0.999996
DUSP19	ENSG00000162999	2	58797.9	protein_coding	0.857425	1.44278	1	1.02037	0.601637	1.68143	1	4.3214	1	1.08626	1	3.68981	0.861277	-1.03859	0.0210299	-1.18652	1	6.11473	1	1.64314	1	1.74344	0.149775	-1.12713	1	1.19284	1	-1.23928	1	1.31753	0.616624	-1.59887	1.22e-07	-1.4456	0.073877	-1.13063	1	-1.01624	0.742431	1.27858	1	1.4225	1	1.11257	0.999996
SPATC1L	ENSG00000160284	21	685400	protein_coding	0.430402	1.26441	2.82e-14	1.79291	0.0725428	1.60605	1	10.8968	2.44e-15	1.76728	1	-3.43086	0.0302421	-1.11819	1.63e-21	1.65072	1	2.47666	1	1.64273	1	-1.07801	0.0604309	1.24316	1	1.09657	1	-1.34107	1	1.62347	2.17e-10	-1.19774	5.36e-55	-1.09185	2.55e-11	1.10798	1	6.42554	0.353265	1.20974	1	7.01572	1	5.79934	0.999996
RPL26L1	ENSG00000037241	5	1.76589e+06	protein_coding	0.507131	1.12425	0.124437	1.13775	0.00016459	1.60617	1	101.628	9.21e-09	1.33633	1	1.39837	0.990772	1.03186	1.7e-18	1.44822	1	1.75594	0.493429	1.6422	1	1.3619	0.000282602	1.21122	0.858861	1.2811	1	-1.08238	1	1.38997	2.51e-30	1.09661	7.72e-92	-1.09009	1.82e-13	1.11539	1	1.89748	0.00574408	1.21588	1	2.06843	1	1.70118	0.0699134
ADAMTS9-AS2	ENSG00000241684	3	65584.3	lncRNA	1	1.26985	0.06609	1.60914	0.561241	2.15488	1	1.93215	0.604039	-1.17768	1	2.71261	0.115413	-1.18424	6.71e-05	-1.45189	0.00457644	28.3385	1	1.64182	1	1.29592	0.000312068	-1.34137	1	-1.09897	1	-1.78446	1	1.57927	0.521483	-1.59602	0.000347379	-1.01837	0.462926	1.25422	1	2.10841	0.678443	1.27726	1	2.14715	1	1.68106	0.999996
QDPR	ENSG00000151552	4	524688	protein_coding	1	-1.13505	0.525799	1.09414	0.0317397	1.5921	1	22.5379	6.99e-07	1.39697	1	-1.57134	0.0646701	-1.03764	2.18e-18	1.69001	0.418801	-1.6495	1	1.64161	1	-1.11308	0.0747251	1.29131	1	1.04362	0.914748	1.41331	1	-1.29904	6.02e-11	-1.12552	5.05e-12	1.05786	1.53e-14	-1.49434	1	1.30549	0.000431004	-1.5808	1	1.23409	1	1.95084	0.999996
OPRL1	ENSG00000125510	20	74734.4	polymorphic_pseudogene	0.0712519	1.74073	0.000864545	1.37641	0.546271	1.12294	1	5.03372	1	1.07647	1	3.56652	0.137723	-1.25009	0.111728	1.37257	0.473196	-9.91563	1	1.64075	1	1.77352	0.573586	1.06655	1	1.31217	1	-1.39951	1	1.16967	0.0763849	-1.14838	2.35e-12	1.1985	0.491823	1.81545	1	2.94904	0.0328865	1.51477	1	2.46061	1	1.62441	0.999996
ZNF788P	ENSG00000214189	19	57322.9	transcribed_unprocessed_pseudogene	1	1.49131	0.00358897	1.47535	0.644649	1.50604	1	3.13451	0.855657	-1.23965	1	3.03202	0.434088	-1.25956	0.00141233	-1.45223	1	5.94732	1	1.64027	1	1.33384	0.0126663	-1.36746	1	-1.05445	1	-1.31733	1	1.44344	1	-1.3813	6.05e-09	-1.15722	0.00491671	-1.08597	1	1.85277	1	1.06561	1	2.14406	1	2.01206	0.999996
HOXC13	ENSG00000123364	12	22463.9	protein_coding	0.456951	1.58284	0.000677752	2.0317	1	1	1	1.94506	0.951401	1.10678	1	1.38686	0.761003	1.10525	0.0128506	1.46645	1	2.20116	1	1.6399	1	1.24118	0.0957415	1.2689	1	1.25566	1	-1.10718	1	-1.04516	0.09329	1.03031	0.110146	-1.17379	0.820751	1.29142	1	-1.14024	0.349031	1.51585	1	1.02942	1	-1.47253	0.999996
TXN	ENSG00000136810	9	8.28663e+06	protein_coding	1.02e-05	1.30478	5.99e-13	1.67632	0.21076	1.37313	1	2.72688	5.1e-07	1.27191	1	1.02519	1.85e-11	1.57096	1.01e-81	1.58738	1	1.41909	1	1.63989	1	1.17445	5.44e-53	1.57697	0.623218	1.38748	1	-1.33233	0.858258	1.71794	1.97e-118	1.71897	2.67e-75	-1.17683	3.45e-18	-1.08322	1	1.16138	0.657607	1.08641	1	1.36675	1	1.25804	0.572397
MID2	ENSG00000080561	X	32667.8	protein_coding	1	1.17391	0.350501	-1.20854	0.316401	2.44039	1	3.86975	0.908159	-1.02544	1	1.65317	0.003435	1.91751	0.0150881	-1.44674	1	2.44653	1	1.63983	1	1.22831	0.163939	1.26173	1	1.24813	1	-1.4795	1	1.24962	6.9e-07	1.5008	0.0150059	1.10187	1	1.42585	1	1.00734	0.531525	1.29402	1	-1.09384	1	-1.41546	0.999996
SLC5A6	ENSG00000138074	2	296998	protein_coding	1	1.12905	0.202387	1.04355	0.0138429	1.70335	1	22.2912	3.17e-05	1.51472	1	-2.49797	0.970205	1.13629	0.0488449	-1.09661	0.702762	22.6954	1	1.63972	1	-1.49442	0.264283	-1.00203	0.550841	-1.28937	0.0407592	1.74604	0.428323	-1.7515	0.995637	-1.43809	3.95e-26	-1.06038	2.5e-08	1.01607	1	1.68555	1	1.07743	1	1.78733	1	1.65889	0.999996
ADGRB2	ENSG00000121753	1	82265.6	protein_coding	0.914831	1.61617	0.0152315	1.82689	1	-1.12254	1	4.70996	0.405281	1.27589	1	6.90769	0.00517629	1.52793	8.72e-05	-1.37462	1	6.83087	1	1.63957	1	2.78042	0.534568	1.18811	1	1.52033	0.274713	-2.19533	1	-1.26659	1.21e-50	1.9836	0.00323369	-1.02168	0.00319762	-1.35857	1	1.12211	0.373262	-1.32974	1	1.14643	1	1.52446	0.999996
ZNF677	ENSG00000197928	19	550119	protein_coding	0.0277086	1.23349	0.098811	1.19688	0.135625	1.32845	1	41.2449	0.500431	-1.02452	1	1.72257	0.925108	1.05333	0.916812	1.14336	0.537807	1.72787	1	1.63936	1	1.23232	0.917994	1.10697	1	1.165	1	-1.09493	1	1.38857	0.703401	-1.53883	2.96e-53	-1.05307	2.27e-10	1.20285	1	1.85708	0.271182	1.26668	1	1.95563	1	1.54389	0.412504
ERH	ENSG00000100632	14	4.81855e+06	protein_coding	0.000245681	1.24052	1.06e-07	1.4267	0.0140212	1.47599	1	3.83485	5.07e-05	1.27951	1	1.27238	0.0831775	1.19527	8.11e-53	1.59726	1	1.72224	1	1.63928	1	1.27639	4.49e-20	1.41335	0.788551	1.33868	0.135775	1.13094	1	1.28717	0.00720846	-1.40297	5.68e-135	-1.17329	6.31e-35	-1.22015	1	1.25717	0.754306	-1.03994	1	1.47503	1	1.53394	0.556897
ZNF408	ENSG00000175213	11	136114	protein_coding	0.805239	1.51204	1	-1.02358	0.57431	1.28815	1	9.36553	0.141246	-1.21032	1	-2.66734	0.0261522	-1.27767	0.010081	-1.24288	0.634323	15.8458	1	1.63926	1	-1.93942	0.000435844	-1.25985	0.706478	-1.55005	1	-1.03155	1	-1.66189	2.07e-11	-1.03394	0.00108212	1.4483	0.550511	1.75966	1	2.01914	0.69646	1.21498	1	1.39415	1	1.14746	0.999996
INTS6	ENSG00000102786	13	907732	protein_coding	0.000561795	1.45531	3e-05	1.51758	0.44019	1.08541	1	56.0898	0.0795709	1.15105	1	1.90181	0.52038	1.18575	1.29e-08	-1.14139	1	1.64997	1	1.639	1	1.44127	0.151701	-1.01345	1	1.17966	1	-1.10347	1	1.17629	0.448758	-1.54455	1.97e-80	-1.19434	2.15e-18	-1.02129	1	2.36354	0.495465	1.16944	1	2.82287	1	2.41386	0.524631
HOXA2	ENSG00000105996	7	45397.9	protein_coding	0.985745	1.49539	1	1.02934	0.220703	2.96713	1	1.35755	0.0860339	1.42151	1	1.85132	0.183212	1.62731	0.162355	1.21533	0.463923	5.62029	1	1.63891	1	1.55437	0.0313161	1.34635	1	1.4305	1	-1.35224	1	1.89805	0.0621736	-1.80817	0.50772	-1.01809	0.190181	-1.37686	1	1.22216	0.575322	-1.3524	1	1.24426	1	1.68274	0.999996
PRMT6	ENSG00000198890	1	156355	protein_coding	1	1.0572	1	-1.0252	0.130936	2.24978	1	9.26993	1	-1.02247	1	9.4721	0.289415	1.22279	0.0499956	-1.06091	0.259528	21.5272	1	1.63886	1	1.75577	0.893068	1.04977	1	1.32369	1	-1.17332	1	1.87401	0.997677	-1.41074	2.61e-08	1.03369	0.0232765	1.27371	1	1.61512	0.91654	1.2322	1	1.56249	1	1.26805	0.738223
ZFX	ENSG00000005889	X	544636	protein_coding	0.173331	1.34225	0.000202038	1.43	0.18422	1.4281	1	20.3277	0.0671308	1.16721	1	-1.05593	5.54e-05	1.60952	0.695118	1.13172	1	1.73013	1	1.63831	1	1.05789	5.81e-05	1.30353	1	1.18428	1	-1.18648	1	1.12872	0.128761	-1.4549	3.73e-40	-1.01516	5.85e-11	1.11857	1	3.01314	0.976249	1.13553	1	3.05882	1	2.69373	0.999996
BCL6	ENSG00000113916	3	245579	protein_coding	0.511327	1.26421	2.26e-18	2.02481	0.889215	-1.16905	1	21.5894	0.0140184	1.45281	1	1.81501	0.0251412	-1.04595	0.0005992	-1.25967	1	1.42164	1	1.63819	1	1.65018	8.43e-05	-1.12764	1	1.20076	1	-1.01919	1	-1.37418	1.56e-32	1.46347	8.12e-44	-1.4573	5.36e-16	-1.67294	1	1.28989	0.73675	-1.14797	1	1.87975	1	2.1579	0.802298
SNRPD3	ENSG00000100028	22	3.7828e+06	protein_coding	0.180006	1.15539	0.000227879	1.28435	3.2e-06	1.79519	1	3.36699	0.00670113	1.23028	1	1.90095	0.431201	1.16175	9.22e-19	1.37488	1	1.91335	1	1.63779	1	1.46319	1.99e-07	1.27886	0.314152	1.3698	1	1.05259	0.938662	1.44498	0.131796	-1.33982	8.64e-126	-1.13656	2.4e-23	-1.07563	0.850987	1.16773	0.0392635	1.05664	1	1.3272	1	1.25605	0.322112
AC011944.1	ENSG00000177699	15	18636.7	lncRNA	0.0364798	1.82326	2.1e-13	1.90069	0.0992881	1.77745	1	1.04897	1	1.02815	1	1	1	-1	0.817913	-1.04213	1	1	1	1.63759	1	1.01408	0.946241	-1.02107	1	-1.00347	1	-1.00347	1	1.01408	0.931074	-1.02107	0.00023036	-1.02743	0.276844	1.01649	1	1.37789	0.843815	1.04437	1	1.41568	1	1.35553	0.999996
CIP2A	ENSG00000163507	3	161082	protein_coding	0.262343	2.30598	1	-1.12616	0.544975	1.31567	1	6.39789	0.0227332	1.27386	1	9.90087	0.23006	1.30967	1	1.07804	0.568202	-3.54238	1	1.63753	1	2.01584	0.220095	1.15332	1	1.51198	1	-1.00305	1	2.2167	4.33e-05	-1.8685	6.4e-05	-1.12258	0.000214949	-1.47168	1	1.4362	0.290196	-1.31098	1	1.61225	1	2.11363	0.999996
MYL5	ENSG00000215375	4	200733	protein_coding	0.907436	1.28408	0.85158	1.12497	0.7438	1.09191	1	15.9004	0.0104299	-1.16917	1	-2.11316	0.00752983	-1.21332	0.0661975	-1.0921	0.220723	-1.75117	1	1.63731	1	-1.56282	0.000370221	-1.17113	1	-1.36383	1	1.14307	1	-1.0266	5.95e-74	1.9814	2.2e-07	1.15979	7.05e-08	-1.19316	1	1.25286	0.0372438	-1.38381	1	1.08025	1	1.49486	0.999996
RGS4	ENSG00000117152	1	366381	protein_coding	0.58411	2.2413	0.835523	1.16926	1	-1.0897	1	16.3319	0.0931405	1.40167	1	16.2734	3.93e-20	2.44542	4.56e-06	-1.34885	1	4.62725	1	1.63665	1	2.42831	6.62e-09	1.97854	0.58058	2.05102	0.00119383	-4.52296	1	1.87505	3.53e-201	5.24302	0.012975	-1.15488	4.03e-12	-3.69654	1	-1.708	3.23e-07	-3.2008	1	-1.47894	1	2.16425	0.952521
RFXANK	ENSG00000064490	19	1.41048e+06	protein_coding	0.936549	1.14746	0.00109285	1.27418	0.156418	1.38308	1	78.7057	0.939116	1.01366	1	-1.06513	0.00582046	-1.12338	0.354513	1.14216	0.531778	1.11982	0.968731	1.63633	1	-1.01569	0.0506316	1.01729	1	-1.00093	0.721376	1.23543	0.802304	1.63064	1.1e-08	-1.15365	2.18e-67	1.00154	5.84e-14	1.16028	1	2.02185	0.314337	1.15849	1	2.01874	1	1.74256	0.999996
[truncated: 32,432 more rows]
[truncated: 1 more columns]
