# Supplementary material for: Unveiling impaired vascular function and cellular heterogeneity in diabetic donor-derived vascular organoids
Source: Stem Cells. 2024 Jul 25;42(9):791–808. doi: 10.1093/stmcls/sxae043 (PMC11384901; doi:10.1093/stmcls/sxae043)
Supplement: sxae043_suppl_Supplementary_Materials [file sxae043_suppl_supplementary_materials.zip › sxae043/Supp Excel sheet 7_Bulk RNA-seq_DEGs_NormC_DB_vs_ND iPSEC_R1.xlsx]

## Sheet: DEGs_Plus_NormalizedCounts_DB_v
	Normalized expression value								DEseq2 analysis result
selectedRowID	DB03	DB06	DB07	DB09	DB11	DB23	ND19	ND22	baseMean	log2FoldChange	lfcSE	stat	pvalue	padj
CCNA1	3.26429	2.24483	2.81615	3.52799	2.80341	3.04549	8.31035	8.98187	107.902	-5.88552	0.425652	-13.8271	1.75004e-43	3.94458e-39
IL8	2.08003	3.45586	5.1115	3.35311	4.75045	4.50899	12.8358	11.4386	1273.47	-8.16462	0.656246	-12.4414	1.55751e-35	1.75532e-31
RNF144B	8.50632	8.79293	8.99608	9.45992	9.53068	8.93135	12.681	13.0396	2278.59	-3.79295	0.32101	-11.8157	3.23948e-32	2.43393e-28
HOXD10	10.8879	10.3107	10.3667	9.66807	9.7784	9.93599	5.80382	4.96421	904.451	4.81715	0.409165	11.7731	5.37054e-32	3.0263e-28
DSP	13.0517	13.4034	13.6646	13.4793	13.4521	13.2949	10.934	10.5821	8558.81	2.63522	0.225057	11.7091	1.14514e-31	5.16231e-28
AEBP1	11.9625	11.7075	11.6869	11.8117	11.6612	11.8572	8.70857	9.387	2781.97	2.69831	0.232225	11.6194	3.28412e-31	1.23373e-27
HOXD11	9.53814	9.33982	8.9459	8.58581	9.02331	8.7028	5.21912	5.06532	408.574	3.95864	0.348692	11.3528	7.18163e-30	2.31249e-26
DENND2A	8.88359	9.21222	9.17431	9.2293	8.89929	9.50301	6.19962	5.48585	444.597	3.31185	0.296509	11.1695	5.75084e-29	1.6203e-25
HHIP	4.74552	4.10482	2.33014	4.70163	5.80283	4.21896	11.3893	11.8648	819.201	-7.07262	0.640508	-11.0422	2.39075e-28	5.98751e-25
TET1	10.6055	10.661	10.4404	10.6075	10.6411	10.4171	8.27428	8.67299	1225.1	2.07837	0.192898	10.7744	4.54583e-27	1.02463e-23
NHS	11.5502	11.512	11.3873	11.0126	11.001	11.872	8.38834	8.65958	2149.16	2.89431	0.292695	9.88848	4.67056e-23	9.5704e-20
JPH3	8.60132	8.38302	8.24385	8.42375	8.2528	8.6992	5.94816	5.18998	272.46	2.86436	0.290266	9.86805	5.72671e-23	1.07567e-19
FAM169A	9.65057	9.75638	10.0004	9.77603	9.23858	9.7453	7.22799	6.51803	658.193	2.81153	0.290802	9.66819	4.11579e-22	7.13614e-19
PTPRD	12.7028	11.9504	12.3247	12.3487	11.943	12.3794	9.83462	9.31867	3972.51	2.70168	0.281291	9.6046	7.64561e-22	1.23094e-18
CPXM1	12.2084	12.0394	11.4699	11.99	11.8592	11.9636	9.39671	9.74547	3134.95	2.35793	0.24651	9.56525	1.11935e-21	1.68201e-18
TBX4	7.14937	7.04322	8.17513	7.51361	7.93205	7.72405	2.56034	0.8118	150.118	6.24845	0.702073	8.9	5.58462e-19	7.86733e-16
DIO3	10.9551	10.6124	9.05918	9.16786	10.7225	9.85595	3.67314	5.46133	915.555	5.45426	0.615411	8.86278	7.80411e-19	1.03473e-15
MFNG	5.65816	6.54301	6.63951	6.11852	6.55003	7.04016	9.44415	10.0499	285.862	-3.30349	0.37337	-8.84776	8.92914e-19	1.11813e-15
ITIH5	3.55588	1.80455	2.81615	2.92308	2.31825	3.04549	6.71215	7.25584	36.601	-4.36499	0.502141	-8.69276	3.53738e-18	4.19645e-15
GREB1	9.44098	9.42862	9.34787	10.0989	10.001	9.86078	6.993	5.83035	657.909	3.22239	0.371193	8.68119	3.91656e-18	4.41396e-15
STRA6	8.34858	8.33927	7.4669	7.00833	7.26221	8.01167	1.97786	1.32815	170.692	6.71672	0.776298	8.65225	5.04955e-18	5.41985e-15
GLCE	11.3847	11.3164	10.9925	11.404	11.0961	11.3995	13.4754	12.9644	4279.41	-1.96864	0.228437	-8.61786	6.8218e-18	6.98925e-15
CRIP2	11.2401	11.4809	11.1674	11.1367	11.1156	11.3186	12.9573	12.6996	3649.9	-1.5858	0.185778	-8.53598	1.38971e-17	1.36191e-14
TRIM71	10.8556	12.0394	11.8226	12.0323	11.9933	11.8332	8.49405	6.67558	2756.72	3.96786	0.468532	8.46871	2.48118e-17	2.33024e-14
AIM1	2.67361	3.87898	3.85085	3.52799	3.90259	5.40818	8.08425	11.7766	484.524	-6.84443	0.817456	-8.37285	5.62421e-17	5.07079e-14
FAM107A	3.55588	1.16774	2.12338	0	1.58189	2.03908	7.14054	9.27888	97.5935	-6.77457	0.814293	-8.31957	8.82832e-17	7.65347e-14
ITGB3	7.64435	8.10461	7.7806	6.90114	6.24338	7.60619	11.2124	10.9673	681.529	-3.60301	0.440164	-8.1856	2.70949e-16	2.26192e-13
MAN1A1	11.263	12.036	11.081	11.3998	11.4227	11.9188	9.10231	8.42289	2378.41	2.76351	0.338265	8.16966	3.09252e-16	2.48948e-13
PARVB	10.7432	10.3811	10.4008	10.2532	10.5643	10.5576	12.1488	12.018	2165.21	-1.5932	0.195684	-8.14171	3.89749e-16	3.02929e-13
SMO	10.3381	9.86451	10.5237	10.0334	10.4227	10.4833	8.33682	7.896	1013.04	2.1706	0.267372	8.11829	4.72803e-16	3.55232e-13
ARNT2	8.91287	8.67027	8.86095	7.49267	8.34414	8.92828	3.55786	5.21953	298.451	4.03366	0.503588	8.00984	1.14857e-15	8.35123e-13
SRGN	4.4932	3.084	2.51096	3.82469	3.31778	1.02617	8.03661	8.98403	102.977	-5.35878	0.670595	-7.99108	1.33764e-15	9.42198e-13
PHF21B	6.73407	5.98482	7.11522	6.75048	7.02885	7.35533	2.56034	1.70761	88.9492	5.08675	0.639473	7.95459	1.79719e-15	1.22753e-12
SBK1	8.20866	7.92386	7.7037	8.23486	7.7503	8.53555	4.14199	5.43638	210.969	3.18288	0.400604	7.9452	1.93878e-15	1.2853e-12
SAMD9L	3.55588	1.16774	0.741079	1.21221	2.31825	1.61975	7.3629	7.70553	48.925	-5.81547	0.732433	-7.93993	2.02302e-15	1.30283e-12
KCP	8.3722	8.14329	7.07986	6.93259	7.61747	7.17045	3.77989	2.46791	152.902	4.57466	0.579175	7.89857	2.82115e-15	1.76635e-12
GPC3	8.26526	7.83214	7.98176	8.09594	6.50324	8.85911	3.77989	2.00777	203.347	5.13019	0.65189	7.86972	3.55446e-15	2.16534e-12
KCNA6	10.3864	10.8686	10.5747	10.8481	10.3941	10.7967	8.90416	8.37117	1312.92	2.00077	0.254731	7.85445	4.01546e-15	2.3818e-12
ICAM2	10.684	9.99889	9.43721	10.3496	10.0302	9.70645	12.7402	12.6692	2486.88	-2.61499	0.340656	-7.67634	1.63705e-14	9.22475e-12
PCOLCE	7.58899	6.92979	7.087	7.16217	7.59533	7.62146	4.49527	4.89264	128.525	2.68836	0.350186	7.67696	1.62905e-14	9.22475e-12
SLC16A9	6.68964	8.13051	8.16166	8.4182	8.21941	8.61398	11.4772	11.3166	886.895	-3.25597	0.424914	-7.66265	1.82141e-14	9.99335e-12
SLC18A1	10.6045	10.0875	7.29868	8.68146	10.7301	9.70466	4.7264	3.86762	722.385	5.62014	0.733719	7.65981	1.86211e-14	9.99335e-12
GPD1L	8.73848	8.7223	8.5864	8.81822	8.75363	8.6738	10.1416	9.9006	575.335	-1.31167	0.17142	-7.65179	1.98199e-14	1.03893e-11
HMCN1	13.7141	13.5992	12.3317	13.6258	13.0692	14.0515	10.4772	10.2698	8983.78	3.11765	0.408632	7.62949	2.35691e-14	1.20738e-11
RP11-64D22.2	4.4932	3.75125	2.81615	4.28073	3.31778	2.85193	7.16043	8.54463	73.5157	-4.41563	0.579332	-7.62193	2.49906e-14	1.25175e-11
OBSCN	10.2233	9.61216	9.19595	9.18429	9.20242	10.4506	6.49429	6.56483	663.951	3.22473	0.424112	7.60348	2.88264e-14	1.41249e-11
AXIN2	8.94157	8.98263	7.77619	8.3146	9.02054	8.93441	5.49462	5.94092	330.281	3.01182	0.397021	7.58606	3.29787e-14	1.58157e-11
EPHB3	6.59646	7.161	8.62372	7.25215	7.37046	7.28994	3.29532	2.46791	139.512	4.81142	0.635273	7.57379	3.62497e-14	1.70223e-11
LEF1	9.46314	9.0003	9.7078	8.98123	9.58036	9.648	6.05831	3.21869	524.42	4.23068	0.560931	7.54224	4.61955e-14	2.12499e-11
KRT80	5.05665	6.4432	5.89273	6.39173	5.6102	6.85877	9.18477	9.89489	244.324	-3.44659	0.45897	-7.5094	5.94005e-14	2.67777e-11
SWAP70	11.9473	11.9454	12.0903	12.1813	12.0954	11.9056	13.1786	13.4554	5700.83	-1.29286	0.173248	-7.46245	8.49282e-14	3.75349e-11
RP11-119F7.5	7.33388	7.54491	6.93697	7.67105	7.6749	7.52732	4.92557	5.24848	140.456	2.39724	0.321801	7.44947	9.37172e-14	4.06228e-11
CXCL1	8.32457	7.14838	9.03168	8.22854	7.30831	7.9404	12.2887	11.2648	1143.23	-3.73086	0.503065	-7.41626	1.2047e-13	5.12338e-11
PRTG	12.0545	12.6059	12.9268	13.3098	12.7092	12.8291	10.2673	10.5062	5635.16	2.3959	0.323903	7.39697	1.39327e-13	5.8156e-11
DLG3	9.29539	8.49692	9.41893	8.03929	8.39201	8.7028	5.52563	5.86815	348.284	3.12456	0.422575	7.39409	1.42382e-13	5.83506e-11
FGF9	8.62903	6.22012	6.25171	7.83812	7.73688	7.9824	2.56034	1.70761	155.359	5.87747	0.798596	7.35976	1.84246e-13	7.4159e-11
PAG1	9.90976	10.0146	9.57694	9.9025	9.66429	10.1978	8.07904	7.20504	764.123	2.19386	0.298559	7.34814	2.0098e-13	7.94754e-11
MAGI1-IT1	8.16064	9.47484	6.60012	8.47804	7.38774	9.29496	3.29532	3.53302	282.538	5.26264	0.717224	7.33752	2.17591e-13	8.45604e-11
ACVR2B	12.3405	12.4411	11.865	12.4003	11.9539	12.4283	10.4329	10.5757	4032.82	1.75101	0.240086	7.29325	3.02573e-13	1.15593e-10
HOXC11	7.43603	6.79052	7.2358	7.00833	7.73688	5.77883	0	2.65256	103.856	5.59374	0.768807	7.27587	3.44205e-13	1.29306e-10
C9orf89	8.43634	8.44626	8.52725	8.4182	8.39629	8.46111	9.69836	9.52948	457.175	-1.16894	0.160781	-7.27037	3.58513e-13	1.32474e-10
MALL	2.89846	2.58169	4.15264	3.52799	4.31755	5.05028	8.31479	7.9232	81.1234	-4.2065	0.579403	-7.26007	3.86894e-13	1.40655e-10
IRAK2	7.81261	7.95319	7.94293	7.63327	7.31735	7.859	10.318	9.45845	410.125	-2.18609	0.304321	-7.18348	6.79576e-13	2.43137e-10
LAPTM4B	14.0018	14.0647	13.9013	13.8971	14.0956	14.1941	12.9043	12.6064	14280.2	1.26687	0.177721	7.12843	1.01518e-12	3.52034e-10
OAS1	1.05384	0	0	1.8615	0	0	7.38843	5.75162	27.892	-7.72183	1.08307	-7.12954	1.00703e-12	3.52034e-10
HHIP-AS1	4.1872	4.38857	3.37851	1.8615	3.80308	3.3687	7.05809	7.37879	46.147	-3.64656	0.513789	-7.09739	1.27138e-12	4.27714e-10
NQO1	11.4192	11.3402	11.5261	11.5029	11.6438	11.134	12.7575	13.1747	4099.06	-1.54495	0.217667	-7.09777	1.26789e-12	4.27714e-10
PTX3	5.77617	3.6111	6.96049	4.46406	6.75033	5.40818	10.9491	10.8558	523.256	-4.99617	0.705076	-7.08599	1.38051e-12	4.51697e-10
SH2B3	12.2398	12.62	12.4118	12.6023	12.3003	12.3959	13.7092	13.729	7524.52	-1.28413	0.181226	-7.08577	1.38275e-12	4.51697e-10
FAT3	10.5193	9.47737	9.27312	9.35067	8.96695	10.7669	6.43018	6.07629	730.083	3.64515	0.514983	7.07819	1.4605e-12	4.70281e-10
TRAPPC1	9.9162	9.65295	9.9405	9.57648	9.74862	9.54566	11.1478	11.0697	1191.92	-1.37094	0.194207	-7.0592	1.67461e-12	5.31629e-10
TIAM1	10.5712	10.5846	10.3579	10.1699	10.7352	10.4854	8.40928	9.00539	1188.17	1.75793	0.250482	7.01817	2.24791e-12	7.03721e-10
PCDH19	8.2703	9.74385	8.14465	8.9354	8.83461	9.4203	6.03694	5.41099	397.582	3.27361	0.470016	6.9649	3.28636e-12	1.01472e-09
IQCA1	6.87299	8.49692	7.24221	6.71475	6.69588	6.80629	0.985278	3.0966	119.13	5.14209	0.73897	6.95846	3.44018e-12	1.03389e-09
PKIG	11.4517	11.3698	11.4658	11.4891	11.4752	11.3562	12.6335	12.3629	3529.06	-1.06911	0.153639	-6.95856	3.43779e-12	1.03389e-09
EFNB3	9.86884	9.70559	8.98274	9.65163	8.7669	9.916	6.60006	7.16003	589.242	2.64494	0.380785	6.94603	3.75701e-12	1.11425e-09
AC026150.5	6.10415	6.91497	6.33806	6.39173	5.55008	6.22109	1.5653	2.65256	59.6288	4.37381	0.630151	6.9409	3.89609e-12	1.14049e-09
SCARA3	8.47176	8.13051	10.2306	8.55583	9.25279	9.37822	5.29308	5.62485	446.145	3.74473	0.542063	6.9083	4.90504e-12	1.41668e-09
SHF	8.9193	8.2884	7.96248	8.24115	7.95542	7.9824	4.29383	5.81107	239.708	3.04347	0.440663	6.90657	4.96529e-12	1.41668e-09
EPAS1	14.5078	13.9139	13.9771	14.3384	14.2863	14.039	15.7244	15.7782	27839	-1.55845	0.226434	-6.88259	5.87729e-12	1.65283e-09
FZD10	6.38984	8.5167	7.68499	7.82979	5.28092	8.34633	1.5653	1.32815	155.652	6.91181	1.00446	6.88109	5.93964e-12	1.65283e-09
PTGFR	6.21279	5.00742	5.08321	5.67364	4.45504	4.85741	8.6429	8.24753	117.232	-3.16054	0.460924	-6.85698	7.0333e-12	1.9333e-09
IL15RA	2.40713	0	2.94753	1.21221	3.16583	2.03908	6.82864	6.39393	27.3973	-4.56784	0.672218	-6.79518	1.08175e-11	2.93766e-09
MYLK2	5.38853	5.63277	5.24521	5.94435	5.69592	5.40818	7.47836	7.51014	79.7421	-1.95737	0.288576	-6.78287	1.17815e-11	3.16136e-09
FAM115C	5.00923	5.26296	5.75603	6.1722	6.73691	6.47755	8.95631	9.28762	188.278	-3.11877	0.461528	-6.75748	1.40408e-11	3.72329e-09
IL1B	3.9058	1.16774	4.35553	3.82469	3.69619	3.95536	7.43001	7.19019	48.8542	-3.64681	0.540836	-6.74292	1.55235e-11	4.0686e-09
ACKR3	7.77767	11.0364	9.17096	9.57399	9.39841	10.2552	5.67142	5.15981	704.249	4.45047	0.661128	6.73163	1.67774e-11	4.34669e-09
RP1-60N8.1	7.19246	8.27104	6.17335	6.96337	5.99547	8.2757	1.97786	2.81623	128.604	5.21545	0.77834	6.70074	2.07371e-11	5.31152e-09
TPRG1L	10.3053	10.3021	10.1789	10.261	10.1026	10.2758	12.2284	11.4224	1848.57	-1.64217	0.246034	-6.67457	2.4795e-11	6.27955e-09
RPS20P22	7.47145	8.00311	6.71522	7.41686	7.03982	7.82643	4.55661	4.85548	139.128	2.80246	0.422063	6.63991	3.13877e-11	7.86088e-09
MET	11.1617	11.3698	8.76401	10.0585	10.0052	10.4105	5.8289	7.01589	1125.66	3.9933	0.603048	6.62186	3.54699e-11	8.78563e-09
HCLS1	10.1878	10.1395	10.1425	10.2186	10.1678	9.81503	11.5125	11.2429	1500.53	-1.26676	0.191412	-6.61797	3.64159e-11	8.92189e-09
MSI1	7.71255	6.83845	9.05007	7.33686	8.45074	8.0573	4.21991	1.32815	205.668	4.8607	0.737279	6.59275	4.3176e-11	1.04644e-08
NOS3	10.4958	12.3881	10.7196	11.827	11.154	12.3262	8.4217	7.96305	2515.24	3.46321	0.525671	6.58817	4.45278e-11	1.06772e-08
RCOR2	8.76013	8.28264	8.17513	8.25987	8.55765	8.85589	6.54058	6.74835	296.659	1.86578	0.284253	6.56381	5.24483e-11	1.24441e-08
CXCL12	8.64074	8.01706	10.5696	9.23246	10.8993	10.2454	15.8012	13.0326	8921.99	-5.05758	0.77324	-6.54076	6.12051e-11	1.43705e-08
SALL1	9.99286	10.4158	10.4459	10.8284	10.4661	10.3613	8.0738	8.82971	1130.57	1.93906	0.296732	6.53471	6.37331e-11	1.48097e-08
USP18	6.64381	4.95039	5.0249	5.47439	6.12474	5.22038	10.0829	8.28644	212.97	-3.75952	0.576654	-6.51954	7.05256e-11	1.62209e-08
FKBP1A	13.8311	13.9548	13.9345	13.8255	13.9141	13.875	15.6801	14.9527	21911.7	-1.47177	0.225938	-6.51404	7.31563e-11	1.6656e-08
YAP1	11.75	12.0906	12.6015	11.8524	12.7369	12.0266	10.1441	10.1103	3868.26	2.09849	0.32231	6.5108	7.47523e-11	1.68492e-08
LINGO1	11.2414	10.9353	10.1034	10.329	10.0398	10.7453	8.40512	7.81605	1261.4	2.49869	0.384064	6.50591	7.72228e-11	1.72337e-08
LINC01013	2.40713	0	0.741079	0	0	1.61975	6.05831	6.06004	17.301	-5.79416	0.891701	-6.49787	8.14625e-11	1.80016e-08
CCDC136	6.47955	8.74343	7.62246	8.08198	7.18525	8.17581	4.05963	4.51769	181.518	3.64206	0.568705	6.40412	1.5124e-10	3.3083e-08
PLEKHH1	7.42703	7.98902	8.08882	8.04649	7.36175	8.43543	5.69889	5.60259	195.749	2.31286	0.361232	6.40271	1.52646e-10	3.3083e-08
RP11-744N12.3	6.79125	6.50391	4.86789	6.22396	6.3353	6.51073	2.2983	2.25611	59.8857	4.34903	0.679481	6.40051	1.54859e-10	3.32431e-08
LPAR1	8.71651	8.80102	8.20826	8.41264	8.32633	8.0906	5.97087	3.53302	270.385	3.285	0.513924	6.39199	1.63737e-10	3.48172e-08
EPHA7	8.15521	10.5125	8.54031	9.50507	9.59903	9.8117	5.92508	6.13949	580.282	3.53943	0.554174	6.38686	1.69332e-10	3.56705e-08
DNM1	9.84878	8.48191	9.26685	8.05366	8.27153	9.11787	5.80382	5.95855	392.001	3.11654	0.488176	6.38406	1.72458e-10	3.59926e-08
NTS	8.52751	7.80826	5.75603	6.64052	8.20973	7.40029	3.67314	2.81623	152.969	4.51196	0.707594	6.37648	1.812e-10	3.74702e-08
NEO1	12.306	12.4897	11.7564	11.7296	10.7139	12.0356	9.07637	6.83681	3024.37	3.59036	0.563819	6.36793	1.91591e-10	3.92587e-08
MIR600HG	8.27531	8.53621	7.54159	8.29053	7.59533	8.04036	5.52563	6.027	217.552	2.307	0.36268	6.36099	2.00463e-10	4.07065e-08
C1orf106	6.61242	6.82265	8.34859	7.64281	8.18029	7.37348	3.97227	4.51769	152.92	3.42863	0.53932	6.35733	2.0529e-10	4.13147e-08
RRAGC	10.1582	10.2366	10.1997	10.0621	10.0682	10.0839	11.676	11.1298	1532.25	-1.29255	0.203488	-6.35199	2.1255e-10	4.23971e-08
ZNF702P	9.51922	9.39696	10.056	9.68663	9.45893	9.45268	11.0965	11.194	1153.18	-1.53247	0.241457	-6.34675	2.19912e-10	4.34809e-08
SCUBE3	12.1166	12.0101	11.8263	12.1858	11.0412	12.0877	9.75997	8.17019	3057.87	2.75336	0.4361	6.31359	2.7263e-10	5.34355e-08
GS1-358P8.4	8.96661	9.17225	8.77511	8.78845	8.69585	9.20913	6.91316	7.51611	407.45	1.70441	0.270041	6.31165	2.76079e-10	5.3645e-08
CPPED1	11.2478	10.7669	11.3804	11.1954	11.0364	10.8373	12.6224	12.4843	3142.81	-1.46111	0.231582	-6.30927	2.80356e-10	5.40105e-08
FREM2	8.83002	7.37113	6.99127	6.869	6.73691	8.07958	1.5653	3.94041	156.532	4.62318	0.733291	6.30469	2.88764e-10	5.51588e-08
LINC00641	10.7799	10.9938	11.1142	10.8908	10.6311	11.1037	9.55728	9.69245	1659.03	1.30369	0.207131	6.29403	3.09321e-10	5.8589e-08
ANXA2	15.1412	15.0508	15.3245	14.9826	15.1508	15.0872	16.3049	16.0792	45607.4	-1.06958	0.170387	-6.27735	3.44395e-10	6.41543e-08
RP11-701H24.7	7.67506	7.61997	7.07986	7.93446	7.43005	7.79983	5.55599	5.77171	158.746	1.96122	0.312409	6.27773	3.43559e-10	6.41543e-08
PLEKHG3	11.1818	11.1008	11.2248	11.2315	10.6687	10.502	9.4196	8.90211	1693.78	1.83114	0.292087	6.26915	3.63026e-10	6.70706e-08
KCNQ1OT1	12.5988	12.3719	11.4527	11.9439	11.4027	12.3599	9.3883	9.94661	3482.41	2.39956	0.383471	6.25746	3.91287e-10	7.17042e-08
GNAI2	13.0834	12.8942	13.0089	12.7505	12.8275	12.6184	14.3848	13.987	10325.4	-1.32745	0.212586	-6.24428	4.25766e-10	7.69977e-08
SHISA3	4.00582	1.80455	3.70991	4.77286	5.48735	4.04869	8.78104	8.08043	102.997	-4.20321	0.673179	-6.24382	4.27006e-10	7.69977e-08
CD24P4	6.3332	5.1661	6.04719	6.24915	6.16538	5.51015	2.78202	2.46791	47.5605	3.5829	0.574212	6.23968	4.38465e-10	7.84366e-08
MGA	12.2694	12.4686	12.2468	12.4892	12.4355	12.502	11.2957	11.4577	4734.12	1.02659	0.164811	6.22892	4.69653e-10	8.2703e-08
PARM1	8.75295	6.01294	7.46141	8.09594	7.61747	8.94051	4.36415	3.21869	206.93	4.29443	0.6894	6.22923	4.68733e-10	8.2703e-08
DYNC2H1	10.2503	11.6875	10.598	11.2235	10.6643	11.0603	8.37563	8.75348	1621.42	2.41687	0.388379	6.22297	4.87827e-10	8.52374e-08
MCTP1	10.6869	8.93198	9.92563	9.9513	8.58412	8.95565	13.0686	12.8403	2612.04	-3.26359	0.52461	-6.221	4.94012e-10	8.5654e-08
AC022498.1	7.14937	8.14329	6.7695	7.58461	6.37049	7.9883	3.97227	4.41926	136.439	3.31773	0.535434	6.19634	5.77925e-10	9.94383e-08
HTRA1	10.6075	10.1973	10.0107	10.2517	10.7792	11.0687	13.0477	12.272	2786.95	-2.17905	0.354366	-6.14916	7.78926e-10	1.33007e-07
KCNK17	9.16895	7.98902	6.17335	5.88129	6.29923	7.81982	0	2.46791	158.002	6.45857	1.05127	6.14361	8.06647e-10	1.36706e-07
SNORD13	6.89924	7.46573	7.03625	6.97851	6.81562	7.9034	4.77883	4.85548	119.246	2.46052	0.400788	6.13921	8.29323e-10	1.395e-07
CTTNBP2	10.1838	11.4777	10.0432	11.0052	10.298	11.2783	7.256	8.36457	1417.84	2.91206	0.474742	6.13398	8.57077e-10	1.431e-07
RP11-390P2.2	5.62709	6.98762	5.39084	6.24915	5.82837	7.02875	2.56034	1.32815	60.2697	4.68279	0.764667	6.12396	9.12798e-10	1.51283e-07
SALL4	10.6005	10.0285	10.3922	10.0674	9.64825	9.90357	8.39256	7.38533	908.671	2.17276	0.355805	6.10659	1.01784e-09	1.6746e-07
CNR1	6.05829	6.63635	5.13925	5.47439	5.94967	6.59048	1.5653	1.32815	50.1832	5.27111	0.863681	6.10307	1.04049e-09	1.69947e-07
AP1S1	10.0482	9.75013	10.0441	9.77386	10.3083	9.89731	11.7468	11.2019	1482.14	-1.51697	0.249111	-6.08955	1.13228e-09	1.83608e-07
AK1	8.11097	8.2884	8.13779	8.09594	7.97841	8.11238	9.77134	9.18463	390.14	-1.38649	0.227762	-6.08745	1.1472e-09	1.8446e-07
CHD7	13.0005	13.3443	13.0801	13.3913	13.26	13.1884	12.1322	12.1253	8261.54	1.08868	0.178934	6.08427	1.17027e-09	1.8446e-07
DIRAS1	5.71837	4.8291	6.14625	6.39173	6.68194	5.88387	2.2983	2.00777	49.8169	4.25021	0.698436	6.08533	1.16254e-09	1.8446e-07
SNORD108	6.87299	7.58293	6.82181	7.77879	7.03982	7.5985	4.77883	5.15981	127.784	2.3779	0.39071	6.08612	1.15683e-09	1.8446e-07
ARID3B	11.9422	11.8067	11.9441	11.8091	11.6279	11.435	10.5355	10.5152	2989.93	1.24701	0.205435	6.07012	1.27818e-09	2.0007e-07
SOX8	9.31014	8.43591	8.69557	8.42375	8.00104	8.6992	6.58542	6.32763	322.409	2.20302	0.363151	6.06638	1.30822e-09	2.0336e-07
VANGL2	9.89679	9.09542	11.0398	9.88653	10.2727	10.1152	6.79085	3.21869	876.291	4.28952	0.707654	6.06161	1.34768e-09	2.08059e-07
CTD-3118D7.1	5.96197	6.959	5.75603	7.06619	6.28086	6.55911	1.5653	3.62422	69.2675	3.70234	0.611607	6.05346	1.41769e-09	2.1738e-07
HAS2	8.0997	6.46372	8.98083	8.24742	10.1691	10.254	4.77883	2.46791	446.138	5.26391	0.87271	6.03169	1.62257e-09	2.47113e-07
ARRB1	11.9745	12.1492	12.0431	12.1706	12.1346	11.9535	12.9959	12.9374	5233.11	-0.893744	0.148383	-6.02321	1.70996e-09	2.50275e-07
CCND3	10.6803	10.9242	11.4195	11.0614	11.0073	10.9572	12.7768	12.3073	3073.08	-1.5356	0.254919	-6.02388	1.70285e-09	2.50275e-07
HSD11B2	6.87299	8.00311	4.86789	6.45807	7.17534	7.64407	0	2.81623	104.437	5.43856	0.902809	6.02404	1.70116e-09	2.50275e-07
PARD6B	6.47955	6.52359	7.32912	6.869	5.58045	6.00525	3.43255	3.21869	72.8895	3.38756	0.562293	6.02454	1.69596e-09	2.50275e-07
SNORD64	8.25004	8.8525	8.03444	8.62483	8.24808	8.82325	6.05831	6.77844	293.63	2.04825	0.339901	6.02602	1.68044e-09	2.50275e-07
snoU2_19	6.87299	6.65432	6.96049	6.96337	6.87808	6.29913	3.67314	4.92887	87.358	2.38472	0.395753	6.02578	1.68295e-09	2.50275e-07
RHPN2	8.88687	8.4411	8.85259	8.39581	8.64646	8.60248	7.35429	6.92913	335.867	1.50414	0.250162	6.01268	1.82482e-09	2.65364e-07
N4BP2	11.8652	12.1476	11.931	12.2433	11.9169	12.2638	10.6552	10.9585	3675.01	1.25564	0.208936	6.0097	1.85864e-09	2.6684e-07
RP11-121C2.2	7.71255	8.18714	7.90301	8.11662	8.01222	7.97053	6.50989	6.69675	214.249	1.38984	0.231248	6.01019	1.8531e-09	2.6684e-07
GRB14	4.9602	2.85459	4.79997	4.17951	3.69619	3.63258	7.24672	7.37879	52.5012	-3.1765	0.529159	-6.00292	1.93795e-09	2.74726e-07
TSPO	9.48497	8.43591	9.12659	8.56589	8.58786	9.36241	11.6521	10.8001	1004.64	-2.30284	0.383609	-6.00309	1.93595e-09	2.74726e-07
EIF2S3L	5.10255	4.62559	5.45849	4.90556	6.4873	4.57322	8.46234	8.39402	115.952	-3.09246	0.515984	-5.99333	2.0559e-09	2.87826e-07
RNPEPL1	11.3748	11.1066	10.9652	11.2219	10.9812	11.1293	12.2477	12.2119	2888.67	-1.09377	0.182478	-5.99395	2.04804e-09	2.87826e-07
GPRASP1	8.21912	7.45552	7.84942	7.36017	7.89023	7.30893	5.36343	5.84937	169.384	2.11059	0.35239	5.98936	2.10671e-09	2.93119e-07
ENPP1	10.2155	10.6374	9.31783	9.86632	9.36391	10.5939	6.62891	7.78674	858.708	2.77798	0.464308	5.98305	2.18997e-09	3.02834e-07
DOCK2	7.353	8.29414	7.94686	7.21427	6.76362	7.65894	4.7264	5.18998	154.794	2.68073	0.448404	5.97839	2.25352e-09	3.09722e-07
H2AFY2	9.59344	9.64623	10.6806	9.88653	10.3463	9.7712	7.8714	8.06016	853.803	2.08056	0.350109	5.94261	2.80519e-09	3.83205e-07
RTN3	12.2596	12.3579	12.0885	12.2406	12.1205	12.1183	13.1897	13.0751	5776.41	-0.933059	0.157173	-5.9365	2.91173e-09	3.95364e-07
RP11-282K24.3	6.84626	7.99609	6.55962	7.48208	6.31738	8.28532	2.78202	4.25774	131.652	3.81393	0.643213	5.9295	3.03861e-09	4.10122e-07
SIRT2	10.1363	10.0507	9.8995	9.81662	9.88262	10.0046	11.0711	10.9033	1259.1	-1.02103	0.172252	-5.92755	3.07483e-09	4.1254e-07
PRKCH	11.7773	11.5395	11.4363	11.9034	11.5457	11.6835	12.7464	12.8709	4215.19	-1.15419	0.1948	-5.92499	3.12308e-09	4.16533e-07
RP1-86D1.3	6.47955	7.48594	5.73799	7.05194	6.10399	7.55144	3.55786	3.43566	90.6916	3.51104	0.594739	5.90349	3.55889e-09	4.71867e-07
SUSD4	7.19246	7.80022	5.05435	6.73273	4.75045	7.80652	1.5653	1.70761	94.7197	5.88471	0.997301	5.90064	3.62101e-09	4.77296e-07
DIO3OS	11.472	10.7208	8.98847	9.41052	10.2278	10.1499	4.55661	7.08976	1025.48	4.08334	0.694553	5.87909	4.12533e-09	5.40611e-07
LACTB	9.29044	9.06553	8.57375	8.68146	8.84715	8.81663	10.6286	10.2277	704.907	-1.54511	0.26298	-5.87537	4.21898e-09	5.49686e-07
COL7A1	9.79037	9.39696	9.47036	9.06165	9.12211	10.0894	7.65705	7.58584	604.5	1.91869	0.326924	5.86893	4.38615e-09	5.68183e-07
SLC4A7	12.0272	12.1964	12.0246	12.0914	12.1793	12.1847	11.2319	10.7798	3855.8	1.09642	0.18687	5.86727	4.43034e-09	5.70627e-07
CCDC85B	9.85046	9.78112	9.95228	10.0297	10.298	9.85917	11.2325	11.1181	1330.94	-1.20476	0.205532	-5.86164	4.5832e-09	5.86963e-07
TYRO3P	6.14859	7.13565	5.70123	6.58223	6.01783	6.66606	3.77989	3.33125	67.6946	2.9964	0.512335	5.84852	4.95961e-09	6.3158e-07
SYN2	10.9837	10.0111	8.75283	9.50768	9.20486	9.49682	6.14074	6.99041	714.827	3.23125	0.55271	5.8462	5.0293e-09	6.36856e-07
TRAC	3.68218	3.6111	4.72869	4.28073	4.16558	3.95536	6.86547	6.32763	36.6733	-2.54541	0.435565	-5.84393	5.09839e-09	6.41998e-07
LSS	11.7455	11.883	11.879	11.9019	11.8444	11.4607	12.8868	12.8813	4551.32	-1.09078	0.186779	-5.83996	5.22135e-09	6.53829e-07
IGLON5	10.3004	9.09213	8.96153	8.69528	8.87805	9.25146	4.7264	6.73817	490.634	3.262	0.559885	5.82619	5.67073e-09	7.06178e-07
EHD2	12.1802	12.4245	12.5094	12.3204	12.4541	12.3323	13.341	13.2765	6517.71	-0.934977	0.160874	-5.81186	6.1784e-09	7.65171e-07
GALNT6	8.9193	8.57916	9.25738	8.52521	7.8596	8.52746	10.893	10.5728	733.128	-2.0705	0.35634	-5.81045	6.23034e-09	7.67388e-07
PCDHGC4	5.85874	7.81627	6.55962	7.03755	6.51901	7.46096	3.77989	3.94041	99.7635	3.2405	0.558803	5.79901	6.67094e-09	8.1719e-07
FAM127A	11.135	11.0727	11.2792	10.9515	11.0615	11.0377	12.6384	12.0316	2957.78	-1.27346	0.219927	-5.79039	7.02241e-09	8.55595e-07
C16orf74	5.68858	5.63277	6.34999	6.06277	6.22428	5.7233	8.36281	7.52796	110.37	-2.03998	0.352574	-5.78596	7.21011e-09	8.73741e-07
ZSWIM5	6.71941	6.50391	6.39672	6.3222	7.28083	7.48621	4.29383	4.31361	90.8383	2.61543	0.45219	5.78393	7.29768e-09	8.79624e-07
CDC42BPG	7.8997	8.09806	7.16332	7.90306	7.29005	7.92202	5.77829	5.79152	174.603	1.98455	0.343171	5.78296	7.3398e-09	8.79995e-07
ATL3	12.5541	12.6544	12.4861	12.7544	12.4313	12.683	14.0379	13.5245	8225.42	-1.20576	0.208795	-5.77484	7.70274e-09	9.18623e-07
KCND2	4.26999	2.24483	3.37851	3.52799	0.9977	4.63471	8.22789	7.23428	64.3979	-4.3298	0.750767	-5.76717	8.06128e-09	9.56323e-07
ANK3	9.24767	9.84117	9.31783	9.82503	9.74694	10.0162	7.256	8.17019	674.758	1.90987	0.332094	5.75099	8.87244e-09	1.04704e-06
RBM20	8.01821	6.83845	7.14974	6.09092	6.58041	6.90942	4.14199	4.00971	103.191	3.06215	0.532675	5.74863	8.99707e-09	1.05622e-06
FZD3	9.74224	10.5223	10.1604	10.5542	10.0736	10.6452	8.75511	7.98472	1041.46	1.90073	0.331213	5.7387	9.54054e-09	1.11422e-06
SERPING1	12.276	11.751	10.7	11.1742	10.4404	11.5621	9.01759	8.3345	2203.35	2.73793	0.477519	5.73366	9.82876e-09	1.14196e-06
ALDH1A2	7.42703	5.1661	6.5901	6.50065	9.11175	7.10677	2.97414	1.32815	136.041	5.46351	0.95518	5.71987	1.06605e-08	1.23225e-06
PALM2	5.91128	6.24405	7.087	6.43629	6.3353	6.7238	4.36415	3.43566	71.049	2.63865	0.463028	5.69868	1.20736e-08	1.38846e-06
PWAR6	11.1508	11.8162	10.4823	11.3613	10.5062	11.5522	8.73535	9.15052	1923.13	2.27249	0.399057	5.69465	1.23627e-08	1.41449e-06
SCD5	9.54439	8.92829	9.36853	9.54376	9.56146	9.29019	11.2685	10.5771	1001.19	-1.5757	0.277183	-5.68471	1.31035e-08	1.49168e-06
STX12	11.1725	10.7752	11.1164	10.7222	10.7817	10.5527	12.8696	12.0615	2872.81	-1.65118	0.290811	-5.67784	1.36405e-08	1.54501e-06
MX1	5.00923	3.87898	4.79997	4.46406	3.99568	4.69369	7.47042	6.46967	49.581	-2.56555	0.451975	-5.67632	1.37621e-08	1.55098e-06
AP000662.4	7.89318	7.69999	7.28632	7.52397	7.14518	7.78634	5.80382	5.94092	157.178	1.71931	0.30333	5.6681	1.44386e-08	1.61913e-06
RP11-58H15.1	6.53082	8.32812	6.17335	7.8464	5.97275	8.07958	3.43255	3.71	133.17	3.98412	0.704146	5.65808	1.53072e-08	1.6913e-06
TENM4	5.59533	6.61816	8.33965	7.10811	7.02885	8.30437	3.87929	1.70761	133.149	4.4848	0.792404	5.65975	1.51597e-08	1.6913e-06
UCHL1	12.6806	12.8205	12.4478	12.3204	12.2566	12.824	14.3647	13.7692	8961.7	-1.52124	0.268852	-5.65826	1.52914e-08	1.6913e-06
PDK3	8.65622	8.5216	8.45456	8.22219	8.32633	8.23161	6.54058	7.2124	284.416	1.49755	0.264911	5.65304	1.57637e-08	1.70488e-06
RARB	8.51907	7.32701	7.49938	7.77879	8.68889	7.76588	5.80382	5.0324	204.862	2.58573	0.457181	5.65582	1.55108e-08	1.70488e-06
RP1-102H19.8	6.54751	7.13565	5.1115	6.24915	4.75045	6.69522	2.2983	2.00777	59.5346	4.50187	0.796345	5.65317	1.57518e-08	1.70488e-06
RP11-642D21.1	7.07071	6.88485	4.86789	6.29826	4.85354	6.00525	1.5653	1.70761	56.4848	5.12968	0.907391	5.65322	1.57466e-08	1.70488e-06
SLC5A3	11.3882	11.7556	11.258	11.3144	11.0908	11.9674	9.55164	10.0103	2386.63	1.69657	0.300142	5.65255	1.58083e-08	1.70488e-06
RP1	5.35099	9.16287	6.56985	7.81299	6.45488	9.22171	2.97414	3.0966	203.383	5.21868	0.924781	5.64315	1.6697e-08	1.79215e-06
SAMD9	4.74552	4.8291	5.05435	4.07065	6.38777	4.69369	7.77789	8.89755	112.909	-3.31274	0.58718	-5.64179	1.68295e-08	1.7978e-06
ZDHHC8P1	7.5481	5.47997	6.37354	7.65229	6.98412	7.02875	3.97227	1.70761	98.0012	3.9513	0.700746	5.63871	1.71325e-08	1.82154e-06
ISM1	6.96285	7.78399	9.1659	8.78415	8.02884	8.01745	0	4.65379	237.357	4.6671	0.827834	5.63772	1.72315e-08	1.82346e-06
CSRP2	11.0186	11.0466	10.7968	10.646	10.844	10.5764	9.5384	9.74293	1566.07	1.18807	0.21097	5.63148	1.78672e-08	1.8819e-06
SLC2A3	14.4026	15.0801	14.3057	15.0338	13.9028	14.802	12.0389	12.8667	20705.5	2.13613	0.379838	5.62378	1.86822e-08	1.95859e-06
CXCL2	8.28032	7.1228	7.10118	6.94806	5.92621	7.12831	10.5164	9.67256	398.063	-2.91604	0.52007	-5.60702	2.05843e-08	2.14801e-06
NPY1R	8.23981	8.49692	5.21944	7.33686	6.68194	8.03467	3.97227	1.70761	154.793	4.6119	0.823224	5.60224	2.11602e-08	2.19793e-06
ADRA1B	6.27425	4.89102	6.17335	6.54202	5.69592	5.51015	8.15538	8.38101	122.541	-2.34559	0.418778	-5.60104	2.13069e-08	2.20302e-06
CORO1B	11.8489	11.915	11.9055	11.8233	11.7999	11.8728	12.7217	12.5397	4378.47	-0.772099	0.137884	-5.59963	2.14811e-08	2.21089e-06
CYSTM1	8.34858	8.38302	8.15828	8.09594	8.50716	8.16543	10.129	9.34573	454.062	-1.50819	0.269407	-5.59817	2.16627e-08	2.21944e-06
DNAJC5	11.6632	11.8801	11.8805	11.9367	11.9224	11.7992	13.1087	12.6802	4692.09	-1.06042	0.189495	-5.59602	2.19328e-08	2.23695e-06
C19orf70	8.64074	8.47181	8.56354	8.03205	8.69931	8.38711	9.88482	9.70034	489.262	-1.31441	0.235078	-5.59138	2.25277e-08	2.28727e-06
STUB1	10.0901	9.86258	10.1621	10.0989	10.2657	10.1525	11.5699	11.0353	1470.42	-1.21687	0.21788	-5.58505	2.33628e-08	2.36143e-06
SRSF12	7.29487	7.10984	8.35748	7.98783	7.94961	7.87183	5.87779	5.35883	181.284	2.21161	0.396436	5.57873	2.42275e-08	2.43789e-06
GLTP	10.6477	10.5235	10.5223	10.4883	10.7105	10.1875	11.6983	11.5598	1894.91	-1.10864	0.19882	-5.5761	2.45971e-08	2.46409e-06
SYT7	6.92502	7.02952	6.30169	6.03407	6.8658	6.70958	1.97786	4.41926	79.4006	3.08511	0.55355	5.57333	2.49919e-08	2.49255e-06
AMOT	10.3127	10.3905	10.5684	10.3246	9.66783	10.7225	8.40512	8.86052	1089.22	1.71695	0.308193	5.57101	2.53272e-08	2.50384e-06
KCNK5	6.01093	5.897	7.09411	4.77286	5.77684	6.318	2.78202	0.8118	52.9109	4.47179	0.80261	5.57156	2.52465e-08	2.50384e-06
CEACAM1	8.69419	8.50189	8.98274	8.1835	8.66429	8.85266	10.0984	10.0561	574.281	-1.40869	0.253014	-5.56766	2.58186e-08	2.53025e-06
VPS28	9.77981	9.60756	9.5266	9.50768	9.62294	9.59096	10.4401	10.7598	974.934	-1.0016	0.179896	-5.56766	2.58189e-08	2.53025e-06
RBP1	9.07996	8.70085	10.0469	8.83079	8.2528	8.94961	6.23758	6.78833	430.988	2.56305	0.460622	5.56432	2.63176e-08	2.56796e-06
PRRC2C	14.3806	14.5886	14.3165	14.6308	14.4457	14.5033	13.3528	13.6289	20049.9	0.98435	0.177114	5.55772	2.7332e-08	2.64405e-06
UBXN6	10.205	10.0336	10.163	10.1683	10.0412	9.78143	11.0965	11.0873	1352.09	-1.02033	0.183582	-5.55788	2.73066e-08	2.64405e-06
CASP4	7.88007	5.26296	7.51535	6.39173	6.51901	6.02834	10.0379	10.244	369.222	-3.29087	0.593202	-5.54765	2.89542e-08	2.789e-06
RPS6KA2	12.2856	12.4724	12.1907	12.5807	12.0377	12.3321	13.5505	13.3914	6696.58	-1.14604	0.20671	-5.54421	2.95288e-08	2.83225e-06
CTD-3064M3.7	6.19171	10.1616	8.32764	9.97036	9.00942	9.81004	4.29383	5.60259	502.019	4.30857	0.777367	5.54252	2.98152e-08	2.8476e-06
KLHDC8B	9.42526	9.65518	9.66667	9.74979	9.6854	9.62166	10.4969	10.914	1018.16	-1.08464	0.195879	-5.5373	3.07167e-08	2.92133e-06
SYCP2	7.11618	7.42445	6.55962	7.09427	5.97275	7.28035	4.43119	4.65379	99.8117	2.48207	0.448421	5.53513	3.11001e-08	2.94536e-06
MDN1	12.5644	13.7718	12.8349	13.518	13.2815	13.4891	11.1896	11.5467	8231.87	1.92162	0.347333	5.5325	3.15704e-08	2.96499e-06
RAC2	6.88618	6.65432	7.56224	6.88516	7.25281	6.75182	9.23958	8.51812	218.702	-1.89095	0.341746	-5.5332	3.14441e-08	2.96499e-06
SNORD116-20	11.2116	10.927	10.5943	11.0561	10.7156	11.0511	9.31253	9.77189	1662.4	1.38088	0.249643	5.53142	3.17641e-08	2.9708e-06
KCNT2	8.2139	6.97338	6.60012	6.9935	5.16545	6.79286	1.5653	3.62422	100.134	4.26769	0.773505	5.51734	3.44175e-08	3.18153e-06
PSMD6-AS2	7.73459	7.64714	6.93697	7.26456	7.00666	7.52732	5.29308	5.71059	135.797	1.88236	0.341111	5.51833	3.42246e-08	3.18153e-06
TBC1D10C	6.05829	7.64714	5.92498	5.74623	5.82837	6.76563	2.78202	3.21869	69.4182	3.65411	0.66231	5.51722	3.44407e-08	3.18153e-06
SLC2A14	7.60503	5.77093	7.72217	4.96759	6.72336	7.73813	3.43255	2.46791	102.405	4.24804	0.770762	5.51148	3.55821e-08	3.27355e-06
TMEM92	5.93684	6.86955	5.92498	5.59721	4.99554	5.98178	2.78202	2.81623	48.5472	3.39154	0.616175	5.50418	3.70886e-08	3.39828e-06
RP11-124A7.1	6.7046	7.37113	5.6635	6.869	6.10399	7.5985	2.78202	4.07582	89.4701	3.38556	0.61533	5.50202	3.75457e-08	3.41242e-06
TMEM62	7.8997	8.24164	7.45038	7.38312	7.36175	7.52732	9.39881	9.29284	315.816	-1.67134	0.303731	-5.50268	3.74053e-08	3.41242e-06
TRIM25	10.6784	10.4328	10.6965	10.7967	10.8757	10.5557	11.9545	11.6209	2119.2	-1.11754	0.203221	-5.49915	3.81628e-08	3.45458e-06
RP11-631M6.3	6.77717	8.09806	6.14625	6.73273	6.4873	7.78634	3.97227	4.07582	111.988	3.23469	0.588313	5.49824	3.83597e-08	3.45851e-06
C11orf68	9.49576	9.30043	9.23826	9.1908	9.23142	9.07968	10.3702	10.1909	770.927	-1.02261	0.186115	-5.4945	3.91818e-08	3.51855e-06
ZBTB7A	10.6727	10.6284	10.54	10.7064	10.5595	10.6083	11.4663	11.3382	1856.95	-0.783864	0.142774	-5.49025	4.01376e-08	3.59008e-06
CARD6	8.64463	7.32701	7.2801	7.38312	8.19017	7.28035	10.0135	10.3012	452.253	-2.37693	0.433133	-5.48777	4.07042e-08	3.60015e-06
CCDC115	8.5933	8.68346	8.64565	8.63442	8.81239	8.49881	9.58883	9.56588	490.816	-0.931155	0.169682	-5.48766	4.07292e-08	3.60015e-06
NDUFA9P1	6.01093	7.59228	5.95651	7.13539	5.66791	7.43527	3.43255	3.43566	87.2115	3.52276	0.64183	5.48862	4.05077e-08	3.60015e-06
CD59	13.7692	14.0868	13.8247	13.4711	13.8268	14.2076	15.2289	15.1554	20695.7	-1.30921	0.238718	-5.48433	4.15047e-08	3.65436e-06
C4orf3	10.6035	10.2543	10.5874	10.2641	10.6083	10.3681	11.553	11.4746	1783.85	-1.05818	0.193038	-5.48172	4.21209e-08	3.69418e-06
CASP10	8.35807	7.24639	6.94485	7.47141	7.63927	7.64407	9.36705	10.1133	367.502	-2.17535	0.397079	-5.47839	4.29202e-08	3.74969e-06
SLC19A2	9.28796	9.51718	9.62557	9.44636	9.67488	9.30918	8.26052	8.47282	618.893	1.1154	0.203814	5.47262	4.43434e-08	3.85908e-06
AC131025.8	7.75629	7.79213	7.48323	8.10976	6.75033	7.46096	5.14116	5.73125	157.16	2.16631	0.396245	5.46709	4.57478e-08	3.96598e-06
PKN1	12.5283	12.3867	12.3674	12.4473	12.3358	12.0299	13.3295	13.4603	6629.84	-1.03929	0.190743	-5.44866	5.07504e-08	4.38281e-06
RAB7L1	9.2193	9.035	8.36338	8.47804	7.88416	8.70996	10.8017	10.4858	709.068	-1.97533	0.363248	-5.43796	5.38934e-08	4.63647e-06
SNX7	10.3771	10.2216	10.4937	10.2249	10.3207	9.95118	11.419	11.3106	1587.7	-1.0914	0.200771	-5.43607	5.44675e-08	4.66805e-06
CX3CL1	9.2193	8.40441	4.99483	5.81534	5.97275	7.95855	2.78202	2.46791	167.38	5.41555	0.996397	5.43514	5.47548e-08	4.6749e-06
PRUNE2	8.70911	9.75221	9.29642	9.8018	9.36391	9.72424	11.4836	11.0364	1157.86	-1.79167	0.329767	-5.43315	5.53675e-08	4.69167e-06
RHOG	10.7222	10.6621	10.8243	10.8116	10.9075	10.5685	11.6411	11.6642	2098.86	-0.899199	0.165498	-5.43328	5.53287e-08	4.69167e-06
RP11-288H12.3	7.2649	8.53621	7.29868	8.07496	7.69586	8.53151	5.43052	5.77171	202.408	2.40227	0.442282	5.43154	5.58687e-08	4.7164e-06
FZD10-AS1	6.10415	7.2815	7.68028	5.63593	5.08299	6.97032	2.97414	0	79.9193	5.01902	0.924882	5.42666	5.7418e-08	4.82911e-06
GABRE	12.224	12.2409	10.5568	11.1052	12.6596	12.9754	8.88036	9.37063	3622.81	3.03658	0.560004	5.42243	5.87955e-08	4.92658e-06
EFNA2	8.93841	8.62088	8.85049	8.99246	8.49923	8.4311	7.50195	7.2415	360.85	1.3676	0.252356	5.41932	5.98261e-08	4.99437e-06
FEZ1	9.89842	9.62133	9.2637	9.78897	9.97697	9.78143	11.3814	10.8844	1209.89	-1.41598	0.261494	-5.41497	6.12991e-08	5.09846e-06
AP001258.4	4.4932	5.35372	4.25765	4.96759	4.94974	5.33597	6.95932	7.00745	53.7787	-2.08647	0.385366	-5.41426	6.15443e-08	5.10003e-06
TTLL7	9.24767	9.59831	9.27156	9.01099	8.48325	9.2066	10.7436	10.8153	871.755	-1.60784	0.297023	-5.41317	6.19189e-08	5.11227e-06
FAM196B	6.37121	6.29074	7.04361	6.3222	7.6749	7.05148	8.71867	9.84954	255.736	-2.51302	0.464619	-5.40877	6.34581e-08	5.22024e-06
CA3	6.54751	4.95039	9.24466	9.30634	6.99543	8.42676	3.43255	3.43566	231.192	4.95889	0.917307	5.40592	6.4475e-08	5.24929e-06
CTD-2561J22.5	6.85969	7.2815	7.90301	6.75048	7.74361	6.9218	4.77883	5.24848	126.472	2.31419	0.428144	5.40518	6.47428e-08	5.24929e-06
RNF10	12.1159	12.1646	12.3122	12.1126	12.165	12.0669	13.0739	12.8906	5454.31	-0.826696	0.152901	-5.40674	6.41805e-08	5.24929e-06
RP11-573N10.1	5.14704	7.00173	5.21944	6.62135	5.48735	6.98219	0.985278	2.81623	58.9511	4.40031	0.813996	5.40581	6.45146e-08	5.24929e-06
AC005042.2	5.1902	6.63635	4.96413	6.78535	5.35306	6.63631	0.985278	2.65256	52.266	4.3858	0.811829	5.40238	6.57642e-08	5.306e-06
SLFN11	4.85685	5.83534	5.31986	5.63593	5.87812	5.66554	6.87754	9.33395	130.032	-3.03413	0.561671	-5.40197	6.5913e-08	5.306e-06
DOCK11	9.6213	10.5763	9.72507	9.66807	9.7963	10.2601	8.39676	7.91419	832.498	1.81604	0.336806	5.39194	6.96992e-08	5.59082e-06
LINC00984	9.58336	9.17225	9.27937	9.5987	9.08287	9.0989	10.6358	10.4987	857.663	-1.25193	0.23237	-5.38767	7.13787e-08	5.70524e-06
PSMB10	5.56286	4.8291	5.2954	5.38628	5.12481	5.47695	7.14054	6.78833	59.9812	-1.69746	0.315291	-5.3838	7.2928e-08	5.80847e-06
RP1-145M24.1	5.27283	7.98193	6.04719	6.91695	4.90244	7.65894	2.78202	2.00777	89.1691	4.73917	0.882222	5.37186	7.79291e-08	6.18493e-06
PLXDC2	12.498	12.3524	9.5565	11.3285	8.9291	11.9718	7.79072	7.08174	2398.97	4.1455	0.771921	5.37038	7.85728e-08	6.21414e-06
PCDHGC5	5.1902	7.45552	5.34391	6.80247	5.97275	7.34617	2.2983	3.0966	74.4069	4.06134	0.757106	5.3643	8.12645e-08	6.40455e-06
ANXA11	11.8035	11.7748	12.0657	11.8477	11.8611	11.6241	12.7357	12.84	4509.04	-0.953332	0.177744	-5.36353	8.16131e-08	6.40961e-06
RP1-170O19.14	7.38121	5.98482	5.1932	6.00478	6.14521	5.95791	3.29532	2.00777	58.7019	3.72223	0.695403	5.35263	8.66868e-08	6.78445e-06
FOXP1-IT1	6.88618	7.09676	5.50189	6.65944	6.8658	7.43527	3.87929	4.3674	89.8291	2.7642	0.516486	5.35194	8.70171e-08	6.78673e-06
LIN28A	10.1514	10.6852	13.5018	11.6461	12.6426	11.2124	8.52123	6.36778	3349.76	4.29432	0.802704	5.34982	8.80409e-08	6.8429e-06
POU2F1	11.1022	11.3813	11.292	11.2658	11.4311	11.1895	10.289	10.4458	2196.24	0.911874	0.170575	5.34589	8.99723e-08	6.96899e-06
MVP	9.59946	8.85639	8.72334	8.81822	8.96119	9.2782	11.3258	10.372	889.578	-1.85456	0.348472	-5.32198	1.02644e-07	7.92325e-06
PRKCE	10.4129	10.4675	10.3542	10.3698	10.3185	10.4366	12.1103	11.2389	1863.04	-1.34568	0.253276	-5.31311	1.07768e-07	8.29039e-06
RASL11B	7.62875	5.59606	5.6635	4.84073	5.82837	5.54259	0.985278	1.32815	53.1939	5.79765	1.09175	5.31039	1.09389e-07	8.38647e-06
APCDD1	8.53171	11.3129	9.92364	11.5757	10.2194	10.9353	7.48627	7.32544	1302.46	3.3149	0.625573	5.29898	1.16452e-07	8.89771e-06
IGDCC3	12.8873	12.8111	12.3147	12.7813	11.6819	12.509	10.9441	10.3892	4914.34	1.8588	0.350827	5.29834	1.16863e-07	8.89893e-06
AC106827.1	6.03481	7.54491	4.40209	6.75048	5.6102	7.40029	0	2.65256	74.7732	5.14649	0.971461	5.29768	1.17285e-07	8.90101e-06
FNIP2	12.433	12.4616	12.2426	12.5943	12.3992	12.6576	11.5197	11.5409	4996.36	0.940698	0.177635	5.29569	1.18571e-07	8.90863e-06
RP4-814D15.2	5.49563	6.80668	5.21944	5.94435	5.77684	6.0955	2.97414	3.21869	48.5344	3.02042	0.570333	5.29589	1.1844e-07	8.90863e-06
TGFBR2	13.7209	14.7592	14.0153	14.548	14.1165	14.5838	16.3556	15.791	33076.6	-1.76507	0.33324	-5.29668	1.17927e-07	8.90863e-06
EDARADD	5.14704	6.54301	6.19995	5.81534	4.75045	6.2009	0	1.32815	44.3122	6.13412	1.15901	5.29253	1.20633e-07	9.00785e-06
TRIM45	8.01821	7.70862	7.31093	6.94806	7.66075	7.44389	5.85355	5.71059	153.669	1.79019	0.338254	5.29245	1.20691e-07	9.00785e-06
PLEKHG4B	5.59533	4.55083	7.02885	5.81534	5.08299	7.43527	1.97786	1.32815	58.0128	5.1403	0.972446	5.28594	1.25059e-07	9.25087e-06
RP13-631K18.2	1.05384	1.16774	1.59181	1.8615	3.45525	2.62832	6.79085	5.27687	21.2022	-4.30968	0.815335	-5.28578	1.25171e-07	9.25087e-06
TTC6	6.38984	8.41499	3.55371	6.60192	6.06155	7.35533	2.2983	1.70761	95.5972	5.36871	1.01569	5.28577	1.25178e-07	9.25087e-06
RP11-38P22.2	12.1057	11.5279	9.83202	11.5282	12.0905	11.4198	9.06057	8.88608	2415.65	2.60309	0.492722	5.28308	1.27033e-07	9.35727e-06
NPAS1	4.42256	6.29074	5.84297	6.34576	5.08299	5.44298	0	1.70761	39.016	5.372	1.01941	5.26971	1.36636e-07	1.00318e-05
AC004019.10	5.59533	7.10984	5.1115	6.19831	5.55008	6.95834	0.985278	3.0966	58.5272	4.10583	0.779959	5.26416	1.40829e-07	1.03061e-05
IGSF9B	5.59533	8.42549	7.69438	8.19002	7.70966	8.11238	4.97134	4.41926	177.771	3.1745	0.603317	5.26175	1.4269e-07	1.04085e-05
LINC00982	7.11618	6.63635	4.09712	5.94435	4.94974	7.41789	0	1.70761	64.3854	6.12548	1.16662	5.25061	1.51597e-07	1.10226e-05
P2RY1	13.1241	12.7891	11.1268	12.721	13.1977	12.6624	10.4623	10.1843	5429.73	2.40479	0.45811	5.24937	1.52623e-07	1.10615e-05
DGKB	6.47955	7.0568	5.56463	5.431	7.02885	6.33662	1.97786	3.79096	66.7539	3.41347	0.651217	5.24167	1.59126e-07	1.14958e-05
LRP4	10.4163	10.5174	10.6216	10.6555	11.0662	11.1112	9.45628	9.27712	1461.47	1.3884	0.26504	5.23843	1.61945e-07	1.16621e-05
COL6A3	9.83864	8.84078	7.81112	8.4727	10.0655	10.6406	6.01525	2.00777	585.325	4.5359	0.866421	5.23521	1.64798e-07	1.18298e-05
GNG11	13.681	13.1872	13.0234	13.0647	13.8103	13.2502	14.9976	14.7298	15417.5	-1.50133	0.286908	-5.23281	1.66957e-07	1.19089e-05
RP11-678G15.1	5.77617	8.03774	5.36756	7.25215	4.90244	7.49452	1.5653	2.96322	90.5399	4.73373	0.904546	5.23327	1.6654e-07	1.19089e-05
ADAMTSL1	5.71837	4.30005	4.72869	4.28073	3.45525	5.05028	7.16043	7.896	66.9569	-2.86142	0.547043	-5.23069	1.68874e-07	1.20076e-05
C15orf54	7.01178	6.72403	6.82181	6.76802	7.54231	6.73788	8.26971	9.2289	206.335	-1.87044	0.357714	-5.22887	1.70549e-07	1.20886e-05
RP3-395M20.8	1.05384	0	0.741079	1.8615	1.99655	0	4.97134	5.33202	9.62789	-4.86527	0.930592	-5.22815	1.71215e-07	1.20977e-05
CX3CR1	6.54751	9.02122	5.73799	7.68034	5.69592	8.62539	3.77989	2.00777	166.016	4.81409	0.921716	5.22297	1.7608e-07	1.24027e-05
C15orf52	6.56402	6.52359	5.80882	6.54202	6.26224	6.70958	7.97052	7.95429	126.015	-1.55095	0.297086	-5.22055	1.7839e-07	1.2501e-05
CACNA2D2	6.03481	4.95039	5.54402	5.29244	4.58055	5.83231	2.2983	2.25611	33.1161	3.48252	0.667106	5.22035	1.78585e-07	1.2501e-05
C22orf29	10.9235	9.81944	10.6099	10.6305	10.4559	10.1326	12.275	11.9499	2178.18	-1.65029	0.316335	-5.21691	1.81934e-07	1.26959e-05
TBC1D4	11.2523	11.3277	11.357	11.6888	11.9191	11.5823	12.7047	12.9101	4029.66	-1.27091	0.244089	-5.20676	1.92168e-07	1.33687e-05
ADCY2	6.53082	5.11512	6.34999	6.09092	5.51906	6.39109	3.77989	2.46791	52.2388	2.98979	0.574452	5.2046	1.94419e-07	1.34837e-05
FIS1	10.0613	10.0842	10.2609	10.037	10.2362	10.0617	11.2957	10.8947	1389.53	-0.982448	0.188883	-5.20137	1.97828e-07	1.35946e-05
RP11-84A19.4	5.52964	5.83534	5.21944	5.71039	4.75045	5.47695	1.97786	3.0966	33.607	2.98144	0.573126	5.20207	1.9708e-07	1.35946e-05
STXBP5L	10.7974	8.45141	7.91109	8.50444	8.70621	9.00597	5.77829	2.46791	464.727	4.39312	0.844575	5.20157	1.97607e-07	1.35946e-05
VASH2	6.12654	5.83534	6.73354	6.78535	6.43839	6.4263	3.97227	4.65379	68.6598	2.11711	0.407559	5.19461	2.05147e-07	1.40548e-05
FLVCR1	9.75667	9.7994	10.0902	10.046	9.89173	10.2698	8.62511	8.97106	872.07	1.17927	0.227277	5.18869	2.11782e-07	1.44653e-05
FAM19A5	4.80226	5.83534	7.52591	6.67811	7.38774	6.51073	3.55786	2.46791	79.9578	3.78964	0.730981	5.18432	2.16802e-07	1.47635e-05
TRIM17	5.38853	5.11512	5.54402	4.07065	5.58045	5.69471	2.2983	1.32815	29.8852	3.90835	0.754887	5.1774	2.25e-07	1.52756e-05
ACSS3	8.96039	8.16225	8.54031	8.15045	7.90231	7.95253	6.46259	6.59896	263.14	1.80651	0.349103	5.17471	2.28262e-07	1.54505e-05
BMP7	6.23357	4.8291	4.72869	6.06277	5.80283	6.79286	1.5653	0	44.9622	6.08085	1.17533	5.17374	2.29459e-07	1.54851e-05
TRRAP	12.6909	12.9423	12.7045	12.9989	12.718	12.8702	11.5736	11.9853	6332.86	1.03185	0.199491	5.17241	2.31099e-07	1.55492e-05
TAP1	6.21279	4.95039	5.97203	6.19831	4.85354	6.37316	8.74526	7.83526	125.325	-2.50073	0.483661	-5.17042	2.33563e-07	1.56682e-05
C1orf115	7.16026	7.1228	6.88874	7.25215	7.58788	7.40911	8.73535	8.43554	210.015	-1.34593	0.260349	-5.16971	2.34462e-07	1.56818e-05
RYR3	6.9997	6.75766	4.96413	4.96759	4.75045	6.90942	0.985278	0.8118	55.1934	6.41685	1.24253	5.16433	2.41298e-07	1.60913e-05
RP11-3K16.2	7.31451	8.66142	6.11864	7.74377	7.09346	8.3138	3.87929	4.99871	167.67	3.26266	0.631849	5.16366	2.42167e-07	1.61016e-05
DCLK3	0	0	1.88194	1.8615	0	3.04549	6.05831	6.21478	18.9362	-5.02384	0.973243	-5.16196	2.44376e-07	1.62007e-05
IGSF3	10.8714	10.1834	9.9513	9.9025	8.9023	10.1837	8.09979	6.97316	877.093	2.47259	0.47908	5.16113	2.45468e-07	1.62254e-05
RP5-1112D6.8	6.3332	7.30443	5.6635	6.88516	5.87812	6.8716	2.78202	4.19961	75.0948	3.01912	0.58511	5.15992	2.47056e-07	1.62574e-05
SPON1	8.44973	6.06759	6.04719	7.69875	5.12481	8.766	3.55786	1.32815	145.889	4.99773	0.968616	5.15966	2.47395e-07	1.62574e-05
PRDM16	9.44321	9.10199	8.07092	8.45656	7.72334	9.73129	4.49527	6.4323	378.507	3.18031	0.617027	5.15425	2.54647e-07	1.66853e-05
CYB5R3	12.697	12.5329	12.9862	12.9081	12.9394	12.6941	14.2258	13.702	9415.85	-1.18554	0.230066	-5.15306	2.56268e-07	1.67428e-05
BRINP1	8.29522	9.78927	7.66126	9.56649	9.5111	9.54366	6.81615	5.68963	473.99	2.90071	0.563676	5.14607	2.66006e-07	1.73288e-05
TUSC2	7.11618	6.68959	7.22289	7.03755	7.13498	6.65126	8.65347	8.1396	180.059	-1.42974	0.27811	-5.14092	2.73396e-07	1.77589e-05
CPA3	0	1.16774	0	0	0	1.02617	4.82942	4.69645	6.83036	-6.13741	1.19438	-5.13858	2.76816e-07	1.79294e-05
ERVH48-1	10.3571	8.35583	9.30716	8.61032	8.97268	8.48218	6.68493	4.69645	455.542	3.21448	0.625691	5.13749	2.78429e-07	1.79822e-05
CBX6	11.0736	10.9353	10.9559	10.8564	11.3601	10.9421	11.9563	12.2897	2690.31	-1.10257	0.214739	-5.13448	2.82925e-07	1.82204e-05
PDE3B	7.05912	8.38302	8.36043	8.58085	9.19262	8.99721	6.29271	5.75162	299.897	2.5401	0.495013	5.13138	2.87619e-07	1.84699e-05
NPY5R	6.0814	6.63635	3.17905	5.47439	4.69601	6.73788	0	0	43.4208	8.51161	1.65941	5.12929	2.90843e-07	1.86239e-05
AC018470.4	5.59533	5.11512	5.94083	4.46406	6.14521	5.95791	0	1.32815	36.8689	5.87354	1.14539	5.12798	2.9286e-07	1.86951e-05
AK5	7.02376	5.59606	7.03625	7.17537	7.24335	7.40911	8.63936	10.1005	283.048	-2.54163	0.495687	-5.1275	2.93615e-07	1.86951e-05
RARRES2	5.31244	4.38857	7.04361	6.00478	5.51906	5.54259	0.985278	2.25611	43.506	4.53821	0.885676	5.12401	2.99101e-07	1.89908e-05
AC092168.2	4.90945	7.55451	5.75603	7.16217	6.7768	8.11238	2.97414	3.53302	101.642	3.91696	0.765157	5.11916	3.06898e-07	1.94312e-05
RAB20	3.68218	3.6111	5.41374	4.84073	4.45504	4.13634	6.88952	7.39183	51.7957	-2.6985	0.527616	-5.11451	3.1455e-07	1.98598e-05
RP1-168P16.2	5.46081	6.48395	5.05435	5.94435	5.31744	6.22109	2.78202	3.21869	43.8775	2.96211	0.580144	5.10582	3.29365e-07	2.07371e-05
NBPF20	6.27425	6.26758	5.92498	6.71475	6.01783	6.318	4.29383	4.5645	62.5113	1.87446	0.367242	5.10415	3.32278e-07	2.08414e-05
RP11-720L2.3	6.65925	6.12025	5.0249	6.58223	6.6248	6.97032	4.05963	2.81623	67.3513	3.01062	0.589876	5.10382	3.32871e-07	2.08414e-05
HSPA12B	7.69018	7.45552	6.40817	6.76802	6.87808	6.73788	5.14116	3.79096	105.182	2.50542	0.49146	5.0979	3.43438e-07	2.14434e-05
PROX1	5.14704	6.01294	6.85566	7.02302	7.89628	8.25137	3.14365	3.79096	112.941	3.82271	0.750441	5.09395	3.50682e-07	2.18353e-05
PRKCQ	7.09363	7.0568	6.87229	6.85265	6.06155	6.9218	4.55661	5.21953	92.9099	1.94362	0.381613	5.09318	3.52111e-07	2.18639e-05
BMPR1B	5.35099	4.55083	5.605	5.55742	4.85354	4.85741	0.985278	1.32815	26.8007	4.79785	0.94216	5.09239	3.53576e-07	2.18945e-05
PCDHGA12	6.84626	8.70947	6.62977	8.05366	6.9143	8.40927	4.29383	5.0324	175.416	3.15564	0.619812	5.09128	3.5565e-07	2.19626e-05
AAMDC	8.41831	8.50189	8.2148	8.28445	8.53844	8.34633	9.36277	9.27536	410.104	-0.933937	0.183631	-5.08595	3.65792e-07	2.25272e-05
OSTF1	10.6564	10.7823	10.8977	10.9791	10.9	10.7002	11.9286	11.6053	2235.24	-0.952226	0.18738	-5.0818	3.73875e-07	2.29622e-05
ALAD	10.1596	10.4839	10.1502	10.2749	10.1401	10.3139	11.5057	11.0687	1550.01	-1.04533	0.205742	-5.08075	3.7594e-07	2.2964e-05
GNAO1	8.74573	5.63277	6.45309	5.88129	8.0615	6.18043	3.43255	0.8118	121.209	4.95895	0.975943	5.0812	3.75066e-07	2.2964e-05
SNX3	11.9834	11.8715	12.0867	11.7584	12.2036	11.5592	13.5662	12.9211	5402.81	-1.35362	0.266461	-5.08	3.77428e-07	2.29925e-05
HOXA13	12.5411	11.0885	10.0451	10.9582	11.695	10.4182	8.71531	6.84631	2049.35	3.31035	0.652282	5.07503	3.87439e-07	2.35387e-05
SLC16A7	6.77717	7.17352	7.92709	7.49267	7.13498	7.33695	8.94488	9.0327	248.537	-1.64076	0.3236	-5.07034	3.97107e-07	2.40612e-05
PRDX5	11.2478	10.7335	11.1367	10.8868	11.1534	10.9587	12.4242	11.9488	2748.6	-1.17583	0.231949	-5.06937	3.99124e-07	2.41187e-05
CTD-2206G10.1	5.68858	7.3927	4.86789	5.94435	5.20497	7.31833	2.78202	2.00777	63.7229	4.24814	0.838159	5.06842	4.01139e-07	2.41756e-05
AGPAT3	10.9106	10.6284	10.8901	10.6915	11.1895	10.8389	11.9584	11.888	2373.53	-1.054	0.208004	-5.06723	4.03656e-07	2.42624e-05
ARHGAP32	9.83694	9.42339	9.61202	9.10024	9.35735	9.75052	8.30589	8.1664	630.703	1.3008	0.257003	5.06142	4.16146e-07	2.4684e-05
DECR1	9.78158	9.31744	9.68091	9.39084	9.70793	9.20407	10.9224	10.5864	988.334	-1.23413	0.243777	-5.06252	4.13749e-07	2.4684e-05
LAMTOR2	9.05098	8.8447	9.12138	8.66751	9.22182	9.07137	10.2878	9.9826	667.827	-1.13507	0.224253	-5.06155	4.15863e-07	2.4684e-05
TRIM9	4.74552	6.92979	6.00257	6.90114	5.31744	7.31833	3.14365	2.65256	67.3731	3.74818	0.740377	5.06253	4.13733e-07	2.4684e-05
ZNF524	6.91219	6.86955	6.87229	7.02302	7.1951	7.10677	8.40094	7.96305	168.562	-1.2015	0.237338	-5.06241	4.13985e-07	2.4684e-05
PEPD	9.79387	9.86258	9.9591	9.57399	9.97982	9.74181	10.6975	10.8261	1113.78	-0.938326	0.185479	-5.05895	4.21579e-07	2.49407e-05
CHMP3	10.5955	10.4197	10.6123	10.5015	10.5747	10.308	11.2856	11.4184	1743.79	-0.847803	0.167654	-5.05686	4.26221e-07	2.51439e-05
RP11-142I20.1	8.42284	8.01011	7.19672	7.06619	7.75697	7.70983	3.97227	5.81107	171.4	2.62108	0.518369	5.0564	4.27245e-07	2.51439e-05
RP3-329A5.8	6.29417	6.68959	5.79144	6.47952	6.20491	6.68072	3.67314	4.69645	66.6695	2.14617	0.424557	5.05509	4.30187e-07	2.52511e-05
RNF7	10.3689	9.99361	10.5263	9.9124	10.2912	10.1499	11.6756	11.2402	1606.46	-1.25135	0.247644	-5.05302	4.34867e-07	2.54595e-05
RTN4R	7.81261	7.60157	6.96049	7.60428	6.99543	7.51919	5.52563	5.92307	143.494	1.7228	0.34106	5.05132	4.38779e-07	2.5622e-05
RP4-633I8.4	5.42512	5.83534	4.93276	5.38628	4.08313	5.1797	1.5653	1.70761	27.9812	4.09683	0.811185	5.05043	4.40822e-07	2.56747e-05
IL17RD	7.19246	7.69999	9.08973	8.08898	7.14518	8.52341	5.36343	5.50997	219.949	2.72081	0.538994	5.04795	4.46582e-07	2.59432e-05
ADCY1	7.74909	10.6676	9.59458	10.3855	10.2194	10.8696	6.93643	7.27003	910.572	3.08713	0.611824	5.04578	4.51679e-07	2.61719e-05
TERF2IP	10.9921	10.9307	11.1887	10.9057	10.8634	10.8688	12.1221	11.7353	2479.19	-0.978707	0.194003	-5.04479	4.54012e-07	2.62396e-05
SYTL5	7.66745	5.66857	8.66009	8.1835	5.85346	5.83231	3.43255	0	133.5	5.21333	1.03375	5.04312	4.58008e-07	2.64028e-05
APBA1	5.38853	6.75766	7.15655	7.43893	5.97275	7.17045	9.42783	9.18651	242.068	-2.51335	0.498623	-5.04059	4.64105e-07	2.64834e-05
DLGAP3	4.62487	4.8291	5.16648	5.29244	4.69601	4.85741	0	0	22.139	7.54406	1.49656	5.04092	4.63297e-07	2.64834e-05
KREMEN1	9.00941	8.26521	8.8014	8.02477	7.43837	8.4311	6.47853	6.12394	274.89	2.12003	0.420491	5.04179	4.61188e-07	2.64834e-05
SPOCK1	7.92547	7.14838	6.61995	6.80247	8.89929	8.74524	5.05875	2.96322	191.835	3.68536	0.731067	5.04106	4.62949e-07	2.64834e-05
DTX4	8.63294	8.50189	9.45526	8.50444	7.63927	9.10435	6.77803	5.905	342.007	2.35691	0.467676	5.03963	4.66443e-07	2.65495e-05
ARPC1B	11.7657	11.8158	11.8091	11.6836	11.9529	11.866	12.6519	12.5118	4241.22	-0.765609	0.151987	-5.03732	4.72098e-07	2.68037e-05
FBXW5	10.8522	10.959	11.081	10.9838	11.0601	10.9863	11.8511	11.6659	2391.26	-0.77239	0.153412	-5.03473	4.78534e-07	2.71009e-05
ATXN7L2	7.93819	8.14329	8.44347	8.42375	8.19017	8.52341	6.75204	7.17519	265.483	1.31593	0.261533	5.03159	4.86436e-07	2.74107e-05
RP11-737O24.3	5.05665	5.98482	4.96413	5.91316	4.58055	6.1172	1.5653	2.65256	35.3347	3.61	0.717422	5.0319	4.85638e-07	2.74107e-05
COLEC12	13.7842	12.6938	11.8457	12.8837	12.9064	12.8015	10.9767	10.3843	6266.46	2.21894	0.441264	5.0286	4.94087e-07	2.77033e-05
CTD-2542L18.1	5.1902	5.4391	4.6147	5.24313	5.42177	6.07346	1.5653	2.81623	31.8099	3.30073	0.656359	5.02885	4.93429e-07	2.77033e-05
ZNF589	9.423	9.57963	9.40899	9.44364	9.73855	9.51533	8.39676	8.68628	644.351	0.974232	0.193791	5.02724	4.97593e-07	2.78306e-05
HPSE	8.63685	7.1228	7.43926	6.97851	6.85342	7.833	9.73365	10.3295	413.852	-2.44732	0.487215	-5.02308	5.08506e-07	2.81615e-05
LINC00910	6.05829	7.04322	7.01393	7.0803	5.94967	7.91584	4.05963	4.41926	99.5588	2.80772	0.558957	5.02314	5.08342e-07	2.81615e-05
RPA4	5.35099	7.24639	6.49665	6.27392	5.63934	7.17045	2.97414	3.86762	71.0856	3.14112	0.625215	5.02407	5.05887e-07	2.81615e-05
ZC3H13	12.5396	12.7049	12.5471	12.6773	12.5509	12.445	11.7546	11.8675	5490.7	0.767974	0.152887	5.02313	5.08359e-07	2.81615e-05
LMNA	11.9477	12.2368	12.8015	12.663	12.8594	12.4329	13.8727	14.0904	8474.71	-1.46083	0.290972	-5.02051	5.15353e-07	2.84707e-05
BRI3	11.093	10.543	10.7649	10.2517	10.5653	10.3104	12.3598	11.7936	2277.29	-1.48791	0.296395	-5.02001	5.16678e-07	2.84741e-05
RP11-142O6.1	6.01093	7.0568	5.08321	6.73273	5.16545	7.10677	2.97414	3.21869	65.096	3.46392	0.69032	5.01785	5.22536e-07	2.87267e-05
FXYD6	9.10836	8.89468	9.26212	8.44571	8.87805	8.94658	6.86547	7.72626	409.352	1.58773	0.316515	5.01628	5.26823e-07	2.8892e-05
MAGI1	12.4818	12.6722	11.4272	12.1756	11.943	12.5959	10.5298	10.5527	4090.92	1.73515	0.346254	5.01121	5.40879e-07	2.95908e-05
SH3GLB1	12.6996	12.5323	12.6503	12.5261	12.5775	12.4291	13.46	13.2629	7202.45	-0.792977	0.158579	-5.00052	5.71752e-07	3.12041e-05
HEYL	7.71255	4.69666	7.60764	5.38628	6.47118	6.75182	3.43255	2.00777	84.4826	4.13701	0.82757	4.99899	5.76314e-07	3.13771e-05
DLK1	8.16606	6.52359	5.39084	5.08419	4.94974	6.07346	2.2983	0	68.9096	5.62796	1.12662	4.99546	5.86969e-07	3.18802e-05
TINAGL1	10.56	9.51473	10.2209	9.40212	8.13496	9.65172	12.1039	12.5193	1932.61	-2.56922	0.51481	-4.99061	6.01885e-07	3.26118e-05
CECR2	12.0227	11.7331	11.4496	11.7042	11.87	11.6298	10.2912	10.7903	2953.33	1.1839	0.237274	4.98958	6.05113e-07	3.2708e-05
CAPNS1	12.8445	12.746	13.103	12.7508	12.7774	12.5559	13.8454	13.7318	8909.14	-0.984051	0.197318	-4.98712	6.1286e-07	3.30475e-05
ARHGAP9	4.09936	6.65432	4.65371	5.63593	5.6102	5.80582	1.5653	0.8118	36.7835	5.21448	1.04665	4.98207	6.29084e-07	3.38414e-05
VAMP3	12.3261	11.9912	12.4224	12.1105	12.2625	11.8233	13.5043	13.1454	6040.88	-1.16573	0.234351	-4.97429	6.54858e-07	3.5144e-05
TRADD	7.53142	7.7426	7.03625	7.36017	7.18525	7.55144	8.76164	8.61858	230.867	-1.27986	0.257367	-4.97289	6.59632e-07	3.53162e-05
FENDRR	7.68264	8.33927	5.84297	6.19831	8.75363	6.76563	4.43119	2.81623	152.65	3.91706	0.78936	4.96232	6.96562e-07	3.7205e-05
FAM105A	9.02141	9.77907	7.63714	8.81822	7.84091	9.0574	5.67142	6.51803	368.173	2.72912	0.550393	4.95848	7.10454e-07	3.78573e-05
ANXA1	13.5436	12.9076	14.3804	13.5125	13.568	13.1058	15.528	15.4037	20523.2	-1.88477	0.380985	-4.9471	7.53286e-07	3.99508e-05
DNASE1L1	9.1554	8.56499	8.17178	8.40144	8.17034	8.28052	11.7826	9.51018	802.336	-2.55588	0.516634	-4.94718	7.52963e-07	3.99508e-05
C9orf135	0	0	0.741079	0	0	1.02617	4.43119	4.85548	6.27893	-6.04001	1.2215	-4.94474	7.62447e-07	4.03417e-05
SNX17	11.0548	10.9159	11.1059	10.7914	11.0875	10.9353	11.8143	11.7834	2410.99	-0.812718	0.164424	-4.94281	7.70032e-07	4.06476e-05
CELSR1	9.86551	9.40759	9.12138	9.48399	8.41326	9.66099	7.71874	6.38091	540.187	2.20468	0.446426	4.93851	7.87204e-07	4.14569e-05
RP5-1057J7.6	9.21669	9.32026	8.22778	8.5406	8.56905	9.26124	6.47853	7.32544	392.673	1.95815	0.396693	4.93618	7.96667e-07	4.18575e-05
HSPD1P6	1.65631	0	0	1.21221	0.9977	1.02617	4.36415	5.35883	8.14157	-5.10458	1.03756	-4.91977	8.66443e-07	4.54042e-05
SMCHD1	12.1218	12.2794	12.4619	12.3411	12.3788	12.3491	11.2034	11.5806	4526.76	0.921487	0.187318	4.91938	8.682e-07	4.54042e-05
RP11-161M6.2	9.07421	8.85639	8.39249	8.89206	8.33971	9.50713	7.18977	7.16003	393.286	1.73094	0.352272	4.91366	8.93909e-07	4.66405e-05
ATP5E	11.4394	11.32	11.7811	11.18	11.7071	11.2534	12.6477	12.5837	3688.16	-1.15128	0.234736	-4.90455	9.3642e-07	4.87457e-05
DPH3	10.4709	10.6227	11.2409	10.6892	10.909	10.5567	12.2982	11.894	2416.35	-1.33756	0.272774	-4.90355	9.41203e-07	4.88818e-05
KCNQ2	5.49563	3.6111	6.04719	5.29244	7.1553	5.93365	0.985278	0.8118	45.2578	6.13457	1.25269	4.89712	9.72522e-07	5.03923e-05
NR1H2	9.22709	9.33704	9.56035	9.56398	9.58599	9.56356	10.3313	10.4528	870.627	-0.914506	0.186878	-4.89359	9.90118e-07	5.11864e-05
EEF1A1P3	6.14859	7.2815	5.05435	5.91316	5.16545	7.09588	1.97786	3.33125	62.3375	3.72359	0.761378	4.89059	1.00535e-06	5.18547e-05
ARHGDIB	12.2324	11.5231	12.704	11.8954	12.5918	11.8225	13.9585	13.8321	7315.88	-1.70688	0.349172	-4.88836	1.01679e-06	5.2226e-05
MTUS2	4.62487	6.80668	4.25765	6.24915	4.85354	6.97032	0.985278	2.00777	48.0148	4.93382	1.00942	4.88779	1.01972e-06	5.2226e-05
RASGRP4	4.42256	6.46372	4.96413	4.62671	3.69619	6.05108	0	0	29.8617	7.97182	1.63106	4.88751	1.0212e-06	5.2226e-05
RP1-86D1.2	5.65816	6.56217	5.13925	6.91695	5.24344	7.14953	3.29532	2.96322	61.3191	3.34454	0.68432	4.88739	1.02181e-06	5.2226e-05
RP11-380G5.2	5.71837	5.897	4.40209	5.63593	4.51916	6.0955	2.2983	2.25611	34.5143	3.53339	0.723279	4.88524	1.03305e-06	5.26809e-05
CDRT4	6.95035	6.50391	5.27052	5.38628	5.12481	6.68072	3.29532	2.81623	55.1486	3.26701	0.668881	4.88429	1.03803e-06	5.28151e-05
RP11-464D20.6	5.49563	6.12025	4.65371	6.03407	4.38793	5.83231	1.5653	2.65256	35.5677	3.62041	0.741605	4.88186	1.05091e-06	5.33505e-05
NKD1	4.74552	4.7644	6.7695	5.24313	6.01783	5.85832	2.78202	1.32815	40.647	3.90357	0.799879	4.8802	1.05976e-06	5.36789e-05
DAZAP2	11.826	11.3933	11.5771	11.2588	11.6928	11.2367	12.575	12.7101	3793	-1.13004	0.23178	-4.87548	1.08544e-06	5.47334e-05
INSR	12.4403	14.2617	12.67	12.6773	12.2822	13.5466	10.5961	10.6623	7296.82	2.5389	0.520735	4.87561	1.08474e-06	5.47334e-05
EEPD1	7.84673	7.44524	7.17006	7.00833	7.08289	7.14953	5.21912	5.92307	130.588	1.71172	0.351175	4.87428	1.09206e-06	5.49443e-05
RP4-569M23.4	6.51393	7.10984	5.92498	6.24915	5.90236	7.10677	3.55786	4.51769	73.8329	2.48875	0.510783	4.87242	1.1024e-06	5.53407e-05
ANXA2P2	8.34381	7.47587	8.01958	7.81299	7.93205	7.66632	9.49401	9.06968	335.632	-1.39753	0.287143	-4.86703	1.13287e-06	5.6744e-05
TVP23C	9.39098	9.36458	8.03813	8.89606	8.06688	9.07968	6.61456	6.96446	386.743	2.11397	0.434491	4.8654	1.14223e-06	5.70863e-05
CTBP2P8	5.93684	5.63277	5.2954	5.88129	4.63944	5.69471	3.14365	3.0966	36.9001	2.59439	0.533433	4.86358	1.15283e-06	5.73617e-05
POU5F2	7.03565	8.27685	5.64426	7.33686	5.77684	7.41789	2.97414	4.31361	112.326	3.4808	0.715656	4.86379	1.15161e-06	5.73617e-05
CD151	12.9091	12.9848	12.6301	12.5773	12.516	12.8736	14.3013	13.6292	9307.77	-1.2444	0.25613	-4.85848	1.18293e-06	5.86004e-05
ARHGEF26	8.40463	9.62816	8.41537	9.55643	9.34192	9.2292	5.85355	7.40475	461.621	2.35436	0.484759	4.85676	1.19324e-06	5.88526e-05
NDUFB2	10.1155	10.0759	10.3799	9.84582	10.2889	10.0866	11.3427	11.0202	1430.71	-1.04802	0.215781	-4.85687	1.19259e-06	5.88526e-05
AF131215.4	6.12654	7.42445	5.13925	6.29826	6.10399	7.38247	3.77989	3.33125	75.8793	3.16605	0.652145	4.85483	1.20493e-06	5.92992e-05
RP13-216E22.4	6.3332	6.97338	6.50733	6.39173	6.20491	7.55939	3.97227	4.77816	84.8441	2.3563	0.485511	4.85324	1.21458e-06	5.96443e-05
ATP6V1C1	11.2961	11.2684	11.2453	11.0596	11.3179	11.0568	12.2943	11.9286	2892.43	-0.911664	0.187926	-4.85118	1.2273e-06	6.01377e-05
RP5-1074L1.4	7.5809	8.11762	6.94485	7.91884	7.51112	8.14444	4.49527	6.07629	172.726	2.27921	0.469918	4.85024	1.23312e-06	6.02919e-05
HPS1	9.79037	9.60986	9.94542	9.58393	9.83145	9.64613	10.8531	10.5329	1056.99	-0.960744	0.198103	-4.84971	1.23641e-06	6.03217e-05
ANKRD10-IT1	8.17683	8.45141	7.71757	8.36733	7.58038	8.64046	5.72585	6.70722	240.001	1.91273	0.395373	4.83778	1.31297e-06	6.3378e-05
DNAH6	7.22395	7.10984	5.48035	6.14561	6.6248	6.98219	3.67314	4.51769	81.9801	2.60735	0.538891	4.83837	1.3091e-06	6.3378e-05
IMPACT	10.4555	10.099	10.1922	10.1144	10.1641	10.0448	11.092	11.0312	1406.31	-0.877539	0.181369	-4.83841	1.30883e-06	6.3378e-05
PDPN	7.72728	6.31353	8.26289	8.22219	7.82196	8.61016	5.05875	0.8118	192.671	3.94535	0.815533	4.83776	1.31311e-06	6.3378e-05
SH3BGRL	11.6184	11.1859	11.3804	11.0126	11.154	11.1031	12.6302	12.1974	3214.02	-1.17302	0.242451	-4.83817	1.31041e-06	6.3378e-05
CTB-181H17.1	4.74552	6.1958	4.90069	5.81534	4.94974	6.37316	0.985278	2.81623	37.6412	3.73381	0.771894	4.8372	1.31679e-06	6.34198e-05
ADAM23	10.6468	10.0111	10.3864	10.4164	10.0534	10.6083	11.9162	11.3996	1815.31	-1.30698	0.27035	-4.8344	1.33546e-06	6.40453e-05
HSPB1	12.7417	11.8873	12.6984	12.3092	12.4681	12.0324	13.914	13.6676	7581.83	-1.40569	0.290752	-4.83467	1.33367e-06	6.40453e-05
RNASE6	6.54751	6.58107	5.56463	5.88129	4.45504	6.66606	2.2983	3.43566	53.3472	3.29514	0.68205	4.83122	1.35696e-06	6.4938e-05
NDUFV2	7.69767	8.2237	7.35893	8.06789	7.71652	8.11238	6.27456	6.51803	198.395	1.497	0.310127	4.82705	1.3857e-06	6.6173e-05
ADCYAP1R1	5.52964	7.37113	7.16332	6.45807	6.26224	8.50706	2.2983	4.19961	112.359	3.75986	0.779204	4.82526	1.39821e-06	6.66292e-05
PTCH1	10.5528	10.5418	10.1939	10.801	10.2727	10.3704	9.04192	9.48759	1218.24	1.18769	0.246305	4.82204	1.42094e-06	6.75696e-05
DLL1	8.73484	9.04865	6.32604	8.03929	8.55765	8.58312	5.18067	5.97597	268.802	2.81097	0.583072	4.82095	1.42874e-06	6.77972e-05
SMTNL1	5.23211	4.62559	4.86789	3.35311	4.99554	5.1797	0	0	20.4794	7.43838	1.54457	4.81582	1.46599e-06	6.94189e-05
CACNA1H	7.74186	4.95039	8.15828	7.00833	7.56528	7.74511	4.36415	0.8118	134.711	4.14304	0.860563	4.81433	1.47693e-06	6.97902e-05
RP5-1112D6.7	6.4264	6.88485	5.70123	6.09092	4.90244	6.241	3.55786	3.53302	55.6594	2.72206	0.565565	4.81299	1.48686e-06	7.01124e-05
CYP27C1	8.85034	8.05137	7.91911	7.48208	7.70966	8.56349	6.29271	4.25774	228.105	2.60322	0.541015	4.81174	1.49624e-06	7.04075e-05
DBH-AS1	6.0814	5.59606	4.25765	4.96759	5.16545	5.51015	2.56034	2.00777	31.2358	3.36668	0.700113	4.80877	1.51863e-06	7.13123e-05
COPE	10.2388	10.2216	10.3228	10.1583	10.3952	10.1353	11.285	10.9359	1467.94	-0.872616	0.18152	-4.80727	1.53004e-06	7.16989e-05
BAI1	4.09936	5.1661	4.83433	4.84073	6.42171	6.4088	1.5653	0.8118	34.7048	5.13482	1.06849	4.80567	1.54235e-06	7.21257e-05
PLBD1	6.6282	6.97338	7.19672	6.78535	5.31744	6.4088	4.14199	4.41926	79.6845	2.43	0.505855	4.80374	1.55726e-06	7.25222e-05
UBR4	14.3689	14.4246	13.9293	14.3439	13.9486	14.4001	13.1708	13.1984	16948.5	1.06621	0.221948	4.80389	1.55611e-06	7.25222e-05
RP11-369G6.2	4.42256	5.73761	4.93276	5.24313	4.58055	5.69471	1.97786	2.25611	27.4569	3.38135	0.70415	4.80203	1.57062e-06	7.29935e-05
RP3-368A4.6	10.376	10.8157	8.91813	10.037	9.26453	10.6638	7.01503	8.08445	911.949	2.52553	0.526204	4.79953	1.5904e-06	7.37605e-05
C12orf5	9.71109	10.2171	10.1382	10.1161	10.1852	10.0742	11.6165	10.918	1446.79	-1.22663	0.255754	-4.79612	1.61769e-06	7.48723e-05
GALK1	8.9193	8.45654	8.51935	8.62964	8.61746	8.31849	9.71191	9.57306	487.845	-1.05712	0.220469	-4.79489	1.62766e-06	7.5179e-05
CCDC144CP	5.1902	5.8665	5.95651	5.81534	3.69619	6.70958	2.56034	1.70761	41.5064	3.94938	0.824193	4.79181	1.65285e-06	7.61864e-05
DEPDC7	6.29417	5.5584	6.66837	6.47952	5.82837	5.98178	3.97227	4.31361	58.0182	2.09213	0.437329	4.78387	1.71951e-06	7.90975e-05
PDE11A	6.64381	7.99609	7.27386	8.25365	7.89628	8.34633	5.69889	5.64677	184.127	2.19243	0.458929	4.77726	1.777e-06	8.15756e-05
BAD	8.75654	8.54104	8.94393	8.53036	8.56905	8.34173	9.82686	9.59858	505.862	-1.09036	0.228301	-4.77595	1.78858e-06	8.16083e-05
RN7SL398P	4.56053	7.76758	5.13925	7.21427	5.66791	7.59076	1.5653	3.21869	84.1407	4.39592	0.920364	4.77629	1.78562e-06	8.16083e-05
SYNGR2	11.5288	11.3444	11.3959	11.4414	10.9827	11.6074	12.8896	12.2788	3590.55	-1.22008	0.255435	-4.77648	1.7839e-06	8.16083e-05
RP11-7F17.3	7.01178	7.83214	6.55962	7.16217	8.10915	8.2166	4.05963	5.55702	152.979	2.637	0.552511	4.77276	1.81717e-06	8.27456e-05
TMEM120A	8.08262	8.15595	7.98559	8.13025	8.03981	8.2166	9.26507	8.84401	339.673	-0.968341	0.20296	-4.77109	1.83231e-06	8.32665e-05
DLGAP1	5.85874	6.14587	2.94753	6.22396	5.38782	7.11758	0	2.00777	48.6328	5.31498	1.11417	4.77035	1.83905e-06	8.34048e-05
CAMSAP3	8.39544	7.02952	6.09048	4.46406	5.08299	6.52703	2.78202	2.46791	86.0142	4.44538	0.932871	4.76527	1.88604e-06	8.48532e-05
CTD-2262B20.1	6.19171	7.14838	5.41374	6.41419	5.24344	7.10677	2.78202	3.86762	66.5078	3.10949	0.652374	4.76642	1.87525e-06	8.48532e-05
GNG4	4.09936	5.21534	5.45849	6.00478	4.38793	6.02834	0	2.00777	30.7129	4.62333	0.970105	4.7658	1.88103e-06	8.48532e-05
MAPK15	5.27283	5.30905	4.76477	4.70163	5.16545	4.85741	2.97414	1.32815	24.8449	3.00014	0.629584	4.76527	1.88604e-06	8.48532e-05
CXCL16	1.65631	1.16774	3.55371	3.15405	1.99655	4.13634	7.47042	5.60259	33.1943	-3.99138	0.837803	-4.7641	1.89694e-06	8.51732e-05
CXCL5	8.18218	7.51573	7.12219	6.9935	6.40484	7.54344	11.5703	8.09246	539.678	-3.30477	0.693911	-4.76252	1.91191e-06	8.56747e-05
CLDN10	7.62089	5.1661	3.28222	4.46406	5.24344	4.50899	0	0	39.8995	8.39203	1.76288	4.76041	1.93204e-06	8.64049e-05
TRH	4.74552	4.10482	4.53338	4.54768	4.31755	5.1797	0	0	17.595	7.21412	1.51671	4.75642	1.97059e-06	8.79545e-05
DHRS3	9.54231	10.1105	10.1175	10.3142	9.74359	10.0672	8.78104	8.79087	880.007	1.22061	0.256647	4.756	1.97466e-06	8.79622e-05
RP11-214O1.2	6.27425	6.35806	6.78715	6.94806	6.90232	6.18043	5.14116	4.31361	79.0832	1.87694	0.394686	4.75554	1.9792e-06	8.79905e-05
ADAM20	7.31451	7.30443	4.99483	6.19831	5.35306	7.39141	3.77989	2.65256	80.4197	3.54729	0.746148	4.75414	1.99291e-06	8.80824e-05
E2F3-IT1	4.26999	6.37982	4.57461	6.24915	4.58055	6.26064	1.5653	2.00777	37.7552	4.28617	0.901567	4.75413	1.99299e-06	8.80824e-05
ZNF423	10.8139	10.9787	10.4411	10.981	10.5423	10.7287	9.79221	9.52209	1503.94	1.09916	0.231184	4.75449	1.98943e-06	8.80824e-05
AC012531.25	7.8195	6.80668	7.83676	7.88709	8.0615	7.59076	3.29532	5.84937	165.322	2.66335	0.560749	4.74963	2.03788e-06	8.989e-05
RP11-5N19.3	5.52964	6.31353	4.03938	5.5165	4.45504	6.18043	0.985278	2.25611	35.1455	4.21124	0.887026	4.7476	2.05847e-06	9.06207e-05
MZT2A	9.34875	9.28321	9.63657	9.31829	9.17531	9.10706	10.3638	10.2458	795.362	-0.984288	0.207492	-4.74373	2.0982e-06	9.21898e-05
UBTD1	9.30279	9.47989	9.45526	9.62781	9.08021	9.39164	10.5805	10.2556	849.683	-1.02906	0.217087	-4.7403	2.134e-06	9.35804e-05
MCAM	12.6905	13.6006	14.4998	14.168	12.7444	13.6297	16.5688	15.5104	28003	-2.4293	0.512901	-4.7364	2.17553e-06	9.52163e-05
GPX1	12.537	12.5161	12.5926	12.3758	13.0588	12.4431	14.1941	13.5491	8514.39	-1.30186	0.274902	-4.73573	2.18267e-06	9.53438e-05
AC131571.2	4.68645	5.11512	4.35553	4.96759	4.38793	5.33597	0.985278	1.70761	21.3427	4.0373	0.852794	4.73421	2.19909e-06	9.55803e-05
GPR52	5.74756	6.97338	4.65371	5.84869	4.85354	7.02875	1.97786	2.96322	53.1763	3.80163	0.803039	4.73405	2.20081e-06	9.55803e-05
RN7SL801P	3.41744	7.09676	3.7821	5.5165	3.80308	6.33662	0	0	36.9842	8.27952	1.74893	4.73406	2.20072e-06	9.55803e-05
CTD-2587M2.1	7.96949	7.19822	6.78715	7.7526	6.353	7.7311	4.14199	5.46133	133.94	2.48449	0.524887	4.73338	2.20811e-06	9.57133e-05
CIB1	9.64088	9.47484	9.85522	9.50768	9.73349	9.52348	10.8885	10.4053	999.404	-1.03744	0.219623	-4.72375	2.31535e-06	9.958e-05
NDUFC1	8.97589	9.11177	9.40328	9.10024	9.27849	9.19899	10.0868	10.0541	704.255	-0.885411	0.187397	-4.72479	2.3035e-06	9.958e-05
PTPRN2	6.29417	5.98482	4.09712	4.84073	4.51916	4.04869	7.8714	8.47589	101.157	-3.00463	0.636116	-4.72339	2.31941e-06	9.958e-05
RP1-224A6.9	6.38984	7.24639	6.0762	6.50065	5.94967	7.11758	3.97227	4.69645	78.5018	2.29198	0.485219	4.7236	2.31701e-06	9.958e-05
SEMA4C	12.1965	13.5311	12.9211	13.4091	13.0036	13.3963	11.4123	11.5265	7478.33	1.66967	0.353432	4.72415	2.31079e-06	9.958e-05
SH3BGRL3	12.2637	12.1677	12.7409	12.3625	12.5607	12.1044	13.7131	13.3572	6998.79	-1.16188	0.246152	-4.72016	2.35656e-06	0.000100983
COQ10B	9.7018	9.6327	10.0696	9.70496	9.75362	9.62356	11.0658	10.5628	1104.51	-1.07975	0.228986	-4.71535	2.41292e-06	0.000103111
TLX1	7.47145	5.4391	7.35301	6.75048	8.93498	6.57488	2.2983	4.3674	136.793	3.90459	0.828142	4.71488	2.4185e-06	0.000103111
TNFRSF14	4.00582	4.10482	4.90069	4.90556	3.99568	5.7233	7.33691	6.96446	55.0565	-2.44857	0.519342	-4.71476	2.41996e-06	0.000103111
HIGD2A	9.4893	9.20309	9.63778	9.24817	9.74359	9.27338	10.5713	10.4605	888.937	-1.06934	0.22689	-4.71305	2.44031e-06	0.000103782
KLRAP1	8.07688	8.11113	7.05093	8.15045	7.57285	8.17063	5.92508	6.36778	197.141	1.7533	0.372098	4.71195	2.45361e-06	0.000104151
KCTD12	11.1078	10.4367	10.3438	11.0991	12.1659	10.7592	13.044	13.6762	4367.8	-2.26845	0.481581	-4.71041	2.47218e-06	0.000104742
COL6A1	13.1255	12.4658	12.5511	12.9414	12.6115	13.0093	11.727	10.8953	6031.26	1.43619	0.305044	4.70814	2.49983e-06	0.000105715
HAND2-AS1	4.26999	4.20574	6.63951	4.96759	7.09346	5.7233	1.97786	1.32815	44.5726	4.75557	1.01102	4.70373	2.55449e-06	0.000107824
FKBP1C	4.56053	5.00742	5.21944	5.5165	3.90259	4.9081	7.43818	6.58767	55.6727	-2.17592	0.462668	-4.70299	2.56379e-06	0.000108015
FLOT2	12.2008	12.1933	11.9438	12.0642	11.9666	11.866	12.8664	12.8387	5016.55	-0.808272	0.171917	-4.70154	2.58212e-06	0.000108584
KIAA1324L	12.4046	12.2681	11.7811	12.2782	11.959	11.9356	13.5456	13.0612	5904.46	-1.20218	0.255966	-4.69665	2.64461e-06	0.000111005
CELSR3	10.9211	11.0122	10.5886	10.995	10.015	11.4138	9.42988	8.43868	1547.11	1.87021	0.398475	4.69342	2.68677e-06	0.000112565
GPIHBP1	1.05384	0	0	1.21221	0.9977	0	3.67314	5.62485	7.93647	-5.85062	1.24681	-4.69248	2.69917e-06	0.000112874
NGFR	10.3841	9.69911	10.1288	8.4727	7.96696	10.4623	6.61456	2.00777	674.683	4.14759	0.884364	4.68991	2.73326e-06	0.000114088
RP11-720L2.2	5.77617	5.51972	3.85085	5.29244	4.69601	6.63631	0.985278	0.8118	34.4291	5.73117	1.22215	4.6894	2.74003e-06	0.00011416
AC007620.3	5.62709	5.1661	4.44719	4.70163	4.63944	5.29846	1.5653	2.46791	24.7416	3.24517	0.692603	4.68548	2.79308e-06	0.000115941
SUCNR1	3.55588	1.16774	0.741079	3.15405	2.31825	1.02617	4.49527	7.71074	31.956	-4.78433	1.02105	-4.68568	2.7903e-06	0.000115941
SEMA3D	3.68218	4.20574	3.46876	4.54768	3.90259	3.95536	5.55599	6.61016	29.1191	-2.27422	0.485429	-4.68496	2.80015e-06	0.000116021
C21orf91	8.52751	9.09542	9.40899	9.08633	9.56336	9.17072	7.27437	7.9366	483.014	1.5366	0.328019	4.68449	2.80659e-06	0.000116075
PCYT2	9.38635	9.39161	9.89442	9.69124	9.80114	9.17332	10.9441	10.6528	1020.13	-1.2271	0.262027	-4.68313	2.82528e-06	0.000116633
PANX2	5.49563	5.11512	4.79997	4.07065	4.90244	4.85741	7.02591	6.50609	49.5681	-1.88619	0.402877	-4.68181	2.84352e-06	0.000117172
ZBTB7B	9.30524	9.43643	9.06281	9.16786	8.86885	9.28061	10.5374	10.0592	758.749	-1.12118	0.239555	-4.68027	2.86492e-06	0.000117838
EXPH5	8.31972	6.63635	6.19995	4.84073	6.65365	6.1172	3.29532	3.33125	87.8926	3.67473	0.785246	4.67971	2.87275e-06	0.000117945
BAIAP2	9.85549	10.7895	10.1305	10.3393	10.1938	10.4885	9.09716	8.92696	1093.39	1.31659	0.281482	4.67735	2.90602e-06	0.000119094
GPR56	8.83002	9.89505	9.85208	9.44908	8.25751	10.0532	11.3536	11.9807	1381.17	-2.18451	0.46709	-4.67685	2.9132e-06	0.000119172
BZRAP1	7.58899	5.4391	6.50733	5.19207	4.24357	6.2009	0.985278	0	56.3668	7.43362	1.59064	4.67335	2.9632e-06	0.000120895
DZIP1L	8.64074	9.55832	9.59584	9.78897	9.3397	10.0907	7.71201	7.9933	625.806	1.71071	0.366071	4.67316	2.96606e-06	0.000120895
APOBEC3C	10.5001	9.73754	9.63413	9.45992	10.0547	9.67934	11.7546	11.1033	1416.47	-1.5784	0.338023	-4.6695	3.01932e-06	0.000122182
BMS1P4	5.62709	6.4432	5.50189	6.67811	5.7234	6.73788	3.77989	4.00971	58.1959	2.37829	0.509292	4.6698	3.01489e-06	0.000122182
CADPS2	6.9997	6.56217	6.98364	6.60192	7.35298	7.22144	8.02037	9.28588	204.34	-1.81232	0.388079	-4.66996	3.01253e-06	0.000122182
SCARNA9	9.68869	9.64623	8.77952	9.43817	8.92614	9.06858	7.44631	7.97609	525.161	1.56675	0.335511	4.66974	3.0158e-06	0.000122182
DTX1	5.59533	5.7035	4.79997	4.28073	4.51916	5.75133	0	1.32815	27.5073	5.44154	1.16566	4.6682	3.03844e-06	0.000122554
TCF7L1-IT1	5.49563	6.959	4.96413	5.81534	4.75045	6.73788	0.985278	3.0966	49.1552	3.85411	0.825619	4.66814	3.03938e-06	0.000122554
FAM20A	7.39971	5.66857	3.63392	3.82469	6.66787	6.318	0	1.32815	52.9103	6.42365	1.37676	4.66576	3.07473e-06	0.000123758
HAGH	9.929	9.83528	10.0098	9.7253	9.83932	9.77291	11.0991	10.5461	1154.68	-0.993608	0.212994	-4.66496	3.08678e-06	0.000124021
RBBP6	12.1691	12.1778	12.128	12.2072	12.2314	12.1061	11.5221	11.6091	4214.72	0.604287	0.129556	4.66429	3.09688e-06	0.000124206
TOLLIP	10.3595	10.447	10.2968	10.1281	10.0749	10.0348	11.5478	11.0133	1533.41	-1.07388	0.230385	-4.66123	3.14322e-06	0.00012584
AC013474.4	4.68645	6.06759	4.79997	5.5165	3.80308	5.85832	0.985278	2.00777	29.5531	4.21212	0.903928	4.65979	3.16526e-06	0.000126498
BTBD6	10.0185	10.3798	10.4001	10.3097	10.3474	10.2268	11.213	11.0436	1495.98	-0.844941	0.181368	-4.65871	3.18191e-06	0.000126714
TRIAP1	9.3817	9.44161	9.67381	9.36514	10.0655	9.55761	10.8485	10.6995	1020.31	-1.17379	0.251954	-4.65875	3.18128e-06	0.000126714
RHOA-IT1	5.77617	5.95614	5.605	6.14561	5.51906	6.0955	2.78202	4.31361	46.1692	2.16962	0.465764	4.6582	3.18984e-06	0.000126806
C3orf80	5.14704	3.28188	3.28222	4.90556	5.58045	6.51073	0	0	27.237	7.8417	1.68486	4.6542	3.25235e-06	0.000128837
PDE7A	10.0393	10.5502	10.4957	10.3827	10.1975	10.3613	9.37984	9.40319	1144.45	0.957498	0.205715	4.65449	3.24786e-06	0.000128837
RP11-288H12.4	7.27496	8.50684	7.5571	8.6392	7.36175	8.64793	6.01525	5.84937	223.202	2.20492	0.473945	4.65227	3.28307e-06	0.000129781
SRC	10.6351	10.4789	10.7704	10.4589	10.2958	10.5997	9.73697	9.38211	1311.62	0.979325	0.210518	4.65198	3.28771e-06	0.000129781
RP11-631M6.2	5.85874	7.33817	4.96413	5.63593	5.24344	7.20126	2.56034	3.21869	61.6293	3.58138	0.769959	4.65139	3.29699e-06	0.00012992
ANKRD35	1.05384	1.80455	1.22826	1.21221	0	1.61975	4.92557	4.3674	7.16669	-4.17265	0.897294	-4.65026	3.3151e-06	0.000130406
RP11-16E23.4	6.03481	6.86955	4.44719	5.7812	5.35306	6.77931	1.97786	3.33125	52.0031	3.45254	0.742619	4.64914	3.3333e-06	0.000130893
RP11-829H16.3	6.35233	6.29074	5.05435	5.74623	4.58055	6.05108	2.56034	3.33125	43.1368	2.95596	0.636059	4.64731	3.36291e-06	0.000131826
C6orf1	7.8997	8.37221	7.97793	8.26605	8.02332	8.01745	9.29238	8.97972	346.66	-1.04598	0.22509	-4.64693	3.36905e-06	0.000131837
HLA-C	10.0772	10.3036	6.44199	10.6695	8.56526	9.81337	6.41369	6.15486	685.847	3.52405	0.758702	4.64484	3.40334e-06	0.000132531
RN7SL648P	6.93774	7.7426	5.52311	6.80247	5.6102	7.7931	3.77989	4.13904	98.5461	3.10066	0.66761	4.64442	3.41029e-06	0.000132531
SCARNA17	9.59344	9.2511	9.09328	9.20697	8.74024	9.43118	7.82228	8.10439	516.321	1.27519	0.274529	4.64499	3.40093e-06	0.000132531
TRAPPC4	7.98183	8.29986	8.65289	8.03929	8.33526	7.9034	9.62687	9.32888	402.704	-1.26002	0.271287	-4.64459	3.40753e-06	0.000132531
GPR116	13.4322	13.4674	12.8184	13.5562	13.082	13.2583	15.3982	14.1871	15243.4	-1.62581	0.35015	-4.64319	3.43076e-06	0.000133097
HOXC-AS3	4.1872	5.95614	6.11864	6.88516	7.23383	5.80582	0	3.21869	59.5954	4.17338	0.899149	4.64148	3.45928e-06	0.000133973
RP11-15H20.6	8.3628	9.15658	8.31857	9.00731	7.97841	8.79659	6.32832	7.19763	331.22	1.83881	0.396206	4.64104	3.46654e-06	0.000134024
RP11-408A13.3	5.1902	6.85408	4.90069	6.03407	4.69601	6.49423	2.78202	2.65256	46.104	3.41423	0.736389	4.63645	3.54444e-06	0.000136801
WWTR1-IT1	6.44433	8.28264	6.74262	7.91097	6.76362	8.78307	4.49527	5.06532	167.933	2.98654	0.644339	4.63505	3.56853e-06	0.000137495
PLEKHO1	8.97589	9.11826	9.76569	9.34483	9.35954	9.03761	10.8237	10.353	859.34	-1.31499	0.283769	-4.634	3.58666e-06	0.000137958
FKBP1B	6.7046	7.18592	6.89689	6.85265	6.42171	6.77931	7.94207	8.10439	149.17	-1.21059	0.261381	-4.6315	3.6302e-06	0.000139395
AC105020.1	5.14704	5.5584	5.1115	5.19207	4.58055	5.75133	2.56034	3.0966	29.7415	2.56793	0.554726	4.62917	3.67128e-06	0.000140493
MPL	7.85346	8.01011	5.52311	5.24313	4.75045	6.77931	2.97414	2.96322	89.6689	4.10098	0.885871	4.62932	3.66872e-06	0.000140493
RP11-216L13.19	7.69018	7.08356	7.89082	7.68034	7.92023	7.86543	5.92508	6.51803	175.558	1.47107	0.317886	4.62766	3.69813e-06	0.000141281
FIBP	9.84709	9.91754	10.0857	9.98168	10.2969	10.0031	10.8997	10.8895	1258.7	-0.865454	0.187217	-4.62273	3.78718e-06	0.000143951
MMP24-AS1	10.4219	10.0388	10.0633	10.0059	9.97554	9.916	11.3444	10.8907	1373.18	-1.05557	0.228331	-4.62299	3.78241e-06	0.000143951
RN7SL749P	6.4264	7.88635	6.22606	7.17537	6.28086	7.46096	4.36415	4.81734	104.593	2.48391	0.537265	4.62325	3.77782e-06	0.000143951
ZCCHC11	11.707	11.7916	11.2489	11.5569	11.3122	11.5793	10.2558	10.6461	2594.34	1.08154	0.233981	4.62233	3.79463e-06	0.000143991
TRNP1	9.5171	9.20004	9.79761	9.18755	9.82829	9.10977	11.2805	10.5159	1024.89	-1.47826	0.320099	-4.61814	3.87188e-06	0.000146676
MEX3B	10.8556	11.354	10.7242	11.5029	10.461	11.3805	9.54976	9.61535	1833.22	1.51462	0.328037	4.61723	3.88891e-06	0.000147074
PNMA1	11.0438	10.7721	11.2421	11.087	11.2152	10.8552	11.9743	11.9734	2590.49	-0.927733	0.200961	-4.61648	3.90305e-06	0.00014729
RP11-512F24.1	5.65816	6.63635	5.16648	5.94435	5.31744	6.02834	3.77989	3.0966	45.8635	2.5193	0.545748	4.61623	3.90769e-06	0.00014729
CDK2AP1	10.6727	11.0381	11.8043	11.2681	11.5437	11.0191	12.8733	12.6439	3591.74	-1.49115	0.323183	-4.61394	3.951e-06	0.000148674
TIAF1	7.8195	9.31462	7.52064	8.71349	7.47924	9.20913	5.05875	6.314	292.658	2.7394	0.594125	4.61082	4.01092e-06	0.000150677
C17orf59	7.53978	7.96763	8.05279	7.94991	8.02332	7.96455	9.16767	8.79087	308.647	-1.06669	0.231416	-4.60942	4.03785e-06	0.000151436
RPS27L	11.9078	11.4574	11.254	11.1618	11.5379	11.4995	12.7662	12.5034	3752.7	-1.15112	0.249784	-4.60848	4.05622e-06	0.000151872
GBP4	10.2843	8.11762	8.62862	8.33239	10.2326	8.28052	5.64342	6.66488	487.562	3.06239	0.665268	4.60325	4.15958e-06	0.000155352
PITRM1	11.9637	11.7588	11.9848	11.8117	12.0181	11.9395	12.7131	12.5687	4495.61	-0.726791	0.157892	-4.60308	4.16293e-06	0.000155352
LYPD6	8.31485	8.26521	9.19924	8.39016	8.19017	8.6738	6.95932	7.08174	312.723	1.53775	0.334188	4.60144	4.19584e-06	0.000156321
ETFB	8.22432	8.36677	8.39825	8.36733	8.55	8.29488	9.42166	9.09779	401.42	-0.898857	0.195362	-4.60099	4.20481e-06	0.000156397
GALNT13	6.81902	8.78071	7.79376	7.98032	7.33527	8.8033	5.97087	4.81734	214.786	2.61609	0.568861	4.59883	4.24868e-06	0.000157768
SLITRK6	5.98666	4.8291	3.63392	6.43629	6.59536	7.02875	0.985278	0	51.6375	7.30362	1.58878	4.597	4.28618e-06	0.000158899
PRKCDBP	9.90491	10.6078	10.9608	10.7109	10.0233	10.6293	12.7142	11.6456	2341.08	-1.75666	0.382288	-4.59512	4.3251e-06	0.000160078
ATP1B2	6.56402	5.4391	4.30742	5.74623	4.38793	7.02875	2.56034	1.70761	45.5193	4.07894	0.888283	4.59193	4.39157e-06	0.000162084
RN7SL328P	4.4932	6.06759	4.76477	5.88129	3.99568	6.15966	0.985278	2.25611	32.7399	4.10846	0.894792	4.59152	4.40026e-06	0.000162084
ZNHIT1	10.4643	10.3986	10.5722	10.4399	10.6731	10.5306	11.554	11.1648	1760.09	-0.856228	0.186481	-4.59149	4.40085e-06	0.000162084
RP11-531A24.5	6.74858	7.00173	6.53893	6.69655	6.47118	7.29947	3.97227	5.41099	91.1097	1.97426	0.430047	4.59081	4.41537e-06	0.000162353
KMT2A	11.1301	11.3623	10.8518	11.1742	10.6915	11.1112	9.69154	10.1192	1853.72	1.14877	0.250385	4.58801	4.47484e-06	0.000164272
MCOLN3	4.90945	5.98482	5.45849	5.38628	3.16583	5.93365	0.985278	0.8118	30.6265	5.56312	1.21292	4.58656	4.5061e-06	0.00016515
LRP5	10.249	9.65963	10.0294	9.06874	10.3105	10.0825	8.55168	7.39183	812.147	1.87745	0.409431	4.58552	4.52852e-06	0.000165702
CDO1	7.39971	6.80668	7.79812	7.16217	6.97271	6.77931	5.72585	5.18998	120.435	1.75045	0.382173	4.58026	4.64388e-06	0.000169473
MEGF6	12.0141	11.7504	10.887	11.3606	10.4528	11.4708	9.67952	9.47233	2233.38	1.83326	0.400263	4.58014	4.64661e-06	0.000169473
CDKN1A	13.2029	12.5204	12.5598	12.8351	12.9646	13.201	14.8881	13.8384	11377.6	-1.5505	0.338574	-4.5795	4.66079e-06	0.000169716
RNU6ATAC10P	5.56286	5.92687	3.97923	4.54768	4.45504	5.75133	0	1.70761	27.4165	4.86405	1.06232	4.5787	4.67871e-06	0.000170094
MAP3K5	7.16026	5.98482	7.1901	6.67811	7.58788	6.241	8.99283	8.75852	207.172	-1.97321	0.431037	-4.57782	4.69842e-06	0.000170535
AC093673.5	8.13326	7.25819	8.2017	7.74377	7.97841	7.72405	9.55916	8.99688	332.94	-1.43312	0.313414	-4.57262	4.81672e-06	0.000174548
SAMD3	6.7046	7.60157	6.83035	7.94991	6.61015	8.50706	5.29308	4.60984	147.09	2.59637	0.567857	4.57223	4.82565e-06	0.000174591
CRABP2	7.14937	5.26296	8.18182	6.58223	7.51112	7.5985	4.7264	2.25611	120.755	3.43867	0.752135	4.57188	4.83375e-06	0.000174604
FRZB	4.80226	4.89102	4.96413	5.7812	5.58045	6.15966	3.14365	2.46791	33.6863	2.81322	0.615396	4.5714	4.84465e-06	0.000174717
FGFR2	6.54751	5.5584	6.33806	5.55742	6.55003	6.75182	4.05963	4.3674	62.4308	2.12993	0.465983	4.57083	4.85798e-06	0.000174918
AF131215.3	5.80422	7.19822	4.6147	6.1722	5.16545	7.01725	2.78202	3.21869	59.12	3.41684	0.747968	4.56817	4.92012e-06	0.000176873
SNAPIN	8.69044	8.6163	8.98083	8.60056	8.84403	8.43974	9.727	9.6333	517.42	-0.974394	0.213327	-4.56761	4.93324e-06	0.000177062
RP11-527B17.2	4.62487	5.5584	4.49093	4.84073	4.51916	5.44298	0.985278	2.46791	23.6102	3.38809	0.742032	4.56597	4.97197e-06	0.000178169
VPS26BP1	4.90945	6.4432	4.35553	5.59721	4.85354	6.37316	2.78202	0.8118	37.2982	3.93574	0.862113	4.56522	4.98973e-06	0.000178521
RPL21P135	5.1902	6.24405	3.97923	5.13914	4.63944	5.40818	0	1.32815	28.277	5.48033	1.20093	4.5634	5.03317e-06	0.00017979
SFXN3	11.4478	11.5575	11.2943	11.5068	10.9379	11.5041	12.574	12.293	3400.4	-1.05138	0.230585	-4.5596	5.12501e-06	0.000182781
MT-ATP8	14.2229	14.3863	13.8992	14.4509	14.3208	14.2682	13.375	13.3349	17419.2	0.913322	0.200463	4.55605	5.21235e-06	0.000185603
ESRG	0	0	0	0	0	1.02617	2.78202	5.79152	7.66295	-6.82998	1.49955	-4.55469	5.24637e-06	0.000186519
MT-TF	4.00582	5.4391	4.99483	4.62671	4.90244	5.77883	2.2983	1.70761	25.1294	3.42326	0.752038	4.55198	5.31439e-06	0.00018864
AC000120.7	5.27283	6.14587	5.0249	5.67364	5.03993	6.52703	1.5653	3.43566	40.4963	3.09111	0.679606	4.54839	5.40579e-06	0.000191282
CD6	7.93819	7.09676	6.00257	8.58085	8.43004	7.81982	4.29383	5.53369	182.243	2.85286	0.627192	4.54863	5.39975e-06	0.000191282
CSTB	10.3619	10.7669	10.9753	10.4909	10.9284	10.6592	11.8599	11.6875	2135.49	-1.06247	0.233666	-4.54698	5.44221e-06	0.000192269
MICA	7.84673	8.48191	8.52462	8.66283	7.7702	8.54759	9.82997	9.67656	459.284	-1.41127	0.310476	-4.54551	5.4803e-06	0.000193311
ATP6V0E1	11.005	11.4752	11.4942	11.1418	11.3834	11.1267	12.763	12.0905	3282.25	-1.18238	0.260246	-4.54331	5.53767e-06	0.000194726
CPT1A	11.6555	11.3738	10.1764	11.2596	11.5524	11.223	12.8652	12.9954	3812.74	-1.65606	0.364499	-4.54338	5.53606e-06	0.000194726
MT-ND6	12.802	13.1781	12.9684	13.0786	12.9973	13.435	11.3427	12.1607	7436.85	1.28136	0.282328	4.53853	5.66468e-06	0.000198881
JAK1	13.838	13.7516	14.028	13.8289	14.2569	13.8543	15.1934	14.721	19818.4	-1.03982	0.229179	-4.53713	5.70263e-06	0.000199592
RP11-44N11.1	5.1902	5.83534	4.53338	5.34012	4.38793	5.69471	2.2983	2.65256	29.151	2.99555	0.660197	4.53736	5.69618e-06	0.000199592
GUK1	10.9676	10.9307	11.1024	10.9744	11.0274	10.8926	11.9563	11.5788	2397.23	-0.79553	0.17544	-4.5345	5.7741e-06	0.00020178
RP11-75C10.7	4.56053	5.98482	4.57461	4.77286	4.99554	5.25995	2.2983	2.25611	26.2511	3.12505	0.689619	4.53157	5.85471e-06	0.00020428
ZNF519	7.82636	8.94663	8.56354	8.94314	8.6854	8.74524	5.87779	7.29106	329.894	1.91589	0.422924	4.5301	5.89546e-06	0.000205384
RP11-264E20.2	4.62487	7.13565	5.34391	6.43629	5.55008	6.85877	3.55786	2.00777	57.9027	3.46697	0.766312	4.52423	6.06171e-06	0.00021085
LINC00311	4.80226	5.95614	4.35553	5.13914	5.6102	6.4263	2.78202	2.25611	35.525	3.25844	0.720285	4.52382	6.07322e-06	0.000210925
ACTG1P12	5.10255	5.92687	2.51096	4.54768	3.99568	5.22038	0	0	21.4394	7.48862	1.65833	4.51576	6.30903e-06	0.000218778
RP11-255H23.2	8.11097	7.70862	7.58764	8.20297	6.6393	7.65894	5.97087	5.79152	173.072	1.86426	0.412908	4.51495	6.33323e-06	0.00021928
RGS16	5.14704	5.47997	5.39084	5.02707	5.31744	6.05108	3.67314	2.00777	33.6985	2.57734	0.571267	4.51161	6.4336e-06	0.000222413
SV2B	2.67361	1.80455	1.59181	0	0	2.03908	4.7264	5.57999	10.6631	-4.05318	0.899052	-4.50828	6.53551e-06	0.00022559
PCDHGB8P	7.07071	8.90972	6.6492	8.26605	6.59536	8.56349	5.05875	5.09751	194.772	2.92187	0.648217	4.50756	6.55781e-06	0.000226014
RABIF	9.05682	9.32867	9.51474	9.31532	9.45073	9.2878	10.2901	10.1192	778.153	-0.874261	0.19403	-4.5058	6.6124e-06	0.000227547
NIPSNAP3A	10.029	9.60063	10.0238	9.71177	10.1362	9.80837	10.8167	10.9174	1181.56	-0.970414	0.215455	-4.50402	6.66809e-06	0.000229114
KCNH2	2.67361	3.87898	5.13925	4.46406	5.16545	5.22038	0	0	18.197	7.26839	1.61441	4.50218	6.72593e-06	0.00023075
EVI5L	9.48713	9.0588	8.89186	9.25129	8.76359	9.16292	10.4051	10.1024	723.81	-1.14157	0.253715	-4.4994	6.81444e-06	0.000233431
ATP1B1P1	5.14704	6.12025	4.57461	5.59721	4.51916	5.88387	0.985278	2.96322	32.6241	3.36804	0.749716	4.49241	7.04207e-06	0.000240862
CD248	12.1033	12.6146	12.6509	12.868	10.6705	11.9164	10.3904	9.44131	4012.88	2.30009	0.512126	4.49126	7.08034e-06	0.000241804
CLUL1	6.03481	5.39704	3.70991	4.70163	4.45504	6.13859	0.985278	0.8118	29.3661	5.49993	1.22535	4.48846	7.17415e-06	0.000244234
RP11-22H5.2	5.23211	7.80826	5.92498	7.12181	5.63934	7.62146	1.97786	4.07582	90.1658	3.6128	0.804876	4.48864	7.168e-06	0.000244234
RP11-2J18.1	5.1902	6.46372	4.57461	6.00478	5.12481	6.0955	3.29532	2.46791	40.4292	2.9676	0.661205	4.48816	7.18399e-06	0.000244234
EBLN2	7.74909	8.15595	7.087	7.88709	7.5268	8.02321	5.69889	6.46967	181.273	1.6487	0.367459	4.48675	7.23185e-06	0.000245491
MAP3K9	7.67506	8.2884	8.27545	7.48208	6.73691	7.97053	5.69889	6.07629	184.321	1.94406	0.433362	4.48598	7.25782e-06	0.000246002
CBLN1	1.05384	9.03156	9.02426	9.14791	7.18525	7.62904	1.97786	2.00777	244.602	6.76894	1.50924	4.485	7.29136e-06	0.000246625
RP11-357G3.2	4.26999	5.98482	4.6147	6.09092	4.38793	5.80582	0.985278	2.46791	31.4593	3.82806	0.853563	4.4848	7.29809e-06	0.000246625
KCTD21	9.32716	8.97193	9.07902	8.85561	8.90829	8.90039	10.2148	9.80394	647.638	-1.00798	0.22501	-4.47971	7.47459e-06	0.000252212
IFI44	4.1872	3.084	2.12338	1.21221	3.69619	3.3687	5.85355	6.49405	24.5777	-3.11481	0.695544	-4.47823	7.52632e-06	0.000253577
C9orf3	10.514	10.7165	10.1881	10.3496	10.1247	10.4979	8.96764	9.51615	1175.45	1.14476	0.25581	4.47501	7.64067e-06	0.000256663
TICAM1	8.62903	8.3337	8.77732	8.51486	7.78983	8.12315	10.1713	9.48911	485.869	-1.47425	0.32943	-4.47517	7.63519e-06	0.000256663
CTD-2377D24.6	9.52976	10.438	9.76347	9.9124	9.46301	10.0783	5.75231	8.27241	762.652	2.40243	0.536899	4.47464	7.65404e-06	0.000256729
RP11-797A18.6	6.25405	6.67207	5.97203	6.1722	6.28086	6.66606	4.05963	5.0324	66.7363	1.75157	0.391991	4.46839	7.88121e-06	0.000263565
RP4-753M9.1	5.46081	5.06228	3.70991	4.70163	4.38793	5.66554	1.5653	0.8118	23.1211	4.53954	1.01586	4.46867	7.87068e-06	0.000263565
LRG1	5.05665	6.33597	5.39084	5.24313	5.85346	6.69522	3.43255	3.33125	46.0249	2.62708	0.588053	4.46743	7.91645e-06	0.000264351
RP11-304L19.3	6.03481	5.8665	5.826	5.94435	5.80283	5.80582	4.43119	4.46931	48.7129	1.4716	0.329457	4.46674	7.94214e-06	0.000264816
RP11-420L9.5	8.10535	6.98762	7.61754	7.43893	7.46303	7.08491	9.49988	8.67299	276.072	-1.65069	0.369734	-4.46453	8.02432e-06	0.000267161
CR1L	9.20095	6.17105	4.90069	5.67364	6.40484	2.62832	0	0	103.301	9.7654	2.18896	4.46121	8.1497e-06	0.000270536
SEMA6D	8.08833	10.5345	9.12138	10.2423	8.72673	10.3198	7.0999	7.12141	686.716	2.66401	0.597118	4.46144	8.14108e-06	0.000270536
SGSH	10.6859	10.7165	10.6375	10.843	10.5131	10.6656	11.4552	11.3382	1904.28	-0.718253	0.161013	-4.46084	8.16388e-06	0.000270609
RP11-379B18.5	6.56402	5.5584	5.75603	5.431	4.99554	6.241	3.29532	3.71	45.1707	2.43133	0.545249	4.45912	8.22949e-06	0.000272383
KIAA1456	6.31382	8.5216	7.785	8.30261	7.05071	8.48635	5.14116	5.66836	194.088	2.53647	0.569066	4.45725	8.30167e-06	0.000273967
SEZ6L	3.41744	4.47198	4.69169	5.88129	3.31778	4.63471	0	0	18.3097	7.26174	1.6298	4.4556	8.36608e-06	0.000275689
CDH26	6.12654	5.77093	5.50189	5.55742	5.31744	6.1172	4.05963	3.79096	43.5858	1.90955	0.428628	4.45501	8.3888e-06	0.000276034
SIK3-IT1	5.62709	5.98482	5.21944	5.24313	4.90244	6.44358	2.56034	3.53302	39.2879	2.65718	0.596789	4.45246	8.48907e-06	0.000278927
DEF6	6.92502	7.51573	7.07268	6.97851	6.76362	7.24135	5.52563	5.92307	115.494	1.37474	0.308794	4.45198	8.50833e-06	0.000279012
SAMSN1	6.40823	6.86955	6.28935	7.21427	7.50322	7.38247	9.81906	8.12014	243.798	-2.19925	0.494017	-4.45177	8.51641e-06	0.000279012
AC012066.1	5.91128	6.89998	4.6147	6.45807	4.69601	6.02834	1.97786	3.33125	48.6526	3.35197	0.753425	4.44898	8.62776e-06	0.000281822
BMP10	6.84626	6.63635	8.09945	7.68034	8.81877	7.30893	5.29308	2.00777	167.411	3.40812	0.766027	4.44909	8.62353e-06	0.000281822
SGSM1	5.74756	6.1958	4.99483	5.431	6.50324	7.29947	3.43255	3.43566	57.9893	2.91537	0.655334	4.44869	8.6397e-06	0.000281822
RP11-554D15.1	2.67361	1.80455	2.67161	1.8615	0	2.03908	5.39736	4.89264	11.1051	-3.42545	0.770198	-4.44749	8.68805e-06	0.000282989
BSN	6.12654	8.21162	7.41108	7.86281	7.00666	8.07958	5.61486	4.07582	153.283	2.60997	0.587311	4.44392	8.83333e-06	0.000287306
DEF8	10.7332	10.7388	10.7005	10.6753	10.771	10.7644	11.621	11.271	1976.28	-0.725599	0.163293	-4.44354	8.84924e-06	0.000287409
C10orf88	9.21408	9.18467	9.34935	9.15792	9.28312	9.0907	10.3476	9.85661	723.712	-0.906762	0.204088	-4.443	8.87143e-06	0.000287715
TALDO1	11.3097	11.3129	11.7186	11.4117	11.7914	11.0798	12.5626	12.5463	3613.65	-1.09595	0.246722	-4.44204	8.9111e-06	0.000288586
TMEM230	11.1845	10.9947	11.2823	10.9067	11.3015	10.9647	12.1154	11.8828	2688.29	-0.88934	0.200312	-4.43977	9.00541e-06	0.000291222
MT-RNR2	11.3754	13.5041	13.2218	13.9607	12.7689	13.6355	10.2207	11.2193	7880.93	2.47084	0.556777	4.43776	9.09013e-06	0.000293541
TNNC1	4.26999	3.75125	4.65371	4.77286	3.31778	4.50899	0	0	14.0011	6.88482	1.55174	4.43682	9.12956e-06	0.000294392
GCNT1	8.33902	8.50684	7.61754	8.11662	7.63204	7.94648	6.75204	6.48191	224.466	1.45031	0.326934	4.43611	9.15992e-06	0.000294949
CCDC14	11.7545	12.042	11.6334	12.0405	12.0316	12.0395	10.7665	11.151	3433.21	0.961153	0.216876	4.43181	9.34437e-06	0.000300459
SMPD1	10.534	10.4509	10.4755	10.471	10.0709	10.6312	11.7152	11.2111	1764.01	-1.03642	0.233932	-4.43043	9.40438e-06	0.000301958
HCFC2	9.83354	9.79536	9.53577	9.623	9.40903	9.55165	10.5666	10.415	954.488	-0.861608	0.194548	-4.42876	9.47763e-06	0.000303877
POLH	9.95738	10.3621	10.4249	10.487	10.5091	10.4366	11.8061	11.1448	1725.06	-1.13907	0.257226	-4.4283	9.49779e-06	0.000303956
RP11-51F16.5	4.90945	5.66857	4.57461	5.5165	4.80292	5.93365	2.78202	2.81623	30.685	2.69688	0.60904	4.42809	9.50705e-06	0.000303956
AC009951.1	8.01821	8.17475	6.36181	7.59448	6.81562	8.12315	4.97134	5.64677	161.082	2.33575	0.527655	4.42667	9.5701e-06	0.00030453
CCDC68	8.65237	8.43071	9.40756	9.89853	8.65719	7.11758	12.1516	10.7933	1155	-2.70068	0.610122	-4.42646	9.57905e-06	0.00030453
RAB32	9.81643	9.257	9.71588	9.13106	9.70621	9.25146	11.0446	10.4782	986.33	-1.28392	0.290025	-4.42693	9.55819e-06	0.00030453
SLC7A2	9.79911	8.7223	10.3549	9.71404	11.0391	9.96919	8.17996	7.07367	873.261	2.3734	0.5361	4.42716	9.54827e-06	0.00030453
MSANTD2	10.4731	10.9334	10.1747	10.7301	10.3151	10.8101	9.0842	9.56301	1323.99	1.25489	0.283597	4.4249	9.64854e-06	0.000306307
C6orf141	3.9058	4.20574	7.11522	5.431	5.12481	6.85877	2.2983	1.32815	45.7012	4.50543	1.01843	4.42388	9.69446e-06	0.000307095
SGCE	10.1141	9.95063	9.71011	9.63739	9.48525	9.44626	10.7178	10.9974	1108.33	-1.12138	0.253492	-4.42374	9.70061e-06	0.000307095
WASF3	10.4174	8.8833	9.6083	9.15125	9.23858	9.18877	11.198	11.4468	1188.67	-1.81829	0.41107	-4.42332	9.71974e-06	0.000307269
MKRN5P	6.7046	6.70691	4.44719	5.74623	4.16558	6.73788	2.56034	2.81623	51.7352	3.60827	0.815859	4.42266	9.74921e-06	0.000307769
FKBP11	10.0155	10.0875	9.69966	10.0567	9.85338	10.2914	9.04728	9.06968	907.051	0.954673	0.215915	4.42152	9.80068e-06	0.00030884
MIR4459	3.68218	6.1958	3.63392	5.24313	2.99597	4.95706	0	0	21.1833	7.47033	1.68962	4.42131	9.81054e-06	0.00030884
AL359832.1	5.23211	7.07024	5.34391	6.14561	5.48735	6.94626	2.78202	3.79096	58.0353	2.96578	0.670905	4.42057	9.84401e-06	0.000309462
COL26A1	5.10255	4.55083	5.08321	4.96759	4.31755	6.1172	2.56034	0	26.4049	3.92578	0.888247	4.41969	9.88418e-06	0.000310292
SPR	7.83318	7.08356	7.90706	7.49267	7.92023	7.9034	9.34983	8.76855	293.258	-1.36842	0.309748	-4.41785	9.96878e-06	0.000312512
KIRREL-IT1	4.80226	5.59606	4.6147	5.08419	3.58074	5.47695	1.5653	2.00777	23.7723	3.59979	0.815108	4.41633	1.00389e-05	0.000314273
CLUHP3	6.81902	7.2815	6.66837	6.47952	5.55008	6.52703	4.7264	4.5645	80.0805	2.03726	0.461533	4.41413	1.01419e-05	0.000316619
ITGA5	15.5394	15.6978	15.5542	15.8769	15.3789	15.8135	16.8228	16.4104	64035.2	-0.977779	0.221502	-4.41431	1.01335e-05	0.000316619
PGAP1	11.165	12.2582	11.2889	11.612	11.3425	12.1343	9.99141	10.2431	2767.68	1.57481	0.356934	4.41204	1.02401e-05	0.00031924
RP11-305O6.3	7.47145	8.05137	7.2801	7.69875	5.7234	7.65152	4.82942	5.41099	140.352	2.34215	0.53098	4.41099	1.02898e-05	0.000320348
ITGB1BP2	6.29417	7.9748	7.03625	7.36017	7.18525	7.70267	5.18067	5.57999	131.945	1.977	0.448387	4.40913	1.03785e-05	0.000322665
KIAA1958	10.15	9.64173	9.57947	9.44091	9.49525	9.38495	8.19932	8.60185	682.485	1.22614	0.278132	4.40847	1.04102e-05	0.000323204
CAPN1	12.3554	12.7476	12.7313	12.6671	12.5519	12.7212	13.8969	13.3159	7952.73	-0.999975	0.226868	-4.40774	1.04457e-05	0.000323859
LRP1	14.0293	14.0952	13.2794	13.7191	12.4058	13.8499	11.8915	9.59295	10300.8	2.50555	0.568553	4.40688	1.04871e-05	0.000324695
RNF43	4.56053	5.77093	4.2061	3.95291	4.75045	5.37253	0.985278	1.70761	22.2169	4.10776	0.932531	4.40496	1.05803e-05	0.000327133
MED11	7.39971	7.08356	7.2801	7.25215	7.56528	7.36444	8.22789	8.3141	197.078	-0.943097	0.21423	-4.40227	1.07125e-05	0.000330767
MBL1P	8.81975	8.44626	7.35301	8.03929	7.51112	8.66277	5.94816	6.51803	245.038	1.98987	0.452207	4.40036	1.0807e-05	0.000332845
NPIPB4	8.47612	8.24757	7.79812	8.38449	8.02332	8.25627	6.31062	7.19763	250.109	1.39399	0.316794	4.40032	1.08093e-05	0.000332845
BOD1L1	12.6312	12.4788	12.3685	12.5494	12.292	12.405	11.5828	11.7948	5048.15	0.765836	0.174062	4.39978	1.08362e-05	0.000333216
TPD52L2	12.2618	12.0869	12.2728	11.9147	12.4681	12.1223	13.4571	12.9508	5918.86	-1.02783	0.233649	-4.39905	1.08727e-05	0.000333884
AQP1	8.61722	9.7852	8.95958	8.92371	8.21941	9.2066	7.18006	7.37223	431.26	1.76099	0.400558	4.39635	1.10086e-05	0.000337598
RP11-762H8.2	6.6282	6.06759	5.92498	6.09092	6.58041	6.29913	3.97227	4.96421	63.5331	1.76125	0.40079	4.39445	1.11051e-05	0.000340095
SCO2	7.90619	8.05813	8.35453	8.29658	8.38343	7.91584	9.52695	9.01806	371.47	-1.12945	0.257127	-4.39256	1.12026e-05	0.000342613
ATP6V1F	9.76025	9.70559	10.303	9.77386	10.2278	9.58513	11.4123	10.9033	1305.11	-1.26114	0.287191	-4.39128	1.12684e-05	0.000344067
PCSK6	7.64435	8.70947	8.50075	9.2544	9.86422	10.1643	12.2756	11.2514	1382.42	-2.59747	0.591578	-4.39075	1.12959e-05	0.000344067
SNORA49	5.65816	5.95614	4.86789	5.431	5.03993	6.28001	3.55786	2.96322	38.3882	2.46852	0.562205	4.39078	1.12945e-05	0.000344067
FBLN1	12.9658	12.6528	12.6386	12.7269	12.5867	12.667	11.6983	12.0277	5967.7	0.839345	0.191358	4.38626	1.15314e-05	0.000350293
RP11-1023L17.1	7.71993	8.73502	7.13603	8.02477	7.9841	8.64046	5.72585	6.46967	227.977	2.00283	0.456608	4.38633	1.15278e-05	0.000350293
SLCO4C1	5.42512	5.35372	4.53338	4.07065	5.08299	5.37253	2.78202	2.00777	25.255	2.887	0.658528	4.38401	1.16512e-05	0.000353458
HAP1	5.52964	4.38857	4.65371	4.46406	4.38793	4.95706	0	1.32815	20.2363	4.99386	1.14008	4.38029	1.18524e-05	0.000359077
RPL5P4	5.52964	6.65432	5.16648	5.94435	6.14521	6.39109	3.14365	4.19961	52.2915	2.35091	0.536928	4.37845	1.19525e-05	0.000361139
UQCR11	9.86385	9.89505	10.3475	9.68433	10.3319	10.0031	11.3761	10.9781	1373.97	-1.1487	0.26235	-4.37849	1.19507e-05	0.000361139
GNB2	12.4805	12.4568	12.7726	12.3914	12.7242	12.5195	13.4626	13.2928	7207.55	-0.815602	0.186483	-4.37361	1.22211e-05	0.00036876
RGS10	9.74043	9.60063	9.74665	9.82712	9.63203	9.80837	10.4206	10.3884	974.031	-0.676846	0.154781	-4.37294	1.22585e-05	0.000369394
ARID1A	13.1433	13.1239	13.1228	13.2387	13.0929	13.0619	12.5331	12.5823	8237.4	0.573704	0.131204	4.37261	1.22771e-05	0.000369459
RNU2-59P	5.85874	7.09676	6.25171	7.02302	6.72336	7.5985	4.7264	4.81734	93.4137	2.13275	0.488143	4.36911	1.24752e-05	0.000374921
CTC-425O23.2	6.53082	6.98762	6.0176	6.97851	6.5653	6.95834	4.43119	5.33202	85.3969	1.77663	0.406844	4.36686	1.26045e-05	0.000376797
PLEKHA6	5.56286	6.86955	6.14625	5.5165	5.7234	7.24135	3.97227	3.71	63.2165	2.57981	0.590741	4.36708	1.25919e-05	0.000376797
PXDC1	10.1266	9.61446	10.3197	9.63021	9.90379	9.81337	11.649	10.8007	1352.15	-1.36195	0.311863	-4.36713	1.25891e-05	0.000376797
RP11-762I7.4	4.85685	5.26296	4.99483	5.63593	4.51916	5.40818	3.14365	2.65256	27.6883	2.41514	0.552996	4.36738	1.25748e-05	0.000376797
IRS2	9.01542	6.77418	8.70952	7.61401	7.06152	7.29947	9.62865	11.5431	662.535	-2.88971	0.661804	-4.36641	1.26304e-05	0.000377071
AC003104.1	6.81902	7.37113	5.73799	6.65944	6.14521	7.07385	1.97786	4.73788	82.63	2.85079	0.652943	4.36606	1.26509e-05	0.00037718
SHPRH	11.0993	11.6454	11.0124	11.5231	11.0655	11.5502	9.99002	10.3362	2231.23	1.16609	0.267116	4.36548	1.26842e-05	0.00037718
STOX2	6.88618	7.34924	8.2534	7.05194	7.58038	7.01725	5.69889	3.43566	136.861	2.5213	0.577542	4.36557	1.2679e-05	0.00037718
CTD-3064M3.3	6.29417	3.28188	5.89273	2.92308	3.45525	4.63471	0	0	23.1263	7.61293	1.74413	4.3649	1.27182e-05	0.000377194
NEDD9	10.8412	11.2944	11.2003	11.2619	10.6643	11.1446	12.4512	11.9513	2824.22	-1.13725	0.260538	-4.36502	1.27114e-05	0.000377194
SLC25A20	9.14447	8.99678	8.96347	9.01099	9.02054	9.21166	10.1404	9.69377	644.117	-0.873998	0.200365	-4.36203	1.28861e-05	0.000381673
RSU1	11.6608	11.8187	12.3136	12.0584	12.0944	11.5803	13.2274	12.9238	5124.18	-1.13951	0.261264	-4.36153	1.29155e-05	0.00038204
FIBCD1	3.68218	5.26296	5.0249	5.74623	4.58055	5.85832	2.56034	0.8118	27.3828	3.72478	0.854731	4.35784	1.31352e-05	0.00038803
HSF1	10.3642	10.025	10.4459	10.2794	10.5433	10.0644	11.3782	11.1298	1556.92	-0.95992	0.220305	-4.35724	1.31715e-05	0.000388593
ARPC3	11.7563	11.8311	12.0852	11.6497	12.1464	11.7234	12.8978	12.7182	4617.28	-0.933178	0.214222	-4.35613	1.32384e-05	0.000389547
TCF7	6.31382	7.31577	8.1984	7.44984	7.48727	7.07385	5.05875	5.62485	137.034	2.06714	0.474511	4.35635	1.32251e-05	0.000389547
SFRP1	7.89318	8.98972	9.45802	8.73149	8.27153	9.22171	6.84102	7.16763	378.867	1.85045	0.424938	4.35463	1.3329e-05	0.000391703
CLMP	5.42512	4.20574	7.93898	6.64052	7.3963	6.79286	3.55786	0	86.3385	4.43644	1.01893	4.35401	1.33669e-05	0.000392304
AKT3-IT1	4.9602	6.48395	4.65371	5.7812	5.12481	6.00525	1.5653	3.33125	38.119	3.09942	0.71194	4.35349	1.33989e-05	0.000392731
SEMA6A	11.6204	13.597	11.6695	12.9524	12.0212	13.1337	10.2696	10.4813	5315.38	2.31937	0.533052	4.35112	1.35442e-05	0.000396475
IL12RB2	4.56053	6.04052	4.15264	7.60428	3.90259	6.60592	0.985278	2.25611	51.6138	4.79362	1.10183	4.35058	1.35775e-05	0.000396936
ASB8	9.53605	9.10525	9.27156	9.20052	9.44867	9.12324	10.1341	10.1862	754.596	-0.871061	0.20024	-4.35009	1.36084e-05	0.000397323
LINC00852	7.19246	7.52552	7.07268	7.48208	7.18525	7.5354	6.25619	6.18513	139.521	1.13075	0.260037	4.34839	1.37138e-05	0.000399881
EVI2B	4.1872	4.89102	3.06793	4.96759	5.16545	4.63471	6.79085	6.86513	45.9495	-2.26469	0.521011	-4.34672	1.38186e-05	0.000401408
RP11-1L12.3	3.09294	6.83845	5.71972	3.35311	6.08293	5.40818	0.985278	1.32815	36.5791	5.25727	1.20948	4.34671	1.38195e-05	0.000401408
ZDHHC22	7.08221	5.98482	6.44199	6.83612	7.00666	7.24135	4.82942	5.27687	92.392	1.77839	0.409127	4.34679	1.38142e-05	0.000401408
IPP	8.00618	7.95319	8.42668	8.17695	8.15528	8.09607	9.31918	8.92022	351.549	-0.988666	0.227687	-4.34222	1.41049e-05	0.000408917
PNKD	9.57728	9.00381	9.21073	9.22295	9.35295	9.31153	10.3047	10.1054	764.388	-0.918733	0.211588	-4.34207	1.41143e-05	0.000408917
PPFIA4	6.56402	5.73761	4.65371	4.54768	4.63944	5.77883	2.56034	2.46791	34.9738	3.25692	0.750617	4.33898	1.43142e-05	0.000414176
SNORA73B	8.84697	9.71632	9.58453	9.49457	9.9217	10.295	8.09463	8.18898	696.778	1.56837	0.361556	4.33782	1.43901e-05	0.000415836
RP11-1008C21.2	7.86016	8.00311	7.48323	8.03205	7.87806	8.22662	6.76509	6.81761	209.743	1.1434	0.263653	4.33674	1.4461e-05	0.000417352
R3HDM4	10.026	9.7913	9.91564	9.84995	9.90229	9.68117	10.9456	10.5002	1125.97	-0.874963	0.201796	-4.33588	1.4518e-05	0.000418461
CDKN1C	9.60345	8.80102	9.08081	8.50966	8.80276	8.73825	7.65003	7.44908	421.392	1.42068	0.327823	4.33367	1.46645e-05	0.000421604
PEX7	6.53082	6.68959	6.47503	6.41419	6.40484	6.83277	7.90716	7.44283	121.835	-1.13373	0.261603	-4.33378	1.46567e-05	0.000421604
SCP2	10.9807	10.5562	10.6676	10.4883	10.7987	10.4697	11.5938	11.5612	1986.69	-0.905874	0.209121	-4.33181	1.47887e-05	0.000424634
RNF5	7.99406	7.50587	8.08169	7.56468	7.9083	7.5354	8.85616	8.89526	281.781	-1.0915	0.251994	-4.33145	1.48129e-05	0.000424665
ROBO2	13.3005	11.567	10.1731	11.1452	9.66783	10.8958	8.74855	6.67558	2473.15	3.59794	0.830697	4.33124	1.48275e-05	0.000424665
BLOC1S2	9.53186	9.75221	10.0551	9.74758	10.1324	9.83972	11.2436	10.6528	1198.96	-1.12104	0.258856	-4.33074	1.48607e-05	0.000425077
TM2D2	10.9967	11.1114	11.0301	11.2409	11.0574	11.2373	12.2257	11.7202	2683.52	-0.87968	0.203204	-4.32905	1.49755e-05	0.000427817
CACHD1	12.8146	13.1403	11.9305	12.7472	12.49	12.7933	11.3197	11.357	5629.24	1.35953	0.314113	4.32815	1.50365e-05	0.000429015
SNHG14	13.7176	13.8365	13.3111	13.6331	13.4012	13.6866	12.3705	12.8159	10933.7	0.998737	0.230816	4.32698	1.51168e-05	0.000430598
SYNE2	12.2331	12.7474	11.9834	12.5866	11.7284	12.2765	8.7287	10.874	4067.18	2.13185	0.49271	4.32678	1.51302e-05	0.000430598
ZNF585B	8.32457	8.37762	8.50609	8.37879	7.78983	7.52732	9.33458	9.84481	414.075	-1.42298	0.329001	-4.32516	1.52422e-05	0.00043324
EDNRB	7.64435	7.54491	5.50189	6.60192	3.69619	6.13859	3.43255	2.65256	77.7201	3.75391	0.868627	4.32166	1.54861e-05	0.000438552
GIPC1	10.9975	11.275	11.4565	11.2362	11.359	11.1085	12.3108	11.9562	2953.23	-0.897638	0.207699	-4.32182	1.54747e-05	0.000438552
LOXL4	9.99133	8.54104	8.72104	9.01467	7.84716	8.62159	6.95932	4.51769	386.633	2.76218	0.639151	4.32164	1.54875e-05	0.000438552
CTD-2127H9.1	4.26999	5.06228	4.57461	4.54768	4.45504	4.9081	2.56034	1.32815	19.036	2.98993	0.692012	4.32063	1.55585e-05	0.00044001
DUSP27	1.65631	7.00173	5.39084	6.3222	5.55008	6.55911	0.985278	0	48.6757	7.21007	1.66915	4.31961	1.56302e-05	0.000441484
XKR5	5.62709	6.1958	5.85975	5.7812	6.37049	6.80629	3.29532	4.5645	56.9906	2.14478	0.496618	4.31877	1.56903e-05	0.000442629
CEP350	11.9386	12.3752	11.8598	12.3204	11.9979	12.0487	10.8112	11.282	3834.34	1.03723	0.240234	4.31759	1.57743e-05	0.000444442
STK33	7.72728	8.93566	8.44347	8.60545	8.31282	8.46535	6.993	7.10567	295.967	1.4133	0.327404	4.31668	1.58396e-05	0.000445723
C3orf35	5.91128	5.73761	4.72869	5.02707	4.69601	5.80582	1.5653	3.33125	32.4431	2.85363	0.661365	4.31476	1.59777e-05	0.000447936
DTNB	6.81902	7.08356	6.99887	7.02302	6.78985	7.2512	6.03694	5.60259	109.468	1.18808	0.27534	4.31497	1.59623e-05	0.000447936
GIMAP8	11.3255	12.2557	12.0038	11.9048	12.3344	12.8989	13.8384	13.8194	7161.97	-1.63067	0.37795	-4.31451	1.59955e-05	0.000447936
RP11-52A20.2	6.03481	6.74094	4.96413	6.1722	5.77684	6.1172	2.78202	4.19961	52.1685	2.46444	0.571202	4.31448	1.59977e-05	0.000447936
STX1B	6.56402	6.04052	5.87633	5.431	4.51916	6.70958	3.67314	0.8118	49.5533	3.40429	0.789669	4.31104	1.62492e-05	0.000454412
NMRAL1	8.63685	8.79698	8.84418	8.83912	8.88719	8.5909	9.98306	9.4303	539.181	-0.963351	0.223484	-4.3106	1.62809e-05	0.000454734
ADAMTSL2	5.31244	7.07024	6.19995	7.18845	4.58055	7.06271	3.97227	2.00777	70.3536	3.38249	0.784878	4.30958	1.63568e-05	0.000456289
EP400	12.5741	12.5888	12.4793	12.7289	12.4676	12.4658	11.6331	11.948	5399.59	0.754563	0.175257	4.30546	1.66639e-05	0.000464282
RALA	12.9828	12.313	12.5319	12.2655	12.8931	12.1227	13.9251	13.7164	8137.77	-1.27	0.295067	-4.30412	1.67654e-05	0.000466533
RANBP2	13.8154	14.2406	13.9653	14.141	13.9271	14.0109	13.0986	13.319	14862.7	0.810498	0.188364	4.30283	1.6863e-05	0.00046867
RP11-283I3.6	8.93841	9.13114	8.37509	8.9999	8.6284	9.24654	7.34562	7.83048	410.091	1.3088	0.304404	4.29955	1.71144e-05	0.000475072
NCEH1	9.12792	10.0709	10.3667	10.1944	10.0274	10.077	11.5643	11.2666	1466.85	-1.39875	0.325384	-4.29876	1.71754e-05	0.00047618
RHOC	12.5845	12.443	12.7314	12.4642	12.4671	12.502	13.869	13.1456	7455.02	-1.01654	0.236543	-4.2975	1.72738e-05	0.000478318
PDE8B	8.15521	5.1661	5.13925	6.41419	5.69592	6.13859	3.55786	2.00777	71.4495	3.77431	0.878384	4.29688	1.73222e-05	0.000479069
CSPG4P13	4.42256	4.95039	5.48035	4.54768	3.69619	5.25995	1.5653	0	20.9541	4.98471	1.16058	4.295	1.7469e-05	0.000481949
VCAN	13.5375	13.7632	13.9774	13.6558	13.8939	14.3169	11.7546	7.44283	11760.4	3.05547	0.711371	4.29519	1.74547e-05	0.000481949
STK25	12.2398	12.2797	12.419	12.4034	12.4507	12.1227	13.3704	12.9457	6153.99	-0.849773	0.197879	-4.2944	1.75164e-05	0.000482664
RAB6A	12.7335	12.7127	12.9007	12.7621	12.7792	12.6901	13.6527	13.3054	8093.61	-0.724744	0.168811	-4.29322	1.76102e-05	0.000484657
APH1A	10.2362	10.4223	10.1218	10.0424	10.3419	10.2079	11.1503	10.9089	1426.93	-0.800706	0.186558	-4.292	1.7707e-05	0.000486168
RP11-296O14.3	6.05829	6.24405	6.10463	6.1722	6.28086	7.09588	4.67199	4.65379	67.5723	1.75263	0.40835	4.29199	1.77082e-05	0.000486168
RP11-22A3.2	4.26999	5.06228	3.37851	3.82469	3.16583	5.22038	0	0	14.6912	6.94405	1.61852	4.29036	1.78385e-05	0.000489148
EPB41L2	13.5539	13.382	13.1558	13.4256	13.2298	13.133	12.4141	12.5734	9120.58	0.825493	0.192432	4.2898	1.78837e-05	0.000489791
CTD-2314G24.2	5.00923	3.6111	5.31986	5.29244	4.80292	5.51015	1.5653	2.65256	24.7867	3.09482	0.721565	4.28904	1.79451e-05	0.000490876
RP11-53M11.3	6.14859	8.7518	6.61995	7.71693	6.61015	8.5753	3.43255	5.18998	166.149	3.22908	0.752955	4.28854	1.79848e-05	0.000491367
ATOX1	9.56503	9.70774	9.73874	9.35357	9.79468	9.59677	10.6393	10.3413	956.121	-0.864436	0.201636	-4.28711	1.81012e-05	0.000493882
LRRN2	4.34829	5.21534	6.864	5.55742	4.85354	6.75182	2.97414	0	44.8296	4.16798	0.972266	4.28687	1.81207e-05	0.000493882
SRRM2	15.1573	15.2594	15.0831	15.316	15.2029	15.28	14.2485	14.6388	34217.3	0.761737	0.177706	4.28651	1.815e-05	0.000494082
CTD-2179L22.1	3.9058	5.98482	4.6147	5.67364	3.45525	6.02834	0	1.70761	28.2957	4.92462	1.14897	4.2861	1.81835e-05	0.000494397
RNF165	4.56053	4.95039	5.13925	5.71039	4.80292	6.52703	2.78202	2.46791	33.333	3.0452	0.71059	4.28545	1.82368e-05	0.00049525
MAP2	9.50647	8.29986	7.2358	7.93446	6.72336	8.00003	10.4411	11.2134	694.523	-2.65467	0.619836	-4.28285	1.84512e-05	0.000499269
SP140L	7.74909	6.09416	8.07092	6.19831	7.3963	6.318	9.62865	9.4815	296.562	-2.37431	0.554341	-4.28312	1.84293e-05	0.000499269
UBE2A	10.9914	10.899	11.2548	10.9959	11.2469	10.8544	12.0389	11.7846	2555.07	-0.868121	0.202697	-4.28286	1.84507e-05	0.000499269
AC127904.2	6.19171	6.82265	5.39084	6.41419	5.45493	6.60592	2.2983	4.3674	59.0445	2.63122	0.614483	4.28201	1.85209e-05	0.000500385
IFI6	7.42703	6.79052	5.97203	6.1722	5.87812	6.46066	8.34987	8.47589	154.858	-1.87218	0.437239	-4.28182	1.85369e-05	0.000500385
ADAMTS9-AS2	5.77617	6.06759	4.93276	4.96759	5.24344	6.4088	3.14365	3.43566	39.7762	2.49326	0.582449	4.28066	1.86343e-05	0.000502412
FTX	10.9179	11.4759	10.0079	10.9525	9.95395	11.3442	8.83466	9.15626	1550.61	1.8871	0.441035	4.2788	1.87902e-05	0.000505407
SCARNA10	10.7047	10.5763	9.86771	10.6377	10.3286	10.5978	9.01212	9.47233	1222.17	1.21781	0.284614	4.27883	1.87881e-05	0.000505407
BCL2L1	10.7	10.4145	11.0988	10.9996	10.7461	10.5764	12.198	11.6181	2293.44	-1.16211	0.271631	-4.27827	1.88355e-05	0.000506021
RP11-480A16.1	6.31382	6.79052	5.90894	6.29826	5.35306	5.60538	3.55786	4.3674	55.3762	2.15564	0.504009	4.27698	1.89442e-05	0.000508335
HMGB3P9	5.52964	6.12025	4.79997	4.28073	3.58074	6.07346	2.2983	0	30.0347	4.43059	1.03628	4.27547	1.90734e-05	0.000511194
ENOSF1	10.684	11.0243	10.4466	10.8968	11.254	11.0212	9.43601	9.95542	1653.53	1.1919	0.278955	4.27273	1.93091e-05	0.000516896
PYGO1	9.90815	8.39909	9.3889	9.03292	9.37911	9.2292	7.87742	7.44283	519.977	1.62109	0.37944	4.27233	1.93441e-05	0.000517219
THBS1	17.7273	15.2243	16.8044	16.5689	16.1701	16.1361	18.5767	19.2889	205525	-2.33648	0.54695	-4.27183	1.93876e-05	0.000517768
HSPD1P11	6.89924	7.61997	7.29868	7.68958	6.47118	7.94648	5.0157	5.84937	137.171	1.9264	0.45128	4.26875	1.96568e-05	0.000524337
CGN	6.51393	5.11512	7.07268	4.54768	5.16545	4.63471	1.97786	2.81623	43.47	3.63839	0.852652	4.26714	1.97992e-05	0.00052751
CAPN11	3.26429	1.16774	2.12338	2.30765	2.99597	2.03908	6.14074	4.3674	14.5561	-3.28569	0.770218	-4.26592	1.99081e-05	0.000529129
G6PD	9.60943	9.48492	9.90153	9.81451	9.8887	9.50507	10.4871	10.7598	1023.79	-0.919252	0.215495	-4.26577	1.99215e-05	0.000529129
TMEM140	2.89846	3.75125	3.55371	2.64793	2.99597	4.04869	5.29308	5.83035	18.9459	-2.29035	0.536927	-4.26567	1.99304e-05	0.000529129
INPP4B	7.88007	7.32701	7.2486	6.09092	7.29921	7.13896	5.64342	5.0324	123.691	1.9154	0.44917	4.26431	2.0052e-05	0.000531732
FAM84B	11.5543	9.80142	10.5439	10.8888	10.7419	10.1564	12.1621	13.0308	2885.77	-1.93836	0.454599	-4.26389	2.00898e-05	0.000532108
KCNE3	8.44973	7.81627	7.74492	7.6617	7.51898	7.87183	6.6572	6.44486	198.716	1.33213	0.312482	4.26305	2.01657e-05	0.000532716
MTND5P2	4.09936	5.26296	4.49093	3.95291	4.90244	5.51015	1.97786	1.70761	21.0247	3.39846	0.797218	4.26289	2.01797e-05	0.000532716
PTBP2	10.7405	11.0819	10.2095	10.7245	10.2575	11.0942	8.76164	9.58871	1420.09	1.49307	0.350252	4.26285	2.01836e-05	0.000532716
MROH7	7.14937	7.45552	4.57461	4.84073	4.58055	7.2707	1.97786	3.21869	69.1955	3.9845	0.935263	4.2603	2.04154e-05	0.000537663
SMYD3-IT1	5.00923	5.73761	3.7821	5.02707	4.16558	5.25995	0.985278	2.25611	23.3683	3.60006	0.845032	4.26026	2.04188e-05	0.000537663
PIK3CG	8.57713	10.9307	9.48124	10.078	9.66959	10.2613	7.73873	7.91419	827.246	2.18159	0.512145	4.25971	2.04692e-05	0.000538361
RAD54B	9.31746	8.93566	8.67201	8.54569	8.89022	8.55556	6.77803	7.79657	385.51	1.47174	0.345558	4.25903	2.05314e-05	0.000539368
PTRH1	7.67506	7.87873	8.08169	8.25987	7.84716	7.88454	8.94201	8.85817	303.955	-0.953559	0.224019	-4.2566	2.07556e-05	0.000543989
SNURF	6.38984	6.94447	5.45849	6.39173	6.20491	6.68072	4.43119	4.65379	68.7577	1.90207	0.446828	4.25682	2.07359e-05	0.000543989
LINC00312	7.02376	7.161	5.50189	6.43629	5.80283	6.18043	4.49527	3.94041	70.4261	2.29512	0.539322	4.25557	2.08516e-05	0.00054587
MYB	5.14704	6.54301	5.24521	5.88129	5.24344	6.05108	2.56034	3.86762	42.7799	2.50847	0.589644	4.25421	2.09789e-05	0.000546997
TLN2	10.3393	10.7388	10.4383	10.7946	10.052	10.7243	9.55916	9.20878	1282.43	1.14487	0.269102	4.25441	2.096e-05	0.000546997
TM6SF2	4.1872	3.87898	4.65371	4.54768	4.51916	5.00443	1.97786	0.8118	16.7764	3.65182	0.858307	4.25468	2.0935e-05	0.000546997
TUBB2A	10.2465	10.9885	11.8359	11.2956	11.5292	11.1701	13.0119	12.7443	3723.63	-1.62829	0.38276	-4.25407	2.09917e-05	0.000546997
SIRPA	10.2905	11.0381	11.3112	11.2409	11.4507	11.1159	9.83307	9.74928	1887.45	1.32732	0.312085	4.25307	2.10859e-05	0.000548185
WDFY4	1.05384	0	1.22826	1.21221	2.31825	1.02617	2.78202	6.27231	11.3667	-4.78992	1.12622	-4.25311	2.10824e-05	0.000548185
MOB3A	11.3441	11.6677	11.6143	11.8133	11.663	11.5676	12.5947	12.2934	3757.82	-0.833697	0.196065	-4.25215	2.1173e-05	0.000549815
RPL17P19	4.56053	5.21534	3.37851	5.29244	4.45504	5.77883	1.97786	0.8118	23.1088	4.0925	0.962922	4.25008	2.13691e-05	0.000554267
HNRNPU-AS1	11.0431	10.7823	10.0902	10.6869	10.4569	10.9067	9.05527	9.64151	1407.22	1.31565	0.309728	4.24776	2.15923e-05	0.000558992
RASSF3	11.1971	11.146	11.3525	11.324	11.3185	11.0818	12.1735	11.8341	2847.03	-0.773487	0.182097	-4.24767	2.16008e-05	0.000558992
RP11-395I6.3	7.2649	7.07024	4.99483	6.36893	5.24344	7.46943	3.14365	4.13904	79.5353	3.04545	0.717098	4.24691	2.1674e-05	0.000560244
DAB1	6.79125	6.35806	4.79997	5.431	2.99597	5.05028	2.2983	0	37.852	4.7541	1.11985	4.24532	2.18286e-05	0.000563088
RP11-712P20.2	7.32423	7.80022	6.53893	7.30116	6.82833	7.58298	5.05875	5.86815	127.871	1.78239	0.419854	4.24526	2.1834e-05	0.000563088
EMILIN1	6.71941	5.1661	5.605	5.84869	6.72336	6.46066	3.87929	4.13904	58.2069	2.25409	0.531312	4.2425	2.21041e-05	0.000569403
LSAMP	9.78861	8.08487	7.44483	7.54447	8.07223	9.13659	5.92508	6.10823	308.824	2.61121	0.615557	4.24203	2.21505e-05	0.000569946
MT-CO2	16.9893	17.1255	16.7562	17.2565	17.0974	17.0506	16.3354	15.7931	119474	0.964267	0.227329	4.24172	2.21816e-05	0.000570094
ERVMER34-1	7.44496	4.55083	5.41374	5.08419	5.92621	4.57322	2.56034	2.25611	45.1905	3.76952	0.888885	4.24072	2.22802e-05	0.000571976
SLC25A18	4.68645	5.26296	4.90069	4.70163	4.80292	5.95791	2.78202	2.65256	26.91	2.61204	0.616023	4.24017	2.2335e-05	0.000572732
SNORA31	5.93684	6.56217	6.60012	6.50065	6.80279	6.55911	4.43119	5.33202	75.3892	1.58255	0.373348	4.2388	2.24713e-05	0.000575572
AHNAK	16.9343	17.4226	16.6954	17.1653	16.3829	17.0845	15.6812	15.78	110908	1.25391	0.29591	4.23748	2.26043e-05	0.00057832
BMP5	2.89846	2.24483	4.96413	5.08419	3.58074	6.93408	0	0	25.6977	7.75959	1.83146	4.23683	2.26693e-05	0.000579327
PALM	10.6727	10.2321	10.0041	9.96277	9.39415	10.3198	11.6979	11.4028	1604.07	-1.41009	0.333026	-4.23416	2.29403e-05	0.000585588
RP11-159D12.2	10.4544	10.4354	10.0349	10.5067	10.0829	10.6443	8.46234	9.4538	1127.85	1.33495	0.315387	4.23273	2.30872e-05	0.000588672
CHMP4BP1	4.09936	5.47997	4.65371	5.59721	3.45525	5.00443	0.985278	0.8118	21.7692	5.05923	1.19571	4.23117	2.3248e-05	0.000591799
RP11-115H15.2	5.31244	6.12025	4.03938	5.431	4.58055	5.60538	2.97414	1.70761	30.5775	3.13773	0.741599	4.23103	2.32624e-05	0.000591799
TTYH1	6.01093	4.30005	3.55371	4.28073	2.58113	4.29712	0	0	16.8761	7.14788	1.69014	4.22917	2.34555e-05	0.000596039
ULBP2	7.44496	7.14838	7.19672	7.59448	7.92023	7.65894	9.62508	8.33787	275.703	-1.60609	0.379947	-4.22716	2.36665e-05	0.000600723
RAI2	7.39049	5.30905	7.26758	5.63593	5.87812	6.05108	9.52311	8.31067	197.706	-2.56699	0.60748	-4.22564	2.38259e-05	0.000604089
XIRP1	5.56286	3.6111	4.99483	5.74623	3.69619	5.22038	1.97786	0	24.0293	4.54846	1.07665	4.22463	2.39329e-05	0.00060612
MT-ND4L	13.7059	13.9771	13.6392	14.1443	13.7835	13.8778	13.1026	12.8646	13219.3	0.876335	0.207452	4.22427	2.39713e-05	0.000606412
RNU12	6.17031	6.01294	5.79144	6.47952	6.96122	6.13859	4.55661	4.60984	64.5279	1.76692	0.418537	4.22167	2.42504e-05	0.000612785
KMT2C	13.0773	13.381	12.6157	13.1257	12.5108	13.1638	11.6353	11.9386	7079.56	1.21645	0.288231	4.2204	2.43874e-05	0.000615557
PXN	12.9884	12.7771	12.8005	12.9017	12.9646	12.6314	13.5342	13.5928	8560.08	-0.7148	0.169441	-4.21858	2.45847e-05	0.000619842
MBNL1	12.7918	12.5753	12.7851	13.0509	12.7231	12.7948	13.5161	13.6094	8351.42	-0.769871	0.182547	-4.21739	2.47144e-05	0.000622417
MCF2L	8.03014	10.0958	8.45732	8.60056	7.03982	8.47799	4.77883	6.44486	336.255	2.92718	0.694257	4.21628	2.48366e-05	0.000624795
NDUFB7	8.8266	9.02467	9.47581	9.07932	9.40479	9.00014	10.3862	10.0427	725.347	-1.07052	0.254085	-4.21325	2.51718e-05	0.000632522
RP11-567J24.4	6.91219	8.66585	6.864	7.77012	6.8658	8.0906	5.36343	5.50997	166.165	2.28849	0.543413	4.21133	2.5387e-05	0.000637218
PAPPA	9.28049	5.77093	10.0229	8.62483	8.65362	8.55953	12.8777	10.7958	1523.42	-3.2728	0.778218	-4.2055	2.60501e-05	0.000653136
EP300	12.9536	13.1487	12.8242	13.139	12.82	12.9872	12.1481	12.304	7278.16	0.756541	0.180023	4.20247	2.64015e-05	0.000661212
GABBR1	10.017	9.9651	8.97699	9.75419	9.36172	9.92834	8.39256	8.32773	710.599	1.35443	0.322647	4.19787	2.6944e-05	0.000673958
TRIP6	10.9017	10.2019	10.806	10.6329	10.6898	10.5813	11.8198	11.4857	2015.98	-1.01059	0.240752	-4.19765	2.69703e-05	0.000673958
RP11-506O24.2	5.05665	7.38196	5.31986	6.34576	4.90244	7.20126	2.56034	3.62422	63.5817	3.31876	0.790929	4.19603	2.71636e-05	0.000678038
AC009120.3	6.21279	6.50391	5.2954	5.81534	5.28092	6.1172	3.55786	4.19961	48.8693	2.08228	0.49633	4.19535	2.72453e-05	0.000679323
CHCHD10	9.03035	8.97193	9.52792	9.04376	9.59159	8.65907	10.561	10.3047	779.285	-1.26433	0.301677	-4.19102	2.77709e-05	0.000691664
AC073410.1	6.56402	7.38196	5.45849	6.52148	6.18528	6.9218	4.14199	4.73788	78.4511	2.19131	0.522964	4.19018	2.78735e-05	0.000693454
FAM213B	9.78861	10.208	10.3586	10.1699	10.2704	10.4431	11.4532	11.0001	1500.42	-1.02382	0.244393	-4.18923	2.79903e-05	0.000695592
RP4-633I8.2	5.88525	6.17105	3.85085	5.94435	3.69619	6.35501	1.5653	2.65256	37.9043	3.7298	0.890569	4.18811	2.81283e-05	0.00069825
NKAIN2	3.09294	2.58169	0	1.21221	0.9977	2.03908	6.25619	4.69645	14.7884	-4.11004	0.981816	-4.18616	2.83707e-05	0.000703492
TBC1D13	10.8387	10.9698	10.8518	10.8461	10.8849	10.6702	11.6039	11.4236	2112.2	-0.670451	0.160168	-4.18592	2.84019e-05	0.000703492
SLIT3	13.3187	10.7036	9.87701	11.338	8.38773	11.2625	7.33691	5.50997	2300.59	4.88636	1.16746	4.18546	2.84584e-05	0.00070412
CRIM1	15.0911	14.1451	14.8679	15.1301	14.5471	14.5151	15.9176	16.1573	37638.7	-1.28542	0.307163	-4.1848	2.85417e-05	0.000705406
CAPN8	4.74552	7.90898	4.30742	4.54768	3.99568	6.62119	1.5653	2.00777	52.9668	4.79234	1.14532	4.1843	2.8605e-05	0.000706195
SP110	6.35233	3.28188	6.62977	4.77286	4.90244	4.13634	8.75837	8.37445	127.775	-3.13259	0.748765	-4.18368	2.86826e-05	0.000707336
STX11	2.08003	1.16774	2.51096	1.21221	1.58189	3.3687	5.92508	4.51769	12.9353	-3.44778	0.824163	-4.18337	2.87222e-05	0.00070754
DUSP15	5.42512	5.00742	5.6635	5.24313	3.45525	5.13784	2.78202	1.70761	26.5014	3.10561	0.74256	4.1823	2.8857e-05	0.000710085
ZNF271	10.2781	10.2095	10.4438	10.1179	10.4016	10.0089	11.2319	10.953	1461.54	-0.847685	0.202724	-4.18147	2.89631e-05	0.000711918
SMG1	13.1208	13.5454	12.9227	13.2989	13.0188	13.3554	11.9969	12.3973	8369.94	1.01496	0.242781	4.18055	2.90811e-05	0.000714039
AC073052.1	6.53082	7.01569	5.52311	6.39173	5.66791	6.4088	4.05963	4.5645	64.9948	2.0513	0.491019	4.17765	2.94539e-05	0.000720126
IQGAP2	11.0808	11.1106	10.163	11.2834	10.9247	11.5862	9.36919	9.78183	1821.03	1.4955	0.357919	4.17833	2.93661e-05	0.000720126
RP11-449L13.2	5.91128	6.48395	3.7821	4.84073	2.58113	5.80582	0.985278	0.8118	31.2204	5.58548	1.33697	4.1777	2.94465e-05	0.000720126
TMEM70	7.39971	7.63814	8.04548	7.65229	7.8596	8.0629	8.9956	8.74334	283.014	-1.07933	0.25836	-4.17763	2.94568e-05	0.000720126
RP11-727A23.4	5.31244	6.24405	5.54402	6.00478	5.7234	5.93365	4.05963	4.25774	46.0207	1.70826	0.40912	4.17545	2.974e-05	0.000726262
RP11-549K20.1	4.9602	6.04052	3.28222	5.29244	3.80308	5.09472	1.5653	0.8118	23.8396	4.572	1.09525	4.17437	2.9881e-05	0.000728915
Y_RNA	10.3066	10.8781	9.72392	10.4206	9.7963	10.7092	8.59619	9.05746	1104.98	1.52361	0.365016	4.1741	2.99172e-05	0.00072901
ADPRH	7.13839	8.18714	7.785	7.44984	7.63204	7.83955	9.36705	8.72543	291.345	-1.37641	0.329807	-4.17338	3.00116e-05	0.000729733
FZD2	9.14447	8.18096	9.1421	6.90114	8.95251	8.27087	6.72557	5.75162	312.082	2.3098	0.553454	4.17343	3.00053e-05	0.000729733
SERINC5	11.7186	11.3444	9.7987	9.99291	10.1902	10.9406	8.88336	8.44495	1478.28	2.16419	0.518754	4.1719	3.02068e-05	0.000733687
TSR3	9.35587	9.37816	9.98419	9.635	9.84715	9.41155	10.7834	10.5664	1000.19	-1.05591	0.253116	-4.17164	3.02419e-05	0.000733747
EXOC2	11.3279	11.4251	11.2146	11.248	11.2433	11.2016	11.8814	11.8854	2807.05	-0.604987	0.145092	-4.16967	3.05041e-05	0.000739314
ERVK3-1	9.13069	9.6327	9.03907	9.61576	9.34634	9.5336	8.09979	8.50017	585.686	1.08724	0.260774	4.16928	3.05569e-05	0.000739799
MT1L	0	0	0	0	0	0	4.49527	3.86762	4.39381	-6.52761	1.5661	-4.16808	3.0718e-05	0.0007429
RP11-397O4.1	4.34829	6.01294	3.91647	6.06277	4.31755	5.90898	1.97786	2.25611	30.9542	3.56041	0.85441	4.1671	3.08496e-05	0.000745285
CREBL2	10.1744	9.93602	10.0696	9.95513	9.90229	9.70824	10.921	10.6508	1191.81	-0.827528	0.198785	-4.16294	3.14182e-05	0.000757397
MARCKSL1	13.5115	13.8775	13.7625	13.736	13.7868	13.5905	14.5142	14.3592	15643.3	-0.722839	0.173636	-4.16295	3.14169e-05	0.000757397
MRPL41	9.11677	9.06553	9.60333	9.00731	9.66074	8.99721	10.7345	10.2094	822.936	-1.22572	0.294486	-4.16222	3.15162e-05	0.000758948
PAPSS2	11.7103	11.4033	12.2803	11.9245	12.2672	11.751	13.7321	12.8056	5506.87	-1.41911	0.341053	-4.16096	3.16906e-05	0.000762334
HTR1B	7.76345	3.28188	7.28632	5.63593	5.7234	4.75035	9.61249	10.2891	317.321	-3.58624	0.861961	-4.16056	3.17475e-05	0.000762887
RP11-17A1.3	5.42512	5.00742	3.06793	4.46406	4.58055	5.51015	0.985278	0.8118	21.3529	5.0337	1.20997	4.16018	3.18001e-05	0.000763338
BLVRB	8.16064	7.63814	7.48864	7.03755	7.20488	7.65152	9.21601	8.7125	268.89	-1.4137	0.339879	-4.1594	3.19078e-05	0.000764296
IFI27	7.78473	6.65432	6.44199	6.22396	6.50324	6.84583	5.0157	4.77816	92.5577	1.97999	0.476	4.15964	3.18744e-05	0.000764296
LINC00664	5.10255	6.26758	4.53338	4.84073	6.84093	5.66554	2.2983	3.21869	41.8543	3.11354	0.748603	4.15913	3.19461e-05	0.000764401
AP001347.6	4.42256	5.92687	5.08321	5.97488	4.63944	5.47695	3.14365	2.65256	31.9579	2.62925	0.632874	4.15445	3.26066e-05	0.000779377
KIF26B	7.07071	7.55451	8.79705	8.48865	8.84715	9.18107	6.61456	5.77171	289.007	2.2616	0.544471	4.15376	3.27057e-05	0.000780919
PGF	7.97567	9.04184	9.37	8.61517	7.37046	8.0851	11.1793	10.0835	708.198	-2.17196	0.523082	-4.15224	3.29234e-05	0.000784453
RBP7	0	1.16774	3.55371	0	1.58189	1.02617	4.61546	7.24869	23.7015	-5.01404	1.20751	-4.15239	3.29016e-05	0.000784453
NDRG2	9.05098	9.18775	8.48191	8.77116	8.50716	9.48434	6.10011	7.70553	407.18	1.84756	0.444986	4.15195	3.2965e-05	0.000784616
ATP5H	10.5743	10.2835	10.743	10.2579	10.8172	10.1759	11.7106	11.4076	1841.32	-1.07005	0.257886	-4.14931	3.33482e-05	0.000792253
RTKN	10.6448	10.7996	10.3784	10.5567	10.223	10.8067	9.70515	9.54269	1347.47	0.958204	0.230934	4.14925	3.33562e-05	0.000792253
ARPC1A	12.0482	11.5473	12.0394	11.6962	12.124	11.486	12.9575	12.8255	4661.62	-1.04702	0.252423	-4.14789	3.3556e-05	0.000796159
CRIP1	4.9602	4.20574	4.93276	2.30765	3.99568	5.33597	8.24663	6.04362	62.8886	-3.01519	0.727034	-4.14725	3.36489e-05	0.000797524
C6orf163	7.75629	8.14329	6.34999	7.68034	6.7768	7.86543	5.0157	5.81107	151.123	2.1049	0.507813	4.14503	3.39764e-05	0.000803773
HOXC9	8.19283	7.87107	8.42386	8.10287	8.73012	8.14972	4.92557	6.99895	250.501	1.97133	0.475594	4.14498	3.39838e-05	0.000803773
RP11-423H2.3	4.00582	5.11512	4.69169	3.68395	4.24357	5.00443	0.985278	1.70761	17.2131	3.73783	0.901945	4.14419	3.41022e-05	0.000805728
APOB	7.31451	8.67468	6.97596	7.69875	7.16535	7.78634	6.07936	4.69645	168.914	2.2033	0.531841	4.14278	3.43115e-05	0.000809823
HCFC1R1	8.58524	7.82422	8.1951	8.13701	8.34856	7.92817	9.39671	9.15817	374.024	-1.09162	0.263646	-4.14047	3.46592e-05	0.000817175
HMGB1P24	4.26999	5.1661	4.57461	4.17951	4.69601	5.29846	1.97786	2.46791	20.4866	2.77798	0.671131	4.13926	3.48433e-05	0.000820473
TGM2	13.8527	12.2308	13.1052	13.0542	12.7094	12.3048	14.3026	15.3496	13828.4	-1.93328	0.467081	-4.13907	3.48719e-05	0.000820473
ALDH1A1	4.90945	1.16774	1.22826	1.21221	4.45504	2.85193	5.80382	8.76855	68.7607	-4.61111	1.11438	-4.1378	3.50645e-05	0.000823285
S100A11	12.2398	12.0795	12.8265	12.2551	12.3917	12.2324	13.8076	13.1675	6879.18	-1.1645	0.281426	-4.13786	3.50561e-05	0.000823285
MT-TA	5.27283	6.58107	5.94083	5.94435	5.94967	6.4263	3.87929	4.51769	54.355	1.88591	0.456111	4.13475	3.55343e-05	0.000833448
STARD13-IT1	5.56286	6.1958	4.30742	5.88129	4.38793	5.51015	2.2983	3.0966	33.9126	2.88327	0.697479	4.13384	3.56749e-05	0.000835009
WDR83OS	9.6602	9.80745	9.80629	9.60847	9.71479	9.78143	10.4532	10.303	969.841	-0.648052	0.156763	-4.13395	3.56586e-05	0.000835009
VAT1	13.9188	13.8519	14.0584	13.7988	13.9094	13.6952	14.9047	14.4577	17925.4	-0.821975	0.198884	-4.13295	3.58143e-05	0.0008374
GATA2	10.6535	10.6863	11.0721	10.659	11.4686	10.2722	9.51348	9.46618	1566.13	1.36466	0.330285	4.13176	3.5999e-05	0.000839903
MEIS3P2	6.05829	5.51972	6.32604	5.24313	4.80292	4.63471	3.43255	2.65256	36.5574	2.64311	0.639706	4.13177	3.59987e-05	0.000839903
PNPO	8.78498	8.71803	8.90405	8.44571	9.10654	8.48635	9.80174	9.71597	540.666	-1.0004	0.242137	-4.13155	3.60331e-05	0.000839903
RP13-487P22.1	5.59533	6.29074	4.53338	6.03407	5.24344	6.4263	2.2983	3.79096	43.7458	2.69143	0.6515	4.13112	3.60992e-05	0.000840575
EPN1	11.8581	11.6234	11.9364	11.8539	11.9608	11.457	12.779	12.5467	4286.13	-0.874865	0.211839	-4.12986	3.62979e-05	0.000844328
RP11-454L1.2	5.23211	6.52359	4.90069	6.11852	5.63934	6.318	2.56034	4.00971	46.5714	2.51985	0.6104	4.1282	3.65607e-05	0.000849566
HOTAIR	9.44766	8.61171	8.29409	8.68146	8.85649	8.5753	1.5653	6.54162	343.373	3.2245	0.781171	4.12778	3.66289e-05	0.000850274
RAB11FIP5	10.1798	10.2763	10.5387	10.4303	10.464	10.1433	11.5902	10.9916	1615.24	-0.975387	0.236322	-4.12735	3.66961e-05	0.000850958
ATP6AP1	11.4055	11.5963	11.172	11.5506	10.9438	11.5739	12.8247	12.1815	3503.27	-1.14617	0.277832	-4.12541	3.70073e-05	0.000854656
KLK6	2.89846	4.7644	6.00257	5.97488	6.03986	8.17063	0	2.65256	64.3582	4.9541	1.20074	4.12588	3.69319e-05	0.000854656
RP11-536K7.3	3.09294	2.58169	3.7821	4.28073	1.99655	3.21613	6.03694	5.53369	20.6225	-2.58508	0.626521	-4.12609	3.68985e-05	0.000854656
RP11-815J21.1	5.80422	6.82265	4.25765	6.19831	5.08299	6.52703	1.5653	3.62422	49.3798	3.21866	0.780177	4.12555	3.69849e-05	0.000854656
MOB3B	6.74858	8.02399	8.97506	8.85151	7.96696	8.16543	6.47853	4.69645	247.172	2.4646	0.597574	4.12435	3.71783e-05	0.000857726
BMS1P1	4.85685	5.8665	4.35553	4.54768	3.69619	4.50899	1.5653	1.70761	20.642	3.64772	0.884733	4.12297	3.74021e-05	0.000861127
UBAP1L	8.25513	8.6525	8.10298	8.24115	8.27618	8.98251	6.46259	7.37879	293.489	1.46223	0.354645	4.12308	3.73841e-05	0.000861127
AKT1S1	10.4083	10.373	10.5848	10.6088	10.858	10.5387	11.6357	11.2572	1843.49	-0.888092	0.215431	-4.1224	3.74941e-05	0.000862365
ALDH4A1	8.87369	8.89845	8.41253	8.7404	8.41326	8.73474	9.80649	9.49062	511.06	-0.967932	0.234984	-4.11915	3.8028e-05	0.000873751
GPR75	7.41799	8.17475	8.0121	8.20297	7.66075	8.49467	6.46259	6.80792	221.013	1.3974	0.339319	4.11826	3.81743e-05	0.00087622
CHMP2A	9.93218	9.52697	9.66309	9.62781	9.77676	9.65729	10.5824	10.3621	980.336	-0.773436	0.187906	-4.11607	3.85389e-05	0.00088369
TRPC3	4.00582	6.59974	5.45849	5.34012	5.08299	6.8716	1.5653	3.21869	44.0995	3.43869	0.835742	4.11453	3.87962e-05	0.000888685
BTG1	11.4682	11.1284	10.8254	10.9687	11.0003	10.958	11.9315	12.0691	2640.38	-0.929241	0.225885	-4.11378	3.89236e-05	0.000890699
RP3-486I3.7	5.00923	5.06228	5.08321	5.55742	4.69601	4.85741	2.2983	3.43566	26.1571	2.19771	0.534321	4.11308	3.90408e-05	0.000892475
REXO2	10.7028	10.3972	11.0572	10.4109	10.7036	10.6064	11.7862	11.5188	2024.02	-0.994442	0.241833	-4.1121	3.92069e-05	0.000895363
SNX6	11.5774	11.1324	11.4209	11.1121	11.444	11.0839	12.2573	12.1302	3072.88	-0.887069	0.215758	-4.11142	3.9324e-05	0.000897129
LGALS1	11.3601	10.025	10.7265	10.1896	10.6527	10.7154	12.49	11.886	2419.19	-1.54258	0.37529	-4.11038	3.95012e-05	0.000900259
RP11-531H8.1	6.9997	6.26758	3.46876	2.92308	5.03993	5.60538	1.97786	0.8118	37.8686	4.80247	1.16877	4.109	3.97377e-05	0.000904735
RP11-350N15.6	6.44433	6.79052	5.36756	5.94435	5.48735	6.60592	3.29532	4.46931	58.3602	2.25734	0.549619	4.1071	4.00655e-05	0.000911279
TSEN34	7.70513	7.43488	7.96635	7.77879	7.62478	7.21139	8.70518	8.67832	252.004	-1.05297	0.25643	-4.10627	4.02106e-05	0.000913656
TXN	10.7896	10.9334	11.5512	10.7795	11.3139	10.7269	12.3186	12.1593	2799.93	-1.19064	0.290028	-4.10525	4.0388e-05	0.000916763
ATP6V0D1	10.4796	10.8216	10.8087	10.7989	10.7833	10.7322	11.9914	11.3306	2114.41	-0.956552	0.233037	-4.10472	4.04803e-05	0.000917933
GPR143	9.37937	8.81706	8.21153	7.80452	9.18276	9.51328	7.01503	7.12141	401.188	1.87942	0.457973	4.10377	4.06471e-05	0.00092079
ADAM3B	4.62487	5.73761	3.7821	4.77286	3.58074	5.33597	0	1.70761	20.9685	4.47354	1.09037	4.10278	4.08209e-05	0.000922872
RP3-449O17.1	9.63894	9.68825	8.1951	9.10024	8.33526	9.66099	7.23739	7.44908	489.294	1.88565	0.459595	4.10284	4.08104e-05	0.000922872
C11orf30	10.6708	10.6621	10.6167	10.6788	10.7469	10.6921	9.82842	10.1655	1485.3	0.671139	0.163597	4.10239	4.08905e-05	0.000923243
RP11-56A10.1	4.34829	7.17352	4.6147	5.97488	4.24357	6.90942	0	2.81623	48.9149	4.34895	1.0602	4.10201	4.09578e-05	0.000923243
TNRC6B	12.6381	12.7697	12.289	12.4875	12.0299	12.6464	11.4762	11.5046	5055.55	1.00726	0.245555	4.102	4.09602e-05	0.000923243
DSC2	11.8294	11.9464	11.6677	12.009	11.2557	11.678	10.869	10.5069	2999.99	1.05238	0.256599	4.10125	4.10917e-05	0.000925281
KLF9	7.86016	6.63635	8.15828	7.59448	7.81559	8.72063	9.95912	9.61674	403.804	-1.87592	0.457641	-4.0991	4.14753e-05	0.000932987
IPCEF1	1.65631	6.68959	4.65371	5.74623	5.42177	6.241	1.97786	1.32815	37.7717	4.50064	1.09804	4.09882	4.1527e-05	0.00093322
PIANP	7.53978	6.26758	6.21306	6.71475	5.08299	6.9218	4.61546	3.62422	78.2913	2.51086	0.612854	4.097	4.18546e-05	0.000939645
RP11-1149O23.3	5.98666	5.66857	6.0762	5.59721	5.90236	5.51015	7.08956	6.87445	72.6339	-1.18496	0.289286	-4.09616	4.20067e-05	0.000940335
SQRDL	2.67361	4.38857	2.81615	3.95291	0.9977	3.95536	6.57063	6.10823	27.9251	-3.01033	0.734856	-4.09649	4.1947e-05	0.000940335
ZDHHC11	6.87299	8.03774	7.8949	7.37169	7.77678	8.0906	4.67199	6.38091	172.044	1.97694	0.482636	4.09613	4.20105e-05	0.000940335
RP5-867C24.1	5.93684	7.09676	5.05435	6.03407	5.45493	6.85877	3.67314	3.94041	59.6164	2.51582	0.614259	4.0957	4.20902e-05	0.000941184
BCL6	10.3968	9.57963	9.79652	9.80817	9.6284	9.96171	11.5745	10.7132	1301.05	-1.3191	0.322117	-4.09508	4.22015e-05	0.000942737
MIAT	6.88618	7.161	7.20331	7.37169	6.92617	7.54344	5.85355	6.15486	125.454	1.19617	0.292254	4.09292	4.2597e-05	0.00095063
C1orf132	9.54022	10.1426	8.60891	9.56398	8.81877	9.77633	7.64298	7.94547	598.648	1.70299	0.416186	4.0919	4.27861e-05	0.000953906
ARL2BP	11.7536	11.408	11.7706	11.4284	11.6915	11.2016	12.7144	12.335	3745.22	-0.979717	0.239526	-4.09024	4.30933e-05	0.000959804
C10orf32	8.19283	8.16851	8.5712	7.94221	8.17532	8.65907	9.60344	9.20509	407.508	-1.11085	0.271657	-4.08918	4.32897e-05	0.000960383
CDX2	4.1872	2.58169	7.087	4.37531	6.98412	4.75035	1.5653	0	41.2983	5.91478	1.44634	4.08947	4.32358e-05	0.000960383
FAM155A-IT1	5.65816	7.0568	4.93276	5.74623	5.38782	7.43527	3.67314	3.21869	62.1087	2.98994	0.731145	4.0894	4.32494e-05	0.000960383
RP11-16C1.2	6.19171	7.80022	5.95651	7.14884	6.24338	7.78634	3.43255	5.0324	104.006	2.65041	0.648043	4.08987	4.3162e-05	0.000960383
AADAC	2.08003	0	1.22826	0	3.31778	3.04549	4.87829	6.70722	19.0874	-4.23287	1.03529	-4.0886	4.33987e-05	0.00096091
LAMA1	8.07688	8.01706	9.05372	9.44908	7.68192	9.15507	6.73886	3.62422	330.755	2.85357	0.697916	4.08871	4.33787e-05	0.00096091
BECN1	11.0613	10.8971	11.043	10.9677	11.133	10.9722	11.7282	11.5504	2349.41	-0.627436	0.153619	-4.08438	4.41952e-05	0.000977586
COL21A1	6.77717	7.25819	4.96413	7.44984	7.0178	7.36444	4.21991	4.92887	100.535	2.4119	0.590679	4.08326	4.44085e-05	0.00098134
OBSL1	9.72216	9.60063	9.99277	9.63021	9.70965	10.0518	9.04192	8.44495	774.84	1.02517	0.251222	4.08073	4.48942e-05	0.000989869
PRKCD	8.60929	8.42549	8.75731	8.39016	8.30375	8.17581	9.75834	9.20509	444.503	-1.05147	0.257677	-4.08057	4.49262e-05	0.000989869
RP11-436H11.5	6.12654	7.00173	5.43629	6.75048	5.20497	6.97032	4.05963	4.13904	67.1954	2.37648	0.582342	4.0809	4.48612e-05	0.000989869
SNORD116-13	6.71941	6.65432	6.45309	6.96337	6.69588	6.85877	4.61546	5.75162	88.5794	1.44395	0.353888	4.08025	4.49878e-05	0.000990259
RN7SKP16	5.96197	6.63635	5.45849	5.84869	5.48735	6.46066	3.87929	4.3674	52.9633	1.94826	0.477539	4.07979	4.50763e-05	0.000991239
RP11-119F7.3	4.9602	4.38857	3.97923	3.52799	4.63944	5.40818	0.985278	1.70761	18.0019	3.80449	0.932911	4.07808	4.54083e-05	0.000997566
FSD1L	9.34875	10.0692	9.24466	9.8313	9.38342	9.9314	8.21843	8.59623	695.641	1.25117	0.30684	4.0776	4.55021e-05	0.000998327
SORL1	11.4856	10.208	9.55392	9.88251	9.30146	10.4516	7.94207	8.35128	1042.73	2.1824	0.535235	4.07745	4.55315e-05	0.000998327
RP11-141M1.1	4.00582	7.37113	4.6147	6.52148	5.28092	6.77931	3.14365	2.46791	56.6345	3.57796	0.877686	4.07658	4.57032e-05	0.00100112
RBBP9	9.80259	9.67511	10.1061	9.94938	9.92466	9.66099	10.7575	10.5934	1106.38	-0.815747	0.200126	-4.07616	4.57863e-05	0.00100196
ZNF431	10.5702	10.3359	9.73078	10.1179	9.81877	9.9677	8.78425	9.0958	957.273	1.17236	0.287694	4.07503	4.60079e-05	0.00100584
BCAT2	10.363	9.88177	9.64989	9.84789	9.80918	9.8511	11.0412	10.7723	1206.8	-0.995553	0.244525	-4.07137	4.67383e-05	0.00102078
RNF138P1	3.68218	5.21534	4.6147	5.431	3.58074	5.44298	0	2.00777	21.2646	4.0862	1.0037	4.07115	4.6782e-05	0.00102078
CHD4	14.207	14.2187	14.1694	14.2693	14.3305	14.1913	13.5293	13.7475	17628.5	0.589471	0.144811	4.07063	4.68858e-05	0.00102206
MT-RNR1	10.0467	12.673	12.1671	13.1903	11.9379	12.7183	9.42783	10.2645	4263.46	2.48471	0.610489	4.07003	4.70074e-05	0.00102372
COL5A3	8.57713	6.89998	7.89082	6.3222	6.59536	8.14444	5.49462	4.73788	157.766	2.51571	0.618478	4.06759	4.75024e-05	0.0010325
ZNF318	11.6041	11.6325	11.3211	11.5378	11.4827	11.5978	10.7681	10.9342	2684.18	0.679285	0.166991	4.06779	4.7462e-05	0.0010325
CNNM4	9.37236	9.48743	9.35084	9.57149	9.28081	9.36241	8.62153	8.77354	612.261	0.707331	0.173984	4.0655	4.79293e-05	0.00104078
RP11-296O14.2	5.10255	3.45586	3.06793	3.95291	2.58113	5.57433	0	0	14.6042	6.94084	1.70756	4.06478	4.80782e-05	0.00104301
MRPS31P5	7.2649	7.14838	6.13251	7.30116	6.6248	7.01725	4.55661	5.64677	102.175	1.77903	0.437768	4.06386	4.82672e-05	0.0010461
LYPD6B	8.81975	5.83534	5.71972	5.63593	6.43839	7.92202	4.36415	2.46791	119.846	3.70452	0.912175	4.06119	4.88222e-05	0.00105711
RP1-170O19.20	7.39049	6.22012	5.50189	5.84869	6.42171	5.88387	2.78202	4.46931	63.8859	2.55413	0.629047	4.06032	4.90056e-05	0.00106006
ZDHHC8	11.3333	11.256	11.1611	11.4904	11.323	11.268	11.9384	11.9595	2890.02	-0.64076	0.157825	-4.05995	4.9083e-05	0.00106072
CTC-428H11.2	5.05665	5.5584	4.49093	5.24313	4.58055	5.77883	2.78202	3.0966	28.3785	2.3862	0.587793	4.0596	4.91566e-05	0.00106129
AC009061.1	3.41744	6.04052	3.91647	3.82469	5.51906	5.88387	0.985278	1.70761	25.9912	4.35095	1.07217	4.05809	4.94755e-05	0.00106716
CAPG	8.54424	8.70085	8.38961	8.77551	7.78983	8.95866	9.5685	10.3184	538.751	-1.4243	0.351101	-4.05667	4.97771e-05	0.00107264
EDA	8.25004	8.8909	8.16166	8.02477	7.43005	8.90663	6.71215	6.68621	272.267	1.67493	0.412953	4.05599	4.99232e-05	0.00107373
RP11-29B2.5	4.34829	5.39704	4.30742	5.02707	3.45525	5.54259	1.97786	1.70761	21.4621	3.41995	0.843155	4.05613	4.98922e-05	0.00107373
WHSC1L1	12.8434	12.8899	12.4617	12.6966	12.6634	12.7331	12.0007	11.9923	6084.85	0.724692	0.178782	4.0535	5.04577e-05	0.00108419
RGCC	9.63894	8.79698	9.36266	10.0133	9.49325	9.14454	11.6107	10.3396	1079.43	-1.65394	0.408163	-4.05215	5.07492e-05	0.00108942
RNU6-171P	4.90945	6.4432	3.7821	6.00478	3.45525	6.49423	0.985278	2.46791	36.9583	4.08305	1.00773	4.05174	5.08384e-05	0.00109029
NME1-NME2	6.67453	6.42238	7.26128	6.75048	6.84093	7.05148	7.80974	8.32773	154.244	-1.2362	0.305132	-4.05135	5.09236e-05	0.00109108
PRKAG2	9.14721	8.87949	9.67618	8.84739	8.70965	8.97658	10.3851	10.1983	717.915	-1.21804	0.30078	-4.04961	5.13036e-05	0.00109818
CHMP1A	10.8026	10.9417	11.2532	11.2243	11.0115	10.8151	12.0638	11.7369	2517.37	-0.890467	0.219947	-4.04856	5.15345e-05	0.00110208
CTD-2349P21.5	5.80422	4.95039	4.93276	4.62671	4.94974	5.66554	1.97786	3.43566	28.8081	2.46437	0.608765	4.04815	5.16249e-05	0.00110278
HS3ST4	6.27425	4.89102	3.06793	5.13914	3.45525	5.57433	1.5653	0.8118	25.7534	4.68617	1.15779	4.04752	5.17634e-05	0.00110278
MIR421	5.38853	6.80668	4.76477	5.55742	5.08299	6.33662	2.97414	3.53302	44.2828	2.6693	0.659477	4.0476	5.1745e-05	0.00110278
RP11-206L10.9	6.73407	7.19822	6.28935	6.52148	6.9143	7.31833	5.64342	4.65379	96.3454	1.67817	0.414599	4.04769	5.17265e-05	0.00110278
PHIP	12.0635	12.5271	12.3174	12.5494	12.4594	12.4185	10.9319	11.6762	4700.68	1.04654	0.25866	4.04603	5.20944e-05	0.0011067
RP11-117N2.2	7.04743	8.47181	6.66837	7.68958	6.80279	8.28532	4.21991	5.83035	160.829	2.44905	0.605258	4.0463	5.20346e-05	0.0011067
SALL3	4.26999	3.6111	4.83433	3.82469	5.16545	1.61975	0	0	13.3964	6.82739	1.68743	4.04603	5.20925e-05	0.0011067
PCDHGA9	5.85874	7.42445	5.70123	6.54202	5.48735	6.69522	3.87929	4.3674	68.8585	2.35894	0.583376	4.04361	5.26342e-05	0.00111702
TIMP2	13.6012	12.9779	13.1326	12.7795	12.8611	13.0243	14.2321	14.0808	11105.3	-1.06957	0.264522	-4.04341	5.26792e-05	0.00111702
LDLRAD2	11.0873	9.71418	8.96928	10.0585	9.12726	10.0462	8.11006	7.65776	833.751	2.1164	0.523767	4.04072	5.32879e-05	0.00112794
VASH1	13.815	13.478	13.3786	13.5029	13.4052	13.8287	14.2399	15.002	15704.1	-1.09071	0.269931	-4.04069	5.32946e-05	0.00112794
ADAMTS20	5.80422	3.28188	5.16648	6.39173	6.8658	7.97648	3.14365	2.65256	70.1375	3.80598	0.942037	4.04016	5.34154e-05	0.00112944
ATP1B3	12.1491	12.2498	12.3917	12.0021	12.2727	12.3151	13.3518	12.8163	5823.88	-0.873281	0.216234	-4.0386	5.37708e-05	0.00113589
RP11-54A4.2	5.80422	6.31353	5.0249	5.7812	4.99554	5.69471	3.77989	3.62422	40.5909	2.0522	0.508228	4.03795	5.39199e-05	0.00113797
SLC25A51	9.85884	9.77086	9.73874	9.80817	10.0052	9.54165	10.7858	10.4316	1058.08	-0.82603	0.204586	-4.03756	5.40094e-05	0.0011388
SNORD116-18	7.04743	7.25819	6.25171	7.52397	6.5346	6.37316	4.97134	5.33202	98.1082	1.76527	0.437269	4.03703	5.41329e-05	0.00114033
SLC16A2	11.4666	10.7514	9.50943	10.2931	10.323	10.5852	9.04728	8.39726	1276.58	1.85064	0.458506	4.03625	5.43117e-05	0.00114303
NKIRAS2	8.50632	8.06486	8.46282	8.46196	8.50716	7.86543	9.54598	9.21979	408.709	-1.06089	0.262908	-4.0352	5.45548e-05	0.00114707
FOXA1	5.98666	6.59974	0.741079	5.38628	7.58788	5.1797	0.985278	2.00777	53.8162	5.11848	1.26854	4.03494	5.46167e-05	0.00114731
SLC29A1	10.8421	10.3932	9.71127	9.92222	10.3606	10.2417	12.5821	11.0641	1972.44	-1.72448	0.427466	-4.03418	5.4793e-05	0.00114994
PLEKHM1	8.55253	8.85639	8.66726	8.78845	8.43835	8.6992	9.70346	9.33057	489.973	-0.856985	0.212487	-4.03312	5.504e-05	0.00115405
ACTG1P3	5.31244	5.59606	4.35553	5.02707	5.03993	5.44298	2.2983	3.43566	28.1655	2.31346	0.573743	4.03222	5.52514e-05	0.00115692
RP11-136K14.2	4.68645	7.21042	5.34391	6.80247	4.75045	7.07385	1.5653	3.71	61.9711	3.48344	0.863926	4.0321	5.52798e-05	0.00115692
RP11-221N13.3	2.89846	1.16774	3.28222	2.64793	2.31825	1.61975	4.87829	5.35883	12.0259	-2.84342	0.705324	-4.03137	5.54527e-05	0.00115839
RP11-981G7.6	5.46081	5.98482	4.15264	4.54768	4.90244	6.65126	2.2983	2.81623	35.3662	3.17417	0.78733	4.03157	5.54065e-05	0.00115839
CSPP1	10.7084	10.8166	10.2282	10.3755	10.5052	10.5102	9.6464	9.66318	1315.09	0.882843	0.219092	4.02956	5.58812e-05	0.00116626
RP11-849H4.4	6.79125	5.8665	6.38518	6.75048	6.353	6.22109	4.36415	5.21953	70.8189	1.59252	0.395282	4.02881	5.60602e-05	0.00116892
CSNK1G1	10.8505	10.9417	10.8365	10.9244	10.837	10.8839	11.7522	11.3595	2171.66	-0.689665	0.171212	-4.02813	5.6222e-05	0.00117109
PPP1R7	9.63894	9.83331	10.3371	9.9124	10.1938	9.81337	11.0405	10.8936	1254.8	-0.993904	0.246753	-4.02794	5.62683e-05	0.00117109
CDH11	13.1378	11.6499	13.144	11.8343	12.6696	12.9565	11.2058	10.0271	5348.89	1.94797	0.48395	4.02516	5.69378e-05	0.00118284
UACA	13.7683	14.1185	14.5006	14.7577	13.7496	14.1441	15.8209	15.2713	26490.3	-1.35214	0.335921	-4.02517	5.69335e-05	0.00118284
ZDHHC11B	2.08003	3.28188	4.44719	6.3222	2.80341	4.85741	0	0	18.2192	7.25608	1.8028	4.0249	5.69993e-05	0.00118302
RP11-343L5.2	6.49685	6.50391	5.73799	6.54202	5.58045	6.62119	3.77989	4.89264	63.6695	1.88923	0.46944	4.02444	5.71108e-05	0.00118425
LRRC32	10.3841	9.43902	10.812	10.3583	11.2709	10.0234	12.3904	12.0832	2294.09	-1.75135	0.435226	-4.02401	5.72154e-05	0.00118533
AC010642.1	6.84626	7.21042	6.6492	6.78535	6.51901	6.76563	5.46292	5.75162	95.5422	1.20556	0.299667	4.02299	5.74647e-05	0.00118831
UBE2E3	10.878	10.939	11.3651	10.8828	11.1809	10.964	11.9491	11.829	2534.29	-0.843615	0.209697	-4.02301	5.74582e-05	0.00118831
MYL12A	13.2143	13.038	13.7869	13.1599	13.4125	13.0748	14.6677	14.146	13109.8	-1.12509	0.27974	-4.02192	5.77257e-05	0.00119261
MTX2	9.60943	9.26579	9.59584	9.15792	9.63203	9.11517	10.4154	10.2978	838.278	-0.944841	0.235018	-4.02029	5.81261e-05	0.00119978
MYL12B	13.3159	12.9568	13.3814	12.8022	13.2426	12.8899	14.2208	13.9279	10989.3	-0.966377	0.240464	-4.01881	5.84931e-05	0.00120625
SCARNA18	8.58119	8.31123	7.74943	8.11662	7.63927	8.59863	6.75204	6.93804	250.35	1.37036	0.341016	4.01846	5.85799e-05	0.00120694
PPP2R5E	11.851	11.9243	12.067	12.0154	12.0476	11.7283	12.6584	12.5855	4530.12	-0.678604	0.168903	-4.01771	5.87672e-05	0.00120969
HDAC1P2	5.31244	6.67207	4.40209	5.71039	4.38793	6.69522	2.56034	3.0966	43.2785	3.14286	0.782316	4.01738	5.88486e-05	0.00121026
NFE4	2.40713	2.24483	3.46876	3.15405	4.08313	3.50667	6.29271	4.96421	19.993	-2.60206	0.64787	-4.01633	5.91112e-05	0.00121456
CSDC2	5.68858	1.80455	7.824	4.62671	4.58055	5.13784	1.5653	0	45.1832	6.03817	1.50361	4.01579	5.92468e-05	0.00121623
CTC-529P8.1	4.62487	7.161	6.00257	6.97851	5.87812	6.99397	3.29532	4.31361	70.7489	2.6797	0.667651	4.01362	5.97938e-05	0.00122634
RP11-318K15.2	4.09936	5.59606	4.03938	4.54768	4.16558	5.69471	2.2983	0.8118	21.7195	3.65864	0.911657	4.01317	5.99075e-05	0.00122756
C16orf62	11.4472	11.3616	11.1233	11.3218	11.1759	11.206	11.9232	11.9601	2843.74	-0.665189	0.165768	-4.01278	6.00089e-05	0.00122852
PTPN6	5.14704	6.33597	6.26437	6.03407	5.99547	6.22109	4.29383	4.51769	53.9419	1.68198	0.419198	4.01237	6.01112e-05	0.0012295
NIPBL	12.7457	12.8838	12.6266	12.816	12.7727	12.7139	11.9616	12.2359	6310.11	0.656606	0.16369	4.01128	6.03914e-05	0.00123411
RP11-385D13.3	6.05829	6.22012	5.1115	5.02707	3.99568	5.83231	0	3.21869	35.4505	3.39787	0.847218	4.01062	6.05587e-05	0.00123641
ERI3-IT1	6.01093	5.39704	4.57461	5.47439	4.58055	5.37253	3.14365	3.0966	31.2072	2.33606	0.582552	4.01005	6.07048e-05	0.00123827
SGK494	6.9997	7.60157	6.83884	7.46067	7.0178	7.68097	5.55599	6.15486	132.24	1.42282	0.35484	4.00975	6.07839e-05	0.00123876
PPP1R26-AS1	6.71941	5.7035	6.37354	5.7812	6.18528	6.37316	4.43119	4.85548	61.6976	1.60918	0.401339	4.00952	6.08434e-05	0.00123885
SOS1-IT1	7.77058	8.63452	7.32912	8.19002	7.47924	8.37364	6.27456	6.56483	217.852	1.62001	0.404089	4.00905	6.09626e-05	0.00124016
UBE2Z	11.9864	11.8653	11.9507	11.9844	11.9759	11.8776	12.6457	12.4092	4428.64	-0.591328	0.147523	-4.00837	6.11386e-05	0.00124262
LAMTOR1	10.2324	10.2719	10.551	10.1213	10.5297	10.2962	11.1823	11.0682	1531.5	-0.783687	0.195538	-4.00784	6.12757e-05	0.00124428
RP11-575G13.2	4.4932	6.58107	5.52311	6.00478	5.55008	6.28001	1.97786	3.94041	45.5393	2.70425	0.675129	4.00552	6.18801e-05	0.00125543
DPY19L2P1	9.98828	9.06888	7.96635	8.83496	7.7503	8.87194	6.76509	6.81761	394.612	2.1561	0.538332	4.00515	6.19777e-05	0.00125628
RBM22P2	3.9058	4.20574	2.94753	4.07065	3.16583	3.85558	0	0	9.4261	6.29138	1.57094	4.00485	6.20568e-05	0.00125675
DGCR6L	8.18218	8.30556	8.84418	8.17695	8.61746	8.29963	9.51734	9.39997	433.01	-1.03295	0.258041	-4.00305	6.25322e-05	0.00126524
AKAP13	14.1103	14.4049	13.4649	14.07	13.6797	14.2288	12.9024	12.8547	14407.6	1.14896	0.287078	4.00224	6.27451e-05	0.00126727
GLTPD1	8.8436	9.60294	9.30869	9.38517	9.10393	9.249	10.5192	10.0724	779.357	-1.04656	0.26148	-4.00243	6.26956e-05	0.00126727
RP11-54A9.1	6.49685	3.084	7.15655	5.94435	5.99547	4.85741	9.73697	8.12796	190.113	-3.11629	0.779222	-3.99923	6.35485e-05	0.00128235
BIRC6	13.7396	14.3548	13.6435	14.1978	13.6395	14.2529	12.7782	12.9689	14192.2	1.12628	0.281644	3.99894	6.36264e-05	0.00128277
PLEKHB2	12.2208	12.1083	12.4769	12.2008	12.2516	12.0683	13.3986	12.8104	5842.81	-0.907017	0.226827	-3.99871	6.36886e-05	0.00128288
ARHGAP24	9.37002	9.70559	10.5523	10.5529	10.7486	9.8688	11.8159	11.771	1781.01	-1.5742	0.393698	-3.99849	6.37475e-05	0.00128292
A4GALT	7.93819	8.10461	7.92709	7.82979	7.8534	8.02895	9.19927	8.55045	304.828	-0.962099	0.240748	-3.99629	6.43417e-05	0.00128683
BAALC	7.55637	8.50684	7.60764	7.72593	7.30831	7.46943	9.49205	8.88377	309.866	-1.47226	0.368353	-3.99688	6.41823e-05	0.00128683
CRB2	5.65816	3.084	9.36266	6.76802	6.55003	7.71696	2.2983	0	141.039	6.6217	1.6569	3.99645	6.42995e-05	0.00128683
CTD-2377D24.8	8.08262	9.14392	8.30332	8.68146	8.01222	8.66645	4.05963	6.97316	295.258	2.39265	0.59868	3.99654	6.42744e-05	0.00128683
HOXD1	7.63657	8.51178	8.56098	8.37307	6.29923	7.22144	9.86222	10.3571	466.944	-2.16854	0.542569	-3.99681	6.4203e-05	0.00128683
RP11-214O1.3	4.09936	4.55083	2.94753	4.46406	1.99655	4.80487	0	0	12.0384	6.6527	1.66471	3.99631	6.43366e-05	0.00128683
RP11-649A18.4	6.37121	6.98762	7.36482	7.30116	7.13498	6.68072	5.10054	5.83035	107.322	1.51619	0.379355	3.99675	6.42193e-05	0.00128683
MOSPD3	7.73459	7.62908	7.97408	7.7526	7.70966	7.61385	8.62511	8.46359	252.889	-0.805107	0.201477	-3.99603	6.44135e-05	0.00128697
MRPL45P2	7.64435	8.28264	6.85566	7.82979	7.1553	7.60619	5.92508	6.13949	164.431	1.60785	0.402381	3.99585	6.44625e-05	0.00128697
ALMS1	11.3249	11.8682	11.5103	11.8186	11.536	11.683	10.3192	10.901	2783.98	0.996201	0.249406	3.99429	6.48883e-05	0.00129432
ZNF655	10.2037	10.6261	10.8339	10.4508	10.2061	10.6198	9.47228	9.61118	1277.96	0.965976	0.241877	3.99367	6.50585e-05	0.00129657
PCYT1B	8.44082	7.56405	7.66604	6.29826	7.08289	6.93408	1.5653	5.35883	139.046	3.07149	0.769557	3.99124	6.57286e-05	0.00130876
RING1	7.99406	7.80826	7.92311	7.97278	7.62478	7.72405	8.61072	8.67032	271.518	-0.796679	0.199761	-3.98815	6.65909e-05	0.00132477
SCAND1	8.792	8.8447	9.20254	9.02565	9.16533	8.74872	9.7954	9.846	602.326	-0.846845	0.212396	-3.98711	6.68841e-05	0.00132942
ANKRD10	12.0376	12.1767	11.5509	11.8964	11.6248	12.4447	10.5713	10.9969	3491.99	1.1888	0.298241	3.98602	6.71915e-05	0.00133144
OAS3	4.56053	6.22012	4.53338	6.88516	6.37049	2.36357	9.01759	9.08581	172.631	-3.31129	0.830739	-3.98596	6.72083e-05	0.00133144
RP5-867C24.4	5.56286	6.46372	4.6147	5.81534	4.24357	6.1172	1.97786	3.43566	38.9326	2.92586	0.734002	3.98618	6.71448e-05	0.00133144
RPS2P44	3.68218	5.8665	4.09712	5.02707	4.51916	5.77883	2.2983	1.70761	24.8649	3.39361	0.851402	3.98591	6.72217e-05	0.00133144
TBRG1	11.9358	12.4552	11.5016	12.1049	12.0977	12.7139	10.8554	10.9174	3964.72	1.29863	0.326047	3.98295	6.80656e-05	0.00134697
NF1	12.8478	12.7231	12.3539	12.6429	12.1703	12.6467	11.6366	11.6629	5400.52	0.932185	0.234074	3.98244	6.82112e-05	0.00134867
SHISA4	7.8997	7.33817	7.12219	7.67105	7.12471	7.31833	8.45027	8.72543	225.992	-1.16109	0.291706	-3.98034	6.88158e-05	0.00135943
TRIM47	9.58942	10.0759	10.3784	10.2886	9.78982	10.1978	11.3422	10.9835	1388.01	-1.09504	0.275144	-3.97986	6.8955e-05	0.00136099
AC012370.2	3.68218	6.48395	3.63392	5.59721	3.31778	6.28001	0.985278	1.70761	31.0119	4.61185	1.15916	3.97862	6.93171e-05	0.00136693
GPX3	5.49563	7.13565	7.51535	7.10811	6.97271	6.95834	7.95352	9.81608	237.241	-2.19661	0.552135	-3.97839	6.93849e-05	0.00136708
KLF3P1	5.31244	5.8665	4.30742	6.09092	3.90259	5.98178	2.78202	2.65256	33.6703	2.9412	0.739415	3.97774	6.95739e-05	0.00136781
LINC00174	7.07071	7.64714	6.28935	7.71693	6.94963	7.44389	5.58572	5.64677	126.417	1.66079	0.417532	3.97763	6.96044e-05	0.00136781
YLPM1	12.5685	12.5477	12.5318	12.598	12.6793	12.3613	11.6872	12.0019	5424.32	0.697696	0.175396	3.97784	6.95441e-05	0.00136781
COX7A1	3.55588	2.85459	2.12338	2.92308	1.58189	2.85193	6.05831	4.41926	15.148	-2.8943	0.727778	-3.9769	6.98189e-05	0.00137083
SBDS	10.837	10.9526	11.8569	11.3322	11.6087	10.9855	12.9674	12.3436	3555.95	-1.37751	0.346604	-3.97432	7.05819e-05	0.00138461
SUZ12P	9.81125	9.77086	9.2558	9.56147	9.16031	9.39164	8.09463	8.64876	631.193	1.11449	0.280457	3.97382	7.07277e-05	0.00138626
HUNK	5.35099	5.11512	8.2148	6.60192	6.40484	7.14953	4.36415	2.65256	89.4124	3.22861	0.812921	3.97161	7.13873e-05	0.00139699
SHARPIN	9.98828	9.87986	9.91664	9.78897	9.86113	9.88312	10.793	10.39	1098.94	-0.717672	0.180702	-3.97158	7.13989e-05	0.00139699
ACACB	7.91264	8.31688	7.42242	7.41686	7.73688	8.25627	6.39702	6.66488	199.887	1.35721	0.341835	3.97037	7.17614e-05	0.00140286
PSMB8	3.55588	0	3.63392	0	2.80341	2.03908	5.32869	7.04919	25.2366	-3.98867	1.00478	-3.96968	7.19688e-05	0.0014057
GS1-124K5.2	6.37121	6.31353	5.43629	6.50065	5.45493	6.51073	3.77989	4.65379	57.7654	1.91971	0.483798	3.968	7.24778e-05	0.00141442
JAZF1	9.56298	8.66585	8.84418	8.90004	8.65004	8.52341	10.5554	9.88686	664.139	-1.35943	0.342643	-3.96747	7.26395e-05	0.00141634
PYCARD	7.08221	6.98762	6.26437	6.67811	6.10399	6.44358	7.96488	7.91419	135.071	-1.31564	0.331635	-3.96713	7.27428e-05	0.00141713
RN7SL558P	5.46081	5.83534	4.2061	4.84073	4.16558	5.83231	1.5653	2.96322	28.2415	2.99779	0.755866	3.96603	7.30809e-05	0.00142249
KDELC1P1	3.79832	6.48395	4.49093	4.70163	3.58074	5.88387	1.97786	1.32815	27.6742	4.0457	1.02056	3.96418	7.36502e-05	0.0014311
RP11-501C14.7	6.59646	6.68959	6.09048	6.43629	6.28086	6.80629	5.14116	5.30471	76.4023	1.29332	0.326249	3.9642	7.36418e-05	0.0014311
TST	9.16354	8.91718	8.87958	8.67682	8.89325	9.18107	10.101	9.64832	610.728	-0.930263	0.234705	-3.96354	7.38454e-05	0.00143366
RP11-379F4.4	5.35099	7.60157	5.41374	7.14884	6.18528	7.47784	2.2983	4.5645	86.3984	3.03728	0.76672	3.9614	7.45125e-05	0.00144466
SPEN	12.5804	12.8842	12.719	12.9717	12.8186	12.764	12.0615	12.161	6435.7	0.682814	0.172371	3.96131	7.45404e-05	0.00144466
CLCN5	9.13622	9.60986	8.70023	9.14791	8.80919	9.23418	8.17508	7.48603	479.799	1.27042	0.320917	3.95872	7.53512e-05	0.00145787
WBP2	11.2096	10.949	11.2904	10.9554	11.2278	10.9153	12.0806	11.7426	2614.38	-0.821787	0.207587	-3.95875	7.53419e-05	0.00145787
TNFSF18	4.74552	5.11512	4.72869	4.37531	3.99568	4.69369	6.39702	5.94092	36.036	-1.57469	0.397815	-3.95835	7.54695e-05	0.0014589
RP11-499P20.2	5.46081	6.01294	4.79997	5.55742	4.90244	5.83231	3.55786	3.53302	35.7256	2.03633	0.514537	3.9576	7.57069e-05	0.00146224
MTATP6P1	12.7503	12.8327	12.5446	12.9551	12.7146	12.5542	12.0536	11.933	6123.64	0.738097	0.186629	3.95489	7.65689e-05	0.00147762
RP11-483P21.3	5.71837	6.31353	5.52311	5.7812	5.03993	6.318	3.77989	4.19961	46.2445	1.89729	0.479809	3.95426	7.67705e-05	0.00148025
UROS	9.82672	9.6327	9.91564	9.4972	9.75029	9.62735	10.5497	10.3786	983.102	-0.751019	0.190035	-3.95201	7.74985e-05	0.00149301
HUWE1	13.9726	14.2103	13.7703	14.1973	13.8044	14.1102	13.0965	13.2989	14826.1	0.820223	0.207648	3.95007	7.81281e-05	0.00150385
C9orf69	9.82672	10.1585	10.1823	10.2977	10.2669	9.8511	10.9513	10.9348	1319.58	-0.834495	0.211371	-3.94801	7.88024e-05	0.00151553
COL9A3	4.80226	3.45586	6.96825	4.54768	4.16558	5.29846	1.97786	1.32815	30.4032	4.19882	1.06372	3.94729	7.90414e-05	0.00151695
RP11-454F8.2	6.56402	6.92979	6.06177	5.81534	6.03986	6.69522	4.36415	5.0324	69.2981	1.69521	0.429473	3.94718	7.9078e-05	0.00151695
TBC1D30	6.0814	5.7035	5.24521	4.70163	6.5346	6.241	7.27437	8.2222	99.6948	-1.96822	0.498617	-3.94735	7.90207e-05	0.00151695
PLA2G16	7.74186	7.32701	6.23894	7.05194	6.5346	6.69522	9.61249	7.97609	225.72	-2.00394	0.507973	-3.94496	7.98119e-05	0.00152973
IFI35	5.83174	4.55083	4.49093	4.54768	5.6102	4.13634	7.17028	6.82724	55.2862	-2.03716	0.516565	-3.94367	8.02442e-05	0.00153618
SNORD116-19	8.09403	7.93125	7.17677	7.88709	7.29921	7.97648	6.23758	6.59896	184.062	1.3434	0.340657	3.94355	8.0285e-05	0.00153618
ZNF331	11.8722	12.3881	11.2011	11.7285	12.5478	11.967	9.98306	10.8345	3459.76	1.54547	0.391971	3.94281	8.05325e-05	0.00153961
RHOJ	11.7777	11.6096	10.9184	11.618	11.6801	11.6406	12.7475	12.4719	3842.27	-1.05088	0.266564	-3.94229	8.07057e-05	0.00154031
SLC2A4RG	10.5672	10.3689	10.5823	10.2057	10.5442	10.0176	11.3503	11.2152	1632.99	-0.888539	0.225384	-3.94233	8.06925e-05	0.00154031
MIR581	2.08003	5.897	3.28222	4.37531	2.31825	5.13784	0	0	16.062	7.07305	1.79469	3.9411	8.11102e-05	0.0015433
MMP10	6.01093	5.39704	7.37068	6.96337	4.58055	5.40818	8.77783	8.84401	169.22	-2.55271	0.647706	-3.94115	8.10916e-05	0.0015433
PCYT1A	11.6907	11.9872	11.9955	12.1186	12.0329	11.923	13.0607	12.5357	4805.38	-0.85807	0.217715	-3.94126	8.10544e-05	0.0015433
SLC22A1	3.26429	5.63277	4.49093	4.46406	3.69619	5.77883	0	1.32815	20.8948	5.05915	1.28372	3.94102	8.11361e-05	0.0015433
C19orf66	9.04512	8.70085	8.04914	7.87095	7.84716	8.84292	9.89673	10.0995	521.893	-1.53126	0.388591	-3.94055	8.1295e-05	0.00154502
WNK3	7.2649	7.18592	7.84521	7.50318	7.43837	7.59076	6.54058	6.28634	155.018	1.08463	0.275333	3.93933	8.17106e-05	0.00155161
RP11-1057B6.1	4.85685	5.00742	3.63392	5.34012	3.31778	5.98178	1.97786	1.32815	23.2102	3.78759	0.961711	3.93839	8.20317e-05	0.00155639
RP11-96K19.4	4.26999	3.6111	4.57461	4.37531	4.38793	4.69369	1.5653	2.00777	15.2363	2.94964	0.749123	3.93746	8.23475e-05	0.00156107
CETN2	8.18218	7.98902	8.56098	8.01746	8.39201	8.10153	9.31253	9.03685	368.123	-0.957506	0.243195	-3.9372	8.24379e-05	0.00156147
SLC6A12	4.85685	4.7644	4.72869	4.37531	4.24357	6.18043	2.56034	2.00777	24.6016	3.01334	0.765551	3.93617	8.27934e-05	0.00156689
SNORA79	5.35099	5.73761	5.62476	5.67364	5.55008	6.0955	2.56034	4.41926	41.1355	1.96127	0.498492	3.9344	8.34033e-05	0.00157711
FAM13A	9.69994	9.35088	9.0519	9.11059	9.5423	9.15769	8.26512	8.41653	565.789	0.997308	0.253658	3.9317	8.4347e-05	0.00159361
RRM2B	11.5098	10.9867	10.8044	10.8378	11.1143	11.2478	12.4762	11.8707	2830.9	-1.10058	0.279964	-3.93116	8.45359e-05	0.00159585
RP11-421E14.2	7.09363	7.6108	5.54402	6.76802	6.22428	7.54344	2.78202	5.09751	97.7662	2.64345	0.67278	3.92915	8.52469e-05	0.00160792
PRKAG1	9.83014	9.8254	9.89646	9.63261	9.91724	9.64239	10.5317	10.4126	1020.73	-0.67798	0.17258	-3.92849	8.54801e-05	0.00160962
RP11-475N22.4	8.78145	8.07823	8.07811	8.02477	9.00383	7.8782	7.03672	6.72793	277.363	1.49228	0.379857	3.92853	8.54666e-05	0.00160962
SLC43A2	9.87546	10.4496	10.3733	10.8615	10.1104	10.4917	12.5947	11.042	2044.54	-1.62528	0.41375	-3.92817	8.55954e-05	0.00161045
USMG5	10.6991	10.4158	10.9506	10.15	10.8796	10.3361	11.8159	11.5645	1993.27	-1.09431	0.278621	-3.9276	8.57988e-05	0.00161293
RP11-106E7.1	4.09936	5.66857	3.17905	5.08419	3.80308	5.75133	0	1.70761	21.8846	4.54795	1.15844	3.92594	8.63923e-05	0.00162274
RP11-503E24.2	6.38984	7.10984	6.39672	6.90114	5.99547	7.16003	3.97227	5.38514	85.2579	1.89389	0.482478	3.92533	8.66119e-05	0.0016255
TCEB2	10.2893	10.0759	10.655	10.0224	10.5452	10.2637	11.4441	11.1371	1592.14	-0.971399	0.247528	-3.9244	8.69474e-05	0.00163044
CTNNA3	5.93684	6.06759	4.6147	6.03407	5.03993	6.28001	2.97414	3.94041	43.0219	2.31642	0.590386	3.92356	8.72501e-05	0.0016334
RNH1	10.8813	11.0585	11.376	11.2283	11.2883	11.1636	12.1528	11.823	2754.96	-0.822408	0.209601	-3.92369	8.72025e-05	0.0016334
FAM69B	12.4561	12.5019	12.2245	12.3411	12.5404	12.3889	13.1002	12.992	6204.13	-0.6346	0.161756	-3.92319	8.73839e-05	0.00163455
DDA1	10.3285	10.3387	10.9159	10.61	10.6064	10.3613	11.8511	11.2501	1884.03	-1.03884	0.264924	-3.92128	8.80806e-05	0.00164622
RP11-41O4.1	3.79832	5.00742	3.85085	4.62671	4.69601	5.05028	1.97786	2.00777	18.0283	2.93872	0.749684	3.91994	8.85708e-05	0.00165401
HERC5	7.05912	6.91497	6.81322	6.54202	5.31744	6.84583	4.49527	5.09751	82.9203	1.88097	0.479932	3.91925	8.88243e-05	0.00165737
TMC1	5.74756	5.95614	2.94753	5.81534	4.80292	6.0955	2.78202	2.25611	34.9729	3.22828	0.823812	3.91871	8.90223e-05	0.00165969
LINC00704	8.52751	9.02467	7.54678	8.12345	9.39415	9.10163	10.3893	10.6643	691.748	-1.78926	0.456651	-3.91823	8.92033e-05	0.00166037
MPP4	4.80226	5.11512	6.10463	5.34012	5.48735	5.7233	6.64312	7.56872	68.9213	-1.70359	0.434786	-3.91822	8.92065e-05	0.00166037
RP11-274J7.2	4.09936	6.1958	3.85085	6.06277	4.58055	6.13859	2.56034	2.25611	33.5966	3.32191	0.847874	3.91792	8.93147e-05	0.00166102
DESI1	10.7065	10.709	11.025	10.9419	11.0862	10.5978	12.0546	11.5106	2285.39	-0.952189	0.243116	-3.9166	8.98073e-05	0.0016688
CAMK2A	4.00582	4.30005	6.39672	5.24313	2.31825	6.241	0	1.70761	29.348	5.00553	1.27873	3.91445	9.06121e-05	0.00168237
snoU13	8.93524	9.70559	8.60394	9.27295	8.49525	9.57144	7.27437	7.90057	479.959	1.55023	0.396151	3.91323	9.10699e-05	0.00168948
Metazoa_SRP	6.35233	6.33597	4.99483	6.22396	5.28092	6.44358	3.55786	4.31361	52.3373	2.1084	0.538824	3.91298	9.11654e-05	0.00168986
RRAGA	10.6174	11.1484	11.1871	11.1069	10.9933	11.1193	12.0622	11.7474	2543.41	-0.872634	0.223093	-3.91153	9.17139e-05	0.00169863
C16orf13	8.99427	8.54587	8.95568	8.46196	8.94377	8.84942	9.53459	10.0125	556.631	-0.987397	0.252465	-3.91103	9.19042e-05	0.00170076
RP11-472I20.2	4.34829	5.21534	4.6147	5.431	3.99568	5.1797	2.97414	1.32815	22.4659	2.82432	0.722188	3.91078	9.19989e-05	0.00170111
CTD-2224J9.8	6.65925	7.08356	3.46876	5.94435	6.40484	7.65894	3.29532	3.79096	76.4811	3.17579	0.812119	3.9105	9.21045e-05	0.00170167
SHKBP1	10.8805	10.8256	10.9294	10.9922	10.519	10.8324	11.5062	11.6466	2135.58	-0.741272	0.189604	-3.90958	9.24583e-05	0.00170681
DUSP3	12.0751	11.5735	12.0348	11.7797	12.0164	11.5606	13.1225	12.5584	4647.53	-1.01209	0.258905	-3.90913	9.2629e-05	0.00170856
EPC1	10.9449	11.1284	10.6717	10.9931	10.8235	10.9944	10.1061	10.2663	1757.17	0.744434	0.190541	3.90695	9.34683e-05	0.00172263
ZNF66	5.65816	6.98762	6.51794	7.00833	6.4873	6.83277	4.29383	5.30471	81.5794	1.78125	0.455967	3.90654	9.36284e-05	0.00172417
RNF181	9.77627	9.63043	9.9659	9.22295	9.86113	9.25146	10.8323	10.5977	1021.43	-1.07377	0.274897	-3.90606	9.38114e-05	0.00172613
RP11-26J3.3	5.46081	6.22012	5.05435	5.5165	5.24344	5.83231	3.87929	3.79096	39.1265	1.83952	0.471169	3.90417	9.45485e-05	0.00173827
MIR302B	1.65631	1.80455	1.88194	1.8615	2.31825	0	3.67314	5.41099	8.40693	-3.51948	0.90245	-3.89992	9.62232e-05	0.00176665
NOTCH2	12.8852	11.7614	12.7207	11.7672	12.2776	12.0575	11.0203	9.02644	4136.37	1.96945	0.505005	3.89986	9.62489e-05	0.00176665
MUC19	6.23357	7.08356	4.86789	5.74623	4.99554	6.54316	3.14365	3.94041	54.3883	2.61567	0.670874	3.89891	9.6628e-05	0.00177073
SP6	9.13622	9.63043	10.5276	9.89254	9.43627	9.78483	8.22789	8.48504	750.866	1.44303	0.3701	3.89903	9.6577e-05	0.00177073
STX16-NPEPL1	6.31382	7.17352	6.15986	6.869	5.77684	6.84583	4.92557	4.89264	79.2813	1.72006	0.441271	3.89796	9.70076e-05	0.00177624
ITGB7	3.79832	5.39704	5.64426	5.67364	5.16545	6.241	3.29532	2.81623	34.6865	2.57157	0.659931	3.89673	9.74996e-05	0.00178176
MACF1	15.9966	16.1447	15.3501	16.1621	15.1985	16.0601	14.6768	14.53	51087.2	1.2628	0.324076	3.89662	9.75464e-05	0.00178176
RN7SL517P	6.4264	7.7426	5.24521	7.30116	5.42177	7.33695	3.29532	4.65379	90.9187	2.79547	0.717375	3.8968	9.74702e-05	0.00178176
BAX	11.666	11.594	11.3999	11.3757	11.5738	11.6208	12.1575	12.1967	3394.05	-0.634939	0.162967	-3.89611	9.77487e-05	0.00178401
ADORA1	4.26999	4.47198	5.80882	4.46406	5.63934	6.47755	2.97414	0	32.4283	3.69409	0.948427	3.89496	9.82144e-05	0.00178673
ARHGEF37	7.79175	8.09806	6.72441	6.75048	5.90236	7.47784	9.29012	9.32038	275.555	-2.01165	0.516437	-3.89524	9.81007e-05	0.00178673
GNA12	11.8302	11.9118	12.0943	11.9946	11.9543	11.7181	12.7475	12.494	4490.25	-0.704078	0.180754	-3.89522	9.81099e-05	0.00178673
NLRC5	3.55588	5.06228	5.41374	3.68395	4.58055	4.57322	6.50989	6.79816	42.8507	-2.06262	0.529539	-3.89512	9.815e-05	0.00178673
PPM1L	13.0426	13.3936	11.335	12.7261	12.0868	12.9435	10.7477	11.0186	5571.33	1.8417	0.473015	3.89354	9.87911e-05	0.00179577
TNRC18P1	6.35233	7.38196	6.00257	6.75048	5.48735	6.8716	4.21991	4.85548	77.7288	2.06301	0.529922	3.89304	9.89974e-05	0.00179807
RPS12P5	3.9058	5.06228	3.63392	4.54768	4.16558	5.54259	1.5653	1.70761	18.373	3.47657	0.89312	3.89261	9.91702e-05	0.00179923
SCN11A	6.25405	5.39704	4.2061	3.82469	3.45525	6.0955	0.985278	2.25611	28.649	3.92713	1.0089	3.89249	9.92208e-05	0.00179923
ANKHD1-EIF4EBP3	6.38984	7.47587	5.6635	6.65944	6.01783	7.29947	4.49527	4.81734	84.8395	2.09935	0.53949	3.89136	9.96832e-05	0.00180616
RP11-350D17.3	7.49745	6.24405	6.47503	6.34576	6.20491	6.22109	5.14116	3.71	76.9409	2.04905	0.526664	3.89063	9.99833e-05	0.00181014
HOXC10	6.68964	7.51573	8.17848	7.73488	8.92318	7.89714	3.29532	6.15486	198.234	2.65867	0.683786	3.88817	0.000101005	0.0018257
PTPRG	12.8604	13.9358	12.8134	14.1333	12.7908	13.8075	11.6877	11.9286	9611.01	1.69095	0.434893	3.88821	0.000100987	0.0018257
ADAMTS15	7.79874	6.24405	8.85259	7.0803	6.8658	7.47784	5.43052	2.00777	153.762	3.14402	0.808812	3.88721	0.000101402	0.00183084
ALPL	8.3628	7.95319	8.17513	8.56589	7.50322	7.76588	6.62891	3.71	218.519	2.31935	0.596763	3.88655	0.000101679	0.00183084
PTOV1-AS1	7.85346	7.46573	7.49402	7.54447	7.83462	7.9034	5.90163	6.86513	176.382	1.23342	0.31733	3.88687	0.000101543	0.00183084
RAB14	12.0851	12.1603	12.3463	12.2072	12.3308	12.1024	12.8276	12.816	5359.96	-0.612797	0.157659	-3.88686	0.000101549	0.00183084
RP11-474N24.2	4.68645	6.22012	5.1932	6.00478	4.90244	6.13859	2.56034	3.79096	39.1496	2.44061	0.627971	3.88651	0.000101695	0.00183084
ADAM9	13.0884	12.4163	13.208	12.5544	12.5914	12.6631	14.3506	13.5841	9434.35	-1.23388	0.317561	-3.88549	0.000102124	0.00183586
HACE1	12.974	12.7097	10.5677	11.6204	12.141	11.7678	10.0737	10.1425	3701.8	2.05005	0.527621	3.88546	0.000102137	0.00183586
C4orf48	6.64381	7.161	7.26758	7.22701	7.22425	7.39141	8.54413	7.96305	184.905	-1.11481	0.286973	-3.88473	0.000102446	0.00183847
CASP7	9.93218	9.43643	10.2266	9.85406	10.1426	9.56947	11.3329	10.706	1240.71	-1.16555	0.300029	-3.88479	0.00010242	0.00183847
DLGAP1-AS2	9.09423	9.34812	8.58388	8.97369	8.59532	9.19644	7.84705	7.94989	440.963	1.09558	0.282112	3.88349	0.000102967	0.00184637
ADCK2	9.05973	8.80504	8.60145	8.74925	8.51504	8.23161	9.90707	9.52948	519.652	-1.04964	0.27039	-3.88196	0.000103617	0.00185507
HTATIP2	8.35334	8.43071	9.10212	9.04016	9.41114	8.79995	10.438	9.95212	655.561	-1.31206	0.337974	-3.88214	0.000103539	0.00185507
IGFBPL1	3.9058	3.75125	5.1115	4.46406	3.69619	4.9081	0	1.70761	15.5437	4.04789	1.04317	3.88037	0.000104297	0.00186576
DEXI	8.97589	8.7848	9.01493	8.84739	9.10915	8.74175	9.96196	9.51764	578.144	-0.838125	0.216014	-3.87996	0.000104473	0.00186687
ZNF254	10.9114	10.9929	10.8071	10.9332	10.4599	10.825	10.0216	10.0734	1630.31	0.783952	0.202058	3.87984	0.000104525	0.00186687
ANKLE1	6.17031	5.73761	5.92498	5.67364	6.43839	6.44358	4.7264	4.60984	56.7288	1.47089	0.379153	3.87941	0.000104709	0.00186867
PDZD11	9.47628	9.40494	9.6985	9.2293	9.70965	8.95565	10.5694	10.3261	868.785	-1.01717	0.262339	-3.87731	0.000105617	0.00188295
RP11-834C11.4	6.47955	5.39704	6.6492	5.34012	5.90236	5.00443	2.2983	4.13904	47.3375	2.51588	0.648895	3.87718	0.000105676	0.00188295
ITGA6	12.433	13.2531	12.6348	13.1244	12.2686	13.1968	14.0011	14.2985	10180.7	-1.28798	0.332255	-3.87647	0.000105982	0.00188691
PTRF	14.4855	14.5328	14.9031	14.827	14.6156	14.5345	15.4549	15.3603	30268.6	-0.749761	0.193451	-3.87571	0.000106313	0.00189069
TNN	5.96197	5.73761	3.70991	3.52799	4.24357	4.69369	0	2.00777	22.7695	4.20118	1.08401	3.8756	0.000106362	0.00189069
MGAT4B	12.7098	12.6804	12.3422	12.4662	12.2997	12.522	13.4669	13.1346	6918.24	-0.79876	0.206128	-3.87506	0.000106599	0.00189341
FAM189A1	9.5874	9.37003	9.29179	9.569	9.62658	9.11787	8.27884	8.71509	610.776	0.924999	0.238718	3.87486	0.000106687	0.00189349
RP11-222A11.1	9.18237	9.14709	7.76287	8.60056	7.99541	7.10677	6.3458	6.49405	288.727	2.07218	0.534807	3.87463	0.000106788	0.00189378
ANXA4	9.95269	10.1426	9.68208	9.67273	9.37911	10.1551	11.3914	10.6296	1228.48	-1.20385	0.310896	-3.87221	0.000107852	0.00190748
ARHGAP22	6.67453	4.95039	5.85975	6.24915	6.18528	5.51015	7.59261	7.72111	97.6961	-1.66818	0.430778	-3.87247	0.000107737	0.00190748
RGS19	8.9193	8.89845	8.84207	8.93927	9.15275	8.67013	9.95912	9.52801	576.669	-0.849596	0.219414	-3.87211	0.000107898	0.00190748
RP11-248J18.3	5.1902	5.00742	5.08321	4.77286	4.99554	5.51015	3.43255	3.43566	27.6257	1.77843	0.459275	3.87226	0.000107833	0.00190748
EGR1	6.37121	8.08487	6.49665	7.18845	6.55003	8.74175	5.10054	4.92887	146.126	2.55448	0.659805	3.87156	0.000108139	0.00191024
FER1L5	5.80422	5.77093	3.46876	4.70163	2.99597	5.33597	1.5653	1.70761	24.2712	3.89177	1.0053	3.87126	0.000108274	0.00191112
FLYWCH2	8.41376	8.83292	8.80574	8.43477	8.63926	8.46958	9.5365	9.34405	466.038	-0.833947	0.215434	-3.871	0.000108388	0.00191164
SSBP4	11.3542	11.4179	11.2619	11.3299	11.6087	11.1984	11.99	12.1379	3052.96	-0.698364	0.180464	-3.86982	0.000108914	0.00191941
CAPN2	14.143	13.9597	14.2403	14.1039	13.9741	13.8728	14.6872	14.742	19481.8	-0.660521	0.170703	-3.86941	0.000109098	0.00192115
OPTN	11.5055	10.1694	10.8481	10.2423	9.74359	9.91446	12.7081	12.0003	2464.51	-1.85724	0.480055	-3.8688	0.000109371	0.00192445
ZFYVE21	10.5753	10.4052	10.4108	10.1993	10.2912	10.1824	11.1472	10.9883	1515.67	-0.719495	0.186005	-3.86816	0.000109662	0.00192806
ZNF410	7.04743	7.98193	7.16332	7.32506	6.98412	7.57516	5.46292	6.27231	139.935	1.47202	0.380574	3.86789	0.000109783	0.00192869
RP11-48B3.4	6.35233	6.85408	6.54931	6.62135	6.12474	7.13896	4.7264	5.48585	82.9384	1.50312	0.388638	3.86767	0.000109881	0.00192891
CCDC66	9.79037	10.1395	9.75452	10.0169	9.91575	9.93293	8.93047	9.31183	871.521	0.79633	0.20593	3.867	0.000110182	0.00193261
NUDT16L1	8.9225	8.86026	9.16253	8.76681	8.88415	8.78985	9.88482	9.51615	567.917	-0.807393	0.2088	-3.86682	0.000110263	0.00193261
DAD1	11.7273	11.872	11.9218	11.8899	11.8425	11.9083	12.6516	12.3275	4237.04	-0.636908	0.164731	-3.86635	0.000110474	0.0019348
UBL4A	7.45385	7.57352	7.03625	8.22219	6.73691	7.67367	9.29688	8.77354	270.641	-1.54	0.398359	-3.86586	0.0001107	0.00193725
RP11-413E1.4	4.26999	5.39704	3.70991	4.96759	3.45525	4.95706	1.5653	1.70761	18.2576	3.46134	0.895685	3.86446	0.000111335	0.00194534
S100A16	11.5034	10.1458	11.0301	10.4602	11.4518	10.4431	12.4989	12.4872	2906.31	-1.56047	0.40378	-3.86464	0.000111252	0.00194534
LEF1-AS1	5.1902	4.10482	4.6147	3.82469	4.31755	5.09472	2.56034	1.32815	18.3631	2.93525	0.759588	3.86427	0.000111423	0.00194538
CCND1	12.9089	13.0579	14.6599	14.5968	13.9503	13.8339	16.6499	15.1538	29574.1	-2.10231	0.544082	-3.86396	0.000111565	0.00194635
RNF185	9.91298	9.94517	10.1848	10.0727	10.2634	9.9557	10.921	10.667	1246.19	-0.73754	0.190924	-3.86301	0.000111999	0.00195241
AGAP2-AS1	5.27283	4.55083	4.15264	4.07065	4.75045	5.40818	6.23758	6.82724	43.3853	-1.81289	0.469382	-3.8623	0.000112323	0.00195352
CTB-152G17.6	6.8052	6.70691	5.64426	6.45807	5.45493	6.65126	3.14365	4.85548	66.0496	2.17329	0.562676	3.86241	0.000112274	0.00195352
RN7SKP203	4.26999	4.20574	4.30742	4.54768	3.58074	4.21896	0	1.32815	13.3789	4.38303	1.13472	3.86264	0.00011217	0.00195352
CTD-2308G16.1	3.79832	6.70691	4.79997	5.38628	5.69592	6.52703	2.97414	2.96322	42.4722	2.98947	0.774224	3.86125	0.00011281	0.00196048
RP11-803D5.4	6.40823	6.75766	4.53338	6.1722	4.69601	6.84583	0.985278	3.86762	54.7418	3.23718	0.838419	3.86106	0.000112898	0.00196049
CD79B	6.25405	6.74094	5.1115	5.19207	5.66791	6.75182	4.05963	3.79096	54.4426	2.25147	0.583404	3.8592	0.000113761	0.00197243
NMI	7.93184	7.76758	7.51005	7.51361	8.13496	7.13896	8.76164	8.96234	271.75	-1.16818	0.30269	-3.85933	0.000113697	0.00197243
COX14	8.07112	7.89393	7.64683	7.23964	7.89628	7.57516	8.93913	8.65147	271.53	-1.05958	0.274634	-3.85817	0.000114241	0.00197924
NSRP1P1	4.9602	5.83534	4.57461	5.94435	4.69601	5.40818	3.29532	3.0966	31.5487	2.2572	0.585262	3.85673	0.000114913	0.00198852
ZNF107	9.42751	9.80745	9.67024	9.87242	9.55382	9.28061	8.23729	8.86286	683.703	1.0327	0.267772	3.85665	0.000114953	0.00198852
ANKDD1A	7.21353	7.30443	6.4308	6.69655	6.68194	7.28035	5.39736	5.77171	105.424	1.38879	0.360193	3.85569	0.000115402	0.00199475
RP11-276M12.1	4.80226	5.8665	3.70991	4.70163	3.99568	5.29846	0	2.46791	22.3989	3.58246	0.929325	3.85491	0.000115773	0.00199964
ANXA7	10.878	11.1324	11.3481	11.0525	11.3032	10.9841	11.8915	11.8892	2624.29	-0.764229	0.198273	-3.85444	0.000115996	0.00200196
UBN2	11.4265	11.6194	10.9963	11.4089	11.1311	11.4839	10.1441	10.613	2307.16	0.961963	0.249598	3.85405	0.000116182	0.00200363
PELI2	10.64	10.0875	9.67854	9.86225	10.365	10.0756	8.61434	9.19397	975.174	1.22065	0.316741	3.85377	0.000116313	0.00200436
UNC45A	11.6746	11.5132	11.6376	11.5487	11.6709	11.5225	12.1738	12.1024	3448.26	-0.542239	0.140743	-3.8527	0.000116824	0.00201162
HMG20B	10.4208	10.4573	10.395	10.4399	10.586	10.3407	11.0025	11.0139	1557.18	-0.566697	0.147113	-3.85213	0.000117094	0.00201473
SP9	3.26429	3.45586	5.64426	1.21221	6.42171	2.36357	0	0	19.7235	7.38305	1.91826	3.84883	0.000118684	0.00204053
AL365202.1	3.9058	5.00742	3.37851	4.46406	3.90259	4.85741	0.985278	1.32815	15.0073	3.93165	1.02175	3.84797	0.000119099	0.00204611
KCNH6	3.55588	4.89102	4.09712	3.35311	4.94974	5.77883	1.5653	0	18.8166	4.80048	1.24774	3.84735	0.0001194	0.00204759
NAV2	11.4583	10.2019	10.2395	10.2009	11.2036	10.5929	8.42582	9.44444	1414.14	1.72067	0.447209	3.84757	0.000119295	0.00204759
STRIP2	6.44433	9.04525	8.65769	8.93151	8.57284	9.0574	6.3458	6.69675	324.769	2.13542	0.555052	3.84724	0.000119458	0.00204759
EIF2B2	9.7018	10.1663	10.198	10.1961	10.1603	9.9557	11.0432	10.7598	1287.9	-0.834844	0.21702	-3.84685	0.000119645	0.00204923
AUTS2	11.6598	11.52	11.4081	11.5062	10.7776	11.3573	10.5125	10.1721	2348.02	1.04519	0.27174	3.84627	0.000119929	0.00205099
LDOC1L	10.4197	10.602	10.6652	10.673	10.7486	10.5527	11.3175	11.1818	1783.78	-0.637385	0.165709	-3.84642	0.000119858	0.00205099
MATN1	6.4264	5.77093	4.65371	3.68395	3.58074	3.95536	1.97786	0.8118	25.4759	4.22794	1.09941	3.84564	0.000120239	0.00205473
EPB41L5	11.73	11.6279	11.5837	11.5218	10.8479	11.257	10.4653	10.3513	2446.78	1.04771	0.272498	3.84484	0.00012063	0.00205985
CXCL3	6.54751	4.89102	4.15264	4.90556	4.63944	5.63577	8.31035	6.9469	84.8038	-2.4597	0.63978	-3.8446	0.000120749	0.00206033
BTBD1	11.4937	11.2829	11.5973	11.4311	11.6202	11.4436	12.3142	12.0274	3303.42	-0.695196	0.180865	-3.84372	0.000121183	0.00206616
ITPKB-IT1	3.79832	6.54301	4.03938	5.47439	4.24357	5.66554	2.2983	2.00777	29.8378	3.47787	0.904885	3.84344	0.000121323	0.00206699
AL590762.7	4.1872	3.28188	2.67161	4.28073	2.58113	4.44176	0	0	9.43345	6.30005	1.63937	3.84297	0.000121552	0.00206933
MTND1P11	4.42256	5.35372	3.85085	3.82469	4.24357	4.85741	1.5653	2.00777	17.2307	3.11881	0.811876	3.84149	0.000122289	0.0020803
RIPK2	9.2193	8.50684	9.23183	8.99246	9.13751	8.29963	10.3444	9.97504	655.901	-1.23123	0.320773	-3.83834	0.000123871	0.00210562
MIR10A	9.41392	9.89316	8.54031	9.13783	8.38343	9.28061	6.67113	7.90057	482.175	1.78807	0.46588	3.83804	0.000124022	0.00210659
DST	14.8862	15.1354	13.8875	14.7548	13.8056	14.921	12.9872	13.266	21547.5	1.51825	0.395604	3.8378	0.000124144	0.00210708
PROKR2	8.25004	1.80455	6.25171	4.96759	6.68194	4.80487	0.985278	0	67.6293	7.65955	1.99603	3.83739	0.000124349	0.00210795
RP1-253P7.1	3.9058	5.73761	3.17905	4.96759	3.45525	5.51015	0.985278	1.32815	20.2156	4.37902	1.14117	3.83732	0.000124382	0.00210795
ISL1	5.38853	5.47997	8.55841	6.67811	6.78985	7.23143	3.87929	4.46931	106.964	2.97159	0.774548	3.83655	0.000124773	0.00211298
RSU1P3	3.41744	5.63277	2.12338	3.95291	1.58189	5.66554	0	0	15.987	7.06784	1.84262	3.83576	0.000125178	0.00211825
RP3-368A4.5	10.933	11.1828	9.7078	10.4656	9.74359	11.0169	8.86225	9.02226	1304.6	1.6797	0.437986	3.83504	0.000125542	0.00212282
C14orf183	4.42256	5.30905	3.46876	4.84073	4.38793	5.60538	0	2.46791	21.1211	3.49302	0.910907	3.83466	0.00012574	0.00212457
MEOX2	7.21353	4.30005	2.67161	5.34012	6.6248	4.95706	7.61441	10.2286	216.566	-3.62689	0.945892	-3.83436	0.000125892	0.00212555
LRGUK	5.35099	6.31353	4.79997	6.14561	2.80341	6.02834	1.5653	2.96322	36.7515	3.40299	0.887684	3.83356	0.000126303	0.0021309
ISG15	7.30472	7.21042	7.97022	6.3222	7.50322	7.32767	9.10745	8.59058	238.517	-1.52237	0.397221	-3.83254	0.000126825	0.00213811
RP11-473D24.1	3.9058	5.897	3.85085	4.90556	4.08313	5.05028	0	2.25611	20.8551	3.73868	0.97563	3.83207	0.000127069	0.00214061
RP11-29G8.3	6.27425	5.39704	5.43629	6.94806	5.31744	6.0955	3.87929	4.07582	52.2682	2.12074	0.553472	3.8317	0.00012726	0.00214222
RP11-214K3.21	6.23357	6.94447	5.2954	6.50065	5.77684	6.7238	4.21991	4.65379	65.5711	1.93179	0.504314	3.83052	0.000127871	0.00215091
YIF1A	10.4321	10.247	10.5452	10.4817	10.5375	10.4937	11.4019	10.9754	1645.04	-0.744493	0.194393	-3.82984	0.000128228	0.00215531
CSF1	9.9959	7.75098	9.01867	8.66283	8.97268	8.84617	11.6464	10.1983	936.945	-2.07472	0.541807	-3.82925	0.000128533	0.00215686
HMOX2	10.1225	10.7314	11.0984	10.8284	10.943	10.6647	12.2541	11.5713	2292.19	-1.19103	0.311091	-3.82856	0.000128895	0.00215686
NLRP3	5.10255	5.06228	4.76477	5.5165	5.38782	5.44298	6.77803	6.27231	50.6427	-1.34016	0.349965	-3.8294	0.000128455	0.00215686
RP11-415F23.2	4.00582	4.69666	3.28222	4.17951	4.80292	4.37125	0.985278	0.8118	14.2737	4.44199	1.16017	3.82876	0.000128793	0.00215686
RPL36AP33	3.26429	5.06228	2.94753	2.92308	2.80341	4.63471	0	0	10.5177	6.46014	1.68728	3.82873	0.000128804	0.00215686
UBC	13.3665	13.3517	13.5673	13.297	13.5918	13.4283	14.4937	13.9521	13187.4	-0.810133	0.211599	-3.82862	0.000128861	0.00215686
ASIC2	4.56053	3.45586	4.44719	4.28073	5.38782	4.85741	0.985278	0	17.7073	5.76956	1.50706	3.82834	0.00012901	0.00215719
HOXD13	5.56286	4.20574	7.19672	4.62671	7.18525	4.21896	3.14365	1.32815	50.5794	3.85339	1.00668	3.82784	0.000129275	0.00216001
RP11-30L15.6	4.09936	4.95039	3.97923	4.54768	4.85354	4.57322	0.985278	2.65256	17.5252	2.74641	0.71772	3.82657	0.000129941	0.00216938
SORBS1	11.9271	10.5418	10.5993	10.4949	11.2546	10.891	9.70515	8.98403	1756.81	1.66275	0.434547	3.8264	0.000130028	0.00216938
GFRA2	3.55588	4.47198	4.79997	4.28073	3.31778	5.00443	1.5653	0.8118	15.0039	3.91579	1.02345	3.82605	0.000130214	0.00217087
AC006978.6	5.88525	6.09416	5.1115	6.14561	4.85354	6.241	4.05963	3.71	44.8874	1.99175	0.520664	3.8254	0.000130558	0.00217486
AES	12.5746	12.525	12.7329	12.4971	12.6758	12.323	13.3369	13.1614	6968.66	-0.691049	0.180655	-3.82524	0.000130646	0.00217486
CNRIP1	10.3922	10.1788	10.1149	10.0692	10.752	10.07	11.2195	11.2705	1541.57	-0.960807	0.251296	-3.82341	0.000131619	0.00218782
SESN3	11.9131	11.842	10.6142	11.0878	11.3496	11.385	10.2442	9.76063	2328.48	1.40843	0.368551	3.82154	0.00013262	0.00220284
SDHCP3	4.26999	3.28188	3.7821	4.77286	4.16558	4.75035	0.985278	1.32815	13.9333	3.82929	1.00259	3.81941	0.00013377	0.00222031
TDRD7	9.46314	9.22128	8.54031	8.97746	8.77677	9.36468	10.3269	10.1221	708.47	-1.13719	0.297762	-3.81913	0.000133921	0.00222117
CAPN5	8.69794	8.48693	8.84839	8.87193	9.08816	8.76943	8.00944	7.90057	396.595	0.853301	0.223475	3.81832	0.000134362	0.00222521
RNU6-123P	4.74552	5.11512	3.28222	4.62671	4.08313	5.29846	0.985278	2.25611	18.8721	3.28488	0.860268	3.81843	0.000134301	0.00222521
CD9	11.9621	12.5879	11.9406	12.2644	12.2427	12.645	13.3377	13.2615	6301.63	-1.00069	0.262136	-3.81745	0.000134836	0.00223143
RP11-264E20.1	5.98666	7.86337	5.92498	7.20142	6.24338	7.63657	5.10054	4.13904	102.862	2.37228	0.62146	3.81726	0.00013494	0.00223151
GALNT8	4.26999	4.30005	3.55371	4.62671	3.99568	5.25995	1.5653	1.70761	15.9919	3.26818	0.856288	3.81668	0.000135261	0.00223518
RAB7A	12.1194	12.1603	12.5762	12.2609	12.5719	12.1987	13.4052	12.993	6227.96	-0.886561	0.23235	-3.81563	0.000135838	0.00224307
RBFADN	6.23357	5.83534	5.62476	6.09092	4.90244	6.60592	3.77989	4.31361	50.3479	1.95542	0.512698	3.81398	0.000136749	0.00225646
CBLN2	2.08003	1.16774	4.99483	4.46406	3.99568	6.4263	8.73535	10.2331	223.021	-4.96228	1.30191	-3.81154	0.000138104	0.00227715
METTL24	5.80422	6.83845	4.90069	5.71039	4.45504	6.2009	3.29532	3.53302	45.1799	2.54508	0.667852	3.81084	0.000138494	0.00228192
LOXL1-AS1	9.59946	8.50684	8.72563	8.23486	8.61746	8.56349	7.41352	7.25584	368.812	1.44849	0.380142	3.81039	0.000138748	0.00228333
LRP5L	6.76295	5.83534	5.43629	4.54768	5.82837	6.318	3.77989	3.79096	48.5714	2.24258	0.588554	3.81033	0.000138783	0.00228333
AP000347.2	7.45385	8.09806	6.94485	7.13539	6.84093	7.85254	5.80382	6.01019	146.4	1.56484	0.410747	3.80973	0.000139117	0.00228716
DLG2	6.51393	6.63635	5.58496	6.19831	6.01783	7.14953	4.36415	4.89264	70.1718	1.81341	0.476036	3.80939	0.000139311	0.00228736
JDP2	8.88687	8.16225	9.27625	8.79702	8.67489	8.49052	7.64298	7.43656	369.773	1.21897	0.319993	3.80935	0.000139332	0.00228736
UBE2V1P1	5.23211	5.7035	3.70991	5.67364	4.08313	5.7233	0.985278	2.96322	28.1728	3.1583	0.829235	3.80869	0.000139703	0.00229178
CDKN2A	6.8327	5.21534	7.74492	7.31316	6.40484	6.68072	8.93913	8.87683	208.119	-2.02338	0.531324	-3.80819	0.000139988	0.00229478
MYO1C	13.3619	13.1431	13.6924	13.7757	13.3273	13.3882	14.5751	14.1936	13871.7	-0.932087	0.244792	-3.80767	0.000140283	0.00229796
AP001429.1	7.01178	6.65432	5.0249	5.88129	5.20497	6.49423	3.77989	4.13904	58.9585	2.31935	0.609171	3.80738	0.000140445	0.00229893
TFE3	8.86706	8.57916	9.15065	8.65813	8.81239	8.49881	10.0271	9.49818	548.948	-1.00851	0.264929	-3.8067	0.000140832	0.0023036
ATP6V1H	10.4014	10.3798	10.4604	10.2901	10.3941	10.2986	11.2907	10.8375	1534.75	-0.709506	0.186423	-3.80589	0.000141295	0.00230796
CCDC106	8.65622	8.69652	8.46007	8.61517	8.78657	8.55158	9.54598	9.19583	463.171	-0.751442	0.197444	-3.80584	0.000141322	0.00230796
SERPINF1	4.74552	1.80455	2.67161	2.30765	4.94974	5.40818	0	0	13.6262	6.84528	1.79869	3.8057	0.000141406	0.00230796
COCH	7.83318	6.97338	6.30169	6.00478	5.90236	6.66606	4.49527	4.85548	87.7088	2.1302	0.559992	3.80398	0.000142392	0.00232136
PRKDC	13.9002	14.5442	14.4564	14.6074	14.6478	14.3817	13.0514	13.6656	19389.4	1.05207	0.276577	3.8039	0.000142433	0.00232136
MIR145	8.56489	7.58293	7.87853	7.80452	6.76362	6.90942	6.19962	5.15981	169.928	1.9659	0.517174	3.80124	0.000143976	0.00234481
FAM127C	8.93207	9.37003	9.62312	9.24817	9.23619	9.19644	10.2685	10.0571	753.426	-0.883956	0.232559	-3.801	0.000144114	0.00234537
FRAS1	11.9346	12.2438	10.0004	11.1359	9.66074	12.1044	9.37772	8.64059	2288.58	2.43618	0.641002	3.80058	0.00014436	0.00234767
GAS7	5.65816	4.62559	7.7037	6.90114	6.42171	7.08491	4.55661	2.65256	80.8108	2.90986	0.765786	3.79983	0.000144794	0.00235303
MPZL2	1.65631	3.75125	4.25765	1.8615	3.69619	4.13634	5.21912	7.08976	29.4242	-2.99024	0.787128	-3.79892	0.000145327	0.00235999
GPX4	12.2469	11.4619	12.0976	11.5619	12.1033	11.4896	13.1396	12.8501	4845.28	-1.13824	0.299707	-3.79784	0.000145965	0.00236865
PTH1R	6.96285	4.55083	5.52311	3.68395	5.28092	5.05028	2.97414	0.8118	35.0812	3.6321	0.95751	3.79328	0.000148671	0.00241083
CCDC6	11.5124	11.4355	11.7224	11.5701	11.7569	11.1991	12.4224	12.2676	3541.8	-0.802543	0.211581	-3.79307	0.000148794	0.00241109
LOXL3	8.94787	8.00311	7.80246	7.77012	8.03433	8.44404	6.8533	6.79816	252.657	1.41278	0.372631	3.79136	0.000149822	0.00242078
MTND5P15	3.79832	4.89102	3.7821	4.28073	3.45525	5.13784	0.985278	1.32815	14.9306	3.93076	1.03664	3.79183	0.000149542	0.00242078
RP11-22B23.1	7.68264	8.8871	8.45456	8.82243	9.12726	8.82325	5.49462	7.44283	338.21	1.92919	0.508818	3.79151	0.000149734	0.00242078
ZAP70	3.09294	4.69666	5.48035	3.52799	4.08313	5.25995	0	1.32815	17.6775	4.82885	1.27355	3.79165	0.000149647	0.00242078
RP11-332O19.2	4.74552	5.8665	3.91647	5.13914	4.08313	4.63471	1.97786	2.46791	22.3464	2.90047	0.765492	3.78903	0.000151237	0.0024419
KLHL6	10.4861	9.64173	10.2152	10.2672	9.77019	10.2625	11.1478	11.2088	1422.96	-1.04225	0.275098	-3.78864	0.000151473	0.00244395
RP11-416A14.1	4.34829	3.75125	4.03938	4.37531	3.90259	4.21896	1.97786	0	12.6935	3.63862	0.96073	3.78735	0.000152263	0.00245495
CTD-2116N17.1	4.74552	5.21534	3.7821	4.07065	3.80308	4.69369	1.97786	1.70761	16.6974	3.04299	0.803814	3.78569	0.000153283	0.00246961
FAM124A	5.56286	5.95614	4.76477	6.19831	7.20488	6.62119	8.2559	8.36126	135.309	-2.07846	0.549094	-3.78526	0.000153548	0.00247036
KDM4A-AS1	4.34829	4.55083	4.44719	4.54768	4.85354	4.29712	2.56034	2.46791	17.6263	2.22099	0.586724	3.78542	0.000153451	0.00247036
GPR83	6.53082	3.87898	4.2061	3.95291	4.31755	3.85558	0.985278	1.32815	21.5032	4.48101	1.18401	3.7846	0.000153955	0.00247514
SLC39A8	8.72754	9.84899	9.47309	9.89254	9.55191	9.90513	8.56667	7.44283	657.738	1.51207	0.399584	3.78411	0.000154257	0.00247823
RP11-88H12.2	4.09936	5.4391	4.03938	3.35311	3.69619	5.47695	0	1.32815	17.5246	4.80036	1.26866	3.78382	0.000154442	0.00247943
HOXC8	7.24457	6.74094	7.56224	7.10811	7.34415	7.26098	4.36415	6.18513	123.349	1.69671	0.448452	3.78348	0.000154652	0.00247992
RAB1B	11.9151	11.838	12.3191	12.0646	12.3241	11.7929	12.9679	12.8748	5138.43	-0.863642	0.22827	-3.78341	0.000154692	0.00247992
RP11-175O19.4	8.72019	8.97907	8.89797	8.96611	8.80598	8.93746	8.04198	8.30723	426.71	0.706114	0.186645	3.7832	0.000154827	0.00248031
TNIP2	9.61141	9.79333	10.1881	9.76951	9.95974	9.62545	10.7411	10.6324	1098.19	-0.848591	0.224322	-3.78292	0.000155001	0.00248134
MIR143HG	9.64088	8.99326	9.25738	9.26987	8.24808	8.61398	7.90126	6.55327	444.762	1.70334	0.450475	3.78121	0.000156068	0.00249665
RP11-697N18.4	4.26999	5.26296	3.46876	4.77286	3.99568	4.75035	2.2983	0	17.1109	3.60799	0.954592	3.77962	0.00015707	0.0025109
PHLDA3	9.53186	9.63722	9.6268	9.6109	9.50121	9.92526	10.8554	10.1992	978.296	-0.918861	0.243183	-3.77847	0.000157796	0.00252071
MIR548AQ	3.68218	4.89102	3.55371	4.70163	4.08313	4.13634	0.985278	0.8118	13.8178	4.38688	1.16109	3.77824	0.000157942	0.00252126
LPPR5	5.1902	3.6111	4.65371	4.46406	3.31778	4.75035	1.5653	1.70761	16.3854	3.31846	0.878366	3.77799	0.0001581	0.00252199
ZMIZ1	13.0184	12.9315	12.8813	12.8947	12.9928	12.8556	12.0459	12.4578	7084.86	0.663651	0.175712	3.77692	0.000158781	0.00253107
SH3GL1P2	4.4932	4.55083	3.63392	5.19207	3.99568	0	0	0	13.2354	6.79361	1.79883	3.77667	0.000158937	0.00253176
DPEP1	5.59533	6.70691	4.44719	5.67364	5.12481	6.37316	1.97786	3.86762	44.2489	2.73	0.722915	3.77637	0.000159128	0.00253302
RP11-115D19.1	6.21279	6.74094	4.53338	5.59721	5.82837	7.51919	3.87929	0	62.5849	3.59952	0.953671	3.77438	0.000160404	0.00254973
ZNF738	9.24511	8.96474	9.44	9.2544	9.08552	8.85266	8.16526	8.38101	503.722	0.878568	0.23277	3.7744	0.00016039	0.00254973
PTPN13	9.8705	9.50486	11.0138	10.3037	10.6092	10.3372	9.15533	8.06016	1084.87	1.64804	0.436803	3.77296	0.000161319	0.00256246
KRT7	2.40713	1.16774	5.84297	4.07065	0	4.37125	10.3103	9.59999	267.649	-5.96659	1.58163	-3.77243	0.000161666	0.00256616
RP1-193H18.2	7.74909	8.99678	8.20826	8.56589	8.0987	8.44833	6.69861	7.27707	284.388	1.38446	0.36709	3.77145	0.000162302	0.00257444
AC019171.4	5.10255	5.11512	3.63392	4.37531	3.45525	4.44176	0	2.00777	16.4882	3.7032	0.982174	3.77041	0.000162978	0.00258336
NUP62CL	3.79832	6.46372	5.92498	5.63593	5.85346	6.29913	3.43255	3.62422	45.5437	2.4331	0.645396	3.76993	0.000163295	0.00258655
NCAM2	6.03481	4.89102	4.15264	5.59721	5.63934	7.22144	8.67784	8.06016	128.618	-2.51392	0.667019	-3.76888	0.000163982	0.00259561
LRRTM4	6.27425	6.40126	4.6147	5.38628	5.97275	5.1797	3.87929	0.8118	41.9706	2.92964	0.778068	3.76528	0.000166361	0.00263143
CELSR2	9.16083	8.04457	7.64683	7.54447	7.06152	8.38263	5.80382	6.4323	228.133	1.99915	0.531035	3.76463	0.000166794	0.00263457
NADK	10.933	10.9121	11.0712	10.9696	11.0662	10.6434	11.9935	11.4944	2342.16	-0.825965	0.219397	-3.76471	0.000166741	0.00263457
STAC	7.71993	8.53136	9.05007	9.51289	7.97841	7.77273	10.4144	10.4926	638.737	-1.86695	0.495998	-3.76403	0.000167198	0.0026391
CLIC4	14.1831	14.03	14.5327	14.1148	14.42	13.8525	15.5996	14.8643	24119.4	-1.07112	0.284608	-3.76349	0.000167559	0.00264295
RNF11	11.7563	10.9463	11.6452	11.1535	11.5145	10.9512	12.718	12.2836	3441.79	-1.1527	0.306369	-3.76244	0.000168265	0.00265224
PCNX	12.9598	13.0527	12.4215	12.9447	12.4795	13.0429	11.764	11.9772	6435.63	0.965166	0.256643	3.76073	0.000169415	0.00266828
RP11-342L8.2	4.42256	5.77093	3.17905	4.70163	3.58074	5.69471	1.5653	1.70761	21.639	3.72006	0.989226	3.76058	0.00016952	0.00266828
IFT20	8.23981	7.43488	7.79812	7.30116	7.93793	7.57516	9.24425	8.63238	285.851	-1.22187	0.325065	-3.75886	0.000170689	0.00268293
TPM3P9	9.69057	10.1942	8.84629	10.0188	10.1889	9.55761	8.53273	8.31067	762.033	1.39443	0.370954	3.75903	0.000170576	0.00268293
ZNF516	11.8805	11.8468	11.5428	11.7173	11.4159	11.8556	11.0419	10.8201	3018.84	0.785227	0.208948	3.75799	0.000171281	0.00269037
SP100	10.0743	7.38196	8.62617	7.73488	9.21457	7.37348	11.195	11.3678	949.008	-2.51987	0.670927	-3.75579	0.000172792	0.00271221
MIR4768	4.26999	5.39704	3.46876	3.95291	3.16583	5.85832	0.985278	0.8118	18.8389	4.85055	1.29231	3.75338	0.000174463	0.00273501
PAX2	2.89846	2.85459	2.33014	2.30765	6.6248	4.44176	0	0	17.3861	7.19675	1.91742	3.75335	0.000174488	0.00273501
ACBD5	10.3536	10.025	10.4207	10.1076	10.3463	9.9268	11.1596	10.8964	1410.65	-0.825225	0.219877	-3.75312	0.000174647	0.00273561
WDR52	8.9635	8.58854	7.88264	8.42375	8.32184	8.78307	7.18977	7.44908	317.1	1.21143	0.322861	3.75218	0.000175302	0.00274396
AL096864.1	5.14704	4.47198	2.12338	2.30765	2.31825	5.13784	0	0	12.6411	6.73136	1.79445	3.75122	0.000175979	0.00275264
SERF2	13.0688	12.4027	12.6146	12.1972	12.7423	12.4234	13.8634	13.434	7910.31	-1.06196	0.283113	-3.75103	0.000176108	0.00275275
MLLT4	14.2884	14.255	13.7462	13.9939	13.6923	14.0303	13.1878	13.0946	14706.8	0.876806	0.233885	3.74888	0.000177627	0.00277458
RN7SL501P	4.26999	4.62559	3.55371	4.77286	3.31778	4.80487	0.985278	1.70761	14.7786	3.49633	0.933089	3.74704	0.00017893	0.002793
RP11-439E19.3	7.44496	7.54491	6.39672	6.58223	6.12474	7.74511	4.82942	5.48585	111.329	1.93179	0.515723	3.74579	0.000179828	0.00280348
ZNF23	6.64381	7.02952	6.52848	6.34576	6.43839	6.84583	4.7264	5.71059	84.6102	1.36474	0.364343	3.74576	0.000179851	0.00280348
CAP2P1	4.09936	6.04052	3.63392	4.70163	4.31755	5.85832	2.56034	0.8118	24.8758	3.56574	0.952243	3.74457	0.000180701	0.00281065
CAPZA2	12.0577	11.7865	12.0907	11.7402	12.1738	11.625	12.6503	12.8885	4670.16	-0.847757	0.226405	-3.74442	0.000180809	0.00281065
RP11-54O7.3	5.00923	2.85459	4.96413	4.70163	4.38793	3.63258	0	1.70761	15.7849	4.07377	1.08792	3.74454	0.000180728	0.00281065
TCTA	9.0999	9.30328	9.31631	8.84326	8.96695	9.41593	10.5796	9.7917	733.677	-1.06705	0.284954	-3.74463	0.000180658	0.00281065
T	5.74756	6.17105	0.741079	3.35311	1.58189	4.29712	0	0	19.2906	7.34014	1.96053	3.74396	0.000181141	0.00281387
KCTD19	7.07071	5.98482	3.55371	4.17951	4.31755	5.37253	0.985278	2.65256	36.1572	3.86852	1.03353	3.74303	0.000181812	0.00282234
PEX10	8.877	8.62544	9.04458	8.9999	9.10915	8.75911	9.64287	9.71856	565.574	-0.769413	0.205647	-3.74143	0.000182975	0.00283844
RP11-723D22.2	4.34829	5.11512	3.91647	4.84073	4.08313	5.1797	1.5653	2.65256	19.1529	2.68855	0.719019	3.73919	0.000184614	0.0028619
PRDX2P3	5.05665	5.06228	4.65371	4.37531	3.90259	4.80487	0.985278	2.96322	19.663	2.60456	0.696659	3.73864	0.000185018	0.0028662
GAS2L1	10.0555	10.2003	10.2355	10.2931	10.306	9.97366	11.1466	10.7158	1364.14	-0.764865	0.204614	-3.73809	0.000185423	0.00286945
NFXL1	9.87877	9.82936	9.77899	9.87646	9.61562	9.73656	9.00664	9.25232	802.945	0.65353	0.174834	3.73801	0.000185483	0.00286945
LRRC36	11.3917	10.6158	8.86303	10.2154	9.26219	10.9489	8.59619	7.68449	1135.76	2.26163	0.605093	3.73766	0.000185739	0.00287143
RN7SKP95	3.09294	4.55083	3.85085	4.77286	3.90259	5.25995	0	1.32815	15.3153	4.59352	1.22962	3.73572	0.000187179	0.00289171
GLB1L2	6.10415	6.1958	5.41374	5.19207	5.92621	6.07346	4.29383	4.3674	47.7107	1.57722	0.422267	3.73511	0.00018763	0.00289606
RP11-162G10.1	5.42512	5.73761	3.46876	4.37531	2.80341	4.57322	1.5653	0	19.3617	4.8244	1.29168	3.735	0.000187717	0.00289606
RP11-1006G14.1	4.00582	6.06759	4.03938	3.52799	3.69619	5.33597	1.5653	1.32815	20.242	3.93514	1.05371	3.73457	0.000188033	0.00289697
SUMO4	5.49563	5.39704	4.99483	4.96759	3.99568	5.77883	2.2983	3.43566	28.6282	2.35104	0.629516	3.73468	0.000187954	0.00289697
AP2M1	13.2311	13.1958	13.5752	13.1976	13.4691	13.1496	14.4011	13.8871	12225.3	-0.854632	0.228893	-3.73376	0.000188644	0.00290382
C1orf122	8.8266	8.74343	9.47309	8.47804	8.85027	8.74872	10.3036	9.75937	620.508	-1.16883	0.313069	-3.73346	0.000188864	0.00290382
SNORD116-30	5.1902	5.11512	3.28222	4.17951	4.24357	4.69369	0.985278	2.25611	17.8243	3.19986	0.857061	3.73352	0.000188819	0.00290382
TAP2	6.27425	6.88485	7.51005	7.23964	7.8092	7.00566	8.61794	8.67832	209.542	-1.45308	0.389277	-3.73276	0.000189393	0.00290997
OTX1	1.05384	1.80455	2.33014	2.92308	1.99655	0	4.05963	5.50997	9.67707	-3.41061	0.913858	-3.7321	0.000189887	0.00291557
AC002055.4	7.65209	7.04322	7.46141	7.16217	7.37046	7.01725	8.89824	7.98472	208.745	-1.21111	0.324695	-3.72998	0.000191492	0.00293024
PLS1	5.14704	7.22251	7.69438	6.62135	6.6393	6.76563	4.21991	5.06532	92.8709	2.19949	0.589677	3.72999	0.000191487	0.00293024
RFK	10.4106	10.2095	10.7362	10.377	10.8948	10.2367	11.5279	11.3768	1786.91	-0.95387	0.255721	-3.73012	0.000191385	0.00293024
RPS6KA3	12.0657	11.4231	11.7994	11.3642	11.9401	11.4072	12.7413	12.6398	4137.45	-0.997481	0.267391	-3.73043	0.000191156	0.00293024
U8	3.26429	5.21534	4.49093	3.68395	4.45504	4.63471	0	2.00777	15.7368	3.64392	0.97691	3.73004	0.000191447	0.00293024
IL32	9.57117	5.30905	9.29488	8.72252	6.78985	7.83955	12.1722	10.7248	1061.28	-3.11378	0.835125	-3.72852	0.000192605	0.00294461
RAB1A	12.4467	12.1172	12.5827	12.0992	12.5676	12.1724	13.4003	13.0364	6304.85	-0.883846	0.237057	-3.72841	0.000192693	0.00294461
BLOC1S6	10.8747	10.8423	11.2846	10.7301	11.0581	10.6443	11.9774	11.6415	2357.35	-0.897218	0.240739	-3.72694	0.000193822	0.00295785
BTBD10	11.1398	11.2089	11.4989	11.2643	11.302	11.2855	12.1132	11.8103	2876.5	-0.681857	0.182946	-3.72709	0.000193703	0.00295785
ATAD2B	10.9814	11.0398	10.489	10.9283	10.6311	10.9885	9.89376	10.1123	1647.61	0.849951	0.228104	3.72617	0.000194415	0.0029649
MIR181A1HG	10.2818	10.1957	8.22455	9.77603	9.6784	10.3407	7.83472	8.30034	780.658	1.81081	0.486001	3.72593	0.000194594	0.00296562
RP11-680F8.4	7.74909	8.79293	6.53893	7.8464	6.80279	8.39601	5.18067	6.09235	190.852	2.20605	0.592135	3.72559	0.000194859	0.00296765
AC009336.1	4.00582	4.20574	2.94753	3.35311	2.31825	3.50667	0	0	7.85039	6.03323	1.61961	3.72512	0.000195221	0.00297116
HFM1	6.44433	7.24639	5.58496	6.75048	5.66791	7.10677	3.43255	4.99871	77.2543	2.21956	0.59592	3.72459	0.000195634	0.00297342
RP11-488L18.3	6.17031	5.92687	4.6147	6.19831	4.90244	6.2009	4.05963	3.0966	43.9358	2.24667	0.603198	3.7246	0.000195625	0.00297342
MZT2B	9.75667	9.51227	10.1408	9.5938	10.1362	9.48643	10.7737	10.8056	1109.03	-0.992015	0.266509	-3.72225	0.000197454	0.00299907
CCDC97	9.01542	9.15973	9.0915	9.08283	9.29461	9.0574	9.66915	9.82452	631.359	-0.630495	0.169431	-3.72125	0.00019824	0.00300838
RP11-147I3.1	4.56053	4.95039	4.40209	5.47439	3.90259	5.37253	2.2983	2.81623	22.5577	2.4823	0.667082	3.72113	0.000198334	0.00300838
NDNF	6.73407	2.58169	4.30742	4.07065	3.58074	5.57433	0.985278	1.32815	25.6431	4.74174	1.27471	3.71987	0.000199325	0.00301732
TAS2R5	5.38853	5.897	4.44719	4.28073	5.20497	5.90898	2.78202	3.33125	31.0808	2.36372	0.635428	3.71989	0.000199306	0.00301732
TRPV2	7.98183	7.51573	8.68854	7.46067	7.06152	8.32317	11.0304	8.36126	486.362	-2.29929	0.618084	-3.72003	0.000199198	0.00301732
ROBO1	13.2579	14.3937	12.9744	13.9344	13.3006	13.9944	12.2166	12.3259	11414.8	1.45625	0.391636	3.71839	0.000200499	0.00303306
HOXD9	9.36532	9.32307	9.0519	8.60545	8.16032	9.02044	4.92557	7.63052	405.78	2.14717	0.577517	3.71794	0.000200856	0.00303642
APLN	11.7089	11.0269	13.8705	13.8256	12.3173	11.9512	16.0436	14.6591	17175.6	-2.6715	0.718785	-3.71669	0.000201846	0.0030426
KRT8P39	3.79832	4.95039	4.83433	5.29244	5.45493	4.57322	0.985278	3.0966	22.844	2.6995	0.726341	3.71658	0.00020194	0.0030426
MIR17HG	9.38635	9.53426	9.61819	9.76078	10.7528	9.68843	7.80974	8.67832	780.096	1.56355	0.420672	3.71678	0.000201774	0.0030426
PCBP1-AS1	9.59946	10.1616	9.32841	9.9183	9.60458	10.2649	8.69157	8.76103	797.483	1.12514	0.302689	3.71715	0.000201482	0.0030426
RP11-981G7.1	5.10255	6.33597	5.13925	4.96759	4.85354	6.76563	1.5653	3.71	40.9295	2.85766	0.768815	3.71697	0.000201628	0.0030426
EDNRA	8.72387	7.58293	8.00834	8.42375	9.19508	8.87831	7.28348	5.84937	309.698	1.84101	0.495654	3.71431	0.00020376	0.00306797
TGFBRAP1	10.6736	10.4688	10.8195	10.7741	10.9284	10.4474	11.4562	11.4542	1945.18	-0.759231	0.204441	-3.71368	0.000204263	0.00307349
RP3-377H17.2	5.38853	4.55083	3.63392	4.54768	3.90259	5.51015	0.985278	2.46791	20.1465	3.16935	0.8538	3.71205	0.00020559	0.00309139
RNF150	7.72728	9.01428	8.00457	8.72252	7.63927	9.07968	7.00406	6.45732	294.612	1.73791	0.468309	3.71102	0.000206423	0.00310057
TRIM37	10.5507	10.549	10.7087	10.508	10.7751	10.3726	11.4087	11.1553	1774.69	-0.703952	0.189695	-3.71096	0.000206475	0.00310057
DYNC1H1	15.5741	15.8485	15.2818	15.8096	15.1923	15.7544	14.6413	14.7057	43755.4	0.925033	0.249352	3.70975	0.000207467	0.00310731
MIEN1	8.46738	8.40441	9.10035	8.29053	8.49923	8.13383	9.85918	9.42396	475.647	-1.14066	0.307467	-3.70986	0.00020737	0.00310731
MSR1	1.05384	4.55083	3.17905	4.54768	0	3.21613	6.91316	7.12141	40.0017	-3.65467	0.985074	-3.71005	0.000207217	0.00310731
RP11-214K3.18	5.38853	5.77093	3.7821	4.54768	5.35306	5.7233	2.2983	3.21869	29.1962	2.56222	0.690674	3.70974	0.000207476	0.00310731
GATA6	10.9457	10.2849	9.93556	9.30934	10.7216	10.4728	9.05261	8.57923	1106.11	1.53795	0.41461	3.70938	0.000207766	0.00310959
RP11-717D12.1	5.10255	6.37982	5.1932	6.65944	5.31744	6.52703	1.5653	4.19961	50.092	2.67997	0.722619	3.7087	0.00020833	0.00311597
PEF1	10.1582	10.1896	10.5426	10.4164	10.7071	10.1577	11.1689	11.2802	1595.5	-0.84809	0.228776	-3.70708	0.000209664	0.00313383
ARL8B	11.3654	11.4205	11.4712	11.2658	11.6379	11.1721	12.248	11.9955	3139.32	-0.73067	0.19717	-3.70579	0.000210735	0.00314776
BST2	9.04805	7.07024	5.0249	5.84869	8.01778	8.23657	4.05963	5.09751	169.702	3.15219	0.850682	3.70548	0.000210989	0.00314947
PEX11B	6.61242	6.72403	6.45309	6.29826	6.61015	6.88432	7.79072	7.36564	120.507	-0.989841	0.267167	-3.70495	0.000211432	0.00315399
C22orf46	6.40823	6.29074	7.1901	6.80247	5.99547	6.94626	5.21912	5.18998	84.2178	1.48811	0.401716	3.70438	0.000211905	0.00315896
SARDH	7.98795	7.22251	7.10822	6.80247	7.00666	7.28035	5.80382	6.04362	131.335	1.37059	0.370113	3.70316	0.000212932	0.00317217
ARPC2	13.5252	13.483	13.9659	13.6817	13.7394	13.4589	14.5503	14.3168	15213.3	-0.784672	0.211915	-3.70276	0.000213269	0.00317508
EVX1-AS	5.05665	3.75125	1.22826	4.17951	2.99597	3.85558	0	0	10.458	6.45072	1.74226	3.7025	0.000213484	0.00317619
AC092198.1	4.00582	4.38857	4.15264	4.07065	6.14521	4.63471	0.985278	2.25611	20.7468	3.44667	0.93115	3.70152	0.000214311	0.0031864
GPRIN3	11.8315	13.0781	11.3032	11.997	11.6288	12.3192	10.079	10.7491	3747.28	1.69333	0.457539	3.70095	0.000214797	0.00319151
SPATA2L	7.33388	7.21042	7.64199	7.54447	7.02885	7.33695	8.78745	8.02712	210.355	-1.0947	0.295813	-3.70063	0.000215061	0.00319334
CTB-119C2.1	4.26999	4.38857	3.91647	4.28073	3.69619	4.80487	0	2.25611	14.1832	3.14604	0.85055	3.69883	0.000216596	0.00321401
DFNA5	8.98817	9.55114	9.77899	9.30033	8.9053	9.59484	10.5897	10.358	858.158	-1.09095	0.294972	-3.69849	0.000216884	0.00321617
AC007690.1	7.48884	6.50391	5.56463	6.47952	6.9143	6.33662	4.36415	5.09751	81.9012	1.91606	0.518136	3.698	0.000217306	0.00321819
AC008443.1	7.09363	7.25819	6.49665	6.71475	6.59536	7.08491	5.55599	5.83035	101.675	1.21037	0.32729	3.69815	0.000217175	0.00321819
TSPAN17	10.6651	10.8305	10.7864	10.9351	10.8773	10.8142	11.5568	11.2976	2046.53	-0.612714	0.165705	-3.69761	0.000217636	0.00322096
NUDT22	8.44973	8.2297	8.78612	8.48336	8.91427	8.66277	9.64816	9.38537	475.008	-0.916793	0.247961	-3.69732	0.000217886	0.00322253
NAPA	10.0886	10.4223	10.7864	10.5067	10.6678	10.4388	11.4355	11.278	1742.73	-0.857463	0.231941	-3.69691	0.000218241	0.00322568
IQSEC3	7.46267	6.59974	6.60012	6.22396	3.80308	5.77883	3.55786	3.94041	66.6421	2.74788	0.743363	3.69655	0.000218553	0.00322817
ADAMTS16	5.00923	1.80455	4.03938	4.62671	3.80308	7.11758	0.985278	0.8118	28.1761	5.43921	1.47159	3.69615	0.000218895	0.00323107
NPIPB11	6.21279	6.26758	5.605	6.71475	5.38782	6.241	4.43119	4.60984	57.5523	1.64643	0.445463	3.69598	0.000219036	0.00323107
RNF187	11.0171	10.9307	11.0685	10.82	11.1098	10.6684	11.7894	11.5496	2293.3	-0.730748	0.197791	-3.69454	0.000220281	0.00324519
RP11-90P5.5	5.10255	4.89102	3.70991	3.68395	4.31755	4.29712	0	2.25611	15.9178	3.32924	0.901095	3.69466	0.000220184	0.00324519
AC004980.7	7.12733	7.81627	7.51005	7.41686	7.03982	7.83955	5.92508	6.51803	152.927	1.24382	0.336684	3.69431	0.000220481	0.003246
MRPS36	8.05953	7.83214	8.45179	7.68034	8.29003	7.47784	9.28106	9.03062	334.788	-1.15628	0.313027	-3.69386	0.000220878	0.00324973
CCDC134	7.2649	7.66497	7.49402	7.85463	7.84716	7.5354	6.39702	6.81761	171.667	1.00343	0.271836	3.69132	0.000223094	0.00327379
GPD2	11.0751	11.2923	11.2835	11.2433	11.3715	11.1786	10.0632	10.7054	2160.12	0.823775	0.223165	3.69133	0.000223083	0.00327379
SPG21	10.5895	10.6318	10.8381	10.5326	10.9247	10.4854	11.3541	11.4523	1903.57	-0.727929	0.19719	-3.69152	0.000222921	0.00327379
TANK	11.8735	11.0415	10.7191	11.0309	10.549	10.7925	12.617	12.2467	3005.39	-1.37297	0.371902	-3.69175	0.000222715	0.00327379
MFSD6	5.59533	9.40228	7.86197	8.13701	6.16538	8.19635	5.32869	5.0324	208.645	2.90956	0.788256	3.69114	0.000223251	0.00327396
TMC8	9.40708	10.3608	8.97699	9.65399	9.15022	9.84623	7.75844	8.4605	669.102	1.49109	0.404025	3.69058	0.000223742	0.00327903
SELENBP1	10.0772	9.16287	9.02983	8.73149	9.61379	9.18877	7.53281	8.22585	555.606	1.45127	0.393428	3.68877	0.000225338	0.00330027
RPS6KA1	9.09707	10.2921	9.88626	9.8018	9.97268	9.96919	7.41352	8.88838	785.489	1.54772	0.419822	3.68661	0.000227257	0.00332622
RAB18	11.6703	11.4587	11.7094	11.5757	11.5538	11.4105	12.323	12.0792	3455.8	-0.639157	0.173384	-3.68636	0.000227482	0.00332633
SSNA1	8.81286	9.28032	9.62802	8.9999	9.54422	9.13659	10.2547	10.2873	768.449	-1.00892	0.273696	-3.68628	0.00022756	0.00332633
RP1-5O6.4	5.52964	7.34924	4.86789	6.09092	5.75037	6.73788	3.87929	4.00971	61.2505	2.40842	0.653417	3.68588	0.000227916	0.00332937
PROM2	5.62709	6.4432	4.57461	5.74623	4.69601	6.18043	2.97414	3.79096	40.7611	2.35099	0.637907	3.68547	0.000228278	0.00333056
SIPA1L1	10.0757	9.99537	10.3936	9.96847	10.3397	10.2117	9.52695	9.24695	1033.25	0.782124	0.212219	3.68546	0.000228293	0.00333056
TRIM38	10.128	9.14709	9.61943	9.26987	10.0749	9.62166	10.9188	10.8086	1084.71	-1.17516	0.318939	-3.6846	0.000229058	0.00333956
CMAS	10.1528	9.99537	10.3878	9.90449	10.2158	9.92987	11.1385	10.7216	1319.6	-0.836435	0.227022	-3.68438	0.000229259	0.00334034
RP11-527F13.1	3.09294	5.26296	3.63392	4.37531	3.90259	5.00443	1.5653	0.8118	15.4834	3.94138	1.06983	3.68412	0.000229492	0.00334157
RP11-290F20.1	5.83174	4.55083	4.83433	4.54768	5.51906	5.7233	3.29532	3.21869	30.2654	2.1354	0.579697	3.68365	0.000229919	0.00334277
RP11-680G10.1	5.65816	5.63277	4.93276	5.67364	5.35306	5.85832	3.14365	4.31361	37.6638	1.74032	0.472479	3.68337	0.000230168	0.00334277
RP11-769O8.3	6.71941	7.93125	6.65882	7.39446	6.31738	7.89085	5.39736	5.53369	127.04	1.8382	0.499033	3.68352	0.000230038	0.00334277
TNRC6C	9.41847	9.67071	9.44696	9.63021	9.29461	9.56553	8.22317	8.90666	643.275	0.904221	0.245455	3.68385	0.000229737	0.00334277
BCL2	8.49346	10.037	9.51076	10.1332	9.10915	9.45268	8.03121	7.9933	628.114	1.54682	0.420051	3.68246	0.000230992	0.00335259
FAM50A	10.6322	10.1522	10.4278	10.1798	10.4476	10.2028	11.4232	10.9569	1570.41	-0.857457	0.232877	-3.68201	0.000231401	0.0033542
RP11-533E19.3	4.1872	5.5584	3.37851	4.96759	3.31778	4.50899	0.985278	1.70761	17.127	3.7203	1.01038	3.68209	0.000231333	0.0033542
NAT2	3.26429	3.084	3.37851	3.52799	2.58113	2.36357	5.18067	4.81734	13.4522	-2.05074	0.557066	-3.68132	0.000232033	0.00336119
TMEM9B	10.0319	10.4827	10.2782	10.3052	10.1703	10.3533	11.3384	10.8153	1478.57	-0.823577	0.223795	-3.68005	0.000233187	0.00337574
AC003080.4	6.14859	7.95319	5.826	6.83612	6.28086	7.60619	0.985278	4.89264	98.2549	3.06528	0.833041	3.67962	0.000233577	0.00337782
RP11-330L19.1	3.09294	3.6111	3.37851	2.92308	2.80341	3.85558	0	0	6.77414	5.83702	1.58633	3.67957	0.00023363	0.00337782
AP000654.4	7.39049	8.24757	6.10463	7.50318	6.55003	8.42676	5.49462	5.38514	154.83	2.17858	0.592257	3.67844	0.000234669	0.00338849
TCEAL4	10.249	10.0892	10.092	9.93003	10.048	9.98551	10.6268	10.7112	1211.91	-0.600881	0.163348	-3.67853	0.00023458	0.00338849
HMHA1	4.09936	5.5584	8.25022	7.25215	6.5346	6.66606	10.0257	9.35906	300.82	-2.84013	0.772337	-3.67732	0.000235701	0.00340122
SNORD116-17	5.05665	4.69666	4.25765	5.24313	4.31755	4.04869	2.56034	2.46791	19.5169	2.36482	0.64314	3.67699	0.000236004	0.00340341
LPL	13.7234	13.8217	13.2681	13.5408	12.2073	14.313	15.6479	14.9287	19674.2	-1.72561	0.469371	-3.67642	0.000236527	0.00340878
SDF4	12.0873	12.4071	12.249	12.4059	12.2115	12.3511	13.1756	12.7918	5797.45	-0.706689	0.192271	-3.67549	0.000237398	0.00341913
KLHL2	10.2818	10.3879	10.2821	10.2641	10.3319	10.4771	10.9026	10.8617	1442.62	-0.543219	0.14785	-3.67412	0.000238675	0.00343534
LINC01059	4.42256	5.8665	3.55371	3.95291	3.90259	5.77883	1.5653	2.00777	21.9822	3.49036	0.9502	3.67329	0.000239446	0.0034424
RP11-282O18.3	6.96285	7.56405	7.94686	8.01011	7.70278	7.66632	8.75511	8.82251	263.349	-1.11299	0.302998	-3.67326	0.000239472	0.0034424
RP11-370K11.1	4.68645	4.69666	3.55371	4.90556	3.45525	5.09472	0.985278	2.25611	17.1616	3.14113	0.855468	3.67183	0.000240818	0.00345955
RNU6-272P	3.26429	5.26296	2.33014	4.07065	1.58189	4.29712	0	0	10.8113	6.49583	1.76941	3.67118	0.000241429	0.00346613
CTD-2206G10.2	3.55588	6.37982	3.28222	4.96759	3.31778	5.29846	0	1.70761	22.7057	4.6154	1.25738	3.67065	0.000241935	0.00347118
S1PR5	4.68645	2.24483	7.8578	4.28073	5.28092	5.60538	1.97786	2.00777	46.1775	4.35149	1.18601	3.66903	0.000243475	0.00348883
URM1	9.7295	9.96869	10.2704	9.88251	10.3737	9.91755	10.9078	10.9106	1270.25	-0.867545	0.236444	-3.66913	0.000243376	0.00348883
STX10	9.25531	9.09213	9.27156	9.08283	9.54807	8.98546	10.1503	9.90516	707.496	-0.815078	0.222197	-3.66827	0.000244199	0.00349698
CMYA5	6.12654	6.22012	5.73799	5.29244	5.08299	6.54316	4.36415	3.86762	48.9153	1.85534	0.505921	3.66725	0.000245172	0.00350868
GNB5	8.8537	7.68259	9.27469	8.95467	8.40904	8.94658	10.3476	10.0396	620.556	-1.43403	0.391138	-3.6663	0.000246083	0.00351843
MTCYBP3	5.10255	6.29074	4.25765	4.37531	5.20497	4.9081	0	3.0966	27.6242	3.16201	0.862471	3.66622	0.000246165	0.00351843
EFHD1	6.37121	5.5584	7.87853	6.1722	5.75037	6.22109	4.67199	2.65256	73.6945	2.67086	0.728557	3.66596	0.000246411	0.00351972
LARP4P	4.09936	3.87898	4.09712	5.19207	3.31778	4.37125	0.985278	1.70761	14.1797	3.43866	0.938237	3.66502	0.000247317	0.00353042
CTA-797E19.1	3.79832	4.10482	2.94753	4.96759	4.24357	5.00443	0	1.32815	14.5842	4.5172	1.23265	3.66462	0.000247709	0.00353377
SOCS2-AS1	5.31244	4.30005	5.21944	5.34012	6.01783	4.80487	3.67314	2.00777	29.8409	2.38068	0.64969	3.66434	0.000247976	0.00353534
RP11-356I2.4	5.27283	6.58107	5.90894	6.56226	4.99554	6.93408	3.97227	4.25774	58.75	2.1431	0.584899	3.66405	0.000248261	0.00353717
CCDC8	9.87712	9.41814	9.80304	9.56147	9.8887	9.5336	8.67784	9.01385	735.129	0.837308	0.228631	3.66227	0.000249993	0.0035596
LAP3	10.3654	10.1105	10.485	10.1912	10.3661	10.249	11.1664	10.8363	1460.29	-0.710314	0.194009	-3.66123	0.000251003	0.00357173
SLC25A1	9.95738	9.0003	9.56292	9.12767	9.44661	9.04895	10.6932	10.381	878.838	-1.14739	0.313431	-3.66073	0.000251499	0.0035753
UGT3A2	4.9602	4.7644	5.16648	5.63593	2.80341	4.44176	2.56034	1.32815	21.6338	3.15923	0.863024	3.66065	0.000251572	0.0035753
MYL6	14.1883	14.0227	14.7707	13.9813	14.163	14.0698	15.5096	14.9923	24277	-1.04795	0.286379	-3.65931	0.000252892	0.0035918
XDH	2.89846	6.17105	4.99483	3.82469	4.31755	4.50899	1.97786	0.8118	20.7463	3.92784	1.07358	3.65865	0.000253548	0.00359886
ARHGEF16	8.23466	8.76012	8.90809	8.92371	8.98409	8.74175	7.58527	7.97609	383.889	0.986545	0.269665	3.65841	0.000253783	0.00359991
RP11-345J4.8	7.71255	7.93125	6.97596	7.18845	7.2146	7.61385	6.07936	6.39393	151.714	1.23882	0.338691	3.65766	0.000254528	0.00360594
RP11-531F16.3	4.68645	5.897	4.40209	5.19207	3.31778	5.37253	0.985278	2.81623	24.4326	3.09796	0.846952	3.65777	0.000254417	0.00360594
COL23A1	10.4185	7.9748	5.05435	6.67811	6.22428	8.65907	3.67314	4.00971	281.966	4.78819	1.30925	3.65719	0.000254993	0.00361026
CREBBP	12.4726	12.6826	12.5797	12.8239	12.5452	12.5554	11.8557	12.0797	5706.71	0.642329	0.175667	3.65652	0.000255661	0.00361745
MAP2K2	11.4676	11.0635	11.5205	11.255	11.4217	11.0976	12.1309	12.0059	2984.78	-0.754407	0.20633	-3.65632	0.00025586	0.003618
EVX1	4.85685	4.10482	2.94753	5.67364	3.58074	5.13784	0	0.8118	18.3586	5.82981	1.59466	3.65583	0.000256355	0.00362045
SNX12	10.5351	10.4039	10.9801	10.6972	10.9128	10.2698	11.6713	11.5068	1980.6	-0.935334	0.255843	-3.65588	0.000256298	0.00362045
MARK1	9.37704	9.33147	9.14038	9.44636	9.32408	9.45907	8.80336	8.43554	587.613	0.721396	0.197362	3.6552	0.000256983	0.00362704
RP1-140C12.2	2.89846	3.99632	2.81615	3.68395	1.99655	5.00443	0	0	9.17492	6.2655	1.71439	3.65465	0.000257529	0.00363249
RN7SKP240	4.00582	5.00742	3.70991	3.35311	3.69619	5.22038	1.5653	0.8118	14.8115	3.88244	1.0625	3.65404	0.000258144	0.00363887
LRP6	13.6548	13.6176	12.5142	13.3078	13.4571	13.4161	12.0789	12.3392	9141.67	1.15769	0.316876	3.65345	0.000258738	0.00364497
OAS2	0	0	0	1.8615	0	0	5.64342	2.00777	6.83003	-6.1181	1.67477	-3.6531	0.000259089	0.00364764
CYP51P3	6.49685	6.94447	5.71972	6.80247	6.08293	7.23143	5.0157	4.96421	81.4281	1.67096	0.457458	3.6527	0.000259497	0.0036511
RP11-666A8.1	4.80226	5.21534	4.57461	5.38628	3.69619	5.57433	1.97786	3.0966	24.476	2.51487	0.688557	3.65238	0.000259821	0.00365338
SNORA73	3.9058	4.10482	3.63392	4.54768	4.38793	4.95706	0.985278	0	14.3717	5.453	1.49474	3.64813	0.000264152	0.00371197
C14orf119	10.5023	10.1957	10.5491	10.1466	10.8172	10.328	11.3708	11.2559	1678.78	-0.872694	0.23924	-3.64778	0.000264518	0.00371248
MAP1LC3B	12.1899	11.8916	12.2595	11.9123	12.0675	11.8592	13.589	12.5103	5423.15	-1.10997	0.30428	-3.64787	0.000264425	0.00371248
RPS15AP6	3.55588	5.47997	3.63392	5.08419	4.45504	5.1797	0	2.46791	19.9299	3.40886	0.934834	3.64649	0.000265846	0.00372879
PCLO	7.76345	7.44524	7.78939	8.42375	6.70969	8.17063	6.50989	5.71059	185.562	1.66483	0.456635	3.64586	0.000266503	0.00373336
RP11-444D3.1	4.34829	6.09416	4.09712	5.67364	4.63944	5.85832	1.97786	3.21869	30.6285	2.7536	0.755247	3.64596	0.000266392	0.00373336
PDE9A	9.16895	7.73418	8.39249	7.62367	8.12984	7.81319	6.91316	6.10823	251.04	1.69844	0.466019	3.64457	0.000267834	0.00374968
MRPL34	8.88687	8.82104	9.01493	8.40144	9.2692	8.83312	9.88183	9.77687	583.368	-0.936289	0.256931	-3.64412	0.000268305	0.00375161
RN7SL587P	3.55588	4.47198	3.97923	4.17951	3.80308	4.50899	0	2.00777	12.6991	3.30566	0.907113	3.64416	0.00026827	0.00375161
MAF1	10.5403	10.3744	10.6049	10.5119	10.8212	10.2192	11.3406	11.2532	1732.7	-0.773524	0.212294	-3.64365	0.000268802	0.00375623
POLR2L	9.70738	10.1585	10.9378	10.2594	10.7817	10.1406	11.9351	11.4275	1839.71	-1.31283	0.360323	-3.64347	0.000268985	0.00375646
GPR21	5.93684	7.56405	5.1932	7.0803	6.22428	7.43527	3.67314	4.92887	88.1832	2.41178	0.662031	3.643	0.000269484	0.00376109
ITGA9	13.3845	14.2022	12.9663	13.736	12.9846	13.6053	12.4866	11.5306	10055.9	1.45977	0.40078	3.64232	0.000270192	0.00376864
MIR3605	3.9058	4.89102	4.30742	4.17951	4.16558	4.57322	2.56034	1.70761	15.687	2.50089	0.686779	3.64148	0.000271075	0.00377862
CPVL	8.66006	9.05204	9.4161	8.48865	8.91725	8.3646	7.67099	5.24848	378.071	1.95762	0.537782	3.64018	0.000272447	0.0037954
CCDC150	7.01178	8.80504	8.93208	8.89206	9.19262	8.67013	6.03694	7.31178	343.613	1.91711	0.526756	3.63946	0.00027321	0.00380327
DCTN3	9.23484	9.64173	9.96784	9.33898	9.86422	9.63112	10.5703	10.5685	975.808	-0.932834	0.25632	-3.63933	0.000273349	0.00380327
CECR1	10.3272	8.11762	9.50277	9.21018	9.40479	7.9343	11.0506	11.624	1134.01	-2.0593	0.566151	-3.63737	0.000275439	0.00382526
COMMD8	8.03014	8.06486	8.7905	8.29658	8.77019	8.10153	9.57221	9.38211	427.273	-1.10109	0.302704	-3.63753	0.00027527	0.00382526
FTH1	13.3461	12.4166	13.2518	12.577	13.3062	12.6084	14.3364	14.0148	10668.6	-1.21522	0.334071	-3.6376	0.000275191	0.00382526
RP4-806M20.3	5.10255	5.47997	5.73799	5.5165	5.42177	5.47695	0.985278	4.13904	34.6422	2.24662	0.617867	3.63609	0.000276809	0.00384191
DEDD2	8.54839	8.50684	8.60394	8.49393	8.64646	8.50294	9.31918	9.04513	426.288	-0.636319	0.175034	-3.63541	0.000277542	0.00384773
RBM3	10.9322	11.4606	11.6561	11.2766	11.8007	11.6812	12.5863	12.3835	3602.08	-0.992304	0.272957	-3.63538	0.000277569	0.00384773
SPSB4	3.09294	4.62559	6.68729	5.24313	5.48735	5.63577	1.97786	2.96322	34.0583	3.15521	0.86811	3.63458	0.000278436	0.00385737
ROBO3	9.28548	8.16851	8.2017	8.17037	8.16032	8.2757	6.79085	7.25584	293.226	1.40745	0.387272	3.63427	0.000278772	0.00385966
RP11-13K12.1	4.56053	3.084	2.51096	3.82469	2.58113	3.3687	0	0	7.78242	6.02254	1.65738	3.63377	0.000279312	0.00386476
VIM	16.9541	16.2849	16.6112	16.5111	16.6691	16.3679	17.7379	17.2391	120298	-0.926783	0.255061	-3.63357	0.000279525	0.00386533
NCKAP5	8.45416	10.3092	8.61139	9.79326	8.2622	9.68662	7.47042	7.34568	545.123	1.98767	0.547114	3.633	0.000280141	0.00387148
PDCD1LG2	7.19246	3.75125	7.69438	4.46406	4.94974	5.1797	9.75344	9.0717	231.163	-3.21592	0.88552	-3.63168	0.000281587	0.00388908
RP6-201G10.2	3.55588	4.20574	3.63392	3.68395	4.16558	4.95706	0.985278	1.32815	12.6222	3.68843	1.01567	3.63151	0.000281762	0.00388912
TGFBR1	12.2806	12.3695	12.2691	12.23	12.0486	12.3502	11.722	11.0265	4365.08	0.846595	0.233144	3.63122	0.000282087	0.00389121
RP11-557L19.1	2.89846	5.51972	3.97923	4.07065	3.80308	5.66554	0	1.70761	18.3613	4.29873	1.18406	3.63049	0.000282882	0.00389979
PREPL	11.45	11.168	11.2985	11.1946	11.4737	11.1273	12.2112	11.8239	2925.16	-0.738696	0.20353	-3.62942	0.000284057	0.00391359
RP11-367B6.2	4.00582	4.8291	2.67161	3.15405	1.58189	3.95536	0	0	9.03362	6.23785	1.71974	3.62721	0.000286498	0.00394482
MURC	7.33388	8.44626	7.2801	7.47141	6.65365	7.72405	5.55599	6.20003	158.463	1.68605	0.465128	3.62492	0.00028905	0.00397506
NADSYN1	11.2912	11.2464	10.9084	11.1026	10.9357	11.3045	12.0926	11.7195	2659.52	-0.777987	0.214631	-3.62477	0.000289223	0.00397506
TAS2R6	4.56053	4.89102	4.03938	4.17951	3.45525	4.63471	1.97786	2.00777	15.4503	2.70688	0.746745	3.6249	0.000289072	0.00397506
RPS3P2	5.23211	5.51972	3.70991	5.13914	4.16558	5.37253	2.97414	2.25611	24.4747	2.54844	0.703298	3.62356	0.000290574	0.00399119
NAALAD2	11.4372	9.91009	8.94393	9.67506	9.09344	10.3233	7.97615	8.03129	922.236	2.16185	0.596884	3.62189	0.000292454	0.00401269
RFTN1	10.2856	9.76467	11.3039	10.5287	10.378	10.1525	11.8446	11.9154	2015.61	-1.39661	0.385607	-3.62186	0.000292495	0.00401269
C2CD4B	8.41376	7.90898	8.50342	8.03929	7.34415	7.08491	9.88632	9.06154	372.288	-1.56335	0.431738	-3.62107	0.000293386	0.00402246
ARID2	11.6944	11.7315	11.5991	11.7867	11.6482	11.6236	10.8826	11.2325	3000.15	0.613529	0.169444	3.62083	0.000293657	0.00402372
CTB-89H12.4	11.7204	11.6313	10.8103	11.457	11.0384	11.6424	9.96196	10.5189	2363.82	1.15414	0.318778	3.6205	0.000294029	0.00402603
SORCS1	4.62487	7.0568	3.28222	3.82469	2.99597	7.51919	2.2983	0	46.3813	5.02199	1.38715	3.62037	0.000294183	0.00402603
HHEX	12.0592	11.256	11.1024	11.3322	11.7821	10.9467	12.7074	12.6396	3755.85	-1.2072	0.333484	-3.61997	0.000294635	0.00402978
TPPP3	9.81643	8.66142	7.04361	7.56468	7.32634	8.76256	6.12057	6.13949	294.333	2.41939	0.668404	3.61965	0.000294998	0.0040323
RP11-178C3.6	4.56053	5.00742	4.57461	5.02707	4.16558	4.37125	0.985278	3.0966	19.1715	2.41688	0.667746	3.61946	0.00029522	0.00403289
RP11-529H20.6	5.74756	6.04052	4.30742	5.431	4.51916	6.49423	2.56034	3.62422	38.2249	2.54687	0.703999	3.61772	0.000297213	0.00405765
C5orf42	11.7639	12.3864	11.6288	12.1499	11.5907	12.2423	10.8198	11.061	3551.01	1.0485	0.289838	3.61753	0.000297432	0.00405819
AASS	11.0628	10.7101	10.6598	10.7489	10.5548	10.5123	9.02303	10.0376	1460.12	1.10181	0.304656	3.61658	0.000298523	0.0040706
PPIAP29	4.1872	3.6111	4.15264	3.35311	3.90259	3.74839	5.18067	5.64677	20.6506	-1.63212	0.451465	-3.61517	0.000300151	0.00408785
RP3-354N19.3	2.89846	4.10482	2.33014	3.52799	2.99597	3.74839	0	0	7.08038	5.87727	1.62571	3.61521	0.00030011	0.00408785
RP11-355O1.11	7.1818	7.10984	6.99887	7.30116	6.69588	7.02875	5.87779	6.24383	116.221	0.994398	0.275081	3.61492	0.000300437	0.00408928
GBGT1	10.3345	9.19698	9.32237	9.48929	9.07755	9.63112	8.41343	8.06016	646.263	1.32893	0.367834	3.61285	0.000302855	0.00411971
MTCH1	12.65	12.5602	13.0855	12.5626	12.9237	12.6502	13.7781	13.3974	8279.49	-0.847535	0.234649	-3.61192	0.000303933	0.00413187
ANKRD20A18P	3.26429	3.87898	2.67161	3.35311	2.80341	3.3687	0	0	6.52765	5.76163	1.59527	3.61169	0.000304213	0.00413319
FAM229B	6.44433	5.83534	6.28935	5.55742	6.10399	5.93365	7.33691	7.03264	85.4991	-1.13859	0.315311	-3.61102	0.000304996	0.00414134
FAM227A	7.83318	7.98902	7.02141	7.54447	7.50322	7.81982	6.47853	6.56483	172.739	1.13349	0.313939	3.61053	0.000305575	0.00414669
NOP10	10.1028	10.1474	10.9199	10.0585	10.7743	10.0976	11.8041	11.3369	1779.91	-1.19321	0.330523	-3.61007	0.000306114	0.0041515
ACTR10	10.7504	11.0191	11.0644	10.7423	10.9496	10.8784	11.5883	11.48	2180.03	-0.629039	0.174341	-3.60809	0.000308454	0.00418073
FBXO18	11.6718	11.7054	11.6044	11.642	11.6147	11.6513	12.1419	12.0643	3507.25	-0.455114	0.126154	-3.60761	0.000309028	0.00418599
TMEM217	5.65816	6.26758	5.54402	5.47439	5.35306	6.00525	8.21843	6.28634	86.4575	-1.81917	0.504368	-3.60683	0.000309959	0.00419609
DYRK2	11.0823	10.6318	11.2718	10.9649	11.3375	10.8544	10.2512	10.0396	1866.06	0.895508	0.248337	3.60601	0.000310935	0.00420677
NDUFA2	8.9225	8.70947	9.32237	8.55583	9.27617	8.70638	10.1113	9.82692	620.553	-1.03003	0.285663	-3.60577	0.000311231	0.00420824
LYG1	5.1902	5.83534	4.90069	5.47439	5.35306	5.47695	4.21991	3.0966	34.0669	1.73165	0.480296	3.60538	0.0003117	0.00421207
DNAJB4	10.0901	9.49741	9.32237	9.16456	9.90679	9.8656	10.7085	10.8044	1046.66	-1.07873	0.299226	-3.60507	0.000312074	0.00421459
RP2	7.29487	8.05137	8.35156	7.78742	7.84716	7.89714	9.11001	8.85111	305.611	-1.08146	0.300022	-3.6046	0.000312629	0.00421956
HOXB3	11.656	11.9815	10.9099	11.2511	10.6447	11.5847	9.8607	10.2404	2304.46	1.34546	0.373295	3.60428	0.000313021	0.00422232
RP11-250B2.5	5.23211	5.77093	3.28222	4.90556	3.80308	6.13859	1.5653	2.65256	27.1936	3.23663	0.898064	3.604	0.000313352	0.00422377
UROD	10.2918	10.0842	10.4542	10.1847	10.818	10.2305	11.2912	11.2235	1600.2	-0.892802	0.247734	-3.60388	0.000313504	0.00422377
MTND1P32	3.09294	4.62559	2.81615	5.13914	3.99568	5.37253	0.985278	0.8118	16.077	4.6134	1.28039	3.60312	0.000314417	0.00423355
CTD-2047H16.4	4.62487	5.77093	4.83433	4.54768	4.16558	5.33597	2.78202	2.96322	24.5258	2.25993	0.627284	3.60273	0.000314897	0.00423748
AGER	8.78498	9.08553	8.12049	8.68608	8.64287	9.01177	7.26522	7.87294	371.341	1.15359	0.320246	3.60219	0.000315543	0.0042416
RPS16P5	5.46081	6.12025	5.0249	5.5165	4.69601	6.0955	3.55786	3.86762	38.0764	1.92441	0.534237	3.60216	0.000315579	0.0042416
GAL	6.68964	4.62559	6.65882	6.71475	8.3308	7.40911	4.05963	4.85548	107.944	2.64306	0.73406	3.60061	0.000317476	0.00426455
LINC00310	3.68218	5.26296	3.28222	4.46406	3.31778	4.85741	0	1.32815	14.688	4.53107	1.25901	3.59893	0.00031953	0.00428958
AC026740.1	4.90945	5.00742	5.54402	5.91316	5.35306	4.85741	2.78202	3.94041	31.6536	1.91004	0.530774	3.59859	0.000319942	0.00429255
RP4-714D9.5	7.22395	8.39909	6.88874	7.99529	7.43005	7.96455	5.8289	6.4323	177.273	1.58573	0.440687	3.5983	0.000320303	0.00429484
HERC2	12.8642	13.4617	12.8108	13.2663	12.8573	13.2995	11.9976	12.3263	7811.82	0.944979	0.262645	3.59793	0.000320757	0.00429837
SMC5	11.9887	11.9527	12.1265	12.185	12.2557	12.0846	11.4406	11.5788	4027.47	0.591467	0.164405	3.59762	0.000321145	0.00430101
ORAI2	11.9726	12.2154	12.1763	12.1615	11.9287	12.1313	12.9257	12.5817	5034.03	-0.662376	0.184166	-3.59663	0.000322366	0.0043148
ABLIM3	9.31014	10.0675	9.08973	9.86632	8.85959	9.78991	11.2856	10.5159	1061.04	-1.39103	0.386794	-3.59631	0.000322765	0.00431758
DYNLT1	10.5476	10.3107	10.9149	10.3655	10.6018	10.4094	11.4532	11.2559	1771.51	-0.817899	0.22744	-3.59612	0.000323002	0.00431819
MRPL17	9.55268	9.87795	10.5993	10.0243	10.8742	10.1085	11.8649	11.2955	1687.6	-1.36637	0.380046	-3.59527	0.000324057	0.00432716
RP11-405O10.2	6.88618	7.49594	5.92498	7.10811	6.20491	6.99397	4.61546	5.50997	95.1039	1.74891	0.486447	3.59527	0.000324053	0.00432716
DAB2	13.6423	12.8223	12.4441	12.7497	12.7815	12.7929	14.0826	14.1239	10227.6	-1.17966	0.328171	-3.59466	0.000324816	0.00433385
MT-ATP6	16.1392	16.3561	15.9329	16.3719	16.135	16.1878	15.5829	15.4612	68027.4	0.671396	0.186785	3.59448	0.000325041	0.00433385
NPM2	4.56053	5.73761	4.49093	4.54768	4.24357	4.9081	2.78202	2.65256	22.1201	2.30248	0.640574	3.5944	0.000325135	0.00433385
RP11-720N19.2	4.26999	5.11512	3.17905	4.46406	3.90259	5.29846	1.5653	2.00777	17.2962	3.12467	0.869415	3.59399	0.00032565	0.00433815
GJB3	7.16026	5.8665	3.70991	5.29244	6.43839	4.75035	3.55786	2.00777	46.8872	3.14705	0.875724	3.59365	0.000326073	0.00434122
SEPHS2	9.79911	9.9651	10.2704	10.0004	10.4111	10.0391	10.9774	10.8279	1298.69	-0.80918	0.225198	-3.59319	0.000326648	0.00434631
RP11-214K3.20	6.29417	6.89998	5.85975	6.39173	5.35306	6.65126	4.77883	4.60984	65.6495	1.66492	0.463391	3.59291	0.000327004	0.00434848
HSPA8P4	7.5809	8.2297	6.53893	7.78742	6.50324	8.13383	5.92508	5.60259	159.813	1.86188	0.518279	3.59243	0.000327606	0.00435135
RN7SL431P	4.85685	6.48395	5.31986	5.97488	5.45493	6.4088	2.78202	4.31361	46.1144	2.1833	0.607738	3.59251	0.000327513	0.00435135
RP11-512M8.3	6.88618	7.0568	7.16332	6.47952	6.18528	7.00566	5.14116	5.79152	95.9946	1.34692	0.375004	3.59176	0.00032845	0.00436
CTD-2292M16.8	6.44433	5.95614	5.54402	5.91316	5.31744	5.88387	4.21991	4.5645	48.6635	1.51728	0.422592	3.59042	0.000330143	0.00437917
EMD	9.08854	8.86413	9.37584	8.90401	9.35954	8.50294	10.0605	10.0541	662.057	-1.01057	0.281472	-3.59031	0.000330283	0.00437917
RASGEF1B	6.54751	4.38857	3.17905	3.82469	5.24344	5.80582	2.56034	0	28.8041	4.01127	1.11735	3.58999	0.000330688	0.00438196
NINL	11.2681	10.8531	10.2225	10.6063	10.1766	11.0024	9.35847	9.65914	1466.91	1.22637	0.341813	3.58784	0.000333432	0.00441572
ARMCX1	6.14859	6.12025	6.74262	5.94435	6.12474	6.00525	7.60718	7.09774	95.8918	-1.16742	0.325468	-3.5869	0.000334637	0.00442908
ADAM20P1	4.80226	4.47198	3.17905	4.54768	2.80341	4.95706	0	1.32815	14.5114	4.51644	1.25959	3.58564	0.000336259	0.00444532
HLCS-IT1	3.41744	4.20574	2.12338	3.35311	2.31825	4.29712	0	0	7.79483	6.02218	1.67948	3.58573	0.000336134	0.00444532
PIP5K1C	11.2096	11.392	11.3673	11.3821	11.3436	11.2497	12.3183	11.748	2992.37	-0.735464	0.205139	-3.5852	0.000336824	0.00445019
CD74	5.56286	5.95614	5.34391	5.08419	4.31755	5.98178	3.77989	3.33125	35.3534	2.00501	0.559343	3.58459	0.000337612	0.00445799
TRPM3	4.56053	5.5584	4.53338	4.84073	0.9977	4.95706	0.985278	1.32815	19.0103	4.29606	1.19917	3.58254	0.000340269	0.00449043
RN7SL116P	5.05665	6.46372	4.09712	4.37531	3.69619	5.88387	2.56034	2.25611	29.2624	3.11697	0.870257	3.58166	0.000341417	0.00450295
MT-TW	6.25405	8.2297	7.51535	7.86281	7.7503	7.18079	5.94816	5.88669	158.194	1.68354	0.470234	3.58023	0.000343295	0.00452506
PAPOLB	3.41744	3.99632	3.70991	3.95291	4.51916	4.44176	0.985278	1.70761	12.1404	3.21353	0.897668	3.57986	0.000343773	0.00452873
RP11-667M19.9	4.62487	7.1228	4.79997	6.50065	5.08299	6.4088	1.97786	3.94041	51.5757	2.90066	0.810313	3.57968	0.000344013	0.00452924
LRRC16A	8.44082	8.03774	8.17178	8.28445	7.58788	8.17063	7.11017	7.20504	246.084	0.984145	0.275006	3.57864	0.000345391	0.00454277
STK17A	9.93218	9.05204	10.0741	9.42717	9.63021	9.5987	11.1974	10.4213	1069.21	-1.20443	0.336566	-3.5786	0.000345444	0.00454277
C4orf32	9.52134	10.0042	9.41041	9.6797	10.2302	9.33719	10.6331	10.9974	1091.86	-1.0939	0.305699	-3.57835	0.000345772	0.00454444
BOK	10.8353	10.456	11.0572	10.8481	10.5944	10.3939	12.3606	11.2541	2223.86	-1.1943	0.333875	-3.57709	0.00034744	0.00456369
ARPP19	13.4094	13.2776	13.5649	13.3422	13.4867	12.9702	14.1557	14.0536	12258.1	-0.751675	0.210162	-3.57664	0.000348034	0.00456884
RALGAPA1P	7.13839	8.33927	7.35301	8.06079	7.13498	8.03467	6.39702	6.20003	180.979	1.46565	0.409991	3.57484	0.000350442	0.00459777
PRKACB	11.7451	11.071	11.8637	11.5198	11.9802	10.9944	12.5171	12.9785	4031.46	-1.18958	0.332814	-3.57432	0.000351143	0.00460428
SDHAP3	8.56898	9.18775	7.90706	8.48865	8.23858	8.75219	6.87754	7.53386	323.787	1.33874	0.374572	3.57406	0.000351485	0.00460608
LRFN5	7.49745	6.63635	6.50733	3.82469	6.80279	7.57516	4.7264	2.25611	88.8646	2.97473	0.832431	3.57355	0.000352173	0.00461242
RP11-310J24.3	4.34829	5.83534	3.06793	3.35311	0	4.04869	0	0	13.4524	6.81805	1.90827	3.57289	0.000353058	0.00462132
BCOR	11.5151	11.3242	10.9594	11.3991	11.7326	11.1869	10.5879	10.3605	2345.35	0.895168	0.250669	3.57111	0.000355468	0.00465017
RP11-381E24.1	4.09936	5.92687	6.10463	6.3222	6.31738	6.15966	3.67314	4.19961	50.1469	2.08173	0.58325	3.56919	0.000358081	0.00468164
LINC00957	1.65631	1.16774	1.22826	2.30765	0.9977	2.85193	4.55661	4.3674	7.26027	-3.02088	0.847104	-3.56612	0.000362302	0.00473408
CCDC53	8.67912	8.52649	8.48191	8.34413	8.14516	8.26602	9.07637	9.33226	403.563	-0.794553	0.222847	-3.56545	0.000363226	0.00473792
ST7-OT4	6.74858	7.90147	6.37354	7.00833	6.42171	7.46096	4.82942	5.71059	111.625	1.77425	0.497618	3.56549	0.000363183	0.00473792
TMEM169	6.27425	5.7035	6.61007	6.24915	5.08299	7.01725	4.49527	4.41926	62.8304	1.87579	0.526089	3.56554	0.000363105	0.00473792
JAKMIP2	4.1872	4.69666	5.34391	4.17951	3.80308	4.50899	2.2983	2.25611	17.6633	2.5499	0.715215	3.56521	0.000363559	0.00473951
VOPP1	11.3381	11.6016	11.5212	11.8631	11.5888	11.6944	12.4252	12.2117	3623.8	-0.712666	0.200038	-3.56266	0.000367112	0.00478307
RP11-206L10.3	5.1902	5.77093	4.49093	5.19207	5.51906	4.50899	3.67314	1.32815	28.2561	2.46565	0.692187	3.56211	0.000367887	0.00479039
CTB-102L5.7	4.34829	4.95039	4.49093	3.52799	2.99597	4.21896	0.985278	1.70761	13.6443	3.39557	0.953398	3.56154	0.000368683	0.00479798
SCCPDH	10.4455	10.5333	10.4136	10.4136	10.2575	10.502	11.0796	10.914	1545.55	-0.569255	0.159851	-3.56117	0.000369209	0.00480207
RIT1	11.1991	11.157	11.3395	11.0299	10.9648	11.1747	12.0469	11.6419	2630.76	-0.709101	0.199149	-3.56066	0.00036992	0.00480853
RP11-453F18__B.1	8.26526	8.33927	8.30332	8.28445	9.09869	8.74524	7.32814	7.54557	322.016	1.10503	0.310421	3.55977	0.000371182	0.00481938
TPD52L1	7.86682	7.2815	7.19672	6.90114	8.00664	6.73788	6.23758	5.30471	140.766	1.58658	0.445689	3.55985	0.000371074	0.00481938
RP11-449G16.1	6.27425	6.67207	5.05435	6.50065	4.24357	6.4088	3.43255	4.07582	53.3402	2.36681	0.66494	3.55943	0.000371656	0.00482275
RP11-477E3.2	4.9602	4.7644	4.2061	4.84073	3.45525	5.44298	0.985278	2.81623	20.1141	2.8004	0.786861	3.55895	0.000372344	0.0048289
MTM1	8.14427	8.48693	8.1951	8.29053	8.21458	8.30437	9.14538	8.81768	358.821	-0.715821	0.201159	-3.55848	0.000373011	0.00483477
FASTK	10.6535	10.6576	10.4639	10.6719	10.6384	10.5949	11.2419	11.0666	1746.12	-0.542385	0.152445	-3.5579	0.000373837	0.0048427
PPP1R12A	12.7726	12.8768	12.717	12.7738	12.6145	12.6682	12.1908	12.2399	6317.37	0.524005	0.147294	3.55755	0.000374328	0.00484627
HNRNPA1P16	5.49563	5.4391	5.41374	5.24313	5.08299	5.13784	4.05963	3.86762	32.6725	1.4096	0.396452	3.55554	0.000377204	0.0048807
ARHGEF28	11.3084	10.8166	11.3782	11.7212	10.0108	10.5685	12.8745	12.3066	3186.94	-1.5455	0.434822	-3.55432	0.000378951	0.0048929
B3GALT1	5.91128	5.73761	7.087	7.23964	6.93795	7.44389	5.25657	4.85548	94.5661	1.82698	0.513998	3.55445	0.000378765	0.0048929
COL27A1	11.3084	11.7032	11.7454	11.7694	12.2785	12.1895	10.9816	10.5563	3244.21	1.08451	0.305178	3.5537	0.000379859	0.0048929
GRAP	8.94472	9.21827	9.18766	9.29126	9.39628	9.1759	9.89969	9.84125	676.851	-0.662941	0.186551	-3.55368	0.000379884	0.0048929
ICAM1	10.4014	10.1585	10.0831	10.1749	9.06418	9.9914	12.2867	10.58	1601.05	-1.63939	0.461317	-3.55372	0.000379817	0.0048929
NLRX1	8.8537	8.7223	8.72104	8.90797	8.63926	9.07137	9.75671	9.39188	531.612	-0.760258	0.213932	-3.55374	0.000379798	0.0048929
NPTXR	8.40463	7.96043	8.60891	8.53549	8.20973	9.13126	7.44631	7.20504	315.027	1.19849	0.337158	3.55468	0.000378441	0.0048929
RP1-18D14.7	3.9058	4.8291	4.09712	5.13914	4.63944	4.63471	2.78202	2.25611	18.6486	2.2763	0.640466	3.55413	0.000379235	0.0048929
RP11-96D1.9	4.56053	5.77093	4.2061	5.02707	4.24357	5.51015	2.97414	2.65256	24.9908	2.36494	0.665526	3.55349	0.000380161	0.00489368
GS1-114I9.1	3.09294	3.75125	2.12338	4.37531	2.80341	3.21613	0	0	7.17288	5.8895	1.65793	3.55233	0.000381833	0.00491034
NRG3	11.7346	10.7472	9.56931	8.69528	10.0736	11.3216	8.68128	7.88682	1322.11	2.35967	0.664266	3.55229	0.000381891	0.00491034
BST1	11.1487	10.3205	10.819	10.9351	9.32856	9.86239	13.1438	11.305	2557.48	-1.96751	0.553904	-3.55208	0.000382205	0.00491157
TRAF3IP2-AS1	8.12772	8.59785	7.59266	8.3146	7.61747	8.49467	6.50989	7.1447	245.033	1.31672	0.370814	3.55089	0.000383934	0.00493098
BAMBI	11.5672	9.93418	10.4734	11.0098	11.2188	11.5823	9.84388	8.35794	1773.14	1.79326	0.505206	3.54956	0.000385883	0.00495319
RP3-512B11.3	5.80422	5.77093	6.50733	5.38628	6.18528	5.54259	4.61546	4.19961	49.6933	1.55858	0.439175	3.54888	0.00038687	0.00496303
AKAP9	12.8922	13.0647	12.3377	12.9002	12.2648	12.9629	11.6397	11.8634	6100.57	1.01371	0.285681	3.54842	0.000387553	0.00496896
PPIAP31	2.89846	2.58169	2.51096	3.15405	3.31778	2.36357	4.7264	4.73788	11.0397	-2.05998	0.580576	-3.54817	0.000387921	0.00497085
NRIP3	8.13326	8.13691	9.15405	8.28445	8.76028	8.0851	9.77457	9.67256	479.108	-1.2399	0.349484	-3.54781	0.000388452	0.00497201
RAB30-AS1	8.84021	8.8447	8.5661	8.67682	8.80276	8.74175	7.38843	8.17773	378.762	0.910784	0.256715	3.54784	0.00038841	0.00497201
CPSF6	12.3088	12.6503	12.2577	12.4769	12.5172	12.4176	11.5722	11.9111	5040.16	0.692281	0.19519	3.5467	0.000390092	0.00499017
RP11-139K1.2	3.9058	5.26296	3.97923	5.5165	4.69601	6.02834	1.97786	2.96322	26.2326	2.74174	0.773537	3.54442	0.000393479	0.00503064
STRBP	10.0729	10.4688	10.2514	10.165	10.1324	10.3939	9.45426	9.66453	1104.26	0.691278	0.195091	3.54336	0.000395067	0.00504807
RP11-586K2.1	4.90945	3.87898	3.85085	4.62671	3.16583	3.95536	0.985278	1.70761	13.204	3.33543	0.941577	3.54239	0.000396516	0.00506372
AOC3	5.74756	4.7644	5.39084	6.03407	4.51916	5.75133	3.14365	3.86762	35.0779	1.99151	0.562476	3.54061	0.000399202	0.00509514
RP11-545N8.3	4.42256	3.6111	3.06793	3.35311	1.58189	3.21613	0	0	7.31937	5.939	1.67753	3.54033	0.000399635	0.00509777
SKIDA1	8.87369	9.60756	9.23986	9.13106	9.51307	9.59677	7.26522	8.54463	554.842	1.30979	0.369996	3.54001	0.000400117	0.00510103
RNF19B	9.28299	9.38355	9.82777	9.61576	9.67488	9.61405	10.4959	10.2112	900.852	-0.782354	0.221042	-3.53939	0.000401054	0.00510721
STAB2	5.62709	2.24483	1.22826	1.8615	3.58074	5.37253	0	0	13.4414	6.82318	1.92778	3.53939	0.000401053	0.00510721
YAF2	9.74043	9.90071	9.46489	9.70724	9.59903	9.80336	8.91883	9.10771	756.325	0.692354	0.195646	3.53881	0.000401938	0.00511557
PEA15	12.9408	13.1077	14.0471	13.57	13.3162	13.0409	14.9958	14.248	14566.1	-1.27993	0.361766	-3.53799	0.00040318	0.00512849
FLJ00273	4.26999	4.47198	3.85085	4.37531	3.16583	4.21896	1.5653	1.70761	12.8112	2.93202	0.828946	3.53705	0.000404624	0.00514395
TMBIM4	9.22968	9.36458	9.29488	8.6487	8.70277	8.67013	10.0352	10.0458	651.421	-1.02225	0.289135	-3.53556	0.000406918	0.00517019
CTD-2651B20.6	5.00923	5.7035	6.34999	6.39173	5.66791	6.44358	4.21991	4.46931	52.5648	1.71152	0.484143	3.53515	0.000407541	0.00517158
OSGIN1	6.31382	2.58169	6.45309	4.46406	4.69601	5.66554	8.33244	7.95429	104.282	-2.67266	0.756047	-3.53504	0.000407715	0.00517158
SHISA6	2.67361	4.7644	5.56463	5.74623	2.31825	5.09472	0.985278	1.70761	21.3711	4.07126	1.15161	3.53526	0.000407367	0.00517158
CTIF	10.7314	10.5574	10.652	10.6648	10.8275	10.8076	11.5722	11.1596	1921.68	-0.670694	0.189738	-3.53485	0.000408011	0.00517243
RNU6-1016P	6.10415	6.1958	5.13925	6.00478	4.45504	6.07346	3.43255	4.13904	43.9051	2.0161	0.570452	3.53421	0.000408998	0.00518202
FAM43A	12.7773	11.3987	11.9934	11.7688	12.114	11.5036	13.2363	13.4343	5666.77	-1.33609	0.378097	-3.53373	0.000409741	0.00518309
KRT18P15	4.1872	5.21534	2.81615	4.07065	4.08313	5.44298	0	2.00777	17.0857	3.77269	1.06763	3.53371	0.000409772	0.00518309
RABGGTA	9.16895	9.14392	9.13005	9.24191	9.37911	9.31623	10.1074	9.70557	692.57	-0.68763	0.194581	-3.53391	0.000409465	0.00518309
RNU4-24P	5.62709	7.02952	4.83433	5.67364	4.94974	6.73788	3.97227	3.43566	51.9743	2.41439	0.683334	3.53325	0.00041048	0.00518841
RP11-50D9.3	2.89846	5.77093	4.44719	5.19207	3.45525	5.00443	2.2983	0.8118	20.2715	3.54322	1.00285	3.53314	0.000410653	0.00518841
SLC7A8	6.01093	6.98762	5.64426	5.81534	7.12471	7.01725	5.05875	2.65256	74.8041	2.33169	0.660039	3.53266	0.000411404	0.00519498
AF131215.5	6.44433	7.84784	5.45849	7.17537	5.31744	7.94648	3.87929	4.92887	103.713	2.59312	0.734088	3.53244	0.000411736	0.00519627
SNORD109A	7.75629	8.4411	7.88264	8.03929	7.97269	8.0629	6.54058	7.31178	228.176	1.0644	0.301376	3.53178	0.000412769	0.00520347
SPTLC1P1	5.68858	7.31577	5.1932	6.09092	5.48735	7.06271	4.05963	4.25774	65.249	2.26088	0.640134	3.53188	0.000412617	0.00520347
RAP1A	10.5465	10.3149	10.8307	10.3349	10.7652	10.3579	11.3909	11.2872	1763.93	-0.79937	0.226382	-3.53107	0.000413886	0.00521464
BCAR1	12.8642	12.551	13.076	13.1909	12.371	12.6604	13.8344	13.7087	8900.11	-0.958757	0.271549	-3.53069	0.000414477	0.00521625
CTA-250D10.23	5.74756	4.89102	3.17905	3.15405	3.99568	4.29712	0	0.8118	16.4654	5.67968	1.60865	3.5307	0.000414456	0.00521625
CLTA	11.7839	11.6471	12.2072	11.7059	12.1793	11.4361	13.0429	12.624	4619.39	-0.994456	0.281763	-3.52941	0.000416484	0.00523858
RIC3	2.08003	6.06759	5.62476	4.54768	2.80341	6.07346	1.5653	1.70761	27.0722	4.06154	1.15101	3.52866	0.000417668	0.00525056
RP11-197M22.2	4.74552	5.66857	4.35553	5.67364	4.58055	6.2009	3.14365	3.21869	32.105	2.30336	0.6528	3.52843	0.000418038	0.00525165
UCHL3	6.37121	6.58107	7.02885	6.50065	6.59536	6.46066	7.54042	7.56296	118.96	-0.945961	0.268106	-3.52831	0.000418221	0.00525165
DDI2	11.5278	11.9381	12.0936	12.2232	12.0561	12.0031	11.3097	10.9678	3615.66	0.840779	0.238488	3.52545	0.000422764	0.00530573
SCARNA5	6.64381	6.4432	5.62476	5.91316	5.63934	7.06271	4.21991	4.85548	64.9663	1.78318	0.505847	3.52514	0.00042326	0.005309
SNORD116-1	5.05665	5.21534	4.76477	4.90556	4.51916	5.40818	0	3.53302	24.6951	2.48371	0.704678	3.52461	0.000424112	0.00531673
COMMD6	9.99742	9.33147	9.8801	9.23876	9.79306	9.26368	10.8431	10.4705	995.322	-1.05076	0.298207	-3.5236	0.000425722	0.00533394
PYURF	9.81471	9.52453	9.84156	9.17446	9.94231	9.36013	10.4623	10.704	980.545	-0.952558	0.270412	-3.52262	0.000427298	0.00535073
TMEM30A	14.1382	14.1938	14.0434	14.2195	13.7555	14.2966	14.8351	14.8052	20567	-0.702243	0.199363	-3.52244	0.000427596	0.00535148
FAM115D	1.65631	1.16774	0.741079	0	0	1.61975	3.97227	4.00971	4.49335	-3.87051	1.09892	-3.5221	0.00042814	0.00535468
RP11-809N15.2	4.9602	5.21534	2.33014	4.07065	3.69619	4.95706	0	0.8118	16.1114	5.64233	1.60203	3.52199	0.000428327	0.00535468
ECHS1	10.5538	10.4105	10.9279	10.3349	11.0171	10.351	11.617	11.5143	1942.56	-0.940346	0.267023	-3.52159	0.00042897	0.00535974
RP11-192H23.4	7.10495	7.93125	7.05093	7.54447	6.87808	7.74511	5.94816	6.30024	145.718	1.29938	0.369069	3.5207	0.000430403	0.00537467
RPL7L1P12	4.80226	7.29301	5.34391	6.1722	4.85354	6.51073	1.5653	4.07582	53.6716	2.91402	0.827949	3.51956	0.000432257	0.00539484
VGLL3	7.16026	4.38857	8.64323	6.19831	7.82196	5.98178	10.7656	9.2541	408.783	-2.93348	0.833904	-3.51777	0.000435191	0.00542844
VKORC1	8.6251	8.4411	8.52199	8.50444	8.52679	8.56349	9.28786	9.00114	418.72	-0.619784	0.176302	-3.51548	0.000438968	0.00547253
DIP2A-IT1	4.90945	5.8665	4.93276	5.81534	4.80292	6.22109	3.43255	3.79096	36.8003	1.98567	0.564961	3.51471	0.000440238	0.00548533
TRIML2	7.65209	7.94591	9.10388	7.14884	5.24344	7.37348	10.175	10.309	470.023	-2.44013	0.694361	-3.51421	0.000441064	0.00549259
RP11-214K3.22	5.10255	5.47997	4.53338	6.11852	4.24357	4.85741	2.56034	3.33125	28.44	2.31696	0.659375	3.51388	0.000441616	0.00549642
ARFGAP3	10.9155	10.3021	10.9214	10.5441	10.7394	10.6226	11.6782	11.362	1976.73	-0.838408	0.238609	-3.51373	0.000441863	0.00549647
RP11-400F19.18	7.1818	8.28264	6.37354	7.60428	6.5653	8.05167	5.64342	5.66836	148.372	1.87291	0.533127	3.51306	0.000442974	0.00550725
MGAT3	8.51907	5.92687	8.16504	7.02302	6.82833	8.10153	5.58572	1.32815	159.453	3.08703	0.878954	3.51217	0.000444468	0.00552278
APOA1	2.67361	4.20574	3.91647	4.07065	3.80308	5.66554	0.985278	0.8118	14.6483	4.48787	1.27821	3.51107	0.000446314	0.00552327
CTC-366B18.4	6.05829	5.66857	4.72869	6.09092	5.28092	5.75133	2.56034	4.31361	40.3387	2.02896	0.577821	3.51139	0.000445762	0.00552327
GDE1	11.1657	10.9187	11.0503	11.0327	10.9576	10.9789	11.645	11.4762	2312.37	-0.543491	0.154792	-3.5111	0.000446254	0.00552327
METTL21AP1	4.62487	4.10482	3.46876	4.90556	4.31755	4.50899	2.2983	2.00777	15.8214	2.52105	0.717855	3.51192	0.000444886	0.00552327
MYO7A	7.01178	6.29074	4.83433	5.08419	6.9143	7.14953	4.21991	4.19961	70.1745	2.32501	0.662091	3.51162	0.000445376	0.00552327
PDP1	12.1765	11.9721	12.125	11.942	11.3043	11.6494	13.3831	12.5496	4932.49	-1.13473	0.323196	-3.51097	0.000446469	0.00552327
RAB2B	10.4265	10.0302	10.2688	10.1466	9.92614	10.0089	11.1112	10.7209	1335.54	-0.784534	0.223446	-3.51107	0.000446301	0.00552327
RP11-174G6.5	6.21279	6.50391	5.97203	6.94806	6.8658	7.39141	5.21912	5.21953	87.7755	1.53067	0.435858	3.51184	0.000445014	0.00552327
MIR4639	2.67361	3.28188	2.81615	3.15405	2.99597	3.63258	0	0	5.8039	5.60379	1.59616	3.5108	0.000446766	0.00552392
FBXL5	11.701	12.0356	12.0281	12.1866	11.6722	11.8728	13.0737	12.4755	4711.03	-0.877519	0.250007	-3.50998	0.000448137	0.00553784
RP11-8L18.2	4.42256	4.89102	3.55371	3.52799	3.31778	5.05028	0	0.8118	14.0321	5.44234	1.55097	3.509	0.000449788	0.00555519
CDK18	7.87346	7.3927	6.82181	6.24915	5.63934	6.46066	4.77883	5.09751	97.9185	2.0117	0.57338	3.5085	0.000450647	0.00555669
FNBP4	12.2074	11.9136	11.7926	12.0177	11.8784	11.9789	11.1787	11.4331	3644.72	0.659152	0.187865	3.50866	0.000450377	0.00555669
POTEF	7.44496	7.84001	8.02703	8.4182	3.31778	5.57433	4.82942	2.00777	136.046	3.54467	1.01031	3.5085	0.000450649	0.00555669
TRAK2	10.9543	11.3657	11.3458	11.4509	11.3661	11.2625	12.1058	11.8808	2911.55	-0.698509	0.199168	-3.50713	0.000452968	0.00558223
RBM4	9.25277	9.41814	8.86926	9.34775	8.74695	9.40494	8.12026	8.37117	515.285	0.945798	0.269696	3.50691	0.000453349	0.00558388
AC013460.1	3.9058	4.20574	4.44719	4.62671	2.58113	4.85741	0	0.8118	13.711	5.41339	1.54394	3.50623	0.000454504	0.00558738
TMEM200B	8.8094	7.41395	8.98083	8.12345	8.86885	8.46535	6.82864	7.27003	310.532	1.47511	0.420685	3.50644	0.000454139	0.00558738
TXNRD1	13.184	12.4232	13.219	12.8591	13.1758	12.4487	13.9533	13.9742	9819.33	-1.0405	0.296764	-3.50616	0.000454626	0.00558738
ZNF853	8.48048	7.40336	8.27545	7.78742	7.73013	7.44389	5.69889	6.89291	200.809	1.50117	0.428125	3.50639	0.00045423	0.00558738
DDX47	6.79125	7.56405	6.864	7.22701	6.9143	7.51919	5.10054	6.25814	121.65	1.39221	0.397133	3.50564	0.000455506	0.0055921
SLC7A10	4.26999	5.51972	4.40209	3.68395	2.58113	4.44176	0	0.8118	15.2046	5.56285	1.58682	3.50567	0.00045546	0.0055921
AC090673.1	3.09294	5.59606	3.37851	4.70163	3.16583	5.57433	0	1.70761	18.2766	4.29414	1.22506	3.50526	0.000456169	0.00559331
DYTN	4.42256	5.59606	3.28222	5.24313	4.51916	5.54259	2.2983	2.65256	23.7707	2.68913	0.767193	3.50515	0.000456349	0.00559331
KMT2D	13.4452	13.9484	13.5388	13.9475	13.4916	13.9056	12.8717	12.9618	12123.7	0.812554	0.231807	3.5053	0.000456085	0.00559331
NECAP2	11.837	11.9872	11.7474	11.777	11.9827	11.8291	12.4615	12.3542	4152.41	-0.545918	0.155771	-3.50462	0.00045726	0.00560104
SMDT1	6.7046	6.67207	7.06547	5.88129	7.30831	6.22109	7.98175	8.19271	146.203	-1.37554	0.392507	-3.50449	0.000457477	0.00560104
OBFC1	8.39544	8.47687	8.34264	8.1835	8.61012	8.00003	9.4196	8.97756	392.005	-0.868167	0.247884	-3.50231	0.000461239	0.00564405
CTD-2201I18.1	5.10255	5.39704	3.63392	3.68395	2.99597	4.80487	0	2.00777	16.8391	3.75285	1.0716	3.5021	0.000461609	0.00564551
FBXL3	11.0693	10.856	11.0015	10.8284	10.8448	10.6702	11.5516	11.455	2142.57	-0.61997	0.177053	-3.50161	0.000462455	0.00565278
ANTXR2	13.6322	13.9281	13.0124	13.689	13.6513	13.8662	12.8648	12.4267	11313.7	0.995708	0.2844	3.50109	0.000463363	0.00565586
RNU6-522P	2.08003	3.6111	2.51096	3.82469	2.58113	4.50899	0	0	7.3837	5.94736	1.69865	3.50123	0.000463119	0.00565586
RP11-31L23.3	2.89846	2.85459	2.33014	2.64793	4.75045	3.63258	0	0	7.41317	5.96677	1.70429	3.50103	0.000463459	0.00565586
RP11-415J8.7	5.56286	6.04052	5.27052	6.24915	5.51906	6.2009	2.78202	4.65379	46.4035	1.88521	0.538641	3.49993	0.000465374	0.00567615
RP11-97O12.6	6.21279	5.83534	4.65371	5.47439	4.94974	6.57488	3.97227	3.43566	43.2062	2.132	0.609284	3.49919	0.000466682	0.00568903
IQSEC1	11.029	11.5139	11.0694	11.3664	11.238	11.3681	11.9739	11.9775	2863.59	-0.701938	0.200679	-3.49782	0.000469086	0.00571524
RP11-304F15.7	5.14704	5.7035	5.16648	5.88129	5.38782	5.33597	3.43255	4.31361	35.9182	1.55525	0.44466	3.49763	0.000469414	0.00571615
CDHR1	3.68218	3.6111	4.25765	4.17951	3.90259	3.74839	1.5653	1.32815	11.0212	3.05091	0.8724	3.49715	0.000470261	0.00572029
RPL7P14	4.09936	5.51972	3.70991	4.70163	2.99597	5.25995	1.5653	2.00777	18.4253	3.22237	0.921428	3.49715	0.000470259	0.00572029
C17orf89	8.63294	8.70516	8.99798	8.67217	9.41114	8.69199	9.93044	9.76815	583.467	-0.971257	0.277769	-3.49664	0.000471157	0.00572809
RP11-410E4.1	4.90945	5.00742	3.37851	4.54768	2.99597	5.44298	2.2983	0.8118	18.2699	3.39248	0.970266	3.49644	0.000471512	0.00572931
ZFAND2B	8.54008	8.49194	8.47376	8.52521	8.5916	8.4311	9.09974	9.02853	406.249	-0.555864	0.158988	-3.49627	0.000471819	0.00572996
KLRG1	5.31244	3.6111	3.46876	3.52799	3.69619	2.85193	5.18067	7.18271	33.537	-2.60692	0.74604	-3.49435	0.000475214	0.00576809
SPRED1	12.1518	12.6171	12.1774	12.6358	12.2106	12.8574	11.6683	11.3474	4980.3	0.951394	0.272303	3.49388	0.000476049	0.0057751
NTAN1	10.9074	10.5846	10.9304	10.5793	10.9669	10.3715	11.8614	11.3715	2078.3	-0.896709	0.256739	-3.49268	0.000478193	0.005798
RP11-499F3.2	5.10255	5.39704	2.81615	2.30765	4.45504	4.9081	0	0.8118	16.9003	5.71867	1.63755	3.49222	0.00047903	0.00580502
RP11-173A16.2	5.42512	6.04052	5.05435	5.84869	4.85354	6.241	2.56034	4.25774	40.1525	2.07503	0.594322	3.49142	0.000480465	0.00581928
RTCA	11.1603	11.0008	11.2365	11.0117	11.3904	10.8059	12.2346	11.6669	2669.06	-0.865328	0.247934	-3.49015	0.000482744	0.00584375
NALCN	0	0	0.741079	0	0	0	4.14199	3.21869	3.20446	-5.55142	1.59082	-3.48965	0.000483647	0.00584839
TPP1	12.587	12.1449	11.5437	12.31	12.0049	12.2909	13.7859	12.8332	6159.89	-1.20578	0.345525	-3.4897	0.000483555	0.00584839
ZNF101P2	5.62709	5.11512	3.17905	5.08419	4.24357	5.7233	2.78202	2.25611	25.3111	2.74266	0.786131	3.4888	0.000485192	0.00586393
SCN1B	4.80226	5.35372	5.05435	4.96759	5.87812	5.47695	7.17028	6.20003	55.7771	-1.48252	0.425072	-3.4877	0.000487196	0.005885
GYG1	10.7675	10.2893	10.2914	10.2702	10.789	10.3384	11.5582	11.1462	1727.58	-0.890889	0.255474	-3.4872	0.000488104	0.0058928
ZNF638	13.275	13.669	12.9193	13.4036	13.1518	13.4635	12.2892	12.6129	9147.41	0.872958	0.250403	3.48621	0.000489914	0.00591149
AC011498.1	5.62709	6.56217	5.92498	6.41419	5.45493	6.57488	4.77883	4.51769	58.9387	1.54372	0.442836	3.48598	0.000490338	0.00591344
RNA5SP33	4.4932	5.06228	2.94753	4.62671	3.45525	4.75035	0.985278	2.00777	15.5295	3.25478	0.934052	3.48459	0.000492901	0.00594117
NEK3	11.5193	11.1484	10.4431	10.9687	11.1697	11.1538	10.2547	9.79047	1910.35	1.06119	0.30459	3.48399	0.000493995	0.00595118
TSPAN13	12.2999	13.1935	12.6195	12.9605	12.8025	13.0725	11.8377	11.9557	6507.1	0.956543	0.2746	3.48341	0.000495078	0.00596104
ATP6V1E1	10.813	10.8502	11.4042	10.9057	11.2825	10.6406	12.2787	11.703	2581.99	-1.01074	0.290224	-3.48262	0.000496533	0.00597218
KRT18P31	6.40823	7.09676	5.52311	6.88516	6.24338	7.16003	4.49527	5.27687	82.2628	1.73749	0.49889	3.48272	0.000496355	0.00597218
RP11-932O9.10	5.05665	7.14838	6.68729	7.06619	6.90232	6.94626	4.55661	5.27687	88.6821	1.83534	0.527034	3.48239	0.000496966	0.00597419
CAST	12.9994	12.4922	12.5819	12.7241	12.5133	12.4951	13.6113	13.2353	7577.01	-0.789229	0.226693	-3.48148	0.000498649	0.00599123
RP11-812I20.2	4.34829	4.89102	3.06793	4.17951	3.58074	4.44176	0.985278	0	13.1529	5.31301	1.52643	3.48067	0.000500161	0.0060062
ATP5D	9.48713	9.36185	10.0478	9.60115	10.0205	9.37597	10.7427	10.5322	1012.53	-0.963398	0.276853	-3.47982	0.000501751	0.00601568
HDAC9	10.1322	9.84704	10.2538	10.7545	8.37479	9.9191	12.7962	10.7274	1886.47	-2.07137	0.595253	-3.47982	0.000501748	0.00601568
OCLM	5.83174	6.26758	5.826	6.67811	5.66791	5.88387	4.67199	4.73788	55.8994	1.38921	0.399214	3.47986	0.000501668	0.00601568
RABAC1	9.63308	9.589	9.39611	9.27602	9.22182	9.69386	10.5384	10.0448	852.34	-0.83353	0.239649	-3.47813	0.000504932	0.00605059
LPP-AS2	7.36246	6.77418	7.2486	7.22701	7.31735	7.36444	8.0738	8.02712	177.809	-0.823259	0.236725	-3.47771	0.00050572	0.00605682
ZMAT3	12.7994	11.3826	11.376	11.7076	11.5953	11.8511	13.5288	13.0558	5364.49	-1.43345	0.412203	-3.47754	0.00050604	0.00605743
MDM4	11.9842	12.2051	11.6564	11.926	11.6307	11.9741	10.4092	11.2736	3364.2	1.00441	0.28885	3.47727	0.000506552	0.00606034
PROCA1	7.91264	8.35033	7.6126	7.56468	7.89023	8.49052	6.38015	7.08174	220.003	1.24228	0.357363	3.47624	0.000508496	0.00608037
VDR	4.74552	2.58169	5.73799	4.07065	5.16545	4.04869	1.97786	1.70761	19.3286	3.28523	0.945091	3.4761	0.000508767	0.00608039
GAP43	7.29487	10.9481	10.5137	10.5555	10.6518	10.2552	8.39256	4.92887	1036.14	2.85881	0.822531	3.47563	0.000509657	0.00608779
GSS	9.72767	9.77086	10.0349	9.69812	10.2326	9.6848	10.8713	10.5226	1120.45	-0.833906	0.239948	-3.47536	0.000510164	0.00609062
RNU6-920P	3.68218	4.30005	1.88194	3.52799	2.31825	3.21613	0	0	7.00459	5.86032	1.68664	3.47455	0.000511715	0.00610559
RRAS2	8.59731	7.76758	9.03907	8.35578	8.53068	7.88454	10.1151	9.34405	476.99	-1.35384	0.38966	-3.47442	0.00051196	0.00610559
COMMD9	9.27799	9.52453	9.58453	9.36226	9.82671	9.2066	10.4613	10.1444	851.972	-0.832461	0.23966	-3.47351	0.000513707	0.00612319
RP11-381P6.1	3.9058	5.26296	3.70991	4.90556	2.31825	5.60538	1.97786	0	18.3819	4.12901	1.18915	3.47223	0.000516163	0.00614921
CENPV	8.11658	8.10461	10.1096	8.80554	10.179	8.21157	6.71215	7.28408	476.687	2.19536	0.632301	3.47202	0.000516559	0.00615068
TANGO2	9.24767	9.66185	9.37146	9.65635	9.36827	9.41374	10.1603	10.1143	809.364	-0.6777	0.195228	-3.47133	0.000517894	0.00616332
CNNM3	9.6134	10.0608	9.27625	9.9378	9.5111	9.70645	8.44216	8.95797	731.809	0.984252	0.283563	3.47102	0.000518488	0.00616713
CASZ1	8.58524	9.65963	8.35453	9.24817	9.86884	8.74524	7.47042	7.83048	486.173	1.52669	0.439914	3.47042	0.000519643	0.00617761
C9orf16	9.15812	8.78887	9.13523	9.01467	9.14515	9.063	10.0645	9.54415	625.45	-0.770819	0.222134	-3.47006	0.000520344	0.00617943
SPRYD7	8.70167	8.5932	9.36413	8.90401	9.29232	8.68474	10.3745	9.68055	639.901	-1.11299	0.320732	-3.47017	0.000520138	0.00617943
CD34	14.1651	15.5009	14.8806	15.7391	14.8953	15.1704	16.7451	16.2582	50645.1	-1.38009	0.397801	-3.4693	0.000521813	0.00619013
RNU6-37P	3.55588	5.11512	3.70991	4.70163	4.38793	5.25995	2.56034	1.70761	18.2431	2.71537	0.782714	3.46917	0.000522069	0.00619013
SORCS2	3.41744	3.084	4.99483	5.13914	5.35306	5.98178	2.56034	1.70761	23.9404	3.13014	0.902257	3.46924	0.000521943	0.00619013
AC006273.4	5.38853	5.26296	4.49093	5.431	3.58074	4.50899	6.77803	6.44486	46.1888	-1.755	0.506074	-3.46788	0.000524583	0.00620688
ARL8A	10.5246	10.7823	10.9447	10.7412	10.6393	10.5487	11.7846	11.1893	1983.09	-0.81321	0.234494	-3.46794	0.000524474	0.00620688
HADHA	12.6526	12.6229	12.6803	12.6223	12.9839	12.5604	13.3612	13.2861	7532.55	-0.63024	0.18172	-3.46819	0.000523969	0.00620688
TVP23CP2	3.55588	4.38857	3.28222	4.46406	3.69619	5.00443	0	0.8118	13.0401	5.32969	1.53682	3.46799	0.000524366	0.00620688
VGF	4.90945	5.1661	5.92498	7.18845	5.6102	8.6442	4.21991	0.8118	91.7385	3.71619	1.07171	3.46752	0.000525281	0.00621187
PPP4C	11.588	11.4133	11.7778	11.5062	11.7174	11.4393	12.2937	12.1355	3485.3	-0.636482	0.183577	-3.46711	0.000526083	0.00621483
ROMO1	8.9728	8.94663	9.60706	8.48865	9.41325	8.88781	10.2454	10.1712	706.158	-1.10934	0.319955	-3.46718	0.000525942	0.00621483
PLOD1	13.9957	13.8694	13.8297	14.0046	13.5219	14.0065	15.271	14.3316	18833.5	-0.995536	0.287189	-3.46648	0.000527316	0.00622614
SPCS1	10.4872	10.2246	10.4179	10.078	10.4923	10.3726	11.0991	10.9331	1498.47	-0.665185	0.191981	-3.46484	0.000530546	0.00626099
GPC2	8.72754	8.07156	8.29717	7.91884	7.54231	8.32317	6.88952	7.1447	251.026	1.17598	0.339442	3.46444	0.000531335	0.00626703
RP11-380M21.4	3.79832	5.35372	3.46876	4.07065	3.90259	5.13784	1.5653	2.00777	16.4778	3.05362	0.881455	3.4643	0.000531616	0.00626706
COL18A1	15.0544	14.3988	14.6347	14.6293	14.0935	14.7969	15.9302	15.3631	32116.5	-1.04223	0.300954	-3.46308	0.000534033	0.00629226
PGLS	10.6174	10.2155	10.1425	10.1896	9.91128	10.0742	11.2225	10.8693	1418.9	-0.848714	0.245093	-3.46283	0.000534528	0.00629481
FAM162A	8.35334	7.84784	8.06007	7.74377	8.29919	7.84606	8.93047	8.87915	316.812	-0.861624	0.24907	-3.45936	0.000541454	0.00636972
GUSBP3	6.40823	6.88485	5.87633	6.80247	6.16538	6.4088	4.97134	5.33202	74.2333	1.31326	0.379625	3.45936	0.000541452	0.00636972
TIGD5	8.12772	8.28264	8.27545	8.17695	7.84716	7.95253	8.93336	8.76855	323.168	-0.735506	0.212646	-3.45882	0.000542545	0.00637921
AP3M1	11.8531	11.7753	11.9095	11.8006	12.0336	11.6236	12.4984	12.3831	4135.81	-0.603771	0.174576	-3.4585	0.000543201	0.00638027
RTN4RL1	6.56402	6.24405	3.63392	4.28073	5.94967	7.04016	3.77989	2.00777	50.6799	3.06399	0.885925	3.45852	0.000543154	0.00638027
PMVK	8.84697	8.37221	8.37801	8.27221	8.61012	8.48218	9.16275	9.43503	429.918	-0.800803	0.231582	-3.45797	0.000544257	0.00638935
ZNF43	9.56093	10.0974	9.68797	10.1928	9.69063	10.019	7.79708	9.14476	811.314	1.27139	0.367693	3.45775	0.000544701	0.00639123
ISCU	10.8681	10.5284	10.5289	10.3926	10.6329	10.649	11.4128	11.1582	1795.65	-0.683613	0.197715	-3.45757	0.000545077	0.00639232
GNS	13.7054	13.5201	12.9395	13.4061	13.077	13.4338	14.3813	14.1331	12852.8	-0.892586	0.258174	-3.4573	0.000545618	0.00639534
TFAP2A	3.41744	3.28188	3.46876	4.54768	6.22428	3.3687	6.57063	7.91419	58.5289	-2.90433	0.840094	-3.45715	0.000545931	0.00639568
CMPK1	12.069	11.4721	12.0936	11.8824	12.1984	11.5695	13.0864	12.6122	4746.66	-0.962897	0.278565	-3.45663	0.000546977	0.00640155
TMEM72-AS1	5.1902	2.58169	2.33014	3.52799	0.9977	4.63471	0	0	9.98735	6.3918	1.84915	3.45662	0.000547	0.00640155
RP11-443B7.1	3.9058	2.58169	2.51096	2.64793	3.31778	3.04549	5.29308	4.73788	13.6328	-2.08503	0.603288	-3.45611	0.000548031	0.00641029
AGAP1-IT1	5.10255	7.04322	5.13925	6.3222	4.45504	6.55911	1.5653	4.07582	51.1949	2.84209	0.822448	3.45564	0.000548984	0.00641168
HMGB3P4	4.62487	4.7644	3.46876	5.13914	3.45525	4.75035	0.985278	2.46791	16.9448	2.89807	0.838664	3.45557	0.000549122	0.00641168
SLC24A3	2.67361	3.6111	4.69169	3.82469	6.94963	5.93365	2.2983	0.8118	30.2522	4.12748	1.19438	3.45574	0.000548785	0.00641168
SNORD17	9.41164	9.42601	8.65289	9.07932	9.16282	9.8704	8.31479	7.98472	548.163	1.15885	0.335364	3.45549	0.000549288	0.00641168
ZSWIM6	11.7572	12.1425	11.5746	11.7082	11.55	11.9429	11.136	10.7779	3164.03	0.826943	0.239373	3.45463	0.000551056	0.00642899
SLC22A15	9.16354	9.74175	7.92311	8.20297	8.28543	9.38271	7.57047	6.18513	400.175	1.91182	0.553468	3.45426	0.000551808	0.00643443
PSMB6	10.4883	10.6476	11.2548	10.6002	11.154	10.6131	11.7814	11.8018	2245.49	-0.966906	0.280028	-3.45289	0.000554618	0.00646385
TVP23A	4.74552	4.62559	4.44719	4.28073	3.80308	4.29712	1.5653	2.81623	16.0477	2.26911	0.657203	3.45267	0.00055506	0.00646566
ANKHD1	7.62089	8.25347	7.03625	8.02477	7.40481	8.04603	6.19962	6.70722	187.181	1.3175	0.381606	3.45251	0.000555405	0.00646634
RAP1GDS1	11.3483	11.5407	11.6181	11.4983	11.4797	11.4426	12.1293	11.9333	3205.6	-0.544203	0.157633	-3.45234	0.000555747	0.00646698
RP11-282I1.1	5.52964	4.62559	4.25765	3.52799	2.31825	5.13784	1.97786	0	17.3347	4.05167	1.17377	3.45186	0.000556736	0.00647514
RP4-575N6.4	5.85874	6.04052	6.04719	5.81534	5.45493	6.4088	6.8533	7.27707	79.7309	-1.128	0.326813	-3.45153	0.000557417	0.00647973
TMEM219	10.7594	10.4662	10.3037	10.2718	10.3452	10.6141	11.3787	11.061	1663.48	-0.757823	0.2196	-3.45093	0.000558659	0.00648869
ZYX	13.363	12.5398	13.8401	13.3712	13.1708	12.6638	14.7443	14.2312	13016.3	-1.2851	0.372398	-3.45088	0.000558764	0.00648869
RSPO4	7.11618	7.46573	7.45038	6.69655	6.18528	7.28035	5.8289	3.0966	109.968	2.11666	0.61342	3.45058	0.000559377	0.00649246
RN7SL381P	4.90945	4.10482	3.70991	3.82469	4.38793	4.69369	2.2983	2.00777	15.2837	2.48115	0.719092	3.45039	0.00055978	0.00649379
LL22NC03-2H8.5	7.86016	7.93125	6.74262	7.53426	7.12471	7.20126	4.36415	6.35452	143.754	1.7889	0.518513	3.45006	0.000560465	0.00649839
APC2	6.67453	5.26296	5.58496	6.869	5.20497	6.0955	4.55661	3.43566	54.6317	2.07073	0.60033	3.44931	0.000562011	0.006512
PPP1R13L	8.78849	8.25347	8.9101	8.28445	8.01778	8.17581	9.74852	9.29805	446.281	-1.09757	0.318208	-3.44922	0.000562217	0.006512
BRK1	11.6589	11.253	11.7474	11.161	11.586	11.099	12.3817	12.2392	3354.09	-0.872149	0.252889	-3.44874	0.0005632	0.00652005
NEB	6.91219	7.33817	6.03247	6.27392	4.31755	8.14972	4.67199	3.79096	95.0449	2.69573	0.781732	3.4484	0.000563916	0.00652498
DHCR7	10.5589	10.4131	10.7104	10.5755	10.9855	10.2794	11.4658	11.3678	1850.88	-0.812807	0.235736	-3.44795	0.000564856	0.00652977
RP1-149A16.12	3.26429	6.01294	3.55371	4.07065	3.58074	5.33597	1.97786	0.8118	19.0977	3.79737	1.10135	3.44793	0.000564909	0.00652977
TBC1D9	12.0164	11.9482	11.7507	12.0364	11.4977	11.9452	13.1157	12.3819	4597.64	-0.917588	0.266185	-3.44718	0.000566464	0.00654438
FMN1	5.98666	6.17105	6.52848	6.29826	5.12481	4.85741	7.26522	7.83526	93.0709	-1.64604	0.477558	-3.44679	0.000567281	0.00654712
NMT2	10.1785	9.18157	10.711	10.0133	10.4742	10.0262	11.783	11.1724	1592.3	-1.3394	0.388588	-3.44684	0.000567176	0.00654712
PSMB5	11.0409	10.9517	11.4028	10.8169	11.5428	10.9383	12.1881	11.9151	2758.09	-0.917434	0.266197	-3.44645	0.000568004	0.00654875
VPS26A	11.1155	11.1758	11.4506	11.1734	11.6013	11.0673	12.0595	11.9896	2902.56	-0.747502	0.216885	-3.44654	0.000567811	0.00654875
EID1	11.5646	11.3402	11.7261	11.2259	11.8307	11.2938	12.2492	12.4136	3484.17	-0.818832	0.237605	-3.44619	0.000568541	0.0065516
NAGLU	9.13897	9.37816	8.64323	9.16456	8.77019	9.18364	9.90854	9.97179	647.285	-0.875128	0.253991	-3.4455	0.000569998	0.00656503
OST4	11.736	11.1049	11.6184	11.0453	11.4913	10.9767	12.5443	12.142	3281.22	-0.997667	0.289649	-3.4444	0.000572322	0.00658843
YPEL2	12.4126	11.6194	11.9884	12.3028	11.5624	11.6564	13.3038	12.7804	5138.29	-1.10214	0.320001	-3.44418	0.000572798	0.00659054
LINC00998	9.44766	9.43383	9.56292	9.50768	9.89476	9.23914	10.2076	10.4029	869.861	-0.781014	0.226818	-3.44336	0.000574542	0.00660723
PPP1R11P2	4.00582	3.87898	1.22826	3.15405	2.31825	4.44176	0	0	7.84264	6.03518	1.75283	3.44311	0.000575062	0.00660984
LPAR5	6.98752	4.47198	4.72869	3.68395	4.90244	5.85832	2.2983	2.96322	35.1369	3.05951	0.888688	3.44273	0.000575876	0.006615
ZCCHC12	3.9058	4.8291	4.03938	3.52799	2.99597	4.13634	1.5653	0.8118	11.7088	3.53807	1.02772	3.44262	0.000576098	0.006615
RP11-62G11.1	1.05384	5.59606	3.70991	5.13914	4.85354	4.29712	0	0.8118	17.7622	5.79025	1.68216	3.44215	0.000577106	0.0066232
SVILP1	5.52964	5.26296	4.93276	5.59721	5.31744	5.83231	3.87929	4.13904	35.5914	1.46867	0.426701	3.44192	0.000577612	0.00662563
snoU2-30	5.00923	5.21534	5.31986	4.77286	4.85354	5.09472	3.14365	3.86762	26.8944	1.57337	0.457186	3.44142	0.000578667	0.00663436
AC090945.1	2.89846	2.85459	3.55371	2.92308	2.58113	3.21613	0	0	5.41171	5.52789	1.60682	3.44028	0.000581117	0.00665906
FLII	12.6977	12.5548	12.8498	12.6949	12.6828	12.5837	13.2404	13.1791	7291.39	-0.529562	0.154004	-3.43862	0.000584691	0.00669661
MIR3679	3.79832	3.28188	3.85085	4.70163	3.31778	4.37125	1.5653	0.8118	11.4338	3.50052	1.01826	3.43774	0.000586584	0.00671488
AP2S1	11.1092	11.3933	11.7516	11.1701	11.939	11.3805	12.5262	12.3784	3557.38	-0.965316	0.280862	-3.43697	0.000588255	0.0067306
PPIAP22	7.70513	7.70862	8.41821	7.72593	8.71308	7.84606	9.29463	9.26122	356.88	-1.20059	0.34941	-3.43605	0.000590258	0.00675008
FOSB	5.49563	6.33597	6.74262	7.14884	6.22428	7.68824	5.10054	4.65379	88.424	1.91772	0.558179	3.43568	0.000591076	0.00675258
ZDHHC17	11.3801	11.5328	11.1504	11.4152	11.0198	11.3419	10.5879	10.6596	2306.62	0.692425	0.201533	3.43579	0.000590818	0.00675258
WDR47	10.4905	10.6939	10.4937	10.6197	10.2877	10.5596	11.6477	10.9727	1759.97	-0.819921	0.238673	-3.43533	0.000591842	0.00675791
LINC00094	9.77273	9.49741	9.47445	9.60847	9.45073	9.40052	10.308	10.0612	849.156	-0.651035	0.18954	-3.43481	0.000592967	0.00676083
MIR4681	2.67361	4.20574	2.12338	4.07065	1.99655	3.63258	0	0	7.04825	5.86854	1.70856	3.4348	0.000592997	0.00676083
SLC39A13	10.9868	10.8753	10.8952	10.9077	10.7536	11.2485	12.1109	11.4271	2382.71	-0.856441	0.249329	-3.43499	0.000592577	0.00676083
TMTC2	8.85034	9.45704	8.32462	9.05094	8.47114	9.33256	7.84705	7.65776	429.897	1.22053	0.355438	3.43389	0.000594986	0.00678007
FAR1-IT1	5.31244	5.77093	5.2954	6.27392	5.69592	5.51015	4.55661	3.71	42.1282	1.55135	0.451929	3.43272	0.000597564	0.00680189
RP11-434H6.7	4.74552	4.95039	4.53338	4.84073	4.80292	4.21896	2.97414	3.0966	20.563	1.78262	0.519321	3.43261	0.000597806	0.00680189
SERPINA5	4.56053	5.5584	4.49093	4.37531	4.08313	6.2009	3.14365	1.70761	26.072	2.74556	0.799828	3.43268	0.000597639	0.00680189
RNU6-826P	4.56053	5.00742	3.91647	5.29244	3.99568	5.47695	2.97414	2.25611	21.8972	2.3787	0.693007	3.43244	0.000598176	0.00680267
RP11-347C12.2	8.54839	8.97193	8.04914	9.34775	8.44249	8.99135	7.28348	7.71593	375.977	1.2724	0.370754	3.43191	0.000599337	0.00681244
RP11-162A12.2	4.9602	4.47198	5.16648	4.90556	5.08299	4.63471	6.07936	6.04362	37.9411	-1.1871	0.345959	-3.43134	0.000600617	0.00682355
RNU1-109P	3.41744	5.06228	3.17905	4.54768	2.80341	4.75035	0.985278	0.8118	13.2715	4.32923	1.26181	3.43097	0.000601423	0.00682582
TMEM194B	8.2602	9.02467	8.80574	8.9999	8.75696	8.85911	6.98186	8.0764	384.025	1.17476	0.342393	3.43104	0.00060128	0.00682582
AC004538.3	5.05665	5.35372	3.85085	5.34012	3.31778	4.69369	2.78202	1.70761	20.8879	2.72511	0.794578	3.42963	0.000604415	0.00685632
SMIM5	1.65631	5.06228	1.88194	2.30765	3.99568	4.04869	0	0	8.96269	6.22973	1.81683	3.42891	0.000606013	0.006871
WIZ	11.4433	11.5969	11.6763	11.8006	11.5879	11.4834	12.3801	12.0812	3539.92	-0.63547	0.1854	-3.42756	0.00060903	0.00690172
AP001469.9	6.05829	6.86955	5.64426	5.59721	5.48735	6.97032	2.78202	4.77816	59.8208	2.17992	0.636135	3.42682	0.000610704	0.00691375
CXorf40B	6.87299	7.40336	7.37068	7.06619	7.11437	7.36444	8.16033	7.92768	176.366	-0.838466	0.244669	-3.42695	0.000610413	0.00691375
ACTR1A	12.4905	12.4699	12.7686	12.5433	12.7484	12.3522	13.3066	13.1408	6955.03	-0.656	0.191446	-3.42656	0.000611286	0.00691686
TPRG1	5.1902	6.46372	5.80882	5.38628	4.85354	6.241	3.97227	4.00971	43.8754	1.84276	0.537858	3.42612	0.000612272	0.00692454
KIAA1191	12.0603	11.7363	12.3212	11.8441	11.9068	11.4984	13.1181	12.5752	4774.28	-0.954511	0.278647	-3.42552	0.000613622	0.00693633
OTUB2	7.78473	7.64714	7.00642	7.10811	6.58041	6.73788	8.30141	8.68893	201.263	-1.30401	0.380788	-3.4245	0.000615933	0.00695548
SLCO1A2	7.57277	6.79052	6.0176	2.30765	5.7234	2.62832	2.56034	2.46791	54.1587	3.90652	1.14071	3.42463	0.000615637	0.00695548
HS3ST3B1	9.50647	8.87183	9.25738	9.75419	9.27385	9.53763	8.4543	6.28634	556.804	1.65608	0.483792	3.42312	0.000619067	0.00698387
MAP2K6	9.49791	10.5538	9.85626	10.3246	10.1298	10.2342	8.37137	9.31526	965.072	1.21892	0.356085	3.42313	0.000619054	0.00698387
RPS14P4	5.56286	6.54301	5.1932	5.7812	3.90259	6.65126	3.77989	3.33125	45.4211	2.38776	0.697641	3.42263	0.000620195	0.0069931
ARHGEF25	5.93684	3.6111	6.23894	2.64793	5.20497	5.98178	2.97414	0.8118	32.1211	3.49921	1.02245	3.42238	0.000620756	0.00699592
FGF5	0	0	0.741079	0	2.58113	0	6.12057	2.65256	9.94024	-5.23726	1.53054	-3.42184	0.000621987	0.00700629
[truncated: 20,519 more rows]
