# Supplementary material for: Unveiling impaired vascular function and cellular heterogeneity in diabetic donor-derived vascular organoids
Source: Stem Cells. 2024 Jul 25;42(9):791–808. doi: 10.1093/stmcls/sxae043 (PMC11384901; doi:10.1093/stmcls/sxae043)
Supplement: sxae043_suppl_Supplementary_Materials [file sxae043_suppl_supplementary_materials.zip › sxae043/Supp_Excel_sheet_1_Biomarkers_17_GB-CLUSTERs.xlsx]

## Sheet: Graph-based (2)
Cluster 1	Cluster 1 p-value	Cluster 1 fold change	Cluster 2	Cluster 2 p-value	Cluster 2 fold change	Cluster 3	Cluster 3 p-value	Cluster 3 fold change	Cluster 4	Cluster 4 p-value	Cluster 4 fold change	Cluster 5	Cluster 5 p-value	Cluster 5 fold change	Cluster 6	Cluster 6 p-value	Cluster 6 fold change	Cluster 7	Cluster 7 p-value	Cluster 7 fold change	Cluster 8	Cluster 8 p-value	Cluster 8 fold change	Cluster 9	Cluster 9 p-value	Cluster 9 fold change	Cluster 10	Cluster 10 p-value	Cluster 10 fold change	Cluster 11	Cluster 11 p-value	Cluster 11 fold change	Cluster 12	Cluster 12 p-value	Cluster 12 fold change	Cluster 13	Cluster 13 p-value	Cluster 13 fold change	Cluster 14	Cluster 14 p-value	Cluster 14 fold change	Cluster 15	Cluster 15 p-value	Cluster 15 fold change	Cluster 16	Cluster 16 p-value	Cluster 16 fold change	Cluster 17	Cluster 17 p-value
GSC	0	8.99803	SERPINI1	0	8.5363	ADAP2	0	5.32828	MMRN1	0	9.61438	CORIN	0	9.13928	SERPINE1	0	37.3656	NUSAP1	0	17.8542	CARTPT	0	10.4958	SULF1	4.40657e-57	2.97135	COLEC10	0	21.6973	HPGD	0	24.4001	BCL2A1	0	20.5325	RASGRP3	6.97486e-183	2.55388	ACSM3	0	10.8032	TMSB10	1.20688e-114	2.19666	SCUBE1	1.64295e-127	6.39892	TMEM52B	0
NEFM	0	8.60618	PHYHIPL	0	7.6984	TK1	0	5.29865	CLEC14A	0	9.13743	PRSS12	0	8.58208	PAPPA	0	36.296	RRM2	0	12.6402	CA2	0	9.65593	COL3A1	3.04589e-54	2.53807	PRAC1	0	21.5322	COL15A1	0	12.7624	TMEM176B	0	17.3638	KDR	3.3917e-180	2.27582	MFNG	0	10.1525	ACTG2	6.00023e-99	10.8823	CLDN11	9.99859e-124	5.21206	CLDN3	0
SCX	0	7.36071	TPPP3	0	7.6335	CD36	0	5.29307	ROBO4	0	9.08515	CNTNAP2	0	7.07937	C5orf46	0	34.0742	ASPM	0	12.1459	C2CD4B	0	8.77371	PDGFRB	3.6296e-53	3.20426	HGF	0	18.8443	CDH20	0	11.8262	TMEM176A	0	16.4767	PECAM1	2.46073e-178	2.07027	AC087627.1	0	8.7397	GAPDH	1.94034e-94	2.16003	SCX	3.28125e-119	3.64401	MAL	0
MEOX2	0	5.61567	FAM162B	0	6.86702	SPC25	0	5.21276	ICAM2	0	9.01733	GABRA2	0	7.00567	NNMT	0	30.4816	TOP2A	0	12.1199	THBD	0	8.21326	EDNRA	3.34823e-47	2.62196	DIO3	0	18.0953	SSTR1	0	10.2939	THBS2	0	14.8741	RNASE1	4.32174e-177	2.30267	CASP10	0	7.66509	MYL6	7.58299e-91	2.47688	NEFM	5.82447e-116	4.57665	CLDN4	0
ALDH1A2	0	5.35777	CCR10	0	6.1311	UBE2C	0	5.11084	PTPRB	0	8.97966	SYK	0	6.62063	ACTG2	0	29.4795	DLGAP5	0	12.0615	ESM1	0	8.13966	COL1A1	1.93904e-37	1.92605	VSNL1	0	16.0572	MANCR	0	9.73945	NUPR1	0	14.2996	CDH5	1.30967e-176	2.06684	INPP5D	0	7.35845	NNMT	5.21941e-77	5.02213	TOX	2.44642e-106	5.07134	S100A9	0
DKK1	0	5.08228	NDUFA4L2	0	5.94487	CDC45	0	5.07566	DLL4	0	8.94942	LGI1	0	6.58495	ANKRD1	0	27.1712	KIF11	0	12.0323	SOX17	0	8.13066	COL1A2	6.00262e-30	2.05971	ABCA8	0	14.4139	MSMP	0	9.66884	SERPINF1	0	13.0325	ECSCR	3.65131e-176	2.4088	CSGALNACT1	0	7.31532	PDLIM3	5.44364e-74	7.53057	CLMP	6.09308e-105	4.72609	WFDC2	0
NTRK2	0	4.67118	KCNJ8	0	5.21748	CDK1	0	5.07155	PCDH12	0	8.93545	TAC1	0	6.41895	SPOCD1	0	25.0004	UBE2C	0	11.8285	TMEM233	0	7.91098	NBPF14	1.34592e-29	5.05672	SLITRK6	0	13.6802	LYVE1	0	9.46509	C1S	0	12.1052	CD93	3.32966e-173	2.23741	GIMAP7	0	7.03681	S100A10	9.10751e-58	4.37058	SGCD	2.71644e-99	4.92327	DEFB1	0
COL25A1	0	4.19868	RASL12	0	5.02104	HOXB-AS1	0	4.93185	FLT4	0	8.81275	FBLN5	0	5.98439	PDLIM3	0	24.7655	MKI67	0	11.7013	ABTB2	0	7.79419	MALAT1	6.57361e-29	1.74462	DLK1	0	13.5942	TM4SF18	0	8.96145	CFH	0	11.8013	MYCT1	3.49531e-171	2.23184	CLEC14A	0	7.02992	ACTB	5.85268e-57	1.64629	LGR5	4.57809e-98	4.66102	CLDN6	0
BEX1	0	3.88154	TTYH1	0	4.79661	NUF2	0	4.68011	NOTCH4	0	8.79386	MEG3	0	5.98105	INHBA	0	22.9768	PIMREG	0	11.3894	KCNE3	0	7.66699	MTRNR2L12	4.40025e-26	2.25981	MATN2	0	12.2739	LRRC4	0	8.59492	RARRES2	0	10.7625	TIE1	2.86279e-168	2.09503	SV2B	0	6.96821	SERF2	4.20427e-56	1.91072	CRABP1	9.88054e-92	4.34424	POU3F3	0
GPC3	0	3.57942	SLCO3A1	0	4.76246	OR51E1	0	4.55408	NPR3	0	8.6551	DPP10	0	5.72786	PTX3	0	21.2792	KIF2C	0	11.3745	UNC5B-AS1	0	7.40137	TBX2	2.2848e-25	2.27752	COL14A1	0	12.2454	ELOVL7	0	8.39223	FAP	0	10.4556	PCDH12	5.66169e-167	2.28034	WSCD1	0	6.96776	S100A11	7.79438e-56	2.4234	BEX1	2.6915e-84	2.93243	SIM1	0
SAMD11	0	3.53156	PLN	0	4.71991	GINS2	0	4.32657	TIE1	0	8.32219	GAS1	0	5.67871	STC2	0	20.2811	NCAPG	0	11.2985	TCIM	0	7.39121	P4HA1	3.18203e-25	1.54126	CHODL	0	11.879	PLA2G16	0	7.9394	DCN	0	8.26257	ADGRL4	2.58092e-164	2.15672	SOX7	0	6.79521	ANXA2	5.81298e-54	3.92003	SAMD11	2.92359e-83	2.88104	KRT19	0
CRABP2	0	3.21716	MIR4435-2HG	0	3.06333	MAD2L1	0	4.19117	KDR	0	8.25453	GAS7	0	5.66278	P2RY14	0	20.1134	PBK	0	11.2499	AC002070.1	0	7.1603	THUMPD3-AS1	7.14618e-24	1.58906	LRRN4	0	11.3607	TNFRSF11A	0	7.59202	CFI	0	11.7015	MMRN2	3.6687e-161	2.02997	DOCK9	0	6.61958	PFN1	2.46801e-44	2.00221	KAZALD1	6.73162e-82	3.28432	DCDC2	0
PTN	0	2.98104	ADAP2	0	4.71126	FAM162B	0	4.10072	CDH5	0	8.19719	KIF26B	0	5.47351	TNFRSF12A	0	19.8048	CDK1	0	11.0307	CLIC5	0	7.1478	CARMN	1.20805e-23	2.99428	LUZP2	0	10.7509	HAPLN1	0	7.30755	CILP2	0	15.7103	AFAP1L1	5.09825e-161	2.25585	STAB1	0	6.57529	ANKRD1	2.87579e-44	7.74531	GPC3	2.6373e-81	2.84185	KCNJ16	0
TSHZ2	0	2.71245	MT2A	0	3.19389	CLSPN	0	4.03285	GJA5	0	8.16178	TDO2	0	5.31861	ANOS1	0	19.641	NDC80	0	11.0207	HOXD1	0	7.11625	AL078639.1	7.19794e-23	4.20954	GNAO1	0	10.5408	KLHL4	0	7.06608	MFAP4	0	10.8392	NOVA2	2.55707e-158	2.55212	PPP1R16B	0	6.55656	CRYAB	7.74791e-44	13.7421	MEOX1	7.91931e-79	4.65652	PAX2	0
RPS4X	0	2.00871	HSD11B2	0	5.1006	ZWINT	0	3.98923	JAG2	0	8.1244	ZFHX4	0	5.28304	CTGF	0	19.6318	CENPF	0	10.9673	VEPH1	0	7.05117	VMP1	4.43773e-22	1.76722	LUM	0	8.90433	FGF12	0	6.86047	COL16A1	1.40326e-302	6.13536	TMEM255B	5.20337e-156	2.3099	LAPTM5	0	6.43655	TAGLN	1.55314e-43	6.89536	ALDH1A2	2.55285e-78	3.01431	PAPPA2	0
H3F3A	0	1.94389	HOXB-AS1	2.38951e-305	4.95294	ATAD2	0	3.96232	PECAM1	0	8.05577	PEG10	0	5.23472	ACAN	0	19.1658	CDCA2	0	10.8044	CREG2	0	6.94399	TSHZ2	4.12941e-21	2.27972	IL1R1	0	8.64931	ITGA6	0	6.73485	PDPN	2.17295e-302	14.887	NOTCH4	3.27978e-152	2.03868	BCL6B	0	6.42502	C5orf46	2.11985e-39	5.74314	TNNI1	2.71847e-77	3.94866	PRSS8	0
RPL5	0	1.92892	LHFPL6	3.52427e-302	3.15904	NRGN	0	3.95701	MMRN2	0	8.03367	RPS4Y1	0	4.98799	SPOCK1	0	19.0383	HJURP	0	10.7395	ISG20	0	6.9219	KCNQ1OT1	4.84929e-21	2.34783	IL7R	0	8.60492	CLEC2B	0	6.71608	PRSS35	4.10945e-290	8.33185	CD34	6.43266e-152	2.14306	N4BP3	0	6.31196	CAV1	8.27023e-39	2.99434	NPW	1.19623e-75	2.90464	EPCAM	0
RPL30	0	1.85482	PDGFA	1.03894e-300	2.76228	CENPM	0	3.93554	DOCK9	0	7.92836	NAV3	0	4.7647	CRYAB	0	18.1846	KIFC1	0	10.6764	PNP	0	6.86141	RBBP6	8.22379e-21	1.51385	COLEC11	0	8.2367	CLDN5	0	6.48964	MGP	4.39122e-275	34.4497	CXorf36	2.07829e-150	2.13371	FLT4	0	6.27611	SH3BGRL3	1.78645e-38	3.44649	COL25A1	1.88446e-75	3.10083	ERBB4	0
RPL23	0	1.84894	LINGO1	1.51464e-296	2.6684	RASL12	0	3.92004	CPXM2	0	7.86943	COL16A1	0	4.53939	TAGLN	0	17.3775	CDC25C	0	10.5485	STC1	0	6.79771	VCAN	1.77727e-20	2.36961	EGFLAM	0	7.73955	SCN3B	0	6.16159	C1R	1.11128e-266	8.24007	SOX17	4.02143e-150	2.34106	PODXL	0	6.23871	ACTA2	2.73345e-38	6.66987	MEOX2	1.92905e-74	3.45141	RAB25	0
RPS11	0	1.84436	MEF2C	1.37962e-293	2.71591	NGF	0	3.90559	PRND	0	7.81166	RNF150	0	4.48589	LOX	0	17.2655	CENPA	0	10.3945	SPOCK2	0	6.78133	TRIP11	2.40965e-20	1.52986	LAMC3	0	7.67234	PLPP3	0	6.05022	VCAM1	5.74946e-266	11.7131	STC1	3.7492e-149	2.30321	PTPRB	0	6.1628	COL4A1	1.69658e-37	1.59866	DKK1	1.3437e-72	3.56204	LHX1	0
RPL24	0	1.83775	REN	7.75965e-289	12.9011	PCLAF	0	3.86979	BTNL9	0	7.51509	TRIL	0	4.47465	VGLL3	0	17.0386	KIF15	0	10.3774	RGCC	0	6.77679	MBTPS1	2.80306e-20	1.58658	FREM1	0	7.61969	TSPAN7	0	5.90922	PDGFRL	1.68686e-263	10.44	ESM1	9.24575e-149	2.0165	MMRN1	0	5.91711	PHLDA2	1.79878e-36	4.52444	TCF24	2.79681e-69	4.30565	EMX2	0
RPS15A	0	1.77603	CYTOR	2.89013e-287	2.79834	TTYH1	0	3.82771	CSGALNACT1	0	7.49136	EGR1	0	4.46097	MAP3K7CL	0	16.7588	ESCO2	0	10.296	IGFBP1	0	6.73371	SEPT9	3.7051e-20	1.51963	DCN	0	7.54043	STEAP1	0	5.79973	ASPN	2.8242e-261	15.7901	CLDN5	6.02089e-148	2.08173	SHE	0	5.80715	TMSB4X	3.5805e-36	1.7415	CD24	4.12712e-69	2.46506	TFCP2L1	0
RPL10A	0	1.77006	MCAM	4.50022e-281	1.84871	GFRA2	0	3.80789	EFNA1	0	7.44086	KIF5C	0	4.34116	KCNG1	0	16.7086	GTSE1	0	10.2393	IL32	0	6.46168	GRIA4	4.33697e-20	2.89372	TENT5A	0	7.29163	BACE2	0	5.64983	COL14A1	2.30758e-248	6.69405	FLT4	3.4747e-145	2.02446	ROBO4	0	5.29744	MYL9	2.63365e-34	5.8181	KCNQ2	5.57898e-68	2.86665	SPP1	0
RPL10	0	1.76967	PDGFRB	1.58128e-270	2.13621	CDT1	0	3.76188	LAPTM5	0	7.42347	MEST	0	4.15153	ACTA2	0	16.2657	BUB1B	0	10.1154	ANXA3	0	6.44356	LRRC75A	4.84363e-20	3.55803	CCDC3	0	6.87877	SLC35F2	0	5.5916	CYP1B1	2.24561e-247	9.15996	PLVAP	3.10183e-141	2.37669	TNFSF10	0	5.92615	MYL12A	8.8153e-34	2.32211	C1QTNF4	2.55779e-67	2.94284	LHX1-DT	0
RPL34	0	1.75882	AC083967.1	1.43085e-264	2.79093	KCNJ8	0	3.71928	CD34	0	7.29072	GRIA4	0	3.89785	CNN1	0	15.6133	PCLAF	0	10.0418	CXCL2	0	6.42403	N4BP2L2	6.45448e-20	1.62826	TFPI2	0	6.51771	NR5A2	0	5.55748	C3orf80	3.50443e-234	7.92104	ADAM15	1.66031e-140	2.152	MYCT1	0	5.44768	CNN1	1.08237e-33	5.63896	SOX9	4.70026e-67	3.13597	TMPRSS4	0
RPL26	0	1.75868	CYGB	1.2074e-254	2.45814	SLCO3A1	0	3.70032	GDPD5	0	7.26566	ATRNL1	0	3.84982	TRBC2	0	15.3055	SPC25	0	10.0327	FAM124B	0	6.39222	NBPF10	1.60781e-19	4.98467	SORL1	0	6.25323	TMOD2	0	5.52655	AL157895.1	3.68075e-233	15.0173	DLL4	5.79075e-139	1.87957	RASSF2	0	6.08177	C12orf75	2.25816e-32	5.81652	NTRK2	1.43527e-66	3.23321	CDH1	0
NACA	0	1.75392	ABCC9	5.03267e-249	5.0025	CENPU	0	3.66661	SLC45A4	0	7.26093	EMILIN1	0	3.48341	MSC	0	15.2831	AURKB	0	10.0177	TSTD1	0	6.35183	TRA2B	1.81802e-19	1.57211	EDNRB	0	6.06946	THEM6	0	5.48693	CEBPD	5.16153e-227	6.94894	GIMAP4	7.71845e-139	2.07415	PRND	0	7.46091	VIM	9.36777e-32	1.69205	FLRT3	3.57801e-66	3.06403	HNF1B	0
RPL18	0	1.74347	GUCY1B1	5.39891e-249	3.21039	MND1	0	3.633	TEK	0	7.2324	LUM	0	3.37261	APCDD1L	0	15.0883	KIF20A	0	9.9913	LXN	0	6.18741	ROCK2	2.20843e-19	1.60618	ADAM23	0	5.93139	LRRC36	0	5.47944	SCG2	1.65012e-226	9.49969	RASIP1	2.91237e-137	2.21767	TEK	4.94825e-308	5.96317	SERPINE1	1.20019e-31	3.85391	GLI3	4.46603e-66	3.13337	MAL2	0
RPL35A	0	1.72099	CSPG4	1.03434e-248	2.30501	TPX2	0	3.62625	ADAM15	0	7.18353	DNM3OS	0	3.16654	LMOD1	0	14.8897	TPX2	0	9.92901	BCL6B	0	6.08988	MTA1	2.27895e-19	1.52843	CEBPD	0	5.8709	GIPC3	0	5.40865	MOXD1	5.34282e-223	9.81762	KLHL4	1.5898e-136	2.51929	GIMAP1	4.35688e-307	5.48326	MAP3K7CL	2.60287e-29	6.94287	IFI44L	2.26382e-65	4.91165	GRB14	0
RPS14	0	1.72053	C11orf96	7.14456e-244	2.58507	SEPT4	0	3.61071	CXCR4	0	7.08026	ISLR	0	3.16587	LMO7-AS1	0	14.3331	ASF1B	0	9.92727	HAGLR	0	5.90422	AC092069.1	2.87561e-19	4.43533	CDH13	0	5.52582	SCAMP5	0	5.23868	CHI3L1	5.62486e-223	11.9706	ICAM2	1.89612e-136	2.17078	CHST15	2.29843e-303	6.63612	AC083967.1	1.45146e-28	3.95362	AMOT	4.57925e-65	2.69969	HPN	0
RPL6	0	1.71486	NGF	1.14565e-239	4.09028	SERPINI1	0	3.58286	CLDN5	0	7.07899	RPS29	0	1.99613	TNFAIP8L3	0	14.3177	TTK	0	9.81649	CD93	0	5.8764	NOTCH2	4.16709e-19	2.95826	TGFBR3	0	5.48433	GIMAP8	0	5.15501	BDKRB1	3.04865e-211	10.2922	SHANK3	2.75162e-136	2.19871	GDPD5	3.06464e-303	5.50653	CFL1	1.51499e-28	1.84653	NEFL	1.88773e-63	4.32146	BMP7	0
RPS8	0	1.68731	HES4	2.89039e-234	2.41013	CENPH	0	3.56791	PLVAP	0	7.05718	CDKN2B-AS1	0	6.09981	MLPH	0	14.1486	SKA3	0	9.68344	SCGB3A1	0	5.84359	SUGP2	7.97341e-19	1.50604	ANK3	0	5.31514	SLITRK4	0	5.13206	RARRES3	8.85712e-210	11.1258	F11R	6.5305e-133	2.07106	PCDH12	9.55774e-300	5.31425	MYL12B	1.79424e-27	2.40424	LHX9	3.1791e-63	5.54639	PTPN3	0
RPL21	0	1.66833	CCDC102B	8.4111e-234	3.09127	CENPK	0	3.50178	HSPG2	0	7.03108	RUNX1T1	0	3.56713	NEXN	0	13.9665	BIRC5	0	9.60623	PTCHD1	0	5.79951	SORBS3	1.08798e-18	1.53128	SLIT2	0	4.88728	IPO11	0	5.00063	CRISPLD2	6.60929e-208	6.07483	DOCK9	1.70508e-130	2.02277	TSPAN7	5.08932e-299	6.37057	CAVIN1	6.19041e-27	2.17314	DLX5	2.50039e-62	3.85946	ITGB6	0
RPL11	0	1.66029	RPL8	1.6696e-231	1.5533	PLN	0	3.44171	ACKR3	0	7.02557	NUPR1	5.33295e-308	2.95914	NTN4	0	13.7436	KNL1	0	9.44956	ECSCR	0	5.7535	HNRNPUL1	1.12012e-18	1.53459	CNTFR	0	4.54074	BTNL9	0	4.91242	NNMT	2.22244e-200	4.40108	DYSF	8.49596e-130	2.48779	ICAM2	2.01472e-298	5.67904	TNFRSF12A	1.72698e-26	3.36831	TMTC1	5.01393e-62	4.58566	RBM47	0
RPL15	0	1.65512	LGALS3	3.38122e-228	3.05945	MT2A	0	3.42339	RNASE1	0	6.97854	SFRP1	5.69898e-304	3.21249	WFDC1	0	13.4631	NUF2	0	9.44536	RNASE1	0	5.69849	DCAF7	1.21086e-18	1.53509	SRPX2	7.20608e-299	5.32692	PRKCH	0	4.87228	GPR88	2.65766e-195	8.11069	TM4SF18	1.9558e-129	2.7632	CPNE5	8.0119e-298	5.85204	TPM2	1.82846e-26	3.77655	EPHA4	8.58305e-62	3.11422	CDH16	0
RPS23	0	1.62697	AC100793.2	7.87496e-226	3.81493	UBE2T	0	3.42164	TNFSF10	0	6.97224	MDGA2	1.27077e-300	5.71291	ITGA11	0	13.0952	CDCA8	0	9.43936	SOX7	0	5.68326	EXTL2	1.3398e-18	1.53376	PROM1	2.25849e-296	4.97207	DEPTOR	0	4.83446	CASP1	1.06155e-189	7.67845	ROBO4	7.23168e-128	2.07883	F11R	1.23505e-296	5.60053	ARPC2	3.40797e-24	1.79545	SEMA6A	7.42271e-60	2.79013	S100A14	0
RPL32	0	1.62328	FOXS1	4.21636e-221	3.07123	PDE1B	0	3.37495	N4BP3	0	6.94005	CRISPLD2	1.05299e-297	4.31326	FGF1	0	12.844	DEPDC1	0	9.43885	PDGFB	0	5.639	CTCF	3.46046e-18	1.52379	GUCY1A2	4.65478e-289	5.57622	DYSF	0	4.79573	GREM1	2.74125e-189	6.13456	CPXM2	9.0483e-128	2.19445	TIE1	6.98781e-296	6.17491	ATP5F1E	5.12532e-24	1.71015	HAND2-AS1	2.36836e-58	2.69538	AP1M2	0
RPS24	0	1.60913	SEPT4	3.83237e-218	3.50514	CCR10	0	3.37028	GIMAP8	0	6.92083	HMCN1	1.72177e-297	3.49029	LIMS2	0	12.8165	NEK2	0	9.41039	TM4SF1	0	5.62301	PTEN	1.22349e-17	1.52144	FOXD1	6.78017e-283	6.19253	SLC1A4	0	4.79392	GXYLT2	1.51135e-182	5.35922	BCL6B	9.60269e-127	2.18004	ACKR3	2.14125e-295	7.46145	CAV2	1.68196e-23	3.85948	IL17RD	3.46563e-58	3.0873	SULT1C2	0
RPL7A	0	1.60186	EBF1	4.90108e-216	2.76796	ORC6	0	3.36993	CD93	0	6.88654	COL1A1	3.06213e-296	1.92471	DKK3	0	12.3951	KIF23	0	9.32566	CHRM3	0	5.60624	NUMA1	1.22618e-17	1.51219	HSD11B1	1.89885e-282	10.2997	SPNS2	0	4.77109	MMP23B	1.56246e-181	5.03876	PTPRB	1.45829e-126	2.08056	FAM78A	5.69095e-294	6.57372	DSTN	5.3836e-23	2.92294	RASSF9	3.55294e-58	3.25474	TMEM72	0
RPL9	0	1.60183	PLXDC1	1.89475e-207	2.40699	LGALS3	0	3.23034	ARHGEF15	0	6.80564	EDNRA	1.08632e-292	2.89736	MYL4	0	12.3314	CENPE	0	9.30582	TM4SF18	0	5.6009	SLC38A2	1.55276e-17	1.57822	FAM20A	1.9983e-280	6.53688	MCUB	0	4.73102	TDO2	1.54287e-178	6.15417	EMP1	1.78106e-126	1.91751	ARHGEF15	4.88215e-290	4.86471	RHOC	1.50474e-21	2.43511	AFF3	5.16793e-57	3.12665	ELF3	0
RPL13A	0	1.57981	MGP	2.69701e-206	1.59111	TPPP3	0	3.14101	SERINC5	0	6.6864	PARM1	3.99973e-291	4.78167	BST1	0	12.2469	BUB1	0	9.26715	ADGRG1	0	5.55355	HP1BP3	2.25342e-17	1.59824	SFRP1	3.11423e-280	4.21824	ADGRL4	0	4.71952	FBLN5	1.20391e-175	4.43188	TSPAN18	6.96407e-126	2.08712	SEL1L3	1.64176e-289	5.58344	HSPB1	3.85086e-21	2.44631	BCL11A	5.80576e-57	2.60651	LINC01896	0
RPS3	0	1.57981	CD36	6.57142e-205	3.93183	PPARG	0	3.06858	MYCT1	0	6.64295	ATP2B1	1.16884e-290	3.6772	PTPRN	0	11.5653	CDKN3	0	9.2065	ABCG1	0	5.51703	CAND1	2.40876e-17	1.51214	CDH10	3.96134e-272	6.48873	LMO2	0	4.71578	MME	1.49423e-175	7.69717	PODXL	2.77184e-124	2.12867	DEPP1	3.75623e-289	7.72091	FN1	4.3355e-21	2.30327	LPAR1	2.64062e-56	2.96837	SPINT1	0
RPS12	0	1.52786	TBX2	4.67194e-194	1.86736	MIR4435-2HG	0	3.02847	ADGRL4	0	6.53617	TGFBI	1.75441e-284	3.47332	AC092807.3	0	11.3798	CKAP2L	0	9.20142	RP1	0	5.51045	GGA1	9.05885e-17	1.50999	HOXB13	1.15566e-271	7.0264	CXorf36	0	4.71321	PTGES	4.09168e-173	7.80795	ITGA2	3.66426e-124	2.1822	CD93	8.06118e-289	6.011	KRT7	4.96794e-21	5.84511	FBN2	3.22206e-56	2.54048	CCDC198	0
ID2	0	3.44663	PPA1	5.66811e-191	2.55719	CYTOR	0	3.02039	PODXL	0	6.51654	SLC35G1	2.16687e-282	3.74545	HACD1	0	11.1708	NCAPH	0	9.18343	RASGRF2	0	5.45991	DDR2	1.1824e-16	2.83093	FOXF1	1.83726e-271	7.47687	GPR4	0	4.70778	IER3	5.51326e-173	5.10967	RPS6KA2	7.953e-121	2.10512	CLDN5	1.24794e-288	6.4427	FGF1	6.13571e-21	7.55462	PLXNA4	4.20943e-55	3.90707	FREM2	0
RBP1	0	2.56946	GFRA2	6.00545e-191	4.65672	NDUFA4L2	0	3.00376	GJA4	0	6.51511	PITX2	4.80403e-282	4.24844	MYOCD	0	11.0838	CENPU	0	9.17404	KBTBD11	0	5.43061	PPP3CA	1.75551e-16	1.54105	ECM1	4.64674e-270	4.83163	STX3	0	4.67005	ASS1	2.96536e-171	7.5948	BTNL9	1.34866e-118	2.26223	ABCG1	8.09249e-287	5.44326	CALM1	1.0203e-20	2.12241	TSHZ2	1.06508e-54	2.60123	TMEM213	0
RPS3A	0	1.53911	TBX2-AS1	2.99165e-187	2.94633	GUCY1B1	0	2.96465	DYSF	0	6.48366	SLIT2	8.33355e-281	3.82529	PLPP4	0	10.8746	CCNA2	0	9.1463	HHEX	0	5.40699	ZMYM2	1.98589e-16	1.51664	COL4A6	7.12928e-262	5.0484	TP53INP2	0	4.60596	SOD3	1.06512e-166	5.9406	CA2	3.49832e-118	2.75262	CPXM2	4.07839e-286	4.94512	ANXA1	4.28293e-19	3.34364	COL9A2	1.11993e-54	3.62242	SCNN1A	0
MDK	0	2.23227	GNAS	4.20236e-184	1.80369	SLC8A1	0	2.89328	F11R	0	6.48282	PBX3	1.70299e-280	4.3784	FAP	0	10.8113	SGO1	0	8.97489	NDRG1	0	5.38614	BPTF	2.02767e-16	1.53517	P2RY1	1.08537e-256	5.10323	GIMAP4	0	4.58628	SERPINE2	6.7627e-166	6.11291	GIMAP8	2.04735e-117	2.17942	AC010737.1	7.17482e-286	7.64838	ANGPTL4	6.38116e-19	1.80384	BEX2	2.28643e-54	2.27605	HOOK1	0
NPW	3.84053e-306	3.29129	LURAP1L	5.58137e-184	2.82167	CCDC102B	0	2.8529	INSR	0	6.47468	COL3A1	1.56683e-279	3.28873	C12orf75	0	10.3421	MAD2L1	0	8.86407	PIK3CG	0	5.38439	PNISR	2.39856e-16	1.50584	BAMBI	4.74161e-253	3.96055	TMEM255B	0	4.5378	LUM	3.6388e-165	4.78915	IPO11	3.71177e-117	2.1067	PIK3C2B	1.54444e-285	5.61444	NEXN	9.43953e-19	4.36597	RSPO3	2.48294e-54	2.82107	CTSH	0
RPS9	6.69696e-304	1.56266	PLEKHH3	5.99449e-180	2.78066	LINGO1	0	2.8251	FLT1	0	6.40903	TSHZ2	6.39452e-276	2.41518	MYL9	0	10.3121	PLK1	0	8.84478	AC008556.1	0	5.37114	UBN1	2.45228e-16	1.50268	DIO3OS	1.89145e-248	7.2964	MYCT1	0	4.49244	NCAM1	3.97821e-165	5.39821	GDPD5	1.02707e-116	2.14194	SLC45A4	2.37063e-283	5.39883	TAGLN2	2.09527e-18	2.55606	RGS2	3.07768e-54	2.41924	NKX6-2	0
HNRNPA1	1.1922e-303	2.05754	NR2F1	2.34545e-179	2.06458	CSPG4	0	2.79735	SLC1A4	0	6.3839	SORL1	4.51242e-272	4.16487	MYLK	0	10.2959	CDCA3	0	8.83614	NOVA2	0	5.3349	SENP6	4.86259e-16	1.62252	RPS7	1.69235e-247	2.35883	ACVRL1	0	4.46777	COL9A3	3.92817e-163	5.92972	SLC45A4	1.85021e-114	2.01514	ACE	5.81599e-283	6.46848	PAPPA	2.22856e-18	3.4999	IGFBP5	2.80935e-53	2.52945	HLA-DMB	0
CRABP1	5.06612e-302	6.58989	SEMA5B	2.14524e-178	2.76132	KLHL23	0	2.64534	AFAP1L1	0	6.37935	PDGFD	5.68895e-271	4.02393	HSPA2	0	10.2451	MCM10	0	8.82342	PRDM1	0	5.33133	SRSF1	4.9707e-16	1.53726	STXBP5	3.86254e-247	6.11738	PECAM1	0	4.46594	LTBP2	3.00955e-160	4.64993	CD40	4.04175e-114	2.24231	PDE4B	3.15216e-282	5.21755	ARPC1B	1.1918e-17	3.09302	GSC	3.27766e-53	3.548	DNER	0
NPM1	1.66537e-298	1.93268	PDLIM1	4.99813e-176	2.07001	SEMA5B	0	2.59322	CXorf36	0	6.35556	BDNF	1.09911e-268	3.70332	ARL4C	0	10.1097	FOXM1	0	8.79944	EMP1	0	5.31935	TRA2A	5.29829e-16	1.56999	ZNF208	2.7865e-244	7.83311	RPS6KA2	0	4.39832	NFIX	7.1177e-157	6.43134	PREX1	5.01632e-114	2.0757	JAG2	4.07457e-281	4.67974	LOX	1.83396e-17	4.88081	MGST1	8.10851e-53	2.25402	EMX2OS	0
KAZALD1	8.53333e-298	5.53679	KLHL23	1.33066e-171	2.66728	PLXDC1	0	2.45088	ESM1	0	6.34229	FRZB	1.7835e-267	3.64069	KRT7	0	9.86603	KIF4A	0	8.78309	HAGLROS	0	5.275	LAMB2	5.64586e-16	1.50476	PRLR	2.91026e-244	5.70013	RASIP1	0	4.33835	DLK1	7.95265e-145	8.12807	PROCR	5.27677e-113	2.07073	DLL4	2.79969e-280	5.00719	AP2S1	2.18013e-17	2.09269	LRRC4C	3.14138e-52	2.53068	PAX8	0
C1QTNF4	4.56611e-296	4.42917	MYC	9.99879e-169	3.11656	PDGFA	0	2.3957	CRIM1	0	6.24089	SULF1	1.73557e-262	3.31185	COL8A1	0	9.85968	RAD51AP1	0	8.78124	RASGRP3	0	5.2597	EPC1	6.85695e-16	1.53981	KLHL14	1.5043e-236	7.3902	ITGA2	0	4.26826	MIAT	5.13122e-143	7.97583	SEMA6B	3.60116e-112	2.07469	CD34	6.88525e-280	5.71248	LGALS1	7.10319e-17	4.14318	PDGFRA	5.83927e-51	2.11399	PRSS22	0
KCNQ2	1.38911e-289	4.20427	EDNRA	9.2922e-168	1.71308	MCAM	0	2.0342	EMP1	0	6.22759	NRP2	2.33367e-262	3.26797	HSPB7	0	9.81791	CCNB2	0	8.62838	GPR4	0	5.22736	OXA1L	7.05381e-16	1.5184	G0S2	3.23642e-233	3.79653	CD34	0	4.23676	COPZ2	5.39398e-143	4.34716	GJA1	7.11499e-110	2.06571	CXorf36	1.01452e-279	4.62063	LIMS2	9.3997e-17	5.14675	ID2	1.03803e-50	2.30308	ESPN	0
CLDN11	3.17421e-288	7.55389	NR2F2	1.78619e-167	1.85655	PLEKHH3	0	2.55452	RASGRP3	0	6.18039	ENC1	7.08078e-259	3.50045	CCDC81	0	9.7944	CENPM	0	8.60873	EPHX4	0	5.20432	RBM26	9.64386e-16	1.60337	TCF21	1.45387e-232	4.08603	RASGRP3	0	4.23032	ST6GALNAC5	1.68735e-138	7.16968	SOX18	9.37471e-110	1.94351	KANK3	4.00952e-279	5.83017	S100A16	1.22119e-16	3.60555	FGF7	4.91051e-50	2.68649	EPS8L2	0
RPL3	1.14072e-286	1.5851	ATP1B2	1.79977e-159	2.7908	GMNN	0	3.1179	SHANK3	0	6.16049	MEG8	2.45312e-258	5.41061	MICAL2	0	9.7472	KIF18B	0	8.59919	KLHL4	0	5.17036	GPATCH2	1.02898e-15	1.50956	DACH1	7.68779e-228	4.32171	MMP15	0	4.22862	APOE	5.59513e-138	4.97522	CXCR4	1.28626e-109	1.93642	S1PR1	1.49951e-277	4.84419	CALD1	1.85894e-16	1.94316	AC006450.3	5.85336e-50	2.19232	UGT8	0
RPS13	1.29639e-283	1.64259	CYSTM1	6.18668e-159	2.26566	LHFPL6	0	2.32419	SEMA6B	0	6.10729	TCF21	2.05331e-253	3.46948	CREB3L1	0	9.24765	MXD3	0	8.55403	RASSF2	0	5.14851	CHD1	2.25784e-15	1.57364	PAG1	7.45882e-221	3.94493	F11R	0	4.22333	FIBIN	6.4033e-138	4.13479	PNP	3.28087e-109	2.09801	NOVA2	1.88066e-277	4.74771	S100A6	1.95534e-16	4.06702	EBF3	6.40177e-50	2.7092	EPHA8	0
CLMP	1.24436e-281	4.52385	OR51E1	6.73067e-159	4.74886	EBF1	0	2.40569	PREX2	0	6.02497	PROM1	2.54395e-253	4.53492	TGFBR3L	0	9.21816	DIAPH3	0	8.54846	FGF12	0	5.14103	RABL6	2.58832e-15	1.56006	OLFML3	4.82601e-217	3.4848	KDR	0	4.1649	PLAC9	1.04804e-137	8.63609	DOCK4	1.03011e-107	2.08746	MANSC1	5.22217e-277	5.27399	DKK3	2.48592e-16	4.89718	TSHZ1	2.23326e-49	2.79942	GPRC5A	0
RPL23A	2.85147e-275	1.6089	GPRC5C	7.47896e-159	3.05317	REN	0	3.45783	CEMIP2	0	5.98471	PDGFRA	8.70349e-253	2.72774	CA12	0	9.03002	HMMR	0	8.52749	PDE4B	0	5.13628	ILF3	2.61663e-15	1.61122	CCDC68	9.39221e-217	4.12855	SHANK3	0	4.1569	COL1A1	4.12799e-133	3.64306	JAG2	1.42689e-106	1.94998	CD109	3.26095e-276	5.65136	MYL4	1.55266e-15	6.47398	MAP3K1	2.66226e-49	2.50745	LAMA1	0
RPS25	2.2679e-270	1.5536	IL3RA	4.87231e-153	3.11119	TOP2A	0	3.46895	RAPGEF5	0	5.98233	CDH11	9.55299e-251	2.54613	MSC-AS1	0	8.8626	SPC24	0	8.52156	RASL10A	0	5.07298	SUCO	2.64931e-15	1.52403	SERPINF1	8.32817e-216	3.50561	SLC46A3	0	4.07923	IL34	1.76722e-132	7.14603	S1PR1	6.17337e-105	2.0591	AFAP1L1	5.94117e-276	5.22859	GSTP1	4.54882e-15	1.73119	FLRT2	5.50243e-49	2.37557	AC011298.1	0
RACK1	2.88047e-268	1.55476	CARMN	9.44186e-152	1.88123	CCNB2	0	4.24088	GALNT18	0	5.97847	CCDC80	1.93199e-248	2.26196	C7orf69	0	8.81842	DTL	0	8.52033	ITGA2	0	5.06024	PCDH18	2.78783e-15	2.25079	ST6GAL2	2.82838e-215	4.33306	TSPAN18	0	4.04698	DKK2	4.65762e-132	7.49618	TNFRSF10D	6.67105e-105	2.13755	CDH5	8.69662e-275	5.53391	MFGE8	5.56955e-15	1.58424	DCX	6.39816e-49	3.44828	C1orf210	0
H3F3B	8.89557e-268	1.82823	SLC8A1	7.26092e-147	3.07882	CENPW	0	3.18063	PDE4B	0	5.97143	PDZRN3	3.12275e-248	3.94343	SCG2	0	8.75243	HIST1H1B	0	8.4869	SEMA3G	0	5.05997	PLOD1	3.23135e-15	1.51348	IGF2	3.67342e-208	3.84718	ECSCR	0	4.01986	IFITM1	5.72172e-128	4.82413	S100A16	2.08665e-104	2.0268	GIMAP4	2.06907e-274	4.78596	PPIA	1.91848e-14	1.60106	MAB21L2	7.65251e-49	2.77985	GRB7	0
RPL27A	1.39162e-260	1.55151	RGS5	2.58431e-142	3.34774	AC100793.2	0	2.58635	SOX7	0	5.96778	BNC2	4.86847e-246	5.2978	IGFBP7	0	8.71189	ARHGAP11A	0	8.46737	NOX4	0	5.0536	ZMYM4	5.10479e-15	1.50396	PTN	1.00125e-197	3.13641	SCARF1	0	3.97942	RUNX1	1.23278e-127	3.98254	ESAM	7.46186e-104	2.06717	IL16	5.56379e-272	7.23869	LMO7-AS1	3.26474e-14	5.94421	SEMA3A	1.29504e-48	2.66438	ST14	0
ID1	1.211e-252	2.14106	PPARG	1.52405e-140	2.87715	CKS1B	0	3.32214	ERG	0	5.96083	HAND2	2.38449e-244	2.68911	PPP1R14A	0	8.62766	PKMYT1	0	8.45553	AFAP1L1	0	5.03534	CPXM1	7.74627e-15	1.5237	TIMP3	8.7634e-195	3.95991	CPXM2	0	3.97826	LGALS1	1.67256e-125	4.2765	PLEKHG1	1.54202e-103	1.90507	NOTCH4	1.38975e-271	4.90181	KCNG1	3.31832e-14	4.11355	SCUBE3	4.28227e-46	2.75563	TSPAN33	0
RPS16	2.87736e-252	1.58213	EPHB6	1.11884e-137	3.81505	RAD51AP1	0	3.80533	GIMAP4	0	5.91047	PTPRD	9.66211e-241	3.58888	LTBP2	0	8.43814	CIT	0	8.44975	TNFRSF10A	0	5.01992	CKAP5	1.25579e-14	1.51524	COL6A3	2.8391e-187	2.78549	PROCR	0	3.953	PBX3	5.34391e-123	3.66104	CSGALNACT1	1.72206e-103	1.96354	PRKCH	1.74571e-271	5.6915	SELENOW	4.60662e-14	2.12699	SRGAP3	6.58904e-46	3.26843	ERBB3	0
BASP1	2.79838e-251	2.39011	FABP5	7.355e-136	2.34917	ABCC9	0	3.24527	PTPRM	0	5.89117	MXRA8	1.1775e-239	2.53127	COL5A3	0	8.34952	BRIP1	0	8.42004	S1PR1	0	5.01758	CSNK1G3	1.55432e-14	1.66081	ITGA8	3.13608e-185	3.0847	ARHGEF15	0	3.91898	MXRA8	4.62384e-120	3.30719	EHD4	2.23816e-103	2.15897	SCN9A	3.96799e-271	6.03148	AC103982.1	5.75042e-14	2.38394	ZADH2	7.4914e-46	2.35623	RASSF6	0
RPL14	1.16744e-250	1.54805	MYH11	3.38761e-133	3.26401	HSD11B2	8.03641e-307	3.00618	BCL6B	0	5.84697	COL6A3	2.53699e-239	2.55483	MEDAG	0	8.30717	CDT1	0	8.40273	EPS8L1	0	4.98626	IPO5	1.5605e-14	1.52648	GAS7	5.44614e-184	3.65751	NOVA2	0	3.89888	CLEC11A	1.84341e-117	4.34371	TGFBR2	2.92951e-102	2.1662	MMRN2	9.06991e-271	5.57375	ANKRD22	1.97063e-13	2.10831	WDR86	9.12532e-46	2.30429	GAL3ST1	0
RPL7	6.10381e-250	1.67739	UBA2	4.78836e-133	2.24743	FEN1	2.77975e-304	3.5549	NOVA2	0	5.79793	TMEM229A	1.81967e-237	4.5632	SPHK1	0	8.30256	HMGB2	0	8.37633	TBXA2R	0	4.96363	FNBP4	1.97944e-14	1.66473	C7	4.10866e-181	3.65656	S1PR1	0	3.8852	C7	6.04128e-116	8.64355	ARHGEF15	3.1544e-102	2.14391	NPR3	1.77083e-270	5.86767	IGFL2-AS1	2.83335e-13	2.95103	FNDC5	1.34782e-45	2.37158	EMX1	0
HSP90AB1	1.3407e-247	1.58669	NOTCH3	5.72684e-128	1.89229	MYBL2	1.1478e-302	4.1068	GRB10	0	5.79059	SSFA2	5.23555e-236	2.95462	BAG2	0	8.13559	E2F8	0	8.35611	EHD4	0	4.95386	EIF4EBP2	2.00636e-14	1.55809	ANGPT1	5.91484e-179	2.95655	MMRN2	0	3.87465	PCSK1N	9.89503e-115	8.86618	RAPGEF5	4.40674e-102	1.88513	PECAM1	3.75e-270	5.82085	KRT5	2.83335e-13	2.95103	TGFBI	2.58723e-45	1.94006	TMEM125	0
PDGFRA	5.29657e-246	2.30453	RGS16	1.50914e-125	2.58938	AURKB	4.42164e-302	4.32375	PROCR	0	5.7318	CNTFR	1.71092e-233	2.84656	COL19A1	0	8.04834	RAD54L	0	8.25135	DBNDD1	0	4.95022	WASHC4	2.74761e-14	1.63502	MFAP4	1.16809e-177	2.76424	SEMA6B	0	3.87279	ITGA11	6.55328e-114	2.5376	HSPG2	5.14688e-102	1.90809	CCDC88C	3.05013e-268	5.66828	AC098868.1	2.83335e-13	1.78443	COL26A1	3.68821e-45	2.52489	UNCX	0
RPS20	1.1457e-240	1.62526	ARHGAP42	1.07874e-119	2.33583	LURAP1L	2.02911e-301	2.47041	EFCAB14	0	5.71698	DDX3Y	1.93109e-232	3.35536	CAP2	0	8.04037	CDCA5	0	8.15918	CLDN7	0	4.94714	TRIM13	3.06189e-14	1.5067	RPS26	3.87667e-177	2.17048	PTPRB	0	3.82731	ELN	4.18341e-112	9.44122	CAVIN1	5.8812e-102	1.79768	EMP1	5.82674e-266	5.13983	AC010542.3	2.83335e-13	3.34931	BACH2	3.8101e-45	3.18564	PPP1R1B	0
IGFBP5	3.15623e-239	3.32673	PDE1B	1.8366e-115	3.22427	CDC20	1.03947e-299	4.81827	CLSTN3	0	5.70882	NLGN4Y	8.44513e-232	3.95854	SUGCT	0	7.86397	MYBL2	0	8.12602	THSD1	0	4.93873	LENG8	3.38833e-14	1.51789	TBX3	4.61253e-175	2.84143	PODXL	0	3.80643	FGF7	3.28004e-111	4.03525	GPR4	5.14815e-101	2.28445	HLA-DQB1	1.84297e-265	8.04582	AC037486.1	2.83335e-13	2.05637	TMSB15A	5.07345e-45	1.9449	KIF12	0
RPL31	1.37391e-238	1.71728	C8orf34	1.13552e-114	4.28274	EPB41L1	1.87628e-296	2.78654	PLEKHG1	0	5.69428	COL1A2	8.75367e-230	2.35995	NT5E	0	7.84103	FAM111B	0	8.10696	ADGRL4	0	4.93054	TOP2B	4.22194e-14	1.56982	CHRM2	8.72351e-174	4.06291	CDH5	0	3.78908	FTL	7.32185e-111	2.26294	VAMP5	9.80198e-101	2.22367	GIMAP8	2.84487e-265	4.75614	CHAT	2.83335e-13	1.72086	EBF2	9.64771e-45	3.1611	BLNK	0
LMO4	4.219e-234	2.53373	KLHDC8B	3.29862e-112	1.98556	AC083967.1	4.16198e-296	1.92649	GJA1	0	5.65505	SHROOM3	2.03906e-229	3.0866	ALDH1L2	0	7.75342	KIF14	0	7.99394	KCNJ2	0	4.92505	ANO6	5.34433e-14	1.57474	METTL7A	2.89296e-173	4.18428	AFAP1L1	0	3.76429	SSC5D	2.77211e-109	5.04218	SCARF1	1.70357e-100	2.16034	ALPK3	2.24818e-264	5.38242	TRBC2	3.03769e-13	4.47472	HS3ST5	1.17162e-44	3.92365	SMIM24	0
FLRT3	3.09578e-228	5.16753	HRC	4.34983e-111	2.86262	BIRC5	2.38899e-295	3.61116	ACVRL1	0	5.62339	SPRY2	1.12567e-228	2.8201	FNDC1	0	7.68797	OIP5	0	7.98312	IPO11	0	4.89974	RBM5	5.94952e-14	1.57805	STAR	1.05207e-172	9.57273	TIE1	0	3.70804	GGT5	4.21264e-109	5.00733	PLPP3	9.32331e-100	2.45053	RNASE1	1.09636e-263	5.11621	COL1A2	3.05191e-13	1.7464	HOXA10	1.91718e-44	2.39587	CGN	0
IGDCC3	9.4517e-227	1.76685	GUCY1A1	9.1189e-109	2.33115	RPA3	2.37925e-290	2.88237	ECSCR	0	5.53231	PID1	1.35379e-227	4.06647	NPNT	0	7.66699	SPAG5	0	7.98078	ARFGEF3	0	4.89603	RAF1	6.36878e-14	1.61281	ISLR	1.48198e-172	2.98031	SLC45A4	0	3.69094	TGFBI	5.19946e-109	2.9387	RASSF2	7.0317e-99	2.0415	EFNA1	1.25852e-263	4.84991	STC2	3.48999e-13	3.97985	TFDP2	2.4269e-44	2.12926	UCP2	0
MGST1	3.79247e-226	3.77609	SDC2	1.45431e-108	1.65901	NDC80	3.15452e-289	4.03307	TMEM255B	0	5.51654	ANGPT1	4.11018e-227	2.59377	IER3	0	7.64576	ATAD2	0	7.95607	ADCYAP1	0	4.88644	SMAD4	6.60379e-14	1.61411	AK5	2.18685e-172	7.06989	GDPD5	0	3.65249	KDELR3	2.36966e-107	3.37708	MECOM	1.08689e-97	1.81359	ECSCR	2.09762e-262	4.29853	DYNLT3	4.05705e-13	4.12873	DKKL1	2.4328e-44	2.45503	SCIN	0
PCDH18	1.26802e-220	2.09231	PIP5K1B	1.30118e-107	5.02347	CENPN	7.19583e-288	3.6745	TSPAN18	0	5.45641	HMGA2	2.68772e-226	2.92563	PDCD1LG2	0	7.50194	SKA1	0	7.91765	CXorf36	0	4.88634	INPPL1	6.81066e-14	1.5807	MSX1	4.48714e-172	3.42605	CSGALNACT1	0	3.56227	COL1A2	6.66606e-107	3.60625	LMO2	1.09297e-97	2.06452	SERINC5	1.15029e-260	6.8068	SPOCD1	6.49175e-13	4.27304	PCDH9	3.75948e-44	2.01616	ESRP1	0
ZFAS1	8.08526e-220	1.94512	SNHG18	1.53313e-107	2.30105	PHYHIPL	3.88425e-287	3.32751	ITGA5	0	5.44475	MXRA5	5.55561e-223	2.75004	PSMB9	0	7.30089	ZWINT	0	7.90309	CYP26B1	0	4.83	MSL1	6.96094e-14	1.50317	PLAT	9.3521e-171	3.17466	FLT4	0	3.39328	TMEM119	4.49488e-106	3.97621	GRB10	1.86555e-97	1.96198	SHANK3	1.75096e-259	5.46516	TSPO	1.65403e-12	3.06684	EDN3	6.69937e-44	3.68058	CRB3	0
CIRBP	5.10951e-219	2.17488	FKBP5	6.05596e-106	2.3868	CYGB	5.6765e-287	2.19773	PLXND1	0	5.40081	SYT9	1.14695e-218	6.54876	GDF6	0	7.26985	CDC20	0	7.84968	TNFRSF10D	0	4.82802	CSNK1E	7.21649e-14	1.62904	C1QTNF7	5.64549e-166	4.6826	SOX17	0	3.21694	GDF6	1.85503e-105	4.13342	GJA4	1.91092e-97	1.85167	PALD1	2.4217e-258	5.55729	PPP1R14A	1.83331e-12	4.71445	OAF	1.05828e-43	2.47634	FGFR4	0
CD24	3.45847e-217	2.24835	MGST3	3.18725e-104	1.76712	LYPD1	9.05206e-286	3.87443	ITGA2	0	5.37841	CDKN2B	1.10393e-217	3.87951	AC109479.1	0	7.09012	XRCC2	0	7.83654	TMEM255B	0	4.81502	CSNK1G1	8.65358e-14	1.53406	BCO2	8.52832e-166	4.7306	ROBO4	0	3.14105	RAB3C	5.34693e-105	4.66697	CLSTN3	2.42686e-97	2.05614	ADGRL4	3.58409e-258	5.53834	KDELR2	3.14475e-12	1.58289	MYCN	1.59637e-43	2.79578	SLCO2A1	0
DKKL1	6.31644e-217	4.46734	LDHB	5.0267e-104	1.58936	AC108463.3	9.99306e-281	2.86221	STC1	0	5.34683	AMOT	1.52397e-216	2.73326	THBS2	0	7.08693	CLSPN	0	7.8336	ARHGEF15	0	4.76417	RYK	9.11434e-14	1.59166	EMILIN1	1.15625e-165	2.51806	PCDH12	0	3.14035	COL8A1	4.39141e-102	6.17494	LXN	3.5386e-97	2.03576	GJA5	2.66898e-257	6.03381	B2M	3.69271e-12	1.5213	DNM3OS	2.04727e-43	1.87956	VTCN1	0
TGFBI	9.44952e-212	1.53475	LINC02381	8.05212e-104	3.21966	CENPF	4.3629e-278	3.07146	ESAM	0	5.27204	FLRT2	3.49675e-215	3.08639	ERRFI1	0	7.06987	PTTG1	0	7.82327	GIMAP4	0	4.7578	RPAP2	1.02855e-13	1.5498	COL3A1	1.55289e-165	3.0297	CD93	0	3.0364	INHBA	4.80921e-102	1.91651	MMP15	5.97893e-97	2.07579	DYSF	1.93904e-255	4.35947	INHBA	8.95823e-12	2.89242	EPB41L4A-AS1	5.26152e-43	2.18425	KCNJ1	0
RPSA	8.16172e-209	1.54747	CD9	1.8104e-100	1.66431	PBK	5.76418e-274	3.92595	EGFL7	0	5.13542	CDH2	1.01888e-214	2.88118	C3orf80	0	6.94752	HIST1H3B	0	7.81999	MYCT1	0	4.74516	NBEAL1	1.03904e-13	1.52513	KCNK3	1.95343e-165	6.12635	DLL4	0	2.77912	SCRG1	2.53928e-101	4.16573	N4BP3	7.77861e-97	2.1249	TMEM255B	7.56786e-253	4.62504	SPARC	1.66901e-11	2.29827	SERINC2	6.6805e-43	2.11393	FXYD3	0
ID3	3.66484e-204	1.80468	CLIC1	3.79038e-100	1.57083	KIF20B	9.91449e-273	3.19595	DOCK4	0	5.04682	RAB3C	5.57936e-214	5.36613	COL1A1	0	6.91095	POLQ	0	7.80056	JAG2	0	4.73201	USP34	1.1101e-13	1.54598	PAMR1	1.26404e-164	4.53479	PREX1	0	3.93922	COL5A1	6.44118e-101	2.70382	FLT1	1.30375e-96	2.03055	RASGRP3	5.00133e-252	4.31478	COPZ1	1.87748e-11	1.57657	XIST	8.24391e-43	2.17415	NEBL	0
RASSF9	7.73165e-198	5.00459	MT1E	1.85409e-96	4.34531	MCM7	2.96649e-271	2.66026	MECOM	0	5.04476	FBN1	2.27072e-212	2.2738	RAMP1	0	6.85556	ANLN	0	7.59355	PPP1R16B	0	4.72945	SETD2	1.2714e-13	1.61714	IGFBP3	5.31862e-162	2.475	RASSF2	0	3.61976	CHPF	2.17209e-100	3.00862	MMRN1	4.24562e-96	1.85002	EOGT	1.9415e-251	5.02797	EIF1	1.92369e-11	1.52063	HAND2	4.58274e-42	2.16449	PRR15L	0
EIF3E	3.58354e-195	1.87304	AC108463.3	5.1984e-96	2.99192	TYMS	5.10905e-271	3.06792	LIFR	0	5.0118	GDF10	2.74176e-211	6.04638	MYOF	0	6.82876	CCNB1	0	7.5046	N4BP3	0	4.70322	ATRX	1.45651e-13	1.51584	FTL	2.28032e-161	1.92147	SLC23A2	0	4.37101	SMIM3	3.66085e-100	2.79755	SOX7	9.83007e-96	2.13483	KDR	9.93688e-251	5.32507	WFDC1	2.61305e-11	6.78417	CRABP2	5.18819e-42	2.17511	CLDN19	0
FNDC5	4.1328e-195	3.55341	RASSF4	9.88431e-95	2.37788	MCM10	8.16324e-269	3.94028	SNRK	0	4.94509	MFAP4	1.14897e-210	2.1968	FSTL3	0	6.78835	TACC3	0	7.48066	PLEKHG1	0	4.69691	CHD8	1.54656e-13	1.5237	LY6E	8.01848e-161	3.28849	LYSMD2	0	4.44597	CCDC80	4.82605e-100	3.07771	SIPA1L2	4.44038e-95	2.0333	GRB10	5.17689e-249	5.5499	RPS27L	6.93799e-11	2.17898	PLPPR3	1.21654e-41	2.24432	ADGRF1	0
DNM3OS	7.30493e-193	2.10858	CXXC5	5.52036e-94	1.79671	AFAP1L2	1.16661e-265	2.43889	CHST1	0	4.83598	ATP10D	9.21042e-208	3.22302	ANGPTL4	0	6.77245	MELK	0	7.44798	PLXNA2	0	4.67881	ADAR	1.66435e-13	1.5846	KCNK1	8.31786e-160	4.71165	CXADR	0	5.389	RSPO3	1.1969e-99	4.65445	PLXNA2	1.7855e-94	2.10828	SLC1A4	1.0036e-248	4.51852	ITGA11	1.46499e-10	4.09981	COL2A1	1.49183e-41	3.66284	SLCO4A1	0
RPS10	7.95193e-193	1.75768	NRGN	1.93936e-93	2.75919	ASPM	1.36142e-263	3.03505	RPS6KA2	0	4.82252	UNC5D	1.69567e-207	5.15994	AC083967.1	0	6.76075	CDC6	0	7.30624	KCNQ1	0	4.67268	RAD21	1.67457e-13	1.62971	LINC02228	1.52036e-159	6.92873	ERG	0	3.57437	EMILIN1	7.3614e-99	2.50768	TMOD2	2.06194e-94	2.17281	GPRIN3	5.04506e-247	5.54621	LAMTOR5	1.5561e-10	1.51979	HTR2B	1.49451e-41	1.93818	FOLR1	0
HOXA10	6.01376e-183	2.99151	CSRP2	2.392e-92	2.26671	FABP5	2.84276e-262	2.98575	MAST4	0	4.78678	SVEP1	7.95508e-207	3.34418	GLIPR1	0	6.75783	TROAP	0	7.24626	QPCT	0	4.64647	MTA3	1.82273e-13	1.5078	MEST	7.3254e-159	2.57133	TEK	0	3.98968	NEK6	1.03684e-97	3.47719	PTPRM	3.90037e-94	1.90873	HID1	9.6222e-245	4.86725	CSRP1	2.5262e-10	3.04404	GABRR1	4.52633e-41	2.90363	TSPAN1	0
SUMO2	1.86557e-181	1.66605	GRIA4	7.99742e-92	1.86071	NUDT1	2.78319e-258	2.53051	RASIP1	0	4.78605	HIC1	1.89439e-205	2.54923	LINC01583	0	6.65552	MND1	0	7.22123	RASIP1	0	4.63198	MYO9B	1.96206e-13	1.5112	FXYD5	1.48983e-158	3.2263	ABCA3	0	4.40037	PCOLCE	2.13656e-97	2.88048	EXOC3L1	1.49489e-93	2.14858	ERG	1.63596e-243	4.74404	POMP	2.71209e-10	1.82598	CBLB	8.44995e-41	2.28442	SALL3	0
XIST	5.93248e-180	2.0435	MFGE8	1.78903e-91	1.68799	KIFC1	1.93417e-257	3.57887	NRP1	0	4.78348	AKR1C1	3.39246e-205	6.49151	SERPINE2	0	6.62857	KIF18A	0	7.21046	ARHGEF3	0	4.6277	SUPT20H	2.20944e-13	1.53655	PLTP	6.91817e-157	2.98581	NOTCH4	0	2.75603	PLXDC2	3.9583e-97	3.87147	SLC1A4	3.11841e-93	2.13051	JCAD	8.81985e-243	5.18795	ENSA	3.59722e-10	1.50142	PTN	5.53503e-40	1.58628	AGR3	0
MEOX1	1.16129e-177	6.73019	FAM13C	1.10543e-90	3.04194	MKI67	3.16554e-255	2.99524	PREX1	0	4.76387	PLAT	5.7346e-204	1.99475	ADAMTS2	0	6.57977	UBE2T	0	7.00905	SERPINB8	0	4.61527	KPNA6	2.45561e-13	1.51613	COL6A1	3.73627e-156	2.97761	EMP1	0	3.27128	SELENOM	3.47487e-95	2.78093	PDE4B	8.53093e-93	1.81519	TSPAN18	3.82691e-242	5.50175	COL18A1	4.35624e-10	1.69285	BEND5	7.17269e-40	2.29126	KCNJ10	0
FGF7	4.33227e-176	3.62146	EPB41L1	1.61392e-90	2.17114	RGS5	2.665e-254	3.12144	EHD4	0	4.71449	PCDH9	6.59727e-203	2.96679	BATF3	0	6.53577	C21orf58	0	6.99257	S100A16	0	4.60827	ZNF770	2.46772e-13	1.56246	GFRA1	2.75124e-154	3.51855	MAPK11	0	3.78928	PTGDS	5.00833e-95	11.7268	PDGFB	3.96547e-92	2.02244	FAM124B	1.42842e-241	4.69434	MRPL33	4.86523e-10	1.57987	MAB21L1	1.15251e-39	3.38428	PKHD1	0
RPL36A	9.96164e-176	1.7659	IFIT3	8.5761e-90	2.46539	NCAPG	3.86398e-253	3.46712	EFNB2	0	4.66529	S1PR3	1.2497e-202	2.56961	EFEMP1	0	6.34182	PRC1	0	6.92002	APOLD1	0	4.60032	WDR82	2.53434e-13	1.65031	HAS2	3.66288e-153	4.01332	MANSC1	0	3.53878	LINC01503	2.52736e-94	4.40493	SNRK	1.45023e-91	1.89401	ADM	1.56017e-241	5.00513	MRPL34	4.93436e-10	1.71165	LMO4	1.45162e-39	2.47395	MCCD1	0
SOX4	7.9548e-173	1.72274	KCNIP4-IT1	2.72534e-89	3.75357	FAM167A	9.23752e-253	3.43994	SOX17	0	4.66195	NKX2-5	3.66309e-202	4.45639	ACTN1	0	6.24404	BRCA1	0	6.91535	SOX18	0	4.59694	IPO7	2.62979e-13	1.56185	ENTPD3	4.29798e-152	4.57944	TGFBR2	0	6.33749	CLU	7.52168e-94	6.44375	EFNA1	1.51231e-91	1.71542	PREX2	2.41172e-240	4.93118	PPP1R14B	5.01325e-10	1.99473	ATOH8	3.89333e-39	2.96893	ATP6V0A4	0
HTR2B	6.74986e-172	3.36863	OLFML2A	2.95556e-88	2.56515	C11orf96	9.52313e-253	2.26915	SOX18	0	4.63245	CAMK4	4.26218e-202	3.66244	KCNK6	0	6.12569	AURKA	0	6.90323	PODXL	0	4.59418	BACH1	2.94912e-13	1.51139	NKD2	1.53055e-149	5.44153	NETO2	0	4.39002	CERCAM	9.53222e-93	2.88593	PRDM1	3.08635e-91	2.31758	RPS6KA2	5.59201e-239	5.45603	POLR2L	5.51009e-10	2.26041	TLE4	4.45185e-39	2.08158	LAD1	0
TMSB15A	5.59059e-166	2.11187	NRARP	4.56901e-88	2.55167	TBX2-AS1	1.65126e-252	2.13304	CD40	0	4.6319	PCDH7	1.26507e-200	2.81098	COPZ2	0	6.09711	TK1	0	6.83834	GRB10	0	4.59029	ZNF518A	3.166e-13	1.55106	IGDCC3	1.12563e-148	2.68286	EXOC3L1	0	3.53751	DES	2.87097e-91	6.21614	ARHGAP29	3.29501e-91	1.91258	RAPGEF5	4.11572e-238	4.97892	POSTN	5.7109e-10	1.97445	P3H2	4.46717e-39	2.51402	FAM83B	0
MEIS2	1.97462e-164	2.01134	HES5	1.77784e-87	6.46749	CCNA2	5.11947e-252	3.93008	ARHGAP29	0	4.62401	ITGA8	4.06505e-200	3.15598	AC010327.3	0	6.05886	SGO2	0	6.82925	SHE	0	4.5762	CSPG4	3.52779e-13	3.10768	HAND2	1.69792e-145	2.36048	PIK3C2B	4.0069e-308	3.88314	HSPB6	2.14098e-90	4.25742	CRIM1	2.79377e-90	1.71559	ITGA6	9.21776e-237	4.62418	MRPL22	6.17551e-10	1.51006	ISLR	6.27047e-39	1.76782	GALNT3	0
EPB41L4A-AS1	8.86824e-162	2.61346	PRKG1	2.32801e-86	1.88076	S1PR5	9.89479e-252	2.76619	UTRN	0	4.61842	FOS	1.13361e-199	2.94124	TPM1	0	6.05819	CENPK	0	6.80156	TNFSF10	0	4.53119	INTS1	3.98031e-13	1.59666	SYT4	3.67907e-145	4.24819	NRN1	6.22066e-308	4.38404	C3	2.30303e-90	6.09614	MAST4	3.0722e-90	1.8524	FOLH1	2.71349e-236	6.24618	CDKN2A	7.50257e-10	4.47252	CUX2	1.09802e-38	4.03876	AC010503.4	0
PEG10	1.17632e-160	1.56128	HLF	6.17954e-86	3.36643	KIF23	1.89106e-251	3.7803	TACC1	0	4.53799	NFKBIZ	1.54572e-198	3.32501	KDELR3	0	5.9983	CDC45	0	6.69209	CHST1	0	4.52078	EML4	4.29211e-13	1.52962	NGFR	2.06293e-141	4.00379	CCM2L	2.23715e-307	4.42067	SUCNR1	2.57726e-89	6.46732	TM4SF1	3.2854e-90	2.01989	SEMA6B	9.17826e-235	4.45783	MED19	1.08613e-09	1.56052	PCDH18	1.32305e-38	1.99474	BSPRY	0
TWIST1	5.77093e-159	2.57106	PGF	6.81033e-86	1.83369	PDGFRB	1.25159e-249	1.75809	SIPA1L2	0	4.50831	IGDCC3	3.03524e-198	2.25618	LGALS1	0	5.78768	BLM	0	6.6749	ANGPT2	0	4.51501	RBM15B	4.63865e-13	1.60755	COL1A1	2.03957e-140	1.72232	PLVAP	2.91829e-306	4.71919	TYRP1	4.71194e-89	5.22228	EFCAB14	5.0095e-90	1.85081	PRSS2	1.18775e-234	12.1217	CAVIN3	1.12241e-09	3.08181	GNG3	1.60661e-38	3.37333	UGT2B7	0
BTF3	9.83807e-159	1.59523	RRAS	6.84275e-85	1.60197	FABP4	2.50706e-248	6.75491	FILIP1	0	4.43906	TNS3	3.52234e-198	2.5688	SGMS2	0	5.75237	GINS2	0	6.57461	VAMP5	0	4.5082	MARVELD1	4.90432e-13	1.55508	COL4A5	6.14325e-140	2.89634	LINC01480	9.04749e-306	5.94866	ATP1B1	1.31158e-88	3.67263	CLDN7	3.76794e-89	2.01702	GRAP	2.12245e-234	5.4619	DLGAP1-AS5	1.52647e-09	1.98076	IL11RA	1.71962e-38	1.98507	SERPINF2	0
EPHA4	5.69856e-157	3.35862	TMEM74B	6.75991e-84	2.90902	MCM5	1.37506e-247	2.93346	TGFBR2	0	4.39401	RGS2	1.89757e-196	3.09003	LMCD1	0	5.68199	CHAF1A	0	6.5129	NOTCH4	0	4.5027	PABPN1	4.93985e-13	1.59338	NPY5R	1.6526e-138	5.40735	EHD4	1.01723e-304	3.74492	SLIT3	1.79851e-88	3.56625	FAM124B	8.3522e-89	2.35065	THSD1	3.22248e-234	5.13275	PDCD10	1.58313e-09	1.71162	POU3F1	2.26201e-38	3.22382	TMPRSS2	0
SNHG8	2.09046e-154	2.25448	AFAP1L2	2.74364e-83	2.27617	CDKN3	3.36422e-246	3.65715	APLP2	0	4.22934	LSAMP	1.8859e-194	2.74938	GBP1	0	5.67778	RECQL4	0	6.49069	PREX1	0	4.48281	PRRC2A	5.29998e-13	1.5652	BST2	1.10529e-137	2.30259	FRMD4B	2.55713e-304	3.66394	CCL7	4.43622e-88	9.81648	ERG	2.63096e-88	1.89528	GALNT18	1.79432e-233	4.60182	KRT8	1.73888e-09	2.11684	RUNX1T1	2.77569e-38	2.05723	SYNE4	0
CDKN1C	1.53726e-153	2.469	LYPD1	2.24715e-82	2.91245	GPRC5C	2.00129e-245	2.41348	HLA-E	0	4.19159	FIBIN	2.22346e-194	4.38439	LMO7	0	5.58894	E2F1	0	6.4854	FLT1	0	4.47437	LONP2	5.73155e-13	1.60074	POSTN	6.72504e-136	2.00466	NPAS2	5.85256e-304	4.15363	CREB3L1	1.17721e-86	2.29266	PPP1R16B	1.05931e-87	2.1718	KIAA1671	1.97079e-232	5.24986	RAMP1	2.10041e-09	3.7853	GRIA2	3.84921e-38	4.56223	NEURL3	0
LPAR1	2.40746e-153	3.95271	FAM167A	9.05297e-82	3.47007	HEYL	6.00916e-245	2.38864	WWTR1	0	4.10244	CRHBP	1.27629e-193	4.01521	OLFML2B	0	5.56294	FANCD2	0	6.48381	ESAM	0	4.47432	KMT2E	6.39294e-13	1.65077	SOCS1	3.39051e-135	2.89925	PROX1	1.88223e-302	6.42886	KCNJ6	1.21674e-86	7.26717	MANSC1	1.10086e-87	2.0137	HAGLR	1.18915e-231	5.4889	TMEM11	2.13047e-09	1.60523	NKAIN4	4.99978e-38	2.48175	PRR35	0
HNRNPA1P48	1.92271e-152	2.86595	CD248	3.65231e-81	1.72507	HMMR	8.51592e-245	4.46514	CAVIN1	0	4.01977	PCDH18	3.96515e-193	2.19649	ARSJ	0	5.55629	KIF20B	0	6.47747	PRND	0	4.46666	FAM208A	7.90038e-13	1.52984	PDE8B	4.98484e-135	5.24065	PPP1R16B	2.64641e-302	3.65475	LINC01133	5.37425e-86	6.51886	MTSS1	1.1204e-87	1.87784	INHBB	1.77364e-231	7.73756	COPS9	2.27484e-09	1.52377	DLX6-AS1	5.77699e-38	4.33492	TFAP2B	0
PCOLCE	2.71482e-152	2.0947	C20orf27	1.04508e-80	2.25701	CEP55	1.32248e-244	4.27868	PNP	0	3.91371	NCOA7	4.57851e-193	3.2525	ADM2	0	5.52333	TYMS	0	6.40961	TSPAN13	0	4.45821	FAT1	8.17938e-13	1.50776	CLEC11A	1.24552e-134	2.92523	PLXNA2	5.36677e-302	3.79617	COL22A1	6.02269e-86	5.31988	TNFRSF10A	1.29687e-87	2.66683	PLEKHG1	7.2307e-231	4.17043	PDLIM1	2.6435e-09	2.35485	SNAI1	1.01829e-37	2.38157	OVOL1	0
PRDX2	1.0862e-151	1.75202	AGTR1	6.01347e-80	3.37214	MELK	3.45916e-244	3.77232	S100A16	0	3.89632	CCDC68	1.24787e-192	2.86488	FN1	0	5.5081	CEP55	0	6.39664	RPS6KA2	0	4.44676	KDM2A	8.45822e-13	1.51212	TMEM229A	3.0416e-134	3.80729	GIMAP1	1.07746e-301	3.63218	KCNK1	1.49527e-85	3.84795	ITGA6	2.0347e-87	2.19167	CGNL1	4.57183e-230	6.40677	ACAN	2.73835e-09	5.77911	HIST3H2A	1.10279e-37	1.93626	GRHL2	0
FBN2	6.26969e-148	2.48135	FKBP1B	2.42577e-79	2.25229	HES4	5.50629e-243	2.34561	VAMP5	0	3.66272	CNTN4	1.63962e-192	2.621	ANXA1	0	5.41128	FANCI	0	6.33536	DOCK4	0	4.44603	TTC14	8.56423e-13	1.50839	IL6ST	4.00632e-132	2.93382	PLEKHG1	2.20328e-301	3.33386	KCNE4	1.75572e-84	3.32937	LRRC4	2.51774e-87	2.49166	PROCR	5.86572e-230	4.0664	DPY30	2.84134e-09	1.53287	CLEC7A	1.11288e-37	4.06844	KDF1	0
LRRC17	6.97486e-147	2.5725	SPON2	2.03533e-77	3.08424	ASF1B	1.61777e-240	3.9473	ADGRF5	0	4.73737	PLA2R1	3.17827e-192	4.47998	CD59	0	5.37001	RACGAP1	0	6.3291	LYL1	0	4.44217	ZNF302	8.66361e-13	1.50041	BEGAIN	4.5673e-132	5.77541	RNASE1	4.16932e-299	2.72098	VCAN	2.04279e-84	2.69723	GJA5	3.23521e-87	1.53402	MYO5C	9.37919e-230	7.11896	GUK1	2.85411e-09	2.18598	FBN3	1.17064e-37	4.07281	CDH3	0
AMOT	1.28085e-141	2.68487	FHL3	9.7993e-77	1.83363	CYSTM1	4.65931e-240	2.12726	STAB1	0	8.08109	DGKB	9.75805e-192	6.77056	TAP1	0	5.34861	PLK4	0	6.27783	EXOC3L1	0	4.43576	FARP1	8.70076e-13	1.5867	ADI1	1.4747e-129	2.8923	NBEAL2	1.10978e-295	3.58232	KIAA1210	4.01216e-84	3.7102	NPAS2	3.72068e-86	2.12749	INSR	1.28035e-228	6.6894	MOB2	3.12212e-09	1.66432	CENPV	1.37136e-37	1.91724	SGK2	0
EBF2	1.79299e-141	4.31977	SEMA5A	9.90666e-76	1.8862	SGO1	5.05957e-240	3.49882	SMTN	0	4.51306	COL5A1	1.71468e-191	2.03027	PHLDA2	0	5.32075	ORC6	0	6.23053	GABRE	0	4.43521	USP22	9.23112e-13	1.64575	NTRK2	8.18696e-129	2.26096	CEMIP2	1.09766e-294	3.72767	LOX	1.31648e-83	2.75766	EOGT	5.68699e-86	1.98915	SEMA3G	2.49967e-227	4.66123	AADAC	3.19632e-09	1.85145	AUTS2	1.6668e-37	2.38893	SLC12A1	0
IL11RA	2.15657e-141	2.55208	COX7B	1.90307e-71	1.52201	FKBP5	2.68715e-239	2.18961	RASSF2	0	5.35592	CDK6	3.00944e-191	2.68003	RAB33A	0	5.29778	FBXO5	0	6.22698	HSPG2	0	4.43442	YLPM1	1.03138e-12	1.59023	NUPR1	8.32865e-129	2.30397	EOGT	3.76405e-293	3.40042	CXCL12	3.16838e-82	3.96866	LIFR	7.47943e-86	1.84646	RASIP1	5.08763e-227	4.33182	DCUN1D5	3.20878e-09	1.6157	SBK1	1.8042e-37	2.34634	FOXQ1	0
CDC42EP5	7.55553e-141	1.95338	HEYL	5.32312e-71	2.07638	RPL39L	1.15089e-238	2.47962	CD109	0	7.40724	FOSB	1.14852e-190	2.76094	STK38L	0	5.29399	SHCBP1	0	6.19416	DGKD	0	4.43218	PHF3	1.0583e-12	1.70465	CDK18	9.71434e-128	3.75057	JAG2	7.32374e-293	3.04908	CCL21	3.86271e-82	6.29735	FAM107B	1.46797e-85	2.1518	GIPC3	6.83954e-226	4.93881	RPL26L1	3.21393e-09	1.56485	H3F3A	4.22166e-37	1.70846	NECTIN4	0
OLFML3	1.14048e-140	2.19225	AL139246.5	2.16278e-70	3.44859	HELLS	2.90982e-238	2.36355	WSCD1	0	7.09007	TRPS1	2.11858e-188	2.79962	CDKN2B	0	5.26808	PRR11	0	6.14006	CDH5	0	4.41185	EIF3A	1.08623e-12	1.53556	PRAC2	1.39608e-127	5.16622	LIFR	1.05698e-292	4.55186	PRR15	9.76345e-82	5.38074	PRND	1.92999e-85	1.82855	HOXD1	1.17197e-225	5.24687	AL161646.2	4.24299e-09	1.79385	TRIL	6.89702e-37	1.53212	CLDN10	0
LGR5	2.40312e-139	4.77909	TESC	2.83978e-70	2.7766	DLGAP5	8.01267e-237	3.80872	VEGFC	0	4.80113	ADRA2A	5.55678e-187	5.36502	TPM2	0	5.22185	RTKN2	0	6.12616	TP53I11	0	4.40726	WDR48	1.11693e-12	1.57897	NRK	1.79384e-126	3.63684	VEGFC	1.9042e-292	3.68776	COL3A1	5.80755e-81	2.75697	WSCD1	3.13776e-85	1.99791	GIMAP6	1.33023e-225	5.79383	CHMP2A	4.63717e-09	1.51597	IGDCC3	1.06604e-36	1.84518	S100A1	0
MFAP4	3.29836e-138	1.5027	TGFB1I1	2.40694e-69	1.54484	NUSAP1	8.01398e-237	2.80345	ITGA6	0	6.47382	NFIA	6.21779e-187	2.59789	HTRA1	0	5.13518	CENPH	0	6.10856	DOCK9	0	4.3889	TP53	1.12629e-12	1.57585	FBLN1	2.35198e-126	2.25587	THBD	1.22989e-291	4.00346	FHL2	7.67282e-81	3.08632	SHE	3.67191e-85	2.11261	TMC8	1.57472e-225	5.48576	LAMTOR1	4.8218e-09	1.57631	CDO1	2.59872e-36	3.04705	SPINT2	2.86555e-306
TOX	8.05979e-137	5.13973	SLC5A7	1.26098e-68	3.76433	BRCA1	8.03091e-236	3.26152	IGFBP3	8.50965e-307	3.26463	MN1	6.1936e-186	3.66802	FILIP1L	0	5.12558	HIST1H2AH	0	6.0661	DLL4	0	4.37952	CREB3L2	1.13272e-12	1.51866	PCDH7	1.06806e-125	2.4541	KCNC4	3.00603e-291	4.81524	RGS2	9.21163e-81	2.81643	JCAD	5.19872e-85	1.92087	PREX1	1.58539e-225	4.83588	ADA	5.30959e-09	1.58448	SLITRK5	2.77252e-36	2.55621	AIF1L	1.67308e-295
EIF3F	5.75306e-135	1.67125	RERG	4.78859e-68	1.78909	HIST1H1B	7.56508e-235	4.38336	SCN9A	2.51284e-305	7.61065	ADGRG6	1.07907e-184	3.23466	FHL1	0	5.12544	BRCA2	0	6.03296	PROCR	0	4.34887	SHPRH	1.14549e-12	1.58972	CDH11	2.53591e-124	2.1953	ENPP2	2.09308e-290	8.80326	TRABD2B	1.10178e-80	4.41823	CEMIP2	7.29539e-85	1.9185	ADAM15	6.32751e-225	4.72268	PSMD6	6.44759e-09	1.56431	RNF165	3.23687e-36	2.58662	GCGR	3.2831e-295
AFF3	1.68038e-134	3.46535	ISYNA1	3.02745e-67	1.73179	CCNB1	9.20478e-234	3.73583	MTSS1	2.46194e-302	5.13879	JPH4	1.09116e-184	3.72421	COL5A1	0	5.10866	FANCA	0	5.8366	HECW2	0	4.34863	CCNL1	1.33102e-12	1.63835	LINGO2	7.4359e-124	5.05322	CA2	7.20716e-288	3.58531	LGALS3BP	1.18102e-80	2.7422	LAPTM5	9.57296e-85	1.84208	CHST1	9.64826e-224	6.48997	AC010642.2	6.53949e-09	1.50296	DLGAP1	4.00669e-36	2.96644	HKDC1	5.07481e-294
BEX2	8.43255e-134	2.53781	RGL3	3.04526e-67	2.96845	RRM2	1.12279e-233	3.07014	S1PR1	1.69517e-299	5.81974	CCDC3	1.89338e-183	2.28152	NTM	0	5.0346	FEN1	0	5.83357	MCUB	0	4.33634	TEAD2	1.34887e-12	1.64347	SGK1	1.61032e-123	2.4133	CELF2	6.89243e-285	4.59935	FTH1	4.15948e-79	2.13042	CFLAR	1.39055e-84	1.91831	FAM84A	1.66094e-223	6.24193	FTL	6.57287e-09	1.62434	FOXP2	5.05252e-36	3.01698	RIMBP2	1.02166e-293
SYT1	4.27549e-132	2.86076	NPY1R	4.87175e-67	2.76102	NOTCH3	1.48873e-232	1.93859	KCNJ2	1.16083e-298	6.74759	LTBP4	2.93911e-183	2.30707	FOXD1	0	4.97461	MCM2	0	5.75952	AC087627.1	0	4.31305	DOCK1	1.37476e-12	1.60277	NOSTRIN	2.92847e-123	3.03892	GIMAP6	1.81097e-284	4.82278	MXRA5	5.04439e-79	2.70371	HAPLN1	1.67879e-84	2.45253	KIAA1147	1.81855e-223	4.79193	BLOC1S2	6.9203e-09	1.52596	TENM4	6.09557e-36	2.67243	SPINT1-AS1	1.01973e-284
NREP	7.48192e-132	1.7944	VASN	9.89792e-67	2.03152	CKS2	1.64828e-232	2.71209	FAM107B	3.38633e-295	3.72497	SORCS1	2.41186e-182	4.65269	EDN1	0	4.94747	HELLS	0	5.74305	CPXM2	0	4.30362	TIA1	1.48756e-12	1.69584	PURPL	3.95591e-121	2.95357	PCAT19	2.43757e-284	3.90194	SMOC2	7.93849e-79	3.93672	NETO2	2.65352e-84	1.94945	BCAM	4.99897e-223	4.80277	NDUFA8	7.24155e-09	1.51455	TRIB2	9.47611e-36	2.01054	TACSTD2	4.75829e-279
SOSTDC1	1.12187e-131	3.47547	FJX1	1.64912e-66	1.93227	DUT	7.33244e-232	3.05443	EPAS1	4.10688e-291	4.18137	ASPN	4.57634e-182	4.40633	SOD3	0	4.87991	RFC3	0	5.69563	ICAM2	0	4.29477	LARP1	1.49373e-12	1.67717	ZMAT3	2.05904e-118	2.46563	MFAP3L	3.21177e-284	4.65817	GAS7	1.83231e-78	2.47761	PREX2	3.76563e-84	1.64128	NBEAL2	6.98683e-223	4.23687	FBN1	7.25399e-09	1.80052	LRRC17	1.58551e-35	1.88618	ARHGEF38	3.38809e-274
TCF24	1.46307e-131	4.43235	ID3	7.69151e-66	1.57338	GTSE1	1.28597e-229	3.23942	TP53I11	3.38751e-289	3.98332	BST2	5.0657e-179	1.8299	COL12A1	0	4.83205	CIP2A	0	5.66581	TUBA4A	0	4.26056	CHD4	1.8506e-12	1.52048	COL6A6	2.49075e-117	5.24562	HOXB8	4.49279e-283	4.147	TNFSF15	6.19811e-77	3.77539	VSIR	1.74277e-83	2.1455	SOX17	9.98604e-223	3.19507	OST4	7.72901e-09	1.88345	ATP1B1	1.70973e-35	2.14361	CASR	1.32639e-266
SGCD	9.71246e-129	4.70814	EPS8	1.2649e-65	1.64326	AC007406.3	5.54532e-229	4.67447	BCAM	7.4116e-288	5.27048	ROR1	6.03769e-178	3.2072	BGN	0	4.83088	LMNB1	0	5.66383	CPNE5	0	4.25565	PCM1	2.07172e-12	1.62253	GATA4	7.06808e-116	5.8621	FES	6.12403e-283	4.05931	PKIB	7.96817e-77	3.20103	CDK17	9.09364e-83	1.90716	SCHIP1	1.1331e-222	4.87758	MYLK	7.74589e-09	4.52529	PEG10	2.46792e-35	1.64417	RHBG	4.38982e-264
HAND2-AS1	1.36627e-127	2.73253	FRMD3	2.249e-65	3.37604	PPA1	9.21314e-229	2.35828	ENG	1.58653e-283	5.15843	COLEC11	4.01537e-177	3.53775	CD44	0	4.78268	CENPW	0	5.63487	MTSS1	0	4.25533	CLOCK	2.27699e-12	1.5202	APOE	7.74827e-116	2.15665	NLGN4Y	1.38415e-282	3.59544	OSR1	1.42371e-76	5.02192	FURIN	9.6359e-83	1.99534	SYNGR2	2.80117e-222	4.43502	HSPB7	8.38767e-09	4.68615	PLEKHA5	4.40613e-35	2.05588	TOX3	5.93141e-264
MFAP2	1.44815e-126	1.77907	PTGIR	4.73755e-64	2.38262	LINC02381	3.62579e-228	2.71498	INPP5D	2.96314e-283	8.46934	GPC3	8.12528e-176	2.14032	SPSB1	0	4.7713	POC1A	0	5.62679	BAALC	0	4.24002	SFXN1	2.33867e-12	1.60732	CYGB	1.34484e-115	2.02601	GNA14	2.65729e-281	5.51408	IGKC	2.03405e-76	3.82509	CLEC14A	2.57621e-82	1.51772	DOCK4	9.02915e-221	4.49955	MRPS34	8.8633e-09	1.53946	PODXL2	4.5573e-35	2.2047	RAB11FIP1	1.79886e-257
HAND2	2.87323e-126	2.09211	MAPT	3.39684e-62	2.2748	NCAPH	3.1265e-227	3.71303	MANSC1	4.47833e-281	6.00697	PLCG2	1.05003e-175	1.81033	S100A10	0	4.74967	UHRF1	0	5.62536	VSIR	0	4.23473	PRKD3	2.53138e-12	1.55956	FN1	1.46062e-114	2.05489	DOCK9	3.5821e-280	2.66001	MRC2	1.15975e-75	2.63938	UTRN	1.39538e-81	1.91556	ARHGAP27	1.33718e-220	5.35136	HACD1	9.91664e-09	3.67669	MOXD1	5.31882e-35	2.67449	TPD52	4.3299e-253
RSPO3	2.5822e-123	3.03547	AP3M2	2.59717e-61	1.92488	SMC4	2.04462e-226	2.4229	SHE	3.10842e-280	6.1725	LRP1	4.04761e-175	2.23491	TRIM22	0	4.74454	RMI2	0	5.56526	MAPK11	0	4.2337	LPIN2	2.56598e-12	1.51874	COL5A1	8.40741e-114	1.59405	ARHGAP23	2.08833e-278	4.13383	BST2	3.32724e-75	2.50611	PPM1F	2.23024e-81	1.86638	CEMIP2	1.37188e-220	4.71807	GTF2A2	1.02643e-08	1.61101	RBP1	7.87733e-35	1.99973	PNOC	3.16443e-250
SCUBE1	2.94286e-123	4.44535	DNAJC12	3.97924e-61	1.90212	HMGB2	1.11313e-225	2.86877	TSPAN7	5.86116e-277	6.21623	GPR37	4.41812e-175	3.27154	KLF9	0	4.73889	ECT2	0	5.54647	F11R	0	4.22917	KDM5A	2.81271e-12	1.57081	GREM2	2.29193e-111	4.9735	FGD5	7.13547e-278	3.60465	SNCAIP	5.1103e-74	3.5528	NBEAL2	2.32401e-81	2.11146	HHEX	7.09636e-219	4.28118	IL33	1.0266e-08	5.373	TENM1	1.04765e-34	2.60332	DUSP9	4.03085e-247
SNAI1	3.64812e-122	3.99534	ARHGEF17	2.15867e-60	1.7279	POC1A	2.4295e-225	3.88363	DEPP1	3.92082e-274	7.28117	KCNH2	1.34828e-173	3.5892	MAP1A	0	4.73015	SMC4	0	5.4857	GIMAP8	0	4.20897	WNK1	2.86613e-12	1.52194	NPY1R	1.48036e-110	2.44118	HHEX	4.19819e-277	3.49375	NRK	6.46423e-74	3.45851	SH3BP5	3.33337e-81	1.93876	BTNL9	1.72574e-218	4.66293	HSD17B10	1.22482e-08	1.52576	SOX11	1.06255e-34	2.17199	TSTD1	2.96205e-241
EBF3	1.56591e-120	3.55092	BMP5	2.30863e-60	2.43942	MYC	3.71649e-225	2.49125	IGFBP4	5.32122e-273	3.56559	DCC	1.68114e-173	5.11218	CYR61	0	4.70268	TRIP13	0	5.39593	HEY2	0	4.19243	SRSF6	2.89326e-12	1.64007	ADGRL2	2.42495e-110	2.35276	ITPR3	1.50616e-276	4.13714	GNG8	2.14351e-73	3.59319	PLXND1	6.5607e-81	1.93168	ARHGAP4	2.94598e-218	5.3721	CST3	1.24054e-08	1.85218	RPL35A	1.09488e-34	1.52492	AC018730.1	9.94779e-241
EBPL	3.17477e-120	2.02335	SOD3	1.77967e-59	2.12314	UBA2	1.39178e-224	2.16456	TM4SF1	3.17677e-270	4.5725	APOE	2.47344e-173	1.91173	ZNF469	0	4.69501	NCAPG2	0	5.39491	PLPP3	0	4.18067	TMEM41B	2.9771e-12	1.55343	QPRT	2.69484e-110	2.04515	EPAS1	3.27722e-275	3.94159	COL8A2	2.93651e-73	5.74049	EPAS1	1.36611e-80	1.73399	MTSS1	1.10388e-216	4.06386	NAA38	1.7035e-08	1.51773	ROR2	1.91121e-34	2.40985	CLDN16	2.43385e-240
TNNI1	7.81742e-120	4.47649	MYOM2	3.36713e-59	3.02448	KIF2C	7.16126e-223	3.52322	MMP15	5.81217e-270	5.85014	LRFN5	5.13141e-171	3.1947	LOXL2	0	4.60225	CENPN	0	5.35082	SMAD6	0	4.17988	THAP4	3.03009e-12	1.52133	RBMS3	1.77739e-109	2.6283	SHE	8.53981e-275	3.38832	LSP1	2.98352e-73	4.18692	THBD	2.25185e-80	2.40222	CCM2L	5.69869e-216	4.71217	TMED3	1.73541e-08	1.51654	KAT6B	3.61078e-34	1.98628	CRYBG2	1.48223e-239
UBE2E3	2.84582e-115	1.92053	WNK2	7.1023e-59	3.42349	MAP3K20	4.24882e-222	2.07222	TNFRSF10D	2.13141e-268	3.91396	CPED1	3.86739e-169	2.51776	PRKAG2	0	4.56965	MCM4	0	5.30041	OSBPL3	0	4.17938	FOXN3	3.07288e-12	1.54012	EHD3	1.34129e-107	3.17928	MTSS1	1.98871e-273	3.17889	SMCO3	8.48943e-73	4.23542	GPRIN3	3.70443e-80	1.85595	VEGFC	6.41554e-216	4.46509	ARPC3	1.8279e-08	2.07631	NRXN1	4.09953e-34	2.00313	CLDN9	5.18263e-238
MAP3K1	2.62183e-114	2.32975	SPATS2L	1.55318e-58	1.57685	CDCA8	1.55817e-221	3.86857	MFNG	8.32517e-266	8.86777	WISP1	5.47796e-169	3.24767	OLFM2	0	4.51973	GINS4	0	5.21844	RAB38	0	4.16428	PTK7	3.10093e-12	1.6739	RHOU	2.22138e-107	3.24532	SIPA1L2	2.55581e-273	3.85881	LY6E	9.82632e-72	2.36978	TACC1	3.81201e-80	1.78945	CPEB2	5.08565e-213	5.24171	RGS3	2.91681e-08	1.55558	ADAMTSL3	4.39261e-34	3.19975	MUC1	6.47335e-238
PEBP1	1.6623e-113	1.60727	CHST2	1.12322e-57	1.83311	FJX1	8.84393e-221	2.23204	CALCRL	1.86008e-265	4.39828	NOTCH2	7.45175e-168	2.32061	SYNPO	0	4.47384	CKS1B	0	5.21182	GJA1	0	4.14259	S1PR3	3.23642e-12	2.6368	KIF26B	1.24748e-106	2.37115	PSEN2	2.724e-273	4.73638	SERPING1	2.37545e-71	2.42305	DGKD	4.70136e-80	2.12409	ARL15	7.1882e-213	4.72684	AC092112.1	3.25255e-08	1.57735	ZIC2	4.66943e-34	4.4805	TFAP2A	3.40061e-235
CXCL12	5.98104e-113	1.9187	GPBAR1	2.94986e-57	2.67836	TBX2	2.95535e-219	1.82517	MYO10	9.53614e-265	3.64433	DCN	1.3217e-166	2.30581	FADS3	0	4.46659	CKAP2	0	5.18337	CD34	0	4.12695	TTC17	3.68404e-12	1.62863	PCDHB5	4.06978e-106	3.56952	RAPGEF1	5.77118e-271	3.50559	HAS2	3.93682e-71	3.00895	TP53INP2	6.26271e-80	2.05077	JPH1	2.42547e-212	5.61192	PDCD5	3.30129e-08	1.5153	PALMD	6.35335e-34	2.20488	MYH14	6.00975e-225
RGS2	9.23187e-113	2.41749	METRN	1.81627e-56	1.67266	HPRT1	3.09785e-219	2.41384	JCAD	3.25343e-263	5.35986	ENTPD3	1.52722e-164	4.47388	MVP	0	4.40655	H2AFX	0	5.16548	TTC9	0	4.11746	ARFGAP2	3.87459e-12	1.52332	HAND2-AS1	8.39521e-106	2.51902	CXCR4	1.78932e-270	4.08065	CCL2	6.49433e-71	3.23306	CHST1	1.41226e-79	1.90722	FZD6	3.6801e-210	4.25351	SDHD	3.40136e-08	1.59289	FZD7	9.83162e-34	2.14265	MITF	6.20568e-224
KCNQ1OT1	2.15729e-112	1.63748	CAMK2N1	7.93882e-56	1.69792	SLC5A7	4.38961e-219	4.5651	SH3BP5	1.0332e-262	3.99292	GUCY1A1	1.59213e-163	3.07987	ALCAM	0	4.38208	PRIM1	0	5.14296	USP31	0	4.10734	PWWP2A	3.95597e-12	1.54054	LHX8	3.56824e-104	4.51354	BCAM	1.38457e-269	3.76944	PLAT	1.26482e-70	2.32306	SEMA4C	1.85582e-79	1.9489	EFCAB14	1.07513e-209	6.15995	CA7	4.58739e-08	1.59807	KCNQ1OT1	1.06381e-33	2.1384	PARD6B	1.62255e-221
LRRC4C	4.07554e-112	3.22703	OSBPL1A	1.05888e-55	2.08092	OLFML2A	7.72235e-219	3.00379	LXN	4.57715e-260	3.95336	CHCHD2	1.78333e-163	1.7492	LARP6	0	4.34216	NCAPD2	0	5.12469	ADAM15	0	4.1039	PUM2	4.20279e-12	1.55417	PLSCR4	8.77058e-104	4.11512	TTC9	1.24645e-268	4.02893	PTGIS	2.94985e-70	2.74774	TP53I11	1.66026e-78	2.07279	NOS3	7.77396e-209	4.57293	TTC1	4.70099e-08	1.55979	SOSTDC1	1.12684e-33	2.20145	GJB1	4.15528e-221
AL691515.1	5.53158e-112	5.31416	SUSD4	1.26772e-55	2.97746	MT1E	3.83005e-218	3.77667	RICTOR	1.40614e-257	5.08799	C7	1.94994e-162	3.40772	NUAK1	0	4.34139	TMEM97	0	5.01145	GIMAP1	0	4.0997	NR2F2	4.73987e-12	2.02049	TBX1	4.90158e-103	5.6537	STC1	2.78266e-268	3.1087	BICC1	3.84332e-70	3.02225	GIMAP1	1.83828e-78	1.91106	LDLRAP1	1.81067e-208	4.92199	PDHB	5.30717e-08	1.56292	RPS4X	1.39295e-33	1.71546	RAB17	6.33616e-221
TMEM98	8.84259e-112	2.07711	HMGCLL1	1.73188e-55	3.44393	HAUS8	5.4689e-218	3.31605	GIMAP7	1.48223e-257	7.40843	PBX1	5.39917e-162	2.25066	LRRC32	0	4.3059	TMSB15A	0	5.00213	CD40	0	4.09615	DCUN1D1	5.05507e-12	1.53718	VCAN	5.78993e-103	1.68246	APLN	4.81904e-268	6.27375	GADD45B	1.12241e-69	2.97597	WWTR1	2.03217e-78	2.07268	OSBPL3	5.79304e-208	4.93243	ENAH	5.88264e-08	1.55508	DNAJC12	2.05967e-33	1.80207	NEFL	6.4228e-218
SSR2	1.30641e-111	1.53814	HIGD1B	2.65533e-55	4.05304	DIAPH3	2.84526e-217	3.28402	IVNS1ABP	4.99285e-254	4.81329	MAP3K1	6.62727e-162	2.36875	PLXDC1	0	4.30483	ATAD5	0	4.97111	PLVAP	0	4.0934	ZNF638	5.17017e-12	1.55112	COL6A2	6.23912e-103	2.37764	SEL1L3	2.15526e-267	3.57928	TIMP1	3.15968e-69	2.64009	ACVRL1	2.08052e-78	1.71627	TNFAIP8L1	1.09122e-207	4.9959	PEA15	6.31912e-08	2.44203	FAM110B	3.26285e-33	2.09979	USH1C	1.07426e-215
CENPV	2.92413e-111	2.09493	ECHDC3	2.72069e-54	3.63925	NRARP	3.61935e-217	2.25688	SEL1L3	3.24445e-253	6.69391	PTGIS	1.93017e-161	3.23486	LTBP1	0	4.29739	KIF22	0	4.94751	SERP2	0	4.07037	FOXJ3	5.20971e-12	1.51245	MASP1	1.47971e-101	3.47517	FAM189A1	2.73777e-267	6.1282	MMP13	4.55521e-69	15.1318	VEGFC	3.82455e-78	1.85599	MMP15	1.17088e-206	4.27637	FHL1	6.7209e-08	3.50775	PLEKHH2	3.64535e-33	2.29787	AL390719.2	3.35765e-213
NKAIN4	5.97072e-111	3.66595	CA4	8.10497e-54	3.55137	EPS8	4.95507e-217	1.86934	JAM3	2.35013e-250	4.20456	PDE1A	7.04082e-161	2.8734	SLC7A5	0	4.29696	CHEK1	0	4.88463	ALPK3	0	4.06487	SENP5	5.4953e-12	1.58803	TIMP1	7.19469e-101	1.82299	GJA1	4.51794e-267	4.3841	BNC2	8.29227e-69	3.2122	HECW2	6.17605e-78	2.03774	TSPAN2	3.6055e-206	5.24109	RIT1	7.24269e-08	1.5558	SPINT2	4.94596e-33	2.1385	SHANK2	2.30329e-209
PCDH9	4.35222e-110	2.09962	SLC35F1	2.57229e-53	2.84136	PKMYT1	1.99999e-216	3.73376	ECE1	2.59673e-248	3.82371	LRP5	1.69581e-160	2.68637	SP100	0	4.22763	RRM1	0	4.80105	ARHGAP29	0	4.06474	MED13	6.65861e-12	1.55674	CST3	4.75818e-99	2.17018	ADAM15	1.25327e-266	2.88478	FBLN1	9.97997e-69	2.67532	CALCRL	7.23851e-78	1.90089	ACVRL1	5.41358e-206	4.33347	ACTR10	8.66302e-08	1.50037	AC090152.1	5.8941e-33	2.74535	LINC00472	6.26903e-209
NEFL	8.39029e-109	3.97485	FABP4	1.15334e-52	2.74945	VRK1	2.21756e-216	2.71115	EOGT	3.45942e-248	5.74194	SELENOP	4.54587e-158	2.2171	PCK2	0	4.22286	MCM7	0	4.74722	KLHL2	0	4.02101	ZMYND8	7.45617e-12	1.60697	TSPAN5	1.66641e-98	2.19221	PNP	4.7258e-266	2.92004	COL12A1	1.61045e-68	3.265	SCAMP5	8.77472e-78	2.12517	SSTR1	5.51602e-206	5.00539	ANOS1	8.80138e-08	3.56392	RPS11	1.17063e-32	1.62356	DOC2B	1.64383e-208
SEMA6A	4.66045e-108	2.05787	FRZB	8.4531e-52	1.6323	MYH11	5.40839e-215	2.89755	GPRIN3	4.53383e-248	4.6199	SPRY1	1.22957e-156	2.33514	LGALS3	0	4.21938	GGH	0	4.60057	SLC45A4	0	4.01627	PCNX4	8.26877e-12	1.53837	MIR503HG	2.00485e-98	2.37077	TSPAN11	1.51354e-264	4.02662	PTGFR	2.3952e-68	3.98457	HHEX	1.06278e-77	2.11422	TNFRSF1B	6.89034e-206	4.82339	YRDC	9.03524e-08	1.61	RPL24	1.2424e-32	1.55586	CYS1	4.29543e-208
COL26A1	1.33991e-104	2.75007	NTRK3	2.64546e-51	3.56912	RNASEH2B	1.0057e-213	2.34216	PLPP3	9.2482e-248	4.22604	FREM1	2.02787e-156	2.51372	RAB23	0	4.14813	TIMELESS	0	4.52218	CD55	0	4.01451	SLC35E3	9.21739e-12	1.51969	DNAJC1	5.04322e-98	2.43194	SYT17	6.78317e-264	3.93887	IGF1	3.19519e-68	6.39117	KCNJ2	1.39247e-77	2.25789	ENPP4	2.8732e-204	5.49946	TADA3	9.66679e-08	1.50535	EPHA7	1.28305e-32	2.73735	MARVELD2	3.09826e-207
TFDP2	9.70629e-104	2.33895	TLE1	2.97558e-49	1.6602	DEPDC1	2.53536e-213	3.98312	TMOD2	6.24653e-247	4.59928	MATN2	5.17517e-156	2.66208	CAV2	0	4.13545	CDCA4	0	4.44001	DYSF	0	4.01382	FOXK1	9.45622e-12	1.53424	DMKN	7.86832e-98	4.50507	ELMO1	1.39236e-263	4.61373	IL1R1	4.2847e-68	3.54058	ATP13A2	2.02933e-77	1.94582	ITPR3	6.35229e-204	4.74285	NTMT1	1.0037e-07	1.50081	PCDH7	1.38606e-32	1.60845	HMGCS2	9.24687e-207
EIF3H	6.31755e-103	1.66248	AC004816.2	4.47812e-48	3.00779	SEMA5A	2.56626e-213	1.94667	PPP1R16B	1.82156e-245	6.05962	CXXC4	6.36897e-156	3.07476	MSRB3	0	4.09841	DHFR	0	4.38858	PCDH12	0	4.0122	GPATCH8	9.69505e-12	1.69913	CCL7	6.86729e-97	4.60734	TM4SF1	1.00629e-262	3.39845	TEX11	9.06234e-68	3.90037	NDST1	4.20277e-77	1.87079	FGD4	1.02769e-203	4.39766	KRT13	1.26311e-07	3.89009	TWIST1	1.93635e-32	1.90865	SLC6A13	7.84615e-205
GNAI1	1.22924e-100	2.17082	CHMP4C	7.18525e-48	3.65895	CHEK1	2.59287e-213	2.64001	PLK2	8.77665e-245	3.354	SIRPA	1.26165e-155	2.94938	LOXL1	0	4.00807	MIS18BP1	0	4.37109	SNRK	0	4.00935	BRD4	1.00657e-11	1.66156	H2AFJ	8.17896e-97	2.30596	MTRF1L	1.19442e-262	4.89647	FDCSP	1.58684e-67	29.7376	THSD1	6.09254e-77	2.24815	NRN1	6.75087e-203	5.11858	NUDT22	1.37751e-07	1.51143	AC009041.2	2.05422e-32	2.32458	PPP1R1A	8.57282e-204
AC090152.1	6.04194e-100	4.4702	AC068491.3	1.81615e-47	2.40105	MCM4	2.95915e-213	2.53228	TM4SF18	2.37644e-244	4.08374	PDGFRB	3.83842e-155	1.8913	TNC	0	3.95432	DBF4	0	4.33285	DIAPH2	0	4.0066	TRIM44	1.05911e-11	1.69403	PIEZO2	2.59487e-96	2.18346	DOCK4	1.39341e-262	3.1191	IGFBP7	1.86533e-67	1.84598	ACKR3	1.06371e-76	1.75988	SLC22A23	5.53847e-202	4.8667	SRP54	1.43887e-07	1.54106	LIX1	2.11202e-32	3.7619	PATJ	9.9709e-204
KCNMB4	1.28118e-99	2.3698	RASL11A	5.67156e-47	3.02596	CARMN	1.42715e-212	1.86245	CALM1	1.05667e-243	2.53845	PLEKHA4	2.71158e-154	2.88294	GPC1	0	3.95048	VRK1	0	4.29865	ACKR3	0	4.00511	MTR	1.06415e-11	1.58808	ITGA11	5.35571e-96	1.61342	ESM1	1.41961e-262	2.63891	MARCH3	2.45463e-67	4.01385	ITGA5	1.73232e-76	1.74127	STC1	5.6716e-202	3.92262	IFT20	1.46357e-07	1.64459	INPP4B	2.12582e-32	2.19977	AL035661.1	4.46826e-203
EDN3	7.01042e-99	4.64737	SDCBP2	1.06168e-46	2.1589	CDCA5	3.24246e-212	3.35565	ADM	4.4331e-243	5.76295	ANTXR1	4.72352e-154	2.37841	CERCAM	0	3.91932	MCM5	0	4.26398	KDR	0	3.99988	CS	1.12875e-11	1.55368	CDH23	5.52963e-96	5.31039	PERP	5.1339e-262	3.53037	BAMBI	3.13417e-67	2.91567	TSPAN13	3.67398e-76	1.87296	SCARF1	7.65124e-201	4.07025	AC090409.1	1.67446e-07	4.24824	IGSF9	2.23331e-32	3.05909	FBXO2	4.62676e-203
HNRNPDL	1.62861e-98	1.57509	SH2D3C	7.70366e-46	1.58212	AC068491.3	2.04187e-211	2.71171	LDB2	1.05915e-242	3.42017	MEIS3	1.13503e-153	2.10087	FBN1	0	3.89034	PCNA	0	4.26068	PECAM1	0	3.99104	SNX27	1.14129e-11	1.55918	AEBP1	2.91821e-95	2.07438	CD40	1.1972e-261	3.54546	PLSCR4	9.18379e-67	3.67201	MAPK11	1.24726e-74	2.13346	USP31	8.04277e-201	4.41647	SFTA1P	1.81418e-07	5.05968	CDKN1C	2.7218e-32	1.9807	CBLC	2.96938e-202
TSHZ1	2.08368e-98	2.86263	SLC6A9	1.12858e-45	2.93245	DNAJC9	1.00966e-210	2.4704	SEC14L1	4.03654e-242	3.50949	SERTAD4	4.96082e-153	3.75074	C1orf198	0	3.88795	LIG1	0	4.21229	EOGT	0	3.97929	ZMIZ1	1.24401e-11	1.58101	FENDRR	3.40589e-95	4.59624	SYNGR2	2.10828e-261	3.24856	LTBP3	3.68036e-66	2.48968	SH3PXD2A	1.25169e-74	1.87512	MTUS1	1.22843e-200	4.92549	SMIM12	1.87241e-07	1.62191	CYP39A1	2.76063e-32	2.95236	MACC1	2.23004e-201
TCEAL5	7.31584e-95	3.02527	DCBLD2	3.30869e-45	1.59293	ARHGAP42	2.79068e-210	1.91069	ADAMTS9	6.26994e-240	3.78062	CXCL12	9.27483e-153	2.15772	HLA-B	0	3.88738	GMNN	0	4.19214	CD109	0	3.96899	ZMYND11	1.26225e-11	1.59284	ST3GAL1	2.23439e-94	2.63335	PRDM1	3.60627e-261	3.48314	ADAMTS6	7.90814e-66	2.92509	ADAMTS9	4.43458e-74	1.93392	DEPTOR	1.89764e-200	4.76839	LMOD1	1.90933e-07	4.83679	DIXDC1	3.06019e-32	1.92861	RPRM	3.73918e-198
MYL6B	1.1884e-94	1.73594	PDE1A	6.86749e-45	1.74989	KIF22	3.14711e-210	2.8232	PCDH1	3.18271e-237	4.39926	CCDC8	3.66703e-152	2.74356	SLC22A18	0	3.87943	EZH2	0	4.06325	SH3BP5	0	3.96533	COL6A3	1.31436e-11	2.34706	KRT18	5.67128e-94	1.92233	RAPGEF5	4.59883e-261	2.92597	PSD	1.42331e-65	2.57926	ATP11A	7.27694e-74	1.85774	RAB38	3.99092e-200	5.12185	SPRR2F	2.07912e-07	23.648	CXCL12	3.87388e-32	1.56651	NEBL-AS1	7.97123e-197
DLX5	2.95109e-94	3.75284	PRRX2	7.56571e-45	2.28554	IMPA2	5.53799e-210	2.52557	SEMA3G	5.12834e-236	7.14036	SOX4	9.60309e-152	2.02122	CAV1	0	3.8422	TMPO	0	4.05657	FAM107B	0	3.95556	CTBP2	1.38953e-11	1.73671	ITGA1	1.10965e-93	1.93863	EPHX4	4.61992e-260	4.10852	FBLN2	2.63873e-65	2.87437	IVNS1ABP	1.40307e-73	1.81029	ABCA9-AS1	4.30447e-200	7.04802	PARVA	2.13605e-07	1.56268	PCOLCE	1.38868e-31	1.71319	MMP7	5.94613e-195
GLI3	3.81801e-94	2.81815	ARL3	4.40324e-44	1.50847	LMNB1	3.0237e-209	2.31209	CRIP2	8.05454e-236	3.19845	TNFSF15	2.0125e-151	4.12311	AC245595.1	0	3.81454	MCM3	0	3.97844	KITLG	0	3.93996	SMPD4	1.43815e-11	1.52209	TRIL	1.46259e-93	2.29903	GNG7	4.70139e-260	4.06196	BGN	4.90602e-65	2.14985	PIK3C2B	2.55203e-73	2.13186	CRIM1	5.76266e-200	5.03974	COMMD5	2.24587e-07	1.53849	SHROOM3	2.65641e-31	1.95949	TJP3	2.86122e-194
IL17RD	1.06813e-93	2.92236	RBPMS2	1.10034e-43	2.07213	CD248	6.70793e-207	1.8691	SPTBN1	4.36148e-234	3.04034	HEPH	4.2489e-151	2.6718	ITGA3	0	3.8069	SYNE2	0	3.97313	CACNG8	0	3.93991	CNP	1.46313e-11	1.59564	CCL2	5.20291e-93	2.69859	NDST1	1.70619e-259	3.72126	WSCD2	5.04884e-65	3.62058	SMTN	4.89087e-73	1.79141	ADCY4	7.32817e-200	4.43305	FO393401.1	2.2812e-07	2.60984	H2AFY2	3.7253e-31	1.90311	KISS1R	2.7696e-193
CDO1	1.64969e-93	4.06431	OR51E2	1.34223e-43	3.37252	PRC1	4.08526e-206	3.45174	TCF4	1.84575e-233	3.33395	B4GALNT4	1.1451e-150	2.46327	LGALS3BP	0	3.80078	USP1	0	3.95295	ARHGAP18	0	3.93969	NBPF19	1.47351e-11	3.72481	CEBPB	1.9458e-92	2.67826	TNFRSF10D	3.21831e-258	3.71287	CASP4	6.20358e-65	3.24654	FRMD4B	5.57942e-73	1.86506	CARD10	9.984e-200	4.47058	CLIC1	2.28613e-07	1.63582	RPL30	4.01019e-31	1.55341	PPY	5.56867e-192
BEND5	9.17771e-93	3.0481	KCNE4	6.35953e-43	1.85293	CHAF1A	4.42106e-206	2.9346	CDC42EP3	1.32887e-231	3.73184	RASL10B	1.29172e-150	2.97345	ECM1	0	3.78578	SMC2	0	3.53941	ABL2	0	3.93427	MUC20-OT1	1.65878e-11	1.60017	PRCP	1.10761e-91	2.01373	TOX2	1.78635e-257	4.22466	CLUL1	6.48673e-65	3.98126	LDB2	1.11561e-72	1.84479	CD82	1.04237e-199	4.59185	TNFAIP1	2.37027e-07	1.52749	HNRNPA1P48	4.0942e-31	1.9271	HGD	1.60138e-190
LHX9	3.63986e-91	5.57018	FAM241A	1.44603e-42	1.80425	KIF11	1.63194e-204	3.05096	THSD1	1.08042e-230	6.35116	THBS1	1.68397e-149	2.00549	DCBLD2	0	3.78445	NUDT1	0	3.41389	MMRN2	0	3.93233	EXT1	1.73379e-11	1.5206	LSAMP	1.42215e-91	2.13412	RASGRF2	2.0056e-257	4.36765	SPON2	1.36588e-64	4.05777	PCDH17	1.30423e-72	2.10697	FMNL1	5.24821e-199	5.56963	PPP4C	2.5941e-07	1.56708	DNM3	5.61578e-31	2.73294	ARHGEF28	4.87507e-190
DBP	1.23394e-90	2.6266	AC022035.1	5.18998e-42	3.35495	RASSF4	2.03791e-204	2.27929	GIMAP1	3.05159e-229	5.79713	NPW	6.87267e-149	2.07147	HLA-C	0	3.73439	HMGB1	0	2.74125	PTPRM	0	3.92429	ADNP	1.75108e-11	1.6221	CAVIN2	2.23463e-91	4.04143	SERINC5	7.49632e-257	3.16962	HNMT	1.39716e-64	2.70971	SEL1L3	1.71308e-72	1.94587	ITGA2	1.5198e-197	3.83371	CAPNS1	2.63024e-07	1.5458	MXRA5	7.29039e-31	1.86707	GPX3	5.39564e-190
SELENOP	2.57562e-90	1.70099	NXPH4	5.45906e-42	2.88727	ARHGAP26	3.27257e-204	2.36753	PLEC	3.22835e-227	4.0371	VCAN	6.91919e-149	1.99371	FAT1	0	3.72144	MASTL	0	5.04939	SCARF1	0	3.9168	POLR2M	1.76026e-11	1.59022	ATP8A2	6.11298e-90	3.59528	SAMD12	6.8089e-256	4.05646	RARRES1	1.77291e-64	6.44104	ADGRF5	4.67939e-72	1.65442	MECOM	1.20083e-195	4.48725	STMP1	2.70074e-07	1.55927	LHX2	7.78078e-31	3.92317	PAQR5	9.82521e-189
PLPPR3	3.12709e-90	2.40964	RILPL2	2.12589e-41	2.19453	CDCA3	7.08567e-204	4.33053	CFLAR	3.89389e-226	4.59541	TRIB2	1.03781e-148	2.29641	PMP22	0	3.62149	DSCC1	0	5.49707	MLF1	0	3.91659	WDR11	1.88983e-11	1.58081	TMEM141	1.40973e-89	2.55797	SOX7	2.35856e-255	2.58442	SYNPO	2.1235e-64	2.69176	FGD5	7.26783e-72	1.89327	DENND3	9.51423e-195	4.93418	COA4	2.75598e-07	1.61569	FBXO17	8.11245e-31	1.80912	WWC1	5.85307e-186
C6orf48	7.17419e-90	1.7507	S1PR5	4.18302e-41	1.90166	ATP1B2	2.38625e-202	2.041	DCHS1	2.41449e-223	3.78908	SMAD9	4.87182e-147	2.9031	TTLL7	0	3.59057	RFC4	0	3.58567	TSPAN18	0	3.91388	ANKIB1	1.98336e-11	1.51734	CER1	3.46757e-89	4.64027	CALCRL	4.93945e-255	3.42887	FAM114A1	1.26609e-63	2.17812	CDC42EP3	3.73246e-71	1.73503	PIK3CG	1.01185e-194	4.7504	UBAC1	2.86337e-07	1.52462	RPL23	9.05108e-31	1.65198	PKP3	4.63551e-184
SNRPE	2.32689e-89	1.51199	AC007406.3	5.11015e-41	3.57286	RFC4	1.54723e-201	2.51588	KIAA1147	3.25047e-222	5.25281	PCDH10	6.07109e-146	2.26584	PXDC1	0	3.58877	ESPL1	0	6.42643	SLC22A23	0	3.91263	RECK	2.00713e-11	1.51325	AC011632.1	4.43499e-89	4.66157	PIEZO1	1.58703e-254	3.59746	LOXL1	1.36416e-63	2.27874	HLX	4.80893e-71	1.8017	PPM1F	1.16492e-194	4.54649	OCIAD2	3.04848e-07	1.62797	MPPED2	1.1735e-30	2.63317	TMEM139	1.79078e-183
TLX1	1.57999e-88	5.20634	VSTM4	1.36622e-40	2.36904	KCNB1	1.79281e-200	3.6019	ABCG1	9.88193e-221	6.2615	GPC6	6.90518e-146	2.5553	THBS1	0	3.55011	TICRR	4.89351e-308	7.21893	ARHGAP27	0	3.90659	ABCC5	2.04755e-11	1.54198	NID1	1.5029e-88	1.82586	KITLG	2.5378e-253	3.7601	CARD16	7.47888e-63	4.64477	NRP1	5.64927e-71	1.91275	SLC46A3	4.05949e-194	4.35878	DRAP1	3.10507e-07	1.63736	CFI	1.25791e-30	2.20747	PTAFR	2.28077e-182
BZW2	5.55437e-88	2.03278	HOXB2	1.44913e-40	1.88984	FOXS1	3.26339e-200	1.90942	FAM124B	9.4553e-220	5.47403	SLC8A2	8.52803e-146	5.1437	CDH13	0	3.44025	TUBA1B	1.33106e-306	3.36225	ZDHHC2	0	3.90455	TRIM33	2.26983e-11	1.53268	ADAMTS1	3.44247e-88	2.7266	BCL6B	1.22644e-252	2.74645	OGN	1.09366e-62	13.3811	MAP3K11	7.62061e-71	1.76699	CLSTN3	9.16467e-194	4.09369	PTX3	3.23564e-07	3.34191	DLX6	1.78484e-30	3.47889	RSPH1	6.41309e-182
FAM110B	5.79237e-88	2.45878	NRIP1	1.84312e-40	1.57877	PGF	2.8648e-198	1.74032	VASH1	2.94245e-219	3.73561	ARHGAP5	1.52253e-144	2.2639	CHPF	0	3.34542	DEPDC1B	1.76579e-306	5.66524	CAVIN3	0	3.90416	MAT2A	2.27955e-11	1.67603	SCN7A	2.58875e-87	4.0435	HBEGF	7.07724e-252	3.20401	GUCA1A	1.29063e-62	4.39823	STAB2	1.44845e-70	4.6322	CXCR4	1.54937e-193	5.14423	MRPS12	3.23833e-07	1.5809	RPL18	2.03713e-30	1.50946	TINAG	2.36385e-181
GNG3	7.25542e-88	4.96884	RASGRP2	4.9028e-39	2.0994	GUCY1A1	5.30957e-198	1.93476	NBEAL2	5.97735e-219	5.68619	LTBP3	1.98123e-144	2.39676	ADAM9	0	3.34312	CKS2	6.92476e-299	3.947	ROBO4	0	3.89495	TNRC18	2.31533e-11	1.52685	SLITRK3	1.36635e-86	5.19612	EFNA1	1.37971e-251	2.58619	ANKH	3.42934e-62	6.60832	FZD4	2.22167e-70	1.84312	TAOK2	4.64422e-193	4.11289	UCHL1	3.42857e-07	2.98758	CBFB	2.19362e-30	1.94874	GALNT14	2.74725e-180
TMEFF2	2.88881e-87	5.58884	NT5C	2.25642e-38	1.5723	RBPMS2	4.07704e-197	2.07617	SYNGR2	1.32351e-217	5.21123	QPRT	3.57309e-143	1.85022	PMM1	0	3.31023	CCNE1	7.9167e-298	5.18051	CRIM1	0	3.89288	GPR161	2.31583e-11	1.70802	PPIC	8.62537e-86	2.02105	ACE	2.2199e-251	4.067	PYCR1	3.4458e-62	2.3386	RAPGEF1	3.67421e-70	1.91061	LXN	5.22854e-193	3.84913	LOXL2	3.47805e-07	2.32283	MSI2	2.36312e-30	1.92475	SPRR3	1.28793e-179
CDH7	3.36557e-87	3.89456	MYOZ1	2.74991e-38	3.16259	JAG1	1.76261e-196	1.84476	IPO11	5.17603e-217	3.49904	MAN1A1	3.94313e-143	2.96552	STK17A	0	3.25737	HMGB3	1.44835e-296	3.58714	ERG	0	3.89075	REV3L	2.40081e-11	1.61929	CDX2	1.68196e-85	3.56247	ABLIM3	8.2357e-251	4.50244	IGFBP6	6.07451e-62	2.98825	BICD1	4.36484e-70	1.71043	GABRB2	6.33585e-193	8.06413	FDX1	3.61956e-07	1.71264	HOTAIR	2.5824e-30	2.94412	RBBP8NL	2.72158e-179
RPL17	1.09666e-86	1.75212	EPHA3	5.97526e-38	1.88012	ANLN	3.76421e-196	3.35591	ARHGAP18	1.83489e-216	4.03851	PLEKHH2	5.34778e-142	2.84109	PYCR1	0	3.21448	PSMC3IP	2.63257e-292	4.3678	MANSC1	0	3.8545	EGR1	2.56171e-11	2.75748	ADAMTSL2	6.78096e-85	4.31619	CLEC14A	1.79673e-250	3.68387	GLIPR1	9.18594e-62	2.36785	SIPA1	5.43681e-70	1.76602	AGFG2	1.39379e-192	4.58964	FABP5	3.82488e-07	1.63287	TUT4	3.08772e-30	1.94328	SFN	2.99773e-177
MAB21L2	2.01759e-86	3.02788	PSME1	6.78464e-38	1.55011	KIF4A	5.85213e-196	3.58814	HID1	7.58472e-216	7.31674	ANK3	1.59256e-140	2.41305	PRRX1	0	3.10093	CCDC34	4.82678e-291	3.20047	CDK17	0	3.8433	IREB2	2.79949e-11	1.56818	TMTC4	1.27071e-84	2.54712	MMRN1	6.308e-250	2.94833	HLA-C	1.07636e-61	1.95481	MGST2	5.58398e-70	1.77859	MAGI1	1.86621e-192	4.40913	ISCA2	3.88289e-07	1.56	SYT1	3.46225e-30	1.93459	SYTL1	6.78991e-176
H2AFY2	2.16049e-85	2.11638	IFIT1	8.07013e-37	2.25537	MEF2C	6.16796e-196	1.88446	EXOC3L1	6.36532e-214	5.48282	PLXDC2	3.898e-140	2.73647	GLIPR2	0	3.06634	PSRC1	1.75618e-290	5.96727	SYT17	0	3.83334	PCF11	3.1201e-11	1.67955	ADAMTS12	1.32586e-84	3.02367	PRND	6.3465e-250	2.88388	LOXL4	1.25614e-61	4.20988	DEPTOR	6.30163e-70	2.17402	TMOD2	1.41956e-191	3.80499	TMEM219	3.90668e-07	1.58547	FAT3	3.94537e-30	2.9455	VGLL1	2.08952e-175
IFI44L	3.79783e-85	5.50281	STMN2	1.00971e-36	1.83786	KLHDC8B	9.0875e-196	1.84818	PDGFB	8.01457e-214	4.38955	BMPR1A	4.70606e-140	2.60064	AXL	0	3.05667	STIL	1.85125e-290	5.58377	HBEGF	0	3.82687	TMEM245	3.43341e-11	1.53868	RAB27B	7.58303e-84	4.82677	CASC10	2.5926e-249	4.41736	ECM1	4.56845e-61	2.76242	FILIP1	1.51649e-69	1.70899	AP000459.2	2.56797e-191	6.47975	NDUFA6	3.92286e-07	1.52814	ADGRL3	4.03078e-30	3.20157	AC020978.5	6.41455e-172
OAF	4.06884e-85	2.37131	FGF13	1.67196e-36	2.89564	ESCO2	1.68407e-194	3.59626	SV2B	1.45684e-212	7.89978	SAMD11	1.4063e-139	2.19134	CAVIN1	0	2.50372	CENPJ	6.08613e-289	3.64738	ARID3B	0	3.81728	THRA	3.8794e-11	1.60228	DIXDC1	9.52491e-84	2.58439	AGFG2	1.75497e-248	3.85036	LRRC17	5.24913e-61	2.86121	HBEGF	3.32478e-69	1.87179	GJB3	3.91881e-190	6.59335	NRIR	4.19867e-07	1.76533	SGK1	4.61078e-30	1.82727	ESRP2	2.36172e-171
RAB34	8.34242e-85	1.83719	SEMA6D	1.98109e-36	1.64837	SPON2	4.16825e-194	3.00854	PRSS23	3.06992e-212	2.6467	DPYSL3	5.94726e-139	2.76144	STMN2	0	2.41321	PTN	1.45748e-288	3.17569	DEPTOR	0	3.81401	UGCG	3.93966e-11	1.7024	IGDCC4	4.31065e-83	2.72405	VAMP5	2.93734e-248	4.68093	ITGA8	8.78951e-61	2.74722	TMEM233	3.90032e-69	2.41511	SH3BP5	8.1432e-190	4.53481	MRPL52	4.30485e-07	1.50831	ALX3	6.11001e-30	3.18707	PPL	3.35942e-171
TLE4	1.91153e-83	2.0152	BCHE	5.10779e-36	2.32204	RMI2	4.27786e-194	2.94585	FURIN	4.03599e-212	3.48689	TMEM176B	6.94523e-139	3.40915	GAPDH	0	2.11581	DNAJC9	1.62209e-285	3.17778	SYTL4	0	3.81132	GALNT2	4.10408e-11	1.55365	KHDRBS2	1.43349e-82	5.00241	FAM84A	7.29029e-247	4.25886	FZD2	9.27625e-61	2.09633	KIAA1147	5.04181e-69	1.80196	KCNJ2	1.04739e-189	4.68093	PTPRN	4.32964e-07	4.76421	IRS1	8.37513e-30	2.07083	CEBPA	3.45979e-171
NRXN1	2.03522e-83	2.46207	IFIT2	8.79276e-36	2.41107	DCBLD2	4.50774e-194	1.66021	TMSB10	6.25165e-212	1.58745	TENM3	1.28639e-138	3.465	GPNMB	0	5.95609	FAM83D	4.80494e-285	6.44726	GALNT18	0	3.79186	LRP3	4.27436e-11	1.61789	FBN1	3.49912e-82	1.70888	LAPTM5	2.14167e-246	2.6914	PRPH2	9.70931e-61	3.21195	VAMP8	5.17293e-69	1.92113	IPO11	1.79172e-189	3.47642	AC062028.1	4.4545e-07	2.89615	CADM1	8.54473e-30	2.02688	LINC02121	3.32381e-169
APEX1	3.64142e-82	1.64728	ARHGAP26	1.57734e-35	1.92349	CENPE	5.89949e-194	3.1332	SCARF1	9.27731e-212	4.86653	KCNQ1OT1	1.88866e-138	1.98632	RUNX1	0	3.0572	NEIL3	5.86145e-285	6.75572	PERP	0	3.78328	BTBD7	4.56062e-11	1.63587	ADGRG6	3.86714e-82	2.35216	TNFRSF10A	3.43712e-246	4.0284	PLTP	6.6517e-60	2.3052	HPGD	5.38505e-69	2.12556	PRDM1	2.20942e-189	4.39541	UROS	4.81887e-07	1.51876	SMAD9	9.1754e-30	1.821	SPON1	1.89715e-168
RPL22L1	4.72944e-82	1.59792	KCNB1	3.02826e-35	2.88061	TUBA1B	2.89739e-193	2.32513	SLC46A3	1.88179e-211	6.04689	BOC	7.27407e-137	2.55036	P4HA2	0	3.78833	DEK	1.2854e-281	3.43609	CLSTN3	0	3.78129	POM121C	4.65773e-11	1.51411	THBS1	7.40552e-82	1.66656	ATP13A2	1.44457e-245	3.3486	PPIC	6.16745e-59	2.31417	COL15A1	5.87047e-69	2.46485	ARRDC3	2.23469e-189	5.56388	MAPRE1	4.89763e-07	1.64065	C1QTNF12	1.07318e-29	2.78484	SLC34A2	3.40363e-168
PLXNA4	5.2246e-82	3.71877	CRIP1	8.07714e-35	2.70485	E2F1	4.73359e-193	3.434	ARGLU1	1.12814e-209	4.91616	NRK	1.18844e-136	3.17531	GPR183	0	6.40974	GINS1	1.20946e-280	5.46236	GJA4	0	3.76287	CHD9	4.77239e-11	1.70057	C11orf96	1.14474e-81	1.95547	FAM43A	2.41642e-245	3.52563	PODN	6.65886e-59	4.8165	ETS2	9.42437e-69	1.92882	GFOD1	4.10951e-189	4.2315	EDIL3	5.04478e-07	1.5017	BASP1	1.1464e-29	1.93864	HOGA1	8.91934e-168
CCNB1IP1	4.34151e-81	1.93644	ARHGEF6	9.42623e-35	2.18143	EDNRA	4.99023e-193	1.53194	HHEX	1.72683e-207	5.31407	RERG	2.37039e-136	2.22001	RGS4	0	6.97249	MMS22L	9.08309e-279	4.12231	CDC42EP2	0	3.75182	TECPR2	6.50109e-11	1.53928	SP8	5.82519e-81	3.76755	PCDH17	1.22418e-244	3.99979	NPC2	9.49037e-59	2.28035	SULF2	1.11702e-68	1.85268	TACC1	4.13095e-189	5.2546	PITPNA	5.66699e-07	1.51317	LRRC61	1.28274e-29	2.26983	RASSF10	2.92447e-167
PAFAH1B3	1.11749e-80	1.86522	CBR1	4.16648e-34	1.65801	TRIP13	1.51265e-191	3.30824	PLXNA2	3.19128e-207	4.62136	SMIM3	7.14518e-136	1.93207	C9orf3	0	3.35061	HIST1H4C	1.52644e-278	6.21293	WSCD1	0	3.74924	WIPF2	7.32675e-11	1.52537	ANTXR1	6.53152e-80	2.0551	GMFG	2.15038e-244	3.50354	P4HA2	1.32463e-58	2.50396	GMFG	1.22449e-68	1.93306	PCAT19	6.22205e-189	4.92504	LINC00886	6.41453e-07	2.84255	KCTD12	1.33358e-29	2.83165	ATP2C2	5.806e-164
MYCN	1.26955e-80	3.41499	MAP3K20	1.17236e-33	1.74775	KNL1	3.51929e-190	3.16669	RNF19A	1.02355e-206	4.43837	KCTD12	3.71731e-133	2.52868	PLN	0	2.73666	RPA3	3.63002e-278	3.01721	SULF2	0	3.73884	HCG18	7.48531e-11	1.56718	NR4A1	7.27594e-80	2.81018	KIAA1147	4.27643e-244	3.06641	LDLRAD4	1.94202e-58	2.94775	FLI1	1.62862e-68	1.78035	S100A16	8.0751e-189	4.09323	MPG	6.50682e-07	1.51274	FZD2	1.34051e-29	1.75157	GPR34	1.09616e-161
ITGA4	8.60811e-79	1.99745	LZTS1	4.48596e-33	1.76338	SGO2	9.47132e-190	3.03908	LMO2	2.5971e-206	3.2981	ZFP36L1	8.71917e-133	2.02853	HIVEP3	0	3.69298	ERCC6L	8.95438e-278	7.03511	TMOD2	0	3.73123	MAPKAPK5	7.6304e-11	1.6076	SPRY1	1.44962e-79	1.82544	MAP3K11	2.34103e-243	3.50347	SOCS1	1.99709e-58	2.57027	APLP2	1.70172e-68	2.02939	FCMR	1.99202e-188	6.47332	MMP11	6.70315e-07	1.50936	TLX1	1.48605e-29	3.58634	LINC02532	2.66254e-161
DNAJC12	8.96691e-78	2.28425	PDE3A	2.27231e-32	1.7272	PTGIR	1.33836e-189	2.34557	GNG11	6.07496e-206	2.68532	SYDE2	1.13106e-131	3.75517	FOXC2	0	3.26035	ITGB3BP	2.00484e-277	3.09405	LRRC4	0	3.72029	NAV1	7.63749e-11	1.52486	PRKCA	3.14737e-79	2.36506	FLOT2	4.62599e-243	3.42405	CTSC	3.52648e-58	2.44351	OSBPL10	2.00845e-68	1.94096	PNP	3.85208e-188	3.41853	RPS19BP1	7.08083e-07	1.63653	RPL5	2.26878e-29	1.58666	FAM131C	1.52547e-159
MAB21L1	6.02023e-77	4.91409	NR2F2-AS1	1.20681e-31	1.89688	PSMC3IP	5.32592e-189	2.86316	MAP4K2	1.62892e-204	4.01319	SEMA3A	2.04171e-131	2.55855	BMP1	0	3.32167	EXO1	8.71652e-276	6.35381	WWTR1	0	3.71276	SEPT8	7.88468e-11	1.50199	CDH2	3.50112e-78	1.57808	HOPX	4.87911e-243	3.64342	CEBPB	6.4057e-58	2.52435	ICA1	3.77878e-68	2.07846	VAMP8	1.5355e-187	4.08933	PRPF18	7.26601e-07	1.508	MEX3A	2.285e-29	1.7883	CD86	1.20984e-157
SOX9	2.75547e-76	3.04223	FSD1	1.51783e-31	1.85371	VASN	1.10529e-188	2.10109	FRMD4B	1.58819e-203	5.26009	ADRB2	3.233e-131	4.66581	EDIL3	0	2.96217	E2F7	8.68512e-274	6.40878	GMFG	0	3.7108	IGLON5	7.91633e-11	1.52267	ADD3	5.56235e-78	1.88225	ATP11A	7.6416e-243	3.29622	TFPI2	8.09945e-58	2.93325	ECE1	4.03461e-68	1.69075	CDK17	3.54392e-187	3.9667	RAB4A	7.68511e-07	1.54906	SHOX2	3.11424e-29	3.83886	TMEM207	4.02703e-157
EIF4A2	9.34436e-76	1.5106	PIP4P2	2.28745e-31	2.01322	SHCBP1	2.8928e-188	3.64364	PRDM1	7.04338e-203	5.11948	TBX2	9.64475e-131	1.66811	ADAMTS12	3.90616e-308	4.10652	PARPBP	2.64468e-272	4.48951	KIAA1147	0	3.70358	ZNF721	8.25849e-11	1.62635	COL18A1	9.71515e-77	1.55771	ATP8A1	1.0869e-241	4.3363	TNC	1.35602e-57	2.56201	SERINC5	5.9518e-68	1.55078	ESM1	9.00231e-187	3.53949	STUB1	7.94246e-07	1.63728	ST8SIA1	3.47357e-29	2.31559	CD300LF	1.68216e-156
GAS2	1.8376e-75	3.32822	SHISA8	3.42462e-31	3.26866	LZTS1	9.67703e-188	2.05518	PPM1F	1.40827e-202	4.07454	ADD3	1.85242e-130	2.4168	TCEA3	9.39004e-308	4.85402	CENPV	2.84338e-270	3.86926	OSBPL10	0	3.67561	SMC5	8.41897e-11	1.69546	MDK	1.16673e-76	1.82334	GATA2-AS1	2.23601e-241	4.40198	C3AR1	1.90327e-57	4.2716	GRK5	7.58206e-68	1.81616	MAN1C1	9.2916e-187	5.84307	UFM1	9.55379e-07	1.55759	RPS15A	3.66753e-29	1.53581	KRT23	5.94307e-156
SGK1	3.9966e-75	2.0166	KCNIP4	9.13243e-31	2.19815	CDCA7	1.14701e-187	2.52581	HLX	3.3383e-200	4.17411	PRKCA	1.89924e-130	2.63211	GPC4	1.2707e-307	4.73544	WDR76	5.29738e-270	5.09313	INSR	0	3.66775	MEG3	8.42044e-11	3.48563	HIF3A	3.37029e-76	2.13782	RRM2B	5.22595e-241	3.71643	COL6A6	4.11368e-57	4.43538	FGF12	2.61995e-67	2.46409	CACNG8	5.88401e-186	4.34346	TOLLIP	1.02483e-06	1.52702	GAREM1	3.68335e-29	2.3801	TCIM	3.88194e-155
ZNF428	5.47385e-73	1.55351	RIPOR2	1.05801e-29	2.34455	FAM241A	1.26811e-186	2.14248	USP31	1.30522e-199	4.86913	SMCO3	2.29489e-130	4.88428	DYNLT3	7.58172e-307	3.34306	POLE	8.96176e-270	4.23604	CXCR4	0	3.66395	F2R	8.71016e-11	1.57777	AC103706.1	3.98828e-76	4.35313	RAB29	7.6346e-241	3.6735	ADAM18	4.14585e-57	2.68803	HEY1	3.23772e-67	1.6527	NEDD9	2.91054e-185	4.44916	SSNA1	1.04298e-06	1.56405	TMEM98	4.52994e-29	1.76267	P2RX2	3.23585e-153
FLRT2	1.86548e-72	1.90798	MIR181A1HG	1.36021e-29	1.93935	MCM3	2.47993e-186	2.27664	DOCK6	5.89198e-198	3.56723	GREM1	5.06166e-130	3.99287	ENAH	2.20509e-305	3.53958	GPC3	7.42359e-269	2.33412	VAMP8	0	3.64384	RB1CC1	8.71716e-11	1.68681	HSPB6	4.97168e-76	2.80261	LIPA	7.71529e-239	3.53139	ACKR4	4.95972e-57	5.20349	TTC9	4.03615e-67	2.04179	LAMA5	6.83137e-185	4.08878	MCTS1	1.05906e-06	1.51456	GCHFR	5.01677e-29	2.20519	MBP	1.18837e-152
EIF1B	8.26511e-71	1.6494	COX4I2	1.62118e-29	3.40821	PDLIM1	4.84857e-186	1.86583	FAM69B	6.40287e-197	3.30288	ELOVL3	1.8424e-129	4.15597	VIM	1.88602e-303	2.06309	MIS18A	9.99872e-267	3.12233	HID1	0	3.62853	E2F3	8.76106e-11	1.54977	SPARC	1.16058e-75	1.67702	SOX18	1.77102e-238	3.25799	DHRS3	1.02825e-56	3.07742	PCDH1	9.1887e-67	1.73064	MET	7.19533e-185	4.47478	ATP5MD	1.0845e-06	2.01381	GPC2	7.62946e-29	2.46162	ATP12A	1.20287e-152
TCEAL7	1.05737e-70	1.89473	MKL2	3.205e-29	1.803	SOD3	8.50648e-186	2.22529	KLHL4	7.57169e-195	4.21611	ZNF703	2.20403e-129	2.99738	SHISA4	6.66877e-303	3.08557	NASP	2.57137e-266	3.5017	TIE1	0	3.60873	ITPRIPL2	8.96532e-11	1.51968	SMIM1	6.57798e-74	2.65248	FURIN	5.02995e-238	4.26277	EPHB2	1.70869e-56	3.36271	ARHGAP18	1.53989e-66	1.89612	VSIR	7.76042e-185	4.07469	TXN	1.08748e-06	1.76116	SOX8	8.13458e-29	2.39082	SDC4	8.14462e-152
POU3F1	1.98852e-70	3.96511	CHRD	3.24097e-29	2.41011	OR51E2	1.65919e-185	3.92865	CDK17	8.77655e-194	4.16319	SEPT11	5.73132e-129	1.82133	JAG1	6.28412e-301	2.96479	CDC25A	3.95776e-265	5.83243	RAPGEF5	0	3.60501	RSBN1	9.37407e-11	1.61093	SIRPA	1.19965e-73	2.36186	IQGAP2	1.36771e-237	3.43062	MYOF	2.72849e-56	2.32091	MAP4K2	1.74156e-66	1.7611	SOX18	3.16855e-184	4.31359	TMEM244	1.11217e-06	1.86191	SCML2	9.18563e-29	2.65826	RASSF7	1.58415e-151
LIX1	3.71428e-70	3.77342	KHDRBS3	4.54253e-29	1.77036	EMP2	1.96468e-184	2.11874	ARRDC3	4.32228e-192	4.02847	AC020916.1	6.4293e-129	2.45881	FAM114A1	1.34864e-300	3.08306	CCNF	1.17248e-262	5.18931	SCAMP5	0	3.57481	WIZ	9.90273e-11	1.57422	EMP3	2.45005e-73	1.83499	ANGPT2	2.04524e-237	4.69271	GABRG3	6.38394e-56	4.95523	SEMA3G	2.07416e-66	2.1782	PTPRM	5.3605e-182	3.73772	TALDO1	1.17266e-06	1.52441	AGTR2	1.22971e-28	3.72429	CCL4L2	1.96699e-150
SOX11	6.86964e-70	1.78604	PLCE1	1.7141e-28	2.38738	HAT1	6.16617e-184	2.12381	PEA15	7.47597e-192	3.25831	KLF10	8.87157e-129	2.42316	JPH2	1.08829e-299	4.44512	LMNB2	3.66644e-262	3.40002	SMAGP	0	3.57154	IGF2BP2	1.00764e-10	1.57883	GATD3A	3.25259e-73	3.91188	ARHGAP27	4.06217e-237	3.90574	FBXO32	9.37188e-56	4.20377	EZR	2.86034e-66	1.85027	CAVIN1	9.40117e-182	4.60437	PSMD14	1.20716e-06	1.71846	CAPN6	1.30465e-28	3.62674	NTSR1	5.87839e-149
ZADH2	4.61892e-69	2.30532	AL590617.2	3.4004e-28	2.20438	HIGD1B	3.19468e-182	4.17195	MAP3K11	1.24481e-191	3.82351	CEACAM1	2.65132e-128	3.8074	MTCL1	1.23703e-298	5.08802	DTYMK	5.64915e-257	3.04935	CAVIN1	0	3.57049	LCOR	1.04563e-10	1.54858	AP007216.2	5.43763e-73	4.34169	SMAGP	9.73161e-237	3.72479	FXYD1	1.83389e-55	4.15264	ABL2	3.59369e-66	1.85149	RICTOR	5.13197e-181	4.52643	KXD1	1.2298e-06	1.52028	SNED1	1.59097e-28	3.05144	SEMA4D	1.05205e-147
ISLR	7.46024e-69	1.58696	STK17B	5.36741e-28	1.84938	RFC3	1.29796e-180	2.66926	SEMA4C	1.85968e-190	4.21713	GSE1	1.6058e-127	2.33121	SERTAD4-AS1	3.81061e-296	3.67914	WDHD1	8.83224e-257	4.44163	TGFBR2	0	3.5695	GABPA	1.06486e-10	1.51792	UNC5C	2.46173e-72	2.16929	HOMER1	2.06782e-236	4.23389	AQP3	2.45473e-55	5.38666	EFNB2	3.72949e-66	1.79841	ATP6V0A1	9.21863e-181	4.17009	YPEL5	1.26029e-06	1.55503	CDH7	1.68768e-28	2.51188	NAALADL2	4.6969e-147
RNF175	8.474e-69	4.26477	RERGL	6.52711e-28	4.02509	SDC2	5.68277e-180	1.63181	BICD1	1.73488e-189	5.08735	SGK1	1.25804e-126	2.29103	CALD1	3.85799e-296	3.51822	PXMP2	1.37558e-255	3.38358	CEMIP2	0	3.56758	ZEB2	1.10504e-10	2.50886	CDKN2B	4.40608e-72	2.13403	ICAM2	6.93437e-236	2.46132	PDGFC	5.19848e-55	2.61438	KIAA1671	4.08032e-66	1.79526	TP53INP2	2.0891e-180	3.97456	MRFAP1	1.49557e-06	1.61122	CCNB1IP1	5.37965e-28	1.71154	PAK6	8.79834e-147
HIST3H2A	1.74628e-68	2.48166	ADAMTS5	8.71485e-28	1.78918	HIST1H3B	9.96289e-180	3.72337	ANGPT2	1.47632e-188	4.19828	ITGAV	7.76395e-126	2.13822	EXT1	8.88827e-296	3.11604	LINC01224	1.65298e-254	5.77187	LIMK2	0	3.56548	CAMSAP2	1.14912e-10	1.52535	CAMK1G	6.65668e-72	3.04515	SLC20A1	9.87144e-236	3.35522	PTGIR	6.82446e-55	2.51297	TNFSF10	7.54992e-66	1.8419	FRMD4B	2.54507e-180	3.79344	VDAC1	1.62664e-06	1.53887	DLL3	6.46156e-28	2.48969	SLC12A3	1.97704e-145
BCL11A	3.28302e-68	2.29454	LGALSL	3.12203e-27	1.93441	USP1	8.69237e-179	2.0969	KANK3	1.52017e-186	5.85017	PIEZO2	3.6279e-125	2.13189	KCNMB1	1.97835e-295	4.71215	RFC2	1.43021e-251	3.30479	LAPTM5	0	3.56319	PPM1K	1.33466e-10	1.51006	IL18R1	1.27077e-71	3.58701	CCDC88C	2.56607e-233	3.27882	MEIS3	1.1311e-54	1.91213	INSR	8.8613e-66	1.54616	KCNC4	4.67572e-180	4.63272	SHARPIN	1.63052e-06	1.64524	TCEAL5	8.76604e-28	1.9577	LSR	1.52051e-144
PTGIS	4.98756e-67	2.03605	DTX1	4.45639e-27	2.20976	BUB1B	2.94497e-178	3.15033	UNC5B	2.95648e-186	2.87636	FZD2	1.21745e-124	2.18994	CPQ	6.06502e-293	3.38441	H2AFZ	3.37783e-250	2.99765	CCDC88C	0	3.56132	CLK1	1.51513e-10	1.58147	SHISA6	1.51436e-70	3.66058	TFAP2A	2.84632e-233	4.95515	GLT8D2	1.41615e-54	2.86025	CCDC88C	1.09463e-65	1.97492	MAST4	6.10131e-179	4.01916	ANXA5	1.65889e-06	2.37175	NET1	1.23205e-27	2.51233	FCGR1A	2.5111e-142
SSBP2	7.4279e-67	2.04454	PTH1R	4.72221e-27	1.80656	WDFY2	1.37648e-177	1.97555	ACE	8.40647e-186	7.41979	SLC40A1	3.57854e-123	2.69195	ACTB	6.86666e-291	1.7714	ANP32E	1.6285e-249	3.02687	HEY1	0	3.55925	PLCG1	1.54155e-10	1.50353	CASP1	2.50582e-70	4.18538	OSBPL10	3.7485e-233	3.26865	GPC6	3.39896e-54	2.10978	ZSWIM6	1.44484e-65	1.88333	PALMD	3.41425e-178	4.29969	MAP1B	1.72022e-06	1.88182	STARD4-AS1	1.28512e-27	1.79801	CADPS2	3.87635e-142
SEMA3A	2.02356e-65	2.2996	OSBPL6	7.81626e-27	2.71239	KCNIP4-IT1	6.67833e-177	3.26158	FZD6	6.02691e-185	5.07301	MLXIP	2.80192e-122	2.18924	VCAN	7.16769e-291	3.59042	DNA2	3.63535e-249	4.66827	VEGFC	0	3.5574	TOPBP1	1.58379e-10	1.50929	ATRNL1	5.52862e-70	2.11706	SLC22A23	5.63806e-233	3.74652	IFITM3	5.15074e-54	2.12669	PIK3CG	3.38644e-65	2.34942	SNRK	1.23864e-177	4.0141	EIF4EBP1	1.76124e-06	2.46203	G0S2	1.32544e-27	2.18312	TMEM61	4.22806e-142
GABRR1	3.12564e-65	3.0446	LINC01099	8.13357e-27	2.71555	CSRP2	9.0094e-177	2.45218	CHST15	2.70372e-184	5.62536	MRC2	1.30874e-121	1.95728	EHD2	1.64626e-288	2.70013	E2F2	4.33438e-249	6.69326	FLT4	0	3.55654	PLEKHG2	1.88991e-10	1.74166	SSR4	1.63349e-69	1.80844	PLD1	1.91941e-232	3.50154	SNHG8	6.24971e-54	2.16174	BACE2	4.75908e-65	1.8989	AHR	4.221e-177	4.00783	COMMD4	1.80105e-06	1.59024	GABPB1-AS1	2.19242e-27	1.73194	RAB11FIP4	8.0887e-142
TENM4	4.18035e-65	2.83973	CD300A	8.35268e-27	2.66967	CKAP2L	3.40606e-176	3.39356	IL32	6.36678e-184	4.389	PCAT7	1.74369e-121	2.81004	NTF3	7.13552e-286	5.1686	INCENP	5.01775e-249	5.15354	FILIP1	0	3.55054	RBM12	1.92787e-10	1.57522	AC005224.3	2.19341e-69	3.65743	NOS3	2.42443e-232	3.42388	PLD3	7.28521e-54	2.23033	MYO10	5.4772e-65	1.71444	TECPR1	5.21118e-177	3.76145	PSMD4	1.84277e-06	1.59553	CDH2	2.36382e-27	1.73956	EPHA1	3.28739e-141
KCTD12	1.15162e-64	2.16505	AARD	1.29669e-26	2.93791	RASGRP2	3.51976e-176	2.35113	GPR4	7.7247e-184	4.37087	IRS1	2.46671e-121	2.53479	HSD17B6	9.13334e-286	5.78102	HIRIP3	4.69475e-248	3.59417	SIPA1L2	0	3.54929	RBM4	2.32562e-10	1.52363	MTUS1	2.29636e-69	1.85581	MYORG	3.18273e-232	4.1735	PTX3	8.82995e-54	3.4705	JAM3	6.01852e-65	1.72765	TBXA2R	6.87734e-177	4.53388	CAP2	1.84435e-06	3.84218	ENAH	2.37025e-27	1.50037	FGFR3	4.57906e-141
WDR86	6.64106e-64	2.35774	DACH2	1.81639e-26	2.88066	MYOM2	6.64434e-175	3.1978	MTRNR2L8	1.26024e-183	4.51831	LITAF	3.02622e-121	2.02287	XRCC4	5.29623e-285	5.85341	CENPQ	7.10988e-248	3.88185	ANGPTL2	0	3.53932	HCFC1	2.34017e-10	1.54346	ZEB2	2.73705e-69	1.67504	FZD4	5.08051e-231	3.12759	ANTXR1	3.13898e-53	2.24217	ZEB1	7.49401e-65	1.71173	SVIP	1.08282e-175	4.17003	CYB5A	2.08555e-06	1.62665	PTGIS	2.40967e-27	1.91479	KNG1	8.97874e-141
NOP53	1.38172e-63	1.54371	PSMB8	2.41583e-26	1.66806	H2AFZ	7.2318e-175	2.21248	MGST2	2.90282e-183	3.89097	PTPRG	7.638e-119	2.18568	LMNA	7.4008e-285	3.39872	POLE2	1.76671e-246	4.62904	FURIN	0	3.53237	KIAA0232	2.51499e-10	1.53932	KANK2	7.28891e-69	2.01191	EZR	8.94984e-231	3.51339	FST	4.86526e-53	3.60904	PEA15	1.21605e-64	1.69954	BICD1	1.16768e-175	3.56062	AL049629.2	2.6489e-06	2.5053	PCDH11X	2.57336e-27	3.73698	TMEM30B	1.6365e-140
COL9A2	2.28877e-63	3.85713	GPM6B	4.18748e-26	1.56277	MXD3	1.6845e-174	3.45916	HEY1	6.00006e-183	3.33447	TCF7L2	1.02733e-118	2.45802	SNTA1	7.55425e-284	3.29249	NCAPD3	6.80635e-246	3.51883	PGM2L1	0	3.53209	TP53BP2	2.78214e-10	1.52953	SYT6	8.74983e-69	3.74655	GIMAP7	1.46729e-230	4.17296	TREM1	6.01141e-53	4.47312	SEC14L1	1.26044e-64	1.84133	CDC42EP3	2.37546e-175	3.88616	SPANXN3	2.71266e-06	1.74702	ETV4	3.10599e-27	1.81897	SLC27A2	4.7709e-140
AIF1	3.88845e-63	2.39448	CCDC151	4.67233e-26	2.04274	DSCC1	1.83422e-174	3.23894	ZEB1	6.25577e-182	3.73739	NAV1	1.27377e-116	2.04774	MIR4435-2HG	2.56094e-283	2.68369	RFC5	7.29894e-244	3.94984	ARL15	0	3.52802	BICD2	3.13901e-10	1.53359	CNTN4	1.39902e-68	1.87631	ATP11C	1.64046e-230	3.52541	DNM3	9.2097e-53	2.89123	GALNT18	1.27262e-64	1.61744	SLC23A2	2.48831e-175	4.06246	MRPL18	2.96191e-06	1.65328	DDX25	3.31859e-27	3.01533	DAPP1	1.11937e-139
JAKMIP2	1.03615e-61	3.39086	ARHGAP24	4.95023e-26	1.79554	NR2F1	2.00883e-173	1.6501	AHNAK	6.35089e-182	3.56205	AL078639.1	1.43844e-116	2.62545	NOL3	2.67796e-283	3.54034	WDR62	7.50337e-242	5.79802	PLXND1	0	3.5242	N4BP2	3.41608e-10	1.5767	MMP2	3.43667e-68	1.91989	MECOM	2.71389e-230	2.85799	WNT4	3.30577e-52	5.83175	CPNE2	1.54118e-64	1.89545	GRPEL2	3.47599e-175	4.09012	P4HA2	3.41299e-06	1.85003	CXXC4	3.77432e-27	2.22559	PLA2G4F	2.0515e-139
LMO3	2.81765e-61	3.98476	TSC22D3	5.07846e-26	1.59059	PCNA	2.81885e-173	2.34375	CPNE5	7.12461e-182	7.44422	PLCB4	1.97645e-116	3.03544	COL18A1	8.47026e-282	3.27781	AC011447.3	2.07946e-239	4.78704	MAST4	0	3.52144	CLCN7	3.56584e-10	1.55156	DDX3Y	3.62067e-68	2.09824	MAP4K2	4.85268e-230	3.42381	LEFTY2	5.40773e-52	4.80686	ANGPT2	2.17404e-64	1.80876	SELENON	1.37747e-174	4.40618	SCG2	3.44926e-06	2.96341	COL9A3	4.00358e-27	2.39987	CCR1	2.91086e-138
FOXP2	1.38847e-60	3.57344	FRK	5.3404e-26	2.81688	FAM111B	6.87058e-173	3.53505	CA2	2.90899e-181	3.19034	ZNF462	2.06951e-116	2.25689	LGMN	3.50658e-278	3.19168	PIF1	2.14392e-239	7.12965	GPRIN3	0	3.51656	NBAS	3.56737e-10	1.59734	GMPR	5.52139e-68	3.23093	TFPT	7.50362e-229	3.57438	PLA2R1	6.01504e-52	2.46518	LAMA5	1.01005e-63	1.75234	GJA4	3.0729e-174	5.0652	SDHB	3.66996e-06	1.60784	INAVA	4.11835e-27	2.24732	GPNMB	3.63643e-138
G0S2	1.68183e-60	2.1428	LINC02202	5.94823e-26	2.74869	DTL	8.93871e-173	3.15519	DIAPH2	6.01145e-181	4.34001	CCDC144NL-AS1	2.48885e-115	2.36212	AL390957.1	6.08609e-278	6.49403	CEP152	1.47039e-236	4.04733	FZD6	0	3.50679	SKIL	3.78072e-10	1.65384	PHLDA3	6.40405e-68	1.82774	DMTN	9.26151e-229	5.48027	GAS1	8.24335e-52	1.98965	PERP	1.02599e-63	1.72529	FGD5	6.50159e-174	3.61148	UBALD2	3.6956e-06	1.6412	AC027031.2	5.84348e-27	1.83991	TTLL10	1.14089e-137
IRX1	4.33761e-60	3.33965	CAMK1	8.16673e-26	1.94109	RTKN2	1.62132e-172	3.29375	FYN	1.93373e-180	3.27875	MIR503HG	3.48567e-115	2.72855	PSAT1	1.03026e-277	4.22318	KNTC1	7.5746e-236	4.34126	ZSWIM6	0	3.50457	ZNF146	3.99413e-10	1.62635	CCND1	1.04024e-67	2.09243	GRB10	1.68927e-228	2.61121	F10	1.6692e-51	3.8966	FYN	2.51747e-63	1.75194	NPAS2	7.2722e-174	4.17123	TP53I3	3.70954e-06	1.60911	SCRG1	6.40624e-27	1.96371	AP001207.3	1.46822e-137
FZD2	1.92946e-59	1.93378	SDHD	2.55864e-25	1.52506	ACAT2	1.69849e-172	2.47574	MMP14	1.07085e-179	3.13212	PTK7	4.07876e-115	2.26922	MTHFD2	2.78059e-277	2.98251	TMEM106C	5.03384e-234	2.98574	HOPX	0	3.50353	NSMF	4.95511e-10	1.50193	PLD3	1.92814e-67	1.81346	PGPEP1	5.09905e-228	3.39582	GSTT2B	2.47533e-51	4.10489	PIEZO1	5.14121e-63	1.77358	F2RL3	7.50655e-174	6.20633	VKORC1	3.73402e-06	1.6136	SEPT6	9.56624e-27	1.82828	FOXJ1	1.83973e-137
STARD4-AS1	2.52546e-59	2.49181	S100A4	3.97991e-25	1.80111	ARHGEF6	5.77566e-172	2.33797	CLDN7	3.35689e-178	4.37455	NR2F2	1.67979e-114	1.68776	RCAN1	1.91252e-275	4.0587	C19orf48	1.52918e-233	2.72683	MTRF1L	0	3.5006	CDH11	5.03239e-10	2.15233	SVIL	5.66711e-67	1.81668	PPM1F	2.17065e-227	3.09921	MAGEH1	3.80664e-51	2.47264	CHRM3	5.15417e-63	2.15568	ABLIM1	2.26985e-173	4.12382	USP30-AS1	3.88275e-06	2.88875	BOC	1.05632e-26	1.93906	ATP6V1B1	3.05046e-137
AC009041.2	4.09654e-59	2.53304	FKBP4	8.6832e-25	1.54053	OLFML2B	9.16806e-172	2.27696	ITPR3	5.14372e-178	6.26778	GRIP1	1.81448e-114	3.85398	TGFBR1	2.40405e-275	3.13912	BARD1	2.16864e-233	3.20572	MECOM	0	3.49925	TRRAP	5.08452e-10	1.50641	RADIL	7.52673e-67	3.17993	ZNF710	1.86683e-226	3.39245	TNFSF11	4.99802e-51	4.85823	ABTB2	8.86166e-63	2.29411	GJA1	3.1554e-173	4.53439	MRPS15	3.89495e-06	1.65355	SSPN	1.31092e-26	2.06202	ANO9	5.94566e-137
HMGN3	5.8644e-59	1.61162	WDFY2	1.01171e-24	1.71413	SPC24	2.43379e-170	3.05011	HYAL2	2.76903e-177	3.24401	RORA	1.93993e-114	2.70665	SDC2	3.00335e-272	3.07861	TCF19	1.33949e-232	4.72029	CSGALNACT1	0	3.49504	ADAM17	5.13753e-10	1.57377	PARM1	7.70059e-67	2.23676	FAM49A	1.9016e-226	3.34703	DNASE2	5.0159e-51	2.62642	SH2B3	9.3399e-63	1.81044	ADAM19	7.66849e-173	4.10005	POLDIP2	3.94127e-06	1.68278	HOXA11	1.60851e-26	2.05602	BARX2	2.10978e-136
GRIA2	2.16022e-58	4.30541	CYP4X1	1.34405e-24	2.51868	PTTG1	2.75394e-170	3.13214	SULF2	3.46004e-177	3.52268	COL6A1	2.88859e-114	1.57224	LASP1	3.22838e-271	3.41092	SKA2	2.19846e-232	2.87011	EFCAB14	0	3.48766	PTCD3	5.1524e-10	1.61331	DNM3OS	8.1285e-67	1.6375	SH3BP5	2.64705e-226	3.32181	LRP1	5.16368e-51	1.88811	PLEKHA1	1.06646e-62	1.7156	TUBA4A	8.63056e-173	3.85116	RAB18	4.01602e-06	1.70939	NEDD4L	1.84409e-26	2.34062	KLC3	8.35374e-136
BDH2	5.55145e-58	1.97156	FOXD2	1.44141e-24	2.91333	NR2F2	1.28324e-168	1.6001	ABCA3	3.31042e-174	6.84896	BCAT1	4.69405e-113	2.13784	TSPO	1.55356e-270	3.39064	NSD2	9.45695e-232	2.90511	EFNA1	0	3.48736	ZDHHC8	5.19414e-10	1.51315	TNC	1.0309e-66	1.82262	EIF1AY	2.82466e-226	2.82511	WISP1	8.43716e-51	2.28425	DGKH	1.10121e-62	1.77074	MFSD6	4.47322e-172	5.09418	CCDC106	4.066e-06	1.54747	SESN3	2.31474e-26	1.77455	DMKN	7.65435e-135
HDDC2	1.6473e-57	1.7031	PDE1C	1.52791e-24	2.29543	IFIT3	4.03722e-168	2.00518	NUDT4	3.64456e-174	3.12127	TLE4	7.21823e-113	2.11181	UACA	5.50322e-269	3.91705	TRAIP	5.41825e-229	5.48232	MGST2	0	3.47078	TMEM159	5.22932e-10	1.5117	EPS8	2.73809e-66	1.65816	S100A16	4.91271e-226	2.81685	LINC01638	1.16195e-50	4.66411	TMC6	1.2592e-62	1.71231	EPAS1	9.21564e-172	4.102	CD59	4.40071e-06	3.66874	OLFML3	3.22236e-26	1.65536	ZFP42	2.88876e-134
CALY	4.10879e-57	3.16841	ATP1A2	1.87733e-24	2.80622	DSN1	9.69512e-168	2.75272	AC087627.1	1.63976e-172	6.32379	SKIL	1.52021e-112	2.05047	JOSD2	4.6743e-268	2.65727	DSN1	4.89514e-227	3.82683	GRPEL2	0	3.46326	S100PBP	5.45885e-10	1.53595	MT-ATP6	2.95883e-66	1.54441	ENPP4	3.91662e-225	3.87878	ISLR	4.78056e-50	2.13512	RAPH1	1.81729e-62	1.76035	GIT2	1.57905e-171	3.9524	ASNA1	4.40771e-06	1.51977	MDK	3.23149e-26	1.82716	TMC4	3.74828e-134
SCUBE3	2.6631e-56	2.05885	ADRA2B	2.46318e-24	2.6944	EXOSC8	1.42273e-167	1.91843	ATP13A2	1.1399e-171	4.31916	OLFML3	1.17509e-111	1.84487	GPR176	9.80745e-268	4.39871	HIST1H1D	1.81067e-226	3.79687	NBEAL2	0	3.45946	ZFX	5.48743e-10	1.60122	MYO6	2.70185e-65	1.61642	STAB1	4.70003e-225	3.51581	FLRT2	6.77902e-50	2.09492	OSBPL3	2.30304e-62	2.15985	RHPN1	2.05809e-171	4.56521	SUMO3	4.43917e-06	1.55837	ART5	3.3237e-26	3.18015	TNF	1.10221e-133
ALX3	8.72297e-56	3.87307	FMC1	7.57951e-24	1.61445	SMC2	3.53023e-167	1.99532	ATP2B4	6.10313e-171	3.87531	RGL1	1.67431e-111	2.12469	NCS1	3.85166e-267	2.72321	KPNA2	1.86491e-226	3.92308	PLP2	0	3.44734	DYRK1A	5.84365e-10	1.53527	MAPT	4.82991e-65	2.21974	IVNS1ABP	3.96578e-224	3.54942	MAP1A	7.8412e-50	2.34023	HLA-E	3.30544e-62	1.70973	LMO2	8.59608e-171	3.613	STX10	4.68702e-06	1.57185	SPRY2	3.60387e-26	1.71542	LILRB2	1.54733e-133
COL2A1	1.67336e-55	3.20634	SMAP2	1.19969e-23	1.70623	PARPBP	1.74379e-166	2.77294	ALPK3	1.20529e-170	5.87779	IGF2	2.62962e-111	1.6788	SLC1A5	7.9737e-267	2.98599	POLD3	2.93969e-225	3.18704	FRMD4B	0	3.44304	NAA25	5.91579e-10	1.59323	CRISPLD2	2.70942e-64	1.96839	TRIB3	4.40818e-224	2.83151	TMEM173	1.12263e-49	2.61742	ARHGEF7	3.58905e-62	1.74435	SIPA1L2	3.45727e-170	3.64373	CTSA	5.10395e-06	1.50666	KCNMB4	4.12142e-26	1.90273	ESRRB	4.67293e-133
EIF3L	3.87773e-55	1.51111	AGPAT2	1.62997e-23	1.50414	CMC2	2.48025e-166	1.91201	SSTR1	3.41534e-170	5.75017	EIF1AY	4.30831e-111	2.15027	TCEAL3	8.7605e-267	2.84202	CENPO	5.65275e-225	4.15066	GDPD5	0	3.43394	NFKB1	5.94977e-10	1.63417	PRKG2	3.79082e-64	3.80266	ADAMTS9	5.39304e-224	4.17648	BLVRB	1.12872e-49	2.13647	HID1	3.62562e-62	2.029	SYTL4	7.15519e-170	4.57568	DYNLRB1	5.37695e-06	1.54371	TOP2B	4.72799e-26	1.77083	AC004233.3	2.06907e-132
SEPT6	2.56397e-54	1.83814	PTRHD1	1.98552e-23	1.60916	FBXO5	3.8672e-166	2.42876	NDST1	1.1412e-169	3.84242	NR3C1	6.80495e-111	2.21883	MMP23B	2.5921e-266	3.81931	ZGRF1	1.93938e-224	4.72321	PRKCH	0	3.42359	ACAP3	6.02812e-10	1.54981	COL1A2	4.87663e-64	1.62714	TMC8	1.19536e-223	3.93782	SCARA3	1.2268e-49	3.03056	RIPOR1	5.15938e-62	1.74052	LCP2	1.83869e-169	4.81226	CCDC80	5.43518e-06	1.60464	DDR2	5.10452e-26	1.68749	RETN	2.80801e-131
BACH2	3.11927e-54	3.03736	PELI1	2.41913e-23	1.6631	PIMREG	7.86824e-166	3.15608	TFPI	1.09141e-167	2.91171	UBE2QL1	1.38838e-110	5.25021	GEM	1.78053e-265	3.5857	PTMA	1.60607e-222	1.79219	FAM69B	0	3.42278	BAZ2B	6.05296e-10	1.70793	KCTD12	4.94633e-64	1.85313	FAM198B	1.48638e-223	3.43176	QPRT	3.36359e-49	1.74761	TECPR1	5.83e-62	1.93885	PLVAP	8.03343e-169	3.81733	MYOF	5.72625e-06	3.65991	TCF7L2	7.70099e-26	1.70228	NCF4	3.43103e-131
SERINC2	5.24602e-53	2.02607	ADCY5	5.38466e-23	2.2406	FRMD3	8.43621e-166	3.01917	ACSM3	1.82122e-167	7.2672	NKX3-2	3.88218e-110	4.79803	TNFRSF11B	3.73032e-265	9.06951	MCM8	1.03452e-221	4.26418	LPCAT2	0	3.41402	KAT6A	7.9652e-10	1.70583	SUB1	1.52195e-63	1.71944	SELP	2.61421e-223	6.0307	SULF1	7.03231e-49	1.67729	CDC42EP2	6.03395e-62	1.83921	OSBPL10	1.27178e-168	3.98766	SPOCK1	6.33182e-06	3.1483	LSAMP	8.94468e-26	1.76155	CYBB	1.25178e-130
HIC1	6.65375e-52	1.59512	TXNIP	1.38674e-22	1.55574	TPM2	1.32667e-165	1.73649	MAGI1	2.16122e-167	4.92746	EEF2	1.15493e-108	1.61493	GSTT2B	5.47011e-264	4.29257	IQGAP3	1.61279e-221	5.34367	JCAD	0	3.41145	FNIP1	7.99365e-10	1.62739	HIC1	2.46407e-63	1.69093	VSIR	5.79858e-223	3.18982	C19orf38	9.59499e-49	4.2331	TEK	6.08596e-62	2.055	KIT	1.89116e-168	5.28415	MED8	6.40064e-06	1.71029	SSC4D	1.00581e-25	2.74543	FXYD2	4.17798e-130
CPE	7.07502e-52	2.0539	ALKBH2	1.68184e-22	1.77494	TTK	1.05901e-164	3.41237	DENND3	2.89895e-167	7.77621	GDF6	1.81923e-108	3.70312	SPARC	8.5123e-264	3.96718	CENPP	2.19612e-220	4.46507	RGS3	0	3.39985	KALRN	8.2444e-10	1.51641	AKR1C3	3.46711e-63	3.26583	TNFSF10	6.15821e-222	2.51921	ATF3	1.20102e-48	2.81545	DOCK6	7.40208e-62	1.5555	ITPKB	3.87119e-168	3.91309	CREM	7.24848e-06	2.10751	SKIL	1.01097e-25	1.61279	AP006284.1	7.05886e-130
ADAMTSL3	1.05946e-51	3.94557	NIT2	1.81653e-22	1.7649	RRM1	1.31589e-164	2.26223	BACE2	1.02854e-165	4.05762	COL5A2	2.74283e-108	1.82192	IGFBP6	1.4741e-263	3.71676	LRR1	1.40714e-218	3.59655	CPEB2	0	3.3921	KLF12	8.8779e-10	1.52705	CCL21	1.27262e-62	4.46443	LYN	2.363e-221	3.64381	NKAIN4	1.39961e-48	2.97126	NOS3	1.63065e-61	2.04625	HTRA3	1.31486e-167	3.92142	RAB13	7.82614e-06	1.64377	KIAA1549	1.3147e-25	1.99243	KREMEN2	1.01475e-129
MDFI	1.58832e-51	1.59508	TOM1L1	3.01624e-22	2.1224	TUBB4B	2.28142e-164	2.45238	FMNL3	1.3892e-165	3.92001	PPM1L	6.80636e-108	2.31682	CFL2	4.20554e-263	2.80544	TUBB	2.40946e-215	2.25525	LMO2	0	3.38766	WSB1	9.23663e-10	1.69254	SLC5A3	1.4362e-62	1.92037	RFLNB	2.44799e-221	4.8811	SMIM1	2.51641e-48	2.59399	GRPEL2	4.54276e-61	1.92455	LPAR6	1.03082e-166	4.01603	SURF2	7.96294e-06	1.62499	HLA-DPB1	1.53856e-25	1.84834	ADGRG1	5.06956e-129
PLPPR5	1.72247e-51	3.82133	PYGM	6.07802e-22	2.47701	ITGB3BP	6.54694e-163	2.05206	MTRNR2L12	2.28909e-165	2.9685	FAM110B	7.98861e-108	2.25471	SEPT4	9.98344e-263	3.05115	EMP2	1.33005e-214	2.80804	SEMA6B	0	3.3762	CASD1	9.49365e-10	1.55118	ABCC4	1.58933e-62	3.3497	ZIC4	4.77463e-221	5.17308	FAIM2	3.03996e-48	3.86802	NR5A2	5.31229e-61	2.40732	BAALC	1.62622e-166	3.60618	MALL	8.03635e-06	4.08596	SSBP3	1.68275e-25	1.77216	FPR1	4.29334e-128
SOX8	2.32754e-51	2.81813	GRM3	6.77392e-22	2.35675	ATAD5	7.69502e-163	2.44818	PIK3C2B	2.63296e-165	5.03144	ISL1	1.99743e-107	3.22014	JDP2	2.33066e-262	2.98676	WEE1	2.62745e-214	3.06617	PTPRB	0	3.37517	NFIC	9.8734e-10	1.64853	EIF1AY	2.82927e-62	1.95389	PTPRM	1.06563e-220	2.53573	LMCD1	1.06669e-47	2.47229	ARHGEF3	8.6164e-61	2.09226	PLD1	3.20219e-166	3.78025	KMT5A	9.15746e-06	1.51925	SOX4	1.79814e-25	1.85714	C1QA	6.31816e-128
FOXC1	2.77135e-51	2.26439	BCAS3	1.32961e-21	1.96349	LSM5	2.93681e-162	1.83381	ATP6V0A1	1.00563e-164	4.35627	C1QTNF7	2.82132e-107	3.51299	GARS	2.86165e-262	3.04404	DNMT1	1.11629e-213	2.75911	IL4R	0	3.37204	FRMD4A	9.92919e-10	1.65675	FBLN2	3.56633e-62	2.70218	AHR	1.78212e-220	3.36384	ANO4	1.18584e-47	2.73573	IGFBP3	1.91318e-60	1.79915	SCAMP5	7.12683e-166	3.87318	DECR1	9.40914e-06	1.54429	TBX3	2.02928e-25	1.643	TNFRSF11B	8.20774e-128
CYTL1	5.31765e-51	3.15157	IMPA2	1.73882e-21	1.82136	RGS16	4.7916e-162	1.68337	CGNL1	1.02227e-161	6.02924	ARSI	1.83684e-106	3.82416	HSPB8	1.02322e-261	4.14393	CCDC18	2.43104e-213	3.82561	CDC42EP3	0	3.36238	MEIS1	1.00516e-09	1.68401	TAC1	8.41275e-62	2.26557	AP1B1	1.82369e-220	3.17991	BOC	1.19001e-47	2.66218	RAPGEF2	2.16311e-60	1.73814	CYB561	8.20236e-166	4.28815	TRIAP1	9.67301e-06	1.7404	GPRIN2	3.57147e-25	2.57666	LARGE2	1.33152e-127
C10orf82	6.0876e-51	4.00968	IL17B	2.05712e-21	2.32334	DNMT1	1.11067e-161	1.88036	PIEZO1	8.17647e-160	4.31095	SEPT6	9.64422e-106	1.76965	NUMBL	8.78675e-261	2.71792	HMGN2	6.58543e-213	3.08662	NLK	0	3.35624	CUX1	1.00522e-09	1.68369	RHOBTB2	9.51927e-62	2.91957	FGD4	2.74582e-220	3.42544	GBP1	1.351e-47	3.17747	STIM2	5.01439e-60	1.8001	KCNQ1	2.16201e-165	4.5209	TBCB	9.91151e-06	1.50383	SMO	3.75721e-25	1.94111	CRYM	1.69097e-127
SPRY2	1.02481e-50	1.68127	MAB21L2	2.06628e-21	1.63325	DTYMK	1.20607e-161	1.96769	GRN	5.26177e-159	3.12489	C6orf48	6.74111e-105	1.75143	EFHD1	1.73066e-259	5.15847	POLA2	7.98056e-210	3.8975	LYN	0	3.35425	ZRANB1	1.00895e-09	1.57278	GULP1	1.22057e-61	2.23251	CDC42EP3	3.59673e-220	3.04209	SERTM2	2.02699e-47	3.96282	AFDN	1.39068e-59	1.59673	APOLD1	2.63908e-165	4.49343	RAB11A	1.12211e-05	1.57107	RNF207	3.79121e-25	2.34051	LINC01976	2.78358e-127
ARHGAP5-AS1	1.07292e-50	2.53622	LRRC10B	2.16816e-21	2.82958	C19orf48	3.00369e-161	1.86207	RAPGEF1	1.08236e-158	4.00894	PLEKHA6	1.31988e-104	3.78702	AC090409.1	7.39146e-259	4.92696	SAPCD2	5.83723e-209	5.50645	UTRN	0	3.34822	KMT2A	1.0349e-09	1.72401	LARGE1	1.62284e-61	2.59742	B4GALT5	5.56489e-220	3.47697	CDH11	2.50651e-47	1.52192	KITLG	1.50495e-59	1.81682	LIMK2	1.13764e-164	3.92106	LAP3	1.16174e-05	1.5377	DBP	3.79898e-25	1.92591	STXBP2	1.54426e-126
CYP39A1	5.9367e-50	3.45936	SNHG19	3.19445e-21	1.71962	CYC1	3.24915e-161	1.82509	AFDN	3.43813e-158	3.28591	ZEB2	1.349e-104	1.761	LINC00702	2.23904e-257	5.23197	DKK1	2.66938e-208	2.88294	ETS2	0	3.34447	NOTCH2NL	1.0399e-09	3.94534	PDZD2	2.68762e-61	2.29154	APCDD1	2.08867e-219	4.57285	KLF2	2.76826e-47	3.17985	MTRF1L	1.86242e-59	1.83618	SLC30A1	4.09961e-164	4.47641	AL359237.1	1.23196e-05	1.60015	WASF1	3.86269e-25	1.83349	C1QB	3.58437e-126
SPINT2	6.41037e-50	2.06273	STK39	3.48428e-21	1.74763	HIRIP3	3.33807e-161	2.54561	MBOAT7	3.59848e-158	3.37684	ARAP1	1.72949e-104	2.3726	CHPT1	8.27078e-257	2.62485	DUT	3.67628e-207	3.10553	SLC1A4	0	3.32693	ABI2	1.0413e-09	1.77607	CTSC	3.13946e-61	1.69235	FAM124B	3.19072e-219	2.93428	RHOD	4.41174e-47	2.90602	RICTOR	2.55212e-59	1.6006	EHD4	7.52814e-164	3.33855	CCL26	1.24033e-05	3.87581	ID1	5.11816e-25	1.69267	AC107373.2	9.59713e-126
SLITRK5	1.09716e-49	2.81283	ADCY6	5.60869e-21	1.64852	KPNA2	7.87657e-161	2.35509	LRP10	3.75587e-157	3.13504	PALLD	1.78759e-104	1.98708	GALNT2	6.9486e-256	2.6304	HIST1H3G	1.64119e-205	5.14738	GNG7	0	3.31018	RNF24	1.18005e-09	1.75724	BDNF	1.60027e-60	2.12794	PLCB2	4.71227e-219	3.52188	SRPX2	1.37137e-46	2.53722	PNPLA6	3.44491e-59	1.6868	PDGFB	1.17366e-163	3.4184	PDZD11	1.34224e-05	1.60998	SYNPO2	5.15427e-25	3.64639	VSIG4	1.48742e-125
MLLT11	2.81045e-49	1.68984	GEM	6.63335e-21	1.63924	CDC6	6.53342e-160	2.95492	FAM219A	1.24275e-156	3.94249	MMP2	1.94416e-104	1.84631	RIPOR2	6.62864e-255	3.49497	SASS6	4.4115e-204	3.64128	FAM49A	0	3.30828	CDKN2AIP	1.2599e-09	1.55499	RGL1	3.31731e-60	1.91143	MYO5A	8.9008e-219	3.95239	SGK1	1.66323e-46	1.77965	CDKN1A	4.44277e-59	1.70034	MAP4K2	7.79522e-163	3.97635	PPIE	1.34459e-05	1.66802	SNHG8	5.41783e-25	1.71451	EXPH5	4.40435e-125
HOXA11	1.08702e-48	2.6626	CITED2	7.52163e-21	1.68928	LRR1	1.09064e-159	2.63519	MAP4K4	3.65905e-156	2.79408	HS3ST4	2.94058e-104	4.02339	UGP2	5.89318e-254	2.80345	KNSTRN	7.65333e-203	3.85228	ATP13A2	0	3.30796	RCC2	1.34622e-09	1.62806	NR4A3	5.64973e-60	4.29662	TGFBR3	9.53769e-219	2.81213	SOD2	1.71263e-46	3.64393	HOPX	4.5214e-59	1.96064	ARHGAP31	3.27475e-162	3.60014	BBIP1	1.37445e-05	1.61063	ANGPTL1	9.01034e-25	2.7677	LILRA5	1.96449e-124
CSRNP3	1.67174e-48	2.31037	TINAGL1	7.6847e-21	1.88974	FANCD2	1.09432e-159	2.79408	MACF1	3.67612e-156	2.99997	KANK2	3.35226e-104	2.12508	TMEM47	1.90204e-253	2.74512	HAUS8	2.0103e-201	3.59858	TP53INP2	0	3.3069	TCOF1	1.52071e-09	1.71343	ARHGAP8	7.52793e-60	3.71573	CROT	1.26576e-218	3.92781	KIF26B	1.84511e-46	1.9173	LIMK2	1.11836e-58	1.75525	SLC43A3	3.7812e-162	3.70127	DDX49	1.39415e-05	1.5402	ATRNL1	9.64707e-25	1.83529	C1QC	2.03783e-124
MRPS6	2.20452e-48	1.55225	SLC26A7	8.76126e-21	3.12438	MIS18A	1.39346e-159	1.91886	PSAP	1.20178e-155	2.91054	ZFP36	4.74191e-104	2.53816	CYTOR	2.30075e-252	2.57916	FANCB	3.24334e-199	4.59071	MMP15	0	3.29775	MMP2	1.56682e-09	1.6857	FCGRT	7.70213e-60	1.60083	ABCG2	2.94756e-218	4.35421	EBI3	2.3814e-46	4.20868	PTP4A3	1.29972e-58	1.88978	ADGRF5	7.4268e-162	4.06688	MPV17	1.45028e-05	1.57861	TCEAL2	1.04309e-24	2.80579	SMIM6	5.42834e-124
PLEKHA5	2.7545e-48	2.02744	GAMT	1.4127e-20	1.51989	C20orf27	3.01565e-159	1.84454	ABL2	1.83252e-155	3.84183	VCAM1	4.91907e-104	2.60962	PRSS35	1.20756e-251	3.39277	MCM6	1.03368e-197	3.31886	PCTP	0	3.29273	ADAL	1.74754e-09	1.52549	SPRY2	1.31253e-59	1.58398	MID1	8.93204e-218	3.35211	PRRX1	3.53871e-46	2.36742	FAM69B	2.06173e-58	1.6718	SPNS2	1.13925e-161	4.20685	HAX1	1.49503e-05	1.5003	CSRNP3	1.10615e-24	1.89602	TNFAIP8L2	1.35218e-122
TET1	4.80006e-48	1.80897	TMEM47	1.89454e-20	1.67922	AP3M2	3.69707e-159	1.66821	TAOK2	2.66961e-155	4.28295	ATP2B1-AS1	6.92118e-104	2.75054	COL1A2	2.08227e-250	3.76779	HIST1H4D	6.00784e-197	4.73003	TRIB3	0	3.28701	TFE3	1.75436e-09	1.50873	CDK6	1.85971e-59	1.68818	ARHGAP18	1.32452e-217	3.48581	CPVL	3.82788e-46	2.49593	RALGAPA2	2.52934e-58	1.99243	GPRC5B	1.76101e-161	4.03463	HOXB7	1.52866e-05	1.72174	GPR37	1.18642e-24	1.86728	CSF1R	2.45813e-122
ART5	5.00722e-47	3.4267	SCN4A	3.81036e-20	2.48194	FOXM1	1.15119e-158	2.74569	MT-ND5	6.92837e-155	2.41958	PABPC1	1.13556e-103	1.81772	SFTA1P	1.22391e-249	6.18735	AC016205.1	4.56158e-196	5.29349	TMEM65	0	3.28161	SNX13	1.77888e-09	1.58674	NAV3	2.58749e-59	2.04336	ILDR2	1.66951e-217	6.05844	ALDH2	7.81282e-46	1.89462	USP31	4.80911e-58	1.79974	FAM219A	1.80543e-161	3.61538	TRAPPC4	1.5599e-05	1.75636	TET1	1.21812e-24	1.59595	CD24	1.66934e-121
LINC01918	1.78963e-46	3.48051	C1orf21	6.9913e-20	1.54507	PRIM1	1.4006e-158	2.7088	EXOC3L2	9.76768e-155	5.0544	SESN3	1.38699e-103	2.0537	ASNS	1.3284e-248	3.22725	UBE2S	8.64066e-196	3.27403	LRRC8C	0	3.27557	HIST1H1E	1.78838e-09	1.61311	TMEM51	4.32995e-59	2.72378	VAV3	9.12153e-217	3.38232	XAF1	1.5339e-45	3.65854	ATP2B4	4.87729e-58	1.65747	USHBP1	3.00502e-161	4.65272	MORN2	1.56516e-05	1.56236	GSTA4	1.71349e-24	1.77775	TRIM29	6.76731e-121
LINC00379	3.72992e-46	3.80411	CLDN15	1.80527e-19	2.0685	CDCA4	1.65267e-158	2.35941	SELENON	1.31041e-153	4.11453	LINC01597	3.11549e-103	4.72574	EPS8	2.74437e-248	2.72273	ZNF367	4.75505e-194	5.67339	CLEC14A	0	3.25562	RIF1	1.79162e-09	1.66692	AC010907.2	5.25536e-59	3.27267	RICTOR	9.22695e-217	3.60034	EPHA3	5.70136e-45	2.66123	ATP11C	1.21364e-57	1.75497	FAM49A	3.90291e-161	3.76635	MLST8	1.58077e-05	1.61515	CREB3L4	2.35455e-24	2.1761	IVL	1.53332e-120
PID1	6.17115e-46	2.36457	LPL	2.38329e-19	1.89903	PHF19	5.06656e-158	2.45547	ANGPTL2	2.42504e-153	4.62163	POLR2M	4.10508e-103	2.19719	DSTN	5.2974e-248	3.28908	FANCL	6.85175e-192	2.90584	NUDT14	0	3.23672	HINT3	1.81069e-09	1.59267	KCNIP1	3.88756e-58	3.26711	RAPGEF3	2.24713e-216	3.50297	MIR4458HG	8.76718e-45	3.44919	FAM219A	2.1817e-57	1.77592	NOX4	8.79076e-161	3.84988	ANXA6	1.58529e-05	1.62898	OLFM3	2.50789e-24	2.84765	S100A8	2.79074e-120
ZFR2	1.68541e-45	3.18903	EGFL6	4.82224e-19	2.36053	CXXC5	5.11073e-157	1.68311	HPGD	3.22929e-150	3.08845	AC007938.3	1.23154e-102	3.56344	GRIA3	8.33301e-248	4.2602	CEP78	2.84367e-191	2.76033	SIPA1	0	3.22613	GATAD2B	1.94785e-09	1.5868	ITGB5	4.35914e-58	1.77378	ZDHHC2	2.84636e-216	3.44508	PDGFRA	9.82393e-45	1.63927	ANXA3	2.19591e-57	2.14963	TMEM246	1.70834e-160	3.79712	AC016629.2	1.65694e-05	2.25749	GNAI1	3.65072e-24	1.77235	WDR72	2.82069e-119
SVBP	3.8231e-45	1.80788	PPP1R1A	5.99525e-19	2.41259	LSM6	1.1529e-156	1.72528	RGS3	5.26381e-150	3.19403	CARMN	1.42759e-102	1.8703	DDAH1	1.35648e-247	3.14058	SCARA3	3.96436e-191	3.51411	EPAS1	0	3.21093	AEBP2	1.97983e-09	1.63246	LRP1	5.78468e-58	1.57345	ESAM	6.17246e-216	3.56153	LGSN	1.00387e-44	1.98433	FMNL3	2.93052e-57	1.6221	ATP11A	2.76685e-159	3.37257	NDUFAF3	1.66835e-05	1.7493	CIRBP	4.5796e-24	1.80477	SPTBN2	8.7711e-119
TMTC1	1.99496e-44	3.34906	TMEM132C	6.14331e-19	2.23592	DEK	2.14821e-156	1.90328	VSIR	7.47469e-150	4.87496	IGDCC4	1.29702e-101	2.59156	PDLIM5	3.70171e-247	2.5681	ZNF695	1.20403e-188	4.85554	ITPKB	0	3.20981	SCAF8	2.07926e-09	1.50809	MXD4	6.82198e-58	1.76764	SPTBN5	6.78038e-215	5.06353	LSAMP	1.00636e-44	1.79319	NOTCH1	2.97599e-57	1.64831	SPOCK2	3.14082e-159	4.51512	UBE2N	1.69284e-05	1.76517	RNF175	4.83898e-24	2.69216	SGPP2	9.7659e-119
UBXN1	2.57113e-44	1.51383	OLFML2B	7.39711e-19	1.74977	HIST1H4C	1.60975e-155	2.78337	ACTN4	1.71029e-149	2.80629	ITGA1	1.7052e-101	1.61751	PHLDA3	5.8625e-246	2.77264	MGST1	3.42218e-188	2.95384	SHANK3	0	3.20894	UBR5	2.28623e-09	1.70157	LITAF	2.1715e-57	1.68456	CAVIN1	9.3895e-215	2.8017	SGIP1	1.17035e-44	2.75318	C15orf39	3.08574e-57	1.86679	TOX2	3.70451e-159	4.44436	SNHG9	1.73317e-05	1.54412	ZNF521	5.80567e-24	1.86255	SERPINA5	4.78445e-118
HOXA6	4.49137e-44	2.65387	NR2F1-AS1	1.082e-18	1.51739	METRN	3.71897e-155	1.82202	RB1	2.6025e-149	3.50694	TET1	3.08088e-101	1.94934	STK17B	6.63147e-246	2.54368	CBX5	5.1957e-188	2.64066	PCDH1	0	3.20833	HOOK2	2.34509e-09	1.61815	FLRT2	2.79854e-57	1.76325	ATP2A3	2.12476e-214	4.28372	SVEP1	1.70188e-44	2.05219	SLC20A1	3.93938e-57	1.70055	TMEM37	7.84786e-159	3.88469	AKR7A2	1.95682e-05	1.54478	BZW2	5.84021e-24	1.66114	TMEM40	1.30096e-117
BIK	5.11541e-44	3.74487	PALM2	1.956e-18	2.10339	H2AFX	4.01761e-155	2.22106	NPAS2	1.22168e-148	4.30304	ADGRL2	1.09598e-100	2.01837	TRNP1	7.01226e-245	3.00942	CDK5RAP2	2.34532e-187	2.78472	RFK	0	3.20245	RALGAPA1	2.53934e-09	1.5497	DPP10	4.29432e-57	2.14002	ARHGAP29	4.49207e-214	3.2282	TNFRSF12A	2.96991e-44	1.5605	PXN	4.43982e-57	1.75839	SMTN	1.91706e-158	4.42889	CCDC167	2.07162e-05	1.52668	NIPSNAP1	5.86238e-24	1.80662	CARMIL1	1.60612e-117
CBX1	1.18645e-43	1.56909	ERICH4	2.1813e-18	2.27205	FANCI	7.49702e-155	2.615	CASP10	1.22218e-148	7.43951	SLIT3	1.63978e-100	2.30948	CBR3	1.57553e-243	5.46108	PEG10	3.70685e-187	1.78199	CPNE2	0	3.19805	FNIP2	2.80149e-09	1.59072	ADORA2B	8.68715e-57	2.10331	NUDT14	6.10792e-214	3.12067	LRRN2	3.80082e-44	3.23439	FGD4	1.11436e-56	1.94672	AL390728.6	2.17099e-158	3.87625	SLC22A3	2.1941e-05	3.97888	MEIS2	6.24679e-24	1.89381	PCSK1N	1.89996e-117
ALDH1A1	2.51679e-43	3.73299	GABRG1	2.98522e-18	2.37091	UHRF1	7.81013e-155	2.55271	CYBA	2.68535e-148	2.5403	SOBP	2.67403e-100	2.49176	HOXC8	8.7058e-243	3.01984	TEDC2	1.79273e-186	3.82278	GRK5	0	3.19094	NUP160	2.80735e-09	1.64289	SDK2	3.67822e-56	2.7099	TSPAN13	5.84193e-213	3.68459	FKBP7	8.15058e-44	1.8643	ENG	1.12378e-56	1.54899	ABCA3	2.40781e-158	3.98173	EIF6	2.23014e-05	1.72359	HMGA2	7.83229e-24	1.69379	TNNT1	2.88273e-117
BEX4	4.41749e-43	1.57259	PPP1R14C	3.11113e-18	2.57018	SKA3	4.26586e-154	3.38622	GIT2	3.82638e-148	4.17727	UNC5C	3.30043e-100	2.14974	FAM129A	1.60524e-241	3.62575	HMGN5	3.08887e-186	2.99434	KIAA1671	0	3.18886	MKLN1	2.94843e-09	1.71241	PRCD	4.38559e-56	2.29492	EFCAB14	1.12913e-212	2.79266	PLAUR	1.18853e-43	2.03693	MYO1E	1.36972e-56	1.7254	KLHL4	6.24491e-158	3.23407	EIF4E2	2.27098e-05	1.72666	SH3GL3	8.4606e-24	2.92102	GPR160	5.94408e-116
TUT4	5.16964e-43	1.89129	SMTNL2	4.83761e-18	2.40703	WDR76	6.88437e-154	3.10867	TNFRSF1B	1.00471e-147	4.1985	CLIP3	6.37953e-99	2.17689	MRVI1	3.98039e-241	3.24268	FANCG	7.99205e-185	3.49526	TMEM246	0	3.17718	ARFGAP1	2.96603e-09	1.662	CHPF	4.58298e-56	1.8604	THSD1	3.57372e-212	2.86798	HS3ST1	1.35432e-43	3.85268	AP1B1	1.4367e-56	1.68666	RNF144A	8.88113e-158	4.00657	HPRT1	2.50014e-05	1.57653	CYP27C1	9.35105e-24	2.50823	AC007906.2	7.12867e-116
GCHFR	1.56887e-42	2.24979	ARHGEF25	5.41474e-18	1.66905	FKBP4	4.39376e-153	1.75503	DST	2.20922e-147	3.10708	SOSTDC1	6.5064e-99	3.73185	ANXA4	4.29356e-241	2.58191	CTSV	9.92162e-185	5.15753	ITGA5	0	3.17619	CCNL2	3.03237e-09	1.76397	RGS17	2.2952e-55	3.02903	FAM78A	1.71619e-211	4.02777	JUNB	2.42429e-43	2.11183	TMEM65	2.88296e-56	1.73251	BACE2	9.45822e-158	3.66545	GLUD1	2.50713e-05	1.53927	CACNA1G	1.06981e-23	2.6069	CAPN13	8.85168e-116
SSC4D	4.79339e-42	3.33803	ENTPD2	5.55569e-18	2.77708	FKBP1B	4.68451e-153	1.81847	GNAI2	4.6471e-147	2.37397	LAMC3	1.65999e-98	2.39924	DCLK1	2.67335e-240	4.8915	RPL39L	2.36377e-184	2.61692	NPAS2	0	3.16915	SYNGAP1	3.15163e-09	1.52225	SYNGR1	4.0107e-55	1.85144	TACC1	2.98271e-211	3.08451	INAFM1	2.80797e-43	2.33821	ABCA3	2.99337e-56	2.13315	ADCY1	9.86147e-157	4.41224	TGFBR3L	2.82663e-05	3.76652	MPP6	1.22329e-23	2.1592	PLA1A	9.81273e-116
SRGAP3	5.02201e-42	2.94705	SCGN	5.58003e-18	2.72481	MMP9	5.88263e-153	4.51191	KIF5B	6.01028e-147	2.70046	IL6ST	1.95743e-98	1.90011	ANXA2	3.44477e-240	3.41342	ZNF714	3.7807e-184	2.71853	RNF19A	0	3.16106	ZDHHC17	3.23746e-09	1.58125	LINC00839	2.07882e-54	3.96574	GJA5	2.41271e-210	3.14749	PDLIM4	3.08995e-43	2.11622	ITPKB	3.73528e-56	1.72217	ICA1	2.10213e-156	3.66767	TAF10	2.88936e-05	1.6554	STK26	1.22934e-23	1.93978	CRLF1	1.28905e-114
SCRG1	2.06794e-41	2.25265	GRP	6.50023e-18	3.05234	BLVRA	1.22848e-152	1.88748	NOS3	1.3389e-145	4.46827	MSI2	2.8104e-98	2.09386	EPPK1	8.04072e-239	5.18104	ZNF519	8.65556e-184	3.59652	PEA15	0	3.15234	NOL9	3.31233e-09	1.51958	CCDC178	2.11989e-54	3.52762	HIP1R	9.57642e-210	3.49079	KANK4	3.27757e-43	3.15429	LRRC8C	5.09503e-56	1.8166	SHROOM4	5.90053e-156	3.68022	TUSC2	2.89607e-05	1.75895	KLK13	1.25713e-23	1.66823	KCTD8	2.47433e-114
CA14	7.30096e-41	3.02386	MMP9	6.73186e-18	3.19686	MNS1	2.68539e-152	2.54582	CCDC88C	2.55947e-145	5.25173	COL22A1	5.16447e-98	3.96502	UCHL1	2.75698e-238	2.94968	TTF2	9.13635e-182	3.49316	UBTD1	0	3.15073	ANKZF1	3.44381e-09	1.55265	SLC7A2	3.14749e-54	3.31282	ADCY1	9.95082e-210	3.84039	IL11	6.63922e-43	3.4291	RNF19A	6.93797e-56	1.59993	LIFR	1.51964e-155	3.73989	OSTN-AS1	3.05699e-05	3.63697	ZBTB20	1.63485e-23	1.64776	ANXA9	3.12333e-114
DDAH2	1.09008e-40	1.50763	CMAS	7.59199e-18	1.59145	PRKG1	3.96795e-152	1.65845	USHBP1	5.08858e-145	6.88813	ZMYND8	5.07455e-97	1.86293	BEND6	4.10512e-238	4.27972	SPDL1	4.0635e-181	2.79125	CFLAR	0	3.13823	NSD1	3.44463e-09	1.69029	ICAM4	4.12828e-54	3.69052	DUSP3	1.12496e-209	3.13269	FBN1	8.69158e-43	1.71454	UBE2J1	7.40102e-56	1.89598	FLI1	1.59336e-155	3.56341	PSKH1	3.06427e-05	1.59763	DACT3	1.77459e-23	1.69666	MPEG1	7.18323e-114
SRSF5	1.16482e-40	1.51319	PGM2	2.08473e-17	1.83199	CRIP1	1.02813e-151	3.87652	NOTCH1	4.51877e-144	3.20047	GRIK5	6.41783e-97	3.1885	PPP1R13L	1.44178e-237	3.15811	MNS1	5.71865e-181	3.45503	HLX	0	3.13562	HECTD4	3.45981e-09	1.53279	LTBP3	4.71448e-54	1.86707	DOCK8	1.57687e-209	5.20191	CTHRC1	1.25687e-42	4.53108	KBTBD11	1.10203e-55	2.32007	AP1B1	4.74943e-155	3.73387	RANGRF	3.0737e-05	1.60899	EBPL	2.07905e-23	1.68754	PRRG4	7.47179e-113
TXNL1	1.5486e-40	1.56669	C12orf45	2.22199e-17	1.5222	SKA2	1.62185e-151	1.80335	IQGAP1	8.50292e-144	3.05944	EPS15	6.86791e-97	2.25567	CSPG4	2.46573e-237	2.52654	CHAF1B	6.48342e-181	4.6374	TBC1D9	0	3.13447	CAD	3.65e-09	1.55411	SNHG7	1.11162e-53	1.81938	GALNT18	2.5682e-209	2.4867	CYBRD1	1.57826e-42	2.09041	LYN	1.31961e-55	1.87558	STX3	8.69183e-155	3.58375	TP53TG1	3.14007e-05	1.58026	NFIA	2.21048e-23	1.74139	CXorf21	8.69254e-113
EPHA6	2.2616e-40	3.3569	LSR	3.68206e-17	2.03579	MFGE8	3.12564e-151	1.53172	GABRE	1.50131e-143	6.75657	CBFB	1.2624e-96	2.21186	WIPI1	2.52272e-237	2.51224	SMC3	1.13958e-180	2.41071	NETO2	0	3.12278	CAPN7	3.72429e-09	1.5769	MRPS6	1.25301e-53	1.58979	PREX2	6.66572e-209	2.59483	TMEM108	2.10331e-42	3.11808	NUDT14	2.164e-55	1.66253	RNF19A	1.3204e-154	4.63308	SEL1L2	3.17493e-05	2.61862	TBX4	2.43423e-23	3.40673	AC109826.1	2.08189e-112
C11orf1	2.29426e-40	2.18183	MACROD1	8.26259e-17	1.6226	RAC3	4.60613e-150	1.86261	SLC22A23	1.51583e-143	6.08618	BNIP3L	1.58761e-96	1.70241	ADAM23	5.79965e-237	2.3814	TEDC1	2.78411e-179	3.51829	PIK3C2B	0	3.11362	EPS15	3.74261e-09	1.61848	FSIP2	4.32183e-53	2.75104	MAST4	4.37035e-208	2.73196	GSTM3	4.73373e-42	1.78924	DIAPH2	3.33462e-55	1.57446	SYT11	1.60907e-154	3.79793	RGS19	3.37927e-05	1.57768	GULP1	2.54871e-23	1.92083	SERPINA1	2.36044e-112
ALX1	4.71814e-40	3.52123	FAM122A	1.1042e-16	1.71231	MAPT	6.7846e-150	1.95077	STX3	3.30479e-143	4.02013	G0S2	3.67653e-96	2.53994	RRAS2	1.77455e-236	2.90476	ARHGEF39	1.58426e-178	5.00923	PLEKHA1	0	3.11263	TOB2	3.80807e-09	1.6224	TENM1	5.36106e-53	2.65459	CDK17	5.37053e-208	2.89935	FMOD	7.74073e-42	4.27217	TTL	4.1128e-55	1.76382	ARHGAP18	4.35814e-154	3.63255	BORCS8	3.39863e-05	1.75124	TMEFF2	2.77159e-23	3.22948	PLEKHA7	3.84443e-112
DNM3	7.39667e-40	2.75028	ADORA2B	1.4231e-16	1.79668	TACC3	3.19665e-148	2.63489	VPS13C	4.61381e-143	3.66942	HUNK	4.97262e-96	2.93507	PCGF5	2.80361e-236	3.41769	DDX11	2.10876e-177	3.48546	PREX2	0	3.11245	XPO7	3.91736e-09	1.57587	OTULINL	1.21922e-52	2.97641	GRAMD1B	5.82569e-207	3.51424	CDKN2B	1.45212e-41	2.62884	ARHGAP31	4.37468e-55	1.82885	LIPA	6.21954e-154	3.6886	MEDAG	3.40221e-05	4.2313	NKAIN1	4.82218e-23	2.91016	ATP6V0D2	1.74065e-111
CSMD3	9.28369e-40	2.98428	TMEM26	1.48379e-16	1.90275	PPIH	1.17286e-147	1.83363	TSPAN13	2.07635e-142	3.33593	CEBPD	7.16132e-96	2.20031	HAPLN3	1.05577e-234	3.70936	TONSL	1.88474e-175	3.82555	ADM	0	3.10221	DCAF8	3.97852e-09	1.53689	ASIC2	2.00035e-52	2.71382	HECW2	2.12686e-206	3.03282	TMEM45A	1.55366e-41	2.03114	RRM2B	5.06311e-55	1.75717	HSPG2	1.12754e-153	4.07039	RTCA	3.47842e-05	1.6099	UBE2E3	4.89855e-23	1.69262	RAP1GAP2	4.8623e-111
BCAN	1.15806e-39	2.18148	ITIH5	2.23148e-16	2.62049	CA4	5.02026e-147	3.67759	ATP11A	5.20716e-142	4.11442	NREP	1.09144e-95	1.6302	GBP3	4.66679e-234	3.4809	SAC3D1	2.21673e-174	2.50836	TLE2	0	3.084	RREB1	4.37922e-09	1.59166	TMEM87B	2.45077e-52	2.14861	TMEM181	2.74971e-206	3.11369	TPM1	2.18793e-41	1.83854	ATP6V0A1	5.10017e-55	1.65881	EXOC3L1	2.85248e-153	3.50731	SPRR2E	3.95039e-05	1.94068	MEX3B	5.22949e-23	2.03973	LINC00996	3.51653e-110
SHROOM3	1.16353e-39	1.88527	MYOM1	2.90357e-16	2.27763	RANBP1	1.27412e-146	2.01239	MT-ND2	8.90866e-142	2.10963	EIF3E	1.43799e-95	1.58308	PLP2	7.89674e-234	2.5276	DDIAS	2.36072e-173	4.52204	MAP3K11	0	3.07123	SPRY4	4.70526e-09	1.51563	CASP4	5.55726e-52	2.49099	HLX	7.61305e-206	2.97051	UGCG	2.81403e-41	2.11419	GFOD1	6.47585e-55	1.71947	GBP4	3.04292e-153	4.70712	PDXK	3.97433e-05	1.61192	KDM1A	7.106e-23	1.65872	GOLT1A	1.26541e-109
HSD17B11	8.01535e-39	2.08324	SLITRK2	3.39866e-16	2.27253	PPIF	1.36275e-146	1.9513	NPDC1	6.52136e-141	2.95891	APP	2.73459e-95	1.70766	PPIC	1.1433e-232	2.79051	COL2A1	7.79346e-173	4.64109	GJA5	0	3.06767	UVRAG	4.86076e-09	1.58395	RERG	9.30722e-52	1.71528	CLDN1	8.73587e-206	4.17465	POSTN	3.83153e-41	1.95652	PALD1	8.23601e-55	1.72057	RP1	3.16391e-153	4.52073	TCEAL9	3.98734e-05	1.52597	FOXC1	7.22716e-23	2.13059	ARL4C	1.62133e-109
MYH10	3.2806e-38	1.55632	RRAGD	3.50116e-16	1.65987	GPBAR1	1.10772e-145	2.52089	ARHGEF12	7.76756e-141	3.00673	PLPPR3	6.41219e-95	2.06672	RAB32	3.09598e-231	2.98293	CHTF18	3.31518e-172	3.65108	FOXO1	0	3.06657	P3H3	4.92234e-09	1.68121	CRTAP	1.05628e-51	1.71754	NPR3	1.02125e-205	2.92865	MFAP2	3.97796e-41	1.94133	CD9	8.25661e-55	1.60572	CLDN7	1.15333e-152	3.09775	DBNL	3.98945e-05	1.54775	FGFR1	9.43925e-23	1.57277	COL4A4	2.13271e-109
FBXO17	3.69895e-38	1.96355	BID	5.94485e-16	1.74276	CENPA	2.56617e-145	3.6476	ATP1A1	1.41753e-140	2.9924	MAGED1	1.059e-94	1.85257	CD151	8.87566e-231	2.89216	HIST1H2AG	5.51724e-172	3.42047	MMRN1	0	3.06004	ZNF362	5.01837e-09	1.57981	ATP2B1	1.11022e-51	1.54778	HEY1	1.09418e-205	3.29575	LY6H	5.24229e-41	3.06009	ZNF467	1.32426e-54	1.6662	MID1	1.35363e-152	3.7633	PITHD1	4.50945e-05	1.626	CDC42EP5	9.7589e-23	1.57283	HOXB-AS3	5.96984e-109
GSTA4	4.32865e-38	1.98326	RAB20	6.3324e-16	2.06616	NASP	1.64688e-144	1.84666	CACNG8	2.94577e-139	5.2923	CAMK1D	1.29708e-94	2.79268	MTHFD1L	2.75701e-230	2.37833	PSIP1	1.11605e-171	2.28042	LDB2	0	3.05912	FMR1	5.1208e-09	1.65178	IL1RAPL2	1.21432e-51	3.33337	OSTM1	2.96966e-205	3.07963	SFRP1	5.81088e-41	1.59648	SLC22A23	1.46453e-54	1.92238	FLOT2	2.77723e-152	3.65446	COPS8	4.56641e-05	1.67176	PTH1R	1.14131e-22	1.78451	CDS1	8.91599e-109
P3H2	4.67038e-38	2.50909	LEF1	1.21525e-15	1.8215	DHFR	2.16651e-144	2.20486	OSBPL10	4.23192e-138	4.49535	IER2	5.42834e-94	1.84664	NAV2	1.93347e-229	3.01185	CDCA7	2.4337e-170	2.99556	SH2B3	0	3.03873	HDAC6	5.19841e-09	1.50028	ZFP36L1	3.44601e-51	1.60813	FLI1	3.95549e-205	2.91287	IGFBP5	6.84604e-41	2.29151	DUSP5	1.69049e-54	1.72547	CREG2	6.80827e-152	5.08225	MSC-AS1	4.58232e-05	4.76394	HNRNPA1	1.15023e-22	1.64741	SHISA9	1.84313e-108
SSPN	1.0955e-37	2.46959	RCSD1	2.15062e-15	1.70176	CMSS1	1.86889e-143	1.73422	SLC20A1	6.05158e-138	3.52127	FAM20C	6.739e-94	2.11167	MIR22HG	2.93935e-229	2.87324	FBLN1	2.75671e-170	2.1084	CALCRL	0	2.99805	ZFC3H1	5.25122e-09	1.66426	PCDHGA3	6.29509e-51	3.71808	GJA4	8.1547e-205	2.91639	PSMB9	8.65751e-41	3.98455	STAB1	3.21323e-54	2.03064	CFLAR	1.84697e-151	3.37202	MZT2A	4.63899e-05	1.60481	ZBED3	1.18467e-22	1.78933	GRHL3	3.05719e-108
RSL24D1	1.11984e-37	1.53822	PHYHD1	2.54866e-15	1.67308	BUB1	1.43316e-142	3.16821	SPOCK2	8.66996e-138	6.23203	CYR61	4.05794e-93	2.07429	YIF1B	5.89112e-228	2.42623	HSPB11	6.3559e-170	2.26	CLDN5	0	2.98472	TNKS	5.3639e-09	1.5776	DRAM1	1.29141e-50	1.95505	WSCD1	1.62968e-204	2.77821	AC089998.4	1.18575e-40	4.49894	TMEM8A	3.91101e-54	1.58872	TOR4A	2.51756e-151	4.02467	LINC00941	4.64503e-05	2.39332	SSBP2	1.25487e-22	1.66614	ITGAM	3.88216e-108
IER5L	1.4742e-37	1.6247	AVPR1A	2.69646e-15	2.37748	UBE2S	1.63908e-142	2.20303	MTUS1	4.94028e-137	3.78995	EIF4B	5.22904e-93	1.81662	TRADD	1.04089e-227	2.63718	CEP128	2.11096e-168	4.15704	TACC1	0	2.9847	PCDH9	5.52521e-09	2.83409	JDP2	1.52852e-50	2.22574	CPNE2	3.68764e-204	3.03726	SELENOP	1.44442e-40	2.32604	FZD6	4.79396e-54	1.60086	KLHL2	5.14208e-151	4.1119	PRDX1	4.6858e-05	1.5417	FGF14	1.30793e-22	3.20858	AOAH	3.97463e-108
LHX2	2.07408e-37	3.62902	HOXC9	2.73226e-15	1.53142	SLC35F1	1.9755e-142	2.44462	CD9	7.64153e-137	2.42537	EGR2	5.50829e-93	3.5996	SELENOM	1.76572e-227	3.03959	FAM111A	3.30075e-168	2.94805	SIGIRR	0	2.97334	CSPP1	5.53582e-09	1.5145	CD4	4.58507e-50	3.25998	CRIM1	4.60071e-204	2.51724	COL6A1	1.73429e-40	1.67017	LBH	5.70927e-54	1.89337	SH2B3	8.07153e-151	3.56487	COL8A1	4.82339e-05	5.44762	SCN3A	1.44327e-22	3.34888	WNT7A	4.8333e-108
SUPT4H1	3.17893e-37	1.66703	MYO3A	3.26977e-15	2.46349	OSBPL1A	1.25558e-141	1.8287	FGD5	6.98969e-136	3.62816	NCAM1	6.71283e-93	3.14167	TINAGL1	2.37441e-227	5.30589	STMN1	3.39366e-168	2.35048	ATP2B4	0	2.972	EXTL3	5.86684e-09	1.57532	FAM213A	2.62077e-49	1.52611	SHROOM1	1.38491e-203	3.6909	RHOU	1.87357e-40	2.41133	SCN3B	5.93942e-54	2.35947	TMEM65	8.55604e-151	3.47449	STMN2	4.87922e-05	1.52217	KANK4	1.65065e-22	2.10589	MCOLN3	1.27069e-107
DLL3	3.62239e-37	2.63499	NAB1	3.36273e-15	1.66351	EPHB6	1.58089e-141	2.15703	MET	1.01537e-135	7.61069	PNMA8A	1.3752e-92	2.68662	COL4A1	2.45791e-226	3.55944	HIST1H2BH	1.58014e-167	3.94429	TMEM189	0	2.96353	PABPC1	5.96209e-09	1.50895	HMCN1	3.67452e-49	1.76082	ASAP2	3.10553e-203	2.94437	SPSB1	3.34189e-40	2.44678	SLC46A3	6.3315e-54	1.85001	RAPGEF2	6.05909e-150	3.57454	AC025470.2	5.09757e-05	2.5389	BDH2	2.01411e-22	1.65971	RNF43	2.93233e-107
RFLNA	3.86359e-37	3.1337	CACNA1D	4.28417e-15	2.21963	AURKA	1.73364e-141	3.15917	LIMK2	2.72508e-135	4.0747	ASIC2	1.94417e-92	3.0983	CCDC74A	1.62184e-225	2.9692	PDGFRA	2.57893e-167	1.81837	SLC43A3	0	2.95046	MED1	6.09482e-09	1.62269	LRRTM4	4.96054e-49	3.64357	EPHA2	1.81344e-202	3.1916	NTRK3	3.54425e-40	3.84997	PLK2	7.10534e-54	1.56808	FZD4	1.00074e-148	3.49149	ELOF1	5.22511e-05	1.61471	MRPS6	2.70761e-22	1.56794	TMEM252	3.39786e-106
ETV4	3.91356e-37	1.88117	C17orf58	6.89666e-15	1.7804	PALM2	1.97011e-141	2.57597	TGFB1	4.1293e-135	2.75312	ETV1	2.90264e-92	2.05478	FHL2	2.42181e-224	2.81107	HMGA1	3.95243e-167	2.76821	ITGA6	0	2.92938	ST5	6.39314e-09	1.66757	PDE1A	6.76139e-49	1.70557	ANXA3	1.68687e-201	3.24064	GLIPR2	5.10147e-40	1.94002	SLC43A3	7.51472e-54	1.65954	FOXO1	2.07804e-148	3.34889	VPS16	5.55856e-05	1.50717	RCOR2	2.72927e-22	2.05444	PGBD5	4.44724e-106
PGRMC1	7.91667e-37	1.60029	GIPR	9.15045e-15	2.0517	BLM	2.21867e-141	2.65974	TMC6	9.01553e-135	3.42875	BCL11A	4.35239e-92	2.15316	NEGR1	3.56024e-224	5.16127	ZNF730	2.63448e-166	3.7899	CDKN1A	0	2.92832	MAP3K7	7.00504e-09	1.62268	DGKI	7.65229e-49	3.61677	TBRG1	2.26491e-201	3.52101	BHLHE40	5.74441e-40	2.37398	ABCG1	7.9061e-54	1.94397	HLX	4.17716e-148	3.93143	STX2	5.68585e-05	1.51121	LMO3	2.83035e-22	3.26918	CELSR1	1.88189e-105
OLFM3	8.53959e-37	3.2559	EXOSC5	9.20617e-15	1.63692	ACYP1	3.28138e-141	2.1233	CAV1	1.38562e-134	1.92507	IFITM1	4.94808e-92	2.94611	FLNC	5.7406e-224	2.5832	MEST	1.37194e-162	1.76294	RAPGEF1	0	2.91858	RBM12B	7.0283e-09	1.62764	SLC40A1	3.68948e-48	2.16654	TPP1	3.11992e-201	3.13825	HTR2B	7.91261e-40	2.2068	TAOK2	8.65989e-54	1.59737	GRK5	6.84841e-148	3.51721	CEBPZOS	5.99377e-05	1.53914	RAB34	3.27581e-22	1.5847	HLA-DRA	3.8599e-105
FCGR2A	1.23323e-36	2.72154	NRIP2	1.06243e-14	2.40657	TESC	7.62364e-141	2.3979	PRKCH	2.06409e-134	5.32631	TCF12	5.00559e-92	1.80642	MYO1D	1.43512e-223	2.89155	GPSM2	2.32996e-162	3.46676	ATP11A	0	2.91451	RAB30	7.07074e-09	1.56806	PPIB	7.01315e-48	1.57382	PDGFB	3.36984e-201	2.58808	ARSI	1.13479e-39	2.69769	CHD7	1.08542e-53	1.685	TP53I11	7.46152e-148	4.71488	INPP5A	6.06154e-05	1.50126	SLC5A3	3.7132e-22	1.65817	ILDR1	5.31168e-105
HOXD11	1.50484e-36	2.29283	MAPK10	1.16685e-14	1.7689	LSM3	8.45822e-141	1.73258	LAMC1	2.11703e-134	3.14028	NSA2	5.02237e-92	1.71832	ME1	4.19906e-223	4.28161	GEN1	1.95926e-161	3.48521	FAM219A	0	2.88937	DDX39B	7.22102e-09	1.69819	EFEMP2	7.29397e-48	1.60791	FAM219A	3.50455e-201	2.9532	TMEM158	2.66123e-39	3.76685	FAM49A	1.12595e-53	1.91136	TTC9	2.90817e-147	3.62373	CCDC50	6.30201e-05	1.74025	KIF26B	3.80847e-22	1.62956	OTOF	5.54954e-104
OCIAD2	1.83584e-36	1.56827	MORN2	1.21807e-14	1.53864	NIT2	9.48567e-141	1.84789	ADCY4	4.49744e-134	5.85389	EPHB3	6.29034e-92	2.05274	POSTN	4.31696e-221	4.42394	RANBP1	7.91807e-161	2.47483	FLI1	0	2.87744	BACE1	7.58878e-09	1.60219	SVEP1	7.61202e-48	1.68595	SEC14L1	4.13327e-201	4.1123	TM7SF2	2.91023e-39	2.30512	APOLD1	1.21289e-53	1.98481	MAP3K11	6.4352e-147	3.41796	MPC2	6.43339e-05	1.75841	BCL9	4.75834e-22	1.86568	ZNF503-AS2	2.3433e-103
TRIB2	2.91096e-36	1.63883	FXYD1	1.77118e-14	2.26194	SPATS2L	1.11313e-140	1.62308	FGD4	2.44548e-133	5.0823	IRF2BPL	8.90038e-92	2.01545	OPTN	1.08549e-220	2.28064	HIST1H2AL	1.29544e-159	5.20427	BICD1	0	2.85728	KANK2	8.07038e-09	1.53315	ROBO2	8.09593e-48	2.54806	LDB2	6.6466e-201	3.77779	LITAF	3.24696e-39	1.98019	ACE	1.23548e-53	2.25585	RAB3D	1.57221e-146	3.38958	MYOZ2	6.46533e-05	5.45193	RASL11B	4.76787e-22	2.26305	PLAC8	2.7524e-103
FRRS1L	4.96322e-36	3.26335	MPC1	2.29168e-14	1.52733	BCL2L12	2.54672e-140	1.79314	RP1	2.51483e-132	6.50758	NTM	1.82931e-91	2.70669	RFTN1	2.60895e-220	2.29039	BCL2L12	3.51839e-159	2.302	NDST1	0	2.84296	ATP7A	8.33609e-09	1.59106	SERPING1	9.9355e-48	1.65315	PCTP	1.18635e-200	3.53251	TENT5A	4.39104e-39	2.00873	HIPK2	1.34962e-53	1.73828	ZDHHC2	2.83997e-146	3.88691	C16orf91	6.58124e-05	1.60307	ETV1	6.08958e-22	1.81537	GAD2	4.74045e-103
MEIS3	1.35886e-35	1.72961	SYTL2	3.23439e-14	1.83874	STK17B	3.58496e-140	1.96609	FOLH1	5.64861e-132	7.20379	AL645608.1	5.73244e-91	3.35558	BACH1	3.25684e-220	2.81103	TMPO-AS1	5.91226e-157	4.17056	BTNL9	0	2.79978	WASHC1	8.44435e-09	1.51047	GMFG	1.0139e-47	1.76368	RASL10A	2.55369e-200	3.61851	CRHBP	1.39619e-38	3.72884	MMP14	1.42246e-53	1.70449	CORO7	7.36815e-146	3.53299	VAMP5	6.70875e-05	2.50503	SMIM1	6.26187e-22	2.02553	LY86	1.00823e-102
CXCL14	1.67258e-35	3.68661	AC019270.1	3.2902e-14	2.13521	RFC2	4.05582e-140	2.08019	COL4A1	9.48799e-132	1.99474	TTC3	1.03619e-90	1.79288	PQLC3	4.33051e-220	3.09955	H2AFV	1.56254e-156	2.3577	ACVRL1	0	2.78835	LARP4B	8.51291e-09	1.52559	PTGS2	1.35072e-47	2.48809	SYT14	2.7113e-200	4.97862	TMED3	1.46313e-38	1.81187	PGM2L1	1.53355e-53	1.66648	ANGPTL2	2.10453e-145	3.26922	DCTPP1	7.11155e-05	1.6702	ARMC9	7.71352e-22	1.8459	EPN3	1.12027e-100
NTS	3.01938e-35	3.82755	NPAS1	3.50912e-14	1.54326	CIP2A	1.22473e-139	2.66489	MYH9	2.14785e-131	2.58751	PIK3IP1	1.34407e-90	2.70726	REXO2	1.55465e-219	3.08834	GINS3	1.43327e-154	3.97559	FGD5	0	2.68684	UBQLN4	8.55745e-09	1.55246	FKBP10	2.21767e-47	1.62237	PITPNC1	4.98087e-200	3.18214	SPARC	1.51671e-38	1.70675	LYL1	1.6638e-53	1.94573	AP000695.2	5.20508e-145	5.31249	HINT1	7.19442e-05	1.66163	MYH10	8.44202e-22	1.79403	ALOX5	1.39269e-100
HS3ST5	4.41626e-35	3.58642	LINC00989	3.65083e-14	1.68471	CYCS	3.75627e-139	1.82994	PLEKHA1	3.7537e-131	3.12238	MAML2	2.75074e-90	1.78406	EPDR1	5.20377e-219	3.33893	RHNO1	2.71001e-154	2.63828	TMSB10	0	2.15433	WBP1L	9.78762e-09	1.65117	SNCA	2.78852e-47	1.83206	SH2B3	5.35966e-200	2.94934	MITF	1.61942e-38	3.27759	TSPAN14	1.97584e-53	1.65402	C20orf204	6.50524e-145	4.34471	SRPX	7.37723e-05	1.50087	ROR1	9.76944e-22	1.68785	ARHGAP30	3.73882e-100
CLEC7A	1.05596e-34	3.32868	CNNM1	6.26439e-14	2.3501	TOMM40	1.22259e-138	1.80998	FZD4	4.21587e-131	3.77663	ERBB2	5.50147e-90	2.36014	CDH2	1.85353e-218	2.37094	CCDC15	1.0077e-153	4.11983	SOX6	0	3.46814	SLC25A23	1.01822e-08	1.60794	DENND2A	3.10062e-47	1.97717	ARHGAP31	3.59119e-199	2.8852	AC016717.2	1.79713e-38	2.97267	NOX4	2.38537e-53	1.86818	HIP1R	6.80485e-145	3.69155	BMP1	7.40031e-05	1.50746	CASC15	1.13805e-21	1.55896	ECHDC2	4.76331e-100
TMEM216	3.48467e-34	2.07267	AC013553.3	8.34715e-14	2.16354	MASTL	6.06608e-138	2.80758	OSBPL3	8.47019e-131	5.48696	SPIN1	6.85262e-90	1.89678	SLC24A3	4.82868e-218	3.97349	SMC1A	4.28677e-153	2.30279	CALM1	0	3.81858	CENPC	1.01954e-08	1.51952	KIF5C	4.8537e-47	1.66566	SERPINB9	1.66497e-198	3.67604	ATP2B1	4.46036e-38	1.54392	LRP10	2.48171e-53	1.59785	ABL2	1.0415e-144	3.34895	PLS3	7.70548e-05	1.67152	ZFHX4	1.47637e-21	1.81372	MAP7	1.57101e-99
LINC00960	3.96564e-34	2.35147	CABP1	8.55496e-14	1.97757	S100A4	6.41045e-138	2.38453	DGKD	9.83648e-130	3.86964	TTTY15	1.55328e-89	2.89881	MALL	6.08208e-218	7.27267	RBL1	6.5051e-152	3.51688	CDYL2	0	3.86638	EFHC1	1.02951e-08	1.52401	SEPT9	5.87027e-47	1.58373	TBC1D9	9.1062e-198	3.14741	NFKBIZ	4.83242e-38	1.73879	AP1S2	2.8384e-53	1.67925	PLXND1	2.03011e-144	4.90637	COX14	7.77935e-05	1.74036	ALX1	1.61087e-21	2.80207	CATIP	1.84045e-99
RUNX1T1	4.41877e-34	1.56178	SDHAF3	9.82272e-14	1.5206	FH	1.01193e-137	1.7978	SAMD12	2.26267e-129	5.59874	PRLR	2.30456e-89	2.87485	SLC6A1	1.01956e-217	5.10074	RAD18	1.58355e-151	3.10514	MAP2K1	0	3.05083	RBL2	1.08738e-08	1.51082	DHCR24	1.70911e-46	2.66484	KCNJ2	9.80692e-198	2.80004	TAC1	5.11088e-38	2.55597	TLE2	2.98396e-53	1.81074	ESAM	2.55412e-144	3.854	AMZ2	7.83391e-05	1.54263	AL691515.1	1.664e-21	2.35775	PRKAA2	6.62937e-99
ADAMTS19	1.21502e-33	2.83331	CCDC181	9.92541e-14	2.11443	HOXB2	2.59977e-137	1.83524	CPEB2	2.9046e-128	5.04351	LDLRAD4	3.00904e-89	2.98854	PRKAB2	5.1868e-216	2.64428	SHMT1	3.63941e-150	3.63817	CHST15	0	3.54584	RBM6	1.10957e-08	1.67396	TENT5C	2.5468e-46	3.5261	ADGRF5	1.25353e-197	2.90677	PANX2	1.10645e-37	3.25465	SETBP1	3.56646e-53	1.5582	RPS4Y1	3.30103e-144	1.9782	S100A8	7.99553e-05	14.8194	CLIP3	1.95182e-21	1.76724	SLC16A12	1.38913e-98
MPPED2	2.18711e-33	2.68712	EMILIN2	1.11194e-13	1.88698	RUVBL1	4.12659e-137	1.68337	AL390728.6	7.45736e-128	5.18984	COL12A1	3.34653e-89	2.34928	AMIGO2	1.78478e-215	5.59061	MSH2	1.08217e-149	2.40488	MYO1E	0	2.9996	NPEPPS	1.1226e-08	1.64206	C1QL1	2.55326e-46	3.78196	CAV1	1.3084e-197	3.10845	CSDC2	1.19557e-37	3.66201	TMEM189	4.25728e-53	1.70888	ENTPD1	5.62269e-144	3.7866	LMNA	8.04665e-05	2.48806	SMARCA5	1.97559e-21	1.99289	AC064805.1	2.79843e-98
AGTR2	4.13087e-33	3.03499	LAYN	1.19276e-13	1.84752	MTHFD2	6.64924e-137	1.6055	MT-ND4	1.41007e-127	1.84721	ZBTB20	3.52503e-89	2.03314	FOXP1	2.25547e-215	2.24753	RARRES2	3.71816e-149	2.35051	LIFR	0	2.52428	PSME4	1.15696e-08	1.54745	MAGED1	4.06831e-46	1.63064	CTSG	4.14915e-197	4.56052	TMEM54	1.3479e-37	2.05975	FOXO1	4.65765e-53	1.67631	RHOJ	1.61563e-143	3.49375	BABAM2	8.26961e-05	1.57595	AL645608.3	2.20898e-21	2.70459	GPR87	3.47324e-98
CRYM	4.28319e-33	2.92627	IL1RAP	1.2062e-13	1.51758	TROAP	9.46637e-137	3.33471	KIAA1671	1.09843e-126	4.19218	CSRNP3	4.15889e-89	2.20523	IL7R	2.46724e-215	2.67599	CLMP	4.10777e-149	2.70117	SERINC5	0	2.71111	CNOT6	1.18801e-08	1.55183	PDIA6	6.20876e-46	1.60073	WWTR1	5.29323e-197	4.01538	XBP1	1.4027e-37	1.87758	PRKD2	5.17869e-53	1.65003	ACSS1	2.27868e-143	4.34642	TPM1	8.42484e-05	2.80497	KAZN	2.30237e-21	1.72873	NUP62CL	4.90653e-98
CFC1	8.10353e-33	2.94596	THBS4	1.67577e-13	1.65863	PGP	1.37623e-136	1.74846	SIPA1	1.92039e-126	3.61326	COL26A1	4.22979e-89	2.3117	GADD45B	2.24258e-214	2.53406	AUNIP	1.82675e-148	4.73589	CARD8-AS1	0	4.20079	CBX6	1.2186e-08	1.72104	SLC27A3	1.59902e-45	1.99253	BRSK2	6.27787e-197	3.94837	GPR153	2.46607e-37	2.56934	CREG2	7.09673e-53	2.16355	CPNE2	2.89829e-143	3.49438	BCKDK	8.43492e-05	1.65764	RND3	2.47459e-21	1.73639	CCL4	6.61497e-98
FAT3	1.20241e-32	2.6925	BLVRA	2.15567e-13	1.5563	KCNMB1	3.15716e-136	2.35666	LAMA5	3.08128e-126	4.13784	CLIP2	6.27327e-89	2.08826	DDIT3	4.3043e-213	3.33427	CENPL	5.02898e-148	3.43451	NOS3	0	3.39159	PRRC2B	1.22849e-08	1.57012	SCPEP1	2.14525e-45	1.87325	C1orf116	1.47105e-196	5.23717	SPARCL1	2.84062e-37	3.77988	PLCB2	7.80816e-53	2.16897	NRROS	3.16386e-143	4.92569	PPP1R11	8.57225e-05	1.87947	RSPO4	2.91303e-21	2.64674	SLC7A4	6.67151e-98
COL9A3	2.50635e-32	2.49318	GATA3-AS1	2.30772e-13	2.40073	MCM6	4.17252e-136	2.25256	LPAR6	4.75233e-126	4.45771	H6PD	6.31596e-89	2.356	MFGE8	5.55154e-211	2.69035	MYCN	6.4985e-148	3.27926	B4GALT5	0	2.78866	WDR73	1.23993e-08	1.60217	IGF2-AS	2.79233e-45	2.06195	GAP43	4.87121e-196	3.57605	CILP	4.38614e-37	4.98143	GNG7	7.88894e-53	1.92772	SCGB3A1	3.67883e-143	4.57132	GTF3C6	8.71042e-05	1.66168	KLHL13	3.88438e-21	2.32461	FPR3	8.71241e-98
RASL11B	3.53164e-32	2.51184	PDE6D	2.8305e-13	1.64315	FANCB	4.35023e-136	3.02937	TP53INP2	6.68317e-126	3.64463	NEAT1	1.34078e-88	1.54926	STK32B	6.06407e-211	4.50851	TRIL	6.55462e-148	1.79973	APLP2	0	3.77442	COL6A1	1.26628e-08	2.36372	IRF2BPL	6.87203e-45	1.75839	FLT1	6.1764e-196	3.18336	SEPT6	8.84575e-37	1.5074	PLEC	8.3376e-53	1.55508	NDST1	5.37484e-143	3.4038	AC016027.1	8.78796e-05	3.94553	SLC29A4	4.35909e-21	2.089	IL1RN	9.32706e-98
ATP1B1	5.22779e-32	2.01937	PLAC9	3.08745e-13	1.55306	SYNE2	5.59325e-136	1.80723	LRRC36	7.79414e-126	6.73409	CAMK1G	1.42757e-88	2.9307	AGAP2-AS1	1.76802e-210	3.23849	CNTFR	1.02744e-147	2.33382	FYN	0	3.05724	CARNMT1	1.27345e-08	1.52012	C1orf116	7.56778e-45	3.72256	ZDHHC14	3.95136e-195	3.3991	KRT81	8.982e-37	5.02087	CACNG8	1.3228e-52	1.91617	SLC9A1	1.16001e-142	3.6096	PSMD8	8.96463e-05	1.96264	EPB41L3	5.71492e-21	2.13726	LINC00113	2.93244e-97
SHISA3	6.62436e-32	3.00292	ELOVL2	3.73687e-13	2.15077	NEK2	6.44146e-136	3.46071	ARHGEF7	1.70294e-125	3.06386	ANK2	4.20519e-88	2.96072	AVEN	3.14693e-210	2.31378	H3F3A	2.39569e-146	1.6865	HLA-DRB1	0	3.68872	GPBP1L1	1.28211e-08	1.61913	FADS2	7.77925e-45	1.94343	PTCHD4	5.2626e-195	3.54305	PSMB8	9.35657e-37	1.88468	CD55	1.50478e-52	1.60361	PDE2A	1.86719e-142	5.55248	CKLF	9.27704e-05	1.66063	VPS37D	6.05522e-21	2.06714	AP002884.1	3.93701e-97
AC027031.2	2.21728e-31	2.14753	AC012368.1	4.48793e-13	1.86469	C8orf34	4.98378e-135	2.52222	ZDHHC21	2.09843e-125	4.01912	NID1	5.54367e-88	1.58106	HTATIP2	3.14787e-210	2.70752	CSE1L	2.41898e-146	2.29207	EFNB2	0	3.20133	AC008894.2	1.33589e-08	1.94243	CCNG1	1.92921e-44	1.63557	AP000459.2	5.49917e-195	4.90087	EFEMP1	1.24408e-36	2.93689	MAGI1	1.81397e-52	1.62149	PRKD2	1.89722e-142	3.25404	UBE2M	9.38166e-05	1.6661	CHRM2	6.42473e-21	2.37661	FAM160A1	8.2941e-97
CPED1	4.89927e-31	1.76369	CCDC153	5.93277e-13	2.14149	WDR34	1.06354e-134	1.89888	FAM198B	2.16549e-125	3.28524	AMOTL1	5.76262e-88	2.01544	CDKN2A	3.27037e-210	4.82034	TCF21	2.52045e-146	2.92041	ICA1	0	3.42437	UBAP1	1.37346e-08	1.53234	SNHG18	2.25879e-44	1.6428	EXOC6	6.75183e-194	3.58033	PCSK9	1.32705e-36	2.99512	CREM	1.83789e-52	1.77041	SNN	1.93058e-142	3.67522	ADAM9	9.39165e-05	1.91682	HUNK	6.48591e-21	2.19925	LINC01781	1.32256e-96
CFI	5.06687e-31	2.26459	TMEM121	5.93382e-13	1.65668	CENPV	1.45916e-134	1.58063	LRRC4	7.97464e-125	4.66896	SMIM1	1.10771e-87	2.44738	ADAMTSL5	4.8536e-210	4.33612	LSM5	4.18747e-146	2.11924	PXN	0	2.88696	RRN3	1.40638e-08	1.51077	AMIGO2	3.20317e-44	2.13595	RIPOR1	7.93353e-194	2.93358	CLEC3A	1.66483e-36	4.45892	RP1	1.87661e-52	2.32588	MAPK11	2.20103e-142	3.13495	PDCL3	9.72378e-05	1.63835	LINC00960	6.94623e-21	1.911	LINC00500	1.54984e-96
AC126773.2	7.99543e-31	2.9485	RAB30	8.92452e-13	1.60933	AC004816.2	3.16384e-134	2.71397	LIMCH1	4.31616e-124	2.495	MEIS1	2.77233e-86	2.06885	CSRP1	1.53488e-209	3.59267	NCAPH2	6.17587e-145	2.66596	GAP43	0	4.46765	MARCH6	1.40765e-08	1.73524	TNFSF15	3.36779e-44	2.52067	CHRM3	8.71463e-194	3.29926	NFKBIA	2.06341e-36	2.237	CCM2L	1.97466e-52	2.31526	CRACR2B	2.41802e-142	4.11508	HMGA1	9.97343e-05	1.57376	ZNF827	7.0798e-21	1.70711	SPRR1B	1.90215e-96
ATRNL1	9.991e-31	1.7933	MOCS1	9.26679e-13	1.92373	DDX39A	3.59254e-134	1.87506	SLC2A3	7.45281e-124	2.92424	ST6GAL2	5.40057e-86	2.48272	CDKN1A	1.44908e-208	2.59224	CHEK2	9.68221e-145	3.41543	STX3	0	2.76659	NUP50	1.42957e-08	1.71208	SEZ6L2	7.4736e-44	1.6225	KLHL2	9.06179e-194	3.33691	TSPO	2.25529e-36	1.5767	ARHGEF12	2.31722e-52	1.63891	TMC7	3.10216e-142	4.3372	THBS2	0.000106335	3.7859	FAT4	7.97692e-21	2.23657	C2orf54	6.55381e-96
HLA-DPB1	1.34956e-30	2.00767	PDE5A	9.75714e-13	1.72827	AC022035.1	3.4687e-133	3.76002	PALD1	2.16412e-123	4.13708	KIAA1549	6.79551e-86	2.28315	PLAUR	5.66359e-208	2.93305	CCDC77	1.02651e-144	3.03261	PALD1	0	3.24874	ARHGEF17	1.48201e-08	1.78317	CHST2	1.23e-43	1.73133	CD9	2.88123e-193	3.47891	OLFML3	2.58861e-36	1.64601	VEPH1	2.41825e-52	2.27873	EXOC6	3.65238e-142	4.04558	PSMC5	0.000106593	1.64264	AL662796.1	8.73017e-21	2.70582	NR0B2	1.05659e-95
ABAT	2.31946e-30	2.99541	NAF1	9.86127e-13	1.69642	KIF15	3.57583e-133	2.69049	HBEGF	1.33717e-122	3.07913	GRIN2D	9.03181e-86	3.36872	SLC2A1	5.73456e-208	2.38068	CRABP2	1.87403e-144	1.95967	ARHGDIB	0	3.21377	EMILIN1	1.49711e-08	2.50149	COL16A1	1.8455e-43	1.60949	SNRK	3.56816e-193	2.63214	MIR99AHG	2.84735e-36	3.14726	STX3	4.58599e-52	1.74604	TMEM181	7.97496e-142	3.4623	CRLF1	0.000109688	2.62644	PPP3CA	1.0914e-20	1.62142	FAM110C	1.10893e-95
INAVA	2.40711e-30	2.41842	UTF1	1.09724e-12	1.68364	NEURL1B	6.30426e-133	2.36777	ADAM10	4.12191e-122	3.03805	PDGFC	9.26355e-86	2.89389	S100A3	7.87474e-208	3.71041	ZNF93	6.66321e-144	2.86725	KCNN3	0	3.66156	SMARCD3	1.53194e-08	1.64934	C1orf21	2.12055e-43	1.7446	SCD5	1.53506e-192	3.61817	INSRR	3.15398e-36	2.59616	GIPC3	5.79436e-52	2.1044	CYP26B1	1.70661e-141	5.10312	TAMM41	0.0001128	1.59	ALDH1A1	1.11657e-20	2.42247	LEMD1	1.97115e-95
CELF5	1.0451e-29	2.98368	HTR1A	1.19194e-12	1.94269	NCAPD3	1.9554e-132	2.08446	LPCAT2	5.85918e-122	4.08101	FZD8	2.94077e-85	2.41687	MRAS	9.67392e-208	3.02761	ORC1	6.72746e-143	4.53184	BACE2	0	2.94519	RBPMS2	1.56552e-08	1.55764	AC007495.1	2.14172e-43	3.10665	STK10	2.07107e-192	2.81767	CNTN4	3.61467e-36	1.94815	SLC9A1	6.3776e-52	1.83868	FMNL3	3.17293e-141	3.89475	CXCL6	0.000113549	3.57371	NPM1	1.12007e-20	1.55448	CAMSAP3	3.13734e-95
ZNF385D	1.62417e-29	3.32315	RNF180	1.31372e-12	1.79748	CCT5	2.93323e-132	1.73706	HEY2	1.13202e-121	3.67332	BASP1	3.18283e-85	1.53129	HAGHL	3.23205e-207	2.67664	NEMP1	1.25655e-141	3.20823	GIMAP6	0	4.09883	WDR5	1.57351e-08	1.57998	SMURF2	2.33225e-43	1.60347	TTL	4.00324e-192	2.90407	EGR2	3.79836e-36	2.83234	LIPA	6.99836e-52	1.53966	PPP1R13B	3.34259e-141	3.38076	TIGAR	0.000116717	1.51912	ABAT	1.15762e-20	2.40648	SIGLEC12	1.21733e-94
PLEKHH2	1.84772e-29	2.09493	HDAC9	1.47732e-12	1.62747	MPC1	4.6178e-132	1.68384	TMC8	3.58486e-121	6.75993	FOXN3	3.43772e-85	1.89263	SNAI2	1.04638e-206	2.30756	SLF1	1.00424e-139	3.04066	SP6	0	4.06749	MFSD14C	1.63153e-08	1.63312	SLC16A12	2.08748e-42	3.08864	LINC00839	1.128e-191	5.06144	IFI6	4.94044e-36	2.04838	TCF4	8.29985e-52	1.85863	ARHGAP29	4.12545e-141	3.42304	ACTR3	0.000119406	1.5458	ZNF462	1.31679e-20	1.58809	CDH4	1.48023e-94
CHRM2	2.24046e-29	2.20937	HIST3H2A	1.51123e-12	1.51263	HMGB3	5.21e-132	1.82416	HECW2	1.4871e-120	4.20155	MAPT	6.8828e-85	2.43727	PLPP1	3.98662e-206	2.89795	EME1	1.31418e-139	4.06935	SNTB1	0	4.41804	MAPRE2	1.63263e-08	1.56906	AL078590.3	5.10732e-42	3.47015	DRAM1	1.31253e-191	3.03974	PRSS12	6.10163e-36	1.80335	ZDHHC12	8.38455e-52	1.68689	PEA15	4.57405e-141	3.74862	MYOSLID	0.000121635	3.32357	ZNF385D	1.3676e-20	3.0672	LINC00511	2.45417e-94
DCX	3.27976e-29	2.47395	CPE	1.51968e-12	1.69382	ITGA7	6.50803e-132	3.31434	DPEP1	1.93247e-120	8.01116	PTGER3	2.30302e-84	4.04261	UPP1	1.31286e-205	2.36653	CMC2	4.40273e-139	2.05822	MFAP3L	0	3.65334	DYRK2	1.64832e-08	1.68479	NFKBIZ	5.62214e-42	1.89793	CPM	1.56291e-191	3.16667	PGM3	1.01368e-35	1.89138	SMAGP	9.8736e-52	2.10937	GPR4	5.80994e-141	2.94182	AC012409.1	0.000124447	2.48051	H3F3B	1.52286e-20	1.55321	KIF1A	2.49918e-94
NIPSNAP1	4.9177e-29	1.80368	KCNMB1	1.79961e-12	1.51475	HSPB11	7.84431e-132	1.77027	ENPP4	3.48219e-120	6.41719	DIRC3	6.4419e-84	3.70564	MYL6	2.45313e-205	1.90748	COL9A1	1.10003e-138	4.31818	NRP1	0	3.40496	PHF2	1.68798e-08	1.55638	LDLR	7.80684e-42	2.06621	HSPG2	9.59097e-191	2.68475	BCL3	1.06574e-35	2.36599	NLK	9.88327e-52	1.7538	BMX	1.12413e-140	7.6614	ADRM1	0.00012446	1.65446	TSPAN6	1.56334e-20	1.58715	RASEF	1.79956e-93
C1QTNF12	7.87285e-29	2.72553	CDH6	2.47194e-12	2.20182	POLE2	1.0733e-131	2.88836	SLC9A3R2	3.60438e-120	2.44674	PLXNB2	6.74646e-84	1.78036	MORC4	2.62804e-205	2.64216	BORA	1.4095e-138	4.23558	SERPINB1	0	3.71041	TEAD3	1.87369e-08	1.50475	SCUBE3	9.10728e-42	2.24357	SUSD1	1.21249e-190	3.75384	NPW	1.12583e-35	1.77393	PRKCH	1.07684e-51	2.11061	SIPA1	1.63608e-140	3.34778	VDAC3	0.000128883	1.60436	KCNK2	1.73862e-20	2.90258	FCGBP	1.8796e-93
NDN	1.14854e-28	1.52191	LINC02001	2.53843e-12	1.61461	RFC5	1.42242e-131	2.31788	ANXA2	3.67062e-120	1.70516	HNMT	9.04592e-84	2.06744	SIAH2	5.4079e-204	2.4192	C1orf112	2.27242e-138	3.55315	SLC20A1	0	2.69787	MLLT1	1.95095e-08	1.50388	C11orf87	1.2294e-41	3.27373	CAV2	1.55661e-190	2.49119	AEBP1	1.23066e-35	1.7719	SHC1	1.55409e-51	1.6877	PLCB2	1.98245e-140	3.82881	PCTP	0.000132754	1.64883	GOLM1	1.76906e-20	1.53331	C5AR1	3.87129e-93
AFF2	1.32588e-28	2.68812	FAIM	3.44386e-12	1.67711	VSTM4	2.31297e-131	2.26746	GRK5	1.18189e-119	3.15057	SMO	2.58217e-83	2.19296	SYTL2	1.66627e-203	3.19197	CCDC150	6.20059e-137	3.45904	ZEB1	0	2.78723	C16orf58	1.97016e-08	1.62937	ASAH1	1.43834e-41	1.76914	PPP1R13B	8.85793e-190	3.12869	LRFN5	1.34781e-35	2.09938	BCAM	1.66674e-51	1.51877	DOCK6	1.0263e-139	3.64104	ARHGDIB	0.000133961	2.54515	FANCL	1.8594e-20	1.75697	LINC01055	2.34157e-92
FAM162A	4.89787e-28	1.74835	SLC12A5	3.70279e-12	1.57468	KNSTRN	2.43003e-131	2.46721	GFOD1	1.5818e-119	3.78358	ADRA1A	2.97307e-83	4.36819	CCL26	8.0985e-202	3.94819	ARHGAP33	9.0195e-137	3.15299	SCN3B	0	4.18898	FAM168A	1.97057e-08	1.54968	NPC2	2.23018e-41	1.5422	FZD6	9.21573e-190	2.53771	PPIB	1.52999e-35	1.67866	ADAMTS5	1.79078e-51	1.90481	B4GALT5	1.29037e-139	3.36571	RAB7A	0.000134367	1.62373	CALY	1.88813e-20	2.26163	KRT15	2.77582e-92
IGBP1	5.32588e-28	1.75681	NRXN2	5.28756e-12	1.85397	FRK	3.58425e-131	3.46588	DEPTOR	4.32983e-119	4.11944	ADAMTS6	4.04244e-83	2.27963	TMEM200A	1.99687e-201	3.60369	CEP135	9.50661e-137	2.32807	HLA-E	0	3.27454	ZNF791	1.97331e-08	1.66642	AC091806.1	2.97698e-41	3.55729	PRKAR2B	5.37199e-189	3.30663	YIPF5	1.9087e-35	1.90662	SMAD1	1.84539e-51	1.74959	VANGL1	1.77962e-139	3.77504	ST3GAL4	0.000137458	1.50023	JAKMIP2	2.11861e-20	2.16784	SIGLEC1	8.57047e-92
SHOX2	2.52317e-27	3.65525	AL031058.1	7.96317e-12	1.67196	TEDC1	4.68906e-131	2.646	GIPC3	4.75113e-118	5.04212	DDR2	9.68518e-83	1.86372	CCDC80	2.25351e-201	3.47217	PRKDC	1.42421e-136	2.19956	TMEM37	0	3.48667	GTF2I	2.09619e-08	1.52069	P3H1	4.47072e-41	1.57231	AL845472.1	2.22397e-188	5.2528	ALCAM	4.10886e-35	2.51362	DCHS1	2.21048e-51	1.53122	CALCRL	2.90767e-139	3.57114	TSR2	0.000137526	1.53834	S1PR2	2.16576e-20	1.85929	TREM2	1.01131e-91
AL662796.1	3.57011e-27	2.89325	KIF21B	9.23822e-12	1.81256	CAMK1	6.81429e-131	1.92562	B4GALT5	1.74636e-117	3.34904	EFS	1.01842e-82	2.25226	LINC01943	2.95834e-201	3.94917	IGDCC3	3.74854e-136	1.86264	COL15A1	0	3.47658	IGF1R	2.22456e-08	1.74733	FKBP7	6.66743e-41	1.62516	PNPLA6	2.24786e-188	2.84746	PGRMC1	5.47932e-35	2.02525	B4GALT5	2.35285e-51	1.60458	DGKE	5.16282e-139	3.9162	PLPP4	0.000143278	3.44792	NREP	2.38327e-20	1.70777	TNNI3	1.35622e-91
CXXC4	5.26167e-27	2.10347	MINCR	1.0344e-11	1.93585	CBR1	1.21286e-130	1.60688	IL4R	2.18686e-117	3.75487	NRXN1	1.79357e-82	2.56219	TMEM159	1.36319e-200	2.29128	NPW	1.14975e-135	1.91479	DUSP4	0	3.33694	SP3	2.34074e-08	1.68843	SERPINB9	8.44496e-41	2.17691	ITM2A	2.3465e-188	3.05395	SLC35F3	1.06038e-34	3.06418	EMB	3.16526e-51	1.84844	ATP2B4	7.18417e-139	3.50185	TXNDC9	0.000144916	1.79417	KDM5B	2.5212e-20	1.55165	CDKL2	2.11652e-91
CLNS1A	8.33026e-27	1.5294	AC100830.1	1.10892e-11	1.93235	CAMK2N1	1.22699e-129	1.72394	TMEM181	2.38296e-117	3.51891	GHR	2.51883e-82	2.83286	TP53I13	2.08087e-199	2.15686	SAMD11	2.20084e-135	1.95693	CXCL3	0	6.10086	ZNF618	2.37304e-08	1.65025	INPP5F	2.17805e-40	2.10572	TLE2	8.26006e-188	2.675	SOCS5	1.89242e-34	2.31964	GABRE	3.17157e-51	2.19669	FILIP1	7.29593e-139	3.53329	SMIM30	0.000145204	1.69756	BMP7	2.705e-20	2.60889	FRAS1	4.20574e-91
GSTM5	1.03894e-26	2.93996	RANBP3L	1.21059e-11	2.38552	SMAP2	1.85459e-129	1.80217	THBD	1.09109e-116	4.10963	FBLN1	4.79716e-82	1.60607	VASN	3.62737e-199	2.18389	MZT1	1.15567e-134	2.56436	MTMR12	0	3.1206	CBLB	2.37763e-08	1.70297	C4orf48	2.47657e-40	1.61023	AC022075.1	9.88556e-188	8.02224	GRIN2D	2.72552e-34	2.43588	SVIP	4.66509e-51	1.60868	TM4SF1	1.00664e-138	2.98623	PDLIM7	0.000148303	1.57625	SNCAIP	2.80997e-20	2.26814	COBLL1	1.68069e-90
NTF4	1.11865e-26	2.81261	RND2	1.24648e-11	1.77245	FAM13C	5.12846e-129	2.00948	CHRM3	1.4927e-116	4.92737	KLF12	8.86287e-82	2.08775	COL4A2	4.46639e-199	3.03386	POLD1	1.7515e-134	2.95151	SMTN	0	2.7882	SPRED2	2.42273e-08	1.60272	SNED1	4.0851e-40	2.87791	SVIP	2.26064e-187	2.72577	GBP2	2.96194e-34	2.74779	RFLNB	4.82895e-51	1.55782	CD40	2.50519e-138	3.06045	SERPINB2	0.000148476	3.88705	DACH1	2.94575e-20	1.68685	COL17A1	1.78988e-89
TWIST2	1.28718e-26	2.50584	NEURL1B	1.91716e-11	1.7702	KHDRBS3	1.2286e-128	1.91238	APP	1.76402e-116	2.22001	ST13	1.23274e-81	1.64128	FOXS1	6.55927e-199	2.84507	EMILIN1	2.32422e-134	1.80445	ITM2A	0	3.25396	MAP2K7	2.4412e-08	1.56401	ABCA10	4.1986e-40	3.34373	GRK5	5.85875e-187	2.78581	EGR1	3.07474e-34	1.65438	BAALC	5.0199e-51	1.697	ARHGAP28	3.03211e-138	3.43037	CDK2AP2	0.000149971	1.76375	AC110491.1	2.95717e-20	2.95678	MS4A4A	1.94565e-89
RHOD	2.49369e-26	2.39679	DHODH	2.27895e-11	1.85947	SMC6	2.65588e-128	1.67693	BAALC	1.91444e-116	2.80962	EPHA4	1.49646e-81	2.53589	MIR4458HG	1.8868e-198	3.1288	ANP32B	2.81239e-134	2.04751	LYSMD2	0	3.48247	LANCL1	2.49272e-08	1.57301	KCP	4.32552e-40	2.17678	TRIM47	1.0186e-186	3.16921	PDGFD	3.58289e-34	2.25848	PON2	5.19912e-51	1.59991	CBX2	4.50449e-138	3.31092	ARRDC1	0.000151379	1.66276	DOCK7	2.96459e-20	1.76752	CRYL1	2.28034e-89
GAREM1	2.91695e-26	2.12234	HOTAIRM1	2.80606e-11	1.63198	CENPQ	4.54195e-128	2.29735	MYO1E	2.88722e-116	3.45344	EGR3	4.33442e-81	3.58026	SLC39A13	5.06534e-198	2.13462	SDC1	1.13946e-133	3.09001	PTP4A3	0	3.50569	BCOR	2.549e-08	1.51723	ZFP36	5.26426e-40	1.67377	MAP2K1	1.37396e-186	3.07697	NUCB2	4.47748e-34	1.82961	IQGAP2	5.5526e-51	1.76827	MMP24	6.00017e-138	5.25947	DCPS	0.000154564	1.50133	CPED1	3.11233e-20	1.74646	THRB	5.58641e-89
VWC2	3.36982e-26	3.38214	TBC1D1	3.72445e-11	1.55137	NSMCE4A	7.00967e-128	1.73609	TNFAIP8L1	2.38479e-115	3.83231	TRO	1.09225e-80	2.01642	NOTCH3	7.22275e-198	2.50255	PARP1	4.76876e-133	2.07129	SEMA4C	0	3.02982	YY1AP1	2.65354e-08	1.59435	ZNF736	6.47906e-40	3.22047	AC091563.1	1.59515e-186	4.77531	IL13RA1	6.63851e-34	1.92736	MTMR12	6.03875e-51	1.66601	FAM43A	1.06238e-137	3.28235	AC010260.1	0.00015717	1.97082	OCIAD2	3.48072e-20	1.50664	RIPK4	6.39715e-89
PLSCR5	3.74929e-26	3.06736	DDN-AS1	5.23165e-11	2.02282	SNRPB	8.87821e-128	1.81303	ETS1	3.94293e-115	2.6136	BEX2	1.1017e-80	1.98738	ALPK2	8.87314e-198	4.52792	TRIM59	8.60623e-133	3.35551	ZDHHC14	0	3.3538	ABL1	2.71046e-08	1.65516	ASPH	6.69597e-40	1.55599	GFOD1	1.76611e-186	2.95983	FKBP10	9.43347e-34	1.703	ADM	7.31193e-51	1.58111	PCDH1	4.07327e-137	3.29087	CDKN2AIPNL	0.000157229	1.79555	ADGRB1	4.28994e-20	2.95858	MUC16	7.00683e-89
HIST1H2AC	4.00843e-26	2.07798	RTN4R	5.39565e-11	1.95366	TCF19	2.57717e-127	3.05658	SCAMP5	1.13216e-113	4.14821	GPR153	1.35513e-80	2.60094	MTRNR2L1	1.11139e-197	4.20255	HAT1	9.09563e-133	2.15838	MLKL	0	3.97266	ZNF711	2.82396e-08	1.50053	ALDH2	9.309e-40	1.71341	RAPGEF2	7.55072e-186	2.82312	GPX8	9.74422e-34	1.78382	RALB	8.48724e-51	1.67685	IQCA1	4.39569e-137	4.85691	BRMS1	0.000162265	1.72125	CBX1	5.33882e-20	1.52461	SMPDL3B	1.22947e-88
CAMLG	6.47151e-26	1.5208	ARTN	6.0054e-11	2.04397	MAGOHB	5.524e-127	1.63561	PXDN	1.14428e-113	2.58398	TMEM119	1.71394e-80	2.95587	S100A6	4.10069e-197	5.10448	PPIH	1.28623e-132	2.05556	FGD4	0	3.23023	VHL	2.85198e-08	1.56983	MAGEH1	2.07033e-39	1.70567	FAM107B	1.00112e-185	3.52371	FAM43B	1.20985e-33	3.11348	NUDT3	1.04569e-50	1.65512	UTRN	4.77539e-137	3.54777	NTN4	0.000163414	3.73297	EFEMP1	5.90485e-20	1.78337	RAB3IP	3.07403e-87
MIR181A2HG	8.1104e-26	2.51583	AC005746.2	6.46402e-11	2.16102	CDKN2D	3.95813e-126	2.09474	TMEM30A	3.47003e-113	3.05554	SYNE1	2.26891e-80	2.00717	GFPT2	5.55739e-197	4.11827	CKAP5	1.6451e-132	2.4261	EZR	0	2.63634	LINGO1	2.88929e-08	2.52378	HOPX	2.90029e-39	2.18161	RAPH1	1.19544e-185	3.06659	FXYD5	1.29663e-33	1.8026	TGFBR3	1.07812e-50	1.7944	SH3TC1	7.03969e-137	3.5504	AL136988.1	0.000171318	1.8672	ATXN7L3B	6.11357e-20	1.60406	SIGLEC14	4.47883e-87
DPH5	1.251e-25	1.98228	AC131025.2	6.59186e-11	2.07743	NAE1	1.12651e-125	1.57635	IGFBP2	3.51981e-113	1.8689	MEIS2	2.87619e-80	1.76155	CBR1	9.93768e-197	2.16978	HIST1H2AJ	1.76219e-131	4.47687	KANK3	0	3.56722	ODF2	2.98408e-08	1.5082	STRA6	4.6833e-39	2.24572	TAOK2	1.32737e-185	2.68104	NEXN	1.57769e-33	1.50711	GAP43	1.13891e-50	2.42931	RALGAPA2	1.86629e-136	3.50406	RAB5IF	0.000171395	1.90475	HOXA5	6.24198e-20	1.9407	LLGL2	1.70656e-86
ASCL2	2.02126e-25	2.88726	C17orf82	7.32462e-11	2.01287	CKAP2	1.38328e-125	2.1734	CLEC2B	1.48129e-112	4.49794	MMP11	3.95097e-80	1.76635	GOLT1B	1.39208e-196	2.28188	POLA1	2.54232e-129	3.02465	MAP4K2	0	2.42585	NAB2	3.10984e-08	1.61632	PLXNB2	1.85829e-38	1.51796	TMC6	2.41273e-185	2.71082	HSPB7	1.965e-33	2.73091	MGAT5	1.72015e-50	1.83555	CD200	2.75543e-136	3.91195	OCEL1	0.00017188	1.55686	ITGA4	6.32283e-20	1.53032	ADORA3	2.13434e-86
RSL1D1	2.79107e-25	1.50782	C1QTNF5	8.00642e-11	2.03812	ARHGEF17	4.38371e-125	1.52922	FAM129B	1.44192e-111	3.03065	AC103702.2	4.41747e-80	2.17467	MXRA8	1.45229e-196	2.16035	ATP2B1	2.05959e-128	1.7614	NPR3	0	2.56005	TSTD2	3.23127e-08	1.57344	FAM183A	1.93568e-38	3.41061	ICAM1	6.67061e-185	2.95122	B3GNT9	2.0202e-33	2.60767	MYO5A	2.16178e-50	2.10782	FLT1	1.15468e-135	3.91348	ENDOG	0.00017569	1.58571	DSE	7.1331e-20	1.74314	KLF5	2.49578e-86
HOXA3	3.04488e-25	2.23373	ADIRF	9.98934e-11	2.04161	POLA2	8.40446e-125	2.63507	ARHGAP31	2.04083e-111	4.04794	KRT8	9.01248e-80	1.53703	GSTM3	3.34054e-196	2.22253	RPA1	2.31516e-128	2.32622	ARHGEF7	0	2.9499	UTP14C	3.33091e-08	1.52157	PDE7B	2.27445e-38	2.61485	NACC2	1.05011e-183	3.11034	APOL4	2.16156e-33	3.74755	GIT2	2.30033e-50	1.60056	SAMD12	1.20901e-135	3.90649	ARF5	0.000177566	1.70331	NTS	7.47817e-20	2.06044	AC147651.2	4.32081e-86
FGF14	3.8831e-25	2.97838	FRY	1.21652e-10	1.83414	PA2G4	1.6654e-124	1.66954	PCAT19	6.41439e-111	5.50354	CTDSP2	2.83697e-79	1.86193	ADAM12	4.44073e-196	2.42175	CCDC14	2.46651e-128	1.97633	MFSD6	0	4.94988	TRIM56	3.48478e-08	1.64141	PLEKHA5	2.64104e-38	1.57105	LIMK2	9.4997e-183	2.68242	KDELR2	2.6589e-33	1.77095	ZDHHC21	6.09483e-50	1.58553	IL17RA	1.41236e-135	3.56485	TPGS2	0.000177996	1.72101	PAK1	1.00684e-19	1.707	LILRB4	8.26422e-86
BOC	4.00198e-25	1.89031	FABP3	1.25703e-10	2.25307	DAAM2	2.16723e-124	1.67417	CD46	6.64139e-111	2.94074	NFATC4	3.03011e-79	1.90047	MXRA7	6.6831e-196	2.20473	NUCKS1	4.80401e-128	2.01816	SEC14L1	0	2.96686	ASPH	3.5244e-08	1.68685	PITX2	3.087e-38	1.68247	BTBD11	1.60607e-182	4.36513	PHLDA3	2.72862e-33	1.71012	PDE8A	6.3198e-50	1.74865	TTC13	2.15566e-135	3.68818	MCRIP1	0.000186647	1.72239	DLG5	1.10363e-19	1.66279	KCNN4	9.15469e-86
SPIN2A	5.39841e-25	2.49879	PTGDR	1.26528e-10	1.98685	EIF5A	6.47621e-124	1.71677	SERPINB6	1.15401e-110	2.71996	DCTN4	3.03201e-79	2.13359	SLC22A3	2.17831e-195	4.41747	ISLR	7.87405e-128	1.65162	INPP5D	0	3.20213	PRKACB	3.68655e-08	1.70876	SESN3	3.30569e-38	1.80989	JCAD	3.226e-182	2.53701	TNFAIP6	2.92537e-33	2.70074	FAM43A	8.83971e-50	1.5505	KIF13B	2.99156e-135	3.59745	ACTN1	0.000186829	2.70004	PID1	1.21422e-19	1.90804	IL2RA	3.05243e-85
GLT8D2	7.81699e-25	2.20547	BBC3	1.38744e-10	1.62301	LSM4	7.6721e-124	1.66151	PLP2	1.94302e-109	3.05284	PNRC2	6.00847e-79	1.76735	COTL1	2.91929e-195	2.8368	RNASEH2A	8.42757e-128	3.50354	PCAT19	0	3.98912	BRD3	3.92275e-08	1.65797	FGL1	9.35187e-38	2.3443	NLK	9.80333e-182	2.87273	ADAM33	2.9678e-33	2.53023	MLKL	9.34661e-50	2.21333	GDF3	3.37549e-135	6.30696	HPGD	0.00018715	4.47065	PHF6	1.28598e-19	1.54085	PRR15	5.0797e-85
SKIL	1.05272e-24	1.5279	ACAT1	2.24926e-10	1.51382	POP7	1.04731e-123	1.6605	RAPGEF2	3.56513e-109	3.47234	TMEM176A	7.96857e-79	3.02247	RAI14	3.81906e-195	2.36498	WDR34	1.33324e-127	2.3063	IVNS1ABP	0	2.98005	DENND5A	3.99699e-08	1.75263	LOXL3	4.36074e-37	2.05061	CYB561	1.42397e-181	3.53973	CTSH	3.95126e-33	2.69047	RHOJ	1.05633e-49	1.59292	ITGA5	5.31415e-135	4.14167	COASY	0.000190633	1.52795	RBPJ	1.35204e-19	1.62912	AC129507.2	1.90494e-83
ROR2	1.16485e-24	2.13507	UNC13C	3.08055e-10	2.0558	IL3RA	1.82676e-123	1.93243	SH3PXD2A	5.44303e-109	3.05763	IGLON5	1.39202e-78	1.88588	CYBRD1	6.74818e-195	2.19872	PAICS	2.19612e-127	1.99902	ZDHHC12	0	3.01217	SMAD3	4.08754e-08	1.69806	PROK1	5.34223e-37	2.77677	PEA15	1.56479e-181	2.95326	YIPF2	5.06116e-33	1.88884	PRSS23	1.06803e-49	1.70952	LPCAT2	6.00321e-135	3.18158	ACOT9	0.000191385	1.54204	USP53	1.37527e-19	1.78159	INHA	2.16938e-83
RSPO4	1.44799e-24	2.53671	KYNU	3.64075e-10	2.22208	C1QBP	2.14197e-123	1.78351	ARHGAP4	7.26128e-109	5.9583	UTY	1.48272e-78	3.02514	HRH1	6.07442e-194	3.70543	TUBB4B	4.44689e-127	2.32854	S100A10	0	2.90483	NAT9	4.51785e-08	1.54139	CCND2	1.15267e-36	1.50042	ARHGAP28	5.8311e-181	2.87426	SWI5	9.28683e-33	1.80499	NUDT4	1.38423e-49	1.66009	ITSN2	6.839e-135	3.08683	EIF5A	0.000193038	2.11234	CNTN4	1.536e-19	1.54509	PLA2G7	2.95853e-83
ADAM22	1.46711e-24	2.56596	CA10	3.66396e-10	2.16827	TUBG1	4.99461e-123	1.76673	LYVE1	1.65438e-108	6.82858	ZKSCAN1	2.80234e-78	1.7812	CREB3	1.92032e-193	2.20341	EXOSC8	6.21983e-127	2.139	PLAU	0	3.55596	GOLGA4	4.59839e-08	1.67121	IRS1	2.04085e-36	1.73534	CFLAR	7.72136e-181	2.64726	HTRA1	9.38564e-33	1.988	ADAM10	1.42397e-49	1.56208	CASKIN2	6.95716e-134	3.41761	TCEAL1	0.000202864	1.50788	CXCL14	1.61479e-19	3.44822	SLC52A3	8.17468e-83
RXFP2	1.62211e-24	2.96772	NECTIN1	4.65578e-10	1.75982	RRAGD	1.12279e-122	1.79315	DAB2	1.79941e-108	3.00298	DACT3	3.77132e-78	1.7365	FOSL1	9.71025e-192	4.2944	SPRY2	9.76218e-127	1.79763	HAPLN1	0	4.20834	MEIS3	4.9882e-08	1.51532	BMP2	5.14702e-36	2.44099	KIF13B	1.06254e-180	3.10209	CTSB	9.78747e-33	1.80723	SLC23A2	1.45201e-49	1.88018	CAVIN3	8.27514e-134	3.27096	NDUFAB1	0.000203383	1.52912	HS6ST2	2.28862e-19	2.67066	C21orf62	8.27641e-83
DDX25	1.95009e-24	2.94333	KCNS3	4.81201e-10	1.84931	FARP1	3.34609e-122	1.52409	CYP26B1	1.27637e-107	5.32591	KDM5D	5.05637e-78	2.72392	ILK	9.62846e-191	2.66826	DNM3OS	1.9926e-126	1.59725	C20orf204	0	4.33659	PIP4K2A	5.04077e-08	1.59505	CNPY4	6.2216e-36	1.6432	RHOJ	3.3391e-180	2.8247	EMP3	1.06663e-32	1.65676	HOXD1	1.64723e-49	1.9772	TGFBR2	1.6421e-133	2.98282	NDUFAF8	0.000205228	1.74765	HMCN1	2.49493e-19	1.51808	BICDL2	1.16116e-82
UBXN10-AS1	2.4258e-24	2.73032	HSPA12A	5.67612e-10	1.83291	ANP32B	8.10002e-122	1.60781	TECPR1	1.96738e-107	4.14286	LRP1B	7.91908e-78	3.21082	BLVRA	3.18699e-190	2.13799	G0S2	2.38836e-126	2.17108	PPM1F	0	2.4729	ZNF12	5.27543e-08	1.59814	ALCAM	7.54704e-36	2.48587	PHACTR1	4.66588e-180	3.06973	CPXM1	1.3168e-32	1.69294	SYNGR2	1.92134e-49	1.62507	LGALS8	2.89336e-133	3.13958	CENPB	0.000210749	1.61242	ZFAS1	2.53952e-19	1.59705	MT1F	2.25841e-82
ZIC2	5.82251e-24	3.02565	AL445472.1	5.95181e-10	1.64241	SLC25A5	1.01288e-121	1.75252	ITSN2	1.23413e-106	3.66865	S1PR2	9.86877e-78	2.29984	PLIN3	7.21304e-189	2.20236	HADH	6.01495e-126	2.16061	EMB	0	3.48571	REL	5.40249e-08	1.57501	MXRA5	7.99085e-36	1.54705	IL6R	5.36988e-180	5.33887	IFITM2	1.32358e-32	1.8202	RGS3	2.07465e-49	1.51194	SAMHD1	4.01189e-133	3.56764	AC112721.1	0.00022016	2.98696	CA14	2.58538e-19	2.27468	LINC00958	3.76508e-82
MSX2	7.59315e-24	2.72046	USP2	7.04265e-10	2.11453	SNRPD1	1.08179e-121	1.6946	ADAM19	1.58311e-106	3.55311	AC015522.1	1.1159e-77	4.05598	WDR41	1.83932e-188	2.13908	MGME1	7.2457e-126	2.57638	PON2	0	2.90299	VEZF1	5.52659e-08	1.6408	LINC02147	9.09844e-36	2.12156	SLC9A1	6.89543e-180	2.77146	EFEMP2	1.59093e-32	1.67272	EGFL7	2.48142e-49	1.66853	TLE2	5.39613e-133	2.98458	STRAP	0.000223079	1.50502	FLNC	3.39391e-19	1.72842	LINC00919	4.87615e-82
APOC1	7.7927e-24	1.91451	ECM2	7.68752e-10	1.82833	CHCHD3	4.39879e-121	1.5811	GSN	2.9976e-106	2.38139	PTPN13	1.15552e-77	2.10858	LRIG1	7.52557e-188	3.1108	PHF19	2.1507e-125	2.30932	TM6SF1	0	5.0408	ELOVL6	5.58169e-08	1.50408	RABL6	3.57632e-35	1.55511	CDKN1A	5.90798e-179	2.70032	CCDC28B	1.61066e-32	1.70171	RGS12	3.37115e-49	1.68047	BMS1P14	7.07965e-133	5.53711	ANXA10	0.00022682	1.77142	MSX2	3.69126e-19	2.40944	UBXN10	1.58698e-81
EPB41L3	7.82166e-24	2.20782	CDKN2D	7.95202e-10	1.54492	COL18A1	3.15374e-120	1.53949	MSN	2.29768e-105	2.47574	KLHL24	1.31398e-77	1.94038	ITGAV	1.01397e-187	2.332	LSM4	3.68708e-125	2.02565	CYYR1	0	2.67825	PCNX1	5.68582e-08	1.70426	ENDOD1	4.97676e-35	1.88124	SMAD1	1.97958e-178	2.85834	KRT8	1.71193e-32	1.97133	HEG1	3.8919e-49	1.57696	ZEB1	7.93152e-133	3.37354	CDK5	0.000228026	1.59261	ADAMTS10	4.16715e-19	1.97819	EHF	1.24354e-80
LRP1B	8.86584e-24	2.36588	C9orf153	8.42414e-10	1.8663	COL5A3	4.9286e-120	2.19744	HOXD1	3.29024e-105	5.15687	COLGALT2	1.51847e-77	3.08746	PDLIM2	1.46205e-187	2.74102	LPAR1	6.35061e-125	2.3604	C1orf61	0	7.67032	KLHL23	5.70241e-08	1.66274	LCN1	5.12994e-35	3.37491	UBTD1	2.28943e-178	2.74631	P3H3	2.4217e-32	1.87102	PCAT19	4.03968e-49	2.13518	ATP13A2	3.45293e-131	2.98811	LINC01612	0.000228759	2.99223	RBFOX3	4.55894e-19	2.7424	RHPN2	2.20956e-80
MAML2	1.16719e-23	1.55685	FRY-AS1	8.64984e-10	2.04466	SNHG18	6.79621e-120	1.56258	RAMP2	3.42023e-105	2.32346	SBK1	2.03387e-77	2.28348	ASPHD1	1.91432e-187	3.52435	SNRNP25	7.65907e-124	1.96897	RAB3D	0	3.05597	BRD1	5.92462e-08	1.76938	TRPS1	1.05808e-34	1.75179	TNFAIP8L1	2.41089e-178	2.57251	P4HA3	3.07041e-32	3.04274	BNIP2	4.34307e-49	1.5919	FAM198B	3.87208e-131	3.25344	TMEM100	0.000238302	1.60818	CPNE1	4.75423e-19	1.51256	CLEC4E	2.3869e-80
GCSH	1.44535e-23	1.6258	TBXAS1	1.33747e-09	1.85114	TGFB1I1	1.163e-119	1.55355	KLF6	3.74081e-105	2.50995	PLD3	2.13295e-77	1.60545	TPST1	2.36345e-187	2.50893	TMEM237	1.04745e-123	2.31331	ADGRF5	0	2.37083	TUT4	6.73184e-08	1.70483	JUNB	1.36598e-34	1.68087	TMEM65	3.13397e-178	2.85526	SORCS2	4.48351e-32	3.73969	CARD8	4.60181e-49	1.71358	VASH1	6.21078e-131	4.36422	PRDX3	0.000240912	1.59862	MLLT3	5.08037e-19	1.71218	P2RY13	1.06343e-79
SCML2	1.63179e-23	2.40854	SLCO1C1	1.68318e-09	1.86597	KIF18A	1.31511e-119	2.65294	KCNC4	6.65447e-105	5.72163	LPIN2	2.50054e-77	2.00224	AL356234.3	3.74532e-187	4.95595	HLA-DPB1	1.22109e-123	2.24402	TOR4A	0	3.40424	AC020916.1	6.86808e-08	1.8655	SCGN	5.15007e-34	3.28543	CDYL2	4.37376e-178	3.38213	ZNF469	6.19547e-32	2.52498	IQGAP1	5.91518e-49	1.59055	SUSD6	8.99991e-131	3.02575	DGCR6L	0.000241415	1.80789	HOXC11	5.36473e-19	2.46002	ADGRG5	1.3218e-79
RBFOX3	1.95302e-23	2.85213	FAM20A	1.7578e-09	1.58757	ANXA6	1.5662e-119	1.59141	MAPK11	1.08132e-104	4.28425	DBP	2.90508e-77	2.0809	S100A2	7.91312e-187	4.1644	SNRPD1	1.46021e-123	2.01477	NR5A2	0	3.69319	FBXW7	7.22017e-08	1.50384	CYP3A7	1.61401e-33	2.72377	LINC00323	5.13572e-178	5.13576	YIF1A	9.94983e-32	1.66873	AGFG2	5.93756e-49	1.92051	NETO2	1.17122e-130	3.02185	BTBD10	0.000243532	1.72175	SAMD5	5.85658e-19	1.99024	EPB41L4B	2.84094e-79
SNCAIP	2.07413e-23	2.11484	AL133163.3	2.13654e-09	1.64877	FANCA	3.69855e-119	2.54453	SHROOM4	1.60883e-104	4.93083	ANTXR2	3.95585e-77	1.85608	METRNL	1.16371e-185	2.21806	SNRPA	2.27439e-123	1.98961	CD9	0	2.67667	CRISPLD2	7.40311e-08	2.91678	PLEKHH2	2.52424e-33	1.6881	ABLIM1	8.35817e-178	2.76235	VMP1	1.48091e-31	1.68461	TANC2	6.08393e-49	1.57704	NLGN4Y	1.9272e-130	3.24276	GALE	0.000243999	1.59097	LINC01934	6.31578e-19	2.65846	TGFA	5.33209e-79
NET1	2.90142e-23	2.06898	COBLL1	2.67942e-09	1.63825	SNRNP40	6.00936e-119	1.62304	CD55	1.6611e-104	3.41274	USP9Y	5.97356e-77	2.95578	CARS	3.87018e-185	2.29839	ACAT2	1.24237e-122	2.17974	SAMSN1	0	3.88269	SMG7	7.7358e-08	1.57365	CACNA2D1	3.54989e-33	2.28564	CORO2B	1.92062e-177	3.30175	MORC4	3.24833e-31	2.20208	ADCY1	7.19413e-49	2.11678	ZDHHC21	2.24044e-130	3.2139	PMP22	0.000248999	1.53412	ZMYND8	6.69152e-19	1.51373	IKZF1	5.34266e-79
IGSF10	5.11204e-23	2.71001	AGAP2	3.05462e-09	1.66333	LIG1	1.10253e-118	2.07055	SASH1	2.18004e-104	3.15356	VMP1	1.77283e-76	1.84984	SLC12A8	7.54117e-185	4.46302	CTNNAL1	2.20989e-122	2.05004	PTPRE	0	2.62007	TMEM69	8.61228e-08	1.56145	STARD13	4.49047e-33	1.85803	CLSTN3	3.76494e-177	2.15127	PDZRN3	3.31215e-31	1.81414	LGALS8	1.04763e-48	1.57001	TNFRSF10D	1.65958e-129	2.59769	CYC1	0.000249308	1.60321	TNRC6C	6.76698e-19	1.89092	SOX9	5.70987e-79
RARB	5.29735e-23	2.1398	C8orf88	3.53449e-09	1.73112	CISD1	5.3192e-118	1.53155	DGKH	2.56849e-104	3.04621	TNFRSF21	1.95585e-76	2.30431	WDR1	5.49401e-184	2.20772	SUV39H2	2.72727e-122	2.84287	UBE2J1	0	3.52304	DNAJC16	9.27154e-08	1.57917	RAET1G	1.06493e-32	2.81598	RNF103	8.44006e-177	2.8186	OSTC	4.87022e-31	1.66347	MCUB	1.23775e-48	2.02257	AC091563.1	2.78029e-129	4.97014	TIMP2	0.000260273	1.72402	AC106895.2	7.71466e-19	2.20762	SMIM5	2.09828e-78
CAPN6	5.5947e-23	2.7299	MED14OS	3.57295e-09	1.93804	GPN3	6.36965e-118	1.78054	PRCP	2.67121e-104	2.54189	BCAN	2.26273e-76	2.33078	PPP1R3C	6.87765e-184	4.38806	MSH6	8.03476e-122	2.29091	SEL1L3	0	2.83373	CRISPLD1	9.34152e-08	1.50742	DOK4	1.15643e-32	1.72152	LCP2	2.19145e-176	3.62069	DHRS2	5.13568e-31	3.3656	HEY2	1.9851e-48	1.55309	TBC1D9	3.04505e-129	3.10513	CCNQ	0.000260493	1.58712	TCF12	8.47619e-19	1.57037	MAPK4	2.93559e-78
CD74	9.22968e-23	1.88998	LINC00623	3.81628e-09	1.61754	HADH	6.46314e-118	1.65342	SLC43A3	3.41418e-104	3.79841	KDM5B	3.19764e-76	1.65334	ATP10A	1.32656e-183	4.66506	RMI1	1.12103e-121	2.87445	PDE2A	0	5.28847	ANKS3	9.34513e-08	1.50223	HMGCS1	1.56853e-32	2.04472	VOPP1	4.12633e-176	2.88559	RCN1	5.43351e-31	1.66239	DAB2	2.05649e-48	1.668	CSF2RB	3.90044e-129	4.91881	NT5E	0.000260557	2.74198	FRMD6	8.48217e-19	1.84786	P2RY6	3.88956e-78
AKR1C2	2.17916e-22	2.55917	RSPH9	5.39426e-09	1.91211	LMNA	7.74691e-118	1.60767	TUBA4A	5.82152e-103	4.15043	DPP10-AS1	4.78263e-76	3.07441	TIMP1	1.66605e-183	4.79528	ETV4	1.46884e-121	1.90257	HMOX2	0	3.03936	AGO1	9.51145e-08	1.63971	CHSY1	1.93188e-32	1.71788	MAGI1	4.96524e-176	2.48667	REXO2	7.23353e-31	1.60258	SIGIRR	2.25068e-48	1.62587	CHRM3	5.09947e-129	3.91423	PEPD	0.000260952	1.74028	SMARCC1	1.13267e-18	1.5983	BICDL1	5.90424e-78
CACNG7	2.80322e-22	2.5864	MAPRE2	5.58882e-09	1.52635	TBRG4	1.26772e-117	1.67926	IL17RA	1.2017e-102	4.1364	FSTL1	8.36931e-76	1.64825	SCRG1	1.82009e-183	3.85233	ZWILCH	1.75009e-121	2.43643	ARHGAP31	0	2.98803	DCAF16	9.63789e-08	1.5018	ARHGAP42	2.33236e-32	1.58936	TECPR1	5.73921e-176	2.72176	DIO3	7.72055e-31	4.98603	TNFAIP8L1	2.28815e-48	1.64025	MGST2	5.17312e-129	3.33402	DUSP14	0.000264092	1.52192	IP6K2	1.16768e-18	1.54712	CTNNA2	7.58637e-78
ZNF22	3.07738e-22	1.59409	CD79B	5.60846e-09	1.89533	MDH1	1.38968e-117	1.55599	FLNB	1.85425e-102	3.14002	CDC42EP5	1.1434e-75	1.56661	NBL1	2.41935e-183	2.38847	PPIF	2.68769e-121	2.09304	MYO10	0	2.66677	NKTR	9.89941e-08	1.82339	TMED3	2.90737e-32	1.51137	FYN	7.61518e-176	3.10541	SCG5	1.07441e-30	2.04238	LPCAT2	2.35294e-48	1.60034	PERP	1.16907e-128	2.79361	GEMIN7	0.000265733	1.73618	ERV3-1	1.29536e-18	1.69052	CCDC33	2.65036e-77
RAB3IL1	3.32462e-22	2.25374	THOC6	5.91402e-09	1.50047	NUDC	2.31882e-117	1.61404	CCM2L	2.41525e-102	4.92877	PABPC4L	1.86251e-75	2.60015	TMBIM1	2.53973e-183	2.27003	ARHGAP11B	9.23274e-121	4.14273	ARPC1B	0	2.98993	ZCCHC24	1.03493e-07	1.60431	CDKL1	4.54052e-32	2.61726	MGST2	9.35885e-176	2.8487	IGDCC4	1.30962e-30	1.98511	HYAL2	3.26733e-48	1.74188	TMEM189	1.79656e-128	3.20807	LACTB	0.000266891	1.6011	GCSH	1.41589e-18	1.50455	MFSD6L	3.05603e-77
LINC01122	3.45424e-22	2.63658	AL358473.1	6.12178e-09	1.84779	PSME2	3.12301e-117	1.5618	PTP4A3	2.71925e-102	2.52203	RHOBTB3	3.08748e-75	1.61941	L1CAM	2.62871e-183	3.46916	SRSF7	2.75353e-120	2.03135	TNFAIP8L1	0	2.64216	CHSY1	1.07983e-07	1.66426	LRRN3	4.71206e-32	2.95103	EXOC2	1.43799e-175	3.01937	P3H1	1.36719e-30	1.66978	TSPAN11	4.09294e-48	1.89739	IL32	1.84677e-128	5.19942	METTL21A	0.000272208	1.55406	HOXA3	1.50241e-18	1.87013	S100P	3.11817e-77
TNNT1	4.93137e-22	2.27456	TRPC3	7.35964e-09	1.93833	ELOVL2	5.07126e-117	2.67062	AP1B1	6.31182e-102	3.28398	ATP7A	3.11097e-75	2.17509	HERPUD1	2.78704e-183	2.3999	AC007240.1	2.82611e-120	4.01595	ZNF710	0	3.19334	ZHX1	1.08049e-07	1.71529	KDM5D	5.3516e-32	2.31276	LRRC8C	2.60796e-175	2.8802	NCOA7	1.65715e-30	1.85452	INF2	5.12124e-48	1.58812	SETBP1	2.15201e-128	3.14526	LINC00524	0.000276236	1.9619	VWDE	1.54731e-18	2.61233	CST6	6.99726e-77
ETV1	5.23283e-22	1.80787	APOC1	7.53562e-09	1.54672	PHYHD1	1.39049e-116	1.89472	RFLNB	6.42782e-102	2.67459	ZNF395	1.48271e-74	2.26682	DOK5	3.01891e-183	3.30659	RNASEH2B	4.41474e-120	2.12342	ADAMTS9	0	2.74263	BTBD2	1.09079e-07	1.67081	CPXM1	8.04767e-32	1.56705	N4BP3	4.99512e-175	2.5083	ARF4	1.77667e-30	1.65712	RAB3D	5.73447e-48	1.78249	VAMP5	2.41656e-128	2.95706	CCDC124	0.00027643	1.57381	SPIN1	1.56737e-18	1.59137	AOC1	2.41224e-76
MEX3B	5.47084e-22	2.0986	AC105020.4	7.58829e-09	1.62399	LDHB	2.19099e-116	1.65168	SLC23A2	7.11652e-102	4.04076	SCUBE3	3.87399e-74	2.08766	ZNF703	4.98807e-183	2.21562	KIF24	6.01895e-120	4.34063	KCNJ2-AS1	0	5.35394	LINC01297	1.10391e-07	4.16933	SP9	1.69978e-31	2.60473	HID1	2.26311e-174	2.97215	DPP7	1.80006e-30	1.87094	ATP2A3	6.35737e-48	2.42326	PALM	2.51048e-128	3.63854	IGFBP7	0.000299088	3.48622	C11orf1	1.7301e-18	1.6588	ITGB8	2.45748e-76
DLX6	5.59846e-22	2.57516	GSTM4	8.29276e-09	1.5387	ECT2	2.19451e-116	2.35205	TMEM189	1.31573e-101	3.25265	ADGRL1	5.46585e-74	2.08989	IL15	8.6446e-183	3.93282	ZNF738	9.69406e-120	2.07007	ITGA9	0	2.76185	ACSF2	1.11129e-07	1.50974	WNT5A	1.83551e-31	1.60062	CYYR1	3.33482e-174	2.84772	LAPTM4A	1.94445e-30	1.63214	LYSMD2	6.76736e-48	1.71208	PPARGC1A	4.37687e-128	4.38069	F2	0.000307145	1.62332	STOX2	1.85511e-18	2.09575	IRS2	2.13421e-75
C11orf74	9.08669e-22	1.76482	PLA2G5	9.42501e-09	2.12942	PLK1	2.24928e-116	3.21966	GRPEL2	2.03563e-101	4.43405	TENT5A	9.24877e-74	2.33981	TUBB2A	1.24312e-182	2.30868	TOPBP1	2.15579e-119	2.1837	MAPK13	0	3.84002	AC118549.1	1.13e-07	1.70263	PLAU	3.18405e-31	2.05089	HOXB5	4.41412e-174	2.90334	TPST1	2.22143e-30	2.23788	ARID3A	1.0269e-47	1.63421	MRI1	1.50681e-127	3.34635	DPCD	0.000318316	1.64337	CSMD3	1.85844e-18	2.57003	BAIAP2L1	3.75e-75
SULT1E1	9.6386e-22	2.28934	TNNT1	1.00742e-08	1.52444	MTHFD1	2.37301e-116	1.97222	JPH1	5.77531e-101	6.95907	FBN2	9.37006e-74	1.89407	TAGLN2	1.83215e-182	2.38691	POP7	8.21801e-119	1.99036	RB1	0	2.62669	ARHGAP26	1.15881e-07	1.54004	CSRNP1	4.18634e-31	1.97906	GFOD2	5.09788e-174	2.67387	CNTNAP4	2.43949e-30	3.63531	CDS2	1.18068e-47	1.56411	HEY2	6.42382e-127	2.82207	AL355312.4	0.000318736	1.82739	IGSF10	1.85896e-18	2.55509	PLEKHH1	4.71255e-75
SBK1	2.3132e-21	1.87555	SLIT1	1.13712e-08	1.6947	XRCC2	3.00496e-116	2.66898	FLI1	1.08382e-100	3.34177	PHF21A	2.15742e-73	1.98989	TMEM151A	3.9501e-182	3.68337	CENPI	1.27261e-118	4.19495	CCDC85C	0	3.57039	DMXL1	1.17722e-07	1.60654	NFKBIA	4.23508e-31	1.80863	VAMP8	6.28922e-174	2.98939	ATP6AP2	2.9846e-30	1.61999	MAP2K1	1.23918e-47	1.6878	WWTR1	7.9772e-127	4.12953	RGS14	0.000319623	1.78861	OVCH1	2.06672e-18	1.93013	MS4A6A	6.86741e-75
EGFR	2.45919e-21	1.76805	ADRA2C	1.16975e-08	2.06796	ALYREF	3.89963e-116	1.63072	FCGRT	1.42324e-100	2.33669	FRMPD4	2.55971e-73	4.00346	B4GALT7	8.44226e-182	2.04949	IMPA2	1.66485e-117	2.27475	MARCH2	0	2.89409	ZNF263	1.20284e-07	1.62187	RET	5.31747e-31	2.8652	LIPG	2.85365e-173	3.87598	VAT1L	5.08398e-30	2.8946	DUSP4	1.32531e-47	1.79381	PGPEP1	1.17466e-126	3.12277	PRKRA	0.000321205	1.63401	MFAP2	2.10677e-18	1.55978	GRM4	1.38915e-74
TCF12	2.51378e-21	1.63745	TBC1D30	1.3846e-08	2.02232	POLD2	4.59338e-116	1.56559	DEGS1	1.78385e-100	3.0464	PTGES	9.80541e-73	2.67939	MMP11	2.79346e-181	3.62087	BUB3	2.81069e-117	2.21328	TMEM8A	0	2.69485	LHFPL6	1.24104e-07	1.52328	IRF1	5.3946e-31	1.79616	TMEM189	4.48544e-173	2.60709	SYT4	5.3649e-30	2.36914	ABLIM1	2.2506e-47	1.55616	ITGA9	1.18717e-126	3.21179	SFTPD	0.000328407	2.27664	MEIS3	2.24716e-18	1.52601	SAT1	3.86042e-74
STK26	2.69179e-21	2.04531	IL17RE	1.71476e-08	1.86608	NT5C	6.07784e-116	1.51037	LYL1	2.45706e-100	4.20095	AFF1	1.14369e-72	1.89221	SLC16A3	7.34794e-181	2.18161	SAE1	4.34907e-117	2.01112	CREM	0	3.30514	SLIT3	1.26694e-07	2.93572	NR2F1-AS1	1.01361e-30	1.54619	GPRIN3	2.2167e-172	2.36621	FMO3	5.75288e-30	1.84957	NPDC1	2.45604e-47	1.54435	FURIN	9.04568e-126	3.00792	ZNF480	0.000337617	1.50105	RAB3IL1	2.47224e-18	1.96069	HCAR2	4.10892e-74
SVEP1	2.8192e-21	1.72869	C9orf3	1.7718e-08	1.5672	RACGAP1	8.15996e-116	2.55342	TSPAN2	2.78531e-100	4.12048	SYT10	1.32871e-72	4.28876	IMPDH1	1.19606e-179	2.24671	CBX1	5.00806e-117	1.91249	TECPR1	0	2.86366	GPR180	1.28128e-07	1.66657	RBMS3-AS3	1.09075e-30	2.96002	PRKD2	7.6654e-172	2.65038	NFIA	6.34888e-30	1.83563	AL390728.6	2.75057e-47	1.6964	TPP1	1.1734e-125	3.22217	TDRKH-AS1	0.00034072	3.85242	PCDH19	2.52239e-18	2.8466	OCLN	6.80323e-74
BHLHE41	2.85363e-21	3.15678	ATF3	1.81455e-08	1.6118	CACNA1D	1.08389e-115	3.07354	SCHIP1	5.17304e-100	5.14588	GLI2	2.86307e-72	2.5938	ST6GALNAC5	1.89695e-179	4.81803	CCNE2	5.83248e-117	4.09544	SYNGR2	0	2.76037	ABHD2	1.3411e-07	1.54834	CNKSR3	2.08479e-30	1.97111	FOLH1	8.93364e-172	3.27747	MBP	7.04668e-30	3.577	PRCP	3.60729e-47	1.73061	CCDC85C	2.86227e-125	3.71719	C9orf16	0.000346121	1.55706	APLP1	2.72967e-18	1.95523	TMEM270	8.71225e-74
SVOPL	3.47436e-21	2.61548	FAM3B	2.07433e-08	1.55579	C21orf58	1.36258e-115	2.03092	NETO2	6.01414e-100	3.14042	SMARCC1	2.95444e-72	1.67128	AIFM2	3.3916e-179	3.10016	LMO4	6.38495e-117	1.94302	NFE2L3	0	3.58449	SCAF4	1.38116e-07	1.51851	ZFPM2	2.69857e-30	2.41917	FOXO1	2.84638e-171	2.45184	JAM2	8.71787e-30	2.28345	KIAA0100	3.78414e-47	1.60877	EFNB2	5.9067e-125	4.20075	TFPT	0.000347026	2.03477	NAXE	2.85247e-18	1.52176	DDR1	8.93031e-74
CREB3L4	3.57195e-21	2.22688	AC106881.1	2.53328e-08	1.64869	HJURP	1.38547e-115	2.80289	KITLG	1.00974e-99	3.84308	CDCA7L	3.56857e-72	2.11573	DNASE2	6.39319e-179	2.33952	YEATS4	1.06921e-116	2.42145	ADCY1	0	3.78769	AGO2	1.4174e-07	1.85094	ZFY	3.19347e-30	2.3162	APOLD1	5.22173e-171	2.89413	SCARF2	1.12992e-29	1.93804	EPHX4	4.14937e-47	2.1353	PXN	6.92052e-125	3.21034	BRI3	0.000347798	2.04765	HOXC10	2.85378e-18	1.71596	AC025263.1	1.13398e-73
DIRC3	3.60376e-21	2.47256	RTN4RL2	2.94435e-08	1.84952	SNRPA1	2.82214e-115	1.59555	CHD7	1.0973e-99	3.18605	MARVELD1	4.06194e-72	1.92271	OSTN-AS1	1.04804e-178	4.47834	PRIM2	1.05006e-115	2.73932	IL1A	0	5.79561	MGA	1.42192e-07	1.80489	SQLE	3.31795e-30	1.63407	XKR4	6.14915e-171	3.98052	SULT1E1	1.13741e-29	2.90323	HMOX2	6.28676e-47	1.61666	RNASE6	7.72838e-125	4.20263	CELA3B	0.000348262	2.34605	FMOD	2.92553e-18	3.03397	LILRB5	1.19524e-73
ATXN7L3B	3.70715e-21	1.56405	GPAT2	3.30199e-08	1.82211	SLBP	6.71285e-115	1.7228	NOX4	2.78272e-99	4.28123	EGFR	8.6397e-72	1.98056	PDLIM4	1.20832e-178	2.21591	NRM	1.30611e-115	2.24199	TCF4	0	3.6408	RETREG3	1.43347e-07	1.7098	SDC3	3.6457e-30	1.74825	JAM3	7.60213e-171	3.00804	SELENBP1	1.21093e-29	2.21519	CARTPT	7.66312e-47	2.4574	GCA	2.46582e-124	3.71547	CINP	0.000353898	1.78954	ZNF738	3.28846e-18	1.62257	XAGE2	2.58063e-73
AUTS2	3.92645e-21	1.93448	ELAVL3	3.77958e-08	1.89759	PRR11	1.20619e-114	2.403	ABCA9-AS1	3.80776e-99	7.54539	GABRR1	1.54611e-71	2.73854	MT2A	2.11562e-178	2.42355	RFWD3	3.06927e-115	2.80032	MET	0	3.70526	PDGFRA	1.46751e-07	2.51425	PRR16	4.59449e-30	2.36433	MARCH2	1.26309e-170	2.7873	CSF1	1.28274e-29	2.40611	FES	9.30265e-47	1.80999	SPTLC2	3.00917e-124	2.95772	PNO1	0.000361209	1.62925	GAS2	3.62709e-18	2.27151	S100A4	3.34454e-73
AL365181.4	4.29307e-21	2.61997	JPH2	3.82058e-08	1.85366	SUSD4	1.44616e-114	2.8903	COL11A1	6.46914e-99	3.0139	UGCG	2.6848e-71	1.90114	IL11	2.13148e-178	5.0869	CDK4	7.24827e-115	1.84362	FAM129B	0	2.55931	DSG2	1.52335e-07	1.68758	PRKAR2B	4.82139e-30	1.94223	UTRN	2.6542e-170	2.64368	NME3	1.42258e-29	1.6404	BCAP29	1.36951e-46	1.52691	SPTA1	3.88402e-124	5.36242	CAPZB	0.00036694	1.557	SLC1A6	3.74684e-18	2.83442	HOXD8	8.1321e-73
TENM1	4.72473e-21	2.09363	ITGA7	4.06172e-08	2.03442	SNRPF	2.63348e-114	1.55717	PALMD	7.69746e-99	4.34792	GOLM1	5.55755e-71	1.76258	ATF3	4.73154e-178	2.4898	SUPT16H	1.31632e-114	1.94322	SMAD1	0	2.92841	MIEF1	1.5567e-07	1.60336	ZNF99	5.11182e-30	2.77209	TEAD4	2.68541e-170	3.04748	CST3	1.62305e-29	1.57969	SYT17	1.7386e-46	1.87703	RAPGEF1	3.92417e-124	2.95048	ACTC1	0.000373421	2.3231	MIR181A2HG	3.77624e-18	2.33343	ADGRF4	1.03502e-72
HOTAIR	6.15135e-21	2.39518	AC007406.4	4.62737e-08	1.64159	MRPS26	3.20089e-114	1.50215	NRN1	5.0204e-98	5.19332	LDB1	1.3481e-70	1.99945	FUOM	1.16024e-177	2.10364	HTR2B	2.53917e-114	2.14639	AFDN	0	2.84714	AUTS2	1.60491e-07	1.66817	TBX5	1.18223e-29	2.633	DGKD	5.85391e-170	2.47816	IGFN1	1.62775e-29	3.29828	FLOT2	2.02452e-46	1.66499	SLC44A2	6.81832e-124	3.43516	SEPT8	0.000381756	1.5889	PLPPR5	4.19283e-18	2.67043	PNMT	1.14424e-72
DACT3	6.1603e-21	1.54832	SLC6A12	4.94472e-08	1.88233	NCAPG2	3.93731e-114	2.60094	ABLIM1	2.13967e-97	3.62995	SMOC1	1.49569e-70	4.22819	ARID5B	1.17646e-177	2.71763	C4orf46	2.82905e-114	2.64449	LRP10	0	2.69892	CREB5	1.71036e-07	1.55454	RGS18	1.26025e-29	2.31296	CYP1A1	1.65311e-169	6.55407	NDN	1.75903e-29	1.63219	UBTD1	2.05891e-46	1.54708	GPAT3	8.84507e-124	5.12555	ABRACL	0.000381867	1.97962	C11orf74	4.25101e-18	1.55804	CXADR	1.33146e-72
PODXL2	7.54937e-21	1.92787	KLF8	5.63673e-08	1.86269	IFRD2	5.57408e-114	1.71864	SIGIRR	1.55996e-96	2.9066	PRTG	1.61465e-70	2.03554	PDGFC	1.5156e-177	2.3991	KCNQ2	4.59435e-114	2.18438	RPA4	0	4.58296	MFGE8	1.72608e-07	1.55818	DDAH1	1.58924e-29	1.91644	MAVS	2.027e-169	2.73164	SIL1	1.97334e-29	1.7628	KCNQ1	2.16271e-46	2.21145	TDGF1	1.18235e-123	4.64985	YJU2	0.000389174	1.54724	LINC01918	4.55584e-18	2.34429	CKB	3.27772e-72
NDST4	8.22677e-21	2.37117	SLC15A4	6.17525e-08	1.61969	CCDC167	8.28591e-114	1.61229	RHOJ	3.83013e-96	3.16633	LYPD6	1.69652e-70	3.27302	CTSZ	3.567e-177	2.26685	BAMBI	2.66999e-113	1.7109	RRM2B	0	2.91727	PIK3R1	1.8022e-07	1.67164	CD48	1.60335e-29	3.2187	BICD1	2.82446e-169	2.41572	LTBR	2.07562e-29	1.85191	HIP1R	2.23469e-46	1.92434	FBXL7	1.59077e-123	3.30681	TPM4	0.000398072	1.6954	DENND1B	4.90039e-18	2.36567	SERPINA4	6.64171e-72
SMARCA5	2.99616e-20	1.81654	LINC00971	6.21843e-08	1.68022	ARL6IP6	1.63474e-113	1.71531	SLC44A2	8.538e-96	3.28087	RIOX2	2.58873e-70	2.33166	UAP1	2.12973e-176	2.42609	SCX	9.16054e-113	2.32487	FZD4	0	2.52898	SMG1	1.8706e-07	1.65247	HS3ST3B1	1.69257e-29	2.1556	ZC3H12C	1.92708e-168	3.09876	P4HA1	2.27864e-29	1.90918	FAM198B	2.45538e-46	1.51154	MTMR12	1.67302e-123	3.10129	SWI5	0.000399296	1.60324	ZCCHC24	5.44301e-18	1.81819	AC119427.1	1.07718e-71
SLC1A3	3.04123e-20	2.6634	AL451069.1	6.22422e-08	1.95676	MRPL12	5.10287e-113	1.5415	ITGB1	9.71403e-96	1.80665	LRRTM4	3.68622e-70	3.52501	NUDT18	6.35135e-176	3.25548	RPA2	1.13131e-112	2.16578	PLK2	0	2.98551	ADGRL2	1.88333e-07	1.66201	PHTF2	1.86719e-29	1.79884	USHBP1	1.99367e-168	3.33186	PALLD	2.76457e-29	1.57889	TSPAN7	2.66647e-46	1.69216	FUT11	1.82222e-123	3.26706	OSTF1	0.000404311	3.02504	FAM9A	6.36665e-18	1.87996	AC129507.4	1.55835e-71
CNTN4	3.4803e-20	1.60018	TNN	6.90258e-08	1.84786	THY1	7.22979e-113	1.63083	CTSD	1.07435e-95	2.66504	SEZ6L2	5.17163e-70	1.74641	SMARCD3	9.17101e-176	1.99677	HUNK	5.14018e-111	2.4083	GIPC3	0	3.29672	CHML	1.8865e-07	1.60312	DPP10-AS1	1.87291e-29	2.39967	SETBP1	2.1158e-168	2.64811	HAS1	2.82256e-29	3.26865	ARHGAP23	2.69474e-46	1.68595	JAM3	2.8694e-123	3.55141	ELSPBP1	0.000422595	2.90469	RNF130	6.58149e-18	1.5406	FAM181B	2.70676e-71
PTH1R	4.27812e-20	1.79764	RASAL1	6.92223e-08	1.67092	MRPL18	7.42127e-113	1.56772	SLC44A1	1.07561e-95	3.14014	CSMD3	5.51147e-70	3.0833	GCNT4	1.22723e-175	3.99902	GMPS	7.93403e-111	1.92156	MMP14	0	3.15572	PEAR1	1.89313e-07	1.6004	LRFN5	2.28e-29	1.69363	SIPA1	3.12642e-168	2.55198	AC008164.1	3.01219e-29	2.03211	ADCY4	3.28941e-46	1.94399	TGM2	7.01234e-123	3.36417	FIBP	0.00043369	1.65556	PRKCA	6.6092e-18	1.56005	CP	3.19132e-71
NKAIN3	4.63462e-20	2.77281	MAGEA4	7.96044e-08	1.9771	ARHGAP24	7.70824e-113	1.7519	MYO6	1.21214e-95	2.67314	SCARB2	6.95496e-70	1.62878	SYDE1	1.58431e-175	2.03725	HAUS1	2.29719e-110	1.99985	RGS10	0	2.86711	SIK3	1.89836e-07	1.53336	INSIG1	2.56465e-29	2.00431	FAM241A	3.74861e-168	2.45523	GFPT2	3.91975e-29	2.42597	YES1	3.79231e-46	1.55532	PGM2L1	8.40417e-123	2.87448	TXNL4A	0.000434183	1.69375	CDKL5	7.20005e-18	1.67116	NT5DC4	3.19926e-71
PLA2G7	5.88913e-20	2.26966	CSAG1	9.63739e-08	2.2896	SRSF2	9.88039e-113	1.57165	RIPOR1	1.73867e-95	3.13255	CDK18	9.42165e-70	2.59945	BLVRB	1.72644e-175	2.1553	CNTLN	3.20269e-110	2.15729	ABCA3	0	3.25814	BRWD1	1.98681e-07	1.77043	LZTS1	3.90983e-29	1.78297	APLP2	9.25513e-168	3.81626	VWA1	4.62281e-29	2.23865	FAM129B	4.53581e-46	1.56297	ABLIM3	5.68666e-122	3.99633	LGMN	0.00043947	1.97684	SPARCL1	7.91743e-18	3.29211	KCNH3	4.53895e-71
NKAIN1	1.81381e-19	2.68788	PRKCD	9.97851e-08	1.74886	GLRX5	1.21042e-112	1.52116	PLD1	7.39102e-95	4.7575	FZD7	1.25086e-69	2.34083	DACT1	1.72979e-175	2.27038	LRRCC1	9.90879e-110	2.6461	BCAP29	0	2.80393	PRR12	1.99166e-07	1.52454	AC104051.2	7.49724e-29	3.4416	PLXND1	3.01269e-167	2.88541	UCHL1	4.88807e-29	1.66198	SLC9A3R2	5.28329e-46	1.75838	SLC7A7	6.01991e-122	3.65145	TUBB2A	0.000446993	2.55649	MYL6B	8.22967e-18	1.56367	CEBPE	6.60461e-71
PKDCC	1.88231e-19	1.82771	CPNE8	1.00468e-07	1.5628	FANCG	1.59935e-112	2.39572	CCDC85B	9.8692e-95	2.34494	NLRP1	4.95548e-69	1.89392	NXPH4	4.49795e-175	3.08227	NFYB	1.58779e-108	1.89762	SVIP	0	2.77786	ZC3H7B	2.02508e-07	1.64854	PSD3	7.59436e-29	1.87995	WWP1	4.61094e-167	2.83846	GBGT1	5.09265e-29	2.47679	ARPC1B	5.73789e-46	1.56686	ARVCF	8.00583e-122	3.7665	PKD2L1	0.000450406	1.61141	ST6GALNAC3	8.61724e-18	1.60359	HCK	6.60646e-71
HOXA5	1.95571e-19	2.08421	AP003555.2	1.00861e-07	1.76137	RAN	2.09018e-112	1.63295	RALB	4.77487e-94	2.67491	TOP2B	6.22847e-69	1.67612	MSANTD3	6.32262e-175	2.08528	HMGXB4	3.05187e-108	1.92841	CELF2	0	3.22048	ATP8B1	2.03688e-07	1.62281	DBH	1.5702e-28	2.10069	VANGL1	5.76691e-167	2.94602	ADGRE2	5.16531e-29	3.4314	STK10	6.53068e-46	1.58283	SCN3B	8.2733e-122	4.49107	RRP36	0.000451199	1.84196	JPH4	8.62146e-18	1.74253	NMRK2	1.13098e-70
CUX2	2.33248e-19	2.47863	NFASC	1.02727e-07	2.02852	NPAS1	2.10456e-112	1.95291	AHR	5.3817e-94	3.64669	IGF1R	7.05052e-69	1.63918	ST6GAL2	1.78389e-174	2.33233	CU638689.4	5.81642e-108	2.88657	GIT2	0	2.52903	GLI3	2.04177e-07	1.5341	SREBF2	2.7878e-28	1.7177	MYO1E	6.96663e-167	2.64946	GRIP2	5.48137e-29	2.70668	GFOD2	6.58279e-46	1.6521	MTRNR2L8	9.09354e-122	2.87616	TMEM150A	0.000453489	1.61463	AL353784.1	9.93052e-18	1.52814	IL10	2.36807e-70
WIF1	2.7368e-19	2.49833	AL645608.8	1.04684e-07	1.63545	POLR3K	2.52165e-112	1.93455	SVIP	8.55325e-94	3.4703	TBC1D4	7.45771e-69	2.25595	SCARF2	2.03292e-174	2.46629	CDC25B	1.11844e-107	3.32646	RHOJ	0	2.57142	IGF2BP1	2.06947e-07	1.83926	EN2	4.39131e-28	2.64827	UBE2J1	1.03684e-166	3.58179	FKBP14	6.37252e-29	1.76472	SLC35F2	9.36119e-46	1.90385	FAM107B	1.77852e-121	3.71913	FAP	0.000468792	2.68287	RFLNA	1.2781e-17	2.19545	S100B	3.05676e-70
YPEL3	4.03387e-19	1.61174	NPY5R	1.12867e-07	1.77327	BID	3.0427e-112	1.86849	SH3TC1	2.24143e-93	5.07901	SYT4	1.39942e-68	3.90632	TRIM32	1.34593e-173	2.67216	TMEM98	1.82176e-107	1.68189	ECE1	0	2.48464	PLEKHH3	2.08206e-07	1.64199	ATP2B1-AS1	1.24685e-27	1.81432	TMEM100	1.09539e-166	5.24671	ZCCHC24	6.3753e-29	1.75859	GRIN2A	1.17588e-45	2.96269	ST6GALNAC1	2.07311e-121	5.30966	NIT1	0.000480485	1.50766	CDH12	1.41388e-17	2.84338	LINC01762	5.88758e-70
CBLB	4.07184e-19	1.80544	C9orf47	1.12931e-07	1.5583	RPL22L1	3.39387e-112	1.72753	LRRC8C	6.19034e-93	3.70949	MEX3A	2.26511e-68	1.69099	TGFBI	1.65025e-173	1.89254	PCOLCE	2.95996e-107	1.6764	FAM84A	0	3.52652	LHFPL2	2.18323e-07	1.57855	ZNF676	1.27178e-27	3.05429	SP6	1.15688e-166	3.33124	ADGRB2	9.75289e-29	2.84347	ARID3B	1.3582e-45	1.82918	VAV3	4.80936e-121	3.25273	SMIM14	0.000495275	1.63648	CCBE1	1.66557e-17	2.74928	MUC3A	7.78931e-70
SYF2	4.68962e-19	1.55806	PPM1J	1.19278e-07	1.8349	NDUFV1	4.39195e-112	1.51259	VAMP8	8.92795e-93	3.3504	GOLGA8B	2.42791e-68	2.54703	RRAS	1.67182e-173	2.43865	FBN2	3.53109e-107	1.74714	TSPAN14	0	2.68654	CES2	2.18331e-07	1.55172	SPRED2	1.543e-27	1.56136	KIAA1324L	1.43342e-166	2.81583	TCEAL3	1.66384e-28	1.68841	AC002070.1	1.38922e-45	2.70195	RAPH1	7.4302e-121	3.12016	MIEN1	0.000505698	1.71112	NUBPL	1.66837e-17	1.80215	BCAM	8.64266e-70
HS3ST3A1	5.73281e-19	2.19969	CLDND2	1.33903e-07	1.81076	SKA1	5.55961e-112	2.74559	ST3GAL6	1.30917e-92	3.97261	TRIO	4.83178e-68	1.82846	CD248	3.28186e-173	2.25459	SLBP	7.27971e-107	2.10465	NOL4L	0	2.65229	ZNF26	2.19622e-07	1.52216	LHX1	2.03524e-27	2.21748	MLKL	1.57103e-166	3.40278	JTB	1.68665e-28	1.62363	PPP1R13B	1.39751e-45	1.78033	RB1	7.63285e-121	3.10156	GATA2-AS1	0.000509942	1.59588	VEGFD	1.79255e-17	3.4626	RHOV	1.21588e-69
SIM2	1.02006e-18	2.5441	SBSPON	1.40622e-07	1.99107	STK39	6.20324e-112	1.79804	MSMP	1.60241e-92	5.47543	CUX1	8.07591e-68	1.79984	FRMD6	5.78585e-173	2.3331	RAD21	1.6173e-106	2.01403	JAM3	0	2.47325	ZNF3	2.22343e-07	1.71028	HMGCR	2.11906e-27	1.85692	RALB	4.5741e-166	3.17146	TNFAIP3	1.9592e-28	2.88315	ZNF710	1.51818e-45	1.86104	ELMO1	1.12289e-120	4.97698	HOXB8	0.000521404	1.73658	PRRX1	1.79421e-17	1.90318	LILRA1	1.249e-69
TCEAL2	1.04287e-18	2.63415	LINC02507	1.45643e-07	1.75854	MKL2	6.42712e-112	1.62923	ARHGDIB	2.16399e-92	2.23088	GPR20	1.03817e-67	2.97389	TNFAIP6	2.44403e-172	4.65296	SNRPE	1.6993e-106	1.88007	NUDT4	0	2.96414	FLCN	2.23943e-07	1.55368	LMF1-AS1	4.27517e-27	2.81629	FBXL7	7.85249e-166	2.73216	CADPS2	3.76052e-28	3.02178	RGL2	2.1738e-45	1.50804	ZSWIM6	2.3628e-120	3.2118	PYCARD	0.000540463	1.54382	HOXA6	1.91225e-17	2.02153	MAB21L3	1.26128e-69
DLX6-AS1	1.74058e-18	2.47776	MPZ	1.65298e-07	1.94874	ARHGAP11A	8.41564e-112	2.61051	TMEM8A	2.58653e-92	2.83775	EML6	1.24291e-67	3.19588	CMPK1	2.47757e-172	2.0207	HNRNPD	3.21105e-106	1.82862	C15orf39	0	2.8175	KANSL2	2.31762e-07	1.54376	AC010980.2	4.4657e-27	2.48716	SYNJ2	1.37229e-165	2.56865	GPC4	5.80731e-28	2.82573	FAM171A1	2.81091e-45	1.6283	ABCG2	3.21245e-120	4.34052	CDC34	0.000551247	1.77545	TMEM119	1.93055e-17	2.11581	MUC15	1.54615e-69
AC106869.1	1.80888e-18	2.30909	SEPT1	2.51826e-07	1.74637	SDHAF3	1.1335e-111	1.6032	SHISA5	5.31032e-92	2.59324	PGM5P4-AS1	1.74014e-67	4.31446	C2orf27B	3.14827e-172	4.1039	SRSF2	4.06348e-106	1.91909	TMC6	0	2.46955	WEE1	2.55181e-07	1.56215	TMEM26	5.94142e-27	1.99243	ZC3HAV1	3.56128e-165	2.74435	RCN3	5.88269e-28	3.13907	SH2D3C	3.59689e-45	1.60628	MYO10	3.2878e-120	3.65738	HSPB3	0.00055831	3.31037	WT1	2.06127e-17	2.1788	NCCRP1	1.84815e-69
ANGPTL1	1.99906e-18	2.02342	IQSEC3	3.1521e-07	1.6729	PAICS	1.70749e-111	1.57663	TIMP3	1.05865e-91	2.21274	PSD	2.8554e-67	2.13842	PIM1	3.69039e-172	2.65383	SMO	6.60751e-106	1.97796	PCDH17	0	3.17854	UVSSA	2.59596e-07	1.52189	LINC00649	6.56138e-27	2.40307	MTMR12	9.53651e-165	2.66522	NUMBL	1.00621e-27	2.16052	TRIB3	6.53715e-45	1.53018	C2CD4A	8.77026e-120	6.33814	TRPT1	0.000564855	1.62669	NDNF	2.2449e-17	2.77654	FYB1	3.62529e-69
BOD1	2.83417e-18	1.52295	AC015468.3	3.34121e-07	1.63929	SDHD	3.63847e-111	1.51025	FAM43A	1.2451e-91	3.17503	LGALS3BP	2.96128e-67	1.63087	ALPL	4.483e-172	4.35337	CENPX	7.3971e-106	1.91087	ABLIM3	0	3.96928	EFNB1	2.61269e-07	1.62805	HSD17B2	8.30751e-27	2.7399	CHST7	9.84028e-165	2.87476	HCFC1R1	1.35728e-27	1.6133	TMEM181	7.97226e-45	1.64318	SLC4A4	1.96901e-119	5.09544	GTF3A	0.000569023	1.72322	PEBP1	3.07331e-17	1.53637	CD180	3.79385e-69
VEGFD	2.9581e-18	3.2235	LINC01003	3.86959e-07	1.60294	CCDC34	6.50889e-111	1.62806	RASL10A	1.59097e-91	4.66551	ST6GALNAC3	4.06149e-67	1.99967	PRSS23	7.66905e-172	1.90069	H2AFY2	1.05471e-105	1.82745	SHROOM4	0	3.08206	KCTD3	2.62784e-07	1.56186	HTR2B	1.2315e-26	1.56281	SEMA4C	3.60207e-164	2.53893	TCEA3	1.55682e-27	2.77387	HAGLROS	9.96712e-45	2.24571	MYO1E	2.41447e-119	2.99108	CRIP2	0.00057844	2.0523	KIF5C	3.17392e-17	1.65569	LEFTY1	4.10839e-69
EPHX2	3.20878e-18	2.1548	GATA5	3.98027e-07	1.58346	HIST1H1E	8.52259e-111	2.06019	FAM84A	4.11252e-91	4.66714	LINC00632	9.11058e-67	2.12379	PDLIM1	1.00373e-171	2.60861	CHRNA5	1.27467e-105	3.42245	SAMD12	0	3.3887	RGP1	2.66957e-07	1.58221	BMP4	2.30887e-26	1.60295	SHC3	1.15101e-163	3.2025	RBP1	1.81455e-27	1.76669	RASL10A	1.10107e-44	2.06704	MYEF2	2.6042e-119	3.03837	RAC3	0.000601116	1.62842	ADGRA3	4.45021e-17	1.75568	CNKSR1	5.17089e-69
MXRA5	3.90082e-18	1.58466	FAM81A	4.19212e-07	1.83689	KIF14	8.72098e-111	2.95956	AKAP13	6.54145e-91	2.60252	CNN2	1.27916e-66	1.65587	PDIA5	1.70037e-171	2.18519	ALYREF	1.37384e-105	1.92695	CYB5R1	0	2.90697	NYNRIN	2.67109e-07	1.68838	BMP5	4.2551e-26	1.90042	DCHS1	1.51924e-163	2.90514	PMM1	2.53156e-27	1.83166	SLC2A3	1.22345e-44	1.53335	SLC20A1	2.70903e-119	2.72779	MRM3	0.000612332	1.61331	TNRC18	4.478e-17	1.51973	PLEK	5.29999e-69
ESRRG	5.05839e-18	2.39682	FAM27C	4.24421e-07	1.8636	SLF1	2.7088e-110	2.15764	MFAP3L	1.34751e-90	4.94218	HAS2	1.44633e-66	2.7257	ARHGAP24	2.07674e-171	2.08085	LSM6	2.19212e-105	1.75186	PCSK5	0	3.89985	LRP12	2.70509e-07	1.70663	PLA2G4A	4.53336e-26	1.73142	PXN	1.95638e-163	2.6843	SPP1	2.63962e-27	4.79539	TBC1D9	1.47499e-44	1.58148	ITM2A	4.98161e-119	2.90004	CHCHD7	0.000624233	1.66454	FOXP4	5.2795e-17	1.815	IRF8	6.56576e-69
KCNJ3	5.10216e-18	2.40506	PDCD2L	4.66e-07	1.6948	TEX30	5.61424e-110	2.05325	AGFG2	1.76334e-90	4.40894	PGM5	1.67918e-66	3.0608	SLC35B2	4.09869e-171	2.02291	LSM3	3.09671e-105	1.79879	DOCK6	0	2.32104	YAP1	2.70604e-07	1.75741	LHFPL2	5.41903e-26	1.83344	MAN2A2	3.49285e-163	3.04261	PLPP1	3.04044e-27	2.29304	ITGA9	2.40603e-44	1.53693	LDB2	6.1359e-119	3.43574	NUDT2	0.000658866	1.6879	EGFR	5.29937e-17	1.62158	LILRA6	3.74447e-68
GPC2	6.76021e-18	2.11493	DSC3	4.87855e-07	1.77902	CLDN15	1.46824e-109	2.05753	GIMAP6	3.52187e-90	4.98848	HNRNPUL1	1.92947e-66	1.64918	LINC00511	1.48187e-170	4.08791	NUP35	4.43101e-104	2.70284	FLOT2	0	2.65988	TBCK	2.71409e-07	1.56646	DNAJC22	5.68692e-26	2.67392	PTCHD1	7.22825e-163	3.3613	CXCL10	3.14276e-27	9.52531	EPHA2	2.69392e-44	1.80049	ADGRG1	1.098e-118	3.87464	PSMB7	0.000663388	1.56456	CBFA2T2	5.60344e-17	1.72126	S100A5	5.56382e-68
LMO1	6.97983e-18	2.86109	MEF2C-AS1	5.35298e-07	1.82049	HLF	3.59257e-109	2.1884	HERC1	4.69675e-90	3.11525	CHD4	2.41817e-66	1.6143	YIF1A	1.90405e-170	2.36487	ACTL6A	4.5784e-104	1.87268	SLC46A3	0	2.63452	ENC1	2.80191e-07	1.74409	PELI1	6.55115e-26	1.54848	SORT1	7.55582e-163	2.61622	SSR3	3.89512e-27	1.60659	RNPEPL1	2.71275e-44	1.61836	KIF26A	1.43543e-118	3.17566	ZFYVE21	0.000674918	1.77879	THSD7A	5.74181e-17	1.71485	NTNG1	9.0042e-68
EFEMP1	7.38095e-18	1.82289	NCK1-DT	5.64535e-07	1.72458	MRPL39	2.62109e-108	1.62864	ITM2B	6.99862e-90	2.0635	PKDCC	3.33599e-66	1.79343	HSPB6	2.21381e-170	3.12053	NDC1	4.79828e-104	2.63171	EXOC3L2	0	3.44622	MCM3AP	2.8693e-07	1.65877	GFOD1	7.16983e-26	1.52412	RFK	7.67216e-163	2.5624	EPSTI1	4.10777e-27	3.93572	RFK	3.79689e-44	1.60989	DIAPH2	2.26934e-118	2.80983	GALK1	0.000701317	1.56633	RPS10	6.07411e-17	1.52201	KCTD1	2.51258e-67
SCT	8.09566e-18	2.77781	SLC26A10	6.36394e-07	1.68872	NXPH4	6.72208e-108	2.3983	SYTL4	8.056e-90	4.91498	KHDRBS3	7.81149e-66	1.80448	PITX1	2.87945e-169	2.16774	MDK	1.4834e-103	1.73654	MPZL2	0	5.78125	RPRD2	2.92856e-07	1.58504	EPS15	8.52473e-26	1.53966	BNC1	1.16803e-162	5.1969	MTHFD1L	4.61345e-27	1.81179	SHROOM1	4.06135e-44	1.96711	LYL1	2.36215e-118	3.25283	COPS6	0.000702358	1.6287	TMEM216	6.29073e-17	1.75687	ITGB7	3.86366e-67
CHRNB4	9.99782e-18	2.39528	MS4A7	7.62145e-07	1.75962	PSMC3	9.21409e-108	1.55665	TMC7	8.57942e-90	5.75809	MMP23B	1.03463e-65	1.95939	TIMP2	4.14849e-169	2.0791	LSAMP	2.16236e-103	1.78262	ATP2A3	0	3.96115	CDC42BPA	2.93045e-07	1.70588	TSPAN12	1.19413e-25	1.94454	GCNT2	1.22842e-162	3.64945	APOL6	7.00298e-27	3.37188	MAVS	4.30524e-44	1.52239	TNFRSF10A	2.46966e-118	3.55762	COPZ2	0.000704565	2.96117	IRX1	6.74445e-17	2.42062	AL023284.4	1.06403e-66
SMAD9	1.19002e-17	1.68382	ATG4D	1.01469e-06	1.56976	PACSIN3	1.25607e-107	1.6272	TSPAN14	9.40324e-90	2.95483	MED13L	1.09996e-65	1.87494	WARS	9.29616e-169	2.0869	HIST1H4E	2.86756e-103	2.29895	GFOD1	0	2.53345	ZNF609	3.05871e-07	1.72821	TPCN1	1.22956e-25	1.8369	BRINP1	2.99864e-162	2.73964	ATP2B1-AS1	7.03142e-27	1.91193	GNG11	4.8406e-44	1.72047	KCNE3	3.15739e-118	5.13514	KCTD5	0.000732311	1.53209	SVBP	8.24026e-17	1.5503	VAMP8	1.29028e-66
RND3	1.20837e-17	1.55885	C20orf202	1.1177e-06	1.56769	HINT2	6.75175e-107	1.56531	SH2B3	1.10255e-89	3.06031	STARD13	3.24193e-65	2.07705	SACS	1.22662e-168	2.08341	SIVA1	2.86976e-103	1.83116	AP1S2	0	3.08952	STARD4	3.312e-07	1.68752	SOCS2	1.24472e-25	1.90326	GIT2	5.57533e-162	2.35027	PDXK	9.1047e-27	1.67537	TLNRD1	7.54081e-44	1.65714	RIPOR1	5.05695e-118	2.83926	MAP1LC3B	0.000743391	2.38968	LRRC4B	9.33528e-17	1.69885	ALOX5AP	2.04518e-66
GAREM2	1.61732e-17	2.24456	NR4A2	1.12637e-06	1.9013	STOML2	1.16861e-106	1.52835	MT-ND4L	1.10969e-89	2.57338	UBA7	3.31442e-65	2.50853	ANXA11	1.91253e-168	1.95406	DDX39A	4.19899e-103	1.94574	AP1B1	0	2.57846	NFX1	3.33512e-07	1.68644	ARHGAP44	1.52768e-25	2.09074	ITGA5	1.22418e-161	2.67226	PLEKHA4	1.28057e-26	1.75066	GNAQ	8.98153e-44	1.54027	ST3GAL6	8.24006e-118	3.13978	LINC02407	0.000745674	1.8321	RND2	9.7169e-17	2.04241	SLCO2B1	5.7564e-66
CADM1	2.01712e-17	1.63932	SEPT5	1.22207e-06	1.62947	KIF21B	1.21886e-106	2.29361	PLCB2	1.20061e-89	4.72986	KCNK1	3.62493e-65	2.75027	XBP1	2.3083e-168	2.15273	ZNF724	4.29196e-103	3.44307	TRIM47	0	3.25365	ZNF652	3.34517e-07	1.77214	IMPAD1	1.53755e-25	1.63592	LPCAT2	1.24911e-161	2.49287	RAMP1	1.5044e-26	3.30259	HDAC7	9.89332e-44	1.51731	MGLL	9.23063e-118	3.53875	LRRC59	0.000750133	1.68942	CACNG7	9.80723e-17	2.45224	VAV1	2.11079e-65
LINC01871	2.79948e-17	1.94207	SPA17	1.34073e-06	1.61292	EXO1	1.37127e-106	3.23027	MPZL1	2.6002e-89	2.63306	SERINC2	4.40643e-65	1.80663	FAM50A	3.20115e-168	2.08426	CMSS1	1.20689e-102	1.89195	ANXA2R	0	3.8463	ZBTB46	3.48495e-07	1.6757	NPTX1	1.98735e-25	3.43321	NIPA1	1.29911e-161	3.31338	DNAJB9	1.67585e-26	1.70623	VOPP1	2.35044e-43	1.59398	RASL10A	2.90371e-117	3.44575	ARFRP1	0.000764303	1.66832	FCGR2A	1.02088e-16	2.16062	C17orf77	2.18108e-65
EPHA7	2.86897e-17	2.0252	PALM2-AKAP2	1.4122e-06	1.82722	TBXAS1	4.06305e-106	2.34567	IGF2R	2.70322e-89	2.77111	SPRY4	4.58217e-65	1.61908	LRRC59	9.28338e-168	2.13011	RGS2	3.43063e-102	1.93442	FAM43A	0	2.81273	PHC1	3.55052e-07	1.65356	WIPI1	2.46911e-25	1.58	SASH1	1.82963e-161	2.50171	FOS	1.69169e-26	1.97447	PLAU	2.65103e-43	1.79563	DGKD	6.91569e-117	3.16493	MRPL39	0.000796748	1.72599	EIF3E	1.04492e-16	1.5053	ALDH3B2	2.82491e-65
ZNF581	2.89098e-17	1.76978	MAGEA12	1.70705e-06	1.9708	MCM2	4.33722e-106	2.03687	KIT	9.67698e-89	6.31741	CAND1	1.06836e-64	1.77864	NR2F1-AS1	9.96204e-168	2.36397	SAP30	5.18034e-102	1.88291	PIEZO1	0	2.58657	INPP4A	3.55584e-07	1.67275	GAS6	2.61911e-25	1.763	MBOAT7	6.57558e-161	2.83786	MAF	1.87865e-26	2.07622	DEGS1	2.67778e-43	1.56035	PLA2G16	1.02274e-116	3.95112	CD99	0.000805655	1.50319	SLC38A1	1.11328e-16	1.5153	RNASE2	2.85768e-65
GOLM1	2.99775e-17	1.66879	ATP6V1G2	1.90585e-06	1.73389	BRCA2	9.81719e-106	2.51168	HIP1R	1.23391e-88	4.37544	EPB41L4A-AS1	1.09231e-64	1.54501	GLRX2	3.34421e-167	2.29473	HAND2	1.26727e-101	1.66336	MBOAT7	0	2.512	COL6A2	3.58742e-07	1.67314	SERTM2	4.01391e-25	2.76636	FAS	2.27391e-160	2.95383	GALK1	1.97572e-26	1.67851	GIT1	2.94055e-43	1.66962	RIN3	2.76841e-116	3.10759	AC091808.1	0.000815612	1.79172	C1R	1.27394e-16	1.62405	CSF3R	4.26433e-65
PTPRD-AS1	3.18647e-17	2.41469	LENG9	1.94467e-06	1.62518	DLEU2	1.34125e-105	2.3556	AP2A2	1.53272e-88	2.76415	LINC01297	1.55226e-64	3.432	ADAM19	5.25415e-167	1.92854	SNRPF	3.02983e-101	1.78249	CTSZ	0	2.57462	SMIM3	3.63538e-07	1.53152	LRRC4C	4.23593e-25	1.68996	TMEM127	2.40008e-160	2.70762	SPTLC3	2.22042e-26	3.19616	FUT11	3.47094e-43	1.58778	C15orf39	3.67482e-116	3.0739	MSC	0.000816355	4.99179	AC126773.2	1.3391e-16	2.54987	CCDC160	3.3511e-64
C1R	3.23439e-17	1.6655	MT1M	2.32995e-06	1.68603	EIF4A3	2.37362e-105	1.50888	TSPAN11	3.96907e-88	3.77613	FOXO3	1.61809e-64	1.90721	NMT2	6.28911e-167	2.31335	SHROOM3	3.80623e-101	1.80641	CRIP2	0	2.83833	CHST2	3.65951e-07	1.6329	FNDC5	6.22873e-25	1.59188	ITSN2	2.80644e-160	2.59133	OLFM2	2.50897e-26	1.58938	RASAL2	4.04062e-43	1.59229	XKR4	5.55196e-116	4.31743	CORO1B	0.000848124	1.76175	ARHGAP5-AS1	1.39197e-16	1.74704	PRKCQ	2.78132e-63
IRX3	3.25872e-17	2.80989	NPTX1	2.3705e-06	1.51488	PSRC1	2.69278e-104	2.57765	PIK3CG	6.76747e-88	5.36705	THSD4	1.81438e-64	3.50797	ADAMTS16	9.09194e-167	4.6087	ID2	4.40107e-101	1.55523	HYAL2	0	3.32222	TUT7	3.75021e-07	1.6449	PITX1	9.58247e-25	1.57204	AC010737.1	2.89762e-160	3.99574	HERPUD1	2.63714e-26	1.62906	KANK3	4.44947e-43	1.62018	AL391261.2	1.52044e-115	4.9689	UCHL3	0.000867241	1.95177	AIF1	1.52016e-16	1.74679	ITGB2	4.64692e-63
TSIX	3.83893e-17	2.37844	AC008443.5	2.64893e-06	1.81318	NR2C2AP	2.81298e-104	2.38295	TLE2	8.54785e-88	3.42263	C11orf87	2.38717e-64	3.73039	PCYT2	3.31552e-166	2.55325	SFRP1	4.67582e-101	1.72297	CCM2L	0	3.4912	MT-ND6	3.84297e-07	1.91385	ELOVL3	9.62628e-25	2.45535	SENCR	3.71179e-160	3.46878	ISOC2	3.02566e-26	1.6004	ARHGAP27	4.90359e-43	2.13489	ECE1	2.71605e-115	3.15554	SRP14	0.000899229	1.52746	SORCS3	1.77982e-16	2.47622	PLCXD2	1.87502e-62
CHRNA3	4.86248e-17	2.59933	RASAL3	2.67685e-06	1.76253	PARP1	8.08409e-104	1.51558	LCP2	8.60304e-88	5.86415	TNS1	2.43475e-64	1.91906	AP002884.1	1.4977e-165	3.0774	MYBL1	6.95272e-101	3.74397	PYCARD	0	2.87357	NARFL	4.02757e-07	1.548	SLC2A13	1.35836e-24	1.95111	EMB	5.95646e-160	2.97656	LRPAP1	3.22707e-26	1.58036	DST	5.74893e-43	1.58336	ARHGAP23	4.02175e-115	3.00601	SMPD1	0.00090085	1.52691	LRRC3B	1.9002e-16	2.77135	ALOX15B	2.1577e-62
PTPRC	6.93293e-17	2.49377	SLC41A2	2.68467e-06	1.70469	TMEM74B	1.07736e-103	1.91863	PPP1R13B	2.07201e-87	3.80404	SSBP3	4.14478e-64	1.66572	MT1E	1.53458e-165	3.20458	ATRNL1	1.59028e-100	1.76013	RIPOR1	0	2.61451	DSC2	4.06522e-07	1.59536	AL078639.1	1.68213e-24	1.60382	ECE1	7.48955e-160	2.78528	RAB9A	3.44589e-26	1.91298	MDM2	7.78681e-43	1.53342	CEP68	5.33905e-115	3.17441	CSTB	0.000912316	2.10502	PRDX2	2.7043e-16	1.54575	TRPV6	2.85457e-62
SCN3A	6.99713e-17	2.66825	TIPARP-AS1	2.93386e-06	1.93176	ACTL6A	1.09142e-103	1.53437	SLC30A1	2.55623e-87	4.68838	PITX3	9.39142e-64	3.56574	PFKP	1.85798e-165	1.89897	PCDH7	2.38501e-100	1.78312	IGFBP3	0	3.15137	PCDHA12	4.17401e-07	1.53394	GPBAR1	1.7168e-24	2.0734	TAL1	8.3899e-160	3.66235	FUOM	3.68358e-26	1.75751	ABLIM3	7.88921e-43	2.16313	FES	8.55413e-115	3.0314	SNCG	0.000939484	1.52593	LINC00982	2.83188e-16	2.19677	SASH3	3.50194e-62
SH3GL3	7.12532e-17	2.52223	L1CAM	3.41384e-06	1.5478	MAP2	9.98581e-103	1.64014	UNC5B-AS1	2.96691e-87	3.85496	LINC02506	1.58269e-63	3.36236	TGFB1I1	2.97751e-165	2.37583	AC091057.6	2.8256e-100	3.84405	SPNS2	0	3.50413	ATG13	4.22459e-07	1.57548	CYBRD1	1.90889e-24	1.62445	SLC44A1	9.53627e-160	2.67654	SCD	3.71271e-26	1.7652	PTCHD1	8.70653e-43	2.25646	DAB2	9.01463e-115	3.1745	DSP	0.000969601	2.28094	PKDCC	3.11678e-16	1.53323	GDF15	9.17779e-62
AC116609.3	9.46938e-17	2.18312	RDH12	3.41945e-06	1.76099	C8orf88	1.11224e-102	2.12146	SMAD6	5.34365e-87	3.9184	CCL2	1.60365e-63	2.12428	AP003062.1	3.46614e-165	3.34782	CACYBP	3.81065e-100	1.78817	TSPAN11	0	3.14808	NR4A1	4.24983e-07	1.61197	FLRT1	2.46169e-24	2.64291	RNPEPL1	1.3643e-159	2.60375	MANBA	3.79705e-26	1.88554	CALM1	1.04489e-42	1.75037	HSPA12B	9.20983e-115	3.79774	P2RY14	0.000969687	3.20813	SLC1A3	3.57165e-16	2.64516	CCL3L1	1.40469e-61
HAPLN2	1.07833e-16	2.2587	ABCD2	3.52087e-06	1.61879	NR2F1-AS1	1.98782e-102	1.60457	MT-ND1	8.22643e-87	1.79687	KIRREL1	2.88199e-63	1.84066	MAP7D3	7.63501e-165	2.13185	ALDH1A2	5.78901e-100	1.63689	SLC12A2	0	2.90769	GTF2IRD1	4.43594e-07	1.6503	TIAM1	2.59901e-24	1.85213	C15orf39	2.30616e-159	2.51189	HTR1E	6.25394e-26	2.34594	SSH1	1.17214e-42	1.52538	NOTCH1	1.77105e-114	3.19654	TIMM17A	0.000971132	1.78473	PCAT7	3.63424e-16	1.67846	SPRR2A	1.438e-61
NUDT10	1.10754e-16	2.41499	RASD2	3.5444e-06	1.69104	RUVBL2	3.56608e-102	1.53095	FOXO1	1.17037e-86	3.30844	DUSP1	3.77651e-63	1.94719	HCFC1R1	3.4297e-163	2.23022	MAGOHB	7.79608e-100	1.83365	RIMKLA	0	5.62987	SH3BP1	4.57383e-07	1.57384	F2RL1	2.85332e-24	2.31568	KIAA1671	3.00323e-159	2.33126	CDH15	7.53196e-26	2.59495	ARL15	1.26738e-42	1.69365	MCUB	2.19366e-114	3.5483	UBE2A	0.000972227	1.70854	FZD3	4.54235e-16	1.55208	LINC01606	1.50344e-61
DUSP9	1.24734e-16	1.93626	APOBEC3G	3.65684e-06	1.60301	LEF1	7.32409e-102	2.00115	ITPKB	2.97644e-86	3.62216	GOLGA2	4.65029e-63	1.79274	PRNP	1.03061e-162	2.02059	NUP107	7.85088e-100	2.07354	CHAC1	0	3.92575	FAM53C	4.68527e-07	1.99938	TREM1	3.10338e-24	2.72835	SNN	4.10402e-159	2.59429	IL1RL1	8.128e-26	5.43486	MFSD12	1.48882e-42	1.56899	FO393415.1	4.17878e-114	5.12171	HDDC3	0.000990763	1.62125	KIAA1522	4.76279e-16	2.2355	KIAA1522	3.18101e-61
BTBD17	1.26208e-16	2.73711	BISPR	4.38474e-06	1.57917	CMAS	7.35666e-102	1.54826	HDAC7	1.02484e-85	2.86787	FGD1	4.96273e-63	2.16067	A1BG	1.42668e-162	1.98144	XRCC3	1.85776e-99	3.30456	GNG11	0	3.45898	KSR1	4.70894e-07	1.52922	GLIS3	3.20402e-24	2.27503	CMTM8	6.20777e-159	3.41507	ADAMTSL2	1.06216e-25	3.16859	SCN9A	1.52374e-42	1.56111	GFOD2	4.62487e-114	3.02728	YIF1B	0.000998691	1.62229	PLEKHA4	4.93836e-16	1.76933	FCGR3A	3.45349e-61
IGSF9	1.46376e-16	2.26573	KCNA5	4.67514e-06	1.92411	RPA2	9.51943e-102	1.59626	MGAT1	1.17591e-85	2.78203	ITPR1	6.87761e-63	2.33135	PDXK	2.99073e-162	2.0058	EXOSC9	4.80037e-99	2.07992	SNORC	0	5.46241	PLEKHA5	4.73812e-07	1.56983	AEN	5.91345e-24	1.86459	RGS10	1.48348e-158	2.87793	PCDH11X	1.09001e-25	3.9407	SLC44A1	1.86996e-42	1.52254	CDYL2	5.57213e-114	3.68327	SIRT2	0.00101356	1.88953	AFF2	5.14905e-16	2.36476	SLC38A4	7.58275e-61
SIX4	1.58186e-16	2.63784	AC023794.4	4.8291e-06	1.53895	HRC	2.7502e-101	1.66387	SOX6	1.32521e-85	4.49587	JUNB	7.0997e-63	1.664	CTSB	3.70993e-162	2.29076	CNTRL	1.10069e-98	2.39624	RICTOR	0	2.21933	RIC8B	4.79568e-07	1.50443	SOWAHC	6.49311e-24	2.13708	TP53I11	3.45259e-158	2.62523	MCTP2	1.18788e-25	3.20523	SP6	1.98308e-42	2.15723	SHROOM1	5.57259e-114	3.56751	INO80C	0.0010337	1.71525	ADAM22	5.53002e-16	2.13874	JAML	9.63146e-61
FOXP4	1.89125e-16	1.92667	LOH12CR2	5.63375e-06	1.75352	TRAIP	3.15484e-101	2.83743	FAM213A	2.75642e-85	2.41131	HAND2-AS1	7.74212e-63	1.688	FAM177A1	4.57377e-162	1.98179	PBX3	2.4878e-98	1.80842	SLC9A3R2	0	3.4728	ZCCHC14	4.82065e-07	1.60525	TAGAP	7.97226e-24	2.31299	RPP25	4.9503e-158	3.12071	IL6	1.34831e-25	2.89599	MBOAT7	2.32031e-42	1.51003	HLA-E	1.81764e-113	3.73216	RASSF1	0.00105284	1.63322	TTC39C	7.03775e-16	2.09419	CCDC151	1.17315e-60
PALMD	2.99387e-16	1.62745	GBGT1	5.66324e-06	1.55312	EXOSC9	3.95235e-101	1.72791	ICA1	4.42814e-85	4.40558	CALCOCO1	7.83834e-63	1.97105	ARSI	7.63981e-162	3.02865	CEP192	2.71845e-98	2.41058	INHBB	0	4.7695	ILF3-DT	4.95984e-07	1.50144	GBP4	8.69158e-24	2.0725	CTNNBIP1	5.26116e-158	3.0911	LOXL3	1.57525e-25	1.94681	HAGLR	2.40624e-42	1.84842	ELK4	1.91132e-113	3.0942	GBX2	0.00105557	4.51149	WNK3	7.24584e-16	1.80349	CALB1	1.3583e-60
ADGRL3	3.02778e-16	2.22487	AP002360.1	6.3234e-06	1.55038	GGH	4.68772e-101	1.88491	APOLD1	7.93597e-85	4.19134	ADGRA3	8.51508e-63	1.94911	C11orf24	2.03357e-161	2.04143	SKP2	2.90274e-98	2.3073	KLHL6	0	4.29036	PLCXD1	4.97184e-07	1.63754	FAM20C	9.65175e-24	1.64569	OSTF1	5.66311e-158	2.68484	RASL11B	1.66874e-25	2.68101	SAMSN1	2.42021e-42	1.86449	PRDM16	2.17357e-113	3.34281	RTF2	0.00105794	1.76811	MORC2-AS1	7.34486e-16	2.11028	KCNK3	1.69391e-60
HOXA11-AS	5.44543e-16	2.34157	SYT5	6.41539e-06	1.79137	PLK4	4.94723e-101	2.91779	PERP	9.9429e-85	2.68022	NNAT	8.8612e-63	2.3609	SSR3	5.70451e-161	2.49235	MPHOSPH9	1.38345e-97	2.29528	NRN1	0	3.73264	PSD	5.04619e-07	1.52725	CCDC8	1.04164e-23	1.61638	PIGZ	1.23951e-157	4.20357	MRAS	1.82599e-25	2.24566	TNFRSF25	2.72211e-42	1.7152	PTPRE	2.21785e-113	2.80242	MYDGF	0.00107709	1.71314	LINC00632	7.83985e-16	1.51136	MFHAS1	5.63051e-60
PENK	5.49701e-16	2.91248	AC008267.5	6.62454e-06	1.61318	CARHSP1	6.11391e-101	1.51234	MT-CO1	1.153e-84	1.6132	CA11	1.65783e-62	2.15188	METTL22	5.74568e-161	2.18352	MRE11	2.25796e-97	2.30612	RAPGEF2	0	2.37032	NR2C2	5.35726e-07	1.51846	HCST	1.17008e-23	2.44234	PLEKHA1	1.83707e-157	2.68048	PCSK1	1.88133e-25	4.19488	IL4R	2.73514e-42	1.54895	ARHGEF3	4.32105e-113	3.39801	TOMM5	0.00108281	1.75871	SEMA3E	9.15087e-16	2.35503	TIFAB	1.00456e-59
ALG1L	6.31018e-16	2.4025	TNFRSF13C	6.63797e-06	1.71679	HIST1H1D	8.07609e-101	2.25343	CTNND1	2.41633e-84	2.76679	YAP1	1.84292e-62	1.70411	F2RL1	2.16053e-160	4.18767	ZNF107	3.03192e-97	2.76258	LINC01235	0	6.26521	CKAP2	5.37061e-07	1.5648	SPEF2	1.27491e-23	2.17028	NRP1	2.35323e-157	3.23222	NAMPT	1.94528e-25	2.13081	ETS1	2.79427e-42	1.52815	IL4R	5.53039e-113	2.87282	SNAPIN	0.00108424	1.81826	WIF1	1.0252e-15	3.11582	RIPPLY1	1.94262e-59
IL1RAPL1	6.44283e-16	2.17067	HES6	7.06242e-06	1.71266	CCDC18	1.79865e-100	2.31031	SPTAN1	4.38916e-84	2.53622	PIP4K2A	3.60259e-62	2.17807	IGSF8	5.06287e-160	2.21986	HPF1	3.64435e-97	1.72388	SLC23A2	0	2.78165	PHKG1	5.53076e-07	3.43672	C3AR1	1.27969e-23	2.43331	CISD3	3.3968e-157	2.63972	AIF1	2.35066e-25	2.4005	ACER3	3.03504e-42	1.76061	FYN	7.26185e-113	3.21183	FDX2	0.00109677	1.51965	CLCN5	1.16027e-15	2.0669	CLDN7	6.34424e-59
DIXDC1	6.82427e-16	1.69653	NR6A1	9.7545e-06	1.55909	EEF1E1	2.15908e-100	1.5308	TPP1	5.23343e-84	3.5047	NFIC	5.41258e-62	1.75239	CPPED1	7.18516e-160	2.2778	ZNF704	3.6629e-97	1.95752	NRCAM	0	5.8135	UBE2V1	5.55655e-07	1.52635	CPVL	1.38532e-23	1.96959	PLEC	4.15943e-157	2.43592	DOCK11	2.70856e-25	2.57323	SMAD6	4.86887e-42	1.54224	CAV1	7.94795e-113	2.45904	TWF2	0.00110234	1.72944	CH25H	1.28277e-15	2.87549	CORO2A	6.46726e-59
SMIM1	7.6691e-16	1.91541	AC005730.2	1.01625e-05	1.57721	THOC6	2.22017e-100	1.67046	CDC42EP2	1.05507e-83	3.78498	BMPR2	5.55599e-62	1.53933	DDR1	1.65066e-159	2.16671	HNRNPAB	3.68051e-97	1.80448	UBALD2	0	2.62037	ZNF562	5.58194e-07	1.61131	ABCA6	1.41949e-23	2.81549	SMTN	5.24892e-157	2.46949	VASN	2.76651e-25	1.53016	KCNC4	5.98734e-42	1.97298	CAV2	8.01492e-113	2.32892	ERVK3-1	0.00111343	1.55464	GAREM2	1.28651e-15	2.02777	CD53	9.06925e-59
HUNK	2.00972e-15	1.92227	PAX9	1.10444e-05	1.50424	CDH6	2.56779e-100	2.77881	RAPGEF3	1.69512e-83	4.71995	CBLN2	1.1218e-61	4.3529	ALDOA	1.86722e-159	2.03066	ZNF273	4.98122e-97	2.69651	TUBB2A	0	2.88368	ANKFY1	6.00375e-07	1.58227	TOP1MT	1.46702e-23	2.06677	FMNL2	7.44944e-157	2.62528	OMD	3.11371e-25	2.32694	SRGAP1	6.61316e-42	1.54103	PTPN4	1.08138e-112	2.96062	ANKRD9	0.00112825	1.66674	ZNF711	1.29748e-15	1.56029	MEFV	1.86106e-58
NDNF	2.56689e-15	2.60624	MARK1	1.17686e-05	1.61756	EXOSC3	1.70845e-99	1.61867	PRSS2	2.62927e-83	8.6714	TMTC4	1.84543e-61	2.16605	KRT18	3.77754e-159	4.51294	C5orf34	6.34297e-97	3.61287	CHKA	0	2.70123	EML1	6.01745e-07	1.51281	CRELD2	5.09873e-23	1.53709	RB1	1.88345e-156	2.56266	JCHAIN	3.13234e-25	1.6683	IL3RA	6.95895e-42	1.52164	GNG7	1.19852e-112	3.21865	VGLL3	0.001141	3.76107	FAM162A	1.34734e-15	1.65708	ADAP1	1.93921e-58
LINC00982	2.6122e-15	2.2524	PPARGC1B	1.21377e-05	1.65843	CDCA2	2.22635e-99	2.80598	CTNNB1	4.43314e-83	2.3918	PFKM	2.03222e-61	1.93964	MICA	4.06397e-159	2.20469	BEX1	9.97122e-97	1.83997	LGALS8	0	2.67528	NCOA6	6.05249e-07	1.64592	SMTNL2	6.53761e-23	2.7058	TMEM8A	2.08799e-156	2.73495	PRICKLE1	3.60195e-25	2.03098	GBA2	7.26095e-42	1.62012	RAB29	1.47379e-112	3.52211	PRR7	0.00114711	1.55828	SLC7A8	1.42574e-15	1.62723	CLU	1.97654e-58
LEMD1	3.61197e-15	2.41604	AL024508.2	1.26194e-05	1.84385	BUB3	2.82459e-99	1.552	ABHD17A	4.87027e-83	2.35471	ACSS3	2.4279e-61	2.51254	GPX8	4.5075e-159	2.08001	SRSF3	1.02158e-96	1.75473	SV2B	0	3.40821	TNRC6A	6.05833e-07	1.86131	CLN8	6.71573e-23	1.76738	ERMP1	2.19732e-156	3.41054	PTGS2	5.74252e-25	2.52715	BMP2K	1.03933e-41	1.76593	SH3PXD2A	2.3846e-112	3.18385	ARHGDIA	0.0011532	1.53212	CDH3	1.47847e-15	2.40842	CD14	2.10969e-58
SLA	5.05834e-15	1.99361	KCNIP3	1.34355e-05	1.71463	CETN3	3.19684e-99	1.5987	SPNS2	6.48765e-83	4.36236	THRA	2.81796e-61	1.89296	PDLIM7	7.07158e-159	2.1957	FN3KRP	1.18572e-96	2.2226	DCHS1	0	2.47712	DDHD2	6.15715e-07	1.57826	LRRK1	6.72879e-23	2.69632	C2CD4A	5.13964e-156	5.41372	CALCA	6.68865e-25	3.05354	FAM214A	1.22471e-41	1.6124	PLP2	2.67371e-112	2.53128	C19orf70	0.00116252	1.57853	ZNF442	1.52319e-15	2.49212	MYO5B	2.45183e-58
BCL9	5.1034e-15	1.85412	MGAT4C	1.61425e-05	1.97656	POMP	7.99852e-99	1.56752	TNFRSF10A	1.45572e-82	4.79198	SNX18	3.54109e-61	1.90309	DSP	2.41604e-158	3.44846	COMMD4	1.40666e-96	1.72212	RELT	0	3.1752	GOLGB1	6.19668e-07	1.68445	ASPN	7.94095e-23	1.51297	IL17RA	5.71502e-156	2.53498	SLC39A4	6.72979e-25	3.10507	ZDHHC14	1.30466e-41	1.77699	HPGD	3.42772e-112	2.52461	PRDX5	0.00116927	1.83338	SAP25	1.57878e-15	2.62311	TPPP	5.25765e-58
CTTNBP2	5.18898e-15	2.09147	MRVI1	1.74396e-05	1.51595	FAIM	8.42451e-99	1.788	BCAP29	2.16287e-82	2.76685	CLSTN2	4.42863e-61	4.62544	ADAMTS15	6.11204e-158	4.0315	CASP8AP2	3.60472e-96	2.08556	NPDC1	0	2.68424	FAM208B	6.41372e-07	1.77823	PRDM6	8.05213e-23	2.27382	SULF2	1.89825e-155	2.76931	HTR2A	7.4599e-25	2.90484	CTDSPL	1.64469e-41	1.55452	SEMA7A	4.52608e-112	4.87318	HSBP1	0.00117677	1.51588	BMPR1B	2.16966e-15	2.82457	IL10RA	7.82158e-58
RTN1	7.67865e-15	3.04868	HOXC-AS1	2.15392e-05	1.7487	NME1	1.27382e-98	1.60816	UBE2J1	4.07412e-82	2.36059	TLE1	5.2314e-61	1.6803	TUBA1C	9.61626e-158	2.46699	HIST2H2AC	1.15458e-95	2.43411	OSTF1	0	2.62935	MARK2	6.4428e-07	1.69617	FASN	1.23517e-22	1.55329	RGL2	7.0351e-155	2.66164	OSMR	7.46021e-25	2.10502	INPP5D	1.79642e-41	1.77824	GNS	8.09646e-112	2.91151	HPGDS	0.00117736	2.18931	AL022323.1	2.64303e-15	2.17157	FOXB1	7.89762e-58
ING4	9.14887e-15	1.73054	AC026369.2	2.28705e-05	1.61847	TCTEX1D2	2.14577e-98	1.52969	RHPN1	4.73593e-82	5.53587	STMN2	6.81795e-61	2.72426	PGM3	2.06432e-157	1.96124	HIST1H2AB	1.31994e-95	4.07735	TMEM30A	0	2.56847	NXF1	6.48161e-07	1.58753	FDFT1	1.34203e-22	1.55417	CASKIN2	1.15001e-154	2.63932	BDKRB2	9.93077e-25	2.64418	SPNS2	1.80585e-41	1.91778	SLC26A2	1.25068e-111	3.11778	RRP7A	0.00118745	1.80909	DNASE1	2.719e-15	1.62148	SUSD3	7.94127e-58
MOXD1	1.43929e-14	1.86863	KIRREL2	2.5748e-05	1.61473	HMGN2	4.70199e-98	1.54573	FES	7.77167e-82	4.29601	MYH10	7.64258e-61	1.59195	MAP1B	3.46756e-157	2.42324	CNIH2	4.25162e-95	2.53566	GRIN2A	0	5.42791	CBFB	6.48215e-07	1.66321	LMX1B	1.52728e-22	2.70423	EPB41L4A	1.47554e-154	3.355	STARD10	1.05174e-24	1.69634	TUBB2A	1.88256e-41	1.52218	PIEZO1	1.51885e-111	2.97143	ADI1	0.00120963	1.67137	HIST1H2AC	2.83435e-15	1.63555	USP44	9.48659e-58
TMEM200C	1.52225e-14	2.16886	NECAB1	2.66669e-05	1.74537	CLIC1	6.15184e-98	1.54975	RALGAPA2	7.54853e-81	3.99007	ZNF844	7.68289e-61	2.40081	PPP1R18	7.42975e-157	1.74073	LIX1	4.82415e-95	5.20487	KCNQ3	0	5.76452	RBBP5	6.52248e-07	1.65793	CNPY1	1.57241e-22	1.70874	ITPKB	1.83227e-154	2.3988	TXNDC15	1.08387e-24	1.62467	EXOC3L2	2.07453e-41	1.69407	NUDT4	2.98969e-111	3.7996	LSM1	0.00121205	1.89037	TAGLN3	3.21808e-15	2.69873	HOXD3	1.33007e-57
GYPB	1.58407e-14	2.12355	ARHGEF7-AS2	2.85851e-05	1.78851	DDIAS	6.61936e-98	2.74413	HAGLR	1.13954e-80	4.62752	SQSTM1	8.11402e-61	1.59752	SPRYD7	1.95098e-156	2.01339	RAN	6.61315e-95	1.74669	PRSS23	0	3.20458	KLHL24	6.98804e-07	1.69881	CMKLR1	2.79248e-22	2.502	CHKA	4.11253e-154	2.57914	CNN3	1.19221e-24	1.63938	ZC3HAV1	2.20707e-41	1.73803	ADCYAP1	6.02849e-111	4.14939	SPX	0.00122396	3.73583	FRRS1L	3.48656e-15	2.47947	AC022240.1	1.85301e-57
PLA2G4A	1.85736e-14	2.09538	AMZ1	2.96638e-05	1.58725	FAM83D	1.57209e-97	2.98285	PRKD2	1.70829e-80	3.13139	TBL1XR1	8.66392e-61	1.66112	HEYL	2.46006e-156	2.18989	EFS	7.31596e-94	2.0188	S100A6	0	3.43344	PKD2	6.98977e-07	1.70536	LBX2	3.0563e-22	2.61779	FILIP1	7.58622e-154	2.32248	DHCR7	1.46772e-24	2.07929	C2CD4B	2.25995e-41	1.90928	FUT9	1.03145e-110	6.38517	NOP16	0.00124896	1.71783	ZNF423	3.68248e-15	1.80007	PSD4	2.27895e-57
VPS37D	3.39388e-14	2.17964	STUM	3.76276e-05	1.55037	COPS3	1.9418e-97	1.51284	MEF2C	2.00898e-80	1.67226	SRSF8	8.85994e-61	2.01663	FBLIM1	3.30073e-156	1.96743	HNRNPA1	8.43063e-94	1.58203	AL391261.2	0	5.42902	LATS1	7.09728e-07	1.61154	MAPKAPK3	3.41368e-22	1.66907	LYL1	4.27416e-153	2.61464	SFRP2	1.48208e-24	4.47914	KIF26A	2.26562e-41	1.69546	NUDT3	1.03195e-110	2.96166	GSTM3	0.00124909	1.61594	TMEM8B	4.17136e-15	1.84079	KSR2	2.88232e-57
RCOR2	4.65811e-14	1.98701	ZBTB16	3.91409e-05	1.64914	AL590617.2	3.22321e-97	2.08745	CREG2	2.65069e-80	5.50843	ARID2	1.37716e-60	1.83875	AC073611.1	4.78335e-156	3.29763	HMGN1	9.62395e-94	1.65635	DGKH	0	2.38634	TRAF5	7.5252e-07	1.56107	PDK4	3.79608e-22	2.11074	TM2D2	5.65307e-153	2.73912	AC105942.1	1.5454e-24	2.85124	ITSN2	2.42259e-41	1.5146	PARVB	1.59366e-110	3.08714	POP4	0.00125721	1.97864	STK33	4.17268e-15	2.22	CIB4	3.26601e-57
EYA2	5.02554e-14	1.98844	SLITRK1	4.38608e-05	1.63025	PDE3A	4.80124e-97	1.50747	TMEM65	2.74809e-80	3.23257	TMEM108	1.62408e-60	2.81887	SPATS2L	9.93681e-156	2.09355	RBBP8	2.1303e-93	2.37861	PLAUR	0	2.87079	NHSL2	7.563e-07	1.66825	PCDHGA10	3.98966e-22	1.67533	LAMA5	2.15526e-152	2.48047	PRDX4	1.8691e-24	1.51293	ORAI1	4.53852e-41	1.5758	MYORG	2.35558e-110	3.93484	GIMAP7	0.00130666	4.57836	CRIP3	4.25441e-15	2.56588	IRX1	6.36804e-57
RNF207	5.74318e-14	1.95081	METRNL	4.47873e-05	1.5798	ATG4D	7.19237e-97	1.85909	ADCY1	1.10548e-79	4.67359	PRRC2B	1.74118e-60	1.55031	SRPX	1.16116e-155	1.8968	MAD2L2	2.3925e-93	1.88827	CYB561	0	3.47471	SCAI	7.94388e-07	1.55972	RXRG	4.36694e-22	2.50973	MTUS2	2.3414e-152	4.3401	DPYD	2.02994e-24	3.02719	CYP26B1	4.83787e-41	1.87187	MFAP3L	2.4238e-110	3.41584	KRT16	0.00131424	2.08801	BRD1	4.66147e-15	1.55624	TMIGD3	7.59778e-57
SPARCL1	5.90922e-14	2.6849	CNFN	5.14983e-05	1.77672	GJC1	7.90044e-97	1.66518	SLC9A1	3.0207e-79	3.76895	CHODL	1.80426e-60	2.30606	SIPA1L1	1.52091e-155	2.30154	CDCA7L	3.57282e-93	2.0768	ST3GAL6	0	2.92503	HIP1	8.30819e-07	1.70006	MIR4500HG	5.35034e-22	2.39653	FRMD8	3.07071e-152	2.77965	SYTL5	2.30809e-24	3.50482	DCBLD1	5.04488e-41	1.64218	TNFRSF25	2.75903e-110	3.22528	AC005550.2	0.00137668	1.81663	DTX3	4.67941e-15	1.55056	SH2D3A	1.34757e-56
LINC01370	6.14076e-14	2.07894	NPM2	5.70347e-05	1.74489	EPHA3	9.723e-97	1.60072	FSCN1	3.1147e-79	2.18403	TRANK1	2.27027e-60	2.78191	SLIT3	1.9331e-155	2.22835	CORO1A	5.95324e-93	2.97416	SH3PXD2A	0	2.48541	CDK5RAP2	8.37972e-07	1.66495	CCDC183	5.88448e-22	2.18751	KIF5B	3.19946e-152	4.19	ADORA1	2.53091e-24	2.99805	FAM78A	5.32486e-41	2.02157	RFK	3.34496e-110	3.07838	CAPN2	0.00139958	1.66775	APBA2	4.91246e-15	1.56619	SLAMF7	1.38539e-56
SPATC1L	6.86887e-14	1.69435	CFAP300	5.8308e-05	1.54925	NECTIN1	1.01633e-96	2.02733	TMEM37	5.39468e-79	4.23349	HOXB13	2.44756e-60	3.08588	SRPX2	2.32848e-155	2.40783	DBF4B	8.55617e-93	3.3104	MAP1S	0	2.70402	KIF16B	8.39632e-07	1.52504	HS3ST1	6.19139e-22	2.04635	RNF144B	4.744e-152	4.18758	UBA7	2.89783e-24	2.31397	MINDY2	5.58118e-41	1.64346	SLC44A1	3.58136e-110	3.00198	PCK1	0.00141237	2.14074	HIVEP1	5.62297e-15	1.77645	FMN1	1.58553e-56
C1QTNF9	6.87267e-14	2.26262	AC067735.1	6.05569e-05	1.76625	ARHGEF25	4.09732e-96	1.73294	RAPH1	6.55023e-79	2.9646	HAAO	2.80421e-60	2.56669	TRAF1	1.72731e-154	3.95822	HIST1H4H	2.03233e-92	2.78272	ETS1	0	2.64558	PIKFYVE	8.46424e-07	1.55783	EMID1	6.82171e-22	1.80385	HLA-DMB	5.87166e-152	3.51095	SMIM10	3.39013e-24	2.21712	RGS14	6.79311e-41	1.63608	AFDN	3.85716e-110	2.96789	ZPR1	0.00142166	1.73869	DNM1	5.7699e-15	1.87272	CWH43	1.6689e-56
ISL1	7.67949e-14	2.10299	DCLK3	6.33115e-05	1.55831	SASS6	4.94157e-96	2.15904	PXN	6.94943e-79	3.4503	TRERF1	2.96397e-60	2.37037	TWF2	1.73898e-154	1.97727	AP001347.1	2.16905e-92	2.70244	KIF26A	0	2.89999	GOLIM4	9.00021e-07	1.85726	SYT8	7.38131e-22	2.08924	DEGS1	1.29794e-151	3.34936	RXFP1	3.59108e-24	2.97997	TUBA4A	7.53357e-41	1.86788	SH3BGRL2	5.70725e-110	3.94675	ALAS1	0.0014303	1.73347	COL24A1	6.3623e-15	2.7428	CCKBR	2.33178e-56
FST	7.69669e-14	2.08046	ENHO	6.67161e-05	1.65622	MGST3	9.24357e-96	1.62839	TTC13	1.05945e-78	4.98801	METTL7A	4.81937e-60	2.36231	PELO	1.95211e-154	2.03091	CEP70	3.06071e-92	2.32129	ORAI1	0	2.67917	AMOTL1	9.2362e-07	1.68736	GPR153	1.32144e-21	1.80568	ARFGEF3	1.70127e-151	3.28211	GABARAPL1	3.83921e-24	1.59622	SUSD6	9.13263e-41	1.61143	UPB1	1.10032e-109	5.3306	MRPS11	0.00143999	1.86472	ZKSCAN7	6.36556e-15	2.3462	AC019197.1	9.1425e-56
TCF7L2	9.14302e-14	1.63322	RAB3A	6.72097e-05	1.62732	TMEM106C	2.39397e-95	1.65122	PTPRE	1.38986e-78	3.19131	DACT1	7.81388e-60	1.96216	XYLT1	1.43578e-153	3.51955	SRSF10	3.89612e-92	1.67623	KLHL5	0	2.6683	CTBP1	9.23752e-07	1.81465	SLC39A2	1.60076e-21	1.7672	SELENON	2.5961e-151	2.40218	INSIG1	3.85638e-24	2.13855	ARFGEF3	9.92739e-41	2.31525	MASP1	1.98204e-109	4.39956	COX4I1	0.00149218	1.55075	AC005609.4	7.27593e-15	1.91594	PRR36	1.45835e-55
FBN3	9.3335e-14	2.19689	TMEM232	8.03106e-05	1.65493	ENDOG	2.5819e-95	1.57397	ITGA9	2.06239e-78	3.26595	NFIB	8.44955e-60	1.57288	CIB1	1.8992e-153	1.89291	HASPIN	4.23629e-92	3.64504	FBXO39	0	5.65116	OGA	9.2385e-07	1.68421	SRRM3	1.62242e-21	2.17177	SMURF2	4.51197e-151	2.53413	ATRAID	4.24704e-24	1.54358	TEAD4	2.11177e-40	1.91979	TMC6	5.4186e-109	2.89829	TBC1D7	0.00151108	1.89025	TNNT1	7.44378e-15	2.05563	AC097478.1	1.8395e-55
NAXE	1.06298e-13	1.77868	OR2A1-AS1	8.70411e-05	1.65982	EBNA1BP2	2.99627e-95	1.56758	TCIM	2.58995e-78	3.37507	ADGRA2	1.40492e-59	1.57201	SORBS2	6.42189e-153	3.74799	RNF157	1.52032e-91	2.55975	ACOT7	0	2.82535	ARHGEF40	9.40587e-07	1.75669	CCDC71L	1.74947e-21	1.77373	DGKH	1.23956e-150	2.45623	HILPDA	5.99088e-24	2.50685	ACOT11	2.1515e-40	2.00787	PHKB	6.13334e-109	2.94887	PKIG	0.00152726	1.78021	DPH5	7.81848e-15	1.57384	LNX1	2.21123e-55
CRB2	1.24553e-13	2.16276	IQCD	9.1586e-05	1.63498	SDCBP2	8.02579e-95	1.66074	PGM2L1	3.32726e-78	3.43983	CADM1	1.45055e-59	1.98339	CRNDE	2.00487e-152	2.12046	NTRK2	1.9185e-91	1.5986	CORO7	0	2.55008	TNRC6B	9.59479e-07	1.64995	EBF4	2.22096e-21	1.74761	MON1B	1.9811e-150	2.92065	KCNH2	6.5198e-24	1.96037	EMC10	2.26352e-40	1.52558	HEY1	7.98255e-109	2.73981	SPHK1	0.00156343	3.08513	BMP5	8.01514e-15	1.92166	GPR132	2.37026e-55
CTSK	1.86211e-13	2.29603	LRRC39	0.000112493	1.68534	IL1RAP	9.22534e-95	1.66552	CORO7	5.71223e-78	3.57422	NYNRIN	2.30925e-59	1.91555	ARHGAP22	1.90057e-151	3.81665	FLRT2	2.61525e-91	1.64469	BNIP2	0	2.55582	MMGT1	9.82701e-07	1.5588	MME	3.3582e-21	1.81408	FAM174B	2.2818e-150	3.38996	CXCL2	6.54683e-24	5.84409	SRGAP2	3.10133e-40	1.68006	CARD8	1.03241e-108	2.93786	HMBS	0.00160648	1.66364	ROBO1	9.46658e-15	1.51044	CSTA	2.87531e-55
NWD2	1.96102e-13	2.10007	ST7-AS1	0.000118413	1.57559	SLC6A9	1.06862e-94	2.18845	LIPA	2.59192e-77	3.31374	P3H3	2.8024e-59	1.85404	TMED3	2.128e-151	1.94684	NAE1	3.17686e-91	1.68052	RALB	0	2.48579	PTPRF	1.00982e-06	1.73187	GGT5	4.26239e-21	2.15393	PIK3CG	2.29978e-150	2.91648	ANXA5	7.06839e-24	1.50029	IGFBP4	3.18368e-40	1.59825	CCNYL1	1.8219e-108	2.94434	ADIPOR1	0.0016253	1.7499	PTGER2	1.18808e-14	2.33434	MAGIX	3.3159e-55
STOX2	2.12309e-13	1.93178	RASD1	0.000123892	1.65995	ATP5MC1	1.12198e-94	1.54049	CLCN3	5.40834e-77	3.04328	EPC2	3.2209e-59	1.91846	CPA4	5.14556e-151	5.15059	SCML2	1.11197e-90	2.7366	TAOK2	0	2.31619	ARFGEF1	1.04175e-06	1.76768	TMEM51-AS1	4.47651e-21	2.32705	SPTLC2	2.60907e-150	2.439	CNIH2	1.00125e-23	2.01939	MPZL1	3.30819e-40	1.52275	NINL	2.10455e-108	3.29642	RARG	0.00169334	1.60815	IRX2	1.24283e-14	2.13915	SALL1	3.60183e-55
ABCA13	2.16659e-13	2.41674	CACNG4	0.000132793	1.60893	PTGDR	1.23975e-94	2.94081	CD82	6.14256e-77	4.24178	CCNG2	3.32051e-59	1.78157	CDH11	5.21684e-151	1.67061	LRP3	1.58565e-90	1.74626	SASH1	0	2.39747	CNTNAP2	1.06657e-06	3.31395	ARHGEF6	4.65694e-21	1.91253	ZNF467	3.14909e-150	2.48153	VEGFB	1.02623e-23	1.53685	TUBB6	3.33196e-40	1.53507	PBXIP1	2.13853e-108	2.80108	GIPC1	0.00172148	1.76136	DUSP9	1.36819e-14	2.26376	CAMK2N1	6.66575e-55
SNED1	2.32296e-13	2.16074	RAB6B	0.000138993	1.85066	EGFL6	4.9283e-94	2.85491	FO393415.1	8.30202e-77	6.71863	MIS18BP1	3.38429e-59	1.69022	NEK6	6.0323e-151	1.92105	ZNF726	5.82337e-90	3.53875	NEDD9	0	2.77257	SCLT1	1.06714e-06	1.63089	SPIN4	5.64409e-21	1.68181	OSMR	4.73479e-150	2.67486	ANGPTL4	1.26277e-23	1.53606	HOXB8	3.78905e-40	1.74033	VPS13C	5.37643e-108	3.02604	SH3GLB2	0.00172151	1.55745	AGBL4	1.43964e-14	1.85112	TYROBP	7.48221e-55
DLGAP1	2.73038e-13	2.13069	AL121601.1	0.00014219	1.63074	TNFAIP8	2.18631e-93	1.76871	NEDD9	2.05338e-76	3.81373	DNMT3A	4.36627e-59	1.74728	SH3GLB1	8.86332e-151	2.00811	HAUS6	3.7387e-89	2.12267	CCNY	0	2.71081	ATF7IP	1.12459e-06	1.7601	KCNIP4	5.65826e-21	1.64611	KANK3	8.20385e-150	2.45192	DPT	1.43421e-23	2.09991	RAMP2	3.81862e-40	1.74882	EDEM1	5.46348e-108	2.90544	TCERG1L-AS1	0.00176156	1.87382	MAP2	1.48403e-14	1.65419	PIK3R5	7.67815e-55
AL590705.1	3.38525e-13	2.15645	AC016065.1	0.000146848	1.5425	PIP4P2	3.15192e-93	1.55366	EZR	6.61147e-76	2.73548	HMBOX1	6.76965e-59	1.89892	PALLD	1.5198e-150	1.99451	TRA2B	4.89422e-89	1.63825	RALGAPA2	0	2.75177	FBRSL1	1.14451e-06	1.69221	AC099786.1	6.35691e-21	1.66406	CASP10	1.56174e-149	3.16878	DDOST	2.01619e-23	1.52368	KLHL5	4.51927e-40	1.59642	DBNDD1	7.86186e-108	3.81704	ZMAT5	0.00177113	1.71989	ADAMTS3	1.53797e-14	2.13983	IL18	8.02725e-55
STK33	4.27564e-13	2.22129	AC002456.1	0.000150491	1.97485	HIST1H2AG	3.58499e-93	2.31541	PNPLA6	7.27491e-76	3.35887	P4HA1	6.88733e-59	1.68472	SMIM37	1.58301e-150	1.92554	NSMCE4A	6.96916e-89	1.84184	TLNRD1	0	2.64969	FAM126B	1.14927e-06	1.61772	LINC00473	6.49213e-21	2.74258	AC011632.1	2.68093e-149	4.56906	KRT18	2.39648e-23	1.6257	HOXB5	6.19006e-40	1.68026	SEC14L1	8.53426e-108	3.31428	NTAN1	0.00178517	1.74611	NEO1	1.55771e-14	1.51801	CLMN	8.18473e-55
ASXL3	4.73283e-13	1.96221	BARX1	0.000157514	1.66578	YEATS4	4.64322e-93	1.78718	SYNJ2	8.16224e-76	3.26712	SDK2	8.52671e-59	2.61384	HBEGF	1.98037e-150	2.35946	POLR3K	2.47924e-88	1.96765	RGS14	0	2.87814	CDK13	1.16312e-06	1.79945	SOCS3	7.27709e-21	1.70432	NLGN4X	3.23395e-149	2.79801	AC067930.4	2.42239e-23	2.46882	CELF2	7.69185e-40	1.73677	FAM126A	8.83678e-108	3.05717	MTX1	0.00178617	1.77929	RTN1	1.67733e-14	3.03853	SIM2	8.21518e-55
REM2	6.20419e-13	2.29241	HPSE2	0.000182166	1.65786	NOP16	6.93473e-93	1.84778	MTRF1L	1.22535e-75	2.63994	CACNA1C	9.00209e-59	1.9768	ASPH	3.00263e-150	2.04312	HNRNPR	5.17422e-88	1.75074	TSPAN2	0	2.87305	CHD2	1.19643e-06	1.72587	PCDHB15	9.47122e-21	2.2602	GNPTAB	3.2476e-149	2.60145	SLC15A3	2.47003e-23	3.24134	SHROOM4	8.20234e-40	1.72032	EIF1AY	1.23771e-107	2.65718	COMMD8	0.00180271	1.8378	LINC02303	1.68562e-14	3.02514	ACPP	9.45684e-55
DNM1	8.91215e-13	1.84195	KCNAB1	0.00018607	1.59075	HSPA14	7.27826e-93	1.63328	FAM78A	2.15483e-75	4.8939	ARHGAP32	1.64123e-58	2.3407	ITGB1	8.50134e-150	2.02486	GFRA1	1.41158e-87	2.15987	RIN2	0	2.57548	SPIN4	1.19808e-06	1.5351	HTR2A	9.88396e-21	2.6223	GDF7	5.69507e-149	3.13428	ERBB2	2.5112e-23	1.7392	CORO7	8.7325e-40	1.57292	SYT17	1.48488e-107	3.18723	IL1B	0.00180934	5.70303	GPSM1	1.86233e-14	1.65126	LYZ	1.71106e-54
LINC01139	1.22272e-12	2.30804	FAHD2B	0.000187632	1.50484	ODC1	1.6789e-92	1.50312	ATP11C	2.75636e-75	3.233	ADAMTS10	1.82597e-58	2.02015	IFI35	2.53759e-148	3.23561	POLD2	1.85247e-87	1.71577	TMEM181	0	2.46681	ULK1	1.20989e-06	1.59059	ENPEP	1.02056e-20	2.52058	ARPC1B	2.30386e-148	2.73021	SMYD3	2.69054e-23	2.16142	RAB29	1.09272e-39	1.77514	CTDSPL	2.87294e-107	3.00284	POLR3F	0.00181718	1.68737	GDF11	2.04351e-14	1.63932	MNDA	2.09314e-54
HOXC10	1.38076e-12	1.80947	CHDH	0.000190082	1.70763	LYAR	2.68843e-92	1.66101	ARL15	3.34963e-75	3.54579	TUB	2.19602e-58	2.82085	HSPB1	3.82587e-148	2.27693	PAFAH1B3	2.3222e-87	1.67106	APLN	0	5.00076	PPIL2	1.2347e-06	1.61688	GABRG2	1.05186e-20	2.72156	GATA2	3.29454e-148	2.85147	NR3C1	3.01123e-23	1.52607	RAPGEF3	1.88989e-39	1.90286	CLCN3	3.90495e-107	2.85828	ITGAE	0.00185612	1.74211	DLX1	2.1204e-14	2.84774	GPRC5C	2.87357e-54
GAL3ST3	1.47389e-12	2.24648	UBE2E1-AS1	0.00019329	1.56407	PLCE1	4.41252e-92	2.11729	GRAP	4.50084e-75	5.1598	SPIN4	2.46946e-58	2.24407	ITGA1	5.23319e-148	2.4582	CDK2	3.43047e-87	2.32168	ST3GAL4	0	2.80748	MLLT3	1.28768e-06	1.7839	BMP10	1.10018e-20	1.59488	LXN	8.06799e-148	1.84381	ERP27	3.02351e-23	3.28554	VANGL1	2.02435e-39	1.75705	SULF2	4.33226e-107	2.96076	ZBTB8OS	0.00186802	1.74728	HSD17B11	2.38193e-14	1.595	L1CAM	3.58881e-54
NUDT11	1.6961e-12	1.97115	B4GALNT1	0.000209096	1.85821	PDE1C	1.01731e-91	2.22392	NFE2L3	6.98117e-74	4.82774	GLP2R	2.55584e-58	3.64942	TMEM54	6.47943e-148	1.90725	FBL	7.04029e-87	1.5984	STIM2	0	2.36007	MLH3	1.33387e-06	1.6253	DHCR7	1.31114e-20	1.99492	HPCAL1	2.49983e-147	3.49486	IFI35	3.87518e-23	3.08677	CPNE5	2.02934e-39	1.79874	ST6GAL1	4.40951e-107	3.13065	SCOC	0.00187096	1.72366	PRKD1	2.45965e-14	2.06052	SMIM25	4.35689e-54
LRRC3B	1.88015e-12	2.49417	TMEM38A	0.000236563	1.65417	NOC3L	1.06336e-91	1.54576	SCN3B	1.37082e-73	4.3209	COL27A1	3.04608e-58	2.03351	ADAMTS14	7.2312e-148	3.855	SSRP1	7.46431e-87	1.70655	ADAM10	0	2.48969	ATP11B	1.40625e-06	1.656	MVB12B	1.39707e-20	1.81853	PTPN14	3.36916e-147	2.71583	SCPEP1	4.05569e-23	1.59505	MOB3A	2.23235e-39	1.60252	AP2A2	7.78884e-107	3.0407	A1BG	0.00187922	1.67025	C12orf76	2.59477e-14	1.5384	TM7SF2	4.50626e-54
SHISAL2A	2.6787e-12	2.12589	APOA1	0.000250968	1.61455	GINS1	2.45476e-91	2.42292	CYB561	1.70379e-73	4.80213	LOXL4	3.25998e-58	3.51008	ACSL4	1.16049e-147	2.14626	G2E3	7.8287e-87	2.20109	RNF149	0	2.58478	SOX4	1.41522e-06	1.55747	RIPOR3	1.67879e-20	2.31947	DNAJC5	3.73995e-147	2.57072	DDIT4	4.37599e-23	2.37381	ADIPOR1	3.39048e-39	1.52858	THSD7A	9.45271e-107	2.91624	PPIC	0.00188006	1.78231	ADAMTS19	2.60524e-14	2.05874	APBB1IP	6.44112e-54
TAGLN3	3.10967e-12	2.20105	DUSP2	0.000256101	1.80588	MED30	3.28448e-91	1.52601	C15orf39	3.43309e-73	3.78553	PABPC4	3.39093e-58	1.62803	ZFAND2A	1.20139e-147	2.11015	HNRNPA1P48	8.34946e-87	1.6452	STX6	0	2.51977	RNF150	1.4247e-06	2.9194	SC5D	1.9635e-20	1.57664	EFNB2	4.19293e-147	2.72203	GRID2	4.81097e-23	2.83217	VAV3	3.5656e-39	1.65672	LRRC8C	1.32443e-106	2.85886	PSMC4	0.00191506	1.63347	MMP16	2.65688e-14	1.63674	GABRP	1.04014e-53
TPD52L1	3.57011e-12	1.86917	AL360012.1	0.000273104	1.54079	MYOZ1	3.83844e-91	2.69607	GBA2	4.70237e-73	3.50285	PCMTD2	4.12412e-58	1.88402	ATP13A3	1.45266e-147	2.35804	C17orf53	8.48241e-87	3.57441	SLC2A3	0	2.84597	TBC1D16	1.43957e-06	1.67352	APOBEC3G	2.20601e-20	2.03323	SMIM10L2A	1.00404e-146	3.56991	PRDX6	5.51755e-23	1.60014	MAP2K6	4.18637e-39	1.62443	MAPK3	1.87878e-106	2.96571	PGLS	0.00195119	1.65576	ERBB2	2.68368e-14	1.51638	PLPPR1	1.13073e-53
PCDH11X	3.5962e-12	2.17933	SNAP25	0.000279576	1.72493	RIPOR2	3.56108e-90	2.10209	CD151	1.03368e-72	2.18938	ZBTB46	4.68905e-58	1.87925	ITGA4	1.75294e-147	1.92871	FAM161A	1.82699e-86	2.1776	PARVB	0	2.73386	KMT2C	1.45271e-06	1.62316	RNASET2	2.24229e-20	1.65209	ABL2	3.41113e-146	2.23507	SLC12A8	7.00165e-23	3.03653	DPEP1	4.56326e-39	2.03321	ZNF710	1.9298e-106	3.09029	SCG5	0.0019709	4.19678	PCYT1B	2.87846e-14	2.25129	AC016705.2	1.58278e-53
ATOH8	3.64551e-12	1.99017	RAP1GAP2	0.000284884	1.69699	SAC3D1	4.39148e-90	1.61295	ABCG2	1.62286e-72	4.86208	CD74	1.46473e-57	2.17636	NPTN	2.51803e-147	1.90896	DLEU2	2.16801e-86	2.64817	ITSN2	0	2.40308	IPO9	1.456e-06	1.72675	DLX5	2.7566e-20	1.86966	CPEB2	4.58315e-146	2.5029	PLPP5	7.55811e-23	1.72348	RNF149	1.04194e-38	1.53869	LRRC4	2.67092e-106	3.4557	SNCA	0.00197165	1.58805	RHOD	2.99104e-14	1.9891	TFEC	2.27224e-53
CIART	3.70564e-12	2.24879	AC104986.2	0.000289791	1.55256	NUP37	5.83571e-90	1.64799	CPNE2	1.87501e-72	2.78227	ROBO2	1.56578e-57	2.27784	BAK1	3.66479e-147	1.93675	NUP62	2.5604e-86	1.78166	GIT1	0	2.66975	SKI	1.51395e-06	1.64422	NCK2	3.57614e-20	1.50391	PTPN4	3.0526e-145	2.67426	LINC01048	8.07321e-23	1.8594	APLNR	1.07602e-38	9.92264	SP6	8.23137e-106	3.51757	TUBB6	0.001981	2.09502	LINC01873	3.04802e-14	2.43908	FOXA3	2.3432e-53
AC005162.3	3.84757e-12	2.18809	WNT11	0.000297645	1.52543	DBI	1.00407e-89	1.55126	ZDHHC2	2.8868e-72	4.0344	PCDHGB6	1.62e-57	1.84382	ADGRE5	7.19767e-147	2.3237	HIST1H1E	3.61359e-86	2.28045	NOTCH1	0	2.20656	GPSM1	1.54602e-06	1.69443	GADD45G	3.69679e-20	2.68359	STIM2	3.96678e-145	2.23651	RGS9	8.18139e-23	2.50823	OSTM1	1.46062e-38	1.64621	PLPP3	1.19255e-105	3.08749	PSMF1	0.00198765	1.78793	ARX	3.20343e-14	2.26841	SCNN1B	4.11379e-53
AL645608.3	4.02121e-12	2.03563	MHENCR	0.000311484	1.52921	EMILIN2	1.61267e-89	2.18568	KIF13B	3.11117e-72	4.34578	SSC5D	2.12208e-57	2.96577	TEX41	1.20308e-146	3.49357	CRABP1	3.9723e-86	1.91858	YES1	0	2.50171	PRDM4	1.68542e-06	1.53616	TTTY15	3.89617e-20	1.8279	KIF1C	5.60229e-145	2.45073	COLEC11	8.30329e-23	2.32524	UNC5B-AS1	1.76377e-38	1.60765	ZNF467	1.25206e-105	2.71737	BUD31	0.002032	1.75467	C14orf132	4.17959e-14	1.59381	CA4	5.34673e-53
MGARP	4.5189e-12	2.35696	TRPC6	0.000357389	1.69242	FSD1	2.31826e-89	1.63079	PCDH17	3.42985e-72	2.76798	IRF2BP2	2.8561e-57	1.66769	SLC52A2	2.36224e-146	1.94495	SNRPB	4.5222e-86	1.69373	CCPG1	0	2.52268	GYS1	1.69946e-06	1.59289	APOBEC3C	4.55818e-20	1.77656	FAM184A	6.76234e-145	3.88445	CDA	8.63238e-23	2.21664	ATP8A1	2.08715e-38	2.12499	ARHGEF7	1.32353e-105	3.06615	NAGK	0.00203569	1.81558	CPAMD8	4.42888e-14	1.94955	GCHFR	1.00817e-52
AC007563.2	7.31582e-12	2.29189	NT5M	0.000374948	1.68272	BRIP1	4.66513e-89	2.43629	KCNQ1	5.18381e-72	4.97318	VASH2	3.02377e-57	2.42603	PLAC9	1.50522e-145	2.66797	ECI1	8.64692e-86	1.72759	KCNF1	0	4.55681	AQP1	1.72098e-06	1.56706	LINC02024	5.43367e-20	2.62668	IGFBP3	1.12651e-144	2.89499	UGP2	1.02606e-22	1.52702	ABRACL	2.14731e-38	1.50822	COLEC12	1.53147e-105	2.5945	ACOT8	0.00204372	1.56589	HOXD11	4.61576e-14	1.79976	SPI1	1.04679e-52
PTGER2	7.68908e-12	2.28455	AC116036.2	0.000378371	1.55351	HES5	7.53702e-89	3.172	CCPG1	9.33288e-72	2.83186	TRIM9	6.24255e-57	2.88377	PLS3	1.52518e-145	2.16084	ASIC2	1.26539e-85	2.47937	MFSD12	0	2.50514	KAZN	1.76888e-06	1.68495	BAIAP3	5.51585e-20	1.9324	ACOT11	1.64401e-144	2.94731	PPP1R3C	1.05435e-22	2.41237	CDYL2	2.47001e-38	1.87193	PGS1	4.30206e-105	2.93605	C9orf40	0.00205151	1.58196	RARB	4.72035e-14	1.74577	NLRC4	1.19311e-52
SMIM24	1.09216e-11	1.93895	NEURL2	0.000402363	1.62341	LGALSL	1.03511e-88	1.63426	IFNAR1	1.4954e-71	2.85269	PDE11A	8.18364e-57	2.67252	FGF5	2.49131e-145	3.73751	PARP2	2.37077e-85	2.12115	ENG	0	3.25542	PHLPP1	1.80557e-06	1.52106	AC012123.1	6.06148e-20	2.33778	GNG11	2.54762e-144	3.72203	GPX7	1.10592e-22	1.52194	GIMAP6	3.72132e-38	2.07398	SASH1	4.73804e-105	2.85501	PADI2	0.00207461	1.60293	ACSS3	4.87874e-14	1.97931	SST	3.20918e-52
TAC3	1.56436e-11	2.19334	SLC2A4	0.00040834	1.61325	TIMELESS	3.21764e-88	1.94795	PARP4	1.70025e-71	3.40544	AC092691.1	1.39443e-56	3.1973	CCNYL1	2.63979e-145	2.57154	BRIX1	1.02199e-84	1.75639	LBH	0	3.16499	ATM	1.83181e-06	1.74074	HS3ST4	7.34708e-20	2.15915	LBH	4.22988e-144	3.45819	CDKN2B-AS1	1.14658e-22	2.2963	KCNN3	3.75101e-38	1.86184	DPEP1	6.07319e-105	3.91588	C8orf82	0.00208861	1.56547	CACNB4	5.13624e-14	2.09871	TMEM238	3.73124e-52
KAT6B	1.64326e-11	1.6721	B3GNT8	0.000422514	1.63386	NAB1	3.883e-88	1.64439	CARD10	2.40054e-71	3.92954	SLC7A8	2.01967e-56	2.21349	SH3BGRL3	3.71526e-145	2.39301	UBR7	1.13048e-84	2.25475	SLC29A3	0	3.91694	DONSON	1.83259e-06	1.52294	TPST1	7.81559e-20	1.87079	FGD6	4.69822e-144	2.61961	CYP26A1	1.14977e-22	5.32971	RGS10	3.83828e-38	1.50407	SAMD10	6.94732e-105	4.08602	PPP1R7	0.00209083	1.69101	ADGRL1	5.43507e-14	1.55307	AC023300.2	4.83835e-52
BASP1-AS1	1.64927e-11	1.95537	TRIM61	0.000434068	1.5765	AVPR1A	4.2495e-88	3.05392	NID1	4.75135e-71	2.33907	NEK6	2.62073e-56	1.96189	RCN1	4.14803e-145	2.07728	NET1	2.20922e-84	1.76699	VOPP1	0	2.5149	TMTC4	1.83739e-06	1.7028	AC003092.1	9.73515e-20	2.25731	RAB3D	4.9374e-144	2.46672	UPK3BL1	1.19008e-22	2.48966	PCNX3	4.0899e-38	1.7125	NOL4L	7.49986e-105	2.69579	FBXL16	0.00211781	2.5305	ESRRG	5.47878e-14	2.30775	CAPG	7.87634e-52
LRRC61	1.67298e-11	1.96892	ZNF793-AS1	0.000438094	1.54502	EXOSC5	4.59672e-88	1.63007	KCNN3	6.97984e-71	4.00059	THNSL2	3.04798e-56	3.12928	TUBB6	6.65767e-145	1.88948	C7	2.9612e-84	2.29558	PLD1	0	3.00331	LRRC58	1.95876e-06	1.83809	SH3YL1	1.16996e-19	1.52363	GATD3A	6.14919e-144	4.0345	FMN2	1.26567e-22	2.80791	CPM	4.20883e-38	1.56211	SEMA4C	7.63954e-105	2.66199	CASC8	0.00215904	2.1547	SERTAD4	5.66206e-14	1.76743	SLC44A3	9.3847e-52
ZC2HC1A	2.12267e-11	1.64469	LINC02447	0.00044753	1.52644	JPH2	6.06784e-88	2.34476	VANGL1	1.82363e-70	3.90331	NFE2L2	3.06534e-56	1.5669	GCAT	1.23169e-144	2.39428	ILF3	3.4861e-84	1.61172	IQGAP1	0	2.37474	PURB	1.97383e-06	1.77294	BTG2	1.19128e-19	1.50707	RGS14	7.91721e-144	2.5518	JDP2	1.4868e-22	1.71558	SHISA5	4.97232e-38	1.51469	RGS3	8.2387e-105	2.74136	TMEM230	0.00217497	1.7848	CFC1	5.95247e-14	3.26599	PROX1	1.47112e-51
TNNI3	2.36368e-11	2.08777	REEP1	0.000483353	1.6231	ARHGAP10	6.07196e-88	1.64459	TPM3	2.7948e-70	2.01918	BEX1	4.08637e-56	1.6613	PARVA	1.79601e-144	1.85213	HMGN3	4.47013e-84	1.69234	SYNJ2	0	2.51713	SBF2	2.02828e-06	1.81918	KRT3	1.59511e-19	1.98168	SV2B	1.20977e-143	3.08326	PTGER3	1.57118e-22	2.8641	CCNY	6.44483e-38	1.50042	ZNF813	1.00437e-104	3.4781	GYG1	0.00217611	1.58823	FAM239A	5.9755e-14	2.34454	FAAH2	1.51227e-51
F10	2.44017e-11	2.15801	TMEM169	0.000484827	1.53087	RCSD1	7.56634e-88	1.67604	TMEM246	3.42198e-70	3.3369	NWD2	4.4263e-56	3.69555	JAZF1	2.2233e-144	2.49026	FST	7.75322e-84	3.08971	PNPLA6	0	2.51057	CCDC8	2.10372e-06	1.64181	SLITRK5	3.33183e-19	1.83501	CHST1	4.7951e-143	2.26905	IGSF10	1.64895e-22	2.65416	KIF5B	6.95545e-38	1.64492	CELF2	1.59154e-104	3.29187	TFB2M	0.0021768	1.50598	LRRC1	7.75092e-14	2.07937	C5orf38	1.70075e-51
OR51D1	2.8284e-11	2.11645	COLCA1	0.000535887	1.50862	AC245595.1	1.48756e-87	1.5517	MT-CYB	4.86239e-70	1.67746	CCNL1	5.62628e-56	1.76051	ACTC1	3.31347e-144	15.19	C18orf54	2.33638e-83	2.41535	RNPEPL1	0	2.35592	ERCC2	2.22644e-06	1.57381	OLFML1	6.29031e-19	2.10877	BMP2K	4.86415e-143	2.6619	CYTIP	1.72316e-22	2.60267	MARCH2	1.23965e-37	1.64498	HTR1F	2.63363e-104	4.5633	CARD19	0.00220524	1.70142	YPEL1	7.95182e-14	1.76052	TMEM92	1.79455e-51
GPHA2	3.00483e-11	1.56183	ACOT2	0.000540001	1.68713	L1CAM	2.20609e-87	2.22653	NUDT14	5.73151e-70	2.8626	LARGE1	6.08425e-56	2.21979	CCDC50	4.38994e-144	2.24897	PSMG1	2.51547e-83	1.82482	PLEK2	0	5.59241	NIN	2.23422e-06	1.70492	GATA2	6.70206e-19	1.56504	PRR5L	5.40965e-143	3.30339	SYNPO2	1.81751e-22	3.12022	RAB38	1.74841e-37	1.85464	FIGNL2	3.14289e-104	3.11049	ARPC1A	0.00222921	1.85218	CALCB	9.40022e-14	2.10573	CD84	3.80198e-51
SYNDIG1	3.30814e-11	2.37851	OPCML	0.000540788	1.63018	MAPRE2	4.68124e-87	1.6312	TBXA2R	7.94981e-70	4.37799	GOLGA8A	6.39133e-56	1.94476	TMEM165	5.40141e-144	2.12809	CCSAP	2.89643e-83	2.68581	KIF13B	0	3.06702	PDE9A	2.24893e-06	1.52656	KRTDAP	6.93615e-19	2.15596	MICALL1	6.93669e-143	2.6762	B3GALT5-AS1	1.96351e-22	1.88741	DNAJC5	1.94156e-37	1.55712	KIAA0319L	4.22983e-104	2.80898	NDUFB3	0.00223269	1.81819	CORIN	1.11399e-13	1.61061	SH3YL1	8.24107e-51
LINC02384	4.20312e-11	2.00996	FGF13-AS1	0.00054635	1.55382	COX8A	5.89639e-87	1.50855	EMB	1.3934e-69	3.99446	CLIC6	9.86123e-56	3.69439	CCDC107	5.96668e-144	2.01982	RBBP4	3.49498e-83	1.68934	SLC9A1	0	2.54871	TNS2	2.25427e-06	1.70779	HOXD10	7.11166e-19	1.89605	ATP6V0A1	3.13431e-142	2.18884	COL6A2	2.00409e-22	1.52597	TNFRSF11A	2.08259e-37	2.89016	FAM129B	5.40676e-104	2.80992	ATOX1	0.00226752	2.05319	LYRM1	1.21988e-13	1.62017	NUP210	1.49848e-50
AC090673.1	5.16618e-11	2.08275	MEGF10	0.000594672	1.63863	SIVA1	1.44176e-86	1.51624	CRACR2B	3.37757e-69	4.30876	OXER1	2.32432e-55	3.23062	MRC2	6.15963e-144	1.85435	SEMA3A	4.51658e-83	1.75593	FMNL1	0	3.87282	HOXC10	2.2734e-06	1.58479	TP53INP1	7.13573e-19	1.59154	CHST15	5.16264e-142	2.231	CADM1	2.34428e-22	1.72547	NHSL1	2.29511e-37	1.81881	TBX15	1.06172e-103	4.37315	GSTO1	0.00230309	2.05224	EFS	1.61739e-13	1.71474	LINC02381	2.34064e-50
PHF6	6.51636e-11	1.58423	LINC01197	0.000603508	1.67543	CAPG	1.20699e-85	1.54659	CROT	3.53548e-69	4.01121	KCTD16	3.33132e-55	3.3876	PLPPR4	2.68943e-143	4.64266	ERH	6.03353e-83	1.68034	PRKD2	0	2.39011	AKAP10	2.29211e-06	1.58779	IDI1	7.89238e-19	1.54346	NUDT4	5.80658e-142	2.89964	CFB	3.30843e-22	1.75991	ATG4A	2.36149e-37	1.82492	NRP1	2.09946e-103	3.27633	SYNPO	0.00232377	2.95734	SATB1	1.66823e-13	1.71715	AC104794.4	2.87293e-50
MYCNOS	6.74506e-11	2.13855	HDHD5-AS1	0.000670609	1.51197	UACA	2.42982e-85	1.63446	TCIRG1	4.41691e-69	3.53358	PDE8B	3.70657e-55	3.10284	ZYX	2.95235e-143	1.99968	NUP205	1.95923e-82	2.13026	AGFG2	0	2.88404	PLAT	2.30143e-06	2.00707	LHX1-DT	8.65402e-19	1.84908	SLC9A3R2	6.04142e-142	3.38495	FKBP11	3.79916e-22	1.93259	MAP3K3	2.42332e-37	1.56444	NCKAP5	2.14256e-103	4.06119	TRAPPC2L	0.00240911	1.65769	AC078909.2	1.67681e-13	2.2654	MAPK15	3.1651e-50
KIAA1549	7.03211e-11	1.66432	MAP7	0.000687036	1.59292	AL139246.5	3.34513e-85	2.19711	SUSD6	7.63906e-69	3.36444	PARP8	6.29054e-55	2.19168	RNF128	5.36468e-143	3.15574	RBMX	2.04521e-82	1.62148	RNF144A	0	2.5913	NSD2	2.37274e-06	1.71161	SCD	1.15968e-18	1.62801	TTC13	6.628e-142	2.90139	ITM2A	6.1247e-22	2.77674	CD276	2.99487e-37	1.59214	MGAT4A	2.70027e-103	3.25326	LINC00520	0.00245253	2.50822	TRERF1	1.69582e-13	1.9214	FAM83F	4.40618e-50
SIGLEC11	7.19164e-11	2.09021	NACAD	0.000749343	1.56534	NCAPH2	1.23093e-84	1.77047	SLC35F2	1.08256e-68	3.90913	ATM	8.25557e-55	1.72716	OLFML2A	6.82395e-143	2.65417	HIST1H1C	2.10937e-82	2.06717	AQP1	0	3.19656	DYNC2H1	2.3832e-06	1.73723	RHBDD2	1.65771e-18	1.58778	SUSD6	7.64956e-142	2.4833	JUND	7.07722e-22	1.53961	PRKX	4.49509e-37	1.5951	CHST7	2.9066e-103	3.09612	FAM104B	0.00248859	1.52336	JMY	1.70917e-13	1.68124	LCN2	6.31106e-50
AC110491.1	7.79917e-11	1.91436	AC020765.2	0.000831764	1.59485	CKB	1.77618e-84	1.63745	KLHL6	1.64025e-68	6.06617	TRA2B	1.01361e-54	1.56624	KRT17	1.26011e-142	4.78199	UBL7-AS1	2.38572e-82	2.49363	FMNL3	0	2.19318	SZT2	2.43877e-06	1.56043	MANBA	1.75204e-18	1.62241	MGAT5	1.71116e-141	2.47722	SLC22A17	1.05164e-21	1.63973	MAP2K3	5.49017e-37	1.60681	SH3BP2	3.99148e-103	2.82993	SLIRP	0.00255342	1.69942	BCL11B	2.01731e-13	2.53149	SAA1	6.978e-50
GRIK2	7.83607e-11	2.29796	EPHX3	0.000834446	1.60718	TUBA1C	2.08669e-84	1.59606	ARHGAP28	1.81582e-68	2.87891	PHIP	2.29059e-54	1.64418	GIPC1	1.30989e-142	1.80307	PAXX	3.41261e-82	1.7405	SWAP70	0	2.66765	RUFY3	2.4445e-06	1.83868	TNFRSF21	2.09883e-18	1.62293	TDRP	5.24857e-141	2.9064	SP100	1.15594e-21	1.74047	BTBD11	6.25882e-37	2.17217	TRAF6	4.46657e-103	3.6254	FAM214B	0.00255612	2.02971	ITGB8	2.11121e-13	2.21922	S100A12	7.14704e-50
RND2	8.33436e-11	1.88471	CNTNAP1	0.000897982	1.54506	GEN1	3.97391e-84	2.12709	CAVIN3	1.86253e-68	2.89224	SCPEP1	2.3166e-54	1.70426	TMEM173	2.5233e-142	2.0437	HNRNPM	3.54114e-82	1.61105	GNAI2	0	3.06049	PLOD2	2.5266e-06	1.898	USP9Y	2.78867e-18	2.01745	COL11A1	8.65468e-141	2.70637	RANBP3L	1.29239e-21	3.56877	KLHL2	7.47706e-37	1.85252	PLEC	5.44889e-103	2.68392	RNASE2	0.00257392	1.57524	TMTC2	2.38483e-13	1.98782	AC245041.1	8.28269e-50
NLGN1	9.38678e-11	2.08556	LINC01006	0.000979935	1.53859	MYOM1	8.77999e-84	2.57681	RAB38	7.58089e-68	4.23975	SVIL	2.63837e-54	1.77049	PLOD2	2.78877e-142	2.2057	TFDP1	5.1718e-82	1.90453	ABRACL	0	2.75079	AFMID	2.5527e-06	1.59511	KCNH2	2.92339e-18	1.65425	HMOX2	1.04632e-140	2.57875	CBX6	1.98578e-21	1.60241	CHST15	7.53368e-37	1.58591	RXRA	7.8951e-103	2.82882	CDC42EP2	0.00257604	1.72106	LPAR4	2.43144e-13	1.98988	AC243773.1	8.37071e-50
CITED1	1.061e-10	2.23532	DLEU2	0.00105422	1.51215	SPDL1	9.27396e-84	1.55438	CLEC1A	8.29204e-68	4.23584	KLHDC10	3.84686e-54	2.03703	UBTD1	4.40566e-142	1.64614	KDELC2	9.30149e-82	2.15318	XKR4	0	4.17686	KLHL36	2.66269e-06	1.61137	LINC01905	3.27538e-18	2.28966	RALGAPA2	1.19148e-140	2.96148	GAPT	2.16997e-21	3.50349	SLC35G2	8.95767e-37	1.7618	SYNJ2	1.87829e-102	2.7747	SNX3	0.00261511	1.96304	FAM117A	2.48889e-13	2.00219	SYT7	9.13671e-50
IRX2	1.2439e-10	2.00064	IPO9-AS1	0.00113266	1.58741	IQGAP3	1.66807e-83	2.73824	TANC2	8.63861e-68	3.1999	ZCCHC24	3.90916e-54	1.84336	SRA1	4.909e-142	1.8786	H1FX	1.4627e-81	1.67971	SOX5	0	2.86823	TARS2	2.6759e-06	1.54222	PCED1B	4.95273e-18	2.4023	CDC42EP2	1.2237e-140	2.61345	ALDH1L2	2.25467e-21	2.49754	MAML3	1.05042e-36	1.52235	CORO6	3.81674e-102	4.55951	SMCO4	0.00271564	1.68839	NOVA1	2.61877e-13	1.60706	DOK5	9.89337e-50
WNT5B	1.27097e-10	2.3264	MCF2	0.0011407	1.74821	TEDC2	2.13243e-83	2.27932	COLEC12	1.19718e-67	2.71641	CNKSR3	4.72106e-54	2.36284	BX322562.1	8.44415e-142	3.04729	TUBG1	3.16718e-81	1.64809	TEK	0	2.13074	RIC1	2.68974e-06	1.65737	NR1H3	5.69095e-18	1.857	MAP3K3	1.56965e-140	2.44451	PTK7	2.43225e-21	1.5664	CMIP	1.34089e-36	1.60155	ZDHHC14	3.86595e-102	2.94483	FUOM	0.00282525	1.63587	ILF3-DT	2.74106e-13	1.65012	CLDN8	1.47777e-49
RBM11	1.27421e-10	2.13462	SMIM10	0.00124199	1.6203	E2F8	6.70133e-83	3.0526	MRC1	1.79875e-67	6.04998	SNHG8	6.56079e-54	1.53573	IL33	9.78909e-142	3.02275	RNF175	4.02576e-81	2.98739	MYO5A	0	3.23586	ATAD2B	2.6957e-06	1.66004	AC002511.2	6.07862e-18	1.50422	GRPEL2	1.95443e-140	2.50433	SULF2	2.57811e-21	1.50277	SNN	1.35729e-36	1.5451	RALB	5.30323e-102	3.10982	TEX9	0.00288814	1.55863	IFT88	3.24731e-13	1.50743	F11-AS1	1.69793e-49
AP001816.1	1.59981e-10	1.98309	STEAP1B	0.00139128	1.77123	PSMG1	1.18121e-82	1.50795	ZDHHC14	2.14937e-67	3.63332	NBPF19	6.5649e-54	2.22058	PALM2	1.4737e-141	2.55581	RFC1	7.87835e-81	1.61208	PIH1D3	0	5.42344	COQ8B	2.72717e-06	1.50166	VGF	7.20923e-18	2.93519	ETS2	3.20269e-140	2.37804	PLIN2	2.97335e-21	2.23451	ACOT7	1.51246e-36	1.80233	EFCC1	7.71094e-102	4.73177	ANAPC11	0.00292925	1.50793	PDE4DIP	3.26546e-13	1.81322	GJB4	1.70523e-49
ADGRB1	1.6221e-10	2.02797	CCDC146	0.00164342	1.55542	FRY	1.32391e-82	2.04652	MYEF2	3.2909e-67	3.16322	ARHGEF40	6.63603e-54	1.76082	TRAF5	1.53261e-141	1.91927	IL17RD	1.39393e-80	1.99096	GDF15	0	3.0751	ZNF512	2.76933e-06	1.70182	NCALD	7.65849e-18	1.68641	IL3RA	4.95227e-140	2.05538	DIRC3	4.17456e-21	2.90413	PLD1	1.99995e-36	1.76979	NUDT14	7.98478e-102	2.56058	ELOC	0.00295594	1.82258	ZNF354C	3.31181e-13	1.83192	IL12RB1	1.86198e-49
HPCA	1.80765e-10	2.12236	SLC11A1	0.00223062	1.54347	ESPL1	3.0434e-82	2.69444	TMEM132A	4.82366e-67	2.71667	IL11RA	7.73705e-54	1.52884	KIFC3	1.9484e-141	2.02464	TAC1	1.94634e-80	1.975	ASAP2	0	2.32632	ELMO2	2.82671e-06	1.64017	ANGPTL6	7.97025e-18	2.45614	PTP4A3	5.21028e-140	2.59041	SMARCD3	4.24886e-21	1.59314	RASGRF2	2.99389e-36	2.13862	TM4SF18	8.28475e-102	2.23031	PTRH1	0.00296114	1.78859	PNMA3	4.07324e-13	2.38419	KRT7	2.75665e-49
IRX5	2.02129e-10	1.98577	LURAP1	0.00249723	1.5621	NUDT8	6.49018e-82	1.88734	HTRA3	1.14607e-66	3.1869	STOX2	7.97282e-54	2.23403	CHAC1	2.91917e-141	2.74019	TWIST1	3.12928e-80	1.71474	BMP2K	0	2.89524	ROBO1	2.83776e-06	1.63664	AC013470.2	8.91192e-18	2.53637	CLCN3	9.19025e-140	2.29923	HEBP1	4.34646e-21	1.602	STXBP1	4.36763e-36	1.6622	MAVS	8.98381e-102	2.8149	PSME2	0.00298769	1.61747	CA11	4.29376e-13	1.62105	TRPM2	3.14603e-49
LETMD1	2.46424e-10	1.69955	LINC01137	0.00283138	1.66811	LPL	1.8072e-81	2.10509	STK10	1.76909e-66	2.96085	CNOT2	9.26698e-54	1.56702	DMD	5.64081e-141	2.27495	HNRNPA2B1	5.74849e-80	1.57225	ATP6V0A1	0	2.16264	KCNIP4-IT1	2.94353e-06	3.60965	HCRTR2	1.31759e-17	1.88107	FDX1	1.07128e-139	2.71769	PLOD2	4.43856e-21	1.74319	MPZL2	5.3863e-36	2.23244	CTNND1	1.03983e-101	2.9575	B4GALT7	0.00299734	1.5735	BCL2	4.68787e-13	1.53883	AC092306.1	3.2484e-49
CCBE1	2.6958e-10	2.171	AC087500.1	0.0029683	1.51451	ALKBH2	6.18267e-81	1.56225	CARTPT	1.78303e-66	5.20539	SMOC2	1.09328e-53	3.28497	B4GALT4	5.84479e-141	2.04533	SH3GL3	8.82204e-80	2.91877	SLC35F2	0	2.7874	NID1	3.06423e-06	1.55467	PANCR	2.5612e-17	2.10359	ATP2B4	1.35599e-139	2.21908	CEACAM1	4.80888e-21	2.13964	SRGAP2B	6.56691e-36	1.72246	SOX6	1.25832e-101	2.93467	IFITM3	0.00302421	1.87195	ARL17B	4.70889e-13	2.06502	ATP1B1	3.50121e-49
TSPAN6	2.74887e-10	1.59063	AC108047.1	0.00296966	1.5381	SLC15A4	6.66356e-81	1.77978	ASAP2	2.82113e-66	2.93837	COL23A1	1.09595e-53	3.12896	COQ10B	1.18867e-140	1.86226	FZD2	1.60308e-79	1.60398	IGFBP4	0	2.97305	SIN3A	3.07137e-06	1.75356	PHF24	4.82373e-17	2.25614	PCDHB5	1.57683e-139	2.98862	MMP11	5.0394e-21	2.1136	PGPEP1	6.70186e-36	1.55765	STK10	1.49899e-101	2.79416	COL5A1	0.00302791	2.33868	PRTG	4.86349e-13	1.53179	CD244	3.51408e-49
ANKRD35	2.84152e-10	2.10139	RRAD	0.00332347	1.70949	EZH2	7.3373e-81	1.59474	SPTLC2	3.05549e-66	3.1726	MAF	2.29387e-53	2.2827	QSOX1	1.41423e-140	2.01089	HIST1H2BF	3.81308e-79	3.41308	SAT1	0	3.98659	HMBOX1	3.10254e-06	1.73043	SIGLEC9	5.35103e-17	1.91824	HLA-E	1.77291e-139	2.66643	NAV3	5.58349e-21	1.69039	PTPN4	7.97912e-36	1.5534	GFM1	1.93726e-101	2.86979	UQCRQ	0.00304592	1.93733	DGCR9	5.48066e-13	1.74835	TRIM55	9.39421e-49
TBX5-AS1	3.39324e-10	2.09893	RNLS	0.00359409	1.52751	PIP5K1B	8.15375e-81	2.40469	ADGRG1	8.90266e-66	4.39148	SPRY4-AS1	2.34017e-53	2.59301	CDKN2D	1.78229e-139	1.91007	MRPS6	5.5068e-79	1.50098	MINDY2	0	2.42032	PI4KA	3.19776e-06	1.81606	PTGER4	6.16061e-17	2.05346	ARHGEF12	1.86257e-139	2.59107	MMP10	6.1447e-21	6.61559	FAM84A	8.40885e-36	1.83184	THBD	2.64797e-101	2.7244	CCNDBP1	0.00308159	1.8575	GRIK5	5.71999e-13	1.93314	SLC43A2	1.0532e-48
WT1	3.42205e-10	1.8449	AC116565.1	0.00371734	1.62215	CEP128	1.44088e-80	2.45677	EXOC6	9.14767e-66	3.86005	AC009041.2	2.97786e-53	1.95268	TES	1.94592e-139	1.99625	EMC9	8.25363e-79	2.31181	FES	0	2.75315	APBA2	3.25775e-06	1.72128	TTLL6	7.05942e-17	2.34241	RPS6KA1	2.86658e-139	2.88678	LGALS2	6.68123e-21	3.23713	MCCC2	1.21413e-35	1.781	TMEM127	3.32886e-101	2.85354	RAD51D	0.00313252	1.58013	BTBD17	5.78357e-13	2.42797	ADAMDEC1	2.40664e-48
AC011511.1	3.73318e-10	2.08246	NMUR1	0.00375413	1.57743	PPIL1	1.88819e-80	1.50518	FMNL1	1.02372e-65	5.76051	LRRN3	3.33196e-53	3.17403	CFH	2.10711e-139	2.34904	HOXA10	9.76034e-79	1.63463	RFLNB	0	2.36672	ZNF219	3.32477e-06	1.53145	LINC01695	7.17552e-17	2.20753	CRACR2B	3.3451e-139	2.91079	TGM2	7.66628e-21	1.9637	SERP2	1.33073e-35	1.94878	IVNS1ABP	3.63726e-101	3.4093	PDLIM4	0.00319041	1.50953	ZNF92	6.38837e-13	1.68917	BX547991.1	2.66119e-48
FGF10	3.77651e-10	1.86312	EFCAB1	0.00380556	1.51359	DCPS	3.90565e-80	1.68224	SLC12A2	1.10731e-65	3.11974	PRSS35	3.65434e-53	3.27908	DAP	2.77256e-139	1.75869	SNRPD3	1.02609e-78	1.63976	KCNN2	0	3.88931	GATA3	3.35867e-06	1.64019	XXYLT1	7.76593e-17	1.57323	KIAA0100	3.44284e-139	2.41241	FAH	8.87686e-21	2.02414	CCDC85B	1.41183e-35	1.59253	ASAP2	5.10515e-101	2.59511	NR2F1-AS1	0.00326666	1.5628	DSEL	6.53769e-13	1.64333	PLS1	1.3054e-47
LINC00632	4.19719e-10	1.58582	RAB7B	0.00393563	1.59962	KIF18B	4.52739e-80	2.48511	FAM49A	1.67851e-65	3.03884	GFRA1	4.10474e-53	2.24965	AC106897.1	1.10595e-138	3.44035	JPT1	1.08059e-78	1.83988	COMT	0	2.422	CLIP2	3.36185e-06	1.80887	LRRC4B	8.47743e-17	1.52373	TMSB10	1.3725e-138	1.68841	UBE2L6	1.07413e-20	1.51507	SRGAP2C	1.44617e-35	1.66995	TAL1	6.32185e-101	3.66123	LINC01116	0.00331458	1.71552	TMEM200C	6.5676e-13	2.09525	CHMP4C	1.83313e-47
LPAR2	4.40065e-10	1.92201	SALRNA2	0.00417864	1.70908	IFIT2	6.23883e-80	2.17697	RHOC	3.39761e-65	1.66186	KCP	5.46454e-53	2.17338	P4HA3	1.31466e-138	2.9917	PCNT	1.26846e-78	1.99716	SLC35G2	0	2.78044	ERCC6L2	3.36643e-06	1.58678	LMO7	1.05367e-16	1.59808	SLC16A7	1.67509e-138	3.60542	TMEM141	1.12309e-20	1.64701	PCTP	1.51217e-35	1.58675	CROT	6.78457e-101	3.67144	STX4	0.00332611	1.99455	EPHA6	7.26916e-13	2.23552	FGFBP1	2.0422e-47
TSPOAP1	4.64923e-10	1.92314	FAM218A	0.00445575	1.50584	NPY1R	1.34968e-79	1.58976	RASGRF2	6.4321e-65	4.78483	MLLT1	5.93336e-53	1.91453	NEK7	1.69954e-138	2.02825	GOLM1	2.33308e-78	1.56311	FXYD5	0	2.44937	TBL1X	3.38606e-06	1.8701	GPR19	1.22532e-16	1.96698	PLAU	2.69756e-138	2.86532	PODNL1	1.12403e-20	2.8956	ITPR3	1.57459e-35	1.85585	STX6	7.06346e-101	2.84729	RAP1A	0.00342122	1.8579	DAAM2	7.56908e-13	1.52423	VAV3	2.69626e-47
AF106564.1	6.76409e-10	2.03296	AL138762.1	0.00452309	1.5145	TMEM97	1.54995e-79	1.50798	STIM2	6.64028e-65	2.86267	WWC2	7.87979e-53	1.86983	AFAP1	2.11414e-138	1.91616	RAD1	2.76434e-78	1.97276	SNN	0	2.57088	VASN	3.46225e-06	1.64648	HMX1	1.30664e-16	2.16788	MTUS1	6.365e-138	2.18028	DMKN	1.16061e-20	1.74402	SV2B	1.57583e-35	1.82556	HOPX	7.68649e-101	2.68877	HOPX	0.00351074	3.62809	GSTM5	8.02578e-13	1.96003	GPR84	3.0391e-47
CNMD	8.16584e-10	2.47646	HSPB8	0.00500266	1.68936	ATP8B1	1.81548e-79	1.5059	YBX3	1.61228e-64	1.93661	TFDP2	1.05128e-52	1.56115	RHOQ	2.36176e-138	1.77735	PRTFDC1	3.33516e-78	1.99387	ADCYAP1R1	0	4.7683	RNF169	3.51978e-06	1.70303	TOB1	1.46653e-16	1.6383	ORAI1	8.62785e-138	2.39672	PEX2	1.29206e-20	1.56228	KIF1C	1.64683e-35	1.51146	TSPAN14	7.71229e-101	2.81085	ZNHIT2	0.00356741	1.59573	TMSB15B	8.42e-13	1.6515	AC016526.1	3.06232e-47
CEP70	8.88442e-10	1.82412	AC093249.6	0.00505213	1.51931	HIST1H3G	2.99157e-79	2.93855	ZSWIM6	2.16952e-64	3.21519	HINT3	1.16779e-52	2.02796	RNH1	2.36502e-138	2.03744	PPAT	4.85135e-78	2.13472	ARRDC3	0	2.11108	FAM102B	3.61157e-06	1.6215	TLR6	1.85608e-16	2.26559	ICA1	9.52872e-138	2.49906	PHTF2	1.3378e-20	1.79712	STARD8	1.7661e-35	1.71913	TNK2	1.72701e-100	2.88151	AC109479.1	0.00357847	3.53973	LRP1B	8.64227e-13	2.13084	NSUN7	3.22237e-47
HOXC11	9.69161e-10	2.00322	COL11A2	0.00546053	1.54895	RAD54L	3.22382e-79	2.68145	IL16	2.42926e-64	5.75963	PTEN	1.31215e-52	1.68829	YIPF2	2.69515e-138	1.80782	ARL6IP6	5.2558e-78	1.82201	HAGH	0	2.46042	NUP155	3.73247e-06	1.60624	LY6H	1.901e-16	1.88483	RIN3	1.30315e-137	2.55571	CCS	1.52666e-20	1.54502	SAT1	2.06257e-35	1.56785	ABTB2	2.30426e-100	3.16247	POLR2E	0.00359536	1.74922	ABCA13	8.9019e-13	2.54313	AP006333.2	4.23514e-47
INPP4B	1.08109e-09	1.68492	LINC01980	0.00611913	1.51676	SYTL2	3.76749e-79	1.85569	TTC9	3.02774e-64	3.64254	CASD1	3.90846e-52	1.81909	CKAP4	3.13701e-138	2.26232	HIST1H1A	6.25143e-78	7.92548	DEGS1	0	2.53369	LITAF	3.74213e-06	1.56299	PGM5	2.34122e-16	2.05648	PAPSS2	1.61866e-137	2.6666	GAS2	1.54372e-20	2.29236	ATL3	2.10117e-35	1.52842	ERAP2	2.42541e-100	4.23114	DDAH1	0.00366288	1.73035	ZNF33B	9.10628e-13	1.59813	TAGAP	5.53974e-47
SEMA3E	1.17843e-09	2.19174	MPRIP-AS1	0.00636026	1.51134	MRPL24	3.81606e-79	1.53787	GCNT2	4.3028e-64	5.17843	BAZ2B	5.06144e-52	1.54989	PRR16	3.85816e-138	2.48557	FREM1	1.26711e-77	1.76225	MBNL2	0	2.43731	HOXB3	3.74787e-06	1.61526	AC104041.1	2.89549e-16	2.09984	LRP10	2.21201e-137	2.51679	GOLT1B	1.59357e-20	1.55044	ISG20	2.24227e-35	1.92708	KLHL6	2.88599e-100	4.11562	AC099552.1	0.0036988	1.56639	GNG8	9.23076e-13	1.847	ELF3-AS1	5.96228e-47
AL592463.1	1.29139e-09	1.68042	TLR5	0.00641688	1.56667	GLA	6.18842e-79	1.63926	PTCHD4	8.22469e-64	4.77036	DOK6	6.08012e-52	2.27156	LAYN	4.92635e-138	2.17971	ZNF85	1.53819e-77	2.28506	CAV2	0	2.05063	MARF1	3.78993e-06	1.56521	ZNF641	3.13139e-16	1.73116	NOL4L	2.44897e-137	2.46701	FILIP1L	1.76202e-20	1.5078	MAN2A2	2.53597e-35	1.71542	IFI44	3.96879e-100	4.66635	PSMA5	0.00372031	1.67168	NHS	9.83152e-13	1.8351	C3	1.02565e-46
C14orf39	1.42886e-09	2.1545	TMEM132B	0.00700749	1.5172	PLAC9	7.1499e-79	1.7901	DGKE	1.69119e-63	3.78051	ZNF609	7.67804e-52	1.73052	DEF8	6.41697e-138	1.75331	CALM2	1.65328e-77	1.60446	NCKAP5	0	3.79575	ZMAT3	3.80509e-06	1.69219	COPS7A	3.56261e-16	1.55638	MT-ND2	1.34841e-136	2.5204	GBP3	2.07251e-20	2.24356	AAED1	2.90114e-35	1.65979	GAPLINC	6.6634e-100	3.71441	MIF4GD	0.00374661	1.81662	ADRA2A	1.04443e-12	2.085	EVI2B	1.19715e-46
AL118516.1	1.47993e-09	1.96585	SGCA	0.00838996	1.55436	NGFR	8.17985e-79	1.73181	KIF26A	2.35912e-63	3.34852	TENM1	1.24339e-51	2.46197	ARPC1B	9.23942e-138	1.64467	LSM2	1.69644e-77	1.59222	ATP1A1	0	2.40274	QSER1	3.85563e-06	1.79089	PXK	3.64622e-16	1.55207	ARID3A	2.14251e-136	2.42625	SEMA3C	2.21309e-20	2.62404	XKR4	6.00464e-35	2.24568	GALC	1.01056e-99	3.00125	COMMD9	0.00377837	1.92458	ZNF704	1.12066e-12	1.58489	FGL2	1.19858e-46
FAM184B	1.56532e-09	2.12958	AC007325.4	0.00891767	1.52635	MRPL35	1.113e-78	1.50882	SAT1	3.95131e-63	5.32325	PITPNB	1.86234e-51	1.59491	ELOVL1	1.67333e-137	1.67115	UQCC2	4.04052e-77	1.60709	STK10	0	2.28231	NIPBL	3.95196e-06	1.82774	WDR25	4.68116e-16	1.69025	PRSS23	3.84342e-136	3.36709	CCDC151	2.21899e-20	1.80861	SOX13	7.14576e-35	1.79402	AC011139.1	1.29195e-99	6.80197	ARL14	0.00379739	1.66196	BTN2A2	1.12233e-12	1.72076	FOLR2	1.58811e-46
APPL2	1.6294e-09	1.78905	STBD1	0.00940115	1.57875	GPATCH4	1.19281e-78	1.5482	MID1	8.12511e-63	3.37436	CACHD1	2.28562e-51	2.22642	IFNGR2	2.55707e-137	2.01491	NFIA	4.06775e-77	1.6103	ZDHHC21	0	2.268	ZNF264	4.02404e-06	1.57896	SLC28A3	5.96439e-16	1.88173	SAMHD1	5.00408e-136	2.71815	RGS16	2.37177e-20	1.91809	IDS	8.40856e-35	1.50821	DGKH	1.75772e-99	2.64079	VASP	0.00383314	1.57126	CHCHD6	1.35635e-12	1.57525	C2orf15	1.66466e-46
SNCG	1.72212e-09	1.70599	TESMIN	0.0101627	1.55112	AC100830.1	2.56571e-78	2.03926	TNFRSF25	1.33421e-62	4.34636	FRA10AC1	2.56719e-51	1.7216	POFUT2	5.87608e-137	1.84289	COL26A1	5.48278e-77	1.81506	RAMP2	0	3.00305	TRAF3IP2-AS1	4.0855e-06	1.557	PWP2	6.3031e-16	2.10907	FOXA1	7.67471e-136	5.37745	JPH4	2.70051e-20	1.7971	EPS8L1	9.87988e-35	2.17714	ATF6	1.81377e-99	2.76925	CDADC1	0.00391758	1.5961	AC079385.3	1.50695e-12	1.5698	HMGA1	1.91708e-46
LRFN5	1.74595e-09	1.61171	GRIN2C	0.0104927	1.52219	PXMP2	7.05268e-78	1.69649	FLOT2	1.59216e-62	3.02347	AHDC1	2.72366e-51	1.83883	SBDS	1.74685e-136	2.09293	C1QTNF4	7.21016e-77	1.68653	PPP2R5A	0	3.0847	PHLDB1	4.11425e-06	1.73679	PCDHA3	6.45939e-16	2.16811	ELAVL2	9.60334e-136	3.57272	PLPP4	3.68278e-20	1.9523	ZSWIM4	1.25171e-34	1.58934	KCNN3	2.42479e-99	3.43299	RNF181	0.00409951	1.80923	CTSK	1.52647e-12	2.05887	ASGR2	2.13546e-46
PLD5	1.85084e-09	1.92885	LINC00882	0.010777	1.56419	NXN	8.21403e-78	1.53719	BCAP31	4.50089e-62	2.31966	NLGN2	2.80575e-51	2.1223	MYO1C	1.82983e-136	1.68616	MRPL11	8.82479e-77	1.55769	MPZL1	0	2.52507	EP400	4.17424e-06	1.69104	AF130417.1	7.40089e-16	2.00361	NRG1	1.12871e-135	3.71679	ACSS3	3.79713e-20	2.01432	GATA2-AS1	1.31405e-34	1.85229	CLEC1A	4.90081e-99	3.50181	MICAL2	0.0041676	3.3215	SEMA6C	1.53601e-12	1.56489	OBSL1	2.2224e-46
FMOD	1.91353e-09	2.28007	OTOGL	0.0113764	1.50861	LRRCC1	9.34848e-78	1.77742	NFE2L1	5.62323e-62	2.63315	ATP8A2	2.95332e-51	2.49929	DNASE1L1	5.08763e-136	2.33048	MED30	1.98992e-76	1.818	PLEC	0	2.15553	HECTD2	4.27584e-06	1.58284	DDTL	8.21912e-16	2.3528	TRAM2	1.23402e-135	2.56156	H2AFJ	4.06378e-20	1.54471	PARP4	1.34185e-34	1.51754	MBOAT7	5.26654e-99	2.84078	GPNMB	0.00419212	2.65564	ZFR2	1.6669e-12	2.28926	PKP2	2.40382e-46
SLC27A6	1.91749e-09	1.66794	HAPLN3	0.0116331	1.64264	RECQL4	2.48501e-77	2.31824	RGCC	6.16419e-62	2.94154	CCND2	4.45752e-51	1.54014	BOK	9.74915e-136	1.84806	CCDC138	2.04751e-76	2.6486	ACTB	0	1.57397	STARD4-AS1	4.55148e-06	1.64644	NFATC1	1.0835e-15	1.88718	MTHFD2L	2.19757e-135	2.55594	CCDC74A	5.92698e-20	1.8854	PTCHD4	1.48736e-34	1.94952	GAS2L3	5.98985e-99	3.39495	AC020915.3	0.00419468	1.65348	BICC1	1.70666e-12	1.7735	AC013275.1	3.07257e-46
PTH2	2.42318e-09	1.72118	AC007114.1	0.012403	1.56173	LINC02001	7.09368e-77	1.54351	SETBP1	6.38983e-62	2.81262	AC083843.3	4.83742e-51	2.59636	BHLHE40	1.31371e-135	2.32769	ARHGAP19	2.81794e-76	2.45391	GRAP	0	3.67908	NDE1	4.77884e-06	1.50179	GGT1	1.22239e-15	2.2615	SWAP70	3.88497e-135	2.4012	SECTM1	6.63772e-20	2.69224	CORO2B	1.51058e-34	1.75058	HMCN2	8.82418e-99	4.72161	RHOG	0.00423587	1.73216	PPP3R2	1.81441e-12	2.20674	AC121338.2	5.80631e-46
NDP	2.43424e-09	2.06738	AL355353.1	0.0136895	1.51992	POLD3	1.12949e-76	1.64003	NFIB	1.08661e-61	2.25809	TNRC18	1.03185e-50	1.75162	CALU	3.24734e-135	2.23388	MYH10	2.9209e-76	1.52151	IFNGR1	0	2.57099	CSF1	4.78261e-06	1.51072	CSF1	1.29435e-15	1.73796	ARHGEF7	4.6844e-135	2.32005	CRELD2	7.80009e-20	1.61864	SCGB3A1	1.68119e-34	2.12222	CPT1C	1.66193e-98	2.95488	NMI	0.00460674	1.8112	CITED1	1.9285e-12	2.40438	HOXA10-AS	1.1026e-45
SOCS3	2.60064e-09	1.6256	LINC00461	0.0146151	1.61585	AC004148.2	4.92211e-76	1.69894	ITM2A	2.22187e-61	3.10672	FAM102A	1.19108e-50	2.07768	DAPK3	3.40452e-135	1.75074	SNRNP40	3.95146e-76	1.74337	PKIG	0	2.78732	KHDC4	4.82223e-06	1.71109	RUNX2	1.30015e-15	2.25835	GCH1	5.33896e-135	4.28969	MGMT	7.95452e-20	1.51931	RHPN1	1.72226e-34	1.96033	FLNB	2.0639e-98	2.52827	AL356234.3	0.00463767	2.34965	HSD11B1L	2.01688e-12	1.52344	EFNA5	1.25074e-45
CDC42EP4	2.81692e-09	1.6927	CABCOCO1	0.015334	1.53979	FARSB	6.7392e-76	1.65573	MLKL	3.63261e-61	4.41161	KDM1A	1.29214e-50	1.54083	ZBTB38	5.50085e-135	1.80305	SLC35G1	4.57225e-76	1.66625	CXCL1	0	5.33235	SPPL2B	4.95617e-06	1.69401	IL18	1.97279e-15	2.01575	BNIP2	6.72995e-135	2.35912	TINAGL1	8.45133e-20	2.00276	LCP2	1.72803e-34	2.04358	PLXNA2	2.07243e-98	2.48905	LINC00467	0.00466003	1.6734	SLA	2.61143e-12	1.64991	SLC19A3	1.32186e-45
PCOLCE-AS1	3.63239e-09	2.0358	DIRAS1	0.0171598	1.53404	PRIM2	1.31591e-75	1.89374	ADCYAP1	5.37727e-61	4.88038	LINC00685	1.43084e-50	1.91019	PSMB8	1.28095e-134	1.76566	SCUBE3	6.4487e-76	1.88099	FBXL7	0	2.68505	URB1	5.0069e-06	1.59718	GIMAP2	2.14457e-15	2.39155	VWF	8.83841e-135	4.57802	NGFR	8.60877e-20	1.78815	RNF103	1.83634e-34	1.67584	SMAD1	3.05351e-98	2.78298	AL391069.3	0.00469014	1.59006	AC104794.4	2.70883e-12	1.84802	SLC16A6	1.47585e-45
EYA4	3.63597e-09	2.03756	MAP3K5	0.0192498	1.57956	MZT1	1.58366e-75	1.63297	RFX8	7.61301e-61	5.79301	RUNX2	2.07445e-50	2.86843	NLRP1	1.52628e-134	2.06577	CEP57	8.12389e-76	1.61603	PARP4	0	2.40233	MRE11	5.11574e-06	1.55695	AKAP6	2.25143e-15	2.11353	SERPINB4	1.14471e-134	7.10043	LAMC3	1.0547e-19	1.55625	CXADR	2.08324e-34	2.03594	TCF4	5.49962e-98	3.87151	SH3BGRL	0.00475901	1.60029	VASH2	2.75193e-12	1.72957	PLA2G2F	1.72286e-45
AC110285.6	4.4489e-09	1.79617	KCNA1	0.0233492	1.50226	PLA2G5	2.67359e-75	3.09227	ARHGAP27	1.14391e-60	4.83916	AAK1	2.0755e-50	1.51638	CAPN2	1.58458e-134	1.73033	PHIP	1.08187e-75	1.59534	PRCP	0	2.6083	FADS2	5.17084e-06	1.71541	MMAB	2.34714e-15	1.63439	FAM129B	1.41698e-134	2.31253	KIF5C	1.21151e-19	1.59494	FBXL7	2.38351e-34	1.55677	TTC28	6.06122e-98	2.63565	MXRA7	0.00489481	1.8458	CACNB2	3.37484e-12	2.35045	TNFRSF18	2.33607e-45
CALCB	4.53188e-09	2.06845	FFAR2	0.0266419	1.52615	SUV39H2	4.37895e-75	2.00766	ELMO1	2.30755e-60	4.68684	CERS6	3.67446e-50	1.62368	NFIL3	2.00759e-134	2.2185	ZNF732	1.83257e-75	3.44361	MAGI1	0	2.31727	ARAP1	5.29376e-06	1.67827	TOX2	3.83369e-15	1.78717	ARHGDIB	1.56931e-134	2.45917	LRRC4C	1.29643e-19	1.51812	CASC10	2.41251e-34	1.86882	DCHS1	1.26553e-97	2.63923	SLC25A1	0.00489804	1.72277	ROBO2	3.42158e-12	1.63184	SLC44A4	2.44352e-45
AC078909.1	4.64123e-09	1.97236	TMOD1	0.0269624	1.50749	KNTC1	6.98503e-75	2.105	TOR4A	3.83608e-60	3.917	NUMA1	3.80839e-50	1.57484	OSTF1	7.28566e-134	1.65526	H2AFY	2.02789e-75	1.51827	CHST7	0	2.70351	SRF	5.29706e-06	1.60154	NEK7	3.9543e-15	1.5324	TMEM19	1.71742e-134	2.8192	SQOR	1.30457e-19	2.7794	MGLL	2.81906e-34	1.60544	EZR	1.57933e-97	2.4914	UBE2L3	0.00493637	1.67357	BRINP1	3.75866e-12	1.51582	TMEM37	7.47723e-45
TRAPPC3L	5.17646e-09	2.06943	AC016394.1	0.0280464	1.51584	ING2	9.92586e-75	1.52021	ENTPD1	4.30173e-60	3.49093	BICC1	5.63855e-50	2.01139	TMEM263	7.64033e-134	1.73719	BRD8	2.16819e-75	1.80841	CASKIN2	0	2.76378	SEMA5B	5.45521e-06	3.14737	LLGL1	4.15682e-15	1.77248	ENG	1.02505e-133	2.5162	CNPY4	1.40439e-19	1.61194	NPR1	3.56912e-34	1.82253	RFX8	1.94194e-97	4.18279	AC010973.2	0.00509026	1.80997	SIX4	4.09266e-12	2.27952	SLC29A1	7.52445e-45
LPIN2	5.36306e-09	1.56716	KIAA0040	0.0297263	1.50118	CENPO	1.40119e-74	2.05125	LGALS8	4.97626e-60	3.10457	EHMT2	6.80133e-50	1.6865	FEZ1	9.65504e-134	1.84782	PLEKHJ1	8.93736e-75	1.51186	FAM167B	0	4.99127	PAG1	5.53227e-06	3.01736	TNIK	5.5486e-15	1.80521	ADIPOR1	1.09037e-133	2.33861	ZC3H12A	1.46819e-19	2.45381	RMND5A	3.98594e-34	1.50687	NHSL1	2.212e-97	3.00051	PPIL1	0.00514037	1.85041	AC005838.2	4.16405e-12	1.98103	ARFGEF3	8.98594e-45
HHIP-AS1	6.25193e-09	2.25504	SERHL2	0.0317178	1.50123	ERCC6L	1.43983e-74	2.74046	CDYL2	8.02052e-60	4.40953	CTBP2	7.36125e-50	1.61609	NRXN3	3.52676e-133	3.21768	HSPD1	1.19743e-74	1.57777	CHD7	0	2.21822	USP37	5.66055e-06	1.55287	STAMBPL1	5.88433e-15	1.96306	TLNRD1	2.26717e-133	2.31624	AL162584.1	1.49912e-19	1.71213	FHOD1	4.35141e-34	1.52429	MBNL2	2.8284e-97	2.82186	PDCD1LG2	0.00528178	3.78151	LINC00909	4.3868e-12	1.56468	IGFALS	1.64939e-44
ARX	7.07561e-09	2.10428	PMEL	0.0438066	1.58188	CHCHD2	1.77103e-74	1.72436	MYORG	1.05198e-59	4.34154	DCX	7.65988e-50	3.02573	SGCG	4.03856e-133	3.17536	PHF6	1.41678e-74	1.60423	TEAD4	0	3.0651	POGZ	5.73895e-06	1.79235	SIK1	1.20837e-14	2.13382	GNS	3.03173e-133	2.286	CX3CL1	1.52226e-19	3.00526	MFAP3L	4.93935e-34	1.77134	PLEKHA1	3.31259e-97	2.59185	ZYX	0.00529524	1.56672	SLC35E2A	4.67153e-12	1.68906	TMCO4	2.25308e-44
ADGB	7.0916e-09	1.84868	SPX	0.0753928	1.74492	DBF4	3.78751e-74	1.59255	MBNL2	1.54841e-59	2.98768	LRP4	1.16943e-49	2.39598	APOBEC3C	5.64839e-133	2.13397	SNRPA1	2.01984e-74	1.60161	SLC4A7	0	2.40357	NCOR2	5.75108e-06	1.92303	SH3BP1	1.22926e-14	1.51203	UBE2Q1	3.25161e-133	2.38271	MTHFD2	1.54453e-19	1.54932	SPOCK2	5.94462e-34	1.99734	C20orf194	3.69807e-97	2.8386	CARD18	0.00534891	1.78276	AC110285.6	4.70795e-12	1.71956	RDH10	2.2697e-44
SLC29A4	8.08669e-09	1.77699	MT1X	0.132918	1.69461	PRRX2	5.72937e-74	1.79203	MCUB	1.92356e-59	3.97775	WNT5A	1.19775e-49	1.82469	TNIK	5.67329e-133	2.28171	DCLRE1B	2.69276e-74	2.74841	WWP1	0	2.61621	SERTAD2	5.80449e-06	1.65898	HAND1	1.41851e-14	1.85894	VPS13C	3.49778e-133	2.36318	C2orf40	1.57248e-19	2.74561	GAK	8.07941e-34	1.5266	ICOSLG	4.99255e-97	3.0733	AC105020.2	0.00536978	1.77083	TMEM117	5.00264e-12	1.79741	CLDN10-AS1	3.25721e-44
NKX3-2	1.02981e-08	2.01738	AC113383.1	0.242859	1.5683	DEPDC1B	1.34328e-73	2.30691	CCDC85C	2.13939e-59	4.12607	CTSC	1.25834e-49	1.53488	MED8	5.6833e-133	1.72727	BAZ1B	5.5522e-74	1.60531	MAPK3	0	2.31203	HINFP	5.83584e-06	1.59592	SORBS1	1.52388e-14	1.70013	VASH1	4.23554e-133	2.58912	PIM1	1.92141e-19	2.41933	CAVIN3	1.2057e-33	1.61983	FRMD8	6.31326e-97	2.89471	TRAF3IP2	0.00538592	1.56794	ARL17A	5.1442e-12	1.55526	IRF5	3.56297e-44
LINC02268	1.21162e-08	1.80364	SFRP2	0.38553	1.54054	CHMP4C	1.41927e-73	2.54944	GNPTAB	2.33062e-59	2.63669	DCLK2	1.30168e-49	1.90313	ELL2	6.42387e-133	2.3392	TCF24	6.48093e-74	2.48508	AHR	0	2.43182	SGPL1	5.87067e-06	1.68365	VNN2	1.56253e-14	2.2549	PPT2	5.1864e-133	2.7639	AC100810.1	2.24165e-19	1.56335	CPD	1.3071e-33	1.57424	B3GNT2	8.07104e-97	2.77892	NR2C2AP	0.00538968	1.78223	KLHL29	5.42003e-12	2.15602	MAP3K21	4.16067e-44
PPP3CA	1.32873e-08	1.57133				RMI1	4.04894e-73	1.93731	SHROOM1	3.64068e-59	3.80408	SALL2	1.92727e-49	2.17735	LINC00672	1.5366e-132	2.94167	HNRNPH3	7.24717e-74	1.57763	CARD8	0	2.73939	KLHL8	5.90039e-06	1.63209	CHST11	2.30564e-14	1.7537	CYB5D2	8.14769e-133	2.28913	MARC2	2.25358e-19	2.39547	USHBP1	1.41213e-33	1.98219	CNOT6L	1.17634e-96	2.71667	BORCS5	0.005472	1.5024	FUT5	5.45884e-12	1.50336	CD38	4.25795e-44
FAM117A	1.60552e-08	1.9929				SPAG5	4.20369e-73	2.21282	INHBB	3.64376e-59	5.65306	PAG1	3.00912e-49	1.89411	TSPAN5	1.84925e-132	1.87637	FUS	7.59765e-74	1.54679	MYL6	0	1.90772	ABCB8	5.90961e-06	1.608	ADGRE5	2.40658e-14	1.54551	DCBLD1	1.06458e-132	2.39702	GLT8D1	2.52569e-19	1.51436	CCNYL1	1.5838e-33	1.54644	RASSF3	1.29295e-96	2.95043	SMUG1	0.00548592	1.79439	ARMH4	6.15491e-12	1.95268	APOBR	4.63959e-44
NOVA1	1.66379e-08	1.59648				CDC25A	4.69158e-73	2.40203	MYO5A	5.82802e-59	4.07909	ZNF655	3.09853e-49	1.78199	AGPAT2	2.00465e-132	1.72433	PMF1	8.48018e-74	1.61917	SCN9A	0	2.46411	UNC5C	5.96058e-06	2.68584	TGFB3	2.75185e-14	2.12074	MAP2K3	1.43437e-132	2.61354	ABHD8	3.23048e-19	1.64748	WWP1	1.6558e-33	1.51178	ANKRD13A	1.48903e-96	2.87597	GAMT	0.00549464	1.68392	PDZRN3	6.48615e-12	1.51315	AC010997.4	8.47237e-44
ABRAXAS1	1.79644e-08	1.71153				AC011447.3	6.8701e-73	2.23601	HAPLN1	6.76714e-59	2.78115	LRP3	4.12303e-49	1.74619	CAVIN3	3.03125e-132	1.89764	COPRS	8.57419e-74	1.54047	GCNT2	0	3.64745	AFF4	5.9661e-06	1.75825	NTF3	2.9328e-14	1.96825	TMEM9B	1.83968e-132	2.24297	PRG4	3.23712e-19	3.56968	SNTB1	1.89136e-33	1.97826	NCOA3	1.55852e-96	2.63343	COA7	0.00554801	1.51323	SAP130	6.76687e-12	1.72992	LRTM1	9.47793e-44
SCPEP1	1.8869e-08	1.54524				GINS3	1.02918e-72	2.33008	HLA-DQB1	9.75491e-59	5.5145	RERE	4.16335e-49	1.58901	EFEMP2	3.14421e-132	1.95271	DONSON	9.58328e-74	2.25833	DHX32	0	2.5996	BCL3	6.0636e-06	1.51332	ALPK1	2.97103e-14	1.92107	GIT1	2.54961e-132	2.25755	NTM	3.24751e-19	1.82309	PHACTR1	2.15478e-33	1.82459	SRPX	1.67614e-96	2.96502	CARS	0.00555685	1.67035	VWC2	7.25979e-12	2.7712	CD1C	1.58809e-43
PCDH19	1.95619e-08	2.0076				RAD18	1.18593e-72	1.92585	AC010737.1	1.10525e-58	5.27325	TRIM44	5.08331e-49	1.52253	KDELR2	8.35472e-132	2.18999	CBX3	9.83026e-74	1.57714	FLNB	0	2.16322	GUF1	6.08263e-06	1.55	AC092691.1	2.99405e-14	2.007	GRASP	2.78336e-132	2.28536	AC020916.1	3.26107e-19	1.75667	KCNJ2-AS1	2.96863e-33	2.3727	TRIB3	1.87069e-96	2.51803	EBNA1BP2	0.00559097	1.89595	ARNT2	7.72438e-12	2.11272	ZNRF3	1.71684e-43
SLC4A3	2.25728e-08	2.10707				SCN4A	1.36653e-72	2.76341	XKR4	2.2429e-58	5.18297	KCNMB4	5.13642e-49	1.59857	SCG5	1.12543e-131	4.56399	PRKCA	1.42452e-73	1.68375	MAML3	0	2.43543	TULP4	6.16467e-06	1.79775	AC140912.1	3.22111e-14	2.05707	KIF26A	3.47482e-132	2.46172	TP53I13	3.47846e-19	1.51748	TRAM2	3.38154e-33	1.52795	VWA5B2	2.49946e-96	4.39151	ANXA4	0.00560358	3.01324	BPHL	8.72159e-12	1.55567	AL034397.3	1.79364e-43
CCDC74B	2.3415e-08	2.14009				MGME1	2.35312e-72	1.68649	KIF1B	6.66437e-58	2.52757	NCOR2	5.3443e-49	1.64841	APOL6	1.28131e-131	3.61625	EPB41	1.7104e-73	1.85158	COLEC12	0	2.18267	FZD2	6.25477e-06	1.64927	CARD16	3.88438e-14	2.59629	PARVB	7.08302e-132	2.4072	GGT1	4.02151e-19	2.2114	CYBA	4.40698e-33	1.61227	CHKA	2.8632e-96	2.83691	SRI	0.0057004	1.69972	LINC00665	1.0183e-11	1.65215	LTB	2.76213e-43
LINC01934	2.37605e-08	2.04339				BMP5	2.7549e-72	1.58825	COL15A1	7.56782e-58	3.34772	GREB1	6.52668e-49	2.12191	LYPD1	1.38459e-131	2.70186	HIST1H2BC	2.59291e-73	2.88734	GCA	0	2.7672	SOX11	6.32689e-06	1.64063	PVT1	3.99074e-14	1.94843	CPNE8	1.47107e-131	2.39929	PPP1R15A	4.3099e-19	1.60439	BAG3	5.16285e-33	1.50705	TPST2	4.48837e-96	2.93692	MGLL	0.00575641	1.59962	CTCFL	1.06901e-11	1.62885	ADGRL3	2.98156e-43
KAZN	2.58216e-08	1.62609				RERGL	1.25109e-71	3.0345	CYYR1	1.72132e-57	2.29763	KIAA1211	6.91997e-49	2.33876	SLMAP	1.49839e-131	2.44689	ARL6IP1	3.16289e-73	2.32398	SUSD6	0	2.39352	SLC7A6	6.44569e-06	1.52827	TSHZ3	4.76304e-14	1.74972	ZMPSTE24	1.54362e-131	2.47364	NKD2	4.3297e-19	2.50435	CHKA	6.10857e-33	1.5363	ARHGEF12	6.29395e-96	2.82246	GHITM	0.00576686	1.84947	MCC	1.29043e-11	1.63882	CD28	1.43201e-42
HOXD9	2.92189e-08	1.67013				WDR62	1.51852e-71	2.58623	LBH	2.22814e-57	2.02523	PRX	7.13019e-49	2.66338	TFPI2	1.92335e-131	3.14694	METTL7A	4.71632e-73	2.05704	PFKP	0	2.45594	SLC30A6	6.68976e-06	1.58751	UBA7	5.76544e-14	1.67365	LINC01235	1.90843e-131	4.73882	GAL	5.2082e-19	5.09905	MSN	6.83519e-33	1.50281	NRAS	7.8649e-96	2.79737	ULBP3	0.00596102	2.58408	OPRK1	1.30117e-11	2.13638	ZNF385D	1.61729e-42
PRSS3	2.93987e-08	1.95556				RCC1	3.44854e-71	1.57372	RNF145	2.75553e-57	2.6384	ZDBF2	7.67944e-49	1.84028	SAMD4A	3.52838e-131	2.29348	NAP1L1	5.49216e-73	1.5073	ICAM1	0	2.88873	TET3	6.69764e-06	1.58004	C21orf91	6.08604e-14	1.51914	GNAQ	2.18517e-131	2.35624	TMEM87B	5.37368e-19	1.6006	GATA2	7.02039e-33	1.63628	KITLG	8.33077e-96	2.99119	GABBR2	0.00600625	2.94491	RSPH14	1.47857e-11	2.25202	SLC9A3	3.14809e-42
HS6ST2	3.03525e-08	1.95301				RAB30	3.9134e-71	1.67378	PPP2R2A	3.94429e-57	2.45605	TRIM24	8.36445e-49	1.77066	DYNC1LI1	3.56229e-131	1.80071	NEFM	7.08167e-73	1.96841	DAB2	0	2.16849	SLC35B4	6.70577e-06	1.714	PTPRJ	6.20878e-14	2.13259	SNAP23	2.37934e-131	2.40652	CCDC8	5.49356e-19	1.57552	NDRG1	1.29527e-32	1.73451	MGAT1	1.1762e-95	2.86271	NOP10	0.00606592	1.97851	FBLN2	1.49631e-11	1.53628	FGF9	5.38817e-42
BMP4	3.09523e-08	1.71519				ZNF93	4.16915e-71	1.75638	MFSD6	7.15177e-57	4.88415	DTX3	8.37248e-49	1.88213	C7orf50	6.24322e-131	1.85153	FBXO43	1.70931e-72	3.60635	CCNYL1	0	2.47695	ZNF708	6.99588e-06	1.55365	SETD9	6.60088e-14	1.52682	PGM2L1	2.84441e-131	2.28034	NXPH2	8.39319e-19	2.54664	ABI3	1.32554e-32	1.99445	CRIP2	1.81457e-95	2.98617	LINC01579	0.00608494	2.15773	GRIN3A	1.69209e-11	2.67061	LRRC25	6.3993e-42
SELENBP1	3.17323e-08	1.78851				HIST1H1C	5.07484e-71	1.74676	MTMR12	9.08551e-57	3.19706	SIAH3	9.77565e-49	3.03074	ENDOG	7.04899e-131	1.76535	ILF2	1.81324e-72	1.5479	ENO2	0	2.64925	ARID1A	7.06605e-06	1.72911	HOTAIR	7.17997e-14	1.79455	MYOZ2	3.7196e-131	4.65983	APOL3	1.00082e-18	2.90283	HOMER1	1.5669e-32	1.63844	BOK	2.20809e-95	2.67424	AL732314.4	0.0061343	1.56301	TMEM25	1.75663e-11	1.60511	ZNF488	7.71934e-42
AL121821.1	3.19315e-08	1.86403				SPA17	6.66498e-71	1.82719	ABTB2	1.43304e-56	3.99264	ARRDC4	1.00171e-48	2.48308	L3HYPDH	8.31979e-131	2.3056	GAS1	1.84712e-72	1.66677	DHRS3	0	2.64565	FBXO33	7.25949e-06	1.65052	AC027306.1	7.28829e-14	2.21321	MYO10	3.93835e-131	2.21335	AP002884.1	1.01997e-18	2.21427	SLC2A6	1.9419e-32	1.51061	RELT	2.51232e-95	2.99624	RTL8C	0.00616923	1.73059	PABPC5	1.80524e-11	1.95064	LINC01752	8.52812e-42
SULT1C4	3.28684e-08	1.57461				TMEM107	7.30538e-71	1.60496	TRIP12	2.27276e-56	2.45037	ANKRD44	1.52507e-48	2.39495	MBNL1-AS1	1.02058e-130	3.28045	RDM1	1.91647e-72	3.53924	PPP1R18	0	2.33947	NRP2	7.30763e-06	2.0126	PITPNM3	9.62811e-14	2.50484	TMEM150A	5.67581e-131	2.59394	THSD4	1.19058e-18	2.4986	ANXA2R	2.36257e-32	1.95675	A4GALT	3.66665e-95	3.75143	LASP1	0.00633913	2.13385	KCP	1.85185e-11	1.67447	SPATA13	1.75511e-41
AL137802.2	3.62655e-08	1.86443				C9orf40	7.74952e-71	1.75306	CELF2	3.61957e-56	3.46379	ZNF219	1.79309e-48	2.08851	ANXA6	2.12283e-130	1.96365	MLH1	2.59174e-72	1.9671	CD46	0	2.42216	EPB41L5	7.33472e-06	1.60647	C5orf38	1.2685e-13	1.85725	STEAP2	6.77277e-131	4.23923	BTN3A3	1.21972e-18	2.46119	GNAI2	2.99085e-32	1.57236	EGFL7	5.71075e-95	3.56036	C19orf53	0.00634752	1.54956	PRRT4	1.89054e-11	2.50838	PTPRJ	1.92587e-41
LRRN2	4.15969e-08	1.91726				CENPS	1.43319e-69	1.9466	CASKIN2	5.07697e-56	3.39166	DENND5B	2.10221e-48	2.24271	GAL	2.57268e-130	3.26086	DMC1	3.63911e-72	3.52136	EGFL7	0	2.40998	TGIF2	7.48754e-06	1.67108	DBH-AS1	1.48287e-13	2.21349	PCSK6	6.7878e-131	4.49162	DOK5	1.34954e-18	3.19751	BAIAP2-DT	3.15064e-32	1.73954	ZNFX1	6.31438e-95	2.79948	GLIPR1	0.00643203	2.73166	FAM227A	2.04285e-11	1.73068	EVI2A	2.296e-41
CNTN5	4.57588e-08	1.83021				IL17B	6.68509e-69	2.25897	MCAM	6.31207e-56	1.96607	WBP1L	2.13557e-48	1.67253	CORO1C	2.57517e-130	1.62129	NUP50	3.67227e-72	1.72977	SRPX	0	2.44851	SFT2D2	7.68807e-06	1.76746	LRRC69	1.68455e-13	2.12484	SRGAP2C	1.20016e-130	2.602	CDKN2A	1.35229e-18	2.61784	ILDR2	3.62314e-32	2.58163	CCNY	6.48303e-95	3.03637	SPRYD7	0.0064587	1.95416	LEMD1	2.07592e-11	2.18883	LMTK3	3.12373e-41
GPRIN2	4.82746e-08	1.60443				CEP152	7.25125e-69	1.94574	HEXA	8.30252e-56	2.64889	GXYLT2	2.81638e-48	2.39714	SMPD1	3.74329e-130	1.87936	SNX5	3.81732e-72	1.67033	PTPN4	0	2.53363	FAM76A	7.86119e-06	1.55285	KCNA2	1.97638e-13	1.83301	OSBPL3	2.50435e-130	2.77051	AHI1	1.60469e-18	1.58207	SEMA3F	3.84182e-32	1.7466	CYYR1	2.29344e-94	2.48802	FDXR	0.00646061	1.71994	HOXD10	2.13778e-11	1.96253	AL590764.1	3.17142e-41
BCO2	5.48612e-08	1.65478				ADAMTS5	9.2416e-69	1.6677	SYT17	8.98928e-56	3.48089	NBR1	3.77158e-48	1.66116	CEBPG	3.96238e-130	1.93579	RPP30	4.39387e-72	1.65089	SHC1	0	2.3109	GGA3	7.91251e-06	1.52698	PDCD4-AS1	2.05602e-13	1.98959	LDLRAP1	2.94863e-130	2.93434	CDH10	1.9085e-18	2.12244	RNF38	6.29518e-32	1.50424	IGFBP3	4.84571e-94	3.26633	LINC01583	0.00662504	2.07156	KIRREL3	2.23174e-11	2.20258	RGL3	4.37451e-41
AC090204.1	5.53359e-08	1.59727				ZGRF1	1.03721e-68	2.22584	FCMR	9.25365e-56	5.44299	ZNF516	8.34166e-48	1.90999	P4HB	6.19642e-130	2.18224	NCAM1	5.0713e-72	2.11294	USHBP1	0	2.97633	ABCC9	8.05778e-06	3.14177	ZNF728	2.08989e-13	1.67379	TNFAIP1	3.17908e-130	2.2803	DIO3OS	1.98186e-18	2.17226	RIN3	6.54701e-32	1.74683	TANC2	7.84132e-94	2.64927	SLAMF8	0.00663505	3.0497	TPD52L1	2.24782e-11	1.59388	S100A6	6.03723e-41
AL391097.1	6.37873e-08	1.73301				CDC25C	1.92361e-68	2.47607	C2CD4B	1.03421e-55	3.79746	SERPINF1	8.92814e-48	1.53445	GBE1	1.2546e-129	2.01967	LBR	1.4079e-71	1.64412	ZNF467	0	2.22168	GOLM1	8.11948e-06	1.78989	AC087477.2	3.22692e-13	2.21629	SPR	3.79679e-130	3.53001	ARMH4	2.11677e-18	2.0193	MAPK12	8.43395e-32	1.50825	GCNT2	8.12403e-94	3.61679	CTHRC1	0.00672536	2.63802	SIX1	2.24858e-11	2.38703	COL4A3	6.19173e-41
AC027288.3	6.61313e-08	1.94998				KCNK17	3.88921e-68	1.93236	LDLRAP1	3.17892e-55	4.83873	CHD2	9.40722e-48	1.66909	LMF2	1.44153e-129	1.79455	NIF3L1	2.22544e-71	2.05903	NUDT3	0	2.26804	ST6GALNAC3	8.14724e-06	1.67909	ARSE	3.71042e-13	2.10124	NBL1	4.47314e-130	2.53839	LRRN3	2.47464e-18	2.05717	QPCT	8.63308e-32	1.52462	ADAMTS9	9.55179e-94	2.34733	YKT6	0.00679665	1.7156	IRS2	2.30531e-11	1.60348	MLXIPL	7.31211e-41
TOX3	7.30686e-08	1.6937				ZNF519	4.67389e-68	1.76043	GNS	4.77027e-55	2.84291	TSPYL2	1.22483e-47	2.26079	NFIX	2.1264e-129	2.47865	HNRNPA0	5.08483e-71	1.51717	TUBB6	0	2.51678	ING5	8.33216e-06	1.60213	ANO1	3.82305e-13	1.71622	MCTP1	4.88012e-130	3.32967	TSC22D3	3.35068e-18	1.62546	CLEC2B	9.08046e-32	1.69671	MRC1	1.26891e-93	5.29672	MIR4458HG	0.00686775	3.29665	ASGR1	2.31831e-11	1.51941	USP18	7.53564e-41
SERTAD1	7.94744e-08	1.55248				C17orf58	9.18655e-68	1.65063	CREM	5.6365e-55	2.26473	MBNL3	1.82252e-47	2.38335	PHLDB2	2.61424e-129	1.82905	HAND2-AS1	5.93871e-71	1.55022	ABHD17A	0	2.69673	MANBA	8.42597e-06	1.63068	PHYHD1	4.19605e-13	1.5004	SLC26A2	5.28562e-130	2.31653	SLC22A18	3.53586e-18	1.96778	CHST7	9.14699e-32	1.65326	CPT1A	1.60149e-93	3.03342	PCBP4	0.00700852	1.6337	SOBP	2.51552e-11	1.52244	PCSK1	8.51334e-41
CLIP3	9.47016e-08	1.52793				FAM20A	1.01543e-67	1.97651	RDX	7.49592e-55	2.24064	HLA-DOA	1.82878e-47	2.81306	P2RX4	3.43646e-129	2.03533	ITGA8	8.62354e-71	1.62373	ARHGAP23	0	2.38662	AL135925.1	8.55258e-06	1.68353	GLI2	4.42266e-13	1.64254	CADM4	5.38323e-130	2.44935	SPOCK1	3.60237e-18	1.65232	MAP4K4	1.02357e-31	1.51475	TTL	4.72844e-93	2.53174	NINJ1	0.00705895	1.90132	ZNF627	2.69051e-11	1.63617	EVPL	1.19648e-40
EFNA4	9.53074e-08	1.65833				CACNA1H	1.05068e-67	1.85945	LRP6	1.10462e-54	2.72642	GABRB1	1.84105e-47	3.38946	OAT	1.25956e-128	1.7206	BCL7A	9.60604e-71	1.77593	ENPP4	0	3.14712	CCNG2	8.71201e-06	1.83885	ROR2	5.11781e-13	1.56717	PRCP	7.95983e-130	2.61936	LMO7	4.15881e-18	1.84754	PACSIN2	1.43875e-31	1.53895	CDC42EP2	7.3184e-93	2.6702	STK32B	0.00720729	2.82693	TENM3	2.72326e-11	1.50272	CYTH4	1.99089e-40
JPH4	1.02495e-07	1.60251				DTX1	1.21265e-67	1.85647	KLHL2	1.44556e-54	3.87598	SCARA3	1.96493e-47	2.25681	SARS	1.33634e-128	2.09143	SFPQ	2.16862e-70	1.5783	ZC3HAV1	0	2.41601	DACT3	8.73537e-06	1.57404	ZNF439	5.38165e-13	2.08744	HAGH	8.2968e-130	2.3766	RUNX2	4.35141e-18	2.47886	SLC29A3	1.48654e-31	2.05428	HERC1	7.35924e-93	2.68106	NMU	0.0072455	3.53799	TFCP2	2.78522e-11	1.53105	C10orf99	2.78209e-40
TSPAN8	1.12203e-07	1.81153				MOCS1	2.80194e-67	2.16015	SLC16A3	2.51069e-54	2.31354	KDM3A	2.58001e-47	1.73588	IAH1	1.39321e-128	1.76884	PKN3	3.76511e-70	2.89278	TMEM178A	0	3.94268	GLIS2	8.90084e-06	1.57254	ASXL3	6.0866e-13	1.54452	ESYT1	8.84259e-130	2.37248	RAB33A	4.7108e-18	2.10782	MID1	1.58597e-31	1.62849	SLC35A3	1.47492e-92	2.83345	NFS1	0.00735229	1.62317	NLGN1	2.92726e-11	2.15791	GDPD2	2.96778e-40
SFTPD-AS1	1.12443e-07	1.88299				SLC12A5	1.12887e-66	1.50914	SHC1	3.44994e-54	2.30122	BAMBI	2.63e-47	1.5617	CCDC102B	2.30208e-128	1.58669	NSL1	3.85215e-70	1.64964	GAPLINC	0	3.70882	FUS	8.95865e-06	1.59227	AL354719.2	6.43778e-13	2.07406	WBP2	1.27283e-129	2.37259	ARHGAP5-AS1	4.77457e-18	1.60827	PCSK5	1.66381e-31	1.8807	RFLNB	1.75745e-92	2.8359	NFKBIE	0.00735806	1.78709	BMP4	3.01587e-11	1.65625	C4orf19	3.844e-40
AP001554.1	1.18703e-07	1.65584				FGF13	1.27143e-66	2.18199	F2RL3	4.47338e-54	5.42647	PEX2	2.90006e-47	1.8683	RARRES1	3.26898e-128	3.05647	HNRNPDL	4.65913e-70	1.52553	PAPSS2	0	2.64235	CMTR2	9.22722e-06	1.70069	ACP5	1.01567e-12	1.8457	CREM	1.5395e-129	2.76502	CACNB2	5.31041e-18	2.48061	GCLM	1.87664e-31	1.62997	ZC3HAV1	2.07178e-92	2.67752	UBE2V1	0.00760767	1.5235	RYR2	3.46874e-11	2.46644	FAM84B	4.0005e-40
C1orf53	1.29906e-07	2.00223				RASD2	2.05272e-66	2.58895	GJB3	4.6884e-54	5.96906	KLF4	2.96244e-47	2.50452	TEAD3	4.20544e-128	1.77694	HMGA2	4.97166e-70	1.50113	KIF1C	0	2.27399	ALMS1	9.25842e-06	1.511	PLEKHG3	1.07803e-12	1.54909	ELOVL5	2.71927e-129	2.32615	DDR1	5.49772e-18	1.88683	FIGNL2	1.9729e-31	1.73891	UNC5B-AS1	2.51122e-92	3.60762	MNDA	0.00770061	1.56312	ASXL3	3.59528e-11	1.52202	FGD2	7.66453e-40
AC010331.1	1.35825e-07	1.80797				TIMM8A	2.61524e-66	1.70904	IL3RA	5.81298e-54	2.36074	CPXM1	4.18126e-47	1.56773	TGFB2	6.57552e-128	2.13653	PGRMC1	8.95427e-70	1.62491	PDZD2	0	2.35707	FUT8	9.36039e-06	1.70673	AL365361.1	1.20383e-12	2.06101	ARHGEF3	4.6929e-129	2.65579	PTPRU	5.80073e-18	1.86571	LDLRAP1	2.47686e-31	1.89414	SFXN3	3.18635e-92	2.80714	SFXN3	0.00787171	1.6113	AL118516.1	3.59594e-11	1.68719	LYPD6B	1.20708e-39
OSR2	1.36885e-07	1.96621				NUP107	3.05807e-66	1.50162	PTTG1IP	8.15718e-54	2.10849	AKR1C3	4.22032e-47	2.91376	SLC3A2	1.0223e-127	2.22297	BRD3	1.56071e-69	1.55134	JPH1	0	3.4803	ZNF91	9.38509e-06	1.67393	RTL8B	1.48671e-12	1.50023	LMX1B	6.51395e-129	4.31717	ODF3B	6.95183e-18	2.36278	SOX5	2.58726e-31	1.65367	MMP14	3.48093e-92	2.89035	LINC00973	0.00798013	2.95976	ISL1	3.65358e-11	1.7254	MARVELD3	1.56742e-39
GPR37	1.39368e-07	1.54402				AP001347.1	8.22578e-66	1.90092	MAP1S	1.24655e-53	2.90475	OBSL1	4.44963e-47	1.64586	C19orf24	1.54573e-127	1.84034	LMO1	1.5999e-69	5.93315	ZSWIM4	0	2.57184	MTMR4	9.56978e-06	1.66973	RASA3	1.5088e-12	1.54564	LGR4	6.51955e-129	2.58104	PITX2	7.11623e-18	1.61199	TOR4A	2.63817e-31	1.61248	RAPGEF3	3.86892e-92	3.17311	KIF9	0.0080207	1.56772	REC8	3.76876e-11	2.00999	LGR4	1.69445e-39
TMEM151B	1.41705e-07	1.96237				THBS4	1.02878e-65	2.48112	CSF2RB	2.14372e-53	5.35228	UBE2H	4.63249e-47	1.50515	OSBPL6	1.79905e-127	2.66934	SNRPG	2.25156e-69	1.53211	PDE8A	0	2.35118	PDE7A	9.82609e-06	1.6097	LRRC8D	2.05944e-12	1.59062	NPDC1	9.88378e-129	2.57358	AC116351.1	7.37947e-18	2.12035	ABHD5	2.67173e-31	1.55771	PBX2	1.01483e-91	2.67988	HSD17B14	0.00809191	1.85071	ZNF43	3.94186e-11	1.57141	SIGLEC5	1.83309e-39
KCNK15-AS1	1.43218e-07	1.80073				IFIT1	1.41704e-65	1.74221	MAP1B	2.51737e-53	1.85828	IL7	5.71499e-47	3.50037	PAPSS2	2.04059e-127	1.75569	CBFB	2.53427e-69	1.58549	TNFAIP1	0	2.28889	ABCC1	9.8261e-06	1.687	NAGLU	2.15616e-12	1.50441	PROS1	1.04902e-128	2.3138	HGF	7.85046e-18	1.77211	ARHGEF10	3.08541e-31	1.54698	PRR5L	1.24833e-91	3.4819	SDC2	0.00815261	1.88445	C14orf39	4.00791e-11	2.08642	SEMA3B	3.1248e-39
CISH	1.51058e-07	1.8113				WNK2	1.47796e-65	2.20683	RNF144A	5.44308e-53	2.91794	LRRC8D	6.0552e-47	2.24657	S1PR5	3.16917e-127	2.11384	TCEAL2	3.47967e-69	3.41513	NRARP	0	2.24857	PIK3IP1	9.84502e-06	1.51339	IFNAR2	2.64497e-12	1.56732	DGKE	5.91859e-128	2.49835	ADAMTS16	8.32522e-18	2.34632	SUSD1	3.94588e-31	1.82738	RASGRF2	1.44318e-91	3.30622	LINC02269	0.00815943	2.22975	ZBTB20-AS2	4.39392e-11	2.14914	PLEKHG6	3.75141e-39
USP53	1.61299e-07	1.57688				C17orf53	1.84699e-65	2.48263	C20orf204	6.5887e-53	5.06138	CHRM2	6.77449e-47	1.95742	ANXA5	3.89981e-127	2.2434	LIN9	5.67218e-69	2.72998	FIGNL2	0	2.99706	NAT10	9.96168e-06	1.62124	LINC00648	2.71325e-12	2.11135	ZDHHC21	6.32358e-128	2.20931	P3H4	8.80324e-18	1.55661	CARD8-AS1	4.40448e-31	1.76615	IFIH1	1.6678e-91	4.00374	METRN	0.00819061	1.54543	AC104458.1	5.45551e-11	2.4698	IFI30	7.74318e-39
CNR1	1.6134e-07	1.98726				SCML1	2.11899e-65	1.57511	ICOSLG	7.32007e-53	3.9044	MAP2	8.00478e-47	1.89432	FAS	1.09718e-126	2.12535	GJC1	9.72857e-69	1.75343	PLCB2	0	2.8077	SPG11	9.96501e-06	1.66459	DNM1	2.95036e-12	1.53198	YES1	8.51652e-128	2.37186	ZFP36	9.02867e-18	2.11125	CRACR2B	4.42423e-31	1.66427	TMEM30A	3.94056e-91	2.57504	AP1S2	0.00826702	1.80072	SHISA2	6.00967e-11	1.82152	MATK	1.00766e-38
GRIN3A	1.67478e-07	2.16638				NIF3L1	2.28033e-65	1.7246	ARID3A	7.56064e-53	2.40152	SYT1	1.01295e-46	1.95926	BCAT1	1.43331e-126	1.65421	PGP	1.02357e-68	1.56949	BVES	0	3.80439	INTU	1.00392e-05	1.68374	GATA2-AS1	3.73902e-12	1.57685	CCDC85C	9.57437e-128	2.67074	UAP1	9.77054e-18	1.56141	PIGG	4.55591e-31	1.54943	CORO1C	4.81198e-91	2.92743	EIF2B3	0.00829016	1.82798	EPB41L4B	6.89139e-11	2.39606	AC092611.2	1.12779e-38
LAMP5	1.85157e-07	2.02464				GRWD1	2.34444e-65	1.51937	MAN1C1	9.46649e-53	4.96908	DOCK7	1.55677e-46	1.71337	RND3	1.76632e-126	1.69722	TPRKB	1.49656e-68	1.51864	DUSP5	0	2.39596	MEMO1	1.01175e-05	1.53358	FAM102A	4.11128e-12	1.54921	SERINC3	1.31303e-127	2.36546	MSMO1	1.06739e-17	1.91996	SERPINB8	5.798e-31	1.96423	AHNAK	5.16112e-91	3.36346	GTF2E2	0.00844919	1.9005	TWIST2	7.34177e-11	1.75408	WNT6	1.24909e-38
KCNK2	1.86861e-07	2.07719				SAAL1	3.26985e-65	1.55598	TMEM233	1.02887e-52	4.21075	LTBR	1.57771e-46	1.90096	ACTR3	2.37561e-126	1.8186	OAF	2.78499e-68	1.6795	TNFSF12	0	2.70048	NCOA1	1.01564e-05	1.78452	IGSF1	4.27487e-12	1.71755	ADAM10	1.87331e-127	2.44416	MT1X	1.09871e-17	1.98676	NOD1	6.06135e-31	2.06425	LRP10	5.70204e-91	2.5127	CTNNBIP1	0.00856059	1.83548	SPACA6	7.37254e-11	1.79844	WNT10A	1.92636e-38
ST8SIA1	2.1186e-07	1.7429				CCDC86	3.5461e-65	1.63299	NECTIN2	1.34822e-52	2.25469	SLC35F3	1.75873e-46	3.24775	GADD45A	3.07932e-126	2.06445	RNF26	2.98581e-68	2.11185	FOSL2	0	2.55004	CADM1	1.01568e-05	1.76204	B4GALT6	4.32169e-12	1.6251	NRAS	2.25379e-127	2.29917	ADAMTS15	1.17096e-17	2.76271	MICALL1	6.70619e-31	1.57136	HDAC7	7.12275e-91	2.74992	ADGRE5	0.00867478	1.53371	LINC02249	7.43379e-11	1.83126	PKD2L1	1.93064e-38
ACSS3	2.21385e-07	1.88215				PDSS1	3.939e-65	2.00253	AC004918.1	1.72532e-52	4.68948	PPP1R15A	2.17356e-46	1.57126	SLC7A1	4.13281e-126	2.32298	GAS7	3.53712e-68	1.81466	PAPSS1	0	2.46323	CLIP3	1.02682e-05	1.73175	DUSP10	4.35405e-12	1.75048	MARK4	2.44852e-127	2.34297	FDFT1	1.25272e-17	1.55957	TBXA2R	8.60721e-31	1.71555	ATL3	7.23233e-91	2.67576	ARL2	0.00873606	1.57027	RHOU	8.28224e-11	1.61094	FCGR1B	2.76863e-38
SMO	2.26077e-07	1.60667				WRAP53	4.54647e-65	1.70724	NRROS	1.80451e-52	4.72608	LRRC4C	2.17831e-46	1.91956	GREM1	5.22237e-126	3.64335	PPP2R3B	3.85605e-68	1.83176	CAV1	0	1.55568	ST3GAL1	1.04133e-05	1.73524	TBX20	5.27617e-12	1.69165	DBNDD1	4.0886e-127	3.14417	FAM20C	1.36142e-17	1.51884	KIF13B	8.83179e-31	1.56134	EEF2K	7.27438e-91	3.01527	GLIPR2	0.00874748	1.69943	EVC2	8.64559e-11	2.00833	IRF6	3.05938e-38
COL9A1	2.69505e-07	1.97437				EME1	6.90295e-65	2.50676	ATP2A3	2.94391e-52	4.27978	TNC	3.51552e-46	1.80503	AC145124.1	7.50978e-126	2.40991	SPIN4	4.36383e-68	1.76844	PHACTR1	0	2.81939	SMAD7	1.05098e-05	1.6203	IL1R2	5.43484e-12	1.85444	ABCG1	7.19783e-127	2.29593	MARCOL	1.38394e-17	1.67018	MFSD6	9.92303e-31	2.03744	NOD1	1.01764e-90	3.5437	FILIP1L	0.00879363	1.51548	CAMK1G	9.18197e-11	1.63565	GRHL1	3.41275e-38
DCAF12L2	3.13368e-07	1.61806				ZWILCH	3.47227e-64	1.60313	CD99	4.38756e-52	1.78986	LARP1	3.57568e-46	1.53073	VASP	8.5019e-126	1.73179	GCSH	5.26341e-68	1.58622	ATG4A	0	2.98493	MAP3K20	1.08282e-05	1.90253	PAXIP1-AS2	6.91744e-12	2.18316	MPZL1	1.81278e-126	2.58695	TNFRSF9	1.64387e-17	2.35464	DHRS3	1.15555e-30	1.50529	STIM2	1.17899e-90	2.49542	SPRN	0.00883202	3.79557	LINC01122	9.82616e-11	2.27644	CD7	1.34951e-37
ST6GALNAC3	3.25406e-07	1.6253				TACC2	3.6601e-64	1.59045	CCNY	4.97859e-52	2.30008	DYRK2	4.45461e-46	1.80916	TNFSF4	8.97484e-126	4.42277	NXT1	9.00509e-68	1.61418	KLF6	0	2.38665	ZNF292	1.09957e-05	1.80637	LINC01091	7.64475e-12	2.09274	HECA	1.99086e-126	2.51412	LINGO2	1.69012e-17	2.11782	CASKIN2	2.44762e-30	1.56619	PROS1	1.27889e-90	2.52318	AC012174.1	0.0089036	1.8834	COL9A1	1.08188e-10	1.98493	KCNC3	1.43689e-37
AC079834.2	3.92852e-07	1.87946				HIST2H2AC	9.97542e-64	1.77321	SMAD1	9.39789e-52	3.03638	PAM	4.54517e-46	1.64029	ARID5A	9.61106e-126	2.22776	SCUBE1	1.03199e-67	2.8441	LAMC1	0	2.24266	PLXNA1	1.11148e-05	1.86898	GAB2	7.64628e-12	1.62498	DOCK6	3.28234e-126	1.91715	RGPD2	1.9693e-17	2.2414	TSTD1	2.50374e-30	1.81639	MFSD4A	1.38395e-90	4.63761	CA12	0.00890599	3.32684	BIK	1.16177e-10	2.08614	IL36RN	1.6086e-37
ZNRD1	4.0905e-07	1.52743				ADCY5	1.12853e-63	1.98757	VAV3	1.18359e-51	3.35399	STAT6	4.72391e-46	1.72133	TGFB1	1.00071e-125	1.63621	CTDSPL2	1.11347e-67	1.69045	RIN3	0	2.6383	PAK1	1.12728e-05	1.5972	SPATA18	9.27149e-12	1.73642	DUSP5	4.40618e-126	2.31831	MAP3K8	3.17471e-17	2.2621	ICOSLG	2.96003e-30	1.73212	DUSP18	1.51605e-90	3.51775	KLHL30	0.00898803	2.64855	HOXA13	1.214e-10	2.37028	ARNT2	1.69681e-37
GNG8	4.29812e-07	1.80208				CIT	1.67633e-63	2.07684	FNDC3B	1.18762e-51	2.22607	NFXL1	5.58831e-46	2.05466	PDGFA	1.45483e-125	1.92859	C2orf48	1.18142e-67	3.10938	RGS20	0	3.69534	FAM102A	1.14393e-05	1.60315	UTY	1.13348e-11	1.68115	SEMA3G	8.79334e-126	2.48103	C1orf21	3.46957e-17	1.60335	INPP1	2.96631e-30	1.54278	ESYT1	2.13758e-90	2.60302	SNX7	0.00899085	1.7565	HRK	1.35366e-10	2.57846	ABHD11	1.74173e-37
ASGR1	4.98202e-07	1.72674				ARID5A	1.04437e-62	1.77323	YES1	1.27755e-51	2.36538	HCN1	7.22252e-46	3.36649	IKBIP	1.7057e-125	1.84558	BMPR1A	1.58964e-67	1.67735	MSL3	0	2.42468	NEDD4L	1.14518e-05	1.55423	ALDH1L1	1.26515e-11	1.9546	SPRED3	1.16315e-125	3.04485	DIRAS2	3.85562e-17	1.94595	ZC3H12C	3.75128e-30	1.70745	TCTEX1D1	2.50251e-90	3.35944	ATPAF2	0.00907944	1.93604	AC106869.1	1.43116e-10	1.69956	SPRR2D	1.89745e-37
WASIR2	5.01202e-07	1.62715				CENPP	1.46073e-62	2.15672	CLPTM1	1.39727e-51	2.66273	NPEPPS	8.54379e-46	1.64522	RAP1GDS1	1.76885e-125	1.68013	HNRNPA3	2.29556e-67	1.53167	TTL	0	2.2272	PRH1	1.14547e-05	1.77638	MDGA2	1.37492e-11	1.68375	TANC1	1.44061e-125	2.14131	AC140912.1	4.01572e-17	2.19999	UBASH3B	4.39147e-30	1.73629	FAM69B	2.94131e-90	2.62243	REXO2	0.00909082	2.39162	MRNIP	1.62562e-10	1.50155	KLHL13	1.89857e-37
FAXDC2	5.10177e-07	1.85648				NUP35	3.57963e-62	1.7816	MT-CO3	1.56493e-51	1.55975	CREBRF	8.7759e-46	1.74605	S100A11	2.34828e-125	1.79461	ACYP1	2.6804e-67	1.91981	FAM126A	0	2.58669	DLG1	1.14993e-05	1.9596	ABCA9	1.4443e-11	1.88259	CD46	1.56623e-125	2.62278	PAK3	6.98589e-17	2.66565	LRRC36	4.6084e-30	1.90078	CD55	3.13462e-90	2.4153	LINC02062	0.00922829	2.55375	GREB1	1.66841e-10	1.92393	FAM169A	3.33066e-37
LINC00665	5.10476e-07	1.69058				SRR	4.12267e-62	1.66241	EPHX4	2.16503e-51	4.14526	RAI2	1.05726e-45	2.42682	ZFPL1	2.72359e-125	1.70925	HMCN1	2.89146e-67	1.53202	HIPK2	0	2.23329	CPED1	1.1602e-05	2.62724	AC092127.2	1.84508e-11	1.84502	SRGAP2B	1.63052e-125	2.48815	APOBEC3G	7.15761e-17	2.08469	TMC7	5.75645e-30	1.85271	NLK	4.24903e-90	2.68421	MSANTD3	0.00925686	1.90892	TAC3	1.78028e-10	2.26316	NPNT	3.75599e-37
CBLN2	6.25182e-07	1.94052				WDHD1	5.28757e-62	1.81725	NPR1	2.39643e-51	3.27739	RNF207	1.06309e-45	2.18054	TLCD1	2.94502e-125	3.16415	SCLT1	3.6817e-67	1.97141	ARHGEF12	0	2.11715	KIAA0895L	1.17454e-05	1.59404	ERVH48-1	2.08672e-11	2.08417	RIN2	4.77747e-125	2.17579	RAC2	7.9584e-17	2.2603	SENCR	8.65482e-30	2.02008	ETS1	5.7083e-90	2.95901	THAP3	0.00933885	1.82315	EPHX2	1.8166e-10	1.78882	TP63	3.77958e-37
SETD9	6.25636e-07	1.80223				MRVI1	1.37694e-61	1.69425	FGF12	3.05007e-51	3.92114	KDM6B	1.15963e-45	1.61237	SLC39A6	5.18395e-125	1.64549	RBBP7	3.91125e-67	1.59321	ADAM19	0	2.26923	RFX3	1.22793e-05	1.65392	ZNF229	2.23911e-11	1.90765	TMEM163	1.06789e-124	3.51449	BTG2	8.94946e-17	1.62526	DENND3	1.11479e-29	1.55278	REPS2	8.67792e-90	4.59182	MAPK11	0.00934351	1.6156	FAXDC2	1.82739e-10	1.59568	SCEL	4.20258e-37
TMEM59L	6.49065e-07	1.95348				ZMYND19	1.47193e-61	1.57393	TBX15	3.39644e-51	4.54369	DOK4	1.77525e-45	1.72873	FARP1	6.57213e-125	2.07512	CRISPLD1	4.09192e-67	1.81304	SLFN5	0	2.07826	CEP295	1.23451e-05	1.72298	CD163L1	2.80037e-11	2.12659	TNK2	1.10172e-124	2.34433	TMEM39A	9.72322e-17	1.61995	ZDHHC2	1.24054e-29	1.66223	PARP4	9.72806e-90	2.63379	COL5A3	0.00935704	2.42252	CHRNA5	1.85251e-10	2.06832	CXCR3	5.28516e-37
NMNAT3	6.51524e-07	2.05226				COBLL1	2.33058e-61	1.62888	TCTEX1D1	3.46236e-51	4.63862	OGDHL	1.98045e-45	2.90521	SLC25A1	7.29522e-125	1.63079	CXCL12	4.50488e-67	1.60538	CD2AP	0	2.30277	PCDHGA10	1.23999e-05	1.72705	DOCK11	3.43664e-11	1.73131	MAPK12	1.26856e-124	2.3073	HTR7	1.02476e-16	2.64182	LLGL2	1.34435e-29	1.66112	TMCC1	1.05381e-89	2.70115	TIMP1	0.00944343	3.9673	CHRNB4	2.02574e-10	2.12782	GUCY2D	5.68168e-37
PRKCA	7.11667e-07	1.51115				PPP1R14C	2.53833e-61	2.72744	ATF6	4.77578e-51	2.71804	ZNF248	2.3469e-45	2.21908	CTHRC1	1.1272e-124	4.71322	DERL3	4.64929e-67	2.9893	HLA-C	0	2.06047	TBX3	1.25501e-05	1.56948	LINC01305	3.6713e-11	1.64065	WDFY3	1.27728e-124	2.32653	SBSPON	1.08907e-16	3.06099	ITGA10	1.46684e-29	2.05512	PCTP	1.13732e-89	2.67663	PGAM1	0.00967211	1.94957	MAOA	2.0377e-10	2.53037	DNAH7	5.98003e-37
IRS2	7.31939e-07	1.63283				PIF1	3.30178e-61	2.97588	PBXIP1	6.06917e-51	3.03445	NBPF14	2.45284e-45	2.02082	TPM4	1.34753e-124	1.90293	FIGNL1	1.75025e-66	2.31016	HCLS1	0	3.58495	MNT	1.25612e-05	1.68852	ZIC1	3.74222e-11	1.96426	AC083964.1	1.3168e-124	4.02021	STRA6	1.09431e-16	2.03396	GRAMD1B	1.71956e-29	1.65969	PLK2	1.66376e-89	2.73072	ABI3	0.00974552	1.70165	MEGF6	2.19112e-10	1.53325	ADAM8	1.43778e-36
PLP1	7.3265e-07	1.6766				SEPT1	4.22998e-61	1.7561	TJP1	8.59713e-51	2.15982	AXL	2.4965e-45	1.57215	LRRFIP1	1.38105e-124	1.80067	ERI1	2.43213e-66	2.27628	NT5E	0	2.65646	AC060780.1	1.2705e-05	1.53308	NTRK1	3.99278e-11	2.1932	SIGIRR	2.0472e-124	2.42988	MVP	1.12644e-16	1.74775	SYTL4	2.20261e-29	1.61153	MAP3K3	2.16918e-89	2.6091	PDLIM5	0.00988474	1.71379	DENND5B	2.22048e-10	1.50152	CD163	1.48923e-36
GULP1	7.36344e-07	1.55423				PGM2	8.05287e-61	1.50233	TM6SF1	1.23089e-50	5.02	LRPPRC	2.50976e-45	1.60541	KCTD11	2.4089e-124	2.81071	CCP110	2.57775e-66	2.02741	LINC01480	0	5.68408	MTA2	1.28294e-05	1.62114	CLIP4	4.01557e-11	2.0941	HIPK2	3.09827e-124	2.53251	MAPKAP1	1.22501e-16	1.6369	SKAP1	7.87662e-29	2.75089	HEG1	2.39777e-89	2.50319	PPP1R3A	0.00990634	1.68682	LDOC1	2.29511e-10	1.5308	PALM3	1.88905e-36
ARMH4	7.64552e-07	1.92088				CENPJ	1.00965e-60	1.60115	FAM214A	1.60367e-50	3.56024	PMEL	2.82777e-45	2.92798	ACAP1	2.82916e-124	2.84784	PRDX2	4.52447e-66	1.62442	CD47	0	2.25527	SLC37A3	1.35672e-05	1.71445	TMEM191B	4.29877e-11	2.06961	TBX15	3.45028e-124	3.32577	HSCB	1.67678e-16	1.50347	SSTR1	9.3331e-29	1.69568	RPS6KA3	2.42842e-89	2.70199	LGALS3	0.0100777	1.87366	CTTNBP2	2.30526e-10	1.67383	UPK1B	2.67448e-36
THAP2	7.9161e-07	1.80192				LSR	1.1563e-60	1.91108	CARD8	3.64105e-50	3.20978	IL13RA2	3.72153e-45	3.61864	RGMB	3.93583e-124	2.47669	PHF5A	8.7021e-66	1.66068	MGAT1	0	2.13281	MTPAP	1.36451e-05	1.59948	TNNI2	5.10318e-11	1.77355	SLC4A11	4.128e-124	3.91251	LUZP2	1.93865e-16	2.88695	SAMD12	9.50536e-29	1.61798	MARVELD3	2.54126e-89	4.61213	TMEM167A	0.0102023	1.66983	AC007938.3	2.3839e-10	2.11685	AC023794.4	2.9238e-36
POLB	8.43834e-07	1.69227				SHISA8	2.01928e-60	2.63311	BNIP2	7.64716e-50	2.70515	MEG9	4.74407e-45	2.97243	PTGES3L	4.02514e-124	3.02818	ZNF90	9.57387e-66	2.38803	LIMCH1	0	2.17061	MTERF2	1.37143e-05	1.5982	AC015712.2	6.38323e-11	1.8101	EXTL3	4.86861e-124	2.21215	TMEM130	2.05908e-16	2.76095	BRSK2	9.96035e-29	2.0728	ZDHHC12	2.70717e-89	2.57607	RARA-AS1	0.0102632	1.58895	SYT4	2.3852e-10	1.69562	RGS18	4.24321e-36
VWDE	8.4418e-07	1.68482				RNASEH2A	2.10712e-60	2.07035	DCBLD1	7.86524e-50	3.17717	THBS4	4.99248e-45	2.44865	CEBPB	8.68517e-124	1.84571	CEP44	1.20895e-65	1.90439	RPP25	0	2.6928	FAM217B	1.38914e-05	1.65999	SAMD5	6.45736e-11	1.54566	TMCC3	6.48002e-124	2.83505	SMAD7	2.13321e-16	1.56133	TPM3	1.03792e-28	1.51625	BNIP2	2.70854e-89	2.49152	RABIF	0.0103343	1.94312	CRYM	2.52381e-10	2.08991	MAATS1	6.07557e-36
ZBTB20-AS4	8.50524e-07	1.79795				DHODH	2.53071e-60	1.858	HIF1A	8.85286e-50	2.2504	RFTN2	5.09098e-45	1.96465	RSU1	1.02813e-123	1.61571	SBK1	1.33512e-65	1.75057	SETBP1	0	2.14265	SLIT2	1.3923e-05	2.90764	KCNMB2	6.59385e-11	2.10123	TMC7	6.92328e-124	2.9078	DIRC1	2.40395e-16	1.51535	PKP4	1.04611e-28	1.57812	TMCC3	3.2252e-89	3.4209	SATB2-AS1	0.0103433	1.90935	COL11A2	2.58074e-10	2.14257	AC245123.1	7.21176e-36
GALNTL6	8.55877e-07	1.82443				EFCAB11	3.76202e-60	1.60067	GFOD2	9.11515e-50	2.85512	ANGPTL1	5.58376e-45	2.65178	CCPG1	1.33534e-123	1.63498	ZNF850	1.43469e-65	2.88049	AC004839.1	0	5.08491	MEGF8	1.40112e-05	1.68571	COL26A1	6.6847e-11	1.50792	PCDHB15	7.99622e-124	4.16724	TSPYL2	2.51141e-16	1.63389	YBX3	1.22561e-28	1.50752	YES1	8.29311e-89	2.48706	IPO13	0.0103797	1.54594	CDH9	2.6194e-10	1.79385	AC010501.1	7.31904e-36
PRRT4	8.79285e-07	1.85002				PRKCD	6.05448e-60	1.91237	ESYT1	9.27948e-50	2.90779	NAB2	5.75891e-45	1.81709	SMIM3	1.36804e-123	1.64323	SRSF1	2.1691e-65	1.519	DENND3	0	2.80104	DHFR	1.40127e-05	1.67283	CILP	8.00649e-11	1.89142	IRAK2	8.10757e-124	3.4636	IRF1	2.70733e-16	1.84156	STEAP1	1.27675e-28	1.80708	ZNF521	1.02808e-88	2.64525	CCDC85B	0.0104429	1.82498	GRIK2	2.86861e-10	2.04624	TPD52L1	1.19298e-35
CACNA1G	9.37639e-07	1.78762				KCNS3	7.61335e-60	1.90871	GPRC5B	1.08142e-49	3.53031	VAT1L	6.66771e-45	3.50581	AC092745.1	1.57578e-123	3.25696	FBLN2	2.22211e-65	1.96243	GJD4	0	4.68686	PARM1	1.45424e-05	2.86602	NR4A2	8.08797e-11	2.14142	SLC9A3R1	8.85854e-124	2.6659	TLR7	2.76371e-16	2.71226	SLC30A1	1.49332e-28	1.55529	APLP2	1.24699e-88	2.84584	CYTOR	0.010526	1.5338	CBLN2	2.96757e-10	1.75706	PDZK1	1.34018e-35
CCDC136	9.86589e-07	1.82484				MRE11	8.59843e-60	1.54621	FSTL4	1.09394e-49	5.44199	FAM53C	6.78856e-45	1.70293	TBC1D8B	2.05997e-123	2.2523	BCL11A	5.57704e-65	1.55317	ADIPOR1	0	2.29097	PPP2R3A	1.48644e-05	1.60818	AC098650.1	8.49837e-11	1.91407	ANO10	1.33871e-123	2.20264	RAP2C	3.101e-16	1.7052	NFE2L3	1.57791e-28	1.67004	GBA2	1.33011e-88	2.66033	AP2M1	0.0107022	1.89937	NDP	3.06911e-10	2.34653	ATP1A1	1.40125e-35
MMP28	1.04396e-06	1.99628				STIL	1.49127e-59	2.10474	ST6GALNAC1	2.64619e-49	5.91255	ADAR	1.09081e-44	1.56263	VMP1	3.99278e-123	1.80626	GXYLT1	8.69753e-65	1.67674	YBX3	0	2.846	VPS52	1.48844e-05	1.53142	UBASH3B	9.71816e-11	1.55488	MINDY2	1.86574e-123	2.33307	CMKLR1	3.40874e-16	2.58828	SH3TC1	1.97414e-28	1.69743	JUP	1.39861e-88	2.82677	NLRC4	0.0107659	1.58697	C1QL4	3.09848e-10	2.87997	HS3ST6	1.51195e-35
TMTC2	1.07665e-06	1.70182				SPECC1	2.74297e-59	1.52817	ARVCF	4.70494e-49	3.93782	VEGFA	1.12209e-44	1.83221	TNS1	4.09355e-123	1.75277	AP000880.1	1.02142e-64	3.11758	IFNAR1	0	2.12526	USF3	1.54571e-05	1.6071	LRRC2	9.83295e-11	2.17747	C12orf49	2.43891e-123	2.41993	PLK3	3.82385e-16	1.52604	RELT	2.16354e-28	1.51837	CYSLTR1	3.17757e-88	3.63495	NEK6	0.0108431	1.53253	NCAM1	3.10183e-10	1.53249	AC128687.2	2.12194e-35
CHRDL1	1.07858e-06	1.66372				RGL3	3.35937e-59	1.64318	TAGLN2	1.37717e-48	1.63901	NR2F2-AS1	1.16885e-44	2.03843	LDB3	4.34967e-123	3.65157	LGR5	1.59179e-64	2.10564	DNAJC5	0	2.38653	MIPOL1	1.5742e-05	1.71327	PDGFC	1.01193e-10	1.5089	FAM69B	3.68965e-123	2.20738	ACPP	3.90342e-16	2.56287	PAPSS2	2.39789e-28	1.50739	PPP1R9B	3.95106e-88	2.61788	KDELR3	0.0109292	2.94815	NFRKB	3.11797e-10	1.51271	ASIC4	2.66469e-35
HOXD10	1.08456e-06	1.95146				MMS22L	3.92938e-59	1.62913	CHST7	1.6109e-48	3.15741	SRSF6	1.48654e-44	1.55991	F8A1	7.6023e-123	2.27961	CDH24	2.45077e-64	2.31092	ELOVL5	0	2.25459	RNF138	1.57739e-05	1.50269	EDA2R	1.1878e-10	1.65384	MT-CYB	4.48824e-123	2.30344	FOXA3	4.15594e-16	2.58069	ENPP4	3.16801e-28	1.80254	ATP11C	7.3561e-88	2.58138	RTL1	0.010959	1.88545	TBX18	3.19626e-10	2.29559	ADAM28	2.68322e-35
OTOR	1.08486e-06	3.10579				TIPIN	5.12289e-59	1.71164	SETX	2.53405e-48	2.61536	BTBD2	1.57016e-44	1.64573	DSEL	1.40746e-122	1.8183	AFF3	2.45183e-64	1.85392	ABHD5	0	2.58033	EHBP1	1.61109e-05	1.76777	KCNA3	1.35582e-10	1.69868	CLPTM1	5.81354e-123	2.2524	PNPLA4	5.02569e-16	1.62327	JPH1	5.9822e-28	1.71887	CHD7	7.64015e-88	2.57229	CDKN2D	0.0113728	1.55296	FSTL5	3.28186e-10	2.45511	WAS	3.17427e-35
ZNF300	1.12942e-06	1.7723				NAF1	5.94913e-59	1.52176	FAM174B	3.56035e-48	4.08947	MAPKAPK3	1.70021e-44	1.9686	LINC00973	1.60222e-122	3.57855	ALDH7A1	2.5613e-64	1.61101	CYB5D2	0	2.31522	PDE4DIP	1.65873e-05	1.55818	NTNG2	1.43733e-10	2.18082	VAX2	6.2996e-123	4.41172	C1QTNF1	7.19391e-16	2.14981	KLHL3	6.41696e-28	1.71618	RGCC	8.08409e-88	2.29462	ATP6V0D1	0.0114143	1.87678	IFT140	3.35259e-10	1.64327	IL1B	3.60559e-35
CAMK1G	1.18446e-06	1.65727				HSPA12A	6.29761e-59	1.87409	GFM1	3.91145e-48	2.9491	SMAD3	1.76566e-44	1.71633	TARS	1.65747e-122	1.72644	FUBP1	2.78298e-64	1.57567	IDS	0	2.17776	CRKL	1.69025e-05	1.74128	C16orf74	1.5885e-10	1.7584	RGS12	8.10347e-123	2.2364	DHCR24	7.82133e-16	1.9775	EXOC6	7.87623e-28	1.65753	SWAP70	1.02703e-87	2.68674	CCL14	0.0114417	2.48688	FAXC	3.47025e-10	2.36554	PGLYRP4	3.65077e-35
GSTM2	1.21192e-06	1.84331				CCDC150	7.85081e-58	1.93115	HIPK2	7.45198e-48	2.27477	MBD5	2.34331e-44	1.68059	ERLEC1	2.20295e-122	1.6864	CTCF	2.95907e-64	1.53899	CLCN3	0	2.05734	METTL15	1.69038e-05	1.64291	TNFSF18	1.7264e-10	2.0127	BTBD3	1.40996e-122	2.22862	AVPI1	9.85723e-16	2.11941	GDF15	1.6313e-27	1.57139	SLITRK4	1.08148e-87	3.50154	WDR1	0.0118065	2.13313	CNTRL	3.52242e-10	1.51983	AL590483.2	3.77657e-35
ESPNL	1.23521e-06	1.58688				BCHE	8.2869e-58	1.69631	JUP	8.70451e-48	2.37307	GBGT1	2.66642e-44	2.24667	RIPK2	3.33748e-122	2.07495	SRP9	3.91572e-64	1.51709	RIOK3	0	2.29217	AFF1	1.71744e-05	1.76671	IFIT1	1.95587e-10	1.70508	GPRC5B	1.50832e-122	2.4409	FSTL3	9.87353e-16	1.66989	ICAM1	1.68037e-27	1.90301	KLHL3	1.65187e-87	3.09293	S100A2	0.0118894	3.66706	AC080038.1	3.76368e-10	2.05596	PRR9	5.07828e-35
ADRA2A	1.288e-06	1.61536				HIST1H2AH	1.58989e-57	2.20075	TDGF1	1.09068e-47	4.79767	TUBB4A	2.7178e-44	3.05322	RAB3B	2.69683e-121	3.29804	MDC1	5.43263e-64	2.03471	RAPH1	0	2.21847	SLF2	1.71903e-05	1.85093	PEBP4	2.17186e-10	2.03912	MFSD5	1.83746e-122	2.60161	CPZ	9.93037e-16	1.51019	RPS6KA1	2.10487e-27	1.64427	PNPLA2	1.98479e-87	2.79586	RABGGTA	0.0119029	1.72944	MCM3AP-AS1	3.92504e-10	1.87915	HOXA9	5.17807e-35
CIR1	1.42049e-06	1.52252				RNASEH1-AS1	3.45768e-57	1.55707	GABRB2	1.45274e-47	6.06408	ABL1	2.8467e-44	1.69352	SEC24D	2.96303e-121	1.60298	KIF5C	7.96532e-64	1.56621	PPP1R13B	0	2.28639	MKI67	1.72176e-05	2.84611	PROX1	2.19554e-10	1.72579	PALD1	2.44352e-122	2.24932	ZNF385B	1.12816e-15	2.27377	AC004918.1	2.41419e-27	1.80449	VOPP1	2.04275e-87	2.56388	PVALB	0.0122648	1.58598	MSI1	3.97101e-10	1.94697	PLCB1	9.44679e-35
SPAG16	1.48185e-06	1.67442				METRNL	3.87925e-57	1.66366	ELK4	2.66737e-47	2.90982	BMT2	3.15687e-44	2.19794	ACVR1	3.2588e-121	1.93	CEP295	1.10192e-63	1.88281	TANC2	0	2.31595	VPS13D	1.8104e-05	1.68219	AC092535.4	2.27996e-10	1.75658	UHMK1	5.56537e-122	2.59068	CCND3	1.14308e-15	1.73964	EPB41L4A	2.45112e-27	1.89042	IQGAP1	2.10867e-87	2.64449	NEFH	0.0122697	1.6049	MFSD3	4.03576e-10	1.54524	MPP7	1.0446e-34
FRMD6	1.54223e-06	1.58802				GSTM4	4.60462e-57	1.52852	REEP3	7.23357e-47	2.19562	NGFR	3.75266e-44	2.58502	TSPAN15	4.34193e-121	1.95356	BOC	1.1083e-63	1.63528	CLIC4	0	2.33294	DMTF1	1.81041e-05	1.72342	AC078880.3	2.45649e-10	1.55398	ATL3	5.5801e-122	2.2918	FABP3	1.19533e-15	2.4887	SPTBN5	2.60235e-27	2.19718	DELE1	2.20977e-87	2.64766	QPCT	0.0123061	1.58631	PAIP2B	4.05305e-10	1.90821	CD209	1.5317e-34
SLC18A3	1.60688e-06	2.22171				SCLT1	5.42397e-57	1.50927	CXADR	7.64421e-47	3.89227	SCARF2	4.38668e-44	2.10031	UBE2E2	9.97959e-121	1.63371	KIAA0586	1.18671e-63	1.96551	ACOT11	0	2.91038	GCFC2	1.82474e-05	1.72968	UAP1L1	2.50026e-10	1.76653	SRGAP2	6.19179e-122	2.25387	NTNG2	1.41905e-15	2.7369	ADGRG1	2.69797e-27	1.9951	FAM213B	2.21334e-87	2.87094	HAGLROS	0.0123267	1.5516	ZNF512	4.73608e-10	1.50355	RIC3	2.6533e-34
AC004130.1	1.90795e-06	1.91249				TRPC3	5.83937e-57	2.30472	KCNE3	8.19951e-47	3.96336	CACNA1G	5.14035e-44	2.43753	TMEM267	1.06283e-120	2.08009	EBP	1.98443e-63	1.67577	VAV3	0	2.47526	XRRA1	1.88387e-05	1.57113	B9D1	2.92865e-10	1.61564	PCSK5	7.03504e-122	2.99994	CHPT1	1.44216e-15	1.51696	AC087627.1	3.56016e-27	1.52146	NFIB	3.39226e-87	2.70532	MMP1	0.0126146	3.62552	SEMA6A-AS1	4.91845e-10	2.19907	EDDM3B	3.2064e-34
GPM6B	1.92438e-06	1.54318				CHRD	5.92285e-57	1.97513	ANXA3	9.44681e-47	3.15103	WDR82	6.57139e-44	1.56995	IL1B	1.29161e-120	5.60949	SLITRK5	2.30215e-63	1.9482	SNX9	0	2.15491	TMEM161B	1.9246e-05	1.59143	APH1B	3.51319e-10	1.52001	PCGF5	1.62165e-121	2.94528	LIMS2	1.52277e-15	1.72104	APLN	3.74831e-27	1.90976	LYSMD2	3.58896e-87	2.77525	TRAPPC1	0.0126151	1.80138	C10orf82	4.91852e-10	2.04558	RASGRP1	3.90094e-34
TRAPPC6A	2.01132e-06	1.59132				TRPC6	1.01381e-56	2.56095	HEG1	1.03866e-46	2.7959	PAWR	6.61618e-44	1.6673	AAK1	1.48025e-120	1.60429	GGCT	3.35282e-63	1.65148	RGS19	0	2.36749	UBN2	1.93455e-05	1.76762	RNASEH1-AS1	4.12726e-10	1.56388	RPS6KA3	1.86653e-121	2.2886	SLC35A2	1.9788e-15	1.65574	GCA	3.95287e-27	1.51638	SERINC2	4.97329e-87	2.96546	AC093151.3	0.0127642	2.47038	FANK1	4.96099e-10	1.67616	NOS1AP	3.94958e-34
TMEM119	2.03568e-06	1.63498				GIPR	1.03181e-56	2.31161	TTL	2.20953e-46	2.72559	CD4	7.22257e-44	2.81386	DGKA	1.80235e-120	2.20865	XRCC5	4.78427e-63	1.50492	ZDHHC3	0	2.24648	SRC	1.99464e-05	1.70117	APOBEC3F	4.5478e-10	1.84744	ADAM19	2.02799e-121	2.08341	FNDC1	2.09829e-15	2.60524	AFTPH	4.03947e-27	1.60366	LYVE1	7.11877e-87	4.5448	EDF1	0.0130199	1.78374	FGFR3	5.63494e-10	2.2953	AC063926.1	5.31091e-34
NCAM2	2.11278e-06	1.86679				CHAF1B	1.11614e-56	2.10891	NCKAP5	2.48749e-46	4.52874	CISH	7.98991e-44	2.14881	POPDC2	1.82213e-120	3.69413	SMCHD1	5.60702e-63	1.53376	ACE	0	2.71509	TRPM7	2.0065e-05	1.58076	CD1D	4.72038e-10	1.84722	TMEM30A	2.10851e-121	2.16463	LIF	2.28231e-15	2.83091	SPRED3	6.91175e-27	1.71952	IGFBP4	9.43657e-87	3.4075	SUGCT	0.0130525	2.78104	ATAT1	5.71908e-10	1.52151	STYK1	5.9295e-34
PLAC1	2.11572e-06	1.81291				POLQ	1.63059e-56	2.19376	MYO5C	4.6748e-46	5.23263	CPVL	1.69549e-43	2.03926	SEPT8	4.46984e-120	1.75629	LYPD6	8.56826e-63	2.38187	STXBP1	0	2.58383	B3GLCT	2.0525e-05	1.58501	WDR81	4.86761e-10	1.65974	RETSAT	2.16331e-121	2.79539	LY96	2.37843e-15	2.19964	TRPM4	8.59944e-27	1.57714	ATP1A1	1.7395e-86	2.59248	YIF1A	0.0130805	1.72572	IL12RB2	6.31957e-10	2.25112	SNX20	6.48453e-34
PABPC5	2.31849e-06	1.83269				SRSF12	1.7592e-56	1.68	FRYL	7.32651e-46	2.76438	ANO1	1.76895e-43	2.326	ARPC2	7.9324e-120	1.81322	HDGF	9.3049e-63	1.52487	HTATIP2	0	3.0317	CHAMP1	2.10088e-05	1.74262	CD83	5.00389e-10	1.56258	HK1	2.58508e-121	2.33692	ICAM1	2.51407e-15	1.97039	CHFR	9.09585e-27	1.53007	BAHD1	2.97019e-86	3.14757	UBE2F	0.0132454	1.84789	TOX3	6.57937e-10	1.95761	PPM1H	7.05318e-34
HAND1	2.35599e-06	2.67134				AGTR1	2.12257e-56	1.66558	FCGR2B	7.98223e-46	7.8434	RCC2	1.93832e-43	1.61652	DUSP14	8.89038e-120	1.82246	THOP1	1.96551e-62	1.89968	ABLIM1	0	2.10276	PTGFRN	2.10532e-05	1.89248	AC027449.1	5.29644e-10	1.75151	ELOA	3.13098e-121	2.35729	GAS6	2.86834e-15	1.61702	ELMO1	1.13061e-26	2.03317	MYO5A	3.09316e-86	2.9322	UFD1	0.0134101	1.8115	CEP70	6.83683e-10	1.52758	LRG1	8.03344e-34
WASF1	2.36901e-06	1.59449				ADCY3	2.48577e-56	1.66471	PLAGL1	9.74491e-46	2.58279	KHNYN	2.15254e-43	1.82379	MME	9.97121e-120	2.80757	CACNA1G	2.19993e-62	2.38681	ANXA2	0	2.33103	CASP2	2.10744e-05	1.82095	BDKRB1	5.38354e-10	1.96059	GOLGA3	4.21382e-121	2.20557	LINC00626	3.46145e-15	1.79289	LINC01235	1.36336e-26	2.42341	IFNAR1	5.30504e-86	2.4797	RIPK2	0.0137833	1.76723	NWD2	6.85187e-10	2.47063	AC141928.1	8.16448e-34
LINC00900	2.39835e-06	1.859				MTFR2	5.00052e-56	2.55314	OSTM1	1.22876e-45	3.1467	HSPB6	2.30561e-43	2.0632	HOXD11	1.40334e-119	1.68762	LAMC3	5.06708e-62	1.96222	LINC01127	0	4.89648	LRRC75B	2.12997e-05	1.50757	HHIP-AS1	6.49543e-10	2.02943	SYCP1	5.09644e-121	3.112	SPINK13	3.51925e-15	1.55208	ATG16L2	1.84081e-26	1.72709	MAP1S	6.1491e-86	2.46041	ADTRP	0.0138943	1.69062	ASCL2	7.326e-10	2.15637	ADRA2C	9.01575e-34
DACH1	2.40864e-06	1.51486				GAL	1.72015e-55	2.44668	ELK3	1.47196e-45	2.47054	ABI3BP	2.33828e-43	2.88899	OSMR	1.49405e-119	2.02754	AC026401.3	1.28263e-61	2.74581	PITPNC1	0	2.34736	HIVEP2	2.13782e-05	1.68104	AC009271.1	6.67203e-10	1.58688	CYB5B	5.66709e-121	2.34828	MMP19	3.60881e-15	2.65677	TTC7B	1.84621e-26	1.56199	TGFBR3	7.55793e-86	2.26115	TMLHE	0.0139879	1.6017	AL391097.1	7.37657e-10	2.18845	KCNJ15	9.6562e-34
DACT2	2.45664e-06	1.91668				C3orf14	1.78138e-55	1.60303	OSMR	1.69736e-45	3.42322	SPRED2	3.32385e-43	1.75953	AMOTL2	1.81565e-119	1.98991	C19orf57	1.44512e-61	2.86047	SUN2	0	2.18311	PLXNB2	2.2112e-05	1.90723	FBXO10	6.70016e-10	1.62582	GRN	7.37147e-121	2.78001	SOCS3	3.69237e-15	1.53328	JPH3	2.24761e-26	1.56543	FGD6	7.82744e-86	2.84868	ANAPC15	0.0140258	1.8492	CELF4	7.79584e-10	2.17473	CD33	1.14916e-33
TBX18	2.56101e-06	2.08565				ISOC1	8.45375e-55	1.54581	GDF3	2.78676e-45	5.48983	SULT1E1	3.43103e-43	2.2804	FRY	1.95871e-119	2.78765	PHTF2	1.92035e-61	1.73817	OCIAD2	0	2.15021	HIST1H4E	2.2276e-05	1.60452	TYRP1	7.38049e-10	1.80037	WDR26	8.06397e-121	2.14929	TBL2	4.2421e-15	1.5954	TRIM71	2.39066e-26	1.74298	SHC1	9.42392e-86	2.62232	AP1S1	0.0143258	1.74824	HOXA11-AS	8.07967e-10	1.668	EEF1A2	1.20479e-33
CYP11A1	2.7909e-06	1.85453				AL162231.1	2.24632e-54	1.54187	ZNF710	3.06622e-45	3.35684	BAIAP3	3.66072e-43	2.42272	ARF4	2.90804e-119	2.06782	MBNL3	1.96548e-61	2.15315	CMTM8	0	3.07599	AC097376.2	2.28212e-05	1.63242	SGSH	8.23333e-10	1.50477	MAPK3	8.61521e-121	2.06731	TGFB3	4.31958e-15	2.54913	TOX2	3.32673e-26	1.75457	PDCD6IP	9.90254e-86	2.49698	DNAJC15	0.0144325	1.74519	TRPM5	8.11682e-10	2.01696	NCKAP1L	1.28516e-33
SMIM32	2.84188e-06	1.99947				GBP1	4.95505e-54	1.6464	SRGAP2	3.0857e-45	3.15051	STAT2	4.0881e-43	1.76168	TOR1A	4.49642e-119	1.657	RIBC2	2.04509e-61	3.37219	RNF38	0	2.48853	COG1	2.36612e-05	1.61748	AP001596.1	8.47808e-10	1.52412	MICA	8.70974e-121	2.62274	TRANK1	4.4557e-15	1.98992	UNC5B	3.46966e-26	1.51391	LGR4	1.00791e-85	2.95793	FNDC1	0.0145885	4.23382	NIPAL1	8.31182e-10	2.02939	ABHD17C	2.36715e-33
GLI1	3.04088e-06	2.00996				FAM81A	6.98876e-54	2.30886	NORAD	3.25722e-45	1.99698	SATB1	4.41796e-43	1.92841	SMOC2	4.55725e-119	3.69751	RTTN	2.17226e-61	2.23196	SNCG	0	2.08353	NEAT1	2.39813e-05	1.69682	BCL6	9.38676e-10	1.55037	IRGQ	1.36543e-120	2.37529	NRTN	4.48259e-15	2.53885	FAM174B	3.59027e-26	1.74732	SLFN5	1.25635e-85	2.3814	AC135371.1	0.0147986	1.66867	GLT8D2	8.51715e-10	1.69202	NAT8L	2.39647e-33
HIST1H2BD	3.04571e-06	1.70805				ITPRIPL1	1.18475e-53	2.06398	ATP6AP1	3.48903e-45	2.36327	ABCA1	4.62822e-43	1.85498	EIF4EBP1	5.65112e-119	1.92179	GAREM1	3.92642e-61	1.88932	UBASH3B	0	3.19826	LTBR	2.42425e-05	1.64628	LINC01099	1.25588e-09	1.96062	AGAP3	2.63025e-120	2.14899	BCL6	6.76934e-15	1.70107	DDI2	3.5944e-26	1.50912	ARID3B	1.5475e-85	2.9366	BOK-AS1	0.0149513	1.7982	AC239868.3	8.57424e-10	2.21327	TEKT2	3.18956e-33
JMJD1C-AS1	3.09379e-06	1.95066				RBL1	1.43165e-53	1.87553	UPB1	3.5507e-45	5.0704	ALKAL2	6.6193e-43	3.45641	SNX7	2.05192e-118	1.68938	ZNF92	9.28079e-61	1.89175	RGL2	0	2.03713	RBM41	2.43783e-05	1.75948	AL513318.2	1.27931e-09	1.9609	GNA11	5.0344e-120	2.24884	TYW1B	6.82539e-15	1.97309	TMEM51	3.65117e-26	1.60564	FRYL	2.51302e-85	2.43784	TAT-AS1	0.0151929	1.86593	ZNF667	8.71234e-10	1.72921	RLN2	4.97337e-33
SNX32	3.1218e-06	1.90885				DNA2	1.91871e-53	1.95051	LRCH1	3.96576e-45	2.92109	PTGER4	7.09988e-43	2.90004	TBC1D10A	2.53364e-118	2.18544	RGS9	9.43816e-61	2.21984	FNDC3B	0	2.16298	TMEM168	2.4398e-05	1.65418	CASC9	1.45737e-09	1.98904	SLC30A1	5.23772e-120	2.45918	KCTD16	8.09423e-15	2.07652	ABCG2	3.86131e-26	1.81077	FAM214A	3.04763e-85	2.7168	ADAMTS2	0.0152903	3.38616	HS3ST3A1	8.92059e-10	1.71009	CXCL16	5.41501e-33
MYO16	3.21087e-06	1.53503				CCDC77	2.00672e-53	1.57866	TAL1	5.17204e-45	4.54638	CX3CL1	7.77313e-43	2.84788	CDKN2B-AS1	2.6986e-118	4.18497	ROR2	1.62635e-60	1.85447	PPP2R2A	0	2.07598	SIRPA	2.44117e-05	1.73446	GXYLT2	1.6527e-09	1.5054	SORBS2	7.29087e-120	4.2172	ERAP2	8.7507e-15	2.01901	CCDC85C	3.93571e-26	1.51164	PKN1	3.43674e-85	2.62082	OAZ1	0.0156373	1.91955	CCDC136	8.98952e-10	1.95288	TLR2	1.34978e-32
SHD	3.35478e-06	1.79423				AL645608.8	2.25502e-53	1.69197	CYB5R3	5.606e-45	2.16726	ADNP	7.88715e-43	1.56612	P4HA1	3.49166e-118	1.968	BRI3BP	1.96341e-60	2.4762	GATA2	0	2.70883	FAM118A	2.44143e-05	1.64344	IL2RB	1.78321e-09	1.80439	P2RY1	1.61799e-119	2.40937	LPCAT3	9.19742e-15	1.68542	SHC3	5.96662e-26	1.63471	UXS1	6.27371e-85	2.65434	AC110995.1	0.0157651	2.08784	CYTL1	9.47665e-10	1.80227	LCP1	1.66764e-32
KHDC1	3.62486e-06	1.83461				ORC1	4.30576e-53	2.33778	SLC39A10	6.26541e-45	2.53177	LINGO2	7.90211e-43	2.62548	WSB2	8.15785e-118	1.70628	TEX30	3.7719e-60	1.92329	GOLGA7B	0	4.50645	MLLT6	2.47163e-05	1.79939	U2AF1L5	1.81352e-09	2.11323	TACR1	1.80187e-119	3.79165	NTRK1	1.0439e-14	2.51325	LHX6	8.93334e-26	2.76653	DAPK2	6.90465e-85	3.45519	TUBG1	0.0157749	1.93799	AP001816.1	9.83938e-10	1.7801	FCER1G	1.79689e-32
ZBTB20-AS2	3.9377e-06	1.86989				PDE5A	5.91564e-53	1.53385	GLS	6.7759e-45	2.4261	FKBP7	8.24848e-43	1.51721	HABP4	8.85741e-118	1.90214	TCEAL5	4.64582e-60	1.90749	PTCHD4	0	3.05816	NINL	2.55473e-05	1.58505	MIR181A2HG	1.86448e-09	1.50188	DGKZ	2.36959e-119	2.1888	DGCR6	1.05805e-14	2.22874	PDP1	1.07655e-25	1.55854	AGAP1	9.88115e-85	2.81856	NDUFA4	0.0158072	1.55532	SEMA3D	1.00123e-09	2.22426	PRKAG2-AS1	2.07738e-32
CHRNA5	4.14426e-06	1.90079				FAM161A	7.45698e-53	1.51263	VEPH1	1.40367e-44	4.01228	LRRC1	1.01696e-42	2.40101	AQP1	1.25067e-117	3.44413	CEP72	1.3975e-59	2.97813	FAM171A1	0	2.26553	TIAM1	2.56618e-05	1.5193	PLSCR5	1.9577e-09	2.04939	CORO7	2.64855e-119	2.17628	PRDM6	1.11667e-14	1.87079	MON1B	1.12546e-25	1.52158	GRASP	1.71525e-84	2.45129	NIPSNAP3A	0.0158324	1.65128	LAMA2	1.02882e-09	3.06864	CA12	2.1774e-32
SLC16A4	4.39128e-06	1.82723				GSTCD	2.76887e-52	1.57475	ZC3HAV1	1.59737e-44	3.02654	KHSRP	1.35746e-42	1.54732	ZFYVE21	1.51446e-117	1.61031	LHX2	2.23385e-59	3.58595	MGAT4B	0	2.21606	TENT4B	2.57447e-05	1.60916	LINC00972	2.25409e-09	2.01899	SRD5A3	2.68901e-119	2.22717	GRIA1	1.23227e-14	2.20381	SGMS1	1.24526e-25	1.55477	SECISBP2L	1.79197e-84	2.29897	C1QA	0.0159585	6.94605	UBXN10-AS1	1.08679e-09	2.20442	CD300LB	2.46339e-32
GNPDA1	4.53289e-06	1.56313				MS4A7	3.13277e-52	2.39668	B3GNT2	1.62872e-44	2.68505	CCDC14	1.40624e-42	1.67179	CAP1	2.01458e-117	1.90488	STOX2	2.48829e-59	1.90484	ABI3	0	3.17544	STAT2	2.58943e-05	1.78594	AC012368.1	2.28088e-09	1.64592	MMP14	2.8347e-119	2.48233	EEF1AKMT4	1.25363e-14	1.7092	IQCN	1.91699e-25	2.04146	WIPF1	1.82769e-84	2.74622	AC009414.2	0.0162427	1.74892	HOXD9	1.09291e-09	1.63537	CD48	3.52472e-32
SLC7A8	4.59658e-06	1.503				OIP5	4.81793e-52	2.33254	NR5A2	1.83939e-44	3.458	CREBBP	1.90384e-42	1.62536	TIMM44	2.48202e-117	1.70311	ANK3	4.08263e-59	1.66892	AAED1	0	2.61445	SCMH1	2.59335e-05	1.66816	MARC2	2.29203e-09	1.88314	PANCR	4.48953e-119	3.19824	JAK3	1.34009e-14	2.23646	FKBP1A	1.92477e-25	1.51308	RGS12	2.94699e-84	2.34175	SVIP	0.0165254	1.69925	HIST1H2BD	1.19495e-09	1.65817	HNF4G	4.27172e-32
SLC1A6	4.90203e-06	1.74214				ZNF367	5.54417e-52	2.43563	SWAP70	2.03428e-44	2.99305	ZNF397	1.97222e-42	1.76325	EVI5	2.72218e-117	1.69382	AUTS2	4.3751e-59	1.562	FRMD8	0	2.57642	PTPN21	2.59706e-05	1.56408	PDE4A	2.35596e-09	1.95568	RGS19	1.01609e-118	2.38413	C1QTNF2	1.63323e-14	2.60687	OIT3	2.12562e-25	5.00245	EML3	4.30987e-84	2.73312	C1orf122	0.0169282	1.75444	AL645608.1	1.20112e-09	1.85739	AC144831.1	4.27249e-32
AL451085.2	5.16371e-06	1.90527				PALM2-AKAP2	8.63299e-52	2.14266	PHKB	2.54041e-44	2.56017	FAM13A	1.97738e-42	1.70181	SNTB2	6.22669e-117	1.9452	RNF168	4.98207e-59	1.8437	CYB5A	0	2.28948	ZBTB37	2.63531e-05	1.57916	C17orf51	2.86517e-09	1.58119	SLC17A5	1.26155e-118	2.49771	SERTAD4-AS1	2.02789e-14	1.78531	RPP25	2.69663e-25	1.50057	PPP2R2A	4.31283e-84	2.72688	WARS	0.0171235	1.75848	SLC25A27	1.27055e-09	1.93775	NCF2	5.84415e-32
FAM166B	5.21301e-06	1.64298				CNTNAP1	9.12084e-52	1.6733	LAMB2	2.8745e-44	2.55068	MGMT	2.53522e-42	1.63689	LPP	6.47475e-117	1.6725	THOC3	5.20647e-59	1.69226	EDEM1	0	2.41409	MAP3K12	2.66015e-05	1.77458	GPR183	3.20095e-09	1.71989	PLK2	1.75816e-118	2.27273	MSC	2.12136e-14	2.51964	TMEM19	4.81865e-25	1.66795	OSMR	6.42885e-84	2.85761	MRPL24	0.0172089	1.86394	ZNF189	1.31579e-09	1.62455	CDHR2	6.01723e-32
LINC01315	5.36562e-06	1.84774				NEIL3	1.07441e-51	2.41584	ENPP2	2.92814e-44	4.47247	CDKL5	5.08266e-42	1.79134	SNAPC2	6.77331e-117	1.69408	CRNDE	7.01535e-59	2.30188	ACER3	0	2.55859	TCF7L2	2.68905e-05	1.78115	IFIT2	3.5614e-09	1.66099	LRCH1	1.99216e-118	2.20094	IGSF3	2.15718e-14	1.82405	KLHL6	7.4108e-25	1.8873	AL035665.1	7.3016e-84	4.32363	MRVI1	0.0172851	1.68746	ZNF138	1.35053e-09	1.56007	OGDHL	6.29235e-32
PAK1	5.54632e-06	1.59582				ADRA2B	1.18598e-51	2.23766	PHACTR1	4.08723e-44	3.73661	TMTC2	5.38865e-42	2.59815	MID1IP1	6.8196e-117	1.97763	BEND5	7.50637e-59	1.7076	SLC16A3	0	2.05037	UBR1	2.7389e-05	1.62932	CRB2	3.92419e-09	1.82234	ATP1A1	2.49984e-118	2.36317	RAB3IL1	2.16128e-14	1.73417	TMEM37	1.05674e-24	1.51776	NR5A2	1.0164e-83	2.92146	ANXA11	0.0174243	1.89032	ANKMY2	1.40258e-09	1.55539	AC004687.1	7.63436e-32
SLC7A10	5.74962e-06	2.07813				MARK1	3.14664e-51	1.74066	WDR1	5.10652e-44	1.93695	ARHGAP5-AS1	5.99041e-42	1.91464	NR1H2	1.36174e-116	1.66322	CA14	2.55017e-58	2.43315	VASH1	0	1.84717	ZNF827	2.74073e-05	1.75054	THNSL2	6.12072e-09	1.76659	EDEM1	2.56409e-118	2.31453	SRRM3	2.20015e-14	1.72629	BAHD1	1.07272e-24	1.55933	ELK3	1.15125e-83	2.75713	CHCHD10	0.0175836	1.68324	PLD5	1.42761e-09	2.55949	FZD5	1.03577e-31
LRRTM3	6.39811e-06	1.60703				EIF1AY	8.67836e-51	1.7217	PROS1	5.82346e-44	2.94411	C16orf72	9.96237e-42	1.62421	ATP6V1D	1.95491e-116	1.74967	SMAD9	3.01383e-58	1.5488	DEPP1	0	2.70221	ZNF496	2.75674e-05	1.6288	MR1	6.22553e-09	1.82725	NRROS	3.15382e-118	3.4308	MOV10L1	2.35339e-14	2.18481	CLDN1	1.68769e-24	1.68269	BTBD3	1.41776e-83	2.52675	NDUFA7	0.0177319	1.59349	ACTN2	1.53492e-09	2.15316	FAT2	1.39968e-31
GYPA	6.4872e-06	1.62997				AC016205.1	9.52332e-51	2.14793	SEMA6A	6.13893e-44	1.99399	PLOD2	1.09585e-41	1.74497	IFI27L2	2.19457e-116	1.7216	MTHFD1	3.45395e-58	1.87754	CLEC1A	0	2.61707	PEX11A	2.79551e-05	1.50681	TNFAIP3	6.53828e-09	1.78014	FAM91A1	8.21217e-118	2.25816	AC109779.1	2.89635e-14	1.97538	OSMR	1.8521e-24	1.60985	LRMDA	1.60844e-83	4.08143	CD151	0.0179147	2.6263	GTF2IRD1	1.54884e-09	1.55148	CNGA1	1.53073e-31
ZNF738	6.5283e-06	1.5643				FAM111A	1.08307e-50	1.52036	TBC1D9	6.72423e-44	2.84301	DLG5	1.59432e-41	1.81505	AC020571.1	3.24629e-116	3.80677	DPYSL5	3.47649e-58	2.89352	MSMP	0	2.69377	KANSL1	2.84133e-05	1.83586	TGM3	7.51249e-09	1.56504	TUBB2A	1.07158e-117	2.32873	PRPS2	2.89707e-14	2.24407	SLC4A11	2.07986e-24	2.23377	ATP8B2	1.71124e-83	2.56652	HYI	0.0180825	1.62911	GYG2	1.57489e-09	1.84619	PADI2	1.58862e-31
GATA5	6.56404e-06	1.76718				SNTA1	1.31707e-50	1.55758	TNK2	8.3908e-44	3.23572	PGM5P3-AS1	1.79564e-41	3.16679	NUCB2	4.77357e-116	1.75061	C1QL1	5.02866e-58	2.80281	RBM24	0	4.36895	EPS8	2.9127e-05	1.51192	SLCO6A1	8.28457e-09	1.85082	AP5Z1	1.98499e-117	2.55977	TMEM120A	2.98713e-14	1.61589	TMED8	2.9052e-24	1.52372	NPR1	2.23163e-83	2.87501	TST	0.0181514	1.88451	RCBTB2	1.6468e-09	1.5497	MYO3B	1.6681e-31
ZNF704	6.61208e-06	1.51965				HIST1H4D	3.94677e-50	2.06376	TUBB6	8.50311e-44	1.85195	ANO4	2.0658e-41	2.37436	CARD19	5.5471e-116	1.7103	TOE1	5.1566e-58	2.02248	SLC25A4	0	2.04795	FAM131A	2.92197e-05	1.61277	HHIP	8.34581e-09	2.20276	RASAL2	2.15085e-117	2.29254	TBC1D8B	3.22668e-14	1.84703	DENND4A	3.00695e-24	1.54368	F2RL2	2.58616e-83	3.06574	IFI27L1	0.0182553	1.92659	LINC01355	1.6668e-09	1.64302	ATAD3C	1.76897e-31
LHFPL1	7.25265e-06	1.82399				RASL11A	4.44463e-50	1.80373	TGOLN2	8.91683e-44	2.53536	ZNF12	2.2346e-41	1.70501	ANO4	6.17447e-116	2.39342	PRPF4	5.74305e-58	1.67377	NRAS	0	2.20993	APOBEC3C	2.93856e-05	1.60779	PLXNC1	8.64361e-09	1.81333	SH3PXD2A	2.7377e-117	2.04694	CDK14	3.51749e-14	1.64061	PDE2A	3.09726e-24	1.98848	VPS37B	3.43439e-83	2.59356	NDUFAF4	0.0183547	2.10662	LRP5L	1.72893e-09	2.14441	MISP	2.04272e-31
TFAP4	7.40813e-06	1.74544				TTF2	4.72767e-50	1.64294	AGPAT5	9.06313e-44	2.70677	PLAG1	2.31032e-41	1.68257	POLD4	1.01572e-115	2.23078	NDE1	7.68521e-58	2.18745	TAOK1	0	2.00177	ZNF514	2.97134e-05	1.57551	ATP2B3	9.27805e-09	1.66331	PNPLA2	3.2089e-117	2.43348	ANGPTL6	3.783e-14	2.49695	STON2	3.36093e-24	2.08702	SMIM10L2A	3.59337e-83	3.45828	SEC61G	0.018604	1.74307	CELF5	1.78661e-09	2.0301	EZR	3.08413e-31
ZNF442	7.51672e-06	1.87235				TTLL7	9.79346e-50	1.54216	NLK	1.29252e-43	3.01282	MBP	2.77183e-41	2.7408	RFNG	1.03713e-115	1.70111	C12orf65	8.0901e-58	1.71616	HIP1R	0	2.4885	MAP3K10	2.98588e-05	1.57534	GRIK4	9.36444e-09	1.69896	HEY2	3.29095e-117	2.35625	HIVEP3	4.21605e-14	1.73575	TEX9	3.36098e-24	1.5218	WFS1	3.68781e-83	2.94796	ATG4A	0.0189582	2.00416	ARAP2	1.89643e-09	2.21989	C15orf48	3.76134e-31
HSF2	7.89204e-06	1.69354				NCAPD2	1.12436e-49	1.55546	PTCHD1	1.38322e-43	3.57317	GALNT10	2.8273e-41	2.12142	IL13RA1	1.94357e-115	1.70711	IGF2-AS	8.45018e-58	1.83809	TGFB1	0	2.25489	SHLD2	3.01022e-05	1.69744	CASS4	1.0015e-08	1.72369	PVR	4.97351e-117	2.69964	RNF112	4.32649e-14	1.96609	TDRP	4.35586e-24	1.58868	LAMC1	3.78171e-83	2.75644	WFDC3	0.0190879	1.89626	PARD6G	2.20078e-09	1.56131	HOXD9	3.96403e-31
NOB1	7.90831e-06	1.52598				OSBPL6	1.25585e-49	2.07693	PLAUR	1.9664e-43	2.30618	PYGO1	3.31919e-41	2.06936	FLNA	2.36661e-115	2.05936	DCN	1.84954e-57	1.77624	STON2	0	4.0296	ALDH6A1	3.026e-05	1.53536	ALK	1.06412e-08	1.70538	PPP1R9A	5.08444e-117	2.31237	C11orf96	4.35949e-14	1.5673	FAM221A	5.20308e-24	1.91102	CARD8-AS1	5.01271e-83	3.00243	GNG11	0.019214	2.57361	JAM2	2.34013e-09	1.63634	IQANK1	4.08241e-31
MBIP	7.93551e-06	1.61848				CENPI	1.36451e-49	2.32464	SERINC3	2.37618e-43	2.41441	IL17RD	4.09367e-41	1.72909	CKB	4.05941e-115	1.83373	NTS	2.06265e-57	3.72863	LLGL2	0	2.83356	LCORL	3.04657e-05	1.69723	PCDHGA6	1.07062e-08	1.97249	FAM155A	5.2339e-117	3.23558	VSTM2L	4.56714e-14	2.88961	AC110799.1	5.44455e-24	2.37029	FAM91A1	5.0415e-83	2.54734	HSPA2	0.0192235	2.82404	ZBED3-AS1	2.42412e-09	1.80304	VWA1	4.28605e-31
TMEM25	8.34638e-06	1.71532				RTN4RL2	3.48696e-49	2.17548	KCNQ3	2.89145e-43	5.0118	RSPO3	5.10201e-41	1.693	CD58	5.04803e-115	1.83711	LUM	2.39441e-57	1.60124	MSN	0	2.40803	METTL8	3.07117e-05	1.74563	ZP3	1.1568e-08	1.97357	NDFIP2	9.31701e-117	2.2341	AC090371.1	5.0564e-14	1.54895	NT5E	5.78248e-24	1.60187	ACOT11	5.69494e-83	3.12997	C19orf24	0.0194197	1.67379	ANKRD34A	2.50481e-09	2.02513	SLC29A2	7.09562e-31
CCDC125	8.68262e-06	1.84692				PPARGC1B	3.64371e-49	1.88278	CAV2	3.48152e-43	2.03902	ZNF91	5.29821e-41	1.67087	RER1	7.8078e-115	1.7614	HIST1H3F	3.18281e-57	2.97298	STAB1	0	2.39571	FBXL19	3.07415e-05	1.6875	IGFL4	1.15736e-08	1.80474	MDM2	9.3642e-117	2.24106	LRIG1	5.62608e-14	1.8582	TMEM150A	7.00082e-24	1.52598	ARID3A	6.40069e-83	2.38807	ADAMTSL5	0.0196112	2.909	RNFT2	2.51314e-09	2.06911	TRIB1	7.60082e-31
NEDD4L	9.14639e-06	1.71601				MED14OS	5.28385e-49	2.05408	ARID3B	4.09737e-43	3.60934	KAT6B	5.80492e-41	1.54937	NACAD	1.02959e-114	2.61551	SLFN13	3.91041e-57	2.82223	TSPAN7	0	1.8769	BCL9L	3.07721e-05	1.79519	ACHE	1.18943e-08	1.57425	CDS2	1.82205e-116	2.15197	GSTM4	5.91233e-14	1.57811	SLC35E4	1.16936e-23	1.75818	NID1	7.87057e-83	2.67293	ZDHHC12	0.0196829	1.60668	PCOLCE-AS1	2.55161e-09	2.21141	NFKBID	8.11088e-31
CCDC121	9.46202e-06	1.7619				CDK2	5.65917e-49	1.57345	RNASE6	4.148e-43	4.44196	DOCK1	7.4997e-41	1.62681	P3H4	1.49199e-114	1.70587	SEPHS1	4.75805e-57	1.54591	MYF6	0	4.81676	STAT6	3.14698e-05	1.82008	SH3RF3	1.19235e-08	1.75972	ELK4	2.55554e-116	2.14892	KIF1A	6.22635e-14	2.39616	UHMK1	1.20643e-23	1.56087	SORT1	8.01202e-83	2.42651	GON7	0.0199975	1.8832	ZMIZ1-AS1	2.61886e-09	1.92761	CLEC12A	9.37256e-31
COL21A1	9.50162e-06	1.67339				GINS4	6.58312e-49	1.62647	LPP	5.37031e-43	2.05958	LRRC7	9.50463e-41	2.88515	CRLF1	2.73464e-114	4.40903	ADGRA3	5.59413e-57	1.63661	AGPAT5	0	2.10215	CAMSAP1	3.16005e-05	1.65175	AC112229.3	1.20407e-08	1.79669	IFNAR1	3.05747e-116	2.17085	LYPD3	6.53009e-14	2.42549	PVR	1.21519e-23	1.59023	CLEC2B	8.26755e-83	2.79864	TUBA1C	0.0200072	2.1666	AC025539.1	2.67885e-09	1.67564	PCK1	1.0715e-30
HIST1H2AE	9.55152e-06	1.70765				KIF20A	6.88779e-49	2.24722	PLOD1	6.55466e-43	2.09403	ZFHX4-AS1	1.00299e-40	3.14207	TMEM158	3.63813e-114	2.96381	ETV1	6.45726e-57	1.59455	HS3ST1	0	3.56159	ZNF197	3.20097e-05	1.5641	SLC6A6	1.30892e-08	1.71572	PHLDA2	3.31011e-116	2.15984	MAFG-DT	6.56715e-14	1.71867	ENTPD1	1.55127e-23	1.53078	SRGAP2	8.42177e-83	2.58833	CST2	0.0200638	1.8709	SELENBP1	2.72392e-09	1.56078	KRT16	1.08123e-30
FCHO1	1.02549e-05	1.93709				B4GALNT1	8.45448e-49	2.31275	HMCN2	1.79234e-42	5.64586	TNS2	1.21424e-40	1.62086	PKIB	6.79556e-114	1.94855	JPT2	1.18701e-56	1.60062	LRRC8A	0	2.1057	PGGHG	3.20993e-05	1.65219	CYP4V2	1.40277e-08	1.73587	GPR160	4.66931e-116	3.81969	AL390957.1	7.04288e-14	2.37429	IGFBP1	2.08888e-23	2.35888	SERINC3	9.74147e-83	2.49255	RNF141	0.0201139	1.94973	PENK	3.07239e-09	3.45341	BDH1	1.19498e-30
PCDH20	1.09554e-05	1.51146				GLCCI1	1.3775e-48	1.53202	CD276	2.33016e-42	2.10039	IRF1	1.59401e-40	1.93879	CHCHD10	9.71452e-114	1.90716	IMMP1L	1.45295e-56	1.62297	RAP2B	0	2.36293	ZBTB10	3.21728e-05	1.82937	CRYBA4	1.56918e-08	1.80476	VPS18	6.85472e-116	2.57489	DUSP10	8.65811e-14	1.70661	FGD6	2.27142e-23	1.527	AGL	1.32478e-82	2.83072	MVD	0.0201261	1.87603	THAP2	3.16919e-09	1.54082	ACADL	1.44434e-30
MIR4500HG	1.22928e-05	1.84243				IL17RE	1.95797e-48	1.93763	RELT	2.36667e-42	3.74715	RGS7BP	1.78364e-40	2.96609	TRPC4	1.65353e-113	2.96997	E2F3	1.96067e-56	1.61285	TMC8	0	2.98163	COL25A1	3.25677e-05	1.62334	ARSI	1.6766e-08	1.65057	IGF2R	7.04169e-116	2.45683	CTF1	8.76257e-14	2.00364	PCAT1	2.39051e-23	2.01467	WDR26	1.37942e-82	2.39771	PLP2	0.0201703	2.14036	EEF1AKMT4	3.32545e-09	1.63493	PTPRF	2.81274e-30
DKK2	1.3183e-05	1.7511				CHTF18	2.35104e-48	1.82171	SOX5	3.01186e-42	3.2171	YPEL3	2.30127e-40	1.50625	MCRIP2	1.69102e-113	1.78183	DPF1	2.2863e-56	2.77453	SLC2A6	0	2.3244	TMEM184C	3.30205e-05	1.63034	SOWAHD	1.74128e-08	1.70882	MED15	7.73697e-116	2.16935	PLXNC1	1.03454e-13	2.98488	C20orf204	2.41162e-23	1.73126	PLAGL1	1.43094e-82	3.06079	TTC9B	0.0204329	1.65866	ZBED9	3.34899e-09	2.08902	LIPH	3.08035e-30
TTC39C	1.33802e-05	1.84037				HIST1H2AL	2.40741e-48	2.73993	PSEN2	4.71272e-42	3.73471	C1QTNF4	2.41154e-40	1.66147	TMEM120A	2.84876e-113	1.90672	NAA50	3.05998e-56	1.57006	GRN	0	2.10232	FAM111A	3.32843e-05	1.70161	MAMDC4	2.04865e-08	1.65541	AFDN	8.42359e-116	1.95805	AC046168.2	1.03525e-13	2.23815	LMBR1	2.52979e-23	1.53656	TMEM8A	1.75181e-82	2.32457	ARPC5L	0.0206187	1.93353	AC006058.1	4.00799e-09	1.5538	EFHC2	3.30496e-30
SEMA6A-AS1	1.35453e-05	1.70113				FAM129A	3.36865e-48	1.67099	FUT11	4.80396e-42	2.85067	GPRASP2	2.70204e-40	2.14078	FAM174A	3.95081e-113	1.73144	COA1	7.57996e-56	1.50023	KIAA1191	0	2.18891	AL450998.2	3.33992e-05	1.71886	AL117339.5	2.22901e-08	1.73429	CCNYL1	9.93015e-116	2.23182	DOK6	1.20182e-13	1.79726	THEM6	2.57948e-23	2.06027	RIOK3	1.79881e-82	2.47743	ATP6V1E1	0.0207039	1.85787	GPRASP2	4.28757e-09	1.73581	NEDD4L	3.34561e-30
AC104041.1	1.37669e-05	1.82437				AUNIP	4.03425e-48	2.3933	KIAA0355	5.4033e-42	2.56507	TBC1D16	2.87629e-40	1.75401	SLC12A4	7.51864e-113	1.87979	DCP2	8.25973e-56	1.51337	SCG3	0	4.17557	PIK3R3	3.37681e-05	1.7654	AC022390.1	2.23102e-08	1.67376	NPR1	1.03125e-115	2.40082	CALCB	1.71776e-13	7.27135	SCD5	4.45243e-23	1.66345	MEGF6	1.86905e-82	3.08306	ROGDI	0.0210219	1.80365	KIF21A	4.36499e-09	1.81206	KIAA0319	3.63791e-30
MORC2-AS1	1.46242e-05	1.88698				SYNM	5.3121e-48	1.59536	SLC7A7	5.58888e-42	3.32975	C1QTNF12	3.07565e-40	2.53701	BTBD6	8.087e-113	1.65479	ALG8	9.9623e-56	1.63862	ATL3	0	2.1425	DIXDC1	3.38312e-05	1.70544	MVK	2.37978e-08	1.54236	CTDSPL	1.12336e-115	2.20163	CMBL	1.81512e-13	1.51059	PRR5L	5.34449e-23	1.63443	CD2AP	1.99438e-82	2.42604	MYEOV	0.0210537	2.11482	TCF7	4.41492e-09	1.71517	CYB5R2	3.67558e-30
ROBO2	1.55113e-05	1.57004				NR6A1	7.84774e-48	1.53021	EDEM3	7.54274e-42	2.67255	FNDC5	3.58457e-40	1.73679	PLOD3	1.06492e-112	1.55886	MTFR2	1.0529e-55	2.77162	B3GNT2	0	2.03341	LMNB1	3.39228e-05	1.61317	TOM1L1	2.40293e-08	1.58768	FAM89A	1.15254e-115	2.09316	TAC3	1.94766e-13	2.1604	TBC1D24	6.84544e-23	1.70192	KIAA0355	2.01921e-82	2.38731	PTPN7	0.021224	2.70058	SLC7A14	4.91585e-09	2.1505	AC004130.1	4.9925e-30
L1TD1	1.55288e-05	1.85647				COQ3	1.33076e-47	1.84042	KLHL3	8.36652e-42	3.69955	PRAG1	3.85081e-40	1.94182	GALK1	1.92349e-112	1.64386	CDC7	1.51306e-55	1.97988	RHPN1	0	2.8783	SNHG25	3.41053e-05	1.73796	KIF21A	2.80185e-08	1.65419	DPEP1	1.27706e-115	3.08001	ICAM4	1.99103e-13	2.17305	PROSER2	9.04912e-23	1.89071	PPP2R5A	2.07437e-82	3.10004	TNIP2	0.0213569	2.15612	GPR20	4.96941e-09	1.87134	MECOM	5.66588e-30
EFNA2	1.62342e-05	1.83971				MAP3K5	1.89465e-47	2.02926	EGF	9.31234e-42	4.86501	H1F0	4.05897e-40	1.59893	LOXL3	1.96526e-112	1.86876	CENPC	1.86033e-55	1.67049	AK4	0	2.5625	INO80D	3.48541e-05	1.67292	RANBP3L	3.27404e-08	1.62621	SAMSN1	1.40205e-115	2.56106	NLRP2	2.3993e-13	2.44973	AL365203.2	1.01083e-22	1.81045	EPHX4	2.49044e-82	3.04906	AP5S1	0.0213713	1.87798	SALL2	5.049e-09	1.60123	CST7	5.82085e-30
FAM133A	1.67294e-05	1.86543				TBC1D31	2.44898e-47	1.81738	ZNF467	9.58331e-42	2.45795	TMEM263	4.17237e-40	1.53153	TNFAIP3	2.08842e-112	2.0952	PROM1	2.6275e-55	1.87772	KCNC4	0	2.84119	BCLAF3	3.54917e-05	1.54454	AJM1	3.99802e-08	1.83419	PHACTR2	2.08478e-115	2.78605	ALPK1	2.6984e-13	1.93902	KLK6	1.13701e-22	1.96019	HOXB5	3.09451e-82	2.7502	PIR	0.0215813	1.55282	HIC2	5.80716e-09	1.6173	ARSD	5.85828e-30
ACTN2	1.67467e-05	1.69971				NPNT	3.71925e-47	2.16173	DENND4C	9.75988e-42	3.09562	PFKFB3	4.67426e-40	1.96554	TIMM17A	2.92505e-112	1.73668	EED	3.21726e-55	1.82232	AL390728.6	0	2.30543	CREBZF	3.5895e-05	1.83953	KRT17	4.53306e-08	1.54383	SLC18B1	2.09888e-115	2.5849	ARHGEF19	3.39567e-13	1.95676	SERPINB9	1.20433e-22	1.54411	MTRF1L	3.15261e-82	2.13988	CDK7	0.0217109	1.74749	SLC7A10	5.87474e-09	2.16835	ADGRE3	6.50561e-30
AC012055.1	1.72536e-05	1.52678				PAMR1	1.21752e-46	1.62014	RAB3D	1.36422e-41	2.85971	SH3BP1	5.61899e-40	1.78383	CST3	3.22463e-112	1.97547	DAXX	3.26857e-55	1.59431	DST	0	1.94031	NXPE3	3.59622e-05	1.51601	AC006305.1	4.65927e-08	1.83869	CCNY	2.60671e-115	2.30238	PCBP3	3.9778e-13	2.13301	INHBB	1.27799e-22	1.94095	TSPAN13	4.18615e-82	2.19622	MTHFD1L	0.0218672	1.5723	LDLRAD4	5.87654e-09	1.52723	SYNGR2	6.84834e-30
AC073195.1	1.85904e-05	1.72686				CHEK2	2.47939e-46	1.78322	KIAA0319L	1.69915e-41	2.71678	GPR180	5.65516e-40	2.04875	SRGN	3.50228e-112	6.94591	HIST1H3A	3.30871e-55	3.0026	QSOX1	0	2.13818	RLF	3.59733e-05	1.79629	DTD2	4.82973e-08	1.51261	PPP1R18	2.94045e-115	2.10108	CHRDL2	4.49596e-13	1.85843	LRRC8B	1.33496e-22	1.59351	MYZAP	4.65005e-82	4.05573	GAL	0.0221167	2.63588	ZNF74	6.25398e-09	1.64009	AC136628.4	9.09383e-30
PACSIN3	1.91354e-05	1.56197				TOM1L1	3.051e-46	1.71235	ACOT11	1.80152e-41	3.76207	C1R	6.08697e-40	1.7793	HRAS	3.55965e-112	1.55829	SLC7A3	5.32835e-55	3.12569	CA8	0	3.40945	POLR2J3	3.62813e-05	1.68233	ALKAL2	5.62206e-08	1.87931	RGS3	3.20951e-115	1.91202	SLC1A3	4.55027e-13	1.83587	RGS20	1.65654e-22	1.77046	TNFAIP2	5.25604e-82	2.77922	CCDC86	0.0221322	1.95355	NUDT10	6.77119e-09	1.96216	GLS2	1.13877e-29
BMPR1B	2.01005e-05	1.80314				SALRNA2	4.06718e-46	2.25423	CCSER1	1.82443e-41	4.75713	RFTN1	7.39671e-40	1.69003	ARHGAP1	4.74226e-112	1.63843	SAAL1	6.01675e-55	1.74615	CD151	0	2.08781	KLF11	3.6588e-05	1.59027	AL645568.1	6.05708e-08	1.82662	GLRX	6.21652e-115	2.30901	CD1D	4.57561e-13	2.02004	F2RL3	2.12173e-22	2.23088	SLC27A3	5.39329e-82	2.63889	AC022240.1	0.0222317	3.82116	LRRN3	6.85654e-09	2.16262	PLEKHA1	1.26388e-29
FAM217B	2.11707e-05	1.75127				ECHDC3	4.46246e-45	2.09332	RIN3	1.86681e-41	3.36043	F2R	7.55847e-40	1.5669	ULBP2	4.80882e-112	2.85759	SOX9	1.94596e-54	1.77942	ARID3A	0	2.01248	TBL1XR1	3.66866e-05	1.7534	RDH10	6.5785e-08	1.60657	SCAMP3	7.15894e-115	2.21251	PTPRT	4.74437e-13	2.20769	BVES	2.21963e-22	1.77501	NNAT	5.5236e-82	2.63004	PEX7	0.0224066	1.51592	OXCT1	7.26358e-09	1.71107	SLAMF8	1.30836e-29
ARAP2	2.14565e-05	1.89498				TNN	7.43282e-45	2.10652	DUSP6	2.26944e-41	1.98237	VMO1	8.42125e-40	2.49278	PDXDC1	6.77358e-112	1.66417	WRAP53	2.62746e-54	2.0115	RHOC	0	2.52074	FAM13C	3.69424e-05	1.66611	LRP11	6.74505e-08	1.67379	NOTCH1	7.67957e-115	2.04469	RABEPK	4.74778e-13	1.56158	DUSP8	2.50518e-22	1.56675	RHBDF2	7.35319e-82	3.33117	AC034195.1	0.0228111	1.62243	PRDM16	7.51487e-09	1.522	SLC9A2	1.38716e-29
SATB1	2.2087e-05	1.59158				AGAP2	1.16156e-44	1.81654	PLCG2	5.57323e-41	3.12534	FLNC	1.02177e-39	1.80545	AC113383.1	1.28771e-111	3.13106	CEP97	2.82535e-54	1.89563	AHNAK	0	2.01851	LPIN1	3.72651e-05	1.61144	RPS6KA6	6.84615e-08	1.70619	ZDHHC12	1.05841e-114	2.22676	CD302	5.11446e-13	1.66942	MSMP	3.1365e-22	1.68009	ATP2A3	8.81607e-82	3.39981	PTS	0.0229034	1.87519	COLGALT2	7.78688e-09	1.79802	BIRC7	1.56228e-29
AL161729.1	2.27048e-05	1.86021				HDAC9	2.33856e-44	1.53946	LIMS1	5.92185e-41	1.86688	FHL2	1.20752e-39	1.61212	PPDPF	1.52976e-111	1.91219	CDKN2C	8.38935e-54	2.87149	MIDN	0	2.28153	CEP85L	3.83474e-05	1.73661	HOXA13	7.03951e-08	1.94474	AP1S2	1.32127e-114	2.16519	FZD7	5.72849e-13	1.72262	AC008556.1	3.18086e-22	2.00111	CALM1	1.08094e-81	2.79088	KRT18	0.0230126	2.86404	NKAIN3	8.24147e-09	2.53522	AC004816.1	1.69443e-29
LINC02482	2.29199e-05	1.88527				MCM8	2.37332e-44	1.65015	TACR1	6.26943e-41	4.36372	JMY	1.40375e-39	1.98928	FAM3A	2.36718e-111	1.67958	QSER1	9.34244e-54	1.50477	GFM1	0	2.15975	AC018541.1	3.83526e-05	1.50696	PLA2G2A	7.04892e-08	1.71295	ATP6AP1	1.60495e-114	2.29472	BTN3A2	6.16237e-13	1.57296	RASSF8	3.22759e-22	1.50377	TIMP3	1.09393e-81	2.56309	SH3KBP1	0.0231038	1.57288	LPIN1	8.48304e-09	1.56836	S100A2	1.81488e-29
AC100810.1	2.32712e-05	1.65659				C1orf112	2.38643e-44	1.82285	IFNGR1	6.67225e-41	2.80577	ZMYM3	2.16292e-39	1.85581	FERMT2	2.5474e-111	1.86963	HIST1H2AE	9.43374e-54	2.19505	DCBLD1	0	2.28782	PRR3	3.8764e-05	1.67424	C1QTNF1	8.20137e-08	1.61887	PDP1	1.61474e-114	2.39078	NUDT8	6.62534e-13	1.65706	CARD6	4.26186e-22	1.94739	SLC12A2	1.10841e-81	2.51845	TPMT	0.0231476	1.84469	CRYGD	9.21059e-09	1.55399	ANXA3	1.82289e-29
BEX5	2.42498e-05	1.78987				CHAC2	2.75428e-44	2.01555	TMEM163	6.96462e-41	4.06376	C1S	2.2304e-39	2.12827	CCDC3	2.87289e-111	1.517	HP1BP3	1.04495e-53	1.50363	GBE1	0	2.52966	ZNF136	3.8882e-05	1.60129	AL139353.1	8.3621e-08	1.72767	GAS2L1	2.88641e-114	2.30584	IL17RC	7.30508e-13	1.53745	SLC39A14	5.44165e-22	1.55477	ADAM10	1.63217e-81	2.43163	NR1H2	0.0232248	1.94925	MAST1	1.04796e-08	2.0692	ASCL1	1.84902e-29
AL031316.1	2.57221e-05	1.5815				CYP4X1	2.95715e-44	1.87889	ATG16L2	7.52095e-41	4.10188	ZNF853	2.38458e-39	1.99505	SORT1	4.63787e-111	1.70081	TBC1D31	1.05268e-53	2.4588	CISD3	0	2.2298	RUNX1T1	3.92118e-05	2.57551	PTCHD4	9.39648e-08	1.60869	RNF38	3.09374e-114	2.30021	PKIA	1.03838e-12	1.59346	DPP3	6.86579e-22	1.53155	RNF144B	1.78274e-81	4.03229	GARS	0.0235935	1.74101	SDK1	1.05887e-08	2.24151	PARVG	3.09575e-29
MAGEA4	2.61832e-05	1.61795				HIST1H2BH	4.67371e-44	1.72406	ARHGEF3	8.18482e-41	3.42143	AKT2	2.84374e-39	1.67937	PFDN1	6.17228e-111	1.85285	NUP160	1.26627e-53	1.63499	AC004918.1	0	3.27654	CACHD1	4.00323e-05	1.62216	PTPRT	9.41065e-08	1.70368	TAF1C	4.03359e-114	2.45052	KRT3	1.05158e-12	1.74739	MIR29B2CHG	7.00457e-22	2.14112	NFE2L1	2.24833e-81	2.46954	SMC1B	0.0236829	1.70298	CCDC74B	1.10479e-08	1.98316	ITGAX	3.16348e-29
CBFB	2.74279e-05	1.50876				NPTX1	5.04588e-44	1.91554	CD47	8.91765e-41	2.45842	LRIG3	3.07009e-39	1.67962	SFXN3	6.4065e-111	1.62823	TNC	2.09374e-53	1.52461	SPRED3	0	2.96657	TEDC1	4.17889e-05	1.50947	EGR2	9.60158e-08	1.5758	EXOC3L2	4.92288e-114	2.18552	FAM102A	1.09241e-12	1.5056	KIT	8.26407e-22	1.84222	PDE4D	2.8537e-81	2.36023	TGM2	0.0238379	1.5077	IGSF3	1.15315e-08	1.70857	KCNK13	3.62765e-29
SLC25A27	2.82994e-05	1.70955				SHMT1	1.80708e-43	1.82573	NOD1	9.80753e-41	4.20218	LINC02303	3.95749e-39	3.63261	NUPR1	8.55968e-111	2.44032	HIST1H2AK	4.23172e-53	2.81828	TAGLN2	0	2.25232	ADD3	4.18571e-05	1.6864	TBX5-AS1	1.15891e-07	1.75967	NADK	7.75913e-114	2.42744	TOM1	1.30066e-12	1.52593	ARVCF	9.15406e-22	1.55119	ISG20	4.1408e-81	3.04214	COX20	0.0245024	1.82444	AL691447.2	1.15357e-08	2.07745	TEC	3.94853e-29
MBOAT1	2.86457e-05	1.73169				NT5M	2.57803e-43	1.91799	PON2	1.00447e-40	2.52567	OR51D1	4.03835e-39	2.72068	NAGLU	1.63694e-110	1.61567	AHI1	5.64017e-53	1.76862	HEXA	0	2.05284	CDKAL1	4.27636e-05	1.59467	AL121821.1	1.21419e-07	1.62432	PPP2R2A	1.07554e-113	2.20938	SFRP4	1.31878e-12	4.56367	ZNF366	9.77251e-22	2.24031	TDRD10	4.33052e-81	3.8263	ARG2	0.0249979	1.66155	KIZ	1.20291e-08	1.70528	LRCOL1	4.3351e-29
PCAT6	2.97381e-05	1.81251				ATP2A1-AS1	3.61752e-43	1.83456	THSD7A	1.21001e-40	2.72205	GPSM1	4.04301e-39	1.74503	PCBD1	1.74433e-110	1.63042	CEP57L1	7.58037e-53	1.66947	SHISA5	0	2.12889	CREBRF	4.29142e-05	1.78906	DLX6	1.24336e-07	1.94481	BCAP29	1.08867e-113	2.0587	BATF3	1.34247e-12	2.24809	NRN1	1.05514e-21	1.58656	LLGL2	5.21047e-81	2.9014	TXNL4B	0.0250647	1.62227	FBXO6	1.31027e-08	1.74514	HLA-DMA	5.984e-29
GRIP1	3.01575e-05	1.60572				PAQR4	4.48799e-43	1.64828	ARHGAP23	3.07827e-40	2.69304	ARAP3	4.70164e-39	1.68585	TMEM59L	1.86768e-110	2.52517	PTGIS	1.02797e-52	1.67956	RGS12	0	2.01345	MFHAS1	4.52427e-05	1.51138	NKX3-1	1.27066e-07	1.82502	ZSWIM6	1.53469e-113	2.07243	FRMPD4	1.44756e-12	1.92893	FRMD8	1.20813e-21	1.56371	NEIL1	5.33663e-81	3.07581	HSPB8	0.025131	3.32752	PRICKLE1	1.40132e-08	1.51157	PCBD1	8.44425e-29
AZIN2	3.07313e-05	1.71016				INCENP	4.69757e-43	2.01241	LRRC8A	3.34661e-40	2.68393	NUMBL	5.74823e-39	1.85867	YIPF5	2.2235e-110	1.76162	EFNA5	1.93042e-52	2.02926	KIF5B	0	2.37169	SIX5	4.5368e-05	1.71057	BTN3A3	1.41706e-07	1.65089	GCLM	1.76301e-113	2.55096	LINC00623	1.50548e-12	1.65614	C7orf43	1.29093e-21	1.79611	MAP2K1	6.92478e-81	2.31316	MYL5	0.0251979	1.72218	AL121832.1	1.44059e-08	1.83542	B4GALNT3	8.90426e-29
LINC01546	3.12377e-05	1.78529				CCDC146	1.03975e-42	2.00433	GAPLINC	3.58168e-40	4.17488	DPY19L3	5.83579e-39	1.72851	KIAA1755	2.26666e-110	3.17191	GSTCD	2.3542e-52	1.94182	ANKRD9	0	2.45542	CLK4	4.66906e-05	1.57008	RARRES3	1.4826e-07	1.70788	ST8SIA4	2.26106e-113	2.22668	EMID1	1.51007e-12	1.64283	CYB561	1.4287e-21	1.59628	DDX3Y	8.33625e-81	2.30861	ARPC4	0.0252021	1.5756	WNT5B	1.48527e-08	2.28956	RGS1	1.08066e-28
RBP4	3.29624e-05	2.6402				CU638689.4	1.15213e-42	1.57237	STX6	3.75751e-40	2.56622	TARID	6.0844e-39	2.93801	SCYL1	3.15092e-110	1.58766	WT1	2.62502e-52	2.18543	RARG	0	2.61798	TBC1D1	4.80335e-05	1.90906	C19orf38	1.68285e-07	1.88733	DISC1	2.3987e-113	2.58911	FXYD7	1.59093e-12	2.00502	CIPC	1.53637e-21	1.56823	CRYBG1	9.44219e-81	4.21319	NAA10	0.0255276	1.75496	SHD	1.61785e-08	2.31078	TOM1L1	1.4383e-28
LINC00535	3.53215e-05	1.62148				ZNF85	1.4598e-42	1.52814	MAVS	4.68027e-40	2.55627	MLLT3	6.41599e-39	1.8014	PLA2G15	7.70832e-110	1.81241	GPN3	2.66665e-52	1.5672	SLC41A1	0	2.58198	STARD13	4.82591e-05	1.78614	CTSV	1.91995e-07	1.81634	TRIML2	3.96837e-113	6.24766	HOXB13	1.6259e-12	1.87982	DISC1	1.62911e-21	1.6383	FAM89A	1.03846e-80	2.42479	IL32	0.025561	1.83529	KCNIP4	1.79891e-08	1.5114	TINCR	1.49849e-28
KCNIP1	3.58895e-05	1.79141				FABP3	1.75109e-42	2.04474	CANX	5.42097e-40	2.04298	PDS5B	1.21088e-38	1.5426	SIL1	7.75077e-110	1.61048	STK26	4.35768e-52	1.69432	SHROOM1	0	2.58556	ANKRD52	4.8448e-05	1.64358	KCNF1	2.21294e-07	1.63564	SSH1	6.74014e-113	2.0845	DENND2D	1.74404e-12	2.08469	SLC27A4	2.42427e-21	1.56024	CDS2	2.50818e-80	2.40157	AFP	0.0255894	1.74999	AC092111.1	1.90258e-08	2.25464	ERN2	2.24926e-28
TBX5	3.77683e-05	1.85339				ENOX1	1.80207e-42	1.86275	KTN1	5.76402e-40	1.89741	SCG2	1.55698e-38	1.88108	SELENOS	1.06605e-109	1.74608	HILPDA	5.00351e-52	1.51675	HDAC7	0	1.90567	AC090114.2	4.92243e-05	1.5251	FXYD7	2.52825e-07	1.874	FHOD1	1.5434e-112	2.23212	COL24A1	2.17267e-12	3.28355	PRKCE	2.66638e-21	1.50305	MAML3	2.72988e-80	2.52883	TPI1	0.0261237	1.69965	FNDC4	1.91342e-08	1.51554	HOXB4	2.36386e-28
CROCC	3.96203e-05	1.67792				CCDC15	1.92803e-42	1.94131	DIAPH1	6.40777e-40	2.74942	SOX8	1.61157e-38	2.09441	SLC25A43	1.2639e-109	2.22652	SYK	5.76041e-52	2.15955	DIAPH1	0	2.12168	ASH1L	4.93303e-05	1.8629	TMEM266	2.60927e-07	1.746	MT-ND4	1.79604e-112	2.0602	TVP23A	2.55631e-12	2.50084	TBX15	2.79447e-21	1.84609	DSTYK	2.93467e-80	2.42989	C19orf81	0.0263341	1.56658	DHDH	1.9142e-08	2.20291	AL512274.1	2.97079e-28
BCL11B	4.09135e-05	1.93373				IGSF1	1.96926e-42	1.50427	APLN	8.04312e-40	4.1571	PTGFRN	1.80369e-38	1.63497	COL3A1	1.4331e-109	1.51671	C9orf116	6.13053e-52	2.22287	WDR1	0	2	CEP192	4.99246e-05	1.67593	DISP1	3.19715e-07	1.58135	FKBP1A	2.18386e-112	2.8703	TRADD	2.72922e-12	1.68086	KCNN2	4.85839e-21	1.56398	KIAA1324L	3.68241e-80	2.593	LLGL2	0.0263807	1.8994	PRUNE1	1.97115e-08	1.58715	CLCNKA	3.01332e-28
LINC00972	4.09425e-05	1.76996				SAPCD2	3.36369e-42	1.92079	SRPX	9.75464e-40	2.97329	SMAD7	1.81081e-38	1.85761	CRIP1	1.9856e-109	3.85732	CPSF3	1.52313e-51	1.61609	ATP8A1	0	3.26248	TENT4A	5.00445e-05	1.67725	GLP2R	3.4779e-07	1.67624	UNC13B	2.32429e-112	2.57052	POU2F2	2.7348e-12	1.87988	PAQR4	7.40717e-21	1.74086	AC004918.1	4.07801e-80	3.25885	CASP9	0.0272524	1.50955	ASTN2	1.97876e-08	1.95802	GGT1	3.61174e-28
TBX4	4.28171e-05	1.68214				SPSB4	8.85978e-42	2.19282	WDR27	1.13036e-39	3.49917	RBMS3	2.79131e-38	1.71226	PLK3	3.5038e-109	1.77359	GAREM2	3.0123e-51	2.09054	ARHGAP28	0	2.08782	GGT7	5.0431e-05	1.58996	DCAF4	3.76064e-07	1.55047	CD2AP	4.03044e-112	2.02556	TMEM200A	3.20934e-12	1.7506	SH3BGRL2	9.64861e-21	1.61213	GMFG	4.52903e-80	2.34392	MLPH	0.0276345	3.04241	CIART	1.98308e-08	1.71072	CLCNKB	3.78619e-28
DTD1	4.38554e-05	1.53218				POLA1	9.36038e-42	1.64191	SYT11	1.55754e-39	2.98098	TAC3	3.76075e-38	2.61439	SP140L	3.52506e-109	2.03032	VASH2	3.0141e-51	1.90438	HEBP2	0	2.3585	UBE2O	5.10469e-05	1.8302	ANKRD55	4.0569e-07	1.60063	CRK	4.92829e-112	2.33912	ANOS1	3.9163e-12	1.63237	AC022144.1	1.04808e-20	2.20418	EPB41L4A	4.80054e-80	3.11532	SFR1	0.0278742	1.52089	SLFN13	2.05495e-08	1.84543	PRSS16	3.99105e-28
KANK4	4.46376e-05	1.71748				POLE	1.11838e-41	1.6254	SEMA7A	1.64231e-39	4.85034	SCN7A	4.12358e-38	2.25423	ITGB5	5.12376e-109	1.52066	DERA	4.1331e-51	1.7349	CYBA	0	2.48199	ZNF655	5.24396e-05	1.83397	LY96	4.27551e-07	1.62331	IL4R	5.81144e-112	2.00309	PFKFB3	3.98358e-12	1.59245	MYORG	1.04983e-20	1.60847	DIAPH1	6.9228e-80	2.47094	AIMP2	0.0282117	1.95579	SLC16A4	2.11027e-08	1.71445	MARCH1	4.50805e-28
KCNIP4	4.60363e-05	1.54153				CCL3	1.26971e-41	1.88542	CYB5D2	2.47821e-39	2.79678	BCL9L	4.6671e-38	1.80654	GK	5.23075e-109	2.84255	NUP54	5.56799e-51	1.5164	WDR26	0	1.98058	PRSS12	5.31234e-05	3.79231	CYSLTR2	4.47018e-07	1.73512	PPM1H	5.90816e-112	3.75798	TAF9B	5.1467e-12	1.73543	ATG16L1	1.26708e-20	1.56521	LRP6	8.91541e-80	2.40922	GMPPB	0.0283382	1.63161	DACT2	2.3086e-08	1.92679	PERP	4.52267e-28
RPL17-C18orf32	5.24754e-05	1.80095				TINAGL1	1.53444e-41	1.78937	CDKN1A	3.57248e-39	1.99125	CBX6	4.70892e-38	1.60323	MAP4	5.6791e-109	1.60836	TCERG1	7.92758e-51	1.5074	HECA	0	2.29184	NBEA	5.45139e-05	1.71112	GINS4	5.11556e-07	1.53924	XPR1	6.42038e-112	2.30259	HRCT1	5.71415e-12	1.99128	PSEN2	1.4589e-20	1.63492	MYO1C	9.07477e-80	2.32652	EEF1A2	0.0285848	2.86667	AC020928.1	2.35308e-08	1.86564	PLCH1	6.2784e-28
BNC2-AS1	5.2797e-05	1.66264				ERICH4	6.43303e-41	2.12252	CDC37	3.5762e-39	1.95132	SND1	4.77839e-38	1.53723	FKBP14	9.34907e-109	1.71592	BCL9	8.95969e-51	1.58947	CTDSPL	0	2.17762	PEX1	5.46124e-05	1.58412	ALLC	5.33866e-07	1.57392	STRN4	1.02889e-111	2.1683	GJB2	5.77612e-12	2.04706	KIFC3	1.53282e-20	1.50311	LRRC8A	9.37264e-80	2.37015	GNG5	0.0287008	1.66563	ZNF300	2.37433e-08	1.63996	NDRG1	8.52639e-28
ZIC5	5.44388e-05	1.59406				EEF2KMT	7.1285e-41	1.52529	CHKA	3.92727e-38	2.85031	PTGS2	5.63429e-38	2.2453	TPD52L2	1.13246e-108	1.53344	SYNC	1.6744e-50	1.59157	NID2	0	2.19085	LDLRAD3	5.48782e-05	1.58435	CDH18	5.54114e-07	1.53675	CRIP2	1.50545e-111	2.1282	SLC16A10	5.77681e-12	2.13737	GPD2	1.7586e-20	1.74856	MEGF8	9.53399e-80	2.21201	NMB	0.028892	1.68655	BCAS4	2.42765e-08	1.57475	ABCA12	8.9545e-28
SERTAD3	5.69177e-05	1.60517				SLC6A12	9.05144e-41	2.10155	CLTC	5.24899e-38	1.9791	PDK4	6.07689e-38	2.01462	C15orf48	2.11003e-108	4.96428	ZNF280B	1.78244e-50	2.37317	PTPN6	0	4.01576	PABPC4L	5.52717e-05	1.56343	AL512625.3	6.06889e-07	1.8447	MGAT4B	2.32792e-111	2.42613	TMBIM1	5.98719e-12	1.52577	TMCC3	1.88647e-20	1.59562	MOB3C	1.02751e-79	3.31227	TMEM47	0.0294826	1.69988	ZNF566	2.55058e-08	1.51911	DENND2D	9.65388e-28
HLA-DOA	5.79211e-05	1.71454				COX4I2	1.38593e-40	2.60067	TDRD10	6.38501e-38	4.47982	GABARAPL1	6.24245e-38	1.65085	BCAR1	2.45771e-108	1.60419	FOXRED2	3.16716e-50	1.99328	AP2A2	0	1.95416	FIZ1	5.5315e-05	1.5813	ZNF469	6.8421e-07	1.55335	RAP2A	2.98026e-111	2.33541	SHISA3	6.02935e-12	3.35442	TDRD7	1.93999e-20	1.7942	OSTM1	1.28234e-79	2.57304	AL136379.1	0.0296011	1.94376	ASB3	2.6307e-08	1.53636	SEMA4B	1.16816e-27
AC074387.1	5.82263e-05	1.50524				LRRC10B	1.66231e-40	2.13501	NAALAD2	7.54304e-38	3.63345	DDHD1	6.39891e-38	1.89056	DGCR6	4.71575e-108	2.78726	COPS3	8.15347e-50	1.50884	MAPKAPK2	0	2.10207	TRAK1	5.56023e-05	1.78749	DNAH10	6.9174e-07	1.57811	GPR85	4.54574e-111	3.48713	LDLR	6.26098e-12	1.6931	KIAA1468	2.12939e-20	1.53162	RASAL2	1.51077e-79	2.49021	SNTA1	0.0296869	2.54937	ZC4H2	2.88287e-08	1.61011	SPN	1.22223e-27
CES3	5.95911e-05	1.52764				BATF3	4.26569e-40	1.91229	ANKRD13A	8.03893e-38	3.21	ACHE	6.6433e-38	2.16739	TMED2	5.1867e-108	1.65964	MOXD1	1.08156e-49	2.08696	GNAQ	0	2.07008	PHF21A	5.63615e-05	1.8912	PAPLN	9.34052e-07	1.77173	ENPP1	4.63515e-111	3.04134	AC002398.2	6.30913e-12	1.62211	NIPA1	2.34371e-20	1.70602	SHOC2	3.34852e-79	2.31447	SPRYD4	0.0301808	1.86935	P3H2-AS1	3.00644e-08	1.99251	NEFM	1.26111e-27
PRTFDC1	6.28513e-05	1.71198				MTFP1	5.284e-40	1.62217	PHGDH	9.0093e-38	1.76823	HIST1H2BD	6.92632e-38	2.03221	CLTB	6.2746e-108	1.66049	HSF2	1.5203e-49	1.67838	NID1	0	1.98939	PAXIP1	5.72279e-05	1.58673	SLC1A2	9.86546e-07	1.72604	KCNJ2-AS1	5.99924e-111	3.52772	FBXO2	6.64061e-12	2.08016	MET	2.39064e-20	1.68407	FOSL2	3.52203e-79	2.75145	CHPF	0.0303129	1.87494	ALMS1	3.19023e-08	1.56149	WDFY4	1.33049e-27
ANO3	6.31436e-05	1.73966				XRCC3	9.35228e-40	1.9143	TRIM47	1.29639e-37	2.96006	AC078909.2	1.00438e-37	2.592	RAB9A	7.02012e-108	1.70804	RHEBL1	1.65952e-49	2.43816	UPP1	0	2.05006	AL359881.3	5.8286e-05	1.64284	ADGRE2	1.14843e-06	1.8995	RGL1	6.09951e-111	2.04807	NAP1L3	6.74588e-12	1.70258	AC008543.5	2.55089e-20	1.57401	STRN4	3.65789e-79	2.38704	STK17A	0.0309938	1.63557	CX3CL1	3.32131e-08	1.86152	AC092611.1	1.62183e-27
LINC02303	6.46852e-05	1.98751				HIST1H2BL	1.2478e-39	2.1614	RGS12	1.35504e-37	2.58121	EP300	1.0217e-37	1.53166	AC018647.1	9.238e-108	3.71444	SLC25A10	1.90287e-49	2.31556	ELOA	0	2.12106	NHLRC3	5.87417e-05	1.68857	BISPR	1.18657e-06	1.69285	CALM1	6.96672e-111	2.4706	TGDS	8.81997e-12	1.50706	KCNF1	2.9407e-20	1.83558	CYB5D2	4.78871e-79	2.52132	SLC12A1	0.0317559	2.1696	SPTBN2	3.36626e-08	1.93328	KLHDC9	1.72539e-27
FAM239A	6.79166e-05	1.87125				C3orf70	2.0962e-39	1.73402	MT-ATP6	2.00169e-37	1.54155	NR1H3	1.10042e-37	1.95091	ARFGAP3	1.27582e-107	1.56752	COL9A3	3.00454e-49	2.00921	ACOT9	0	2.21019	COL4A5	5.8779e-05	1.84441	SH2D2A	1.40787e-06	1.71461	MBNL2	7.91658e-111	1.98431	GMPR	8.8796e-12	2.04874	ZCCHC2	3.05657e-20	1.72555	ARHGEF2	5.24362e-79	2.33749	LGALS3BP	0.0319763	1.80467	ZNF630	3.39885e-08	2.25433	NFE2	1.84674e-27
CCDC42	7.10552e-05	1.53812				ZNF90	7.88538e-39	1.69417	SLFN5	2.32899e-37	2.40296	SRRM3	1.24103e-37	2.46587	CDR2L	1.39977e-107	1.86	TOP3A	5.91628e-49	1.82889	LIMS1	0	2.56615	ADAMTS7	5.95279e-05	1.87912	CTNND2	1.42009e-06	1.5241	CAB39	8.0172e-111	2.1927	ASNS	9.81251e-12	1.69478	AL035071.1	7.59469e-20	1.53577	GPR85	6.86147e-79	4.40613	MSRB1	0.0320121	1.90795	PCAT6	3.70232e-08	1.50573	HES2	1.98738e-27
TMEM30B	7.2338e-05	1.60595				EFCAB1	1.01491e-38	1.95133	CMTM8	4.18055e-37	3.37589	ENDOD1	1.29264e-37	1.84929	RDH14	1.49541e-107	1.67967	RCC1	5.95108e-49	1.69722	ATF6	0	1.94922	BAZ2A	6.06486e-05	1.80505	LINC00311	1.63513e-06	1.59354	PARP4	9.79698e-111	2.02107	ELL2	1.0111e-11	1.61464	GIMAP7	9.19668e-20	1.60318	GAS6	7.26554e-79	2.65951	LMCD1	0.0320474	1.61526	GHR	4.31287e-08	1.59746	SYNE2	2.34328e-27
CHRNA7	7.26573e-05	1.72782				C5orf34	1.66947e-38	2.11273	ZDHHC12	6.82071e-37	2.78048	MAN2A1	1.45582e-37	2.01269	HAX1	1.55544e-107	1.69568	RNF165	6.08423e-49	1.92143	COL11A1	0	2.09319	R3HDM2	6.07184e-05	1.84195	AL109976.1	1.70976e-06	1.79772	SLC35G2	1.15139e-110	2.3457	MRGPRF	1.1112e-11	2.56803	A4GALT	9.669e-20	1.72678	AGPAT5	7.74429e-79	2.38277	SNF8	0.0323415	1.73446	AC010931.2	4.50571e-08	2.15835	ELOVL7	2.4958e-27
KLK6	7.69053e-05	1.67235				NMUR1	1.52983e-37	2.13353	MFSD12	6.95152e-37	2.7393	TNFSF18	1.60127e-37	3.24824	BARX1	1.8148e-107	3.98887	HLTF	6.76013e-49	1.53539	LCP2	0	3.14944	DIP2C	6.20056e-05	1.75244	POU6F2	1.79266e-06	1.83799	SLC48A1	1.25001e-110	2.39684	RAB42	1.20573e-11	1.87222	SCYGR4	1.29079e-19	1.77154	PHACTR1	1.07591e-78	2.89188	FUZ	0.0332401	1.61753	HOXC4	4.68761e-08	1.60695	AL035446.1	2.90126e-27
C1QL4	8.23447e-05	1.76446				SMIM10	2.60248e-37	1.57028	DYNC1H1	7.83751e-37	2.07635	HBP1	1.82165e-37	1.56989	TRIM37	2.94961e-107	1.85594	TXNDC16	7.11342e-49	1.95494	TNFAIP2	0	2.48723	MAGI3	6.2096e-05	1.59924	SAMD9	1.8892e-06	1.6093	TDRD10	1.37701e-110	3.25683	TWIST2	1.24987e-11	1.75199	LINC00964	1.32546e-19	2.36044	NFATC2IP	1.10359e-78	2.43834	ROMO1	0.0333825	1.9943	AMER1	4.77223e-08	1.8284	ZNF648	3.24778e-27
FAM92A	8.60611e-05	1.53961				AL024508.2	2.65815e-37	2.16278	AC243960.1	1.12615e-36	4.46138	EFNB3	2.02059e-37	1.80207	FAH	2.9613e-107	1.96303	PASK	9.1618e-49	2.59469	EXOC2	0	2.58006	CLHC1	6.26461e-05	1.53081	GALNT14	2.02843e-06	1.81967	SCN9A	2.20036e-110	2.1253	GPR180	1.29642e-11	1.54367	FBXL18	1.34122e-19	1.91911	SIGIRR	1.89507e-78	2.51567	MPV17L2	0.0337338	1.65262	GALNTL6	4.90887e-08	2.06496	SDSL	4.23297e-27
VMO1	8.66466e-05	1.73504				RAB20	3.0547e-37	1.51887	PARVB	1.17312e-36	2.81595	CRYBG3	2.14258e-37	1.82094	CD274	3.55794e-107	3.2468	SUV39H1	1.65686e-48	2.62051	SEMA7A	0	3.36009	ADCY6	6.29901e-05	1.89241	CP	2.19441e-06	1.55138	EPHB4	2.40769e-110	2.11104	SYDE2	1.40894e-11	1.67723	DLL1	1.90731e-19	1.91715	ACTN4	2.46317e-78	3.00045	TREM2	0.0338922	3.42473	FAM241B	5.00561e-08	1.59824	ANKRD65	5.75865e-27
FAM216A	8.84112e-05	1.66597				AC026369.2	3.27809e-37	1.95756	UXS1	1.21224e-36	2.65909	LINC01089	2.38887e-37	1.77865	CYB5R2	3.73291e-107	2.39248	SNCAIP	2.50842e-48	1.88588	FKBP1A	0	2.35078	CLCN5	6.31967e-05	1.57948	PDPN	2.20534e-06	1.74284	CTSA	2.79968e-110	2.16859	IL21R	1.50655e-11	1.59913	PCSK6	1.94854e-19	2.6123	CABLES1	3.30071e-78	3.02903	AC079209.1	0.0340817	1.53782	GDNF	5.12658e-08	2.15638	RIMS1	7.39923e-27
FAT4	8.85544e-05	1.5021				ENTPD2	7.21064e-37	2.54448	NOL4L	1.23899e-36	2.54926	SAMD1	2.45489e-37	1.53401	STX2	4.367e-107	1.61158	NUP155	4.48528e-48	1.7296	FZD10	0	4.12194	ZNF493	6.38013e-05	1.74666	HOMER2	2.44633e-06	1.86301	PCDH1	4.81623e-110	1.76723	GMPPB	1.7411e-11	1.74664	IL16	1.99509e-19	1.87504	ARHGAP35	4.58296e-78	2.32401	PSCA	0.0341444	1.96538	ZNF713	5.3256e-08	1.78959	AC012409.1	8.54378e-27
CFAP300	8.89406e-05	1.81732				FAM27C	9.57677e-37	1.94066	RFK	1.26636e-36	2.4906	BTN3A3	2.73343e-37	2.61135	AKIP1	6.03334e-107	1.67588	APOO	5.60213e-48	1.70751	MARCKSL1	0	2.00947	LINC02233	6.41746e-05	2.03873	MAP3K8	2.72586e-06	1.56992	TUBA4A	1.04485e-109	2.50442	PMAIP1	1.84445e-11	1.75133	LYVE1	2.02888e-19	2.4616	ENG	5.49791e-78	2.3645	MTRF1L	0.0341776	1.70343	AC233280.1	5.50406e-08	1.90803	PLXNB1	8.84487e-27
DACT3-AS1	9.39969e-05	1.7746				HAUS7	1.09123e-36	1.66177	NUDT3	1.69935e-36	2.56286	POTEI	3.55082e-37	2.77083	ZDHHC24	6.03349e-107	1.74808	EPB41L3	6.58067e-48	1.75929	PHF10	0	2.36312	PDPR	6.56522e-05	1.7771	ACTN2	2.83167e-06	1.69825	SLC22A18AS	1.17237e-109	4.6618	PCYT2	1.95512e-11	1.61273	FAM189A1	2.04976e-19	2.29156	LFNG	7.0864e-78	3.10883	BST1	0.0342396	2.84903	PLP1	5.60428e-08	2.13051	PGA5	9.37991e-27
AC016355.1	9.40666e-05	1.64954				COQ2	1.87237e-36	1.60895	ARFGEF3	2.40459e-36	4.14391	DENND2A	3.77269e-37	1.6273	AC010976.2	6.3307e-107	2.634	UPF3B	6.61601e-48	1.52425	INSIG2	0	2.18434	AC004951.1	6.8097e-05	1.59643	SARDH	2.92048e-06	1.67308	WDFY1	1.20548e-109	2.17272	LINC01423	2.3118e-11	1.5023	MAMLD1	2.09287e-19	1.82406	RNF145	8.39533e-78	2.38162	PCGF5	0.0344915	3.29058	AL590705.1	5.61193e-08	1.71481	TRMT9B	9.74478e-27
RSPO2	0.000101571	1.62236				PIP4K2C	4.98051e-36	1.57051	VOPP1	2.8763e-36	2.46953	PAK1	4.13051e-37	1.8279	SSPN	7.18046e-107	1.87168	TCOF1	6.88907e-48	1.51512	CARD10	0	2.31013	NEK9	6.89457e-05	1.73924	NAT8L	3.33853e-06	1.59828	HEXB	1.26364e-109	2.17805	FGL2	2.43532e-11	2.55844	KIAA1549L	2.1329e-19	1.81379	SLK	8.73531e-78	2.25678	TBCCD1	0.0347004	1.60181	PCDHA12	5.74185e-08	1.51715	OVCH2	1.05396e-26
THG1L	0.000103061	1.61037				TONSL	5.15726e-36	1.63415	ANO10	3.87142e-36	2.97791	BRSK1	4.70517e-37	1.99378	MMP24OS	7.28255e-107	1.60329	HIST2H2AB	7.5119e-48	2.78175	TRIM72	0	4.83256	KIAA0753	6.93035e-05	1.54259	IKZF4	3.34771e-06	1.52038	CARD10	2.28421e-109	2.27072	NTF4	2.99156e-11	1.70334	ENPP1	2.5815e-19	1.52065	LRCH1	1.40575e-77	2.32845	IGSF8	0.0348062	1.58157	SSPO	6.10166e-08	1.806	ARHGEF35	1.21204e-26
AMHR2	0.000103495	1.71991				ZNRF2	6.94395e-36	1.65291	PKN1	4.89503e-36	2.25723	NCK2	4.87724e-37	1.55229	G6PD	1.0534e-106	1.71395	DKC1	3.69676e-47	1.51116	PKN1	0	2.03025	EZH1	7.03727e-05	1.62481	PKNOX2	3.43098e-06	1.53088	NUMB	2.43147e-109	2.12935	ARSE	3.29689e-11	1.959	TMC8	2.7523e-19	1.60871	KCNK17	1.4728e-77	5.18878	CREB3L1	0.0356163	2.94366	HELB	6.11049e-08	1.62309	DDIT3	1.27708e-26
CPVL	0.000111012	1.61333				GRP	8.91041e-36	3.15572	FBLIM1	5.86623e-36	1.98867	EPM2AIP1	5.72159e-37	1.57989	KCNK3	1.47311e-106	3.07582	ZIC2	4.06246e-47	3.37317	PRR5L	0	3.20305	DCP1B	7.0394e-05	1.62907	RAD51AP2	3.50375e-06	1.70475	INPP5D	2.68366e-109	2.21126	PRR16	3.35722e-11	1.95994	NRG1	3.0362e-19	1.74161	BCL2L11	1.73953e-77	3.18594	BOK	0.0358558	1.57938	PRSS3	6.16429e-08	2.2971	LRRN1	1.48463e-26
RNF165	0.000113799	1.68671				PPM1J	1.78579e-35	1.89828	ISG20	7.57911e-36	3.39311	ZFY	6.8717e-37	2.37393	FIBIN	1.50513e-106	2.07475	TDP1	6.34489e-47	1.78158	CXADR	0	3.03458	B3GALNT1	7.11693e-05	1.57217	AL592183.1	3.51619e-06	1.78756	GGCX	4.8367e-109	2.27361	ACOX2	3.41713e-11	2.02363	C3orf62	3.09925e-19	1.53699	FAM160B1	1.74156e-77	2.34114	TCTA	0.0358576	2.34029	VMO1	6.3194e-08	1.55017	BAIAP2L2	1.5364e-26
AL139089.1	0.000122745	1.6423				NAAA	2.59031e-35	1.63377	AC098850.3	9.77715e-36	5.87887	CBLB	7.023e-37	1.53534	VKORC1	2.03622e-106	2.00178	BMP7	6.77858e-47	2.25369	KIF1B	0	1.91043	CEP350	7.14126e-05	1.84927	AC116563.1	3.55449e-06	1.73679	TXNDC11	5.30264e-109	2.52595	FHOD3	3.90868e-11	2.68621	ERMP1	3.69713e-19	1.60882	TNFAIP1	2.34519e-77	2.25882	SERPINB6	0.0363887	1.81979	AL157938.2	7.02088e-08	1.58998	CEBPD	1.60668e-26
GALNT5	0.000124635	1.76331				DDN-AS1	5.30951e-35	1.84787	ATP8A1	1.09325e-35	3.94682	AL157937.1	1.08521e-36	2.49188	PCBP4	2.2119e-106	1.61646	TAF1A	7.79791e-47	1.95656	TMEM156	0	4.48941	AMBRA1	7.29078e-05	1.50679	CLEC1B	3.58852e-06	2.4487	EHD3	1.02079e-108	2.59222	SLC7A3	4.02369e-11	2.24396	PTPN6	6.35297e-19	1.77917	CORO2B	2.45476e-77	2.95157	FAM98C	0.0367109	1.63462	MAOB	7.66372e-08	1.54619	SRGN	2.05092e-26
KLHL13	0.000129121	1.56543				RADIL	6.99541e-35	1.5697	INF2	1.12627e-35	2.51745	CYSLTR2	1.36274e-36	2.74998	PSPH	2.32535e-106	2.0301	GAS2	8.19402e-47	1.95896	PAQR4	0	2.94027	BARD1	7.38181e-05	1.63263	LINC01686	3.63846e-06	1.66407	HOXB7	1.24734e-108	2.15456	AL139220.2	4.04055e-11	1.99422	ARHGAP6	8.97444e-19	1.61472	PAPSS2	3.05307e-77	2.56913	ALOX5AP	0.036762	7.00946	DLX2	7.74665e-08	1.71968	SIGLEC10	2.13802e-26
RGMA	0.000140737	1.95069				SLC41A2	8.58675e-35	1.54834	CDS2	1.23582e-35	2.58039	PKD1	1.5179e-36	1.70982	DNAJB4	2.61489e-106	1.92344	SRRT	9.84439e-47	1.5272	ICAM3	0	2.67414	C2CD2L	7.45216e-05	1.52181	CAMK2A	3.82124e-06	1.6139	PHKB	1.43908e-108	1.98709	LY6E-DT	4.13132e-11	2.34773	CA8	1.21033e-18	1.60254	VPS13A	4.50481e-77	2.48643	CDH13	0.0368186	1.79356	LRRN2	8.34775e-08	1.83798	CD74	2.45904e-26
LRRC1	0.000147961	1.66457				MPZ	1.79994e-34	1.91235	ITPRIPL2	1.38823e-35	2.19448	PKNOX2	1.93645e-36	2.40853	PHF11	3.14048e-106	1.73838	DACH1	1.13165e-46	1.62206	NLGN4X	0	2.43937	PLPPR3	7.45724e-05	1.71245	ZNF528	3.87766e-06	1.58701	IQGAP1	2.49797e-108	2.10816	INSL3	4.34246e-11	2.12484	CCNJ	1.31064e-18	1.50288	HLA-B	4.67434e-77	2.55839	MYOG	0.0370612	2.85246	EIF5A2	8.4452e-08	1.56539	KCNK9	2.4793e-26
TXK	0.000148704	1.7357				FOXD2	1.92892e-34	2.25383	HOXB5	1.40589e-35	2.82884	AGO3	2.15223e-36	1.61726	MARS	3.74684e-106	1.56826	ZNF66	1.45493e-46	2.55116	GLS	0	1.90604	FZD8	7.53376e-05	1.83521	LINC01315	4.07251e-06	1.75528	GDF15	3.9427e-108	2.75408	DOC2B	6.28541e-11	2.20206	CXCL3	1.33339e-18	1.79667	SCAMP3	4.74734e-77	2.24172	HAR1B	0.0371918	1.59703	CD52	8.63956e-08	2.05313	SLC16A10	2.4795e-26
TMEM8B	0.000150728	1.71446				CORO1A	2.27107e-34	1.73331	AGPAT1	1.47275e-35	2.35429	CAMK2D	2.15311e-36	1.64478	ACOT9	5.24083e-106	1.50111	TBX5	1.95606e-46	2.68198	KLF13	0	1.99752	ZNF224	7.53987e-05	1.81674	DNASE1L3	4.72714e-06	1.82654	RAB1B	4.02917e-108	2.16015	MAPRE3	6.30332e-11	1.51744	AC004839.1	1.61723e-18	2.18411	EXTL3	5.17465e-77	2.34291	KCNS2	0.037291	2.06652	SORCS1	8.69051e-08	1.73683	ADGRE1	2.91375e-26
DLX1	0.000151466	1.80102				TEX15	2.71234e-34	2.02901	TRIB3	1.57247e-35	2.35957	CHST2	2.27549e-36	1.63284	LINC01137	6.85799e-106	2.67712	MSX1	2.1921e-46	1.86489	SSH1	0	1.9976	C21orf91	7.55517e-05	1.67164	PANK1	5.04403e-06	1.50762	CA8	5.46757e-108	2.96898	LINC01579	6.5981e-11	1.91054	RPA4	1.81129e-18	1.75601	MAN2C1	6.15048e-77	2.35046	BLVRA	0.0373006	1.833	PSTK	8.76426e-08	1.64338	SLC37A2	3.08674e-26
ZNF737	0.000153324	1.64917				LINC01929	2.80019e-34	2.25983	CD2AP	1.81139e-35	2.75374	CDH7	2.35968e-36	2.32682	ACTA2-AS1	7.52947e-106	3.15304	POLR2D	2.58911e-46	1.57328	PQLC2L	0	4.4086	ANKRD6	7.78051e-05	1.79967	ZNF257	5.17075e-06	1.69887	VWCE	6.20956e-108	2.83736	LMO7-AS1	6.63496e-11	1.91623	ZNF792	1.96237e-18	1.85033	EMB	6.517e-77	2.6942	HCFC1R1	0.0374297	1.84506	CDON	8.99482e-08	1.81908	AL592494.3	4.82881e-26
LINC01873	0.000157517	1.72765				OXNAD1	2.94114e-34	1.58833	RNF213	1.89642e-35	2.57393	CRYBB2	2.81171e-36	2.75805	FNDC10	9.28851e-106	1.83937	HIST1H2BI	1.42348e-45	2.72961	TMOD3	0	2.09689	CEP78	7.79381e-05	1.90719	AC008897.3	5.82488e-06	1.53481	ARSA	6.44013e-108	2.43767	MAN1C1	6.80012e-11	1.60439	TDRD10	2.13347e-18	1.9923	DUSP6	7.00722e-77	2.38188	FCGR3A	0.0374414	3.50452	UNC5D	9.03623e-08	1.58773	AC009097.1	4.85491e-26
ZKSCAN7	0.000157764	1.73292				CHDH	3.00049e-34	1.93277	CRYBG1	2.55804e-35	5.56437	PDE7B	3.48314e-36	2.48001	NCKAP5	1.22208e-105	2.44729	HAUS5	3.02994e-45	1.97149	GCLM	0	2.45272	ZNF335	7.91846e-05	1.74369	LIF	6.91695e-06	1.67999	FAM214B	1.03438e-107	2.39836	CLIC2	7.34929e-11	2.24038	OSBPL10-AS1	2.48243e-18	2.08674	LRIG1	7.40263e-77	3.23468	GIMAP4	0.0380521	2.15096	PRPF40B	9.06445e-08	1.55753	ADAMTS9-AS2	4.97633e-26
CALHM2	0.000161268	1.73292				TNFRSF13C	3.51474e-34	1.79734	PCDH10	3.24873e-35	2.05874	MVB12B	3.63218e-36	2.15649	LINC00670	1.70857e-105	2.69275	SORL1	4.24996e-45	1.55597	TGM2	0	2.24008	ZNF200	7.99771e-05	1.51289	ACPP	7.23947e-06	1.62368	SHISA5	1.18912e-107	2.38453	HSPA12A	7.91749e-11	1.66719	PYCARD-AS1	2.96024e-18	2.00061	SAMD9L	9.43631e-77	4.45167	PTGER1	0.0385082	1.52935	AL357055.3	9.24561e-08	1.97717	ARHGAP8	5.29161e-26
MPP6	0.000163863	1.73345				AC090337.1	3.57652e-34	1.9097	FAM126A	3.67854e-35	2.72263	LYPD6B	4.11367e-36	2.35626	LSM1	1.7183e-105	1.62408	ING2	4.91267e-45	1.51197	REEP5	0	2.09817	GABRA2	8.0835e-05	2.95478	USP46-AS1	7.91378e-06	1.57044	KIF3B	1.45036e-107	2.26887	LINC01239	8.91631e-11	1.8982	ATL1	3.13995e-18	1.90673	EXOC5	1.20969e-76	2.33509	TMEM158	0.0390913	2.04049	CISH	9.31551e-08	1.56201	AC005041.3	5.88789e-26
C6orf52	0.000168028	1.87322				STXBP6	3.79139e-34	1.59595	MASP1	4.04515e-35	3.39095	HIP1	4.5617e-36	1.50437	RDH11	5.00513e-105	1.58525	XRCC1	5.2679e-45	1.54858	ALAS1	0	2.29116	GK5	8.09654e-05	1.58249	SLC12A8	8.90496e-06	1.62195	WASHC2A	2.25971e-107	2.2723	LRP4	9.23919e-11	1.63545	TM6SF1	3.7162e-18	1.65032	GNAI2	1.68054e-76	2.9645	AC005476.2	0.0392649	1.84481	TMEM151B	9.35509e-08	2.09077	PLCXD3	7.47225e-26
AC016705.2	0.000171188	1.56781				CCNF	5.19373e-34	1.62639	MAML3	4.56778e-35	2.81412	FLRT3	5.01061e-36	1.72784	IL4R	6.6086e-105	1.5494	RBP4	5.99061e-45	3.41893	AGPAT1	0	1.99902	ATP13A3	8.11287e-05	1.75689	RAB7B	9.48703e-06	1.78153	PPP1R9B	2.61976e-107	2.07851	IDI1	9.724e-11	1.51476	ITGA2B	3.8801e-18	2.17356	KIF1C	1.8235e-76	2.25583	PDZRN4	0.0400362	3.33412	ERBB4	9.61987e-08	1.54931	PCLO	9.58506e-26
FAM71E1	0.000175271	1.8858				PRMT3	9.99701e-34	1.54796	AP1S2	4.61326e-35	1.8418	MANBA	5.20663e-36	1.90748	DUSP10	7.30281e-105	2.41091	ORC3	7.29999e-45	1.7486	ITPR3	0	2.47507	SHF	8.12101e-05	1.63984	TMEM221	1.00085e-05	1.50358	SLC38A10	2.97498e-107	1.94402	HOXC8	1.11826e-10	1.61526	GRAP	3.95589e-18	1.68777	XPR1	1.92772e-76	2.56101	CDK15	0.0405412	1.70121	FBXO44	9.67861e-08	1.57084	LINC02336	9.86235e-26
AC009506.1	0.000179243	1.69562				C17orf82	1.12687e-33	1.71421	NEIL1	5.65324e-35	3.86778	PPP1R9A	6.05986e-36	1.85336	TRIP6	7.68686e-105	1.61874	CENPS	1.11552e-44	1.96924	ADA	0	2.11187	GPR37	8.13424e-05	1.66686	FLVCR1-DT	1.08643e-05	1.70564	POMT1	3.02539e-107	2.31438	ROR1-AS1	1.12281e-10	2.14914	AL022323.4	4.60619e-18	1.6549	EXOC3L2	2.44391e-76	2.7122	RHEB	0.0405908	1.80313	LINC00311	9.79486e-08	1.89485	NAALADL2-AS2	9.86235e-26
TCTE3	0.000193714	1.74609				GCAT	1.43117e-33	1.54474	MT-ATP8	8.73508e-35	2.49567	SNCAIP	7.39659e-36	2.1081	OXTR	1.09564e-104	5.01498	FBLN7	1.49086e-44	2.81505	GFOD2	0	2.04335	TMEM39A	8.16933e-05	1.81086	ZNF135	1.10723e-05	1.64069	HYAL2	3.44245e-107	2.39832	ERVH48-1	1.19401e-10	1.92317	PROX1	4.67731e-18	1.94923	SLC29A1	2.72881e-76	3.06266	SMPDL3A	0.0408392	1.75023	DIRC3	9.8397e-08	1.65282	CACNA2D3-AS1	9.86235e-26
LINC02356	0.000202256	1.55534				MYO3A	1.78302e-33	2.1111	QPCT	1.07545e-34	2.89137	OGN	9.68274e-36	3.09069	ARFRP1	2.08705e-104	1.60358	TMEM229A	1.67927e-44	1.72615	SH3BGRL2	0	3.10712	SLC39A6	8.21354e-05	1.79812	ZNF454	1.30305e-05	1.62511	HEG1	3.79276e-107	2.06494	KRT17	1.28989e-10	2.45801	RNF144B	4.69975e-18	1.80288	GATA2	2.77185e-76	2.6727	AP002478.1	0.0414318	1.50396	ZNF441	1.02099e-07	1.7671	LINC02012	9.86235e-26
PURG	0.000206099	1.64313				CEP72	1.79464e-33	1.9415	HK1	1.11233e-34	2.26348	CXCL10	1.66937e-35	2.66457	RIC8A	2.82515e-104	1.53762	LIN54	1.68381e-44	1.96524	KIF1BP	0	2.20782	PTPRK	8.34728e-05	1.68277	LINC01943	1.32684e-05	1.7314	SHC1	4.76281e-107	2.17167	PAMR1	1.30206e-10	1.70335	MRC1	5.09298e-18	2.7575	KIF1B	2.95365e-76	2.29823	RNPEPL1	0.0417402	1.73372	MIAT	1.02768e-07	2.19283	FAM217A	9.86235e-26
HSD11B1L	0.000211865	1.5729				DCLRE1B	2.23678e-33	1.60223	MRI1	1.16112e-34	3.3539	FZD3	1.77987e-35	1.74452	TMEM45A	3.88334e-104	1.73524	SPATA5	2.46438e-44	2.0052	MAPK14	0	2.23057	CNKSR3	8.37831e-05	1.54049	AC009318.2	1.43341e-05	1.72878	USP31	4.87822e-107	1.99224	GLRB	1.34953e-10	2.41185	PLIN5	5.48051e-18	2.14193	TTC29	3.01288e-76	3.80401	SMIM29	0.0424567	2.05486	AC092667.1	1.03436e-07	2.01896	AC027088.2	9.86235e-26
BCAS4	0.000214643	1.72828				HIST1H2BC	3.59754e-33	1.91771	ACSS1	1.18361e-34	3.62519	PELI1	2.06355e-35	1.63689	MANBA	4.15198e-104	1.88261	RAD51	3.48546e-44	2.55478	TNFRSF1B	0	2.00764	ZNF689	8.46579e-05	1.58237	DAPL1	1.55944e-05	1.74167	KIAA0040	7.27127e-107	3.09781	SPEG	1.51379e-10	1.7905	APCDD1	6.65779e-18	1.65473	CCPG1	3.11474e-76	2.13136	SRGN	0.0427351	2.47245	L1TD1	1.07246e-07	1.78194	AC007344.1	9.86235e-26
MRPL45	0.000226833	1.55492				CCDC181	1.38847e-32	1.54019	NCKAP1	1.23379e-34	2.08944	PPFIBP2	2.11412e-35	1.84548	PITX2	6.7391e-104	2.0902	NR2C2AP	3.88664e-44	2.33684	SLC26A2	0	2.07468	ECT2	8.48061e-05	1.53089	AMHR2	1.62578e-05	1.77739	DUSP18	7.52415e-107	2.83902	ARG2	1.51398e-10	2.12004	TAL1	7.4986e-18	1.92942	PSEN2	4.89886e-76	3.22166	SPATS2L	0.0429927	1.58621	ZNF675	1.07883e-07	1.50261	AC103563.7	9.86235e-26
AC145124.1	0.000254137	1.78534				RIBC2	1.91968e-32	2.12854	NHSL1	1.38287e-34	3.32702	PPP1R3C	2.16654e-35	2.54486	NIT2	8.87334e-104	1.57722	ZNF718	5.3966e-44	2.30822	GRAMD1A	0	2.06059	RBMXL1	8.49976e-05	1.78937	TMEM220	1.72296e-05	1.60255	CHPF2	8.82589e-107	2.17587	CTSF	1.5521e-10	1.56773	COL13A1	9.48187e-18	1.61508	TCIM	5.36009e-76	2.21002	CYCS	0.0435192	1.7747	AC004477.3	1.10175e-07	2.13408	LINC00885	9.86235e-26
AC132192.2	0.000259545	1.6926				RHEBL1	2.19379e-32	1.87714	TMCC3	2.4617e-34	3.40329	AKR1C2	2.33781e-35	2.89211	AC093673.1	1.06116e-103	1.58573	REEP4	7.20875e-44	1.88077	IL17RA	0	2.17315	FUT10	8.50616e-05	1.54807	HAP1	1.72959e-05	1.73928	MGAT1	1.33681e-106	2.07022	TPMT	1.6362e-10	1.50735	GAS2L3	1.15465e-17	1.65311	MPZL1	6.01253e-76	2.35321	APOPT1	0.0435306	1.94803	ETNK2	1.10556e-07	1.61627	UNC93A	9.86235e-26
NRXN2	0.000266485	1.65439				SUV39H1	3.6104e-32	1.93795	PTPN4	2.53215e-34	2.99582	POGZ	2.57388e-35	1.53239	NUDT22	1.19178e-103	1.61747	RFX2	7.95355e-44	2.1937	ARHGAP4	0	2.76737	ZNF213	8.52913e-05	1.50582	FAM27C	1.96503e-05	1.72438	TCIRG1	1.44775e-106	1.93721	PPEF1	1.65134e-10	2.09663	PQLC2L	1.17624e-17	2.05754	STAT5B	6.45118e-76	2.40531	METTL22	0.0439649	1.7327	AC016065.1	1.12247e-07	1.69365	AC099552.3	9.86235e-26
ZNF253	0.000276579	1.67934				WDR4	3.70853e-32	1.62022	RIN2	2.5565e-34	2.61609	TLN2	2.75464e-35	1.82744	PLEKHF1	1.5364e-103	2.93662	TENM4	1.20224e-43	1.60591	BAG3	0	2.33846	RUBCN	8.60358e-05	1.53754	AL158163.1	2.08118e-05	1.65257	BAIAP2-DT	1.69048e-106	2.35908	DPP4	2.04213e-10	1.87696	SLC22A4	1.79655e-17	2.14824	DGCR2	7.09512e-76	2.41004	THEM6	0.043974	1.70101	AC023034.1	1.19708e-07	1.9575	AC026116.1	9.86235e-26
BTN2A2	0.000283659	1.67077				UNC13C	3.84795e-32	1.93566	SAMHD1	2.89236e-34	3.11108	SFT2D2	2.86074e-35	1.82536	APBB2	1.65156e-103	1.55123	ALX3	2.7335e-43	2.46322	SERINC3	0	1.91233	MAN1A1	8.71009e-05	1.98004	ADAMTS15	2.22885e-05	1.61226	ACOX1	2.63525e-106	2.26198	PYGL	2.1649e-10	1.54198	TICAM1	1.86248e-17	1.57895	ANXA3	8.60085e-76	2.79039	AC100810.3	0.0443325	2.10742	AL022476.1	1.26294e-07	1.52221	LINC01589	9.86235e-26
HIST1H4J	0.000283817	1.85042				DOCK10	5.35754e-32	1.53645	AL022323.4	5.72696e-34	4.08432	ZBTB44	2.91193e-35	1.70978	CDC37L1	2.09756e-103	1.77311	ODC1	2.74238e-43	1.53682	LEPROTL1	0	2.04106	JRK	8.78874e-05	1.5272	AC005725.1	2.27307e-05	1.5834	SEC24C	4.42334e-106	2.16633	RTP4	2.2401e-10	2.09206	SLITRK4	2.07099e-17	1.54934	RC3H2	9.36269e-76	2.22797	SCP2	0.0449798	2.50075	OSR2	1.27032e-07	2.46296	AC104794.1	9.86235e-26
APLP1	0.000290881	1.61156				HIST2H2AB	5.98718e-32	2.15294	SLC26A2	7.26792e-34	2.68952	DNASE1	3.09116e-35	1.70285	LAMB1	2.68588e-103	1.54127	MUTYH	2.83874e-43	1.82029	REEP3	0	2.08902	DDX3Y	8.81621e-05	1.57024	VMO1	2.38884e-05	1.71167	ACLY	4.91607e-106	2.08508	ART5	2.45509e-10	1.77436	CDH20	2.20672e-17	2.09659	ADAM17	1.19672e-75	2.31752	CLIC4	0.0450126	1.61029	FAM184B	1.27719e-07	1.88465	AC044810.3	9.86235e-26
ENDOU	0.000294814	1.64385				AARD	1.10949e-31	1.92534	PCSK5	9.12478e-34	3.88985	ADNP2	3.27984e-35	1.83956	MGP	2.80235e-103	1.92809	NUP188	5.66896e-43	1.62566	ATP11C	0	1.97007	GPC1	9.04431e-05	1.68423	MLC1	2.95517e-05	1.5492	EMC10	5.97065e-106	2.22047	LGI2	2.86558e-10	2.18818	ADCYAP1	2.29825e-17	1.57245	HEXA	1.30811e-75	2.30032	WSB2	0.0453347	1.94104	MUM1L1	1.27776e-07	1.65525	AC009686.2	9.86235e-26
AL132780.2	0.00029973	1.66015				POLD1	1.22222e-31	1.51448	TMEM259	1.25694e-33	2.30227	DDR1	3.42195e-35	1.79452	TXNDC15	3.69818e-103	1.53432	SIMC1	6.24345e-43	1.79982	RBM38	0	2.36846	EPM2AIP1	9.06923e-05	1.87895	PCDHGA5	2.96359e-05	1.50901	FCN3	8.34413e-106	4.2435	PLEKHF1	2.87318e-10	2.25572	HCLS1	2.66187e-17	1.67819	PIK3CA	1.39551e-75	2.1937	BDKRB1	0.0459984	1.76352	DNER	1.3127e-07	2.02519	AC078993.1	9.86235e-26
AP001527.2	0.000325724	1.83781				PKN3	1.37271e-31	1.73871	SLC8A3	1.76346e-33	4.28496	CCDC171	4.0936e-35	2.15495	EIF2AK4	3.95981e-103	1.58352	ZNF681	9.92774e-43	2.14358	SH2D3C	0	1.82187	CDC7	9.21409e-05	1.58652	AC073332.1	3.06568e-05	1.73811	LLGL2	8.93686e-106	2.43041	SMPDL3A	2.94705e-10	1.61419	SPAG1	2.78625e-17	1.79615	TCIRG1	1.51832e-75	2.26494	SAMSN1	0.0461609	1.54158	AZIN2	1.3507e-07	1.61005	AC010266.2	9.86235e-26
PRDM8	0.000329555	1.81224				USP2	1.67445e-31	1.8935	PGPEP1	2.00988e-33	2.53505	ZNF770	4.19178e-35	1.71587	CCM2	6.78647e-103	1.5704	INIP	1.03783e-42	1.61449	ARIH1	0	1.98085	AC093835.1	9.37092e-05	1.51639	WNT6	3.17314e-05	1.59395	HTT	9.86118e-106	2.15204	PCDHGA3	2.99489e-10	2.64871	LY6G5C	3.25567e-17	1.59498	PHF10	1.56205e-75	2.35108	IGFBP7-AS1	0.0463438	1.62876	AC007906.2	1.37517e-07	1.99535	AC093904.3	9.86235e-26
ARL9	0.00034302	1.75401				TAF5	1.70192e-31	1.63771	TBC1D8	2.40652e-33	3.46452	TMEM131L	5.71558e-35	2.0155	LAMP2	7.82414e-103	1.51669	BNC2	1.59855e-42	1.8264	TPM3	0	2.34072	ZKSCAN1	9.40427e-05	1.80043	THSD7B	3.54418e-05	1.74762	ARPC5L	1.05274e-105	2.4043	SPRY4-AS1	3.06113e-10	1.70793	ME3	3.63478e-17	1.56781	ZC3H12C	1.75815e-75	2.79535	ENTPD6	0.0465017	1.67277	CADM2	1.3799e-07	2.06051	AL031663.2	9.86235e-26
OSR1	0.000347604	1.62042				HPDL	2.82662e-31	2.08234	EFCC1	2.45444e-33	4.59324	C3orf80	8.09516e-35	1.88745	NANS	1.00327e-102	1.62318	IRS2	2.4023e-42	1.6405	GSN	0	2.1354	HOXA5	9.52449e-05	1.51334	AP000941.1	3.55137e-05	1.66939	EXOC5	1.34579e-105	2.07614	LINC01812	3.22255e-10	1.89252	PIH1D3	3.68745e-17	1.99362	GLS	1.87853e-75	2.28984	SLC25A20	0.0466081	1.85772	LINC00595	1.41058e-07	1.53244	AC009495.3	9.86235e-26
PIK3CD-AS2	0.00035688	1.86062				MGAT4C	3.34078e-31	2.59567	RGL2	2.48036e-33	2.31008	OBSCN	8.46286e-35	1.90865	FNIP2	1.28427e-102	1.6985	NUP85	2.56948e-42	1.61568	TMEM127	0	2.16818	RMI1	9.60423e-05	1.60461	PYROXD2	4.24504e-05	1.53227	KIAA0319L	1.46045e-105	1.97506	GDF15	3.25129e-10	1.72877	ABCA4	4.44076e-17	1.80388	TMEM19	2.31912e-75	2.7733	UBE2D4	0.0473554	1.70764	SPEG	1.43595e-07	1.67304	AC129926.1	9.86235e-26
SLC18A2	0.000373653	1.59236				DPF1	3.44785e-31	1.85826	TOX2	2.61356e-33	3.54844	HOXB9	9.40514e-35	1.52193	EIF5A	1.63354e-102	1.83054	ZNF680	3.09279e-42	1.90472	HRAS	0	2.07879	PDGFD	9.60712e-05	1.93985	LINC02478	4.39811e-05	1.70907	EXT2	1.49648e-105	2.12793	IDUA	3.40475e-10	1.6173	CA13	4.95685e-17	1.81241	INF2	2.69823e-75	2.2117	AC006449.6	0.0478047	1.61373	KCNT2	1.53178e-07	1.5891	AC009446.1	9.86235e-26
AC079089.1	0.000374442	1.5243				ZNF724	3.62413e-31	1.76054	BMX	3.32747e-33	4.17137	PRCD	9.59148e-35	1.77119	BPGM	2.3092e-102	1.7493	ZNF43	3.38284e-42	1.62098	CCDC85B	0	2.25086	LGI1	9.72214e-05	3.02965	IKBKE	4.40349e-05	1.53856	MAP4K4	1.50403e-105	2.82965	LINC01119	3.61936e-10	1.99894	HID1-AS1	5.45795e-17	2.04277	LIMD1	2.89551e-75	2.94507	DGKA	0.0479833	1.7619	PROCA1	1.58206e-07	1.92981	AC013391.1	9.86235e-26
SEMA3D	0.000397824	1.78333				E2F7	1.02834e-30	1.90168	LIPG	3.67777e-33	4.20664	ARL5B	1.65828e-34	1.61847	SGCB	2.67318e-102	1.56083	INAVA	4.32955e-42	1.77966	FAM78A	0	2.98955	ATL2	9.81846e-05	1.60331	MOV10L1	5.51447e-05	1.54336	CTSD	1.56738e-105	2.50166	GLIS1	3.7962e-10	1.83504	BRPF1	5.84903e-17	1.5152	ARHGEF1	4.15406e-75	2.29591	ZDHHC2	0.0482723	1.7094	MFHAS1	1.58877e-07	1.60263	AP003900.1	9.86235e-26
LNP1	0.000403821	1.66506				ENHO	1.69297e-30	1.80093	GNG7	5.23563e-33	2.80061	ABCA2	1.85219e-34	1.82543	POU2F2	2.86577e-102	2.18996	DUSP9	5.48205e-42	2.12541	TCIRG1	0	2.03685	ZNF334	9.85614e-05	1.59472	LINC02082	5.68338e-05	1.53908	NT5E	1.61987e-105	2.24369	STON1	4.41207e-10	1.60952	PPP1R26	6.08642e-17	1.54221	ARHGDIB	4.58454e-75	2.18971	AC005609.1	0.0488422	1.62567	SLC4A8	1.6388e-07	1.7463	LINC00534	9.86235e-26
AC023034.1	0.000410746	1.76127				HAPLN3	1.90897e-30	1.57922	MGLL	9.05262e-33	3.00392	PCDHGB7	1.95961e-34	2.36337	B4GALT2	3.093e-102	1.56035	ZNF100	5.55052e-42	1.99463	SLC44A2	0	1.92845	FKTN	9.93659e-05	1.73119	AC022167.1	5.74894e-05	1.52562	SATB2	2.08674e-105	2.91628	LINC01695	4.47694e-10	2.13072	RFX8	6.27388e-17	1.79219	RABGAP1	7.20659e-75	2.47183	LINC00470	0.0489677	2.28136	FGF10	1.73383e-07	1.89889	AC002091.2	9.86235e-26
AC003986.3	0.000415155	1.5371				DMC1	2.2679e-30	2.11197	PDCD6IP	1.2603e-32	2.36925	ATP1B2	2.19467e-34	1.52045	NARS	3.65658e-102	1.66991	MFHAS1	6.08829e-42	1.69697	CLPTM1	0	1.92924	EDNRB	0.000100188	1.51571	GRPR	5.76026e-05	1.52207	MAML3	2.50428e-105	2.159	GRIA3	4.65026e-10	2.0454	TRAPPC9	6.55528e-17	1.50024	TRAM2	8.01705e-75	2.32388	FKBP1A	0.049064	2.04488	ARL9	1.76415e-07	2.1815	AC011523.1	9.86235e-26
SLC10A4	0.000423462	1.59289				TICRR	2.34174e-30	1.9475	MMP24	1.27602e-32	4.69533	LINC01844	2.31537e-34	2.7856	SEC23A	4.72554e-102	1.50863	MTBP	6.67248e-42	2.34727	IL3RA	0	1.80224	SAMD5	0.000101916	1.52426	AL158196.1	5.78727e-05	1.50114	NCSTN	3.44181e-105	2.0703	CACNA1G	4.87504e-10	1.84549	DBNDD1	6.79929e-17	1.63396	DST	9.03627e-75	2.29552	SMAGP	0.0490781	2.00884	TENM2	1.78849e-07	1.74749	FABP12	9.86235e-26
ADAMTS3	0.000428982	1.79564				ZNF730	6.63303e-30	1.63186	MARCH9	1.4173e-32	3.00353	GATAD2B	2.43726e-34	1.72128	LINC01615	7.39999e-102	2.29537	FAAP24	7.01743e-42	2.10205	TCN2	0	2.66592	NOTCH3	0.000104492	2.42955	ATP1A3	5.83035e-05	1.51044	SERPINB6	4.38036e-105	2.91552	NAV2-AS2	5.32223e-10	1.68696	ROPN1L	6.9581e-17	2.076	CMIP	9.33967e-75	2.47137	GLRX	0.050681	2.05105	RBKS	1.96957e-07	1.92093	LINC01363	9.86235e-26
WNK3	0.000435835	1.65262				MT1X	6.75382e-30	1.79923	GBP4	1.51693e-32	3.44952	ST5	2.79683e-34	1.57868	FSTL1	1.15863e-101	1.95675	ISOC1	1.20049e-41	1.77377	AK1	0	2.26354	ARL17A	0.000104849	1.58303	NBPF26	6.41649e-05	1.52999	AC013470.2	4.42712e-105	3.81245	NCALD	5.39779e-10	1.53318	SLC16A7	7.42563e-17	1.70164	CBL	9.6921e-75	2.18148	ALDH1L2	0.0508961	3.35224	ADGRB3	1.98728e-07	1.71138	SCGB1C2	9.86235e-26
RSPH9	0.000449194	1.7983				THAP10	9.15209e-30	1.81123	MGAT5	3.15258e-32	2.7434	ADAMTS7	4.07004e-34	1.51957	PRKRA	1.4339e-101	1.58333	NUP37	1.3235e-41	1.55637	SERPINB6	0	2.46644	ARHGAP5	0.00010547	1.67073	AC016831.5	7.53305e-05	1.69868	FAM214A	4.43627e-105	2.21933	RNASET2	5.58192e-10	1.61748	AC079922.2	7.79707e-17	1.85834	SETX	1.26734e-74	2.21193	SMIM2-AS1	0.0509446	3.18694	KCTD1	2.16822e-07	1.60968	GALNT6	1.04734e-25
ZNF506	0.000453825	1.5943				DBF4B	9.24444e-30	1.68063	ITGB5	3.76322e-32	2.16195	LINC02024	4.09623e-34	2.62123	MBNL1	1.93523e-101	1.64995	RCOR2	1.32381e-41	1.69336	AKAP13	0	1.98072	TMEM209	0.000107683	1.59664	ZNF571-AS1	7.64634e-05	1.76711	ATF6	4.48141e-105	2.00742	CD22	5.76074e-10	2.06817	PCAT14	8.27795e-17	1.87452	HIPK2	1.44187e-74	2.3944	AC244090.1	0.0510622	1.61933	AC003986.3	2.17555e-07	2.02227	ESRRG	1.08962e-25
TENM2	0.000456437	1.70529				LIN9	9.71642e-30	1.68607	SDC3	4.9437e-32	2.59574	TEAD1	5.32496e-34	1.53587	MARCH4	2.46184e-101	3.27004	BUD13	1.77991e-41	1.81225	LRCH1	0	2.05631	TOM1L1	0.000110418	1.5196	PLA2G5	7.7674e-05	1.6497	RHPN1	5.26614e-105	2.79813	MMP3	6.24602e-10	1.69476	C19orf81	9.20281e-17	1.52343	PTP4A3	1.63896e-74	2.47611	ANXA3	0.0512038	3.32296	AC064807.1	2.20102e-07	1.7389	SH3GLB2	1.53395e-25
RBKS	0.000462253	1.80009				PCOLCE2	1.98038e-29	1.70544	SLITRK4	5.26857e-32	3.18943	INPPL1	6.81381e-34	1.56424	COX20	4.25772e-101	1.71172	CYTL1	1.81757e-41	2.06908	LYPLA1	0	2.04233	LMNB2	0.000110465	1.79769	PCDHGA8	7.99885e-05	1.60711	KIF1B	5.95054e-105	2.09264	TMTC2	6.72676e-10	1.70354	NRROS	1.18628e-16	1.73952	SHISA2	2.14023e-74	3.08624	PPCDC	0.0513772	2.0428	FBXO2	2.30185e-07	1.86191	CCDC24	1.54216e-25
MRPL10	0.000488839	1.50303				AC013553.3	1.12279e-28	1.77613	FKBP1A	5.26987e-32	1.54337	LINC02384	8.51507e-34	2.62546	FLNB	4.93133e-101	1.55366	AL133215.2	1.8909e-41	2.58279	SH3BP4	0	2.57974	PM20D2	0.00011273	1.60838	SLC47A1	9.0471e-05	1.57387	NCEH1	7.89454e-105	3.15301	AL139393.2	7.01317e-10	2.03947	MUC20	1.79624e-16	1.93406	DCK	2.24279e-74	2.61843	SMIM37	0.0520816	1.86319	BHLHE41	2.45931e-07	1.68985	PCP2	1.66028e-25
GREB1	0.000492888	1.59739				BRI3BP	1.2988e-28	1.62083	ICAM1	5.28299e-32	2.8189	LPAR4	9.16337e-34	2.14086	MPG	5.44427e-101	1.63024	ZNF675	3.52104e-41	1.79936	TRIP12	0	1.87626	IGDCC3	0.000112792	2.05656	KCTD21	9.31332e-05	1.61602	PKN1	1.08163e-104	2.07168	MIR3142HG	7.12474e-10	1.73215	PEX11G	2.03437e-16	1.6578	PIGM	3.04113e-74	2.5883	MAPRE3	0.0522858	1.54174	SLC25A42	2.49888e-07	1.54751	IRX4	1.66064e-25
PRKD1	0.000495509	1.76922				HMGCLL1	1.50054e-28	1.69033	SORT1	6.05682e-32	2.57822	LOXL3	9.89074e-34	1.83915	SDC4	5.76803e-101	2.1686	PMAIP1	3.53288e-41	1.97197	CNOT6L	0	2.07129	ANAPC4	0.000113806	1.64978	AL160272.1	0.000107775	1.50604	DST	1.08263e-104	2.19748	VSIG10L	7.42779e-10	1.53589	PITPNM2	2.34113e-16	1.67556	NIPA1	3.21906e-74	3.08889	RNF14	0.0524455	1.82176	LNP1	2.51422e-07	1.53518	NANOS1	1.77304e-25
ICA1L	0.000500477	1.72419				C9orf153	1.60281e-28	1.66567	TGFBR3	1.34332e-31	2.18446	ZNF711	1.11749e-33	1.66639	P3H3	6.83006e-101	1.6338	CLN6	3.60175e-41	2.01499	VAT1	0	1.99817	UBXN7	0.000114067	1.86015	AL139339.2	0.000120647	1.70913	GFM1	1.39184e-104	1.94801	SPINT1	9.33736e-10	1.50404	DAND5	2.46055e-16	2.01736	KDM5D	3.40674e-74	2.88463	CAPN8	0.0526632	1.98448	LINC01139	2.5862e-07	1.77514	AGPAT2	2.21324e-25
FANCL	0.000515833	1.63354				GPR176	3.82343e-28	1.70782	CD200	1.34478e-31	3.20843	MLLT6	1.12857e-33	1.57896	HYI	7.32688e-101	1.65405	GNAO1	4.15619e-41	2.06169	TBRG1	0	2.07828	FOXP1	0.000115601	1.78438	ASIC1	0.000124084	1.60636	RDX	1.62485e-104	2.88729	PIR	9.71375e-10	1.86851	IKBKE	3.94893e-16	1.64672	SPRED3	3.81738e-74	2.93711	AC040162.3	0.0527761	2.05757	AC240274.1	2.76937e-07	1.91987	CLCN5	2.42117e-25
SLC30A3	0.000562174	1.5158				ARHGEF39	5.03233e-28	1.88414	NFATC2	1.83869e-31	4.29887	MCC	1.50128e-33	1.8293	HOXD-AS2	7.61718e-101	1.76343	SNAI1	8.04485e-41	1.80072	FSCN1	0	2.24459	TIPARP	0.000120002	1.7045	LINC01759	0.000141227	1.5116	IGFBP4	1.84555e-104	2.59745	OPRD1	1.13429e-09	2.05687	LINC00920	3.98585e-16	1.6538	CXADR	5.80158e-74	3.02491	TMEM59L	0.0528468	3.07952	SLC4A3	2.83831e-07	1.88049	STARD10	2.76437e-25
MAOA	0.000596619	1.75421				GPAT2	6.75398e-28	1.95085	COLGALT1	2.09672e-31	2.34873	ZNF37A	1.63622e-33	1.69317	FADD	7.7782e-101	1.65297	ASRGL1	8.9898e-41	2.31751	MCCC2	0	2.35264	TTC23	0.000120292	1.64235	SYPL2	0.000144165	1.77754	EEA1	2.21224e-104	2.22606	PHLDB3	1.21431e-09	1.55993	CSF2RB	4.52125e-16	1.90143	FAM126B	5.93625e-74	2.23383	ILK	0.0529215	1.85676	TAS2R4	2.85259e-07	1.5959	CAPN6	3.10713e-25
GDNF	0.000620891	1.64923				LINC02202	8.53143e-28	1.82431	SAMSN1	2.10411e-31	3.3149	AC010478.1	1.83903e-33	2.63618	TPRN	1.02426e-100	1.99418	AL031777.3	1.08586e-40	2.46029	SH3TC1	0	2.59571	GSTCD	0.000120298	1.60292	PCDHB13	0.000144717	1.66664	PSAP	3.2313e-104	2.57943	RRAD	1.24217e-09	2.80972	LINC01480	6.35743e-16	1.88585	AC005261.1	6.16995e-74	2.34002	DBNDD1	0.0533102	1.70285	HAPLN4	2.90076e-07	1.9514	RALGPS1	3.59647e-25
FBXO2	0.000637393	1.68153				ABHD3	1.20536e-27	1.60423	PLEKHO2	2.40579e-31	3.24701	SHF	2.04493e-33	1.8454	MSMO1	1.37086e-100	1.89772	WDYHV1	1.20584e-40	1.70753	NCKAP1	0	1.98096	SGSM2	0.000121663	1.66825	FERMT1	0.000146076	1.65968	DDB2	4.38965e-104	2.23258	KCNK12	1.28202e-09	2.05108	CDH8	7.11022e-16	2.21342	HIF3A	6.19556e-74	2.26233	DES	0.0533725	4.6325	OR51D1	2.94392e-07	1.77162	DLX3	4.0277e-25
LINC02453	0.000641127	1.57447				CCNE1	2.58873e-27	1.51275	ZNF813	2.47881e-31	3.84732	ARMC9	2.26167e-33	1.68936	RNF14	1.54532e-100	1.76339	VEGFD	2.24649e-40	3.41133	SRGAP2	0	2.15633	PRLR	0.000123333	3.14729	ZNF726	0.000149319	1.58985	RNF125	6.50637e-104	3.72482	SDC1	1.5514e-09	1.7089	AL391261.2	7.87471e-16	2.08397	CEPT1	6.61308e-74	2.43933	NDUFB4	0.0535012	1.53463	NRXN2	3.08502e-07	1.58842	RCAN3	4.11213e-25
LINC01456	0.000675179	1.5089				GABRG1	3.99702e-27	1.84111	ADGRV1	3.12691e-31	3.82029	PHC1	2.64413e-33	1.67635	PTGIR	1.59392e-100	2.10233	DPP10	2.40552e-40	1.55114	SLC44A1	0	1.81963	AP3S2	0.000124441	1.51427	AC017100.1	0.000153941	1.67621	GLS	6.82774e-104	1.9916	KIAA1755	1.56297e-09	2.5919	AC104695.3	8.52271e-16	1.99553	TMEM63B	6.85483e-74	2.46905	TXNDC17	0.053769	1.86099	NTF4	3.25745e-07	1.77658	RASGEF1B	4.58684e-25
ARSE	0.00072283	1.70732				SLC25A19	4.07683e-27	1.53003	ZNF366	3.74971e-31	4.54222	DPPA4	2.80025e-33	2.02904	MAFG-DT	2.09829e-100	2.10219	CEP85	2.49823e-40	2.30797	MGLL	0	2.66783	AFAP1L2	0.000125116	1.75196	BIRC3	0.000188164	1.80742	RNF11	8.89636e-104	2.01434	AL354719.2	1.6583e-09	1.85153	GAS6-AS1	1.06536e-15	2.00682	AGPAT1	7.38965e-74	2.49588	SIGLEC12	0.0541801	1.52012	SCT	3.30962e-07	1.79839	SECTM1	4.65393e-25
COL24A1	0.000725559	1.57243				AC091057.6	4.10792e-27	1.88515	LLGL2	5.82365e-31	3.10826	AL645608.3	3.25386e-33	2.30885	LIMA1	2.49995e-100	1.67198	PPIL1	2.49972e-40	1.511	SLC30A1	0	2.47574	FASTKD5	0.000128181	1.5779	TARID	0.00027483	1.52308	CTTN	1.02035e-103	2.15212	NMI	1.66786e-09	1.80951	AL357673.1	1.3764e-15	1.76307	KLF6	7.51675e-74	2.53592	GBE1	0.0542301	1.76795	AC074032.1	3.44479e-07	1.52192	GPR35	4.78854e-25
HEBP1	0.000799593	1.52092				KHK	6.62779e-27	1.74286	LAPTM4B	7.51876e-31	1.98553	C9orf47	3.463e-33	2.11417	OAZ1	2.59592e-100	1.77794	AIF1	2.65526e-40	1.56965	SOCS3	0	1.75339	WDR59	0.00013037	1.76605	RHBDL1	0.000284924	1.52565	TGOLN2	1.33846e-103	2.02214	TNFSF9	1.73501e-09	1.98803	GDF7	1.48089e-15	1.52257	UHMK1	1.07192e-73	2.58658	ARL4C	0.0545868	2.12283	ENO4	3.96058e-07	2.18231	SERINC2	5.32837e-25
GTF2B	0.000844689	1.54808				LINC01099	2.25319e-26	1.71842	SLC26A6	7.61883e-31	3.31265	FST	3.75173e-33	2.34902	REEP2	3.1801e-100	2.56239	TAF5	2.75826e-40	2.03044	LUCAT1	0	4.50431	THADA	0.000132908	1.72305	AC017002.3	0.000299492	1.59029	SMIM29	1.85533e-103	2.12698	GPRC5D-AS1	1.92904e-09	1.5634	KCNE3	1.6917e-15	1.829	MGAT5	1.32711e-73	2.44978	PTGER2	0.0547011	1.60282	LINC00379	3.97655e-07	2.26846	ERBB2	6.06678e-25
QDPR	0.00085929	1.55563				S100A3	3.1553e-26	1.59486	EPB41L4A	7.70279e-31	3.55244	SSPO	4.25117e-33	2.53845	DOK1	3.47431e-100	1.96569	PAXIP1	3.14653e-40	1.72378	CMIP	0	2.04293	STK39	0.000133781	1.80425	C1GALT1C1L	0.000300719	1.50957	CHD7	2.05536e-103	1.84254	ODF3L1	2.15464e-09	1.77272	C1orf61	1.91252e-15	1.74373	WDFY1	1.68878e-73	2.42163	AC022075.1	0.0547461	5.12288	MIR3681HG	4.00239e-07	1.90678	CCSER1	8.16764e-25
KCNE5	0.000983841	1.54425				KIAA0040	4.3735e-26	1.60187	CPT1C	8.7609e-31	3.30975	FOXP4	7.11675e-33	1.71596	GSS	4.74458e-100	1.59684	EFCAB11	3.1745e-40	1.6771	AP000695.2	0	3.85948	ZNF423	0.000134268	1.64005	TNNT2	0.000332359	1.52158	SYTL4	2.17922e-103	2.35797	RNF207	2.23679e-09	1.57842	SLFN11	2.09306e-15	2.06812	MOB1B	2.46594e-73	2.42179	SPATA2	0.0557392	1.71551	CNTN5	4.07611e-07	1.74214	CARD11	8.81978e-25
SCN2B	0.00104542	1.64622				SCGN	4.59062e-26	2.04128	TMEM109	9.05223e-31	2.1927	GAB2	7.32792e-33	2.03699	NME2	6.43125e-100	2.08772	ADNP2	3.36387e-40	1.58468	CSF2RB	0	3.49932	ZNF740	0.000134425	1.66563	AC135507.1	0.000360827	1.56196	BCL2L1	2.80769e-103	2.27908	AC090877.2	2.33018e-09	1.7814	PRR29-AS1	2.50413e-15	2.00972	ETS2	2.50531e-73	2.38231	SLC25A51	0.0561543	1.58732	AC007563.2	4.29385e-07	1.98901	RNF223	1.02819e-24
PCDHA12	0.00112125	1.65107				TNFAIP6	4.91557e-26	1.7109	GPAT3	9.45697e-31	4.29864	BCL9	7.70956e-33	1.72933	GZMK	8.39035e-100	3.86354	IGSF9	3.78066e-40	2.09705	GPR85	0	3.59308	MPP6	0.000135727	1.52964	GNGT2	0.00037921	1.5554	ICMT	3.72673e-103	2.15033	TCEAL1	2.53749e-09	1.59527	GCNT2	3.25007e-15	1.55909	SSH1	2.68071e-73	2.3678	NFIA-AS2	0.056745	3.81695	TRANK1	4.31344e-07	1.59118	TLCD1	1.20022e-24
AC104458.1	0.00113258	1.5988				CCDC153	8.30665e-26	1.60005	CYP1A1	9.48678e-31	5.0233	RBMS2	8.08031e-33	1.57741	TRPC6	9.42852e-100	3.47765	LIN28B	4.95038e-40	1.55353	MFNG	0	2.52962	GPATCH1	0.000136697	1.64153	AC174065.1	0.000431185	1.51802	GNA12	4.28177e-103	2.082	RGMA	2.68589e-09	1.82936	CLIC5	3.74542e-15	1.94881	TDRP	2.71332e-73	2.74053	HMOX1	0.0567888	1.6646	ZNF425	4.63848e-07	1.68967	RAP1GAP	1.22995e-24
KLHL29	0.00113316	1.80117				IL2RB	8.78596e-26	1.65056	GMFG	9.86924e-31	2.03593	PPFIA4	9.9568e-33	2.12911	C8orf82	1.25991e-99	1.59959	TEX10	8.4361e-40	1.54994	SNAP23	0	2.13591	FZD3	0.000138011	1.76334	FIBCD1	0.000440062	1.5256	SLC43A3	4.59982e-103	2.02157	NXPH4	2.72983e-09	1.68677	DENND6B	4.65326e-15	1.52747	UNC5B	2.96086e-73	2.9817	DLGAP1-AS1	0.0570734	1.88575	TNMD	4.72956e-07	3.86475	PRODH	1.44304e-24
CBFA2T3	0.00113718	1.68309				MTBP	1.01488e-25	1.6183	CTNNA1	1.00875e-30	1.94201	GPRASP1	1.01389e-32	2.26709	PHLDA1	2.17286e-99	1.77591	RANGAP1	9.39132e-40	1.66545	ARPC5L	0	2.06594	CCDC88A	0.000141177	1.77613	AC080038.2	0.000447041	1.61083	FAM189A2	5.78757e-103	3.81729	TNNI2	2.94716e-09	1.73069	NEK10	5.49755e-15	2.053	NPDC1	3.52393e-73	2.21038	INPP5K	0.0578722	1.55612	FBXO41	4.78195e-07	1.90899	TMPRSS3	1.61465e-24
SDCBP2-AS1	0.00131107	1.71211				HIST1H3F	1.23542e-25	1.77945	TRAM1	1.0213e-30	2.12556	DSE	1.09695e-32	1.58671	TWSG1	2.83833e-99	1.61969	RNF219	9.67252e-40	1.62409	AC078883.1	0	3.52138	FRS2	0.000141543	1.8101	CLIC2	0.00048769	1.56987	CCPG1	7.3174e-103	1.87376	RPRML	3.05759e-09	1.64034	FERMT3	6.33155e-15	1.67188	BEND7	3.60336e-73	2.75154	LINC02170	0.0583653	2.0031	ARMCX5	4.89363e-07	1.62291	PRSS57	2.35887e-24
POLE4	0.00131931	1.51629				CENPL	1.60138e-25	1.50327	AP000459.2	1.1242e-30	4.23883	EPHB2	1.20568e-32	2.05284	B3GAT3	3.00005e-99	1.57252	TUBD1	1.41419e-39	1.76274	MRPL17	0	2.22633	RAB11FIP2	0.000141764	1.82017	DLK2	0.000574241	1.55662	PON2	7.75374e-103	1.92112	FBXO6	3.09214e-09	1.60735	TMEM102	6.60863e-15	1.56883	CASP7	3.95422e-73	2.53037	AP003062.1	0.0587422	1.80809	ICA1L	5.13135e-07	1.57796	PRRG2	2.39619e-24
FAHD2B	0.00131997	1.66873				HIST1H3I	2.59736e-25	1.76042	RNF149	1.47872e-30	2.71589	LIMK1	1.26504e-32	1.78664	LINC00960	4.18653e-99	1.60886	GLA	1.46942e-39	1.56079	TUBB2B	0	2.3197	ZNF37A	0.000141907	1.76992	SYT9	0.000767141	1.57114	AP1G1	1.40367e-102	2.00948	AZIN2	3.40476e-09	1.61522	BBOX1-AS1	6.60885e-15	1.92929	ZBTB4	4.05544e-73	2.41519	ERMARD	0.0589002	1.58865	ATP6V1E2	5.33187e-07	1.75885	RAB36	3.46449e-24
PACRG	0.00132286	1.5352				KIF24	2.95409e-25	1.87153	CORO1C	1.49254e-30	2.58714	ZNF827	1.26553e-32	1.63936	BTG3	4.78974e-99	1.57081	SOSTDC1	2.44266e-39	1.81767	PBX2	0	1.94378	ATAD3B	0.000142905	1.71119	BATF2	0.000767866	1.53143	DAB2	1.48531e-102	2.03191	AC007563.2	3.43816e-09	1.8208	DUSP18	7.54491e-15	1.54045	DCBLD1	4.98986e-73	2.34095	ARF4	0.0590617	2.1288	MYCNOS	5.492e-07	1.94205	SMTNL2	3.60976e-24
LPAR4	0.00136768	1.63866				DNAJC6	5.11392e-25	1.77469	SNTB1	1.69625e-30	3.35311	DPYD	1.40113e-32	2.64227	RBPMS	5.26713e-99	1.58844	DLK1	3.4066e-39	1.50832	SLC2A1	0	2.32005	MEST	0.000147906	1.98933	FRMPD4	0.000844588	1.50274	AGPAT1	1.92495e-102	2.04445	VDR	3.52081e-09	1.9398	MMP24	8.14473e-15	1.91811	CYB5R1	9.37837e-73	2.3457	NRAV	0.0595321	1.5639	SPIN2A	5.49356e-07	1.58508	TMEM266	4.55265e-24
GPR27	0.00139503	1.7628				ZNF695	6.61843e-25	1.71824	KIAA0100	2.40763e-30	2.29961	ADAM23	1.5749e-32	1.82236	EMP3	8.72609e-99	1.7353	EDN3	4.923e-39	2.31533	STX11	0	4.27045	HAUS6	0.000152799	1.6708	DNM1P35	0.000940253	1.51733	AP2A2	2.53715e-102	1.96237	TMEM221	3.57953e-09	1.72937	FAM155A	9.2174e-15	1.61973	ITGB5	9.66298e-73	2.24184	SCFD2	0.0597917	1.84697	ZNF883	5.76355e-07	1.54077	TMEM144	4.83977e-24
NAP1L3	0.00151481	1.69799				E2F2	6.6531e-25	1.99476	CARD8-AS1	2.43532e-30	3.1707	FGF11	1.63963e-32	1.84429	COL11A1	9.11821e-99	1.71933	TIPIN	4.99598e-39	1.85966	SNCA	0	2.04552	TRIM38	0.000153561	1.92955	AGMO	0.00100491	1.57742	GBA	3.45768e-102	2.40538	TENT5C	3.78347e-09	1.68833	AC119674.1	9.50282e-15	1.97686	KIAA0100	1.08773e-72	2.13129	ABHD4	0.0600043	1.57991	BLACAT1	5.91653e-07	2.02832	PILRA	5.29388e-24
AL513318.2	0.00153286	1.57483				KLF8	2.21211e-24	1.62996	MFSD4A	3.24713e-30	4.43622	ASAP3	1.67697e-32	2.00096	RAB30	9.26453e-99	1.80761	ELN	5.38051e-39	1.86408	MAP1LC3B	0	2.13666	CECR2	0.000153964	1.58598	PAPOLB	0.00100989	1.53613	PAFAH1B2	4.31164e-102	2.06953	PSPH	3.81869e-09	1.51463	KIAA0040	1.04263e-14	1.54338	MON1B	1.14666e-72	2.69116	LRRC36	0.0602872	1.57697	LMCD1-AS1	5.95676e-07	2.05611	SAA2	5.6507e-24
SLC16A8	0.00158468	1.70604				SFRP2	2.62624e-24	3.37124	RRM2B	3.92475e-30	2.70336	SPG21	2.30633e-32	1.50999	PICALM	1.29612e-98	1.53746	PAK1	6.95928e-39	1.52763	BCL10	0	2.10285	NOM1	0.000155389	1.77167	LYNX1	0.00107671	1.53819	SLC25A4	5.75556e-102	1.90177	C19orf81	3.81966e-09	1.50689	CXCL1	1.08763e-14	1.68191	CD47	1.44496e-72	2.20737	HEY2	0.0608929	1.79989	SLC16A9	6.08081e-07	1.61048	S100A7	6.98064e-24
C15orf61	0.00162655	1.56975				CACNG4	3.02895e-24	1.83765	VWF	6.81692e-30	4.5415	CYTH1	2.64955e-32	1.9033	P3H1	1.40254e-98	1.57893	AC130324.3	7.53925e-39	2.44605	CDS2	0	1.94281	PSMA3-AS1	0.000155578	1.93924	AC046168.2	0.00108496	1.56243	SNCG	7.37761e-102	1.85456	NDST3	3.94667e-09	1.77887	GAPLINC	1.1129e-14	1.52351	UBTD1	1.46451e-72	2.12638	TRIM32	0.0609959	1.84524	BCR	6.25454e-07	1.52844	ERP27	7.22438e-24
UNC119	0.00169072	1.54101				DCLK3	5.05238e-24	1.79154	SCAMP3	9.48404e-30	2.5601	PDPR	2.92195e-32	1.62033	FKBP10	1.5677e-98	1.81736	UCK1	1.28263e-38	1.68363	BCAP31	0	2.16526	CDK18	0.000156906	1.56031	AC114284.1	0.0012654	1.53422	CARD6	7.74795e-102	3.20847	GPX5	3.99636e-09	1.81428	RNASE6	1.19001e-14	1.66403	ERC1	1.58799e-72	2.33456	PLA2G15	0.0616461	1.71337	PELI2	6.46932e-07	1.63334	NSG1	7.69872e-24
ARHGAP10	0.00171878	1.65245				APELA	5.09368e-24	2.02317	UBTD1	1.06225e-29	2.42433	GABRA1	3.28632e-32	2.61479	SLC39A14	1.64566e-98	1.90001	DHCR24	1.38009e-38	2.0456	OSTM1	0	2.18723	WWC2	0.000158394	1.90807	AC008549.2	0.00146079	1.60523	MRPL17	1.08231e-101	2.44608	CRYL1	4.03124e-09	1.59201	NOP9	1.22345e-14	1.50535	SH2D3C	1.83734e-72	2.13278	ATP13A4	0.0616777	2.96718	ATG9B	6.73381e-07	1.96823	RRAD	8.9377e-24
TRANK1	0.00174684	1.56856				SGPP1	5.57363e-24	1.59399	FBXL7	1.1214e-29	2.92704	DNASE2	3.45129e-32	1.78332	SLC25A4	1.70505e-98	1.89851	DVL2	1.93599e-38	1.523	PITPNM2	0	3.44966	MED13L	0.00015935	1.95137	TTLL11	0.00159607	1.502	STARD8	1.45088e-101	2.24528	FBXL8	4.42291e-09	1.72857	MYOZ2	1.30747e-14	1.97768	BAIAP2-DT	3.18041e-72	2.47524	AC105094.2	0.0625408	2.10939	PKP2	6.79444e-07	1.82318	AC069503.1	9.58856e-24
ZBED9	0.00178576	1.67571				SPIRE2	6.37159e-24	1.64333	DHRS3	2.73099e-29	2.68234	SLC37A3	3.59678e-32	1.76882	BDNF	2.54632e-98	2.12815	CHRM2	2.39011e-38	1.57175	MAVS	0	1.88752	SAMD4A	0.000160044	1.79117	DNAH10OS	0.00176016	1.5449	PCYT1A	1.50695e-101	2.19911	SLC2A12	4.54192e-09	1.99243	ELAVL2	1.81365e-14	1.55273	AKAP13	3.5449e-72	2.41471	MRPL23	0.0626373	1.94019	PSTPIP2	7.15467e-07	1.74581	CHDH	1.08765e-23
AC002310.1	0.00179174	1.63653				HIST2H4B	7.98071e-24	1.83645	B3GALT4	2.77439e-29	4.24131	HTR2C	3.86534e-32	2.57609	ABHD12	2.62921e-98	1.61141	HGF	2.56736e-38	2.27635	UNC5B	0	2.14873	RBMS3	0.000161907	1.76709	SCN4B	0.00184366	1.56962	PDE8A	1.58379e-101	1.98269	SULT1A1	4.60148e-09	1.9198	HES2	2.14032e-14	2.14571	SLC12A6	3.96212e-72	2.79479	PLA2G1B	0.0631371	1.75187	PRDM8	7.47008e-07	1.78568	MTURN	1.10544e-23
MFSD3	0.00182188	1.61474				CD300A	9.74914e-24	1.83917	LYSMD2	3.6919e-29	2.53824	PGAP1	3.94678e-32	1.61054	UBE2Q2	3.41155e-98	1.5059	FUZ	3.79451e-38	1.81525	ARL2BP	0	2.00683	SIDT2	0.000168886	1.81718	CD101	0.00207035	1.53307	ZEB1	1.80918e-101	1.68731	AC022390.1	4.67427e-09	1.71707	HYAL3	2.15627e-14	1.57174	RALGDS	5.35635e-72	2.22423	SOD3	0.063348	1.63433	TTR	7.59962e-07	1.54317	SNTB1	1.31016e-23
AL662890.1	0.00185122	1.6492				RAB6B	1.71184e-23	1.62218	IFIH1	4.08511e-29	4.25521	SOCS1	3.99634e-32	1.67564	MRPL18	3.42503e-98	1.58817	HIST1H3J	3.85791e-38	2.37611	RAB1B	0	1.94861	RAI2	0.000169235	1.52515	MSH5	0.00224951	1.60101	RNF149	2.03001e-101	2.01556	LINC01943	4.7776e-09	1.80606	ANKHD1	2.18287e-14	1.56192	AC073174.1	5.40137e-72	3.41458	SFTA2	0.0634168	2.31734	TRABD2B	7.60526e-07	2.12439	NIPAL1	1.31524e-23
PNMA3	0.00186921	1.50947				HIST1H2AJ	4.20556e-23	1.89576	SLC12A6	8.50759e-29	3.26699	DHX40	5.76897e-32	1.59589	SH3KBP1	4.12686e-98	2.07918	USP37	4.00166e-38	1.70162	PSMD10	0	2.24098	DHX33	0.000170032	1.67893	AL133351.1	0.00239875	1.53987	SCRN1	2.34685e-101	2.17089	MLIP	4.81011e-09	1.50744	AC078883.1	2.46009e-14	1.75336	GRAMD1A	7.00143e-72	2.39514	CLEC5A	0.0640147	1.52736	ATP8B3	7.89972e-07	1.99303	C1orf226	1.48697e-23
AC117498.2	0.00189977	1.70969				LAMB3	4.64288e-23	1.88102	KLHL5	8.7762e-29	2.3662	ENOX1	6.308e-32	2.3036	RRP36	4.45221e-98	1.53667	EXOSC2	4.36449e-38	1.69849	RHOB	0	2.26509	FAT4	0.000171389	1.63288	LINC02104	0.00253914	1.54442	TYMP	2.61078e-101	2.27666	SLC44A3	5.15144e-09	2.2943	FAM129A	2.90296e-14	1.54009	CREM	7.18228e-72	2.41169	YDJC	0.0648727	1.76326	SLCO5A1	7.94461e-07	1.84946	C2CD4A	1.50672e-23
CACNB4	0.00192922	1.63552				HPSE2	5.09075e-23	1.79979	MYO1C	9.93224e-29	2.23631	MGA	6.9463e-32	1.5391	CDC42EP1	5.99739e-98	1.59427	SFMBT1	4.60032e-38	2.72313	TDRP	0	2.73262	BRD3OS	0.000173048	1.55289	IL6	0.00264448	1.53874	CPT1A	2.76805e-101	2.22632	SIX1	5.26477e-09	3.08059	LINC01191	3.14688e-14	1.87252	WBP2	7.78152e-72	2.21684	SMIM27	0.0649211	2.02112	LGI2	8.27776e-07	1.89715	GRAMD2A	1.58961e-23
AC080038.1	0.00199232	1.70005				RAD51	7.04171e-23	1.94252	ERBIN	1.09707e-28	2.13289	LPAR1	9.34802e-32	1.52461	DBNL	7.51372e-98	1.50318	ANKRD9	4.64716e-38	1.57476	LAMA5	0	1.88863	TBCE	0.000173214	1.68198	PCDHGA12	0.00357126	1.51252	RABEP2	3.73147e-101	2.18321	OSMR-AS1	5.3224e-09	2.12124	TBC1D25	3.20424e-14	1.54875	EPOR	7.90665e-72	2.41638	ISG15	0.0651045	1.80672	AC034198.2	8.94704e-07	1.77776	PTPN22	1.60664e-23
AZIN1-AS1	0.0019971	1.70288				TIPARP-AS1	7.35121e-23	1.66241	CBX2	1.17506e-28	2.85629	ZKSCAN8	1.04623e-31	1.83272	POLR3D	1.02041e-97	1.52692	PRPS1	5.17141e-38	1.57344	SELENON	0	1.67322	ZBTB41	0.000177593	1.59248	LINC01535	0.00422765	1.52244	FIGNL2	3.88954e-101	2.55727	AGT	5.43415e-09	3.39195	AC100830.1	3.23887e-14	1.54033	MPZL2	1.2534e-71	4.04836	LINC02340	0.0651597	2.7914	CCDC125	9.3622e-07	1.71421	KLK6	2.66725e-23
LAMA2	0.00202001	1.77964				COLCA1	1.01673e-22	1.77038	LAMP1	1.22428e-28	2.0149	RARA	1.05506e-31	1.57027	TADA3	2.14621e-97	1.55058	TENM3	6.9861e-38	1.59885	YWHAH	0	2.30142	MEG8	0.000178047	3.77969	TLR3	0.00578654	1.50142	REEP3	6.60892e-101	2.22974	ASIC2	5.50509e-09	1.72411	AC004846.2	3.32436e-14	1.99596	DAZAP2	1.40272e-71	2.24449	HAGH	0.0653841	2.16881	MVB12B	9.38945e-07	1.59578	PPIL6	2.68397e-23
MYLK-AS1	0.00207473	1.5932				LINC01224	1.18792e-22	1.65726	TANC1	1.57445e-28	2.43296	TMEM117	1.20524e-31	2.17645	MYDGF	4.00844e-97	1.88075	CABLES2	7.86508e-38	2.06081	PAFAH1B2	0	1.91067	MAN2A1	0.000178935	1.85852	PCDHB12	0.00618622	1.51279	DCTN5	1.18534e-100	1.91945	COX7A1	5.79833e-09	2.3308	REP15	4.00362e-14	1.6155	EPHB4	1.85956e-71	2.07543	S100A3	0.0655371	3.13184	AL391834.1	9.59157e-07	2.05485	F13A1	2.71175e-23
GDAP1L1	0.00208113	1.58617				HTR1A	2.50146e-22	1.63408	SLK	1.79949e-28	2.35855	SMARCC2	1.22897e-31	1.5169	C5orf15	5.8314e-97	1.5236	MSI1	1.03351e-37	2.03387	MOB3A	0	2.16778	DMXL2	0.000179441	1.71515	NAP1L2	0.0094227	1.50973	CLDN7	1.3023e-100	1.68227	LENG9	6.02734e-09	1.58039	FGF18	4.80904e-14	1.92047	CX3CR1	2.09964e-71	5.29778	CCDC81	0.0666724	3.65664	PTGFR	9.59927e-07	1.60702	MALAT1	2.97828e-23
CENPVL3	0.00211813	1.68088				AC131025.2	3.11709e-22	1.64447	GRASP	3.18638e-28	2.52462	CPS1	1.2985e-31	1.97629	TMED9	6.02214e-97	1.80238	GCHFR	1.08833e-37	1.57735	COLGALT1	0	1.88517	ELOVL4	0.000179746	1.5006	TRG-AS1	0.0133985	1.52933	FMNL3	2.29992e-100	1.63641	ARHGAP22	6.17493e-09	1.64809	ELAVL4	5.93518e-14	1.52754	BEND4	2.20419e-71	3.92693	AL365356.5	0.0673845	1.67383	AL683813.1	9.88335e-07	1.62393	MMP12	4.01848e-23
TMEM35A	0.00213453	1.61797				HIST1H2BO	3.3854e-22	1.81768	PMEPA1	3.3157e-28	2.15964	MUC12	1.35628e-31	2.32929	APOL2	6.67376e-97	1.88448	CTPS1	1.14174e-37	1.67598	BMPR2	0	1.89911	LSM14B	0.000180082	1.76782	FFAR3	0.0136768	1.52211	CERS2	2.7671e-100	2.03698	ACAT2	6.22067e-09	1.51314	AC119674.2	6.25898e-14	1.88619	ZNF37A	2.50455e-71	2.35025	FAM24B	0.0704866	2.07949	RNF157	9.98994e-07	1.52348	COMT	4.09709e-23
ADRB3	0.00221352	1.52409				SFMBT1	3.60615e-22	1.77704	SUN2	4.47847e-28	2.53831	TEAD3	1.713e-31	1.67887	ATG101	8.76829e-97	1.55457	PDE7A	1.76627e-37	1.53838	HIF1A	0	1.94179	FBXO30	0.000181127	1.62123	GASAL1	0.0248596	1.50592	GATAD2A	3.51679e-100	2.03638	CD68	6.39344e-09	1.67522	SALL1	6.67058e-14	1.5974	MOSPD2	2.72328e-71	2.64836	NAPA	0.0717505	2.02768	ZBTB9	1.02128e-06	1.6396	KISS1	4.34689e-23
ZNF558	0.00225472	1.65121				SLITRK2	3.93776e-22	1.68083	ZMAT1	5.7902e-28	4.08637	MCL1	1.71738e-31	1.535	GLT8D1	1.90577e-96	1.57264	U62317.3	1.82008e-37	2.33906	A4GALT	0	3.24823	ZNF117	0.000184247	1.56323	CCL23	0.142262	1.58449	KAT2B	4.08354e-100	2.91291	GAL3ST3	6.50792e-09	1.94726	AC013271.1	7.47701e-14	1.63491	DCTN5	3.03906e-71	2.21077	FNDC10	0.0718783	1.66025	FAM183A	1.06534e-06	2.23302	C12orf75	4.46316e-23
TMC3-AS1	0.00229407	1.78282				ZBTB16	4.31e-22	1.81456	MYSM1	6.25776e-28	2.70519	NOTCH2NL	2.00355e-31	1.85091	CNN2	2.04731e-96	1.59868	TP73	1.82867e-37	2.18778	CSTB	0	2.32213	ZSCAN29	0.000184624	1.58966	OIT3	0.196732	1.68049	NUDT3	4.0867e-100	1.92862	ADRB3	6.64496e-09	2.29895	AL022328.2	1.23671e-13	1.83433	BCAP29	3.16817e-71	2.18085	SENCR	0.0731166	1.85497	ZNF184	1.07664e-06	1.54943	MYO1G	6.79425e-23
DNAAF2	0.00231961	1.62482				TIMP4	9.58011e-22	1.74929	MDM2	6.51612e-28	2.38731	ZNF146	2.15864e-31	1.50101	DPH3	2.63461e-96	1.52353	POLR1E	1.83816e-37	1.67933	NQO1	0	2.54101	PLXDC2	0.000187293	1.72776				TUSC2	5.67047e-100	2.10579	WDR63	6.92532e-09	1.75097	IL1A	1.27069e-13	1.63773	DLGAP4	3.65e-71	2.48122	PSMB9	0.0736409	2.68381	ITGBL1	1.07755e-06	1.72506	PRKCZ	7.20172e-23
RBM5-AS1	0.00256039	1.58331				DERL3	1.94198e-21	1.56258	CEP68	7.06127e-28	2.65339	RFX1	2.20746e-31	1.72306	VEGFA	2.6435e-96	1.68417	PIDD1	2.77017e-37	1.86703	RAB29	0	2.35208	SFI1	0.000190649	1.70355				ABRACL	6.53441e-100	2.24784	SCN2B	7.22091e-09	1.93058	SLC9A7	1.6244e-13	1.7193	KMT2D	4.42845e-71	2.41067	AC105277.1	0.0737759	2.50385	RFX2	1.08027e-06	1.66699	CYP2W1	7.21692e-23
AC010931.2	0.00269546	1.58518				HIST1H2BF	2.30711e-21	1.62846	ABCA4	7.08066e-28	5.16649	QSER1	2.33976e-31	1.51643	NRBF2	4.08785e-96	1.50636	RASSF9	3.05675e-37	1.80588	TGOLN2	0	1.91951	FGF11	0.000194531	1.56557				AL445524.1	7.35406e-100	2.48792	C5orf46	8.06983e-09	1.50467	ISM1	1.66181e-13	1.98395	LYN	5.14757e-71	2.35517	MYOCD	0.0739569	2.91635	ZNF568	1.10163e-06	1.52696	TC2N	7.44277e-23
TSPAN10	0.00272292	1.61226				LBX1	3.09803e-21	1.59052	BEND7	1.46053e-27	3.13395	KDM3B	2.67656e-31	1.60178	SWI5	7.24288e-96	1.50013	DCAF16	3.19081e-37	1.61718	PICALM	0	1.93982	KDM6B	0.00019483	1.7205				TNFRSF1B	1.01999e-99	1.97977	NPTX1	8.4319e-09	2.23666	LINC01132	1.71705e-13	1.97658	MAGT1	5.31759e-71	2.24818	ARHGAP30	0.0741111	2.66293	DTNA	1.10652e-06	1.6655	RNASET2	7.95326e-23
SHISA2	0.00278162	1.57719				CRHR2	3.39501e-21	1.71799	ERAP2	1.6559e-27	3.44932	HOXB2	2.74292e-31	1.63723	SLC2A4RG	9.37426e-96	1.54089	OTUD3	3.41461e-37	1.71071	TM2D2	0	1.93289	CASC15	0.000196498	1.71537				LAMC1	1.06209e-99	2.07969	PRKCB	8.56492e-09	2.03665	AL022238.2	2.13424e-13	1.60132	PLEKHO2	8.0279e-71	2.81133	GADD45GIP1	0.07447	1.64534	AL121890.2	1.10777e-06	1.56585	CLEC18C	1.69668e-22
KCNC1	0.00280902	1.54733				SLC26A7	4.27011e-21	1.85707	PLA2G4C	1.78185e-27	3.85615	CABIN1	3.79287e-31	1.60386	PREB	9.44223e-96	1.61922	PID1	7.00109e-37	1.51242	FUT11	0	1.97785	ZFYVE26	0.000199337	1.54126				MINK1	1.32724e-99	2.10857	DACT2	8.89321e-09	2.10051	ASTN1	2.44056e-13	1.68623	SLC35E1	8.64435e-71	2.22758	DPP3	0.0745974	1.64491	FAM227B	1.17803e-06	1.61	KLK7	2.01146e-22
GRIK4	0.0028489	1.54049				C19orf57	5.66069e-21	1.66612	RABGAP1	2.0838e-27	2.54628	TMEM45A	3.91894e-31	1.55976	AL031058.1	1.0386e-95	1.85529	HAS2	9.20893e-37	1.70776	DDI2	0	2.53136	PRUNE1	0.000200838	1.52611				TEX261	2.61546e-99	2.13082	NECAB3	9.60014e-09	1.52399	LINC00461	2.51939e-13	2.02532	RAB6A	9.19803e-71	2.22533	PHYHIP	0.0746349	2.02101	SPTBN4	1.18382e-06	1.83909	PROM2	2.01571e-22
C17orf100	0.00287371	1.67337				NCF2	5.87228e-21	1.56829	CEPT1	2.6543e-27	2.82288	DZIP1	4.11087e-31	1.58425	RASSF4	1.29576e-95	1.56844	CD83	1.13186e-36	1.76059	IGFBP2	0	2.22635	LINC02237	0.000201321	1.67943				PCSK7	2.82395e-99	1.88548	TCFL5	1.02365e-08	1.52175	SPR	2.64515e-13	1.51601	TMEM109	9.24576e-71	2.15346	RCN3	0.0746427	2.10501	AC000068.3	1.23121e-06	1.51007	SRGAP3	2.64077e-22
ZBTB12	0.00288285	1.64481				HIST1H2BI	9.51624e-21	1.83342	KIF1C	2.67557e-27	2.6202	PYGL	4.27779e-31	1.97912	PSMD9	1.79708e-95	1.60923	LYPD6B	1.13795e-36	2.11868	VAMP3	0	1.9144	ZBTB5	0.000203462	1.56127				MKNK1	3.25423e-99	2.29255	COX6B2	1.12633e-08	1.92612	NECTIN1	3.50208e-13	1.58658	RIN2	9.24811e-71	2.24447	ASS1	0.0752239	2.88086	DPF3	1.28255e-06	1.80045	AC023794.3	2.6458e-22
EFCAB1	0.00299199	1.70004				BORA	9.8169e-21	1.61352	PCAT1	2.83873e-27	3.90478	TRHDE	4.34891e-31	2.34091	MRPL37	2.3582e-95	1.51595	THAP7	1.46444e-36	1.50056	RPS6KA1	0	2.52752	ZNF605	0.000205829	1.7346				ZDHHC5	4.4614e-99	1.95053	ST20-AS1	1.22345e-08	1.81982	GALNT8	3.64818e-13	1.58302	HOXB7	1.01259e-70	2.27814	LRRC32	0.0753412	1.84361	CAPS2	1.28563e-06	2.03392	FUT3	3.71321e-22
NETO1	0.00314223	1.66311				NTRK3	9.99456e-21	1.74322	AC007952.5	3.5946e-27	3.72379	COLEC12	4.70563e-31	1.74317	PDZRN4	2.56536e-95	3.43964	MPP6	1.62357e-36	1.68231	TMEM132A	0	1.89871	SGIP1	0.000207967	1.70023				CCDC85B	4.5936e-99	2.61168	HMGCS1	1.27019e-08	1.58127	AC100803.3	3.84353e-13	1.64207	SHISA5	1.0863e-70	2.39206	NUDT18	0.0755624	1.59237	MYLK-AS1	1.34421e-06	2.08223	PRSS33	3.89556e-22
CACNA1C-AS2	0.00321188	1.51285				EPHX3	1.20082e-20	1.69679	BMPR2	3.64022e-27	2.1369	LRRC58	5.12684e-31	1.66004	PHYH	3.78259e-95	1.59555	TNRC6C	1.70167e-36	1.5513	EIF4EBP1	0	2.12704	ATP1B2	0.000208062	2.6426				PTDSS1	5.09989e-99	2.0327	RAB27A	1.37402e-08	1.71373	HPCAL1	3.97226e-13	1.54806	SOX13	1.08848e-70	2.71949	EFL1	0.0770264	1.62942	PCDHB4	1.36281e-06	1.57451	SMKR1	5.16953e-22
C1GALT1	0.00324212	1.58608				HASPIN	1.70036e-20	1.78125	SNN	4.20435e-27	2.56784	PLCXD1	5.43055e-31	1.73165	VCL	7.9643e-95	1.71407	KCNAB3	1.87556e-36	2.44943	C6orf62	0	1.9255	EBF1	0.000210169	2.82727				TRPM4	5.15571e-99	2.21231	RAB27B	1.37936e-08	1.71156	MINDY1	4.19432e-13	1.52598	TMEM233	1.10554e-70	2.95962	LINC01176	0.0771937	1.95058	AC245452.1	1.47164e-06	1.61846	PIK3C2G	5.21275e-22
HS3ST3B1	0.00326429	1.60549				AL358473.1	1.95753e-20	1.76654	CYSLTR1	4.45727e-27	3.20014	CUL4B	5.48559e-31	1.69516	SRD5A3	1.03002e-94	1.78161	PSD3	2.24387e-36	1.51484	CD82	0	2.14634	VPS54	0.00021021	1.69447				HSPA4L	5.6495e-99	3.70679	ADAMTS4	1.484e-08	1.56206	LINC00926	4.86344e-13	1.92169	PNPLA6	1.21871e-70	2.16391	ANXA2R	0.0777231	2.21239	ZNF391	1.47641e-06	1.75457	FGD3	5.34849e-22
ZNF823	0.00327982	1.76626				HIST1H2AI	2.08011e-20	1.6462	SH2D3C	5.35119e-27	2.13959	FAT4	6.09989e-31	1.94613	SPECC1	1.99296e-94	1.8194	PRPS2	2.45736e-36	2.00592	IGF2R	0	1.81434	ZNF253	0.000212514	1.51608				WDR44	7.21337e-99	2.43353	LACC1	1.5533e-08	1.70013	AC006262.2	4.96808e-13	1.86099	CLASP1	1.33934e-70	2.1583	C1orf53	0.0779108	1.60779	KCNQ5	1.5139e-06	2.07908	IRX2	5.49556e-22
VPS9D1-AS1	0.00334752	1.58426				PPP1R1A	2.64224e-20	1.58477	AC092683.1	5.82408e-27	3.29429	OAS1	6.45701e-31	3.12156	YARS	2.56172e-94	1.5205	ERLIN1	2.78034e-36	1.54823	CTNND1	0	1.8461	MYO1D	0.000212626	1.63632				NOX4	7.94881e-99	2.16768	SLC16A2	1.5658e-08	1.51321	EEPD1	5.26227e-13	1.58539	PPP1R18	1.39751e-70	2.16806	KRT23	0.0780982	2.60152	AC073869.3	1.52493e-06	1.92813	GSTO2	5.5264e-22
P3H2-AS1	0.00349552	1.53442				GK	3.89941e-20	1.63377	RAB29	7.06557e-27	2.8856	NAPEPLD	8.58614e-31	2.02751	KRT8	2.66589e-94	2.56298	NKD1	2.81576e-36	2.3634	TBX15	0	3.24702	SLC8A1	0.000215307	2.99529				ACOT7	1.10619e-98	2.1025	HIF1A-AS2	1.57125e-08	1.70278	TPBGL	6.13787e-13	2.17249	SEMA6A	1.43898e-70	1.90557	IFI27L2	0.0797305	1.79297	ADRA2C	1.55402e-06	2.01608	SIGLEC7	5.60569e-22
SPOCK3	0.00368241	1.54668				IQCD	6.15635e-20	1.5717	MGAT4A	7.33115e-27	2.76502	ZNF302	1.05025e-30	1.54208	INTU	2.68989e-94	1.65405	COL14A1	3.35233e-36	1.80588	WBP2	0	1.99174	MICALL2	0.000221998	1.72805				UXS1	1.19169e-98	2.00172	LINC01748	1.63275e-08	2.34095	PRR7-AS1	6.14568e-13	1.82667	PPT2	1.44536e-70	2.63562	AC023300.2	0.0802293	1.95353	RLN1	1.55414e-06	1.51614	CMTM8	6.37109e-22
PNMA6A	0.00370665	1.61964				MEGF10	7.94363e-20	1.51878	FRMD8	7.96959e-27	2.8079	B3GNT9	1.1603e-30	2.19307	FAM214B	3.04604e-94	1.76414	HIST1H4F	3.90483e-36	2.44324	DYNLT3	0	1.74627	TEX2	0.000222093	1.50001				ICAM3	1.2007e-98	2.43212	F2RL1	1.84274e-08	1.71999	ARNTL2	6.15361e-13	1.83929	ATP2C1	1.63441e-70	2.23382	RAB11FIP5	0.081467	1.50815	LINC01405	1.58249e-06	1.61314	CLDN14	6.37679e-22
GPC5	0.00375129	1.67078				SPX	9.92102e-20	1.89833	EDEM1	8.26975e-27	2.75361	SCRN2	1.16315e-30	1.78459	DESI1	3.47483e-94	1.56852	HIST1H4A	5.11703e-36	2.44861	SLFN11	0	4.3835	KIAA1109	0.000225547	1.83493				SGSM1	1.44383e-98	3.78755	LINC01914	2.01393e-08	1.84798	LTB4R	6.28772e-13	1.56354	CMPK2	1.8256e-70	4.09578	PGK1	0.0814783	1.80071	USP27X	1.74771e-06	1.59637	EPPK1	9.3292e-22
DPF3	0.00382724	1.56345				CCNE2	1.30446e-19	1.60974	AP000695.2	9.25294e-27	4.12158	STAMBPL1	1.21373e-30	2.30824	CISD3	4.56226e-94	1.51237	LDLRAD4	5.388e-36	1.69409	CASC10	0	2.75529	SLC25A25	0.000227065	1.5038				MAGT1	2.12865e-98	1.97635	NKX3-1	2.02252e-08	1.85554	MASP1	6.39011e-13	1.52364	MAP4K4	1.88658e-70	2.83382	AC008267.5	0.0819232	1.70168	AC015849.3	1.74992e-06	1.75334	GPRC5B	9.35715e-22
DHDH	0.0038278	1.58717				NRIP2	4.75153e-19	1.62479	BRSK2	9.47529e-27	3.59092	MUM1	1.50275e-30	1.51225	PFN1	4.61361e-94	1.54	GLI2	5.42783e-36	1.63191	CRK	0	1.84074	ACVR2B	0.000228882	1.83786				MAN1C1	2.16007e-98	2.89431	TMEM63C	2.21084e-08	1.73485	BNC1	6.92288e-13	1.91024	C1RL	2.17283e-70	2.46319	GSTA1	0.0821702	2.30526	DAB1	1.78977e-06	2.0959	RASGEF1A	9.93858e-22
CASTOR2	0.00395246	1.64893				GNG4	4.92192e-19	1.59318	GAS2L3	1.12048e-26	3.34342	PRICKLE1	1.76104e-30	2.10423	LINC02381	4.97105e-94	1.63287	FANCM	5.75671e-36	1.90466	EPB41L4A	0	2.81541	BCAT1	0.000229106	1.64372				GSN	2.68569e-98	2.54601	MUC1	2.25946e-08	1.64071	DDC	7.00561e-13	1.61328	EDEM3	2.20486e-70	2.27554	LINC01063	0.0831637	3.20851	CD101	1.8043e-06	1.95584	FSTL5	9.98047e-22
AC007938.3	0.00407786	1.50393				CNNM1	5.46254e-19	1.57564	SCG3	1.19511e-26	3.97482	SIX5	1.79498e-30	1.8067	PLGRKT	5.30109e-94	1.51839	YPEL1	8.23824e-36	1.60566	INF2	0	1.93213	THAP6	0.000232337	1.57414				ARRDC1	4.40395e-98	2.32606	PTPRO	2.38828e-08	2.2952	FOSL1	7.03728e-13	1.78029	MYO18A	2.60517e-70	2.66926	AC004540.2	0.0841223	1.9725	SHISA3	1.83241e-06	1.77822	PKP4	1.02357e-21
IGF1	0.00415021	1.93206				C19orf73	5.7772e-19	1.57276	DISC1	1.30678e-26	3.27638	ZNF629	2.03636e-30	1.76037	NID2	7.59568e-94	1.52213	HS3ST3A1	1.06028e-35	1.92438	CAPN2	0	1.94061	ALDH1B1	0.000236389	1.61015				EGFL7	5.66803e-98	2.19034	AC098487.1	2.41339e-08	2.05176	GPR1	1.13477e-12	1.5099	HIF1A	2.78954e-70	2.59712	MIF	0.0847058	1.6963	RAB36	1.83951e-06	1.93941	WDR91	1.15424e-21
FNDC4	0.00431181	1.65909				TMEM132C	5.89444e-19	1.76291	ACTR2	1.74369e-26	1.7902	WDR41	2.038e-30	1.55263	FAM98A	1.04789e-93	1.65128	NUDT15	1.17049e-35	1.50789	MARCH9	0	2.08461	HOXC8	0.000240286	1.67734				DHX32	6.86219e-98	1.99319	WT1	2.7113e-08	2.09763	AC137630.3	1.426e-12	1.73297	SLC2A3	3.19026e-70	2.22871	SERPINE2	0.085649	2.23449	AL160272.1	2.01407e-06	1.85362	AL122058.1	1.15642e-21
KIZ	0.00444059	1.57115				GRIN2C	8.83973e-19	1.69131	ST6GAL1	1.96329e-26	2.72973	SOX12	2.26454e-30	1.53593	ZPR1	2.08418e-93	1.56464	DCLRE1C	1.41178e-35	1.64748	RALGDS	0	1.94849	BX890604.1	0.000242018	1.66294				KLHL5	8.66312e-98	1.90778	ELOVL4	2.7626e-08	1.58709	PLA2G16	1.44579e-12	1.69626	CPD	3.27729e-70	2.27073	NME2	0.0858942	2.71514	ZNF501	2.15079e-06	1.66849	EPSTI1	1.19287e-21
[truncated: 4,024 more rows]
[truncated: 1 more columns]

## Sheet: C1-fetalBrain+Bone
Cluster 1	Cluster 1 p-value	Cluster 1 fold change
GSC	0	8.99803
NEFM	0	8.60618
[truncated: 1,120 more rows]

## Sheet: C2-SMCs+CD8Tcels
Cluster 2	Cluster 2 p-value	Cluster 2 fold change
[truncated: 613 more rows]

[truncated: 10 more sheets: C3-B lymphoblast+ECs, C4-Tcells+PBMNCs, C5-Adipocyte+SMCs, C6-SMCs+Cardiomyocytes, C7_ECs+CD34+Blymphoblast, C8_SMCs+Monocyte+NKcells, C9_Adipocyte, TCells, C10_SMCs+Adipocyte, C11_SMC, CD33myeloid, NKcells, C12_SMCs+Adipocyte, Monocyte]
